# Supplementary material for: RE(III) 3-Furoate Complexes: Synthesis, Structure, and Corrosion Inhibiting Properties
Source: Molecules. 2022 Dec 13;27(24):8836. doi: 10.3390/molecules27248836 (PMC9784407; doi:10.3390/molecules27248836)
Supplement: Supplementary file 1 [file molecules-27-08836-s001.zip]

Archive with 28 entries (27 files):
- molecules-2092852-supplementary.pdf
- xray files/
- xray files/1 checkcif.pdf
- xray files/1.cif
- xray files/10 checkcif.pdf
- xray files/10.cif
- xray files/11 checkcif.pdf
- xray files/11.cif
- xray files/12 checkcif.pdf
- xray files/12.cif
- xray files/13 checkcif.pdf
- xray files/13.cif
- xray files/2 checkcif.pdf
- xray files/2.cif
- xray files/3 checkcif.pdf
- xray files/3.cif
- xray files/4 checkcif.pdf
- xray files/4.cif
- xray files/5 checkcif.pdf
- xray files/5.cif
- xray files/6 checkcif.pdf
- xray files/6.cif
- xray files/7 checkcif.pdf
- xray files/7.cif
- xray files/8 checkcif.pdf
- xray files/8.cif
- xray files/9 checkcif.pdf
- xray files/9.cif
