# Supplementary material for: RE(III) 3-Furoate Complexes: Synthesis, Structure, and Corrosion Inhibiting Properties
Source: Molecules. 2022 Dec 13;27(24):8836. doi: 10.3390/molecules27248836 (PMC9784407; doi:10.3390/molecules27248836)
Supplement: Supplementary file 1 [file molecules-27-08836-s001.zip › xray files/1.cif]

data_vv3la
_audit_creation_date               2022-06-17
_audit_creation_method
;
Olex2 1.3
(compiled 2020.11.12 svn.r5f609507 for OlexSys, GUI svn.r6408)
;
_shelx_SHELXL_version_number       '2018/3'
_audit_contact_author_address      ?
_audit_contact_author_email        ?
_audit_contact_author_name         ''
_audit_contact_author_phone        ?
_publ_contact_author_id_orcid      ?
_publ_section_references
;
Dolomanov, O.V., Bourhis, L.J., Gildea, R.J, Howard, J.A.K. & Puschmann, H.
 (2009), J. Appl. Cryst. 42, 339-341.

Sheldrick, G.M. (2015). Acta Cryst. C71, 3-8.
;
_chemical_name_common              ?
_chemical_name_systematic          ?
_chemical_formula_moiety           'C15 H13 La O11'
_chemical_formula_sum              'C15 H13 La O11'
_chemical_formula_weight           508.16
_chemical_melting_point            ?
loop_
  _atom_type_symbol
  _atom_type_description
  _atom_type_scat_dispersion_real
  _atom_type_scat_dispersion_imag
  _atom_type_scat_source
 'C' 'C' 0.0033 0.0016 'International Tables Vol C Tables 4.2.6.8 and 6.1.1.4'
 'H' 'H' 0.0000 0.0000 'International Tables Vol C Tables 4.2.6.8 and 6.1.1.4'
 'La' 'La' -0.2871 2.4523
 'International Tables Vol C Tables 4.2.6.8 and 6.1.1.4'
 'O' 'O' 0.0106 0.0060 'International Tables Vol C Tables 4.2.6.8 and 6.1.1.4'

_shelx_space_group_comment
;
The symmetry employed for this shelxl refinement is uniquely defined
by the following loop, which should always be used as a source of
symmetry information in preference to the above space-group names.
They are only intended as comments.
;
_space_group_crystal_system        'monoclinic'
_space_group_IT_number             15
_space_group_name_H-M_alt          'C 1 2/c 1'
_space_group_name_Hall             '-C 2yc'
loop_
  _space_group_symop_operation_xyz
 'x, y, z'
 '-x, y, -z+1/2'
 'x+1/2, y+1/2, z'
 '-x+1/2, y+1/2, -z+1/2'
 '-x, -y, -z'
 'x, -y, z-1/2'
 '-x+1/2, -y+1/2, -z'
 'x+1/2, -y+1/2, z-1/2'

_cell_length_a                     11.500(2)
_cell_length_b                     27.339(6)
_cell_length_c                     6.0950(12)
_cell_angle_alpha                  90
_cell_angle_beta                   117.29(3)
_cell_angle_gamma                  90
_cell_volume                       1703.0(7)
_cell_formula_units_Z              4
_cell_measurement_reflns_used      1473
_cell_measurement_temperature      100(2)
_cell_measurement_theta_max        25
_cell_measurement_theta_min        2
_shelx_estimated_absorpt_T_max     0.950
_shelx_estimated_absorpt_T_min     0.783
_exptl_absorpt_coefficient_mu      2.569
_exptl_absorpt_correction_T_max    0.4318
_exptl_absorpt_correction_T_min    0.3129
_exptl_absorpt_correction_type     multi-scan
_exptl_absorpt_process_details     'XDS (Kabsch, 1993)'
_exptl_absorpt_special_details     ?
_exptl_crystal_colour              colourless
_exptl_crystal_colour_primary      colourless
_exptl_crystal_density_diffrn      1.982
_exptl_crystal_density_meas        ?
_exptl_crystal_density_method      ?
_exptl_crystal_description         block
_exptl_crystal_F_000               992
_exptl_crystal_size_max            0.1
_exptl_crystal_size_mid            0.06
_exptl_crystal_size_min            0.02
_exptl_transmission_factor_max     ?
_exptl_transmission_factor_min     ?
_diffrn_reflns_av_R_equivalents    0.0389
_diffrn_reflns_av_unetI/netI       0.0207
_diffrn_reflns_Laue_measured_fraction_full  0.971
_diffrn_reflns_Laue_measured_fraction_max  0.971
_diffrn_reflns_limit_h_max         12
_diffrn_reflns_limit_h_min         -12
_diffrn_reflns_limit_k_max         32
_diffrn_reflns_limit_k_min         -32
_diffrn_reflns_limit_l_max         7
_diffrn_reflns_limit_l_min         -7
_diffrn_reflns_number              9803
_diffrn_reflns_point_group_measured_fraction_full  0.971
_diffrn_reflns_point_group_measured_fraction_max  0.971
_diffrn_reflns_theta_full          25.027
_diffrn_reflns_theta_max           25.027
_diffrn_reflns_theta_min           1.490
_diffrn_ambient_temperature        100(2)
_diffrn_detector_area_resol_mean   ?
_diffrn_measured_fraction_theta_full  0.971
_diffrn_measured_fraction_theta_max  0.971
_diffrn_measurement_device_type    'ADSC Quantum 210r'
_diffrn_measurement_method         'Phi Scan'
_diffrn_radiation_monochromator    'Silicon Double Crystal'
_diffrn_radiation_type             Synchrotron
_diffrn_radiation_wavelength       0.71073
_diffrn_source                     'MX1 Beamline Australian Synchrotron'
_reflns_Friedel_coverage           0.000
_reflns_Friedel_fraction_full      .
_reflns_Friedel_fraction_max       .
_reflns_number_gt                  1380
_reflns_number_total               1473
_reflns_special_details
;
 Reflections were merged by SHELXL according to the crystal
 class for the calculation of statistics and refinement.
 
 _reflns_Friedel_fraction is defined as the number of unique
 Friedel pairs measured divided by the number that would be
 possible theoretically, ignoring centric projections and
 systematic absences.
;
_reflns_threshold_expression       'I > 2\s(I)'
_computing_cell_refinement         'XDS (Kabsch, 1993)'
_computing_data_collection         'BluIce (McPhillips, 2002)'
_computing_data_reduction          'XDS (Kabsch, 1993)'
_computing_molecular_graphics      'Olex2 1.3 (Dolomanov et al., 2009)'
_computing_publication_material    'Olex2 1.3 (Dolomanov et al., 2009)'
_computing_structure_refinement    'SHELXL 2018/3 (Sheldrick, 2015)'
_computing_structure_solution      'SHELXT 2018/2 (Sheldrick, 2018)'
_refine_diff_density_max           1.577
_refine_diff_density_min           -0.622
_refine_diff_density_rms           0.096
_refine_ls_extinction_coef         .
_refine_ls_extinction_method       none
_refine_ls_goodness_of_fit_ref     1.048
_refine_ls_hydrogen_treatment      constr
_refine_ls_matrix_type             full
_refine_ls_number_parameters       143
_refine_ls_number_reflns           1473
_refine_ls_number_restraints       18
_refine_ls_R_factor_all            0.0249
_refine_ls_R_factor_gt             0.0230
_refine_ls_restrained_S_all        1.042
_refine_ls_shift/su_max            0.003
_refine_ls_shift/su_mean           0.000
_refine_ls_structure_factor_coef   Fsqd
_refine_ls_weighting_details      
 'w=1/[\s^2^(Fo^2^)+(0.0462P)^2^+0.9133P] where P=(Fo^2^+2Fc^2^)/3'
_refine_ls_weighting_scheme        calc
_refine_ls_wR_factor_gt            0.0601
_refine_ls_wR_factor_ref           0.0612
_refine_special_details            ?
_olex2_refinement_description
;
1. Others
 Fixed Sof: La1(0.5) C6(0.5) C7(0.5) O6(0.5) C10(0.5) H10(0.5) C9(0.5) H9(0.5)
 C8(0.5) H8(0.5)
 Fixed U12: La1(0) C6(0) C7(0)
 Fixed U23: La1(0) C6(0) C7(0)
 Fixed Uiso: H4A(0.038) H4B(0.038) H3(0.035) H5(0.036) H4(0.043) H10(0.041)
 H9(0.042) H8(0.042)
 Fixed X: La1(0.5) H4A(0.274883) H4B(0.368822) C6(0.5) H3(0.167518)
 H5(0.524193) C7(0.5) H4(0.33298) H10(0.365947) H9(0.579636) H8(0.630092)
 Fixed Y: H4A(0.721352) H4B(0.730793) H3(0.568938) H5(0.631695) H4(0.504613)
 H10(0.894362) H9(0.979842) H8(0.88957)
 Fixed Z: La1(0.25) H4A(0.328741) H4B(0.562931) C6(0.75) H3(-0.234259)
 H5(0.016875) C7(0.75) H4(-0.133128) H10(0.879444) H9(0.701551) H8(0.614361)
;
_atom_sites_solution_hydrogens     mixed
_atom_sites_solution_primary       ?
_atom_sites_solution_secondary     ?
loop_
  _atom_site_label
  _atom_site_type_symbol
  _atom_site_fract_x
  _atom_site_fract_y
  _atom_site_fract_z
  _atom_site_U_iso_or_equiv
  _atom_site_adp_type
  _atom_site_occupancy
  _atom_site_site_symmetry_order
  _atom_site_calc_flag
  _atom_site_refinement_flags_posn
  _atom_site_refinement_flags_adp
  _atom_site_refinement_flags_occupancy
  _atom_site_disorder_assembly
  _atom_site_disorder_group
 La1 La 0.500000 0.76005(2) 0.250000 0.02023(12) Uani 1 2 d S T P . .
 O4 O 0.3561(2) 0.71665(8) 0.4281(4) 0.0255(5) Uani 1 1 d . . . . .
 H4A H 0.274883 0.721352 0.328741 0.038 Uiso 1 1 d R U . . .
 H4B H 0.368822 0.730793 0.562931 0.038 Uiso 1 1 d R U . . .
 O2 O 0.1529(2) 0.67335(7) -0.2060(4) 0.0255(5) Uani 1 1 d . . . . .
 O5 O 0.5728(2) 0.79555(8) 0.6778(4) 0.0251(5) Uani 1 1 d . . . . .
 O1 O 0.3529(2) 0.70444(8) -0.0596(4) 0.0268(5) Uani 1 1 d . . . . .
 O3 O 0.4729(2) 0.55913(9) -0.0300(5) 0.0361(6) Uani 1 1 d . . . . .
 C1 C 0.2735(3) 0.66886(11) -0.1288(5) 0.0216(6) Uani 1 1 d . . . . .
 C2 C 0.3282(3) 0.61909(11) -0.1141(5) 0.0239(6) Uani 1 1 d . . . . .
 C6 C 0.500000 0.81797(16) 0.750000 0.0238(9) Uani 1 2 d S T P . .
 C3 C 0.2592(3) 0.57355(11) -0.1707(6) 0.0293(7) Uani 1 1 d . . . . .
 H3 H 0.167518 0.568938 -0.234259 0.035 Uiso 1 1 calc R U . . .
 C5 C 0.4559(3) 0.60824(12) -0.0322(6) 0.0304(7) Uani 1 1 d . . . . .
 H5 H 0.524193 0.631695 0.016875 0.036 Uiso 1 1 calc R U . . .
 C7 C 0.500000 0.87160(17) 0.750000 0.0271(9) Uani 1 2 d S T P . .
 C4 C 0.3505(4) 0.53874(13) -0.1155(7) 0.0358(8) Uani 1 1 d . . . . .
 H4 H 0.332980 0.504613 -0.133128 0.043 Uiso 1 1 calc R U . . .
 O6 O 0.4525(11) 0.9475(3) 0.8095(17) 0.0348(10) Uani 0.5 1 d . U P A -1
 C10 C 0.427(2) 0.9047(6) 0.825(4) 0.0346(11) Uani 0.5 1 d . U P A -1
 H10 H 0.365947 0.894362 0.879444 0.041 Uiso 0.5 1 calc R U P A -1
 C9 C 0.5424(18) 0.9506(5) 0.726(2) 0.0351(10) Uani 0.5 1 d . U P A -1
 H9 H 0.579636 0.979842 0.701551 0.042 Uiso 0.5 1 calc R U P A -1
 C8 C 0.573(2) 0.8997(6) 0.679(4) 0.0350(11) Uani 0.5 1 d . U P A -1
 H8 H 0.630092 0.889570 0.614361 0.042 Uiso 0.5 1 calc R U P A -1

loop_
  _atom_site_aniso_label
  _atom_site_aniso_U_11
  _atom_site_aniso_U_22
  _atom_site_aniso_U_33
  _atom_site_aniso_U_23
  _atom_site_aniso_U_13
  _atom_site_aniso_U_12
 La1 0.01918(17) 0.01882(17) 0.02047(16) 0.000 0.00717(11) 0.000
 O4 0.0238(11) 0.0264(12) 0.0257(11) -0.0001(9) 0.0108(9) 0.0001(9)
 O2 0.0221(12) 0.0229(11) 0.0315(12) 0.0010(8) 0.0122(9) 0.0032(8)
 O5 0.0242(11) 0.0251(11) 0.0244(10) -0.0014(8) 0.0098(9) 0.0009(9)
 O1 0.0251(11) 0.0230(11) 0.0280(11) -0.0043(9) 0.0085(9) -0.0033(9)
 O3 0.0404(14) 0.0335(14) 0.0356(13) 0.0040(10) 0.0184(11) 0.0147(11)
 C1 0.0250(16) 0.0210(15) 0.0191(14) -0.0008(11) 0.0103(12) 0.0015(12)
 C2 0.0236(16) 0.0270(16) 0.0209(15) -0.0006(12) 0.0100(12) 0.0014(12)
 C6 0.022(2) 0.024(2) 0.019(2) 0.000 0.0041(17) 0.000
 C3 0.0320(17) 0.0222(16) 0.0326(18) -0.0015(13) 0.0139(14) 0.0024(13)
 C5 0.0337(18) 0.0315(18) 0.0268(16) 0.0018(13) 0.0144(14) 0.0064(14)
 C7 0.029(2) 0.026(2) 0.021(2) 0.000 0.0067(18) 0.000
 C4 0.047(2) 0.0253(17) 0.0362(18) 0.0002(14) 0.0199(16) 0.0049(15)
 O6 0.0499(16) 0.0220(16) 0.0332(19) 0.005(3) 0.0196(15) 0.011(3)
 C10 0.0493(18) 0.0220(19) 0.0330(19) 0.005(3) 0.0194(16) 0.011(3)
 C9 0.0502(16) 0.0218(17) 0.0333(19) 0.005(3) 0.0190(15) 0.010(3)
 C8 0.0499(18) 0.022(2) 0.0330(19) 0.005(3) 0.0187(16) 0.010(3)

_geom_special_details
;
 All esds (except the esd in the dihedral angle between two l.s. planes)
 are estimated using the full covariance matrix.  The cell esds are taken
 into account individually in the estimation of esds in distances, angles
 and torsion angles; correlations between esds in cell parameters are only
 used when they are defined by crystal symmetry.  An approximate (isotropic)
 treatment of cell esds is used for estimating esds involving l.s. planes.
;
loop_
  _geom_bond_atom_site_label_1
  _geom_bond_atom_site_label_2
  _geom_bond_distance
  _geom_bond_site_symmetry_2
  _geom_bond_publ_flag
 La1 O4 2.641(2) 2_655 ?
 La1 O4 2.641(2) . ?
 La1 O2 2.459(2) 8_566 ?
 La1 O2 2.459(2) 7_565 ?
 La1 O5 2.538(2) . ?
 La1 O5 2.538(2) 2_655 ?
 La1 O1 2.409(2) . ?
 La1 O1 2.410(2) 2_655 ?
 O4 H4A 0.8580 . ?
 O4 H4B 0.8577 . ?
 O2 C1 1.250(4) . ?
 O5 C6 1.268(3) . ?
 O1 C1 1.266(4) . ?
 O3 C5 1.356(4) . ?
 O3 C4 1.375(4) . ?
 C1 C2 1.484(4) . ?
 C2 C3 1.431(5) . ?
 C2 C5 1.349(5) . ?
 C6 C7 1.466(6) . ?
 C3 H3 0.9500 . ?
 C3 C4 1.341(5) . ?
 C5 H5 0.9500 . ?
 C7 C10 1.44(2) . ?
 C7 C8 1.35(2) . ?
 C4 H4 0.9500 . ?
 O6 C10 1.22(2) . ?
 O6 C9 1.348(10) . ?
 C10 H10 0.9500 . ?
 C9 H9 0.9500 . ?
 C9 C8 1.50(2) . ?
 C8 H8 0.9500 . ?

loop_
  _geom_angle_atom_site_label_1
  _geom_angle_atom_site_label_2
  _geom_angle_atom_site_label_3
  _geom_angle
  _geom_angle_site_symmetry_1
  _geom_angle_site_symmetry_3
  _geom_angle_publ_flag
 O4 La1 O4 126.61(9) 2_655 . ?
 O2 La1 O4 79.97(7) 8_566 2_655 ?
 O2 La1 O4 147.08(7) 8_566 . ?
 O2 La1 O4 79.97(7) 7_565 . ?
 O2 La1 O4 147.08(7) 7_565 2_655 ?
 O2 La1 O2 84.45(10) 8_566 7_565 ?
 O2 La1 O5 73.22(7) 7_565 . ?
 O2 La1 O5 73.87(7) 8_566 . ?
 O2 La1 O5 73.87(7) 7_565 2_655 ?
 O2 La1 O5 73.23(7) 8_566 2_655 ?
 O5 La1 O4 73.92(7) 2_655 2_655 ?
 O5 La1 O4 73.92(7) . . ?
 O5 La1 O4 128.36(7) 2_655 . ?
 O5 La1 O4 128.36(7) . 2_655 ?
 O5 La1 O5 135.03(10) 2_655 . ?
 O1 La1 O4 72.01(7) . . ?
 O1 La1 O4 75.06(7) . 2_655 ?
 O1 La1 O4 75.05(7) 2_655 . ?
 O1 La1 O4 72.01(7) 2_655 2_655 ?
 O1 La1 O2 99.88(8) 2_655 8_566 ?
 O1 La1 O2 139.72(7) 2_655 7_565 ?
 O1 La1 O2 139.71(7) . 8_566 ?
 O1 La1 O2 99.88(8) . 7_565 ?
 O1 La1 O5 145.92(7) . . ?
 O1 La1 O5 69.78(7) . 2_655 ?
 O1 La1 O5 145.92(7) 2_655 2_655 ?
 O1 La1 O5 69.78(7) 2_655 . ?
 O1 La1 O1 101.77(11) . 2_655 ?
 La1 O4 H4A 109.1 . . ?
 La1 O4 H4B 109.1 . . ?
 H4A O4 H4B 105.2 . . ?
 C1 O2 La1 136.76(19) . 7_565 ?
 C6 O5 La1 125.61(13) . . ?
 C1 O1 La1 152.3(2) . . ?
 C5 O3 C4 106.3(3) . . ?
 O2 C1 O1 123.8(3) . . ?
 O2 C1 C2 118.6(3) . . ?
 O1 C1 C2 117.6(3) . . ?
 C3 C2 C1 127.6(3) . . ?
 C5 C2 C1 125.7(3) . . ?
 C5 C2 C3 106.7(3) . . ?
 O5 C6 O5 122.2(4) . 2_656 ?
 O5 C6 C7 118.9(2) 2_656 . ?
 O5 C6 C7 118.9(2) . . ?
 C2 C3 H3 127.1 . . ?
 C4 C3 C2 105.8(3) . . ?
 C4 C3 H3 127.1 . . ?
 O3 C5 H5 124.8 . . ?
 C2 C5 O3 110.4(3) . . ?
 C2 C5 H5 124.8 . . ?
 C10 C7 C6 128.9(9) . . ?
 C8 C7 C6 124.8(9) . . ?
 C8 C7 C10 106.3(4) . . ?
 O3 C4 H4 124.6 . . ?
 C3 C4 O3 110.8(3) . . ?
 C3 C4 H4 124.6 . . ?
 C10 O6 C9 109.9(15) . . ?
 C7 C10 H10 123.7 . . ?
 O6 C10 C7 112.6(18) . . ?
 O6 C10 H10 123.7 . . ?
 O6 C9 H9 126.2 . . ?
 O6 C9 C8 107.6(15) . . ?
 C8 C9 H9 126.2 . . ?
 C7 C8 C9 103.6(16) . . ?
 C7 C8 H8 128.2 . . ?
 C9 C8 H8 128.2 . . ?

loop_
  _geom_torsion_atom_site_label_1
  _geom_torsion_atom_site_label_2
  _geom_torsion_atom_site_label_3
  _geom_torsion_atom_site_label_4
  _geom_torsion
  _geom_torsion_site_symmetry_1
  _geom_torsion_site_symmetry_2
  _geom_torsion_site_symmetry_3
  _geom_torsion_site_symmetry_4
  _geom_torsion_publ_flag
 La1 O2 C1 O1 -5.0(5) 7_565 . . . ?
 La1 O2 C1 C2 174.28(19) 7_565 . . . ?
 La1 O5 C6 O5 81.85(18) . . . 2_656 ?
 La1 O5 C6 C7 -98.15(18) . . . . ?
 La1 O1 C1 O2 90.0(5) . . . . ?
 La1 O1 C1 C2 -89.3(5) . . . . ?
 O2 C1 C2 C3 -2.4(5) . . . . ?
 O2 C1 C2 C5 -179.1(3) . . . . ?
 O5 C6 C7 C10 0.5(11) 2_656 . . . ?
 O5 C6 C7 C10 -179.5(11) . . . . ?
 O5 C6 C7 C8 179.7(11) 2_656 . . . ?
 O5 C6 C7 C8 -0.3(11) . . . . ?
 O1 C1 C2 C3 176.9(3) . . . . ?
 O1 C1 C2 C5 0.2(5) . . . . ?
 C1 C2 C3 C4 -176.4(3) . . . . ?
 C1 C2 C5 O3 176.5(3) . . . . ?
 C2 C3 C4 O3 -0.6(4) . . . . ?
 C6 C7 C10 O6 177.7(8) . . . . ?
 C6 C7 C8 C9 -177.2(7) . . . . ?
 C3 C2 C5 O3 -0.8(4) . . . . ?
 C5 O3 C4 C3 0.2(4) . . . . ?
 C5 C2 C3 C4 0.8(4) . . . . ?
 C4 O3 C5 C2 0.4(4) . . . . ?
 O6 C9 C8 C7 -2.3(15) . . . . ?
 C10 C7 C8 C9 2(2) . . . . ?
 C10 O6 C9 C8 1.4(7) . . . . ?
 C9 O6 C10 C7 0.1(17) . . . . ?
 C8 C7 C10 O6 -2(3) . . . . ?

_shelx_res_file
;
TITL VV3La.res in C2/c
    vv3la.res
    created by SHELXL-2018/3 at 08:19:49 on 17-Jun-2022
REM Old TITL 1 in C2/c
REM SHELXT solution in C2/c: R1 0.035, Rweak 0.007, Alpha 0.037
REM <I/s> 1.011 for 24 systematic absences, Orientation as input
REM Formula found by SHELXT: C16 O10 La
CELL 0.71073 11.5005 27.3389 6.095 90 117.295 90
ZERR 4 0.0023 0.0055 0.0012 0 0.03 0
LATT 7
SYMM -X,+Y,0.5-Z
SFAC C H La O
UNIT 60 52 4 44
SIMU 0.001 0.002 2 C10 O6 C9 C8

L.S. 10
PLAN  5
SIZE 0.02 0.06 0.1
TEMP -173(2)
CONF
FREE C9 C10
BOND
LIST 6
MORE -1
BOND $H
fmap 2
acta
REM <olex2.extras>
REM <HklSrc "%.\\VV3La.hkl">
REM </olex2.extras>

WGHT    0.046200    0.913300
FVAR       0.27799
LA1   3    0.500000    0.760047    0.250000    10.50000    0.01918    0.01882 =
         0.02047    0.00000    0.00717    0.00000
O4    4    0.356053    0.716653    0.428112    11.00000    0.02384    0.02645 =
         0.02565   -0.00008    0.01076    0.00010
AFIX   7
H4A   2    0.274883    0.721352    0.328741    11.00000   -1.50000
H4B   2    0.368822    0.730793    0.562931    11.00000   -1.50000
AFIX   0
O2    4    0.152877    0.673353   -0.205969    11.00000    0.02210    0.02295 =
         0.03146    0.00104    0.01223    0.00321
O5    4    0.572787    0.795546    0.677791    11.00000    0.02418    0.02509 =
         0.02440   -0.00139    0.00982    0.00095
O1    4    0.352888    0.704444   -0.059570    11.00000    0.02510    0.02298 =
         0.02800   -0.00428    0.00849   -0.00328
O3    4    0.472867    0.559133   -0.030004    11.00000    0.04037    0.03349 =
         0.03556    0.00401    0.01844    0.01467
C1    1    0.273538    0.668862   -0.128786    11.00000    0.02499    0.02098 =
         0.01905   -0.00085    0.01026    0.00154
C2    1    0.328207    0.619093   -0.114098    11.00000    0.02363    0.02702 =
         0.02089   -0.00063    0.00996    0.00135
C6    1    0.500000    0.817972    0.750000    10.50000    0.02228    0.02435 =
         0.01851    0.00000    0.00408    0.00000
C3    1    0.259171    0.573550   -0.170690    11.00000    0.03204    0.02219 =
         0.03258   -0.00148    0.01395    0.00240
AFIX  43
H3    2    0.167518    0.568938   -0.234259    11.00000   -1.20000
AFIX   0
C5    1    0.455868    0.608240   -0.032247    11.00000    0.03366    0.03149 =
         0.02677    0.00183    0.01444    0.00639
AFIX  43
H5    2    0.524193    0.631695    0.016875    11.00000   -1.20000
AFIX   0
C7    1    0.500000    0.871599    0.750000    10.50000    0.02860    0.02573 =
         0.02135    0.00000    0.00671    0.00000
C4    1    0.350469    0.538737   -0.115526    11.00000    0.04687    0.02526 =
         0.03617    0.00025    0.01989    0.00487
AFIX  43
H4    2    0.332980    0.504613   -0.133128    11.00000   -1.20000
AFIX   0
PART -1
O6    4    0.452507    0.947547    0.809514    10.50000    0.04990    0.02205 =
         0.03316    0.00532    0.01964    0.01071
C10   1    0.427093    0.904738    0.824576    10.50000    0.04933    0.02199 =
         0.03298    0.00507    0.01936    0.01139
AFIX  43
H10   2    0.365947    0.894362    0.879444    10.50000   -1.20000
AFIX   0
C9    1    0.542402    0.950620    0.726044    10.50000    0.05021    0.02184 =
         0.03325    0.00517    0.01905    0.01000
AFIX  43
H9    2    0.579636    0.979842    0.701551    10.50000   -1.20000
AFIX   0
C8    1    0.572881    0.899696    0.679002    10.50000    0.04988    0.02183 =
         0.03295    0.00520    0.01871    0.00972
AFIX  43
H8    2    0.630092    0.889570    0.614361    10.50000   -1.20000
AFIX   0
HKLF 4


REM  VV3La.res in C2/c
REM wR2 = 0.0612, GooF = S = 1.048, Restrained GooF = 1.042 for all data
REM R1 = 0.0230 for 1380 Fo > 4sig(Fo) and 0.0249 for all 1473 data
REM 143 parameters refined using 18 restraints

END

WGHT      0.0462      0.9133

REM Highest difference peak  1.577,  deepest hole -0.622,  1-sigma level  0.096
Q1    1   0.5000  0.7267  0.2500  10.50000  0.05    1.58
Q2    1   0.5000  0.7927  0.2500  10.50000  0.05    0.98
Q3    1   0.4019  0.7580  0.1496  11.00000  0.05    0.71
Q4    1   0.3080  0.7471  0.0547  11.00000  0.05    0.55
Q5    1   0.3046  0.6412 -0.1251  11.00000  0.05    0.35
;
_shelx_res_checksum                65274
_shelx_hkl_file
;
   0   2   0 5767.64  148.93
   0   2   0 5590.65  144.64
   0  -2   0 5625.22  145.19
   0  -2   0 5498.00  142.29
   0   4   0 1757.53   47.65
   0   4   0 1887.52   51.76
   0  -4   0 1969.10   53.28
   0  -4   0 1812.85   49.60
   0   6   0 3920.23  104.21
   0   6   0 4057.12  108.74
   0  -6   0 4026.70  106.90
   0  -6   0 3920.23  104.93
   0   8   0   44.66    7.23
   0   8   0   29.94    5.99
   0  -8   0   39.80    5.75
   0  -8   0   36.46    6.96
   0  10   0  436.27   19.25
   0  10   0  408.75   16.80
   0 -10   0  377.64   16.88
   0 -10   0  412.90   16.76
   0  12   0    2.63    5.35
   0  12   0    6.31    6.86
   0 -12   0    5.60    6.28
   0 -12   0    0.98    4.76
   0  14   0  733.02   29.32
   0  14   0  798.98   28.60
   0 -14   0  772.15   28.97
   0 -14   0  808.94   28.89
   0  16   0  586.03   26.34
   0  16   0  502.51   21.57
   0 -16   0  564.46   22.83
   0 -16   0  532.10   23.44
   0  18   0   57.21    7.88
   0  18   0   59.24    9.90
   0 -18   0   67.44    9.03
   0 -18   0   71.55    8.38
   0  20   0  141.05   14.05
   0  20   0  115.59   10.94
   0 -20   0  146.71   13.08
   0 -20   0  144.09   11.64
   0  22   0  160.27   13.22
   0  22   0  169.39   16.03
   0 -22   0  160.82   12.78
   0 -22   0  169.39   14.48
   0  24   0  159.85   13.65
   0  24   0  163.72   16.44
   0 -24   0  187.51   14.53
   0 -24   0  152.25   14.23
   0  28   0   -1.06    6.00
   0  28   0    7.81    8.45
   0 -28   0   -0.53    6.61
   0 -28   0    0.62    6.90
   0  30   0   89.73   11.73
   0  30   0   94.93   13.69
   0 -30   0  103.79   11.99
   0 -30   0   97.13   12.97
   0  32   0  219.86   17.53
   0  32   0  192.90   18.47
   0 -32   0  187.23   17.63
   0 -32   0  188.89   17.44
   1 -31   0  437.93   23.49
   1 -31   0  399.63   25.46
  -1  31   0  363.81   23.37
   1 -29   0  541.09   26.72
   1 -29   0  450.79   26.23
  -1  29   0  448.03   24.64
  -1  29   0  448.44   27.45
  -1  27   0  909.74   37.21
  -1  27   0  940.02   40.59
   1 -25   0  599.03   29.52
   1 -25   0  636.64   27.56
  -1  25   0  584.51   30.67
  -1  25   0  574.83   27.05
   1 -23   0  556.30   25.07
   1 -23   0  533.07   26.56
  -1  23   0  528.92   28.32
  -1  23   0  502.78   24.05
   1 -21   0 1446.40   50.04
   1 -21   0 1551.50   50.33
  -1  21   0 1471.30   48.99
  -1  21   0 1598.51   55.81
   1 -19   0 1436.73   49.26
   1 -19   0 1427.05   46.32
  -1  19   0 1378.92   48.69
  -1  19   0 1424.28   47.28
   1 -17   0  889.14   33.30
   1 -17   0  925.51   32.88
  -1  17   0  894.39   32.14
  -1  17   0  837.14   33.31
   1 -15   0 1313.93   43.54
  -1  15   0 1259.17   40.90
   1 -13   0  747.54   27.82
   1 -13   0  751.13   26.54
  -1  13   0  755.97   28.91
  -1  13   0  777.41   27.35
   1 -11   0  127.84   10.33
   1 -11   0  131.70    9.22
  -1  11   0  135.28    9.60
  -1  11   0  117.61   10.74
   1  -9   0  163.17   10.80
   1  -9   0  174.23    9.78
  -1   9   0  172.99   11.63
  -1   9   0  176.17   10.27
   1  -7   0  231.48   11.64
   1  -7   0  222.08   10.21
  -1   7   0  225.12   10.47
  -1   7   0  220.42   11.63
   1  -5   0  635.81   19.35
   1  -5   0  635.53   20.44
  -1   5   0  616.73   18.96
  -1   5   0  619.08   20.02
   1  -3   0  582.16   16.72
   1  -3   0  597.37   17.87
  -1   3   0  614.65   17.62
  -1   3   0  571.37   17.20
   1  -1   0    1.27    2.05
   1  -1   0   -2.34    1.66
  -1   1   0   -0.53    1.80
  -1   1   0    1.99    1.77
   1   1   0   -1.18    1.98
   1   1   0    0.06    1.87
  -1  -1   0   -1.09    1.84
  -1  -1   0    1.69    2.10
   1   3   0  559.76   17.04
   1   3   0  560.31   17.38
  -1  -3   0  552.84   17.22
  -1  -3   0  528.78   16.23
   1   5   0  557.27   18.18
   1   5   0  600.27   19.95
  -1  -5   0  608.29   19.47
  -1  -5   0  600.00   19.79
   1   7   0  214.33   11.46
   1   7   0  201.06   10.22
  -1  -7   0  197.88   10.79
  -1  -7   0  225.12   10.79
   1   9   0  161.93   10.15
   1   9   0  169.39   11.39
  -1  -9   0  169.12   10.18
  -1  -9   0  142.57   10.19
   1  11   0  140.08   11.34
   1  11   0  116.82    9.10
  -1 -11   0  136.91    9.82
  -1 -11   0  125.34   10.00
   1  13   0  697.21   25.65
   1  13   0  766.90   29.74
  -1 -15   0 1194.18   40.60
  -1 -15   0 1336.47   43.28
   1  17   0  829.68   30.64
   1  17   0  876.55   34.58
  -1 -17   0  836.87   30.59
  -1 -17   0  859.41   32.66
   1  19   0 1340.62   44.91
   1  19   0 1451.94   50.54
  -1 -19   0 1329.01   44.14
  -1 -19   0 1280.75   44.72
  -1 -21   0 1498.95   49.24
  -1 -21   0 1467.15   50.60
   1  23   0  549.38   28.76
   1  23   0  489.51   23.69
  -1 -23   0  470.98   24.78
  -1 -23   0  525.88   24.27
   1  25   0  604.28   27.55
  -1 -25   0  604.56   29.43
   1  27   0 1002.53   42.83
   1  27   0  940.72   37.67
  -1 -27   0  975.29   40.64
  -1 -27   0 1057.15   40.53
   1  29   0  496.56   25.75
   1  29   0  437.10   27.10
  -1 -29   0  497.12   25.18
  -1 -29   0  474.44   26.91
   1  31   0  373.77   25.50
   1  31   0  354.41   22.01
  -1 -31   0  448.86   24.13
  -1 -31   0  413.59   25.69
   2 -32   0   40.41    9.03
   2 -32   0   38.05   10.22
  -2  32   0   35.84   11.08
  -2  32   0   32.03    8.52
   2 -30   0   21.42    8.34
   2 -30   0   24.75    8.26
  -2  30   0    6.61   10.03
  -2  30   0   23.34    7.33
   2 -28   0   94.85   12.68
   2 -28   0   99.82   11.98
  -2  28   0  129.90   15.78
  -2  28   0   94.82   11.63
   2 -26   0   18.68    7.30
   2 -26   0   12.90    7.70
  -2  26   0    8.13    6.15
  -2  26   0   19.58   10.15
   2 -24   0   39.13    8.06
   2 -24   0   48.40    9.40
  -2  24   0   46.64    8.21
  -2  24   0   38.97   10.94
  -2  22   0   -2.38    5.86
  -2  22   0    4.09    9.11
   2 -20   0  654.34   28.64
   2 -20   0  665.40   26.94
  -2  20   0  723.62   32.05
  -2  20   0  666.51   27.31
   2 -18   0  123.25   10.50
   2 -18   0  106.35   10.99
  -2  18   0  103.99    9.93
  -2  18   0  124.38   13.27
   2 -16   0  898.82   33.48
   2 -14   0  769.25   28.82
   2 -14   0  783.22   27.32
  -2  14   0  771.19   29.54
  -2  14   0  786.12   27.93
   2 -12   0  143.95   11.05
   2 -12   0  130.00    9.25
  -2  12   0  141.32    9.93
  -2  12   0  140.91   11.41
   2 -10   0 1487.89   45.41
   2 -10   0 1336.33   39.77
  -2  10   0 1384.18   42.98
  -2  10   0 1443.64   42.83
   2  -8   0 1619.25   45.98
   2  -8   0 1667.65   48.84
  -2   8   0 1646.91   46.95
  -2   8   0 1635.85   48.01
   2  -6   0 4158.07  109.74
   2  -6   0 4242.42  113.18
  -2   6   0 4099.99  109.39
  -2   6   0 4217.53  111.38
   2  -4   0 2331.39   62.90
   2  -4   0 2372.88   63.17
  -2   4   0 2341.07   62.32
  -2   4   0 2356.28   63.44
   2  -2   0 1533.52   41.11
   2  -2   0 1516.93   41.14
  -2   2   0 1523.84   40.85
  -2   2   0 1521.08   40.94
   2   0   0 5603.09  145.47
   2   0   0 5686.06  147.54
  -2   0   0 5813.28  150.86
  -2   0   0 5702.65  147.96
   2   2   0 1530.76   42.13
   2   2   0 1516.93   42.08
  -2  -2   0 1501.72   41.44
  -2  -2   0 1503.10   41.41
   2   4   0 2370.11   65.09
   2   4   0 2318.95   63.32
  -2  -4   0 2494.56   68.24
  -2  -4   0 2302.36   62.90
   2   6   0 3942.35  106.61
   2   6   0 4083.40  109.57
   2   8   0 1504.48   44.68
   2   8   0 1541.82   46.54
  -2  -8   0 1627.55   47.86
  -2  -8   0 1494.80   45.05
   2  10   0 1268.99   39.56
   2  10   0 1414.60   44.66
  -2 -10   0 1396.62   42.95
  -2 -10   0 1288.49   40.74
   2  12   0  130.08    9.96
   2  12   0  153.49   12.47
  -2 -12   0  155.15   11.08
  -2 -12   0  124.80   10.55
   2  14   0  846.27   32.59
  -2 -14   0  783.49   28.83
   2  16   0  868.67   34.17
   2  16   0  811.15   30.14
  -2 -16   0  863.42   31.53
  -2 -16   0  754.18   29.51
   2  18   0  120.87   13.15
   2  18   0  112.60   10.41
  -2 -18   0  101.50   10.08
  -2 -18   0   98.69   10.70
  -2 -20   0  669.83   29.18
  -2 -20   0  668.44   27.35
   2  22   0    6.84    5.93
   2  22   0    2.09    7.94
  -2 -22   0   -4.25    6.37
  -2 -22   0   -0.62    5.70
   2  24   0   58.58   11.74
   2  24   0   47.36    8.67
  -2 -24   0   52.34    9.00
  -2 -24   0   45.56    9.18
   2  26   0   14.98    9.33
   2  26   0   11.99    7.05
  -2 -26   0   12.49    7.14
  -2 -26   0   11.39    6.54
   2  28   0   89.07   11.23
   2  28   0  126.07   15.35
  -2 -28   0  101.66   11.56
  -2 -28   0   82.53   12.15
   2  30   0   28.64    7.84
   2  30   0   16.21    9.54
  -2 -30   0   22.11    7.67
  -2 -30   0   29.87    8.85
   3 -31   0  364.37   21.52
   3 -31   0  361.32   24.34
  -3  31   0  295.64   20.37
  -3  31   0  354.27   24.71
   3 -29   0  345.15   20.74
   3 -29   0  289.83   21.43
  -3  29   0  332.42   23.71
  -3  29   0  299.65   19.75
   3 -25   0 1068.62   42.42
   3 -25   0 1143.43   41.00
  -3  25   0 1154.08   45.81
  -3  25   0 1089.92   41.03
   3 -23   0  354.55   19.35
   3 -23   0  306.98   20.02
  -3  23   0  385.39   23.55
   3 -21   0  712.14   28.42
   3 -21   0  635.67   28.90
  -3  21   0  717.53   29.33
  -3  21   0  664.43   30.88
   3 -19   0  640.79   25.66
   3 -19   0  602.62   27.08
  -3  19   0  610.64   25.29
  -3  19   0  667.89   29.74
   3 -17   0  187.37   15.53
  -3  17   0  247.66   14.44
  -3  17   0  243.79   16.61
   3 -15   0  472.36   19.65
   3 -15   0  463.10   21.47
  -3  15   0  503.48   20.88
  -3  15   0  459.50   21.61
   3 -13   0  253.88   14.73
   3 -13   0  259.83   13.01
  -3  13   0  265.36   13.83
  -3  13   0  263.15   15.28
   3 -11   0 2111.53   59.97
   3 -11   0 2191.73   64.18
  -3  11   0 2097.70   61.56
  -3  11   0 2222.15   63.21
   3  -9   0 2559.56   72.35
   3  -9   0 2477.97   68.37
  -3   9   0 2439.25   68.96
  -3   9   0 2507.01   69.33
   3  -7   0 1280.47   38.39
   3  -7   0 1288.21   37.10
  -3   7   0 1304.53   37.57
  -3   7   0 1227.78   36.78
   3  -5   0 1662.12   46.84
   3  -5   0 1740.94   47.84
  -3   5   0 1781.04   49.81
  -3   5   0 1680.10   46.27
   3  -3   0  588.93   18.02
   3  -3   0  590.73   18.90
  -3   3   0  575.52   17.82
  -3   3   0  580.64   18.09
   3  -1   0  387.04   13.14
   3  -1   0  403.22   13.37
  -3   1   0  405.99   13.52
  -3   1   0  405.16   13.45
   3   1   0  394.10   13.65
   3   1   0  407.79   14.22
  -3  -1   0  401.84   13.95
  -3  -1   0  400.32   13.92
   3   3   0  567.08   19.37
   3   3   0  571.79   19.00
  -3  -3   0  548.28   18.45
  -3  -3   0  542.89   18.54
   3   5   0 1663.50   47.84
   3   5   0 1642.76   47.96
  -3  -5   0 1695.31   49.05
  -3  -5   0 1660.74   47.86
   3   7   0 1275.77   39.63
   3   7   0 1263.18   38.51
  -3  -7   0 1319.05   40.53
  -3  -7   0 1281.58   39.09
   3   9   0 2540.20   73.52
   3   9   0 2558.17   72.74
  -3  -9   0 2554.02   73.27
  -3  -9   0 2542.96   72.56
   3  11   0 2123.98   62.59
   3  11   0 2140.57   64.65
  -3 -11   0 2135.04   63.08
  -3 -11   0 2183.44   64.92
   3  13   0  257.61   16.26
  -3 -13   0  283.06   15.53
   3  15   0  444.15   20.09
   3  15   0  523.25   24.67
  -3 -15   0  506.10   22.15
  -3 -15   0  500.71   22.55
   3  17   0  227.61   14.48
   3  17   0  265.36   18.14
  -3 -17   0  238.53   15.20
  -3 -17   0  226.50   15.02
  -3 -19   0  703.43   28.96
  -3 -19   0  661.39   28.46
   3  21   0  697.21   29.23
   3  21   0  789.99   35.30
  -3 -21   0  750.86   32.34
  -3 -21   0  736.34   30.34
   3  23   0  418.30   25.47
   3  23   0  405.16   21.59
  -3 -23   0  375.43   22.08
  -3 -23   0  371.56   20.89
   3  25   0 1185.47   47.86
   3  25   0 1186.44   43.31
  -3 -25   0 1225.71   45.96
  -3 -25   0 1168.05   42.78
   3  27   0  472.09   24.57
   3  27   0  569.57   31.61
  -3 -27   0  469.46   26.23
  -3 -27   0  523.11   26.04
   3  29   0  334.22   24.12
   3  29   0  296.89   19.64
  -3 -29   0  310.71   19.69
  -3 -29   0  354.83   22.73
   3  31   0  396.03   23.33
  -3 -31   0  388.98   24.09
   4 -30   0   34.92    9.61
   4 -30   0   29.67    8.39
  -4  30   0   34.68    8.49
  -4  30   0   25.79   10.94
   4 -28   0   42.65    8.79
   4 -28   0   47.51   10.41
  -4  28   0   38.14    8.44
  -4  28   0   42.52   11.56
   4 -26   0    5.02    7.36
   4 -26   0    9.57    6.87
  -4  26   0   -2.83    6.13
  -4  26   0   11.49    9.72
   4 -24   0   25.79    8.20
   4 -24   0   30.84    7.63
  -4  24   0   18.31    9.03
  -4  24   0   33.51    7.90
   4 -22   0   16.52    7.59
   4 -22   0   22.55    7.05
  -4  22   0   15.51    8.92
  -4  22   0   24.68    7.19
   4 -20   0   36.48    7.15
   4 -20   0   29.14    7.90
  -4  20   0   23.69    6.76
  -4  20   0   35.01    9.24
   4 -18   0  122.03   12.02
   4 -18   0  123.98   10.48
  -4  18   0  143.95   13.27
  -4  18   0  113.69   11.21
   4 -16   0 1006.40   37.79
   4 -14   0  516.61   22.77
   4 -14   0  509.98   20.33
  -4  14   0  534.45   21.36
  -4  14   0  484.53   21.71
   4 -12   0 1819.76   53.06
   4 -12   0 1960.81   58.98
  -4  12   0 1906.88   55.69
  -4  12   0 1866.78   56.47
  -4  10   0 2845.79   78.58
  -4  10   0 2816.76   79.22
   4  -8   0 1215.89   37.49
   4  -8   0 1186.16   35.16
  -4   8   0 1204.14   36.95
  -4   8   0 1181.32   34.97
   4  -6   0 2630.08   72.53
   4  -6   0 2768.36   74.91
   4  -4   0  743.39   22.72
   4  -4   0  691.81   22.30
  -4   4   0  741.73   22.64
  -4   4   0  749.89   23.22
   4  -2   0  379.16   13.70
   4  -2   0  391.61   13.80
  -4   2   0  387.18   13.77
  -4   2   0  394.65   13.84
   4   0   0 1494.80   42.34
   4   0   0 1540.44   43.57
  -4   0   0 1521.08   43.12
  -4   0   0 1460.23   41.23
   4   2   0  371.00   14.15
   4   2   0  386.91   15.03
  -4  -2   0  387.46   14.63
  -4  -2   0  392.71   14.85
   4   4   0  718.78   24.70
   4   4   0  713.38   23.65
  -4  -4   0  705.78   23.71
  -4  -4   0  699.14   23.34
   4   6   0 2656.35   75.53
   4   6   0 2650.82   74.26
  -4  -6   0 2675.71   75.22
  -4  -6   0 2638.38   74.17
   4   8   0 1201.93   37.99
   4   8   0 1158.92   38.18
  -4  -8   0 1221.15   38.95
  -4  -8   0 1151.45   36.98
   4  10   0 2873.45   83.60
   4  10   0 2724.11   78.05
  -4 -10   0 2863.77   82.23
  -4 -10   0 2779.42   79.88
   4  12   0 1720.20   54.97
   4  12   0 1666.27   52.44
  -4 -12   0 1794.87   56.06
  -4 -12   0 1811.46   55.93
   4  14   0  508.18   22.03
   4  14   0  527.81   24.66
  -4 -14   0  564.73   24.17
  -4 -14   0  581.60   24.64
   4  16   0 1164.87   42.92
   4  16   0 1156.16   39.80
  -4 -16   0 1199.85   41.71
  -4 -16   0 1190.86   41.44
   4  18   0  156.95   12.56
   4  18   0  119.69   13.55
  -4 -18   0  125.74   12.03
  -4 -18   0  125.96   11.84
   4  20   0   26.41    6.72
   4  20   0   21.36    9.35
  -4 -20   0   33.23    7.88
  -4 -20   0   36.20    8.08
   4  22   0   18.50    9.29
   4  22   0    7.88    6.11
  -4 -22   0   26.34    7.80
  -4 -22   0   32.58    8.17
   4  24   0   37.03    7.76
   4  24   0   42.85   11.28
  -4 -24   0   35.77    8.64
  -4 -24   0   31.09    8.13
   4  26   0    4.54    6.39
   4  26   0   13.14    9.94
  -4 -26   0    8.88    6.67
  -4 -26   0   -0.15    6.86
   4  28   0   63.54    9.76
   4  28   0   56.83   12.87
  -4 -28   0   40.65    9.11
  -4 -28   0   47.28    9.26
   4  30   0   44.60    8.85
   4  30   0   26.80   11.28
  -4 -30   0   44.69    9.24
  -4 -30   0   42.80    9.40
   5 -29   0  216.13   17.04
   5 -29   0  221.66   19.12
  -5  29   0  232.59   17.85
  -5  29   0  244.06   20.35
   5 -27   0  296.75   21.38
  -5  27   0  246.83   18.78
   5 -25   0  423.00   22.54
   5 -25   0  433.78   25.78
  -5  25   0  437.10   24.03
  -5  25   0  438.35   26.27
   5 -23   0  334.50   19.14
   5 -23   0  345.56   21.83
  -5  23   0  345.28   22.39
  -5  23   0  367.69   20.88
   5 -21   0  828.85   34.94
   5 -21   0  824.98   31.58
  -5  21   0  816.26   34.38
  -5  21   0  801.88   32.08
   5 -19   0 1032.67   39.38
   5 -19   0 1101.26   38.25
  -5  19   0 1044.15   39.77
  -5  19   0 1082.18   38.14
   5 -17   0  689.19   26.38
  -5  17   0  634.84   27.48
  -5  17   0  735.92   30.14
   5 -15   0  752.93   26.91
   5 -15   0  773.40   30.44
  -5  15   0  736.20   27.09
  -5  15   0  714.77   28.31
   5 -13   0  638.44   23.30
   5 -13   0  624.89   25.47
  -5  13   0  662.50   24.16
  -5  13   0  625.58   24.88
   5 -11   0  652.68   22.90
   5 -11   0  696.79   26.31
   5  -9   0  361.74   16.33
   5  -9   0  400.18   15.63
  -5   9   0  358.70   14.52
  -5   9   0  404.47   17.31
   5  -7   0   91.04    8.05
   5  -7   0   90.17    6.75
  -5   7   0  100.58    7.87
  -5   7   0   84.20    6.58
   5  -5   0  344.04   14.24
   5  -5   0  387.04   14.39
  -5   5   0  373.63   13.97
  -5   5   0  380.41   14.60
   5  -3   0   24.75    6.10
  -5   3   0   29.15    4.92
  -5   3   0   28.17    4.58
   5  -1   0  107.03    7.31
   5  -1   0  105.94    7.61
  -5   1   0  117.52    7.48
  -5   1   0  113.25    7.54
   5   1   0  102.22    7.79
   5   1   0  121.62    8.06
  -5  -1   0  116.53    7.92
  -5  -1   0  126.50    8.14
   5   3   0   25.17    5.79
   5   3   0   22.53    4.92
  -5  -3   0   21.86    5.20
  -5  -3   0   16.66    4.77
   5   5   0  370.04   15.81
   5   5   0  366.58   16.62
  -5  -5   0  344.87   15.10
  -5  -5   0  337.26   15.31
   5   7   0   91.47    9.03
   5   7   0   89.59    7.96
  -5  -7   0   91.96    8.57
  -5  -7   0   83.66    8.17
  -5  -9   0  375.84   17.40
  -5  -9   0  360.22   17.64
   5  11   0  675.77   25.98
   5  11   0  596.54   25.58
  -5 -11   0  618.52   24.70
  -5 -11   0  636.92   25.46
   5  13   0  678.68   28.86
   5  13   0  632.35   25.47
  -5 -13   0  657.80   26.45
  -5 -13   0  647.70   26.67
   5  15   0  725.55   31.14
   5  15   0  763.30   29.69
  -5 -15   0  771.19   30.57
  -5 -15   0  811.84   31.72
   5  17   0  704.81   28.67
   5  17   0  730.67   32.87
  -5 -17   0  732.33   30.63
  -5 -17   0  746.43   30.48
   5  19   0 1172.89   45.74
   5  19   0 1052.72   38.43
  -5 -19   0 1203.17   43.17
  -5 -19   0 1110.11   41.39
   5  21   0  919.14   35.43
   5  21   0  976.95   41.82
  -5 -21   0  953.58   37.74
  -5 -21   0  953.71   37.28
   5  23   0  420.09   26.83
   5  23   0  389.12   21.36
  -5 -23   0  409.17   23.00
  -5 -23   0  393.13   22.22
   5  25   0  466.42   23.78
   5  25   0  466.28   28.97
  -5 -25   0  466.83   25.35
  -5 -25   0  485.91   25.37
   5  27   0  304.63   19.33
   5  27   0  313.76   24.35
  -5 -27   0  287.76   20.16
  -5 -27   0  316.94   20.60
   5  29   0  249.59   17.92
   5  29   0  253.19   22.37
  -5 -29   0  247.11   18.67
  -5 -29   0  254.02   18.56
   6 -28   0    2.28    7.44
   6 -28   0    2.93    7.20
  -6  28   0    9.94    9.31
  -6  28   0   -4.26    5.89
   6 -26   0    7.67    7.00
   6 -26   0    3.33    7.25
  -6  26   0    5.88    8.97
  -6  26   0    2.71    6.15
   6 -24   0    9.68    7.38
   6 -24   0   23.26    8.27
  -6  24   0   24.45    7.37
  -6  24   0   13.22    9.26
   6 -22   0    1.77    7.12
   6 -22   0   -7.87    5.99
  -6  22   0    0.59   91.71
  -6  22   0    0.48    8.20
   6 -20   0    4.27    6.03
   6 -20   0    5.84    6.68
  -6  20   0   10.90    7.83
  -6  20   0    3.71    5.35
   6 -18   0   37.22    7.44
   6 -18   0   48.04    8.91
  -6  18   0   30.13    8.31
  -6  18   0   41.66    7.14
   6 -16   0  385.52   21.52
   6 -14   0  532.51   24.07
   6 -14   0  522.14   20.85
  -6  14   0  527.68   23.18
  -6  14   0  542.89   21.88
   6 -12   0  179.49   10.98
   6 -12   0  201.34   13.40
  -6  12   0  177.55   10.84
  -6  12   0  212.81   13.52
   6 -10   0 1043.87   35.10
   6 -10   0 1031.70   32.54
  -6  10   0 1061.02   33.20
  -6  10   0 1042.08   33.71
   6  -8   0 1044.98   32.55
   6  -8   0 1050.93   34.31
  -6   8   0 1081.90   34.18
  -6   8   0 1064.06   32.56
   6  -6   0  723.48   23.87
   6  -6   0  658.35   23.22
  -6   6   0  669.14   22.12
  -6   6   0  736.89   24.53
   6  -4   0 1507.25   43.93
   6  -4   0 1487.89   44.26
  -6   4   0 1431.19   42.66
   6  -2   0 2078.34   58.84
  -6   2   0 2009.20   56.61
  -6   2   0 2157.16   61.00
   6   0   0 3130.65   86.00
   6   0   0 3365.73   92.61
  -6   0   0 3320.09   91.36
  -6   0   0 3111.29   85.08
   6   2   0 2096.32   61.08
   6   2   0 1989.84   57.34
  -6  -2   0 1992.61   57.14
  -6  -2   0 2005.05   58.31
   6   4   0 1463.00   44.55
   6   4   0 1515.54   47.15
  -6  -4   0 1431.19   43.36
  -6  -4   0 1464.38   45.20
   6   6   0  676.05   26.20
   6   6   0  706.06   25.82
  -6  -6   0  681.44   24.68
  -6  -6   0  658.63   25.04
   6  10   0 1026.73   35.70
   6  10   0  964.78   35.54
  -6 -10   0  990.36   34.29
  -6 -10   0  952.47   34.14
   6  12   0  172.02   12.31
   6  12   0  207.56   15.42
  -6 -12   0  197.74   13.73
  -6 -12   0  199.81   13.48
   6  14   0  535.28   26.20
   6  14   0  583.26   25.06
  -6 -14   0  531.55   24.38
  -6 -14   0  544.27   24.09
   6  16   0  464.48   22.03
   6  16   0  464.34   25.32
  -6 -16   0  474.85   22.69
  -6 -16   0  474.30   23.49
   6  18   0   27.59    9.36
   6  18   0   38.58    7.38
  -6 -18   0   29.79    7.27
  -6 -18   0   28.43    8.21
   6  20   0   -6.57    9.03
   6  20   0   -1.99    5.25
  -6 -20   0   -0.40    5.34
  -6 -20   0    0.07    6.79
   6  22   0    9.94    9.64
   6  22   0    3.75    5.60
  -6 -22   0    4.69    5.92
  -6 -22   0    2.21    6.94
   6  24   0    5.70    5.93
   6  24   0   16.41   10.44
  -6 -24   0   12.27    7.58
  -6 -24   0   11.92    6.69
   6  26   0    3.76    6.31
   6  26   0   -3.47    9.71
  -6 -26   0   -9.47    6.58
  -6 -26   0   -1.77    5.72
   6  28   0   11.24   10.91
   6  28   0   -2.38    5.39
  -6 -28   0   12.82    7.66
  -6 -28   0    7.54    6.55
   7 -25   0  249.59   17.93
   7 -25   0  269.78   20.69
  -7  25   0  257.61   20.84
  -7  25   0  259.00   18.58
   7 -23   0  297.02   21.23
   7 -23   0  293.43   18.88
  -7  23   0  282.78   20.89
  -7  23   0  296.19   19.12
   7 -21   0  342.93   22.12
   7 -21   0  379.58   20.81
  -7  21   0  352.34   20.00
  -7  21   0  431.71   25.15
   7 -19   0 1135.00   42.92
   7 -19   0 1128.09   39.63
  -7  19   0 1197.92   44.39
  -7  19   0 1106.10   39.42
   7 -17   0 1406.30   45.73
  -7  17   0 1469.91   50.76
  -7  17   0 1385.56   47.68
   7 -15   0 1002.67   34.45
   7 -15   0 1011.65   37.74
  -7  15   0 1069.45   36.63
  -7  15   0 1101.12   39.35
   7 -13   0  656.69   24.53
   7 -13   0  665.40   27.55
  -7  13   0  653.23   25.50
  -7  13   0  665.26   25.03
   7 -11   0   42.16    6.31
   7 -11   0   37.74    7.81
  -7  11   0   36.09    6.44
  -7  11   0   45.27    6.36
   7  -9   0    1.58    4.37
   7  -9   0    3.15    5.45
  -7   9   0    3.93    4.23
  -7   9   0    1.66    4.67
   7  -7   0   46.42    6.22
   7  -7   0   53.46    7.12
  -7   7   0   45.29    6.00
  -7   7   0   56.74    6.02
   7  -5   0   -4.58    4.26
   7  -5   0   -4.40    4.77
  -7   5   0    0.48    3.64
  -7   5   0    1.27    4.15
   7  -3   0   85.36    8.26
   7  -3   0   77.22    7.15
  -7   3   0   80.22    6.86
  -7   3   0   89.22    7.49
   7  -1   0   14.12    4.70
   7  -1   0   18.60    4.77
  -7   1   0   11.66    4.29
  -7   1   0   10.70    4.27
   7   1   0    8.91    4.70
   7   1   0   11.30    4.42
  -7  -1   0   13.76    4.40
  -7  -1   0   12.51    4.42
   7   3   0   79.93    8.57
   7   3   0   82.82    7.85
  -7  -3   0   75.65    7.37
  -7  -3   0   87.88    8.42
   7   5   0    2.63    5.14
   7   5   0   -1.47    4.08
  -7  -5   0   -6.17    3.97
  -7  -5   0   -1.65    4.41
   7   7   0   68.19    8.88
   7   9   0    3.71    5.99
   7   9   0    0.73    4.52
  -7  -9   0   -3.69    4.59
   7  11   0   56.03    7.88
   7  11   0   36.24    8.34
  -7 -11   0   53.43    7.62
  -7 -11   0   62.29    8.73
   7  13   0  750.86   29.65
   7  13   0  741.87   32.44
  -7 -13   0  733.44   28.67
  -7 -13   0  715.60   29.97
   7  15   0 1120.48   39.71
   7  15   0 1074.02   42.58
  -7 -15   0 1109.14   39.30
  -7 -15   0 1045.95   39.62
   7  17   0 1515.54   55.60
   7  17   0 1559.79   51.94
  -7 -17   0 1483.74   51.97
  -7 -17   0 1504.48   50.46
   7  19   0 1238.99   44.33
  -7 -19   0 1202.89   44.17
   7  21   0  476.51   29.62
   7  21   0  438.21   22.82
  -7 -21   0  434.06   24.27
  -7 -21   0  480.66   24.10
   7  23   0  351.23   26.07
   7  23   0  362.98   20.84
  -7 -23   0  340.86   20.31
  -7 -23   0  302.56   20.92
   7  25   0  277.53   23.73
   7  25   0  319.15   20.05
  -7 -25   0  304.22   19.43
  -7 -25   0  298.55   20.63
   8 -24   0    1.98    7.52
   8 -24   0    2.34    7.81
  -8  24   0    1.16    6.49
  -8  24   0    6.58    9.11
   8 -22   0    1.69    7.40
   8 -22   0    2.83    7.26
  -8  22   0    6.44    6.61
  -8  22   0   16.93    8.95
   8 -20   0   -5.93    6.71
   8 -20   0    2.95    6.72
  -8  20   0   -4.87    7.91
  -8  20   0    6.07    6.31
   8 -18   0   80.40    9.62
   8 -18   0   94.60   11.71
  -8  18   0   90.53   10.85
  -8  18   0   99.46   10.58
   8 -16   0  187.23   17.04
   8 -14   0  113.61   11.88
   8 -14   0  111.74    9.97
  -8  14   0  102.15   10.40
  -8  14   0  103.79    9.82
   8 -12   0  570.40   22.77
   8 -12   0  543.16   24.25
  -8  12   0  561.00   23.01
  -8  12   0  556.30   22.14
   8 -10   0  682.41   27.38
   8 -10   0  744.64   26.84
  -8  10   0  680.20   24.41
  -8  10   0  699.28   25.80
   8  -8   0  404.05   17.58
   8  -8   0  427.70   19.43
  -8   8   0  376.95   16.66
  -8   8   0  396.31   16.46
   8  -6   0  574.41   21.83
   8  -6   0  564.18   22.29
  -8   6   0  588.38   22.12
  -8   6   0  591.84   21.35
   8  -4   0 1083.28   35.19
   8  -4   0 1108.03   36.24
  -8   4   0 1118.41   36.04
  -8   4   0 1108.73   34.50
   8  -2   0 1224.88   39.67
   8  -2   0 1311.72   41.84
  -8   2   0 1182.43   37.92
  -8   2   0 1197.92   36.98
   8   0   0 1127.67   38.05
   8   0   0 1075.26   34.82
  -8   0   0 1097.11   34.76
  -8   0   0 1073.05   35.65
   8   2   0 1218.80   41.40
   8   2   0 1166.53   37.65
  -8  -2   0 1187.13   37.65
  -8  -2   0 1178.83   39.09
   8   4   0 1092.69   36.37
  -8  -4   0 1147.72   37.39
   8   6   0  600.13   24.24
   8   6   0  558.10   25.40
  -8  -6   0  563.77   24.41
  -8  -6   0  586.86   23.36
   8   8   0  375.98   21.02
   8   8   0  408.62   19.33
  -8  -8   0  436.13   19.75
  -8  -8   0  374.88   19.66
   8  10   0  725.83   28.50
   8  10   0  682.55   30.64
  -8 -10   0  725.83   30.19
  -8 -10   0  748.09   28.73
   8  12   0  529.47   27.17
   8  12   0  546.07   24.21
  -8 -12   0  479.83   24.20
  -8 -12   0  557.96   24.32
   8  14   0  134.57   14.55
   8  14   0  116.22   11.17
  -8 -14   0  141.05   12.00
  -8 -14   0  134.41   13.25
   8  16   0  206.31   14.93
   8  16   0  174.51   16.84
  -8 -16   0  166.63   14.89
  -8 -16   0  200.23   14.57
   8  18   0  111.04   15.87
   8  20   0   -1.27    4.99
   8  20   0   17.99    9.21
  -8 -20   0    8.70    6.84
  -8 -20   0    1.83    5.49
   8  22   0    8.41    9.87
   8  22   0    8.82    6.39
  -8 -22   0   12.32    5.93
  -8 -22   0   -4.83    6.72
   8  24   0   16.52   10.14
   8  24   0   13.95    6.47
  -8 -24   0    5.59    7.30
  -8 -24   0    3.94    5.72
   9 -21   0  271.30   20.09
  -9  21   0  290.25   18.68
  -9  21   0  312.24   20.53
   9 -19   0  327.58   18.60
   9 -19   0  329.80   21.06
  -9  19   0  335.74   19.47
  -9  19   0  328.41   20.06
   9 -17   0  262.45   16.43
   9 -15   0  227.06   15.47
   9 -15   0  233.14   16.62
  -9  15   0  231.48   14.49
  -9  15   0  241.02   15.14
   9 -13   0   98.84   10.11
   9 -13   0  107.83   11.55
  -9  13   0  111.65    9.98
  -9  13   0  102.60    9.21
  -9  11   0  388.84   17.40
  -9  11   0  392.16   18.42
   9  -9   0  522.14   24.63
   9  -9   0  563.90   24.20
  -9   9   0  565.84   22.53
  -9   9   0  571.65   21.49
   9  -7   0   49.35    7.51
   9  -7   0   48.29    7.84
  -9   7   0   57.99    7.11
  -9   7   0   61.01    6.60
   9  -5   0   18.10    6.18
   9  -5   0   24.45    6.57
  -9   5   0   25.26    5.35
  -9   5   0   20.73    5.28
   9  -3   0   24.56    6.71
   9  -3   0   12.82    6.54
  -9   3   0   14.92    5.05
  -9   3   0   21.47    5.34
   9  -1   0    0.11    5.89
   9  -1   0   -2.85    5.03
  -9   1   0   -0.91    4.34
  -9   1   0    9.54    4.91
   9   1   0    3.11    4.80
   9   1   0   -0.01    5.63
  -9  -1   0    3.42    4.54
  -9  -1   0    1.26    5.03
   9   3   0   10.04    6.79
   9   5   0   19.57    5.67
   9   5   0   19.07    7.43
  -9  -5   0   23.83    5.79
  -9  -5   0   24.81    6.86
   9   7   0   63.71   10.38
   9   7   0   68.41    8.37
  -9  -7   0   64.29    9.47
  -9  -7   0   79.12    8.67
   9   9   0  575.24   28.47
   9   9   0  624.19   26.20
  -9  -9   0  633.60   26.04
  -9  -9   0  577.46   26.96
   9  11   0  471.81   22.28
   9  11   0  418.16   24.93
  -9 -11   0  478.86   22.39
  -9 -11   0  452.17   23.62
   9  13   0  107.11   13.90
   9  13   0  121.37   11.13
  -9 -13   0  125.97   11.53
  -9 -13   0  103.28   12.15
   9  15   0  283.47   17.45
   9  15   0  241.44   20.23
  -9 -15   0  236.18   17.78
  -9 -15   0  255.82   16.72
   9  17   0  311.54   23.41
   9  17   0  360.08   20.62
  -9 -19   0  435.17   22.42
  -9 -19   0  378.06   22.83
   9  21   0  346.67  217.24
   9  21   0  413.73   22.77
  -9 -21   0  376.26   21.16
  -9 -21   0  378.75   23.55
  10 -14   0  188.75   15.63
  10 -14   0  170.91   12.86
  10 -12   0  351.51   17.99
  10 -10   0  367.69   18.14
  10 -10   0  359.94   23.81
  10  -8   0  712.14   27.79
  10  -8   0  746.02   29.98
 -10   8   0  775.20   29.33
 -10   8   0  699.56   25.35
  10  -6   0  367.41   18.60
  10  -6   0  382.62   19.48
  10  -4   0  412.07   21.03
  10  -4   0  434.34   19.98
 -10   4   0  413.18   17.74
 -10   4   0  406.40   18.96
  10  -2   0  460.33   23.22
  10  -2   0  458.95   21.12
 -10   2   0  453.42   20.76
 -10   2   0  410.41   17.81
  10   0   0   60.66    9.03
 -10   0   0   59.16    7.59
  10   2   0  445.12   23.81
 -10  -2   0  466.42   20.33
 -10  -2   0  420.65   21.21
  10   4   0  395.06   22.87
  10   4   0  430.74   20.16
 -10  -4   0  386.63   21.35
 -10  -4   0  439.73   19.86
  10   6   0  434.61   20.41
  10   6   0  407.51   23.83
 -10  -6   0  404.47   19.23
 -10  -6   0  377.78   21.93
  10   8   0  769.11   30.34
  10   8   0  709.10   33.24
 -10  -8   0  769.53   32.97
 -10  -8   0  761.09   29.61
  10  10   0  428.25   21.24
  10  10   0  387.18   24.64
 -10 -10   0  454.11   21.59
 -10 -10   0  386.21   22.79
  10  12   0  394.24   25.24
  10  12   0  421.48   21.46
 -10 -12   0  431.16   21.57
 -10 -12   0  369.62   22.51
  10  14   0  186.54   14.44
 -10 -14   0  181.56   14.19
  10  16   0  242.54   17.08
  10  16   0  200.09   19.47
 -10 -16   0  213.92   15.57
 -10 -16   0  198.15   16.86
  10  18   0  196.63   15.56
  10  18   0  154.18   18.11
 -10 -18   0  162.62   15.50
 -10 -18   0  176.03   14.24
  11  -5   0  108.74   10.98
  11  -5   0  104.14   11.06
  11  -3   0   88.69   10.56
  11  -3   0   93.75   10.22
 -11   3   0   85.04    9.20
  11   1   0   33.28    8.26
  11   1   0   33.21    8.86
 -11  -1   0   42.84    8.10
 -11  -1   0   31.83    6.83
  11   3   0   71.68   11.66
  11   3   0   77.23    9.10
 -11  -3   0   91.68   10.99
 -11  -3   0   96.92    9.68
  11   5   0  117.63   14.24
  11   5   0  125.06   11.57
 -11  -5   0  128.82   11.41
 -11  -5   0  122.16   12.58
  11   7   0  221.94   15.16
  11   7   0  179.21   17.33
  11   9   0  202.58   14.82
  11   9   0  180.32   17.33
 -11  -9   0  179.35   13.58
 -11  -9   0  163.72   15.46
  11  11   0  152.94   13.15
  11  11   0  107.46   14.52
  11  13   0  159.16   17.80
 -12  -2   0  440.42   24.36
 -12  -2   0  448.16   21.28
  12   4   0  246.69   16.23
  12   4   0  238.95   20.42
 -12  -4   0  237.29   18.34
 -12  -4   0  253.74   15.89
 -11  -5  -1  379.02   20.47
 -11  -5  -1  377.23   23.95
  11   5   1  355.52   25.48
  11   5   1  339.06   19.55
 -11  -3  -1  282.09   17.40
 -11  -3  -1  278.50   20.34
  11   3   1  278.50   22.51
  11   3   1  315.00   20.89
 -11  -1  -1  336.71   19.15
 -11  -1  -1  337.54   21.81
  11   1   1  358.97   24.75
  11   1   1  384.42   23.23
 -11   1  -1  369.90   22.37
 -11   1  -1  334.50   19.05
  11  -1   1  343.62   23.81
  11  -1   1  370.73   23.02
 -11   3  -1  265.50   19.10
 -11   3  -1  310.71   18.35
 -11   5  -1  328.28   18.96
 -11   5  -1  329.24   21.12
  11  -5   1  331.04   21.54
 -10 -12  -1  246.69   19.30
 -10 -12  -1  275.73   17.78
  10  12   1  291.49   18.81
  10  12   1  273.38   21.90
  10  10   1   77.70   14.73
 -10  -8  -1  156.26   12.97
 -10  -8  -1  125.61   14.10
  10   8   1  152.38   13.14
  10   8   1  147.41   15.86
 -10  -6  -1   94.83   12.82
 -10  -6  -1  121.49   11.62
  10   6   1  123.91   12.06
  10   6   1   94.03   13.23
 -10  -4  -1   -7.87    6.49
 -10  -4  -1    1.00    5.56
  10   4   1   -2.03    5.77
  10   4   1    3.04    8.17
 -10  -2  -1   -0.79    5.42
 -10  -2  -1   -6.69    5.52
  10   2   1    5.35    5.82
  10   2   1    0.48    7.26
 -10   0  -1   -1.55    5.56
 -10   0  -1    3.29    6.15
  10   0   1    4.20    6.76
  10   0   1  -10.18    7.66
 -10   2  -1   -0.03    5.27
 -10   2  -1   -1.34    5.85
  10  -2   1   -4.65    7.29
  10  -2   1   -8.63    6.54
 -10   4  -1    3.60    5.84
 -10   4  -1    9.18    6.51
  10  -4   1    1.56    7.58
  10  -4   1   -6.26    6.60
 -10   6  -1  116.78   12.32
 -10   6  -1  126.86   11.68
  10  -6   1  108.52   12.61
  10  -6   1   95.68   11.98
 -10   8  -1  105.34   11.26
 -10   8  -1  114.76   12.14
  10  -8   1  128.77   13.52
  10  -8   1  120.29   12.20
 -10  10  -1  106.24   11.28
 -10  10  -1   84.74   11.15
  10 -10   1   99.58   11.59
  10 -10   1  115.05   13.70
 -10  12  -1  225.12   15.89
 -10  12  -1  228.16   17.38
  10 -12   1  239.22   19.36
  10 -12   1  219.86   16.86
  -9 -17  -1   35.94    9.02
  -9 -17  -1   36.41    7.65
   9  17   1   37.42    8.05
   9  17   1   20.38    9.80
  -9 -15  -1   64.18    9.18
  -9 -15  -1   50.25   10.11
   9  15   1   42.41   10.90
   9  15   1   52.59    8.97
  -9 -13  -1   90.70   12.11
  -9 -13  -1   98.99   11.39
   9  13   1   84.49   13.30
   9  11   1   65.36    9.10
   9  11   1   82.22   13.04
  -9  -9  -1  504.44   23.67
  -9  -9  -1  441.39   24.10
   9   9   1  484.53   27.31
   9   9   1  478.03   23.13
  -9  -7  -1  920.11   34.50
  -9  -7  -1  882.78   36.42
   9   7   1  877.66   38.39
   9   7   1  843.23   32.80
  -9  -5  -1  699.42   30.85
  -9  -5  -1  695.13   28.11
   9   5   1  747.68   30.12
   9   5   1  660.29   31.79
  -9  -3  -1  817.37   33.68
  -9  -3  -1  828.16   31.02
   9   3   1  776.03   30.66
   9   3   1  759.29   34.10
  -9  -1  -1  462.13   21.02
  -9  -1  -1  439.87   22.84
   9   1   1  437.93   24.53
   9   1   1  428.81   20.94
  -9   1  -1  480.38   23.83
  -9   1  -1  468.91   20.89
   9  -1   1  451.48  766.35
   9  -1   1  514.54   24.99
  -9   3  -1  776.85   32.43
  -9   3  -1  772.98   28.89
   9  -3   1  831.61   33.93
   9  -3   1  842.40   33.62
  -9   5  -1  685.73   27.12
  -9   5  -1  674.11   29.01
   9  -5   1  684.90   29.61
   9  -5   1  657.80   29.11
  -9   7  -1  850.83   34.03
  -9   7  -1  900.89   33.01
   9  -7   1  846.69   34.18
   9  -7   1  878.77   35.11
  -9   9  -1  427.98   22.17
  -9   9  -1  425.49   20.67
   9  -9   1  413.04   22.86
   9  -9   1  405.71   22.37
  -9  11  -1   62.50    9.21
  -9  11  -1   69.54   63.68
   9 -11   1   64.91   10.90
   9 -11   1   58.53    9.61
  -9  13  -1  102.53   10.91
  -9  13  -1   85.48   10.90
   9 -13   1   92.69   13.07
   9 -13   1   91.69   11.10
  -9  15  -1   53.20    9.20
  -9  15  -1   43.83    9.58
   9 -15   1   30.62   10.33
   9 -15   1   60.03    9.53
  -9  17  -1   39.71    8.34
  -9  17  -1   47.64    9.62
   9 -17   1   35.07    8.60
   9 -17   1   29.80    9.73
  -8 -20  -1  253.33   16.99
  -8 -20  -1  225.26   18.24
   8  20   1  250.98   17.89
   8  20   1  221.39   19.86
  -8 -18  -1  146.44   12.75
  -8 -18  -1  137.81   14.12
   8  18   1  132.46   12.98
   8  18   1  110.02   14.89
  -8 -16  -1  259.41   18.76
  -8 -16  -1  219.03   15.32
   8  16   1  211.98   15.79
   8  16   1  207.70   19.12
  -8 -14  -1  125.35   11.85
   8  14   1  134.12   12.31
  -8 -12  -1  204.79   16.10
  -8 -12  -1  208.53   14.96
   8  12   1  196.08   14.56
   8  12   1  192.90   17.16
  -8 -10  -1  205.21   14.37
  -8 -10  -1  181.42   14.99
   8  10   1  166.90   13.11
   8  10   1  186.12   16.64
  -8  -8  -1  308.78   17.31
  -8  -8  -1  278.22   18.25
   8   8   1  259.55   18.88
   8   8   1  303.25   17.52
  -8  -6  -1  309.33   17.08
  -8  -6  -1  280.29   17.60
   8   6   1  289.56   19.69
   8   6   1  299.24   17.04
  -8  -4  -1   -3.14    5.20
  -8  -4  -1    0.50    5.32
   8   4   1   -3.51    4.95
   8   4   1    4.19    6.61
  -8  -2  -1   85.10   10.03
  -8  -2  -1   96.41    9.46
   8   2   1  112.50   10.68
   8   2   1   97.72   11.23
  -8   0  -1   -2.70    4.69
  -8   0  -1    3.54    5.67
   8   0   1    2.53    5.82
   8   0   1   -2.61    5.42
  -8   2  -1   93.44   10.33
  -8   2  -1  101.57    9.67
   8  -2   1  101.01   11.01
   8  -2   1  133.50   12.35
  -8   4  -1    1.83    5.24
  -8   4  -1   -0.40    5.02
   8  -4   1    3.19    5.70
   8  -4   1    2.46    6.65
  -8   6  -1  258.86   16.26
  -8   6  -1  310.30   16.41
   8  -6   1  294.12   17.55
   8  -6   1  278.50   16.86
  -8   8  -1  289.14   16.07
  -8   8  -1  272.83   16.70
   8  -8   1  275.45   17.13
   8  -8   1  277.67   17.40
  -8  10  -1  174.92   12.67
  -8  10  -1  184.19   14.38
   8 -10   1  180.04   14.08
   8 -10   1  171.05   14.42
  -8  12  -1  187.37   15.21
  -8  12  -1  204.24   14.01
   8 -12   1  222.35   15.60
   8 -12   1  194.01   16.03
  -8  14  -1  136.09   11.86
  -8  14  -1  107.39   12.42
   8 -14   1  120.48   13.72
   8 -14   1  101.79   11.35
  -8  16  -1  188.89   14.64
  -8  16  -1  192.62   15.92
   8 -16   1  206.31   17.89
   8 -16   1  213.23   16.25
  -8  18  -1  124.20   12.57
  -8  18  -1  118.46   13.19
   8 -18   1  128.36   15.04
   8 -18   1  120.39   12.96
  -8  20  -1  244.34   18.94
  -8  20  -1  204.52   16.36
   8 -20   1  199.40   16.46
   8 -20   1  219.03   19.01
  -7 -23  -1   13.11    6.31
  -7 -23  -1   27.41    8.49
   7  23   1   10.16    6.21
   7  23   1   14.17    9.04
  -7 -21  -1   14.63    6.24
  -7 -21  -1    7.00    7.27
   7  21   1   13.66    6.47
   7  21   1   -1.71    8.16
  -7 -19  -1   49.26   10.04
  -7 -19  -1   63.68    9.06
   7  19   1   64.48    9.22
   7  19   1   59.35   11.89
  -7 -17  -1   60.68   10.45
   7  17   1   62.38   11.63
  -7 -15  -1   28.57    6.94
  -7 -15  -1   32.87    8.68
   7  15   1   36.91    7.33
   7  15   1   33.64    9.62
  -7 -13  -1  567.64   27.95
  -7 -13  -1  594.88   25.73
   7  13   1  630.97   27.30
   7  13   1  559.34   28.67
  -7 -11  -1  601.93   26.62
   7  11   1  716.98   32.36
   7  11   1  694.03   28.76
  -7  -9  -1  211.57   15.43
   7   9   1  215.16   16.48
   7   9   1  241.57   15.29
  -7  -7  -1  499.88   23.55
  -7  -7  -1  517.72   22.58
   7   7   1  496.56   22.37
   7   7   1  482.18   24.45
  -7  -5  -1  605.53   26.23
  -7  -5  -1  669.41   26.12
   7   5   1  633.87   25.80
   7   5   1  617.56   27.52
  -7  -3  -1 1532.14   48.26
  -7  -3  -1 1467.15   48.45
   7   3   1 1579.15   51.85
   7   3   1 1541.82   49.30
  -7  -1  -1 1350.44   45.02
  -7  -1  -1 1311.17   42.18
   7   1   1 1296.65   42.74
   7   1   1 1259.59   42.62
  -7   1  -1 1250.46   42.60
   7  -1   1 1313.79   43.38
   7  -7   1  450.10   23.08
  -7   9  -1  232.03   15.27
   7  -9   1  227.47   14.48
  -7  11  -1  667.20   26.52
  -7  11  -1  733.02   29.73
   7 -11   1  713.66   28.17
   7 -11   1  686.28   29.77
  -7  13  -1  583.95   26.58
  -7  13  -1  579.94   24.46
   7 -13   1  571.92   27.71
   7 -13   1  628.62   26.37
  -7  15  -1   30.45    7.08
  -7  15  -1   20.27    8.06
   7 -15   1   32.26    7.45
   7 -15   1   34.51    9.28
  -7  17  -1   71.28   10.54
  -7  17  -1   58.12    8.88
   7 -17   1   81.76   11.73
   7 -17   1   57.52    9.22
  -7  19  -1   52.26    8.79
   7 -19   1   64.11   12.07
   7 -19   1   56.68    9.56
  -7  21  -1    4.40    9.46
  -7  21  -1   20.77    7.37
   7 -21   1    9.54    7.23
   7 -21   1   12.40    8.41
  -7  23  -1   23.94   10.69
  -7  23  -1   12.31    7.26
   7 -23   1    9.82    7.59
   7 -23   1   10.59    8.49
  -6 -26  -1  315.00   21.52
  -6 -26  -1  310.85   19.51
   6  26   1  313.20   23.99
   6  26   1  324.40   20.42
  -6 -24  -1  329.80   21.74
  -6 -24  -1  328.28   19.69
   6  24   1  328.55   20.31
   6  24   1  341.69   24.68
  -6 -22  -1  520.35   27.05
  -6 -22  -1  493.66   24.63
   6  22   1  498.36   29.77
   6  22   1  506.93   24.72
  -6 -20  -1  188.20   14.51
  -6 -20  -1  174.09   15.72
   6  20   1  192.76   15.02
   6  20   1  192.76   18.53
  -6 -18  -1  279.74   19.88
   6  18   1  381.79   21.43
  -6 -16  -1  977.22   36.35
  -6 -16  -1  940.99   37.35
   6  16   1  985.93   36.93
   6  16   1 1007.51   41.18
  -6 -14  -1  453.70   21.25
  -6 -14  -1  395.48   22.12
   6  14   1  430.05   24.21
   6  14   1  475.82   22.64
  -6 -12  -1  273.10   15.90
  -6 -12  -1  271.30   17.59
   6  12   1  267.99   18.64
   6  12   1  262.73   16.30
  -6 -10  -1  361.19   19.65
  -6 -10  -1  334.91   17.49
   6  10   1  272.55   20.29
  -6  -8  -1  408.20   20.29
  -6  -8  -1  392.30   18.86
   6   8   1  372.66   18.79
   6   8   1  398.94   22.22
  -6  -6  -1  207.42   13.81
  -6  -6  -1  255.40   14.63
   6   6   1  233.14   14.37
   6   6   1  227.47   15.22
  -6  -4  -1   88.69    9.08
  -6  -4  -1   93.13    8.95
   6   4   1   90.71    9.68
   6   4   1   92.94    9.83
  -6   0  -1    4.59    4.73
  -6   0  -1   -4.94    4.37
   6   0   1    2.07    4.76
  -6   4  -1  107.26    9.69
  -6   4  -1   98.30    8.68
   6  -4   1   87.81    9.85
   6  -4   1   90.37    8.89
  -6   6  -1  227.33   13.04
  -6   6  -1  226.23   14.05
   6  -6   1  224.57   13.50
   6  -6   1  277.53   16.03
  -6   8  -1  421.06   20.00
  -6   8  -1  380.27   17.44
   6  -8   1  373.91   19.22
  -6  12  -1  254.02   15.71
  -6  12  -1  269.92   15.32
   6 -12   1  264.81   18.00
   6 -12   1  253.60   14.74
  -6  14  -1  444.71   20.91
  -6  14  -1  445.81   22.29
   6 -14   1  451.34   24.19
   6 -14   1  474.02   21.74
  -6  16  -1  961.46   35.28
  -6  16  -1 1026.17   39.98
   6 -16   1  930.62   38.29
   6 -16   1  972.80   35.69
  -6  18  -1  369.90   20.04
  -6  18  -1  335.88   21.92
   6 -18   1  386.35   23.49
   6 -18   1  400.18   20.95
  -6  20  -1  182.94   14.60
  -6  20  -1  193.45   17.81
   6 -20   1  187.78   16.98
   6 -20   1  180.32   14.48
  -6  22  -1  487.30   28.42
  -6  22  -1  493.66   25.44
   6 -22   1  448.30   24.05
   6 -22   1  422.72   26.29
  -6  24  -1  285.82   22.40
  -6  24  -1  303.52   20.11
   6 -24   1  292.46   21.89
   6 -24   1  307.26   20.04
  -6  26  -1  280.29   19.53
  -6  26  -1  285.69   22.86
   6 -26   1  294.95   22.30
   6 -26   1  277.67   19.80
  -5 -27  -1   18.16    7.88
  -5 -27  -1   32.03    7.84
   5  27   1   25.14    7.58
   5  27   1   22.62   10.22
  -5 -25  -1   10.91    7.40
  -5 -25  -1    2.54    5.61
   5  25   1    3.43    5.38
   5  25   1   -4.40    8.23
  -5 -23  -1   50.72    8.82
  -5 -23  -1   53.40    9.90
   5  23   1   51.51   11.74
   5  23   1   43.17    8.26
  -5 -21  -1   35.12    7.83
  -5 -21  -1   56.67   10.00
   5  21   1   39.30   10.16
   5  21   1   46.07    8.31
  -5 -19  -1  477.48   25.11
  -5 -19  -1  459.64   22.64
   5  19   1  434.47   21.94
   5  19   1  496.01   27.09
  -5 -17  -1  299.93   17.34
  -5 -17  -1  306.57   20.09
   5  17   1  273.10   19.98
   5  17   1  296.75   17.52
  -5 -15  -1  177.83   14.41
  -5 -15  -1  194.14   13.72
   5  15   1  213.23   14.49
   5  15   1  209.63   16.75
  -5 -13  -1  532.38   24.49
  -5 -13  -1  576.49   24.46
   5  13   1  532.79   23.77
   5  13   1  545.93   26.33
  -5 -11  -1  226.09   15.18
  -5 -11  -1  197.60   13.47
   5  11   1  236.18   14.82
   5  11   1  244.06   16.46
  -5  -9  -1  802.44   30.74
  -5  -9  -1  822.76   30.05
   5   9   1  848.48   32.59
   5   9   1  839.63   31.03
  -5  -7  -1  872.13   31.87
  -5  -7  -1  917.76   32.00
   5   7   1  927.72   33.92
   5   7   1  910.85   32.34
  -5  -3  -1 2397.77   70.41
  -5  -3  -1 2353.52   68.13
   5   3   1 2465.53   72.13
   5   3   1 2335.54   68.20
  -5  -1  -1  931.18   31.98
  -5  -1  -1  910.85   30.70
   5   1   1  912.37   31.17
   5   1   1  907.25   31.20
  -5   1  -1  919.01   31.46
  -5   1  -1  905.04   30.23
   5  -1   1  821.66   29.27
  -5   3  -1 2443.40   70.67
  -5   3  -1 2422.66   69.03
   5  -3   1 2389.47   69.02
   5  -3   1 2484.89   72.62
  -5   5  -1 1014.42   33.01
  -5   5  -1 1077.89   35.77
   5  -5   1 1044.70   34.22
   5  -5   1 1039.86   35.69
  -5   7  -1  941.55   31.40
  -5   7  -1 1008.06   34.53
   5  -7   1 1006.68   33.57
   5  -7   1  902.14   32.37
  -5   9  -1  856.37   31.03
  -5   9  -1  885.54   30.38
   5  -9   1  872.96   32.29
   5  -9   1  896.19   30.78
  -5  11  -1  125.96   13.73
   5 -11   1  231.34   15.71
  -5  13  -1  587.14   23.77
  -5  13  -1  568.88   26.07
   5 -13   1  582.57   23.77
   5 -13   1  499.33   26.76
  -5  15  -1  211.29   13.87
  -5  15  -1  219.03   16.37
   5 -15   1  179.07   12.82
   5 -15   1  222.22   16.66
  -5  17  -1  290.94   16.98
  -5  17  -1  277.11   19.22
   5 -17   1  254.71   15.94
   5 -17   1  276.56   19.26
  -5  19  -1  481.77   23.49
  -5  19  -1  460.47   25.75
   5 -19   1  476.65   23.51
   5 -19   1  439.59   25.07
  -5  21  -1   60.44   11.05
  -5  21  -1   59.46    9.43
   5 -21   1   46.86   10.27
   5 -21   1   52.10    9.04
  -5  23  -1   60.73    9.90
  -5  23  -1   46.82   11.09
   5 -23   1   59.76   11.02
   5 -23   1   69.49   10.23
   5 -25   1    1.38    7.29
  -5  27  -1   31.18   10.51
  -5  27  -1   32.98    8.42
   5 -27   1   25.83    9.49
   5 -27   1   36.81    9.28
  -4 -28  -1  341.27   21.72
  -4 -28  -1  388.15   22.79
   4  28   1  362.43   21.45
   4  28   1  318.60   24.27
  -4 -26  -1  199.68   16.41
  -4 -26  -1  156.26   14.31
   4  26   1  181.70   14.70
   4  26   1  158.61   17.30
  -4 -24  -1  482.04   25.47
  -4 -24  -1  524.77   26.18
   4  24   1  540.67   26.16
   4  24   1  549.80   30.26
  -4 -22  -1  879.46   35.23
  -4 -22  -1  887.34   36.08
   4  22   1  878.21   38.54
   4  22   1  877.80   35.07
  -4 -20  -1  312.79   18.68
  -4 -20  -1  357.18   20.92
   4  20   1  332.70   22.15
   4  20   1  361.05   19.66
  -4 -18  -1  807.14   33.01
  -4 -18  -1  703.71   29.16
   4  18   1  749.34   30.45
   4  18   1  759.71   33.57
  -4 -16  -1  596.68   25.72
  -4 -16  -1  604.97   26.84
   4  16   1  598.61   25.82
   4  16   1  631.80   28.96
  -4 -14  -1 1214.37   42.31
  -4 -14  -1 1268.44   42.91
   4  14   1 1257.24   44.66
   4  14   1 1255.30   42.62
  -4 -12  -1 1189.20   39.98
  -4 -12  -1 1163.90   40.41
   4  12   1 1221.84   42.88
   4  12   1 1202.89   40.64
  -4 -10  -1  302.56   16.51
  -4 -10  -1  269.65   14.67
   4   8   1  971.83   37.52
  -4  -6  -1  139.25   10.69
  -4  -6  -1  143.95   10.55
   4   6   1  118.75    9.67
   4   6   1  135.03   10.69
  -4  -4  -1    6.79    5.34
  -4  -4  -1   16.50    5.61
   4   4   1    8.01    4.88
   4   4   1    9.02    6.37
  -4  -2  -1   28.14    6.08
  -4  -2  -1   22.32    5.86
   4   2   1   21.50    5.71
   4   2   1   26.84    5.89
  -4   0  -1    3.43    5.28
  -4   0  -1   -3.91    4.34
   4   0   1    4.23    4.87
   4   0   1   -5.90    5.37
  -4   2  -1   18.45    5.63
  -4   2  -1   17.01    5.84
   4  -2   1   21.09    5.88
   4  -2   1   19.70    5.56
  -4   4  -1    7.41    5.14
  -4   4  -1   10.99    5.57
   4  -4   1   12.36    4.87
   4  -4   1    6.60    6.26
  -4   6  -1  147.82   10.76
  -4   6  -1  150.45   10.14
   4  -6   1  146.16    9.79
   4  -6   1  133.09   10.65
  -4   8  -1  943.62   32.27
  -4   8  -1  970.45   31.86
   4  -8   1  973.63   31.96
   4  -8   1  961.60   33.41
  -4  10  -1  318.60   17.19
  -4  10  -1  285.82   14.34
  -4  12  -1 1275.21   40.79
   4 -12   1 1278.95   43.82
  -4  14  -1 1362.75   46.88
  -4  14  -1 1331.22   42.95
   4 -14   1 1279.78   45.19
   4 -14   1 1324.30   43.09
   4 -16   1  657.80   29.48
   4 -16   1  638.30   25.97
  -4  18  -1  770.36   30.53
  -4  18  -1  709.79   31.29
   4 -18   1  760.68   29.84
   4 -18   1  802.71   34.65
  -4  20  -1  331.87   19.08
  -4  20  -1  306.01   20.45
   4 -20   1  344.32   18.90
   4 -20   1  305.87   20.53
  -4  22  -1  851.39   36.73
  -4  22  -1  833.13   34.10
   4 -22   1  857.61   37.60
   4 -22   1  818.20   32.58
  -4  24  -1  505.41   26.00
  -4  24  -1  510.94   28.21
   4 -24   1  527.12   25.31
   4 -24   1  489.65   27.35
  -4  26  -1  131.31   14.56
  -4  26  -1  182.39   17.51
   4 -26   1  172.99   14.95
  -4  28  -1  330.21   21.12
  -4  28  -1  336.43   23.73
   4 -28   1  304.77   22.64
   4 -28   1  306.84   19.69
  -3 -29  -1    5.85    6.54
  -3 -29  -1   32.63    8.45
   3  29   1   11.26    6.37
   3  29   1   14.42    9.46
  -3 -27  -1   59.43    9.91
  -3 -27  -1   53.20    9.64
   3  27   1   48.59   12.06
   3  27   1   42.91    8.64
  -3 -25  -1   35.58    8.46
  -3 -25  -1   42.23    8.78
   3  25   1   31.09   10.15
   3  25   1   41.93    8.01
  -3 -23  -1  136.43   13.12
   3  23   1  137.88   15.22
  -3 -21  -1    2.90    5.53
  -3 -21  -1    2.31    6.28
   3  21   1    1.95    5.46
   3  21   1   -1.12    7.90
  -3 -19  -1   83.80   10.58
  -3 -19  -1   99.55   10.97
   3  19   1   96.91   10.69
   3  19   1   81.93   11.44
  -3 -17  -1  375.98   19.93
  -3 -17  -1  413.87   21.10
   3  17   1  361.46   21.18
   3  17   1  363.40   19.08
  -3 -15  -1   78.94    9.22
  -3 -15  -1   76.84    8.99
   3  15   1   86.48    9.35
   3  15   1   77.77   10.07
  -3 -13  -1  777.82   29.44
  -3 -13  -1  732.88   28.31
   3  13   1  732.47   28.11
   3  13   1  776.85   30.81
  -3 -11  -1 1089.51   36.92
  -3 -11  -1 1045.53   36.02
   3  11   1 1073.60   36.42
   3  11   1 1078.17   38.11
  -3  -9  -1 2082.49   61.88
   3   9   1 2047.92   61.02
  -3  -7  -1 2379.79   68.68
  -3  -7  -1 2569.24   74.01
   3   7   1 2635.61   76.44
   3   7   1 2494.56   71.93
  -3  -5  -1 1421.51   43.46
  -3  -5  -1 1559.79   47.35
   3   5   1 1418.75   43.57
   3   5   1 1516.93   46.57
  -3  -3  -1 2641.14   74.15
  -3  -3  -1 2758.68   77.56
   3   3   1 2682.62   75.45
   3   3   1 2743.47   77.10
  -3  -1  -1  627.65   22.08
  -3  -1  -1  631.52   22.47
   3   1   1  625.58   22.22
   3   1   1  635.12   22.55
  -3   1  -1  625.99   21.89
  -3   1  -1  647.01   22.83
   3  -1   1  660.42   22.93
   3  -1   1  618.66   22.11
  -3   3  -1 2793.25   77.89
  -3   3  -1 2753.15   76.25
   3  -3   1 2782.19   77.09
   3  -3   1 2858.24   80.35
  -3   5  -1 1562.56   46.03
  -3   5  -1 1569.47   46.96
   3  -5   1 1562.56   47.44
   3  -5   1 1591.60   46.81
  -3   7  -1 2549.88   71.57
  -3   7  -1 2722.73   77.89
   3  -7   1 2625.93   73.72
   3  -7   1 2573.38   73.88
  -3   9  -1 2253.96   66.55
  -3   9  -1 2211.09   63.39
   3  -9   1 2182.05   64.80
   3  -9   1 2190.35   63.06
  -3  11  -1 1094.90   35.45
  -3  11  -1 1108.59   38.03
   3 -11   1 1117.02   36.06
   3 -11   1 1075.26   37.43
   3 -13   1  698.31   29.74
  -3  15  -1   84.92    9.02
  -3  15  -1   76.04   10.18
   3 -15   1   96.06   11.26
   3 -15   1   71.97    8.63
  -3  17  -1  387.32   19.17
  -3  17  -1  341.55   19.93
   3 -17   1  350.26   20.11
   3 -17   1  356.35   21.20
  -3  19  -1   82.11   11.26
  -3  19  -1  111.98   11.10
   3 -19   1   82.26    9.91
   3 -19   1   99.23   12.27
  -3  21  -1   -1.19    5.75
  -3  21  -1    5.74    8.27
   3 -21   1    2.09    7.62
   3 -21   1    2.71    6.10
  -3  23  -1  147.54   15.22
  -3  23  -1  124.26   12.50
   3 -23   1  137.12   14.44
   3 -23   1  124.85   11.84
  -3  25  -1   39.87    8.49
  -3  25  -1   25.75   10.50
   3 -25   1   34.40    9.42
  -3  27  -1   44.65    9.24
  -3  27  -1   43.67   11.16
   3 -27   1   40.74   10.43
   3 -27   1   45.31    9.04
  -3  29  -1   24.25    9.98
  -3  29  -1   22.46    7.56
   3 -29   1   23.66    9.39
   3 -29   1   18.25    7.52
  -2 -30  -1  315.69   21.36
  -2 -30  -1  339.34   20.78
   2  30   1  294.67   22.61
   2  30   1  310.02   20.56
  -2 -28  -1  344.04   20.78
  -2 -28  -1  362.29   22.86
   2  28   1  360.36   24.77
   2  28   1  318.04   20.23
  -2 -26  -1  576.90   27.17
  -2 -26  -1  522.56   27.52
   2  26   1  537.91   29.65
   2  26   1  557.13   27.23
  -2 -24  -1 1252.40   44.73
   2  24   1 1331.22   50.32
  -2 -22  -1 1187.82   42.62
  -2 -22  -1 1130.71   42.27
   2  22   1 1209.39   43.46
   2  22   1 1206.21   45.99
  -2 -20  -1  961.87   37.38
  -2 -20  -1  881.26   33.96
   2  20   1  910.29   35.03
   2  20   1  936.29   38.12
  -2 -18  -1  733.57   29.09
  -2 -18  -1  714.21   29.94
   2  18   1  720.02   31.18
   2  18   1  716.15   28.78
  -2 -16  -1  794.00   30.93
  -2 -16  -1  728.73   28.51
   2  16   1  778.51   31.56
   2  16   1  782.11   29.94
  -2 -14  -1  547.73   23.44
  -2 -14  -1  541.23   22.89
   2  14   1  505.27   22.91
   2  14   1  537.35   22.84
  -2 -12  -1  573.58   23.20
   2  12   1  526.02   23.05
  -2 -10  -1 1170.26   38.32
  -2 -10  -1 1184.09   38.65
   2  10   1 1200.82   38.98
   2  10   1 1151.73   38.77
  -2  -8  -1  251.39   13.34
  -2  -8  -1  248.49   13.22
   2   8   1  236.87   12.85
   2   8   1  250.56   13.99
  -2  -6  -1   16.37    5.38
  -2  -6  -1   10.69    5.42
   2   6   1   10.56    5.23
   2   6   1   11.24    5.55
  -2  -4  -1    6.49    4.96
  -2  -4  -1   10.59    5.81
   2   4   1    2.67    4.95
   2   4   1   17.20    5.27
  -2  -2  -1  567.22   20.13
  -2  -2  -1  576.21   20.53
   2   2   1  558.65   20.08
   2   2   1  533.62   19.19
  -2   0  -1   -1.49    5.75
  -2   0  -1   -3.58    4.83
   2   0   1   -4.31    4.80
   2   0   1   -5.49    5.49
  -2   2  -1  609.54   21.32
  -2   2  -1  539.84   19.32
   2  -2   1  584.23   20.19
   2  -2   1  584.51   21.53
  -2   4  -1   10.30    5.63
  -2   4  -1    7.22    6.07
   2  -4   1    6.97    4.87
   2  -4   1    5.74    6.55
  -2   6  -1    4.70    5.74
  -2   6  -1   16.79    6.62
   2  -6   1    7.01    5.31
   2  -6   1    8.32    6.33
  -2   8  -1  247.66   12.53
  -2   8  -1  275.18   14.80
   2  -8   1  230.51   13.73
   2  -8   1  260.80   13.00
  -2  10  -1 1237.05   40.43
  -2  10  -1 1266.23   39.30
   2 -10   1 1176.62   39.26
   2 -10   1 1253.92   39.05
  -2  12  -1  600.55   23.11
  -2  12  -1  565.01   24.07
   2 -12   1  590.18   25.08
   2 -12   1  591.70   22.54
   2 -14   1  488.27   21.46
  -2  16  -1  672.59   28.96
  -2  16  -1  775.47   29.15
   2 -16   1  809.49   29.66
   2 -16   1  765.52   31.76
  -2  18  -1  698.73   30.41
  -2  18  -1  751.83   29.38
   2 -18   1  736.62   31.89
   2 -18   1  714.77   27.89
  -2  20  -1  925.09   35.21
  -2  20  -1  832.44   35.18
   2 -20   1  944.86   38.58
   2 -20   1  870.61   32.74
  -2  22  -1 1223.77   43.59
  -2  22  -1 1197.78   46.10
  -2  24  -1 1243.41   44.69
  -2  24  -1 1219.63   47.19
   2 -24   1 1179.11   42.20
   2 -24   1 1232.90   47.10
  -2  26  -1  479.42   29.32
   2 -26   1  551.60   26.23
  -2  28  -1  362.57   24.19
  -2  28  -1  319.29   20.74
   2 -28   1  330.90   23.05
   2 -28   1  336.16   20.33
  -2  30  -1  272.41   19.53
  -2  30  -1  294.12   22.29
   2 -30   1  316.25   19.87
   2 -30   1  289.00   21.82
  -1 -31  -1    4.78    6.87
  -1 -31  -1    4.92    6.26
   1  31   1   -8.50    5.34
   1  31   1   -3.71    8.05
  -1 -29  -1   12.02    7.45
  -1 -29  -1    1.85    6.04
   1  29   1   -3.80    8.38
   1  29   1   -1.45    6.43
  -1 -27  -1    4.19    6.58
  -1 -27  -1    2.21    6.87
   1  27   1    4.70    6.35
   1  27   1   13.51    9.31
  -1 -25  -1   13.30    6.62
   1  25   1   42.81   10.68
  -1 -23  -1   11.23    6.26
  -1 -23  -1   12.31    6.72
   1  23   1    9.56    5.99
   1  23   1    6.36    7.74
  -1 -21  -1   15.39    6.35
  -1 -21  -1    9.44    6.58
   1  21   1   17.58    6.24
   1  21   1   21.57    8.08
  -1 -19  -1    4.78    5.27
  -1 -19  -1    5.46    6.29
   1  19   1   10.32    5.82
   1  19   1   13.52    6.80
  -1 -17  -1  300.34   17.63
  -1 -17  -1  274.07   15.68
   1  17   1  301.31   17.92
   1  17   1  272.69   16.04
  -1 -15  -1   27.70    6.55
  -1 -15  -1   17.88    5.97
   1  15   1   28.61    7.02
   1  15   1   17.67    5.52
   1  11   1 2793.25   79.77
   1  11   1 2648.05   76.92
  -1  -9  -1 2354.90   67.62
  -1  -9  -1 2498.71   71.50
   1   9   1 2338.31   67.83
   1   9   1 2422.66   69.32
  -1  -7  -1 3252.34   89.77
  -1  -7  -1 3230.21   89.18
   1   7   1 3375.41   93.37
   1   7   1 3277.23   90.38
  -1  -5  -1 1435.34   42.45
  -1  -5  -1 1422.90   42.13
   1   5   1 1443.64   42.71
   1   5   1 1504.48   44.39
  -1  -3  -1 8650.77  226.23
  -1  -3  -1 8542.92  223.60
   1   3   1 8777.99  229.54
   1   3   1 8623.12  225.67
  -1  -1  -1   28.36    4.92
  -1  -1  -1   12.04    5.05
   1   1   1   24.82    5.23
   1   1   1   22.24    4.85
  -1   1  -1   21.03    5.46
  -1   1  -1   21.42    5.27
   1  -1   1   23.94    5.06
   1  -1   1   25.10    5.75
  -1   3  -1 9420.99  245.45
  -1   3  -1 9999.00  261.35
   1  -3   1 9574.48  250.42
   1  -3   1 9429.29  245.58
  -1   5  -1 1543.20   45.78
  -1   5  -1 1471.30   42.70
   1  -5   1 1486.51   44.37
   1  -5   1 1559.79   44.91
  -1   7  -1 3303.50   91.68
  -1   7  -1 3374.02   91.96
   1  -7   1 3327.01   92.51
   1  -7   1 3414.12   92.97
  -1   9  -1 2580.30   72.49
  -1   9  -1 2494.56   72.22
   1  -9   1 2577.53   72.36
   1  -9   1 2524.99   73.21
  -1  11  -1 2851.33   80.33
  -1  11  -1 2689.54   78.18
   1 -11   1 2769.74   78.09
   1 -11   1 2831.97   82.23
  -1  13  -1 1258.62   42.88
  -1  13  -1 1398.01   43.95
   1 -13   1 1248.25   40.38
   1 -13   1 1335.92   44.76
  -1  15  -1   16.43    5.97
  -1  15  -1    6.71    7.25
   1 -15   1   17.44    7.52
   1 -15   1   24.82    5.92
  -1  17  -1  286.79   18.29
  -1  17  -1  289.00   16.23
   1 -17   1  316.80   19.33
   1 -17   1  293.29   15.93
  -1  19  -1   13.87    7.51
  -1  19  -1   10.36    5.95
   1 -19   1    0.57    6.96
   1 -19   1   10.11    5.68
  -1  21  -1   18.76    6.84
  -1  21  -1   25.14    9.21
   1 -21   1    9.32    7.09
   1 -21   1   12.17    6.06
  -1  23  -1   11.30    8.95
  -1  23  -1   15.43    6.67
   1 -23   1    8.26    7.45
   1 -23   1    8.09    6.15
  -1  25  -1   22.91   10.50
  -1  25  -1   41.76    8.55
   1 -25   1   36.30    9.44
  -1  27  -1    6.18    6.76
  -1  27  -1   -8.49    8.13
  -1  29  -1   -4.67    6.62
  -1  29  -1   12.21    9.15
   1 -29   1   -4.23    6.76
   1 -29   1    4.47    7.45
  -1  31  -1    2.67    8.92
  -1  31  -1   -0.28    5.57
   1 -31   1    2.79    6.90
   1 -31   1   -1.70    7.16
   0 -32  -1  197.88   17.80
   0 -32  -1  247.66   17.64
   0  32   1  185.71   16.28
   0  32   1  187.23   18.27
   0 -30  -1  635.12   32.48
   0 -30  -1  707.44   30.89
   0  30   1  714.77   35.57
   0  30   1  644.66   31.06
   0 -28  -1  494.90   24.89
   0 -28  -1  584.92   29.76
   0  28   1  495.18   28.25
   0  28   1  511.36   26.30
   0  26   1  540.54   28.98
   0  26   1  502.51   26.65
   0 -24  -1 1211.19   45.30
   0 -24  -1 1224.47   43.45
   0  24   1 1238.85   47.98
   0  24   1 1169.29   42.91
   0 -22  -1  261.90   18.18
   0 -22  -1  261.07   16.70
   0  22   1  270.75   19.50
   0  22   1  249.18   16.66
   0 -20  -1  728.73   28.87
   0 -20  -1  785.29   32.26
   0  20   1  744.22   30.12
   0  20   1  724.31   31.58
   0 -18  -1 2151.63   67.00
   0 -18  -1 2009.20   61.52
   0  18   1 2108.76   66.46
   0  18   1 2056.22   63.51
   0 -16  -1 1573.62   49.56
   0 -16  -1 1671.80   53.53
   0  16   1 1575.01   50.17
   0  16   1 1617.87   52.53
   0 -12  -1  721.13   26.02
   0 -12  -1  785.43   28.42
   0  12   1  775.75   27.67
   0  12   1  764.96   28.07
   0 -10  -1   16.88    5.34
   0 -10  -1   32.86    6.72
   0  10   1   27.90    6.35
   0  10   1   27.64    6.10
   0  -8  -1    2.65    4.42
   0  -8  -1    1.48    5.37
   0   8   1    0.86    5.07
   0   8   1    5.07    5.25
   0  -6  -1  111.04    8.26
   0  -6  -1  115.03    7.88
   0   6   1  100.13    7.96
   0   6   1  105.56    8.12
   0  -4  -1  166.35    8.70
   0  -4  -1  182.67    9.31
   0   4   1  172.43    8.95
   0   4   1  161.93    8.67
   0  -2  -1  220.14    9.60
   0  -2  -1  235.63   10.11
   0   2   1  214.89    9.46
   0   2   1  237.70   10.21
   0   0  -1    1.96    4.08
   0   0  -1    5.07    4.18
   0   0   1   -2.10    4.52
   0   0   1    1.99    3.83
   0   2  -1  250.29   10.51
   0   2  -1  237.01   11.01
   0  -2   1  246.83   11.41
   0  -2   1  245.58   10.32
   0   4  -1  172.43   10.08
   0   4  -1  168.98    8.99
   0  -4   1  176.31   10.36
   0  -4   1  183.08    9.26
   0   6  -1   92.59    7.81
   0   6  -1  101.79    9.03
   0  -6   1  112.19    7.87
   0  -6   1  107.75    9.73
   0   8  -1   -1.70    6.71
   0   8  -1   -7.27    5.97
   0  -8   1   13.65    7.79
   0  -8   1   -2.42    5.12
   0  10  -1   35.72    6.96
   0  10  -1   31.09    8.10
   0 -10   1   27.53    6.17
   0 -10   1   32.48    8.31
   0  12  -1  770.22   29.47
   0  12  -1  819.58   28.67
   0 -12   1  810.73   28.14
   0 -12   1  848.90   31.64
   0  16  -1 1630.32   51.48
   0  16  -1 1565.33   52.33
   0 -16   1 1595.75   49.88
   0 -16   1 1657.97   54.50
   0  18  -1 2045.16   65.74
   0  18  -1 2212.47   67.18
   0 -18   1 2233.22   70.26
   0 -18   1 2042.39   62.05
   0  20  -1  746.71   33.06
   0  20  -1  757.36   30.23
   0 -20   1  730.25   31.91
   0 -20   1  723.48   28.54
   0  22  -1  287.76   18.07
   0  22  -1  304.91   20.92
   0 -22   1  267.02   16.72
   0 -22   1  316.38   20.69
   0  24  -1 1256.55   44.93
   0  24  -1 1183.54   46.50
   0 -24   1 1236.63   43.14
   0 -24   1 1185.19   45.59
   0  26  -1  492.55   25.73
   0  26  -1  482.46   27.50
   0 -26   1  546.20   25.86
   0 -26   1  466.83   28.14
   0  28  -1  497.67   26.11
   0  28  -1  516.89   29.18
   0 -28   1  515.78   25.71
   0 -28   1  513.29   28.91
   0  30  -1  681.17   34.43
   0  30  -1  644.38   30.23
   0 -30   1  672.87   30.39
   0 -30   1  671.21   33.38
   0  32  -1  219.59   19.73
   0  32  -1  192.35   16.21
   0 -32   1  198.43   18.20
   1 -31  -1  228.02   17.08
   1 -31  -1  184.60   17.45
  -1  31   1  205.48   18.74
   1 -29  -1   27.79    7.98
   1 -29  -1   19.94    8.93
  -1  29   1   20.51    9.38
  -1  29   1   24.59    7.74
   1 -27  -1    4.60    6.84
  -1  27   1    0.37    8.17
  -1  27   1    1.59    6.19
   1 -25  -1    4.67    6.86
   1 -25  -1    3.50    7.05
  -1  25   1    7.31    5.82
  -1  25   1    0.17    7.77
   1 -23  -1  166.77   13.65
   1 -23  -1  140.35   13.73
  -1  23   1  132.90   14.48
  -1  23   1  125.18   12.10
   1 -21  -1   17.84    7.16
   1 -21  -1   31.11    6.97
  -1  21   1   24.42    8.77
  -1  21   1    9.64    5.53
   1 -19  -1   29.97    6.83
   1 -19  -1   14.92    6.46
  -1  19   1   24.03    6.51
  -1  19   1   27.88    8.26
   1 -17  -1  401.84   20.11
   1 -17  -1  436.00   19.76
  -1  17   1  401.29   19.22
  -1  17   1  429.77   21.54
   1 -13  -1 2121.21   62.06
   1 -13  -1 2278.85   67.16
  -1  13   1 2075.58   62.28
  -1  13   1 2097.70   61.77
   1 -11  -1 2471.06   71.08
   1 -11  -1 2324.48   66.39
  -1  11   1 2331.39   67.47
  -1  11   1 2274.70   65.30
   1  -9  -1 1579.15   46.77
   1  -9  -1 1428.43   42.38
  -1   9   1 1456.08   43.71
  -1   9   1 1536.29   45.36
  -1   7   1 1432.58   41.73
  -1   7   1 1372.01   40.53
   1  -5  -1 1117.58   32.62
   1  -5  -1 1097.94   32.07
  -1   5   1 1130.99   33.19
  -1   5   1 1108.31   32.41
   1  -3  -1 3349.13   88.79
   1  -3  -1 3342.22   88.57
  -1   3   1 3325.62   88.21
  -1   3   1 3383.70   89.61
   1  -1  -1 3111.29   82.12
   1  -1  -1 3000.67   79.46
  -1   1   1 3024.18   79.94
  -1   1   1 3109.91   82.32
   1   1  -1 3154.16   83.42
   1   1  -1 3227.45   85.97
  -1  -1   1 3238.51   85.55
  -1  -1   1 3386.47   90.20
   1   3  -1 3187.35   85.82
   1   3  -1 3127.89   83.31
  -1  -3   1 3068.43   82.90
  -1  -3   1 3255.10   86.60
   1   5  -1 1060.74   31.50
   1   5  -1 1050.10   32.54
  -1  -5   1 1051.20   32.88
  -1  -5   1 1066.55   31.56
   1   7  -1 1449.17   42.58
   1   7  -1 1424.28   43.54
  -1  -7   1 1400.77   41.06
  -1  -7   1 1436.73   44.13
   1   9  -1 1590.22   47.24
   1   9  -1 1554.26   48.26
  -1  -9   1 1526.61   45.34
  -1  -9   1 1616.49   49.95
   1  11  -1 2360.43   67.95
   1  11  -1 2328.63   69.42
  -1 -11   1 2447.55   72.33
  -1 -11   1 2356.28   67.58
   1  13  -1 2233.22   65.70
  -1 -13   1 2218.01   67.48
   1  15  -1  594.88   26.67
   1  15  -1  607.60   24.34
  -1 -15   1  610.09   24.12
  -1 -15   1  629.31   26.90
   1  17  -1  419.96   20.09
   1  17  -1  380.68   21.63
  -1 -17   1  411.66   21.61
  -1 -17   1  392.85   19.04
   1  19  -1   32.11    7.08
   1  19  -1   23.98    8.73
  -1 -19   1   20.95    6.39
  -1 -19   1   26.05    7.85
   1  21  -1   22.25    6.84
   1  21  -1   16.43    8.57
  -1 -21   1   25.66    7.87
  -1 -21   1   16.25    6.58
   1  23  -1  145.75   13.15
   1  23  -1  148.65   15.90
  -1 -23   1  187.09   14.20
  -1 -23   1  139.66   14.28
   1  27  -1   12.14    6.29
   1  27  -1   -4.25    8.66
  -1 -27   1    5.57    7.19
  -1 -27   1   -0.35    6.71
   1  29  -1   25.18    7.33
   1  29  -1   25.08   10.15
  -1 -29   1   33.41    8.89
  -1 -29   1   32.21    8.42
   1  31  -1  163.31   14.87
   1  31  -1  220.00   19.48
  -1 -31   1  176.44   16.86
  -1 -31   1  193.04   15.78
   2 -32  -1  355.93   21.31
   2 -32  -1  339.34   23.76
  -2  32   1  310.58   21.38
  -2  32   1  311.41   24.13
   2 -30  -1  211.29   18.74
   2 -30  -1  236.60   17.23
  -2  30   1  208.25   17.22
  -2  30   1  225.81   20.34
   2 -28  -1  398.94   22.73
   2 -28  -1  366.16   23.71
  -2  28   1  427.01   26.99
  -2  28   1  376.26   22.43
   2 -26  -1  232.03   18.18
   2 -26  -1  238.53   16.34
  -2  26   1  236.18   20.04
  -2  26   1  231.20   17.01
   2 -24  -1  366.30   22.51
   2 -24  -1  409.31   21.43
  -2  24   1  394.24   24.50
  -2  24   1  360.08   20.89
   2 -22  -1  901.86   39.45
  -2  22   1  996.58   37.50
  -2  22   1 1046.64   41.68
   2 -20  -1  951.23   34.39
   2 -20  -1  936.57   35.81
  -2  20   1  926.47   34.33
  -2  20   1  958.14   38.25
   2 -18  -1  809.07   29.98
   2 -18  -1  756.94   29.95
  -2  18   1  745.19   28.73
  -2  18   1  809.63   33.24
   2 -14  -1 2397.77   69.18
   2 -14  -1 2459.99   71.92
  -2  14   1 2385.32   69.29
  -2  14   1 2359.05   70.11
   2 -12  -1 1534.90   45.99
   2 -12  -1 1559.79   47.64
  -2  12   1 1541.82   46.41
  -2  12   1 1557.03   48.02
   2 -10  -1 1361.64   41.26
   2 -10  -1 1225.16   36.96
  -2  10   1 1258.34   38.94
  -2  10   1 1309.23   39.52
   2  -8  -1 1280.33   37.40
   2  -8  -1 1290.15   38.22
  -2   8   1 1255.58   37.46
  -2   8   1 1300.80   38.12
   2  -6  -1   86.45    5.82
   2  -6  -1   90.53    6.42
  -2   6   1   84.85    6.24
  -2   6   1   83.35    6.33
   2  -4  -1  753.90   21.90
   2  -4  -1  718.09   21.06
  -2   4   1  748.09   21.83
  -2   4   1  747.40   21.97
   2  -2  -1 2520.84   66.35
   2  -2  -1 2512.54   66.08
  -2   2   1 2511.16   66.14
  -2   2   1 2493.18   65.63
   2   0  -1    0.58    3.68
   2   0  -1   -0.77    2.99
  -2   0   1    4.00    3.79
  -2   0   1    6.50    3.22
   2   2  -1 2314.80   62.72
   2   2  -1 2378.41   63.50
  -2  -2   1 2381.18   63.54
  -2  -2   1 2356.28   63.94
   2   4  -1  722.51   23.65
   2   4  -1  707.85   22.10
  -2  -4   1  717.95   22.19
  -2  -4   1  716.29   23.76
   2   6  -1   78.53    7.12
   2   6  -1   93.41    9.07
  -2  -6   1  107.40    9.96
  -2  -6   1   94.32    7.45
   2   8  -1 1294.85   39.29
   2   8  -1 1315.04   41.75
  -2  -8   1 1257.65   38.18
  -2  -8   1 1318.36   41.79
   2  10  -1 1301.07   40.45
   2  10  -1 1285.59   42.30
  -2 -10   1 1345.05   41.47
  -2 -10   1 1357.91   43.72
   2  12  -1 1577.77   51.08
   2  12  -1 1617.87   49.48
  -2 -12   1 1536.29   47.28
  -2 -12   1 1559.79   49.74
   2  14  -1 2480.74   75.49
  -2 -14   1 2482.12   72.50
   2  16  -1  747.12   28.64
   2  16  -1  689.46   29.95
  -2 -16   1  718.36   29.26
  -2 -16   1  710.90   27.46
   2  18  -1  803.96   34.20
   2  18  -1  799.81   30.53
  -2 -18   1  809.90   30.66
  -2 -18   1  816.82   32.79
   2  20  -1 1003.36   36.67
   2  20  -1  985.66   40.45
  -2 -20   1 1022.02   39.22
  -2 -20   1 1019.12   36.75
   2  22  -1 1037.37   38.72
   2  22  -1  960.77   40.21
  -2 -22   1 1028.11   40.05
  -2 -22   1 1023.55   37.53
   2  24  -1  390.64   24.86
   2  24  -1  389.53   21.38
  -2 -24   1  403.22   23.20
  -2 -24   1  397.28   21.67
   2  26  -1  249.73   20.31
   2  26  -1  238.26   16.68
  -2 -26   1  260.66   19.01
  -2 -26   1  240.61   16.91
   2  28  -1  389.67   21.71
   2  28  -1  353.86   24.92
  -2 -28   1  399.63   22.40
  -2 -28   1  368.38   23.54
   2  30  -1  195.94   15.83
   2  30  -1  195.25   18.85
  -2 -30   1  229.82   17.02
  -2 -30   1  173.68   16.47
   3 -31  -1   98.52   11.88
   3 -31  -1   90.67   12.85
  -3  31   1  103.18   12.42
  -3  31   1  103.72   14.91
   3 -29  -1   52.59   10.70
   3 -29  -1   62.03   10.05
  -3  29   1   55.27   12.71
  -3  29   1   54.90    9.49
   3 -27  -1   54.50   10.21
  -3  27   1   46.81    9.11
   3 -25  -1   24.86    7.94
   3 -25  -1   23.23    7.47
  -3  25   1   28.46   10.81
  -3  25   1   26.55    7.40
   3 -23  -1   47.93    9.21
   3 -23  -1   59.39    9.11
  -3  23   1   53.97   11.73
  -3  23   1   41.26    8.45
   3 -21  -1  412.07   20.23
   3 -21  -1  375.98   21.00
  -3  21   1  383.03   20.09
  -3  21   1  401.84   23.16
   3 -19  -1  574.55   25.60
   3 -19  -1  638.99   25.62
  -3  19   1  648.67   28.98
  -3  19   1  624.19   25.62
  -3  17   1  215.85   16.36
   3 -15  -1  546.90   22.50
   3 -15  -1  550.63   21.59
  -3  15   1  568.61   24.41
  -3  15   1  570.40   22.43
   3 -13  -1  441.53   17.77
   3 -13  -1  440.28   18.72
  -3  13   1  411.93   17.37
  -3  13   1  454.53   20.17
   3 -11  -1  125.27    9.07
   3 -11  -1  137.64    8.79
  -3  11   1  129.19   10.04
  -3  11   1  132.69    8.77
   3  -9  -1 1680.10   48.25
   3  -9  -1 1630.32   46.27
  -3   9   1 1606.81   47.00
  -3   9   1 1660.74   47.28
   3  -7  -1 3119.59   83.23
   3  -7  -1 3328.39   88.98
  -3   7   1 3129.27   84.34
  -3   7   1 3227.45   86.12
   3  -5  -1 3586.97   93.96
   3  -5  -1 3734.93   97.96
  -3   5   1 3804.07   99.62
  -3   5   1 3498.47   92.16
   3  -3  -1 1482.36   39.08
   3  -3  -1 1359.15   35.90
  -3   3   1 1377.54   36.51
  -3   3   1 1501.72   39.64
   3  -1  -1 1834.97   48.08
  -3   1   1 1781.04   47.10
  -3   1   1 1880.60   49.26
   3   1  -1 1819.76   48.74
   3   1  -1 1808.70   49.13
  -3  -1   1 1743.71   46.72
  -3  -1   1 1796.25   48.85
   3   3  -1 1350.44   39.16
   3   3  -1 1378.65   38.75
  -3  -3   1 1402.16   40.38
  -3  -3   1 1398.01   39.13
   3   5  -1 3588.36   96.42
   3   5  -1 3635.37   99.17
  -3  -5   1 3588.36   96.38
  -3  -5   1 3621.54   98.46
   3   7  -1 3216.38   90.08
   3   7  -1 3115.44   85.53
  -3  -7   1 3155.54   86.56
  -3  -7   1 3130.65   87.23
   3   9  -1 1642.76   48.90
   3   9  -1 1691.16   52.44
  -3  -9   1 1675.95   51.03
  -3  -9   1 1675.95   49.79
   3  11  -1  142.98   10.37
   3  11  -1  148.51   12.68
  -3 -11   1  127.72    9.90
  -3 -11   1  133.12   11.23
   3  15  -1  571.23   23.63
   3  15  -1  601.24   27.35
  -3 -15   1  574.97   23.66
  -3 -15   1  549.80   24.32
   3  17  -1  230.37   17.41
   3  17  -1  242.54   15.17
  -3 -17   1  224.57   15.51
  -3 -17   1  252.22   15.40
   3  19  -1  669.14   27.84
   3  19  -1  643.14   31.18
  -3 -19   1  613.13   27.32
  -3 -19   1  631.94   27.32
   3  21  -1  370.17   23.85
   3  21  -1  359.67   19.87
  -3 -21   1  402.81   21.18
  -3 -21   1  373.36   21.54
   3  23  -1   52.34   11.49
   3  23  -1   60.94    8.82
  -3 -23   1   66.11   10.33
  -3 -23   1   66.31    9.64
   3  25  -1   38.93    7.88
   3  25  -1   16.33    9.51
  -3 -25   1   14.77    7.51
  -3 -25   1   27.08    8.19
   3  27  -1   45.49   12.03
   3  27  -1   67.90    9.69
  -3 -27   1   59.16   10.69
  -3 -27   1   61.15   10.09
   3  29  -1   67.54    9.87
   3  29  -1   32.22   11.71
  -3 -29   1   62.35   10.40
  -3 -29   1   60.08   10.05
   3  31  -1  108.02   12.29
   3  31  -1   95.79   14.46
  -3 -31   1   96.30   12.61
  -3 -31   1  102.91   12.50
   4 -30  -1  330.49   23.40
   4 -30  -1  404.05   22.54
  -4  30   1  373.77   25.51
  -4  30   1  377.78   23.16
   4 -28  -1  536.80   26.59
   4 -26  -1  743.53   31.29
   4 -26  -1  662.22   31.61
  -4  26   1  640.23   30.09
  -4  26   1  756.39   35.50
   4 -24  -1 1141.22   40.74
   4 -24  -1 1072.08   41.71
  -4  24   1 1161.69   45.51
  -4  24   1 1040.00   39.38
   4 -22  -1  612.99   26.29
   4 -22  -1  534.59   26.05
   4 -20  -1  652.13   26.49
   4 -20  -1  620.88   27.41
  -4  20   1  625.72   29.77
  -4  20   1  575.10   24.95
   4 -18  -1  496.15   21.13
   4 -16  -1  188.61   12.71
   4 -16  -1  205.48   12.31
  -4  16   1  194.14   12.14
  -4  16   1  201.61   14.59
   4 -14  -1 1030.60   34.40
   4 -14  -1  993.54   32.14
  -4  14   1 1051.89   36.16
  -4  14   1 1055.77   34.18
   4 -12  -1  729.43   24.31
   4 -12  -1  739.24   25.60
  -4  12   1  738.41   24.88
  -4  12   1  715.18   25.93
  -4  10   1  655.03   21.63
  -4  10   1  620.32   22.01
   4  -8  -1 1280.75   36.13
   4  -8  -1 1310.89   37.52
  -4   8   1 1250.74   36.59
  -4   8   1 1365.23   38.51
   4  -6  -1  360.63   11.41
   4  -6  -1  358.14   11.67
  -4   6   1  368.52   11.78
  -4   6   1  342.93   11.84
   4   0  -1   -5.43    3.43
   4   0  -1    0.79    2.25
  -4   0   1    0.62    2.79
  -4   0   1    8.46    2.82
   4   2  -1   36.64    4.15
   4   2  -1   34.63    5.41
  -4  -2   1   33.33    4.37
  -4  -2   1   30.67    4.63
   4   4  -1  120.98    8.95
   4   4  -1  136.43    7.73
  -4  -4   1  124.01    8.17
  -4  -4   1  131.97    7.83
   4   6  -1  336.57   13.99
   4   6  -1  344.04   16.08
  -4  -6   1  366.30   14.95
  -4  -6   1  330.21   14.52
   4   8  -1 1241.61   38.55
   4   8  -1 1366.06   43.83
  -4  -8   1 1252.12   39.48
  -4  -8   1 1265.40   39.26
   4  10  -1  677.16   27.38
   4  10  -1  661.67   24.23
   4  14  -1 1104.16   40.67
   4  14  -1  973.63   33.99
   4  16  -1  216.27   13.90
   4  16  -1  218.76   16.84
  -4 -16   1  227.19   14.80
  -4 -16   1  207.42   14.49
   4  18  -1  494.76   22.29
   4  18  -1  487.02   26.26
  -4 -18   1  495.59   23.19
  -4 -18   1  487.85   23.45
   4  20  -1  704.67   33.46
   4  20  -1  676.05   28.26
  -4 -20   1  670.10   29.47
  -4 -20   1  666.37   28.35
   4  22  -1  628.90   27.35
   4  22  -1  651.85   33.15
   4  24  -1 1038.62   41.59
   4  24  -1 1161.83   47.60
  -4 -24   1 1099.74   44.10
  -4 -24   1 1187.13   43.65
   4  26  -1  755.97   37.34
   4  26  -1  743.67   31.53
  -4 -26   1  721.13   32.92
  -4 -26   1  767.18   33.23
   4  28  -1  524.49   31.33
   4  28  -1  547.45   26.49
  -4 -28   1  559.62   28.79
  -4 -28   1  581.33   28.50
   4  30  -1  397.83   22.73
   4  30  -1  409.58   27.25
  -4 -30   1  422.03   23.95
  -4 -30   1  404.74   24.13
   5 -29  -1   38.15    9.85
   5 -29  -1   36.99    8.64
  -5  29   1   18.88    7.80
  -5  29   1   25.89   10.73
   5 -27  -1   12.29    7.45
   5 -27  -1   10.92    7.55
  -5  27   1   13.43   10.01
  -5  27   1    5.06    6.54
   5 -25  -1   -0.10    6.39
   5 -25  -1   -1.16    6.37
  -5  25   1    1.87    9.20
  -5  25   1    2.27    6.17
   5 -23  -1    2.54    6.69
   5 -23  -1   12.69    6.68
  -5  23   1   12.15    9.46
  -5  23   1   16.65    6.39
   5 -21  -1  242.40   15.13
   5 -21  -1  215.72   15.79
  -5  21   1  221.11   15.00
  -5  21   1  239.36   18.14
   5 -19  -1  101.48    9.58
   5 -19  -1   78.16    9.72
  -5  19   1   78.20    8.79
  -5  19   1   83.80   11.52
   5 -17  -1   24.34    6.32
   5 -17  -1   28.26    6.14
  -5  17   1   24.23    8.21
  -5  17   1   35.08    6.26
   5 -15  -1   92.15    8.08
   5 -15  -1   89.52    8.92
  -5  15   1   85.79    7.99
  -5  15   1  106.16   10.44
   5 -13  -1  392.16   15.79
   5 -13  -1  391.88   16.94
  -5  13   1  406.27   16.43
  -5  13   1  397.69   17.88
   5 -11  -1  893.84   27.49
   5 -11  -1  925.64   29.40
   5  -9  -1  387.04   14.12
   5  -9  -1  387.87   13.50
  -5   9   1  381.93   14.53
  -5   9   1  409.03   14.20
   5  -7  -1 2088.02   56.09
   5  -7  -1 2273.32   60.58
  -5   7   1 2092.17   55.99
  -5   7   1 2177.90   58.60
   5  -1  -1 2760.06   72.47
   5  -1  -1 2621.78   69.35
  -5   1   1 2616.25   68.74
  -5   1   1 2773.89   72.72
   5   1  -1 2736.55   73.04
   5   1  -1 2659.12   71.93
  -5  -1   1 2701.98   72.22
  -5  -1   1 2660.50   71.17
   5   3  -1 1825.29   51.04
   5   3  -1 1839.12   52.74
  -5  -3   1 1847.42   51.95
  -5  -3   1 1846.03   51.73
   5   5  -1 3456.99   94.03
   5   5  -1 3513.69   97.25
  -5  -5   1 3556.55   96.88
  -5  -5   1 3451.46   94.36
   5   7  -1 2054.84   59.20
   5   7  -1 2135.04   63.47
  -5  -7   1 2132.27   61.59
  -5  -7   1 2081.11   60.54
   5   9  -1  393.96   16.98
   5   9  -1  430.19   20.38
  -5  -9   1  434.61   18.70
  -5  -9   1  391.75   17.85
   5  11  -1  869.36   30.57
  -5 -11   1  893.84   32.34
   5  13  -1  393.82   18.27
   5  13  -1  456.18   23.36
  -5 -13   1  444.57   20.24
  -5 -13   1  422.17   19.80
   5  15  -1  110.87   12.76
   5  15  -1  102.33    9.79
  -5 -15   1   95.74   10.25
  -5 -15   1  110.87   10.74
   5  17  -1   26.62    9.14
   5  17  -1   30.12    6.60
  -5 -17   1   39.27    7.90
  -5 -17   1   24.92    6.90
  -5 -19   1   77.74   10.12
  -5 -19   1   92.94   11.05
   5  21  -1  240.33   20.01
   5  21  -1  225.67   15.63
  -5 -21   1  227.75   16.61
  -5 -21   1  208.53   15.69
   5  23  -1    7.91    9.94
  -5 -23   1   19.08    7.55
   5  25  -1    3.84    8.86
   5  25  -1    5.81    5.60
  -5 -25   1   -0.83    7.38
  -5 -25   1    4.85    6.47
   5  27  -1   14.52   11.05
   5  27  -1   17.64    6.31
  -5 -27   1    1.62    6.68
  -5 -27   1   14.57    8.10
   5  29  -1   23.83   11.35
   5  29  -1   31.76    8.01
  -5 -29   1   41.14    9.11
  -5 -29   1   37.11    9.31
   6 -28  -1  546.34   29.70
  -6  28   1  520.21   27.16
  -6  28   1  532.79   30.37
   6 -26  -1  868.81   37.96
   6 -26  -1  907.67   35.80
  -6  26   1  829.26   35.08
  -6  26   1  880.84   39.41
   6 -24  -1  606.49   30.21
   6 -24  -1  612.58   27.42
  -6  24   1  651.30   28.72
  -6  24   1  622.12   31.31
   6 -22  -1  629.31   29.01
   6 -22  -1  638.99   26.78
  -6  22   1  649.08   30.38
  -6  22   1  626.68   26.95
   6 -20  -1  857.20   31.24
   6 -20  -1  855.12   34.18
  -6  20   1  805.06   30.99
  -6  20   1  889.14   35.26
   6 -18  -1  155.84   12.71
  -6  18   1  159.16   11.80
   6 -16  -1  345.98   15.86
   6 -16  -1  382.07   18.50
  -6  16   1  362.98   18.36
  -6  16   1  348.19   16.51
   6 -14  -1  295.92   13.48
   6 -14  -1  276.01   14.35
  -6  14   1  291.63   13.77
  -6  14   1  280.15   14.73
   6 -12  -1   95.94    7.74
   6 -12  -1   97.92    7.26
  -6  12   1   84.45    6.64
  -6  12   1   84.46    7.56
   6 -10  -1  650.05   21.21
   6 -10  -1  662.91   20.84
  -6  10   1  691.12   22.54
  -6  10   1  659.46   20.80
   6  -8  -1  309.33   10.97
   6  -8  -1  308.36   10.51
  -6   8   1  290.39   10.14
  -6   8   1  307.67   10.80
   6  -6  -1  607.74   17.26
  -6   6   1  563.35   15.76
   6  -2  -1   27.52    2.81
   6  -2  -1   21.99    2.71
  -6   2   1   21.21    2.45
  -6   2   1   29.77    2.77
   6   0  -1    2.99    2.78
   6   0  -1    1.53    3.33
  -6   0   1    1.23    2.82
  -6   0   1    0.04    3.01
   6   2  -1   30.63    4.34
   6   2  -1   27.78    5.41
  -6  -2   1   25.07    4.45
  -6  -2   1   38.05    4.67
   6   4  -1  397.83   15.39
   6   4  -1  379.72   16.32
  -6  -4   1  409.17   16.00
  -6  -4   1  391.88   15.64
   6   6  -1  592.25   23.47
   6   6  -1  596.40   21.54
  -6  -6   1  614.65   22.57
  -6  -6   1  599.17   22.22
  -6  -8   1  320.81   15.51
  -6  -8   1  322.47   15.60
   6  10  -1  643.55   24.56
  -6 -10   1  644.94   25.57
   6  12  -1  104.65   12.07
   6  12  -1   93.38    8.95
  -6 -12   1   85.19    9.20
  -6 -12   1  101.41    9.87
   6  14  -1  304.91   16.46
   6  14  -1  319.84   20.40
  -6 -14   1  323.16   18.00
  -6 -14   1  317.35   17.52
   6  16  -1  417.47   20.38
   6  16  -1  374.05   23.22
  -6 -16   1  429.08   21.68
  -6 -16   1  421.89   21.54
   6  18  -1  158.19   16.65
   6  18  -1  185.43   13.79
  -6 -18   1  181.42   14.46
  -6 -18   1  177.00   14.52
   6  20  -1  931.87   35.66
   6  20  -1 1010.55   43.21
  -6 -20   1  964.78   37.85
  -6 -20   1 1009.44   38.88
   6  22  -1  641.34   34.39
  -6 -22   1  629.45   31.20
   6  24  -1  711.59   36.93
   6  24  -1  676.46   30.03
  -6 -24   1  742.29   32.95
  -6 -24   1  728.46   32.41
   6  26  -1  943.76   45.27
   6  26  -1 1026.03   39.67
  -6 -26   1 1029.49   41.95
  -6 -26   1  956.07   39.13
   6  28  -1  597.23   28.98
   6  28  -1  611.20   34.22
  -6 -28   1  571.37   28.98
  -6 -28   1  651.44   30.53
   7 -27  -1    4.37    7.01
   7 -27  -1    0.69    7.07
  -7  27   1   -1.34    5.95
  -7  27   1   -1.58    8.89
   7 -25  -1   15.82    7.59
   7 -25  -1   21.24    8.27
  -7  25   1   13.25    6.72
  -7  25   1   13.41    8.86
   7 -23  -1   -0.12    6.42
   7 -23  -1    4.47    6.47
  -7  23   1   -3.32    5.61
  -7  23   1    6.25    8.28
   7 -21  -1  137.09   11.82
   7 -21  -1  163.86   14.44
  -7  21   1  154.60   12.68
  -7  21   1  154.32   14.35
   7 -19  -1   11.64    6.82
   7 -17  -1   14.45    5.96
   7 -17  -1   15.97    5.70
  -7  17   1    6.24    6.36
  -7  17   1   13.87    5.27
   7 -15  -1  362.98   17.52
   7 -15  -1  410.83   17.28
  -7  15   1  361.74   17.48
  -7  15   1  362.85   16.37
   7 -13  -1  406.68   15.63
   7 -13  -1  392.85   17.01
  -7  13   1  375.57   16.30
  -7  13   1  387.87   15.54
   7 -11  -1  527.54   17.69
   7 -11  -1  511.50   18.31
  -7  11   1  514.12   17.80
  -7  11   1  482.73   16.55
  -7   9   1  319.56   11.03
  -7   9   1  348.88   12.07
  -7   7   1  739.66   20.53
   7  -3  -1  772.29   21.81
   7  -3  -1  816.54   23.12
  -7   3   1  837.56   23.13
   7  -1  -1 3304.88   88.58
   7  -1  -1 3242.66   86.15
  -7   1   1 3372.64   89.69
  -7   1   1 3268.93   86.62
   7   1  -1 3378.17   90.86
   7   1  -1 3285.52   89.69
  -7  -1   1 3257.87   87.56
  -7  -1   1 3338.07   90.13
   7   3  -1  818.34   27.88
   7   3  -1  837.56   26.90
  -7  -3   1  807.69   25.82
  -7  -3   1  833.41   27.08
   7   5  -1 1460.23   45.88
   7   5  -1 1474.06   44.29
  -7  -5   1 1458.85   43.93
  -7  -5   1 1449.17   44.17
   7   7  -1  802.85   30.23
   7   7  -1  792.90   27.73
   7   9  -1  322.74   15.90
  -7  -9   1  325.10   17.01
   7  11  -1  507.35   24.82
   7  11  -1  568.88   23.44
  -7 -11   1  558.37   23.83
  -7 -11   1  587.00   24.49
   7  13  -1  427.28   20.27
   7  13  -1  439.59   23.99
  -7 -13   1  426.87   21.07
  -7 -13   1  446.09   21.41
   7  15  -1  470.70   26.02
   7  15  -1  439.31   21.32
  -7 -15   1  442.77   22.08
  -7 -15   1  445.95   22.47
   7  17  -1    5.63    4.87
   7  17  -1   18.46    9.67
  -7 -17   1   13.16    6.71
  -7 -17   1    2.89    5.43
   7  19  -1   13.12    9.43
   7  19  -1   11.86    5.90
  -7 -19   1   13.59    7.23
  -7 -19   1    9.10    6.40
   7  21  -1  183.36   18.88
  -7 -21   1  149.76   15.67
   7  23  -1   31.53   11.50
   7  23  -1    6.98    5.57
  -7 -23   1   14.26    6.89
  -7 -23   1   13.90    7.59
   7  25  -1   16.69   11.49
   7  25  -1    8.63    6.43
  -7 -25   1   22.86    7.38
  -7 -25   1   30.95    8.59
   7  27  -1   -2.79    5.96
  -7 -27   1    6.28    7.81
  -7 -27   1    4.72    6.58
   8 -24  -1  235.08   18.47
   8 -24  -1  185.99   14.87
  -8  24   1  200.92   17.01
  -8  24   1  217.51   17.49
   8 -22  -1  227.61   15.45
   8 -22  -1  241.99   18.03
  -8  22   1  240.47   17.48
  -8  22   1  250.29   16.48
   8 -18  -1  325.10   16.39
   8 -18  -1  320.53   17.98
  -8  18   1  301.86   19.46
  -8  18   1  320.12   17.80
   8 -16  -1  367.96   18.20
   8 -16  -1  358.14   16.10
  -8  16   1  362.57   17.59
  -8  16   1  341.83   15.97
   8 -14  -1  958.14   30.19
   8 -14  -1  908.22   30.70
  -8  14   1  891.07   28.97
  -8  14   1  958.69   31.02
   8 -12  -1  541.92   18.20
   8 -12  -1  491.17   18.07
  -8  12   1  494.07   17.22
  -8  12   1  522.56   18.23
   8 -10  -1   66.54    4.72
   8 -10  -1   59.39    4.67
  -8  10   1   59.45    4.30
  -8  10   1   60.69    4.33
  -8   4   1  169.25    5.86
   8  -2  -1    2.61    3.13
   8  -2  -1    8.06   22.59
  -8   2   1    8.02    2.71
  -8   2   1    8.60    2.82
   8   0  -1   -4.49    3.29
   8   0  -1    6.82    4.18
  -8   0   1   -0.97    3.03
  -8   0   1   -2.46    2.99
   8   2  -1    3.22    3.95
   8   2  -1    9.40    5.10
  -8  -2   1   10.99    3.65
  -8  -2   1    7.84    3.51
   8   4  -1  186.12   10.54
   8   4  -1  173.82   11.80
  -8  -4   1  178.24   10.76
  -8  -4   1  180.73   10.22
   8   6  -1  349.85   15.87
   8   6  -1  319.29   17.28
  -8  -6   1  324.68   15.83
  -8  -6   1  330.76   15.36
   8   8  -1  213.23   13.16
   8  10  -1   75.24   11.15
   8  10  -1   80.33    8.59
  -8 -10   1   72.93    9.26
  -8 -10   1   65.97    8.13
   8  12  -1  591.56   24.66
   8  12  -1  544.55   27.67
  -8 -12   1  522.70   24.21
  -8 -12   1  576.63   24.79
   8  14  -1 1042.49   42.40
   8  14  -1 1030.46   37.05
  -8 -14   1 1076.92   38.79
  -8 -14   1 1002.39   37.97
   8  16  -1  398.66   25.04
   8  16  -1  464.07   22.37
  -8 -16   1  490.34   24.60
  -8 -16   1  431.57   22.39
   8  18  -1  382.48   20.48
   8  18  -1  396.03   25.90
  -8 -18   1  427.56   22.59
  -8 -18   1  410.28   23.09
   8  20  -1  418.99   27.75
  -8 -20   1  534.73   26.98
   8  22  -1  279.88   18.11
   8  22  -1  272.41   23.51
  -8 -22   1  307.53   19.59
  -8 -22   1  296.47   20.35
   8  24  -1  273.38   22.76
   8  24  -1  270.20   18.65
  -8 -24   1  313.07   20.00
  -8 -24   1  267.02   19.29
  -9  23   1   14.81    6.28
  -9  23   1   14.66    8.26
   9 -19  -1  148.24   11.35
   9 -19  -1  149.90   12.40
  -9  19   1  157.92   11.35
  -9  19   1  148.93   11.75
   9 -17  -1   90.95    9.08
   9 -17  -1   82.48    7.85
  -9  17   1   82.93    7.73
   9 -15  -1  302.83   15.81
   9 -15  -1  331.32   15.69
   9 -13  -1   95.41    7.34
  -9  13   1   82.55    5.78
  -9  13   1   86.60    6.08
  -9  11   1  236.46    8.35
   9  -3  -1  358.84   13.83
   9  -3  -1  327.86   12.24
  -9   3   1  335.19   11.73
  -9   3   1  349.71   11.66
  -9   1   1  804.10   24.42
  -9   1   1  779.34   24.89
   9   1  -1  776.85   25.43
   9   1  -1  748.37   26.98
  -9  -1   1  760.54   25.79
  -9  -1   1  786.95   25.22
   9   3  -1  313.20   17.04
   9   3  -1  348.88   15.18
  -9  -3   1  328.83   15.47
  -9  -3   1  365.06   15.29
   9   5  -1 1508.63   46.34
   9   5  -1 1436.73   48.11
  -9  -5   1 1440.87   44.28
  -9  -5   1 1447.79   46.09
   9   9  -1  584.65   23.80
   9   9  -1  549.25   27.97
  -9  -9   1  535.83   24.52
  -9  -9   1  555.61   22.98
   9  11  -1  257.06   19.30
   9  11  -1  238.39   14.52
  -9 -11   1  278.08   15.96
  -9 -11   1  272.69   17.38
   9  13  -1  110.55   10.52
   9  13  -1   83.48   13.07
  -9 -13   1   90.35   11.17
  -9 -13   1  111.56   10.87
   9  15  -1  404.74   20.65
   9  15  -1  336.30   24.06
  -9 -15   1  382.48   20.42
  -9 -15   1  344.32   20.65
   9  17  -1  105.62   15.13
   9  17  -1   99.88   10.77
  -9 -17   1  111.16   11.57
  -9 -17   1   81.52   11.46
   9  19  -1  153.08   13.98
   9  19  -1  186.26   19.48
  -9 -19   1  183.50   14.91
  -9 -19   1  180.32   15.85
   9  21  -1  203.27   20.47
   9  21  -1  181.98   15.09
  -9 -21   1  208.11   15.82
  -9 -21   1  176.86   16.00
   9  23  -1   15.87   10.32
   9  23  -1    7.63    5.99
  -9 -23   1   13.99    6.50
  -9 -23   1   30.99    8.50
  10  -2  -1   38.90    5.59
  10  -2  -1   54.95    5.41
 -10   2   1   51.69    4.54
 -10   2   1   52.31    5.05
  10   0  -1   -2.09    4.07
  10   0  -1    4.38    5.07
 -10   0   1   -4.02    3.82
 -10   0   1    4.07    3.42
  10   2  -1   53.53    8.60
  10   2  -1   48.19    6.21
 -10  -2   1   51.95    6.04
 -10  -2   1   45.99    6.75
  10   4  -1   11.10    6.78
  10   4  -1   16.52    5.34
 -10  -4   1   21.96    5.27
 -10  -4   1    3.61    5.34
  10   8  -1  228.99   13.94
  10   8  -1  232.17   18.68
 -10  -8   1  226.50   13.68
 -10  -8   1  207.42   15.16
  10  10  -1  643.83   26.31
  10  10  -1  581.33   30.34
 -10 -10   1  608.85   25.04
 -10 -10   1  576.07   27.03
  10  12  -1  399.08   20.05
  10  12  -1  354.55   24.30
 -10 -12   1  343.07   21.10
 -10 -12   1  377.92   19.41
  10  14  -1  291.49   23.07
  10  14  -1  321.36   18.06
 -10 -14   1  281.12   19.28
 -10 -14   1  318.46   18.25
  10  16  -1  268.40   16.86
  10  16  -1  244.48  482.87
 -10 -16   1  272.27   17.42
 -10 -16   1  250.56   18.76
  10  18  -1  178.66   19.12
  10  18  -1  220.83   15.97
 -10 -18   1  200.23   15.24
 -10 -18   1  195.53   16.77
 -10 -20   1  365.47   21.14
 -10 -20   1  328.00   21.82
 -11  -1   1  355.10   14.89
  11   3  -1  375.29   16.80
  11   3  -1  362.98   20.60
 -11  -3   1  375.71   18.65
 -11  -3   1  354.13   15.78
  11   7  -1  341.69   22.71
  11   7  -1  354.69   17.64
 -11  -7   1  330.35   19.62
 -11  -7   1  375.57   18.28
  11   9  -1  393.54   26.07
  11   9  -1  404.33   19.86
 -11  -9   1  383.31   19.03
 -11  -9   1  447.61   23.62
  11  11  -1  635.53   27.20
  11  11  -1  579.39   31.91
 -11 -11   1  564.73   28.25
 -11 -11   1  611.89   26.05
  11  13  -1  159.30   13.12
  11  13  -1  129.15   16.40
 -11 -13   1  144.78   14.88
 -11 -13   1  168.29   13.30
  11  15  -1  142.98   12.92
 -11 -15   1  142.57   15.14
 -11 -15   1  127.99   11.93
  11  17  -1   39.95    7.81
  11  17  -1   37.54   12.18
 -11 -17   1   32.00    7.38
 -11 -17   1   43.57    9.90
  12   4  -1   10.21    5.16
 -12  -4   1    5.78    4.00
  12   6  -1   52.35    7.90
  12   6  -1   45.72   10.38
 -12  -6   1   44.18    8.37
 -12  -6   1   43.57    7.05
  12   8  -1   29.87   10.07
  12   8  -1   17.15    5.78
 -12  -8   1   28.98    8.05
 -12  -8   1   31.89    6.78
  12  10  -1   65.28   13.69
  12  10  -1   70.44    9.49
 -12 -10   1   70.48   10.61
 -12 -10   1   84.03    9.69
  12  12  -1  149.48   12.71
  12  12  -1  127.81   18.35
 -12 -12   1  137.53   14.80
 -12 -12   1  145.47   12.64
  -9 -11  -2  154.32   15.36
  -9 -11  -2  179.07   14.23
   9  11   2  199.40   15.74
   9  11   2  142.01   16.72
  -9  -9  -2   63.71   11.01
  -9  -9  -2   87.28   10.56
   9   9   2   74.64   10.79
   9   9   2   71.01   12.64
  -9  -7  -2    0.28    5.84
  -9  -7  -2    6.71    6.37
   9   7   2    1.37    7.56
   9   7   2    1.18    6.00
   9   5   2   -6.83    7.14
  -9  -3  -2    0.19    5.92
  -9  -3  -2    4.23    6.31
   9   3   2   -2.46    6.89
   9   3   2    2.53    6.22
  -9  -1  -2   51.56    9.80
  -9  -1  -2   43.56    8.46
   9   1   2   57.86   10.83
   9   1   2   36.57    9.83
  -9   1  -2   52.96    8.84
  -9   1  -2   47.87   10.11
   9  -1   2   37.85   10.04
   9  -1   2   37.18    9.47
  -9   3  -2   15.22    6.69
  -9   3  -2    2.30    7.09
   9  -3   2    4.60    7.69
   9  -3   2    5.39    6.72
  -9   5  -2   -5.12    6.15
  -9   5  -2    0.12    6.42
   9  -5   2   -0.08    7.96
   9  -5   2    0.03    6.40
  -9   7  -2   -3.84    6.32
  -9   7  -2    1.74    7.19
   9  -7   2   12.24    8.39
   9  -7   2    2.07    6.83
  -9   9  -2   79.61   10.34
  -9   9  -2   63.01   10.70
   9  -9   2   75.45   11.80
   9  -9   2   65.07   10.95
  -9  11  -2  147.68   13.45
  -9  11  -2  141.60   14.95
   9 -11   2  144.09   15.57
   9 -11   2  148.79   15.50
  -8 -16  -2  170.50   14.09
  -8 -16  -2  168.56   15.81
   8  16   2  173.68   14.91
   8  16   2  145.06   16.23
  -8 -14  -2  220.97   15.68
  -8 -14  -2  206.87   17.27
   8  14   2  206.31   16.21
   8  14   2  175.20   17.80
  -8 -12  -2   89.12   10.30
  -8 -12  -2   91.82   12.28
   8  12   2   81.53   12.82
   8  12   2   76.04   10.40
  -8 -10  -2  332.01   20.60
  -8 -10  -2  358.97   20.04
   8  10   2  319.70   23.23
   8  10   2  342.10   20.16
  -8  -8  -2  566.81   28.55
   8   8   2  593.08   27.46
  -8  -6  -2  541.92   27.48
  -8  -6  -2  577.59   25.87
   8   6   2  599.58   27.13
   8   6   2  589.76   30.57
  -8  -4  -2  470.01   22.80
  -8  -4  -2  420.09   23.30
   8   4   2  410.00   24.36
   8   4   2  437.10   22.44
  -8  -2  -2  400.73   23.20
  -8  -2  -2  388.29   20.30
   8   2   2  410.69   23.94
   8   2   2  386.63   20.70
  -8   0  -2  638.30   27.17
  -8   0  -2  563.21   27.93
   8   0   2  696.93   32.12
   8   0   2  635.39   30.09
  -8   2  -2  355.93   21.65
  -8   2  -2  397.42   20.34
   8  -2   2  367.96   22.17
   8  -2   2  406.68   23.36
  -8   4  -2  488.13   23.11
  -8   4  -2  448.03   24.56
  -8   6  -2  554.09   27.56
  -8   6  -2  607.60   26.43
   8  -6   2  523.53   26.55
   8  -6   2  586.17   28.68
  -8   8  -2  598.61   26.94
  -8   8  -2  611.06   29.22
   8  -8   2  621.15   30.16
   8  -8   2  591.01   28.76
  -8  10  -2  303.25   20.37
  -8  10  -2  326.89   19.51
   8 -10   2  322.47   20.48
   8 -10   2  332.98   21.74
  -8  12  -2   78.75   12.04
  -8  12  -2   78.40   10.48
   8 -12   2   90.91   11.78
   8 -12   2   70.43   12.14
  -8  14  -2  172.30   16.36
  -8  14  -2  176.03   14.66
   8 -14   2  175.48   15.54
   8 -14   2  175.89   17.49
  -8  16  -2  154.73   16.07
  -8  16  -2  152.80   13.77
   8 -16   2  171.33   15.78
   8 -16   2  154.04   16.81
  -7 -19  -2  533.90   25.66
   7  19   2  495.18   28.82
   7  19   2  460.19   24.59
  -7 -17  -2  352.47   20.99
  -7 -15  -2  239.64   18.39
   7  15   2  205.35   18.94
   7  15   2  246.69   17.15
  -7 -13  -2  482.18   25.76
  -7 -13  -2  481.49   26.11
   7  13   2  484.81   24.27
   7  13   2  502.23   28.68
  -7 -11  -2  161.79   13.86
   7  11   2  181.70   14.41
  -7  -9  -2   38.58    7.67
  -7  -9  -2   28.04    8.27
   7   9   2   32.44    9.54
   7   9   2   35.41    7.59
  -7  -7  -2  211.71   14.55
  -7  -7  -2  171.19   14.74
   7   7   2  162.62   15.47
   7   7   2  179.21   14.01
  -7  -5  -2  225.81   16.33
  -7  -5  -2  220.97   14.74
   7   5   2  223.60   15.71
   7   5   2  203.41   16.59
  -7  -3  -2   84.97   10.73
  -7  -3  -2   82.54    9.46
   7   3   2   84.61   11.19
   7   3   2   75.07   10.04
  -7  -1  -2    9.06    6.69
  -7  -1  -2   14.09    6.06
   7   1   2    0.33    6.58
   7   1   2    9.43    6.40
  -7   1  -2    2.17    5.82
  -7   1  -2    7.48    6.49
   7  -1   2   15.07    7.83
   7  -1   2    5.48    6.43
  -7   3  -2   84.61    9.64
  -7   3  -2   90.27   11.01
   7  -3   2   69.32   10.56
   7  -3   2  100.24   11.34
  -7   5  -2  218.07   16.44
  -7   5  -2  209.36   14.44
   7  -5   2  224.98   16.26
   7  -5   2  249.59   18.00
  -7   7  -2  201.20   14.30
  -7   7  -2  184.60   15.00
   7  -7   2  177.69   15.35
   7  -7   2  202.44   15.63
  -7   9  -2   29.99    8.57
  -7   9  -2   33.63    7.87
   7  -9   2   50.08    9.38
   7  -9   2   34.63    9.13
   7 -11   2  202.58   15.65
   7 -11   2  177.55   15.74
  -7  13  -2  461.30   25.01
  -7  13  -2  501.96   24.21
   7 -13   2  487.57   26.69
   7 -13   2  476.37   24.57
  -7  15  -2  248.49   18.93
  -7  15  -2  244.75   16.94
   7 -15   2  262.87   20.13
   7 -15   2  216.13   16.83
  -7  17  -2  348.60   20.65
  -7  17  -2  375.15   23.88
   7 -17   2  379.44   25.15
   7 -17   2  349.71   21.47
   7 -19   2  429.63   27.37
  -6 -22  -2   -8.39    6.96
  -6 -22  -2    3.91    5.84
   6  22   2   10.77    8.74
   6  22   2   -7.18    5.48
  -6 -20  -2    3.83    6.06
  -6 -20  -2    7.67    5.45
   6  20   2    4.56    7.88
   6  20   2    9.38    5.90
  -6 -18  -2   18.20    6.40
  -6 -18  -2   36.10    8.49
   6  18   2   20.31    8.86
   6  18   2   32.03    7.56
  -6 -16  -2  288.59   18.02
  -6 -16  -2  341.00   21.39
   6  16   2  345.84   19.82
   6  16   2  306.43   22.72
  -6 -12  -2  885.82   34.13
  -6 -12  -2  925.37   37.38
   6  12   2  887.06   36.57
  -6 -10  -2  812.53   31.71
  -6 -10  -2  875.86   35.36
   6  10   2  810.73   35.93
   6  10   2  815.43   32.61
  -6  -8  -2  578.70   26.87
  -6  -8  -2  587.97   25.28
   6   8   2  612.58   28.96
   6   8   2  610.37   26.76
  -6  -6  -2  265.50   15.72
  -6  -6  -2  281.81   17.74
   6   6   2  331.04   20.17
   6   6   2  323.02   18.23
  -6  -4  -2  281.81   17.59
  -6  -4  -2  292.05   16.36
   6   4   2  293.29   17.63
   6   4   2  278.50   17.82
  -6  -2  -2  712.97   29.98
  -6  -2  -2  680.89   27.08
   6   2   2  656.55   27.32
   6   2   2  720.30   29.74
  -6   0  -2  806.72   34.16
   6   0   2  809.90   32.21
   6   0   2  854.29   32.51
  -6   2  -2  697.76   29.12
  -6   2  -2  705.64   27.63
   6  -2   2  687.66   28.68
   6  -2   2  744.08   31.57
  -6   4  -2  296.19   16.41
  -6   4  -2  288.17   17.62
   6  -4   2  258.86   16.59
   6  -4   2  316.25   19.41
  -6   6  -2  319.15   18.99
  -6   6  -2  293.84   16.68
   6  -6   2  331.87   20.17
   6  -6   2  307.67   18.09
  -6   8  -2  616.31   26.16
  -6   8  -2  682.96   29.47
   6  -8   2  576.49   25.79
   6  -8   2  586.72   27.93
  -6  10  -2  867.98   34.65
  -6  10  -2  847.24   32.43
   6 -10   2  853.60   34.89
   6 -10   2  850.00   33.20
  -6  12  -2  925.23   34.86
  -6  12  -2  865.08   35.79
   6 -12   2  864.25   34.20
   6 -12   2  850.97   35.79
  -6  14  -2  762.75   31.02
  -6  14  -2  736.75   32.51
   6 -14   2  744.22   31.17
   6 -14   2  800.09   35.37
  -6  16  -2  353.03   20.04
  -6  16  -2  321.22   20.67
   6 -16   2  317.08   21.78
   6 -16   2  312.10   19.17
  -6  18  -2   18.43    8.37
  -6  18  -2   17.04    7.49
   6 -18   2   23.84    8.21
   6 -18   2   22.57    9.22
  -6  20  -2    8.20    7.04
  -6  20  -2    5.09  227.47
   6 -20   2   -7.27    8.46
  -6  22  -2    8.60    9.36
  -6  22  -2    8.60    6.61
   6 -22   2    6.44    8.39
   6 -22   2    2.13    7.51
  -5 -25  -2  283.06   18.41
  -5 -25  -2  310.16   22.04
  -5 -23  -2  240.88   18.46
  -5 -23  -2  208.53   15.60
   5  23   2  234.66   17.16
   5  23   2  199.81   18.61
  -5 -21  -2  395.76   21.72
  -5 -21  -2  435.30   24.46
   5  21   2  440.42   26.72
   5  21   2  435.58   23.22
  -5 -19  -2  333.25   21.20
  -5 -19  -2  330.76   19.43
   5  19   2  366.30   20.92
   5  19   2  342.38   23.49
  -5 -17  -2  437.24   23.02
  -5 -17  -2  500.43   25.72
   5  17   2  486.74   26.31
   5  17   2  467.52   26.81
  -5 -15  -2  291.91   17.73
  -5 -15  -2  305.18   19.72
   5  15   2  317.35   21.46
   5  15   2  321.50   19.03
  -5 -13  -2   86.92    9.90
  -5 -13  -2  104.73   11.91
   5  13   2  103.06   10.68
   5  13   2  119.20   13.50
  -5 -11  -2  596.40   27.53
  -5 -11  -2  632.49   26.51
  -5  -9  -2  369.21   19.03
  -5  -9  -2  373.36   20.53
   5   9   2  347.50   19.00
   5   9   2  342.38   20.58
  -5  -7  -2  332.42   18.90
  -5  -7  -2  285.96   16.36
   5   7   2  309.88   18.86
   5   7   2  307.95   17.33
  -5  -5  -2  323.85   18.49
  -5  -5  -2  328.28   17.19
   5   5   2  336.99   18.07
   5   5   2  304.63   18.11
  -5  -3  -2  152.52   11.60
  -5  -3  -2  156.53   12.74
   5   3   2  162.62   12.93
   5   3   2  147.41   12.47
  -5  -1  -2  159.99   11.64
  -5  -1  -2  149.48   12.09
   5   1   2  134.44   11.93
  -5   1  -2  148.51   12.49
  -5   1  -2  152.25   11.46
   5  -1   2  118.92   13.15
   5  -1   2  150.86   12.24
  -5   3  -2  188.06   12.76
  -5   3  -2  156.53   12.65
   5  -3   2  183.50   13.36
   5  -3   2  193.31   14.81
  -5   5  -2  328.55   18.56
  -5   5  -2  345.42   17.48
   5  -5   2  338.79   18.20
   5  -5   2  346.25   19.77
  -5   7  -2  297.85   17.69
  -5   7  -2  300.21   16.58
   5  -7   2  339.89   19.93
   5  -7   2  307.26   17.93
  -5   9  -2  345.28   20.59
   5  -9   2  357.87   19.28
   5  -9   2  370.87   20.99
  -5  11  -2  690.57   29.63
  -5  11  -2  673.42   27.57
   5 -11   2  650.61   27.03
   5 -11   2  703.29   30.95
  -5  13  -2   98.91   10.63
  -5  13  -2   98.39   11.71
   5 -13   2   86.11   10.04
   5 -13   2   78.68   11.70
  -5  15  -2  372.39   19.72
  -5  15  -2  332.56   20.52
   5 -15   2  359.80   22.53
   5 -15   2  292.88   18.09
  -5  17  -2  498.91   27.59
  -5  17  -2  520.90   25.13
   5 -17   2  529.61   28.57
   5 -17   2  508.04   24.72
  -5  19  -2  371.97   24.28
  -5  19  -2  332.70   20.05
   5 -19   2  339.61   23.31
   5 -19   2  354.69   20.60
  -5  21  -2  405.71   23.20
   5 -21   2  427.70   26.70
  -5  23  -2  217.51   19.73
  -5  23  -2  220.56   17.11
   5 -23   2  251.95   21.18
   5 -23   2  193.87   16.32
  -5  25  -2  321.36   21.06
  -5  25  -2  326.75   24.07
   5 -25   2  349.02   22.10
   5 -25   2  345.01   25.07
  -4 -26  -2   -1.20    5.70
  -4 -26  -2    0.22    6.57
   4  26   2    7.63    6.17
   4  26   2   18.09    9.03
  -4 -24  -2    3.68    6.50
  -4 -24  -2    0.00    5.85
   4  24   2    7.04    8.68
   4  24   2    5.48    5.72
  -4 -22  -2   -0.59    6.75
  -4 -22  -2   -2.21    5.35
   4  22   2   -7.63    7.09
   4  22   2   -2.09    5.38
  -4 -20  -2  158.05   13.43
  -4 -20  -2  150.59   14.24
   4  20   2  172.99   14.48
   4  20   2  160.27   15.79
  -4 -16  -2  190.96   15.07
  -4 -16  -2  150.86   12.71
   4  16   2  171.19   15.49
   4  16   2  167.18   13.73
  -4 -14  -2  161.37   12.54
  -4 -14  -2  182.11   14.75
   4  14   2  167.59   13.32
   4  14   2  158.47   14.87
  -4 -12  -2  246.97   15.39
  -4 -12  -2  265.64   17.48
   4  12   2  291.77   19.12
   4  12   2  268.40   16.40
  -4 -10  -2  337.68   19.01
  -4 -10  -2  325.65   17.63
   4  10   2  361.05   18.97
   4  10   2  325.10   19.44
  -4  -8  -2  552.84   24.75
  -4  -8  -2  565.84   23.96
   4   8   2  553.26   25.01
   4   8   2  539.43   23.76
  -4  -6  -2 1320.02   44.76
  -4  -6  -2 1216.86   40.64
   4   6   2 1322.37   44.72
   4   6   2 1225.71   41.75
  -4  -4  -2 1598.51   51.62
  -4  -4  -2 1472.68   46.95
   4   4   2 1590.22   50.97
   4   4   2 1508.63   48.73
  -4  -2  -2 1706.37   54.09
  -4  -2  -2 1623.40   50.58
   4   2   2 1698.07   53.53
   4   2   2 1717.43   53.94
  -4   0  -2 1736.79   54.80
  -4   0  -2 1758.92   53.85
   4   0   2 1728.50   54.04
   4   0   2 1714.67   53.65
  -4   2  -2 1793.49   56.39
  -4   2  -2 1699.46   52.31
   4  -2   2 1850.18   58.73
   4  -2   2 1749.24   54.51
  -4   4  -2 1563.94   48.90
  -4   4  -2 1612.34   51.74
   4  -4   2 1630.32   53.15
   4  -4   2 1602.66   50.53
  -4   6  -2 1279.36   43.32
  -4   6  -2 1355.69   43.65
   4  -6   2 1307.30   42.87
   4  -6   2 1342.97   46.03
  -4   8  -2  597.92   25.96
  -4   8  -2  597.09   24.31
   4  -8   2  561.14   24.01
  -4  10  -2  348.46   19.44
  -4  10  -2  366.03   18.25
   4 -10   2  367.13   20.45
   4 -10   2  353.72   18.24
  -4  12  -2  244.34   16.23
  -4  12  -2  284.16   16.41
   4 -12   2  251.12   17.70
   4 -12   2  271.58   16.05
  -4  14  -2  176.44   15.92
  -4  14  -2  176.17   13.22
   4 -14   2  190.83   16.34
   4 -14   2  171.47   13.22
  -4  16  -2  177.69   16.57
   4 -16   2  165.66   13.59
   4 -16   2  170.08   15.97
  -4  18  -2  227.61   18.50
  -4  18  -2  254.71   16.77
   4 -18   2  265.64   17.24
   4 -18   2  256.51   19.55
  -4  20  -2  194.01   17.73
  -4  20  -2  174.23   14.51
   4 -20   2  185.43   14.71
   4 -20   2  192.07   17.48
  -4  22  -2    2.81   36.04
   4 -22   2   -0.18    8.77
  -4  24  -2   -2.60    8.45
  -4  24  -2    4.33    6.40
   4 -24   2   -8.44    8.17
   4 -24   2    0.98    7.11
  -4  26  -2   -0.40    9.08
  -4  26  -2  -10.68    6.18
   4 -26   2    7.22    7.52
   4 -26   2   -3.78    8.24
  -3 -27  -2  497.94   26.11
  -3 -27  -2  538.05   27.31
   3  27   2  563.07   30.99
   3  27   2  510.11   26.08
  -3 -25  -2  424.52   23.58
  -3 -25  -2  380.27   22.51
   3  25   2  410.55   25.86
   3  25   2  404.19   22.21
  -3 -23  -2  780.87   33.51
  -3 -23  -2  767.59   33.01
   3  23   2  739.10   31.91
   3  23   2  700.52   34.46
  -3 -21  -2  779.62   32.74
  -3 -21  -2  778.93   32.50
   3  21   2  751.00   31.71
   3  21   2  736.62   34.21
  -3 -19  -2  560.31   26.07
  -3 -19  -2  539.98   26.09
   3  19   2  565.15   26.04
   3  19   2  498.91   26.67
  -3 -17  -2  850.70   33.17
  -3 -17  -2  839.77   33.71
   3  17   2  934.91   35.65
   3  17   2  905.18   37.07
  -3 -15  -2  353.17   18.82
  -3 -15  -2  364.37   20.26
   3  15   2  356.48   21.25
   3  15   2  348.19   19.33
  -3 -13  -2  449.82   21.42
  -3 -13  -2  432.82   21.92
   3  13   2  474.71   24.24
   3  13   2  454.80   21.72
  -3 -11  -2  352.61   18.93
  -3 -11  -2  349.29   18.10
   3  11   2  366.30   20.20
   3  11   2  379.30   19.21
  -3  -9  -2  125.10   10.59
  -3  -9  -2  102.08   10.19
   3   9   2  112.79   11.17
   3   9   2   98.23    9.75
  -3  -7  -2  329.11   16.66
  -3  -7  -2  333.95   17.67
   3   7   2  319.70   16.90
   3   7   2  348.33   18.45
  -3  -5  -2   35.91    6.89
  -3  -5  -2   45.77    7.48
   3   5   2   44.48    6.82
   3   5   2   29.83    6.76
  -3  -3  -2    7.54    5.70
   3   3   2    8.01    5.50
   3  -1   2  290.94   16.79
   3  -3   2    9.08    8.10
  -3   7  -2  381.51   19.00
   3  -7   2  375.57   17.74
  -3   9  -2  103.14   10.68
  -3   9  -2  122.25   10.37
   3  -9   2  116.72   10.36
   3  -9   2  120.77   12.09
  -3  11  -2  357.04   17.95
  -3  11  -2  409.72   22.03
   3 -11   2  430.46   20.33
   3 -11   2  399.21   21.43
  -3  13  -2  500.02   25.03
  -3  13  -2  510.39   22.55
   3 -13   2  505.27   25.36
   3 -13   2  499.88   22.51
  -3  15  -2  398.94   20.17
  -3  15  -2  453.42   24.46
   3 -15   2  369.07   19.53
  -3  17  -2  958.83   35.77
  -3  17  -2 1003.50   40.38
   3 -17   2  937.26   35.11
   3 -17   2  940.02   39.91
  -3  19  -2  558.51   28.75
  -3  19  -2  599.86   26.91
   3 -19   2  563.63   29.72
   3 -19   2  596.26   26.83
  -3  21  -2  685.04   31.47
   3 -21   2  725.14   30.86
   3 -21   2  755.70   35.76
   3 -23   2  642.45   32.91
  -3  25  -2  430.74   26.55
  -3  25  -2  436.00   24.38
   3 -25   2  405.99   26.85
   3 -25   2  403.22   23.08
  -3  27  -2  532.93   27.66
  -3  27  -2  565.56   31.27
   3 -27   2  536.39   26.77
   3 -27   2  551.18   31.69
  -2 -28  -2   44.22    8.86
  -2 -28  -2   28.67    7.70
   2  28   2   38.80   10.03
   2  28   2   32.79    8.35
  -2 -26  -2   13.32    7.01
  -2 -26  -2   -4.34    6.15
   2  26   2    3.65    8.23
   2  26   2    7.77    5.78
  -2 -24  -2  104.35   12.00
  -2 -24  -2  137.74   13.58
   2  24   2  133.61   12.94
   2  24   2  113.25   13.94
  -2 -22  -2    6.50    6.67
  -2 -22  -2   18.27    7.05
   2  22   2   16.26    6.72
   2  22   2   10.07    7.99
  -2 -20  -2  279.05   17.62
  -2 -20  -2  308.09   18.67
   2  20   2  303.11   20.02
   2  20   2  286.65   17.99
  -2 -18  -2  200.09   14.67
  -2 -18  -2  163.17   13.37
   2  18   2  186.12   14.26
   2  18   2  193.04   15.86
  -2 -16  -2   51.12    8.10
  -2 -16  -2   41.36    7.59
   2  16   2   59.34    9.76
   2  16   2   57.41    8.68
  -2 -14  -2  279.05   16.43
  -2 -14  -2  271.03   16.41
   2  14   2  312.79   18.92
   2  14   2  257.89   15.75
  -2 -12  -2   21.93    6.18
  -2 -12  -2   22.40    6.18
   2  12   2   15.57    5.43
   2  12   2    4.90    6.42
  -2 -10  -2  135.25   11.27
  -2 -10  -2  132.80   10.94
   2  10   2  143.26   11.45
   2  10   2  133.37   11.68
  -2  -8  -2 1035.71   35.95
  -2  -8  -2 1047.33   35.81
   2   8   2 1066.97   37.00
   2   8   2 1037.51   35.84
  -2  -4  -2 2552.64   73.70
   2   4   2 2570.62   74.74
  -2  -2  -2 3296.59   92.38
  -2  -2  -2 3314.56   93.64
   2   2   2 3353.28   94.36
   2   2   2 3401.68   95.77
  -2   0  -2 6937.49  186.26
  -2   0  -2 6836.54  182.81
   2   0   2 7028.75  188.20
   2   0   2 6947.17  186.40
  -2   2  -2 3263.40   92.22
  -2   2  -2 3344.98   93.34
   2  -2   2 3519.22   99.77
   2  -2   2 3357.43   94.00
  -2   4  -2 2762.83   79.70
  -2   4  -2 2697.84   76.95
   2  -4   2 2854.09   82.93
   2  -4   2 2768.36   78.96
  -2   6  -2 1615.11   49.35
  -2   6  -2 1568.09   49.42
   2  -6   2 1537.67   48.01
   2  -6   2 1516.93   48.74
  -2  10  -2  157.64   13.51
  -2  10  -2  148.51   11.16
   2 -10   2  150.31   11.41
   2 -10   2  160.27   13.32
  -2  12  -2   23.63    6.24
  -2  12  -2   12.79    8.30
   2 -12   2   21.57    6.50
   2 -12   2   13.01    7.61
  -2  14  -2  257.75   17.71
  -2  14  -2  260.52   15.38
   2 -14   2  291.91   19.12
   2 -14   2  288.45   16.43
  -2  16  -2   46.96    9.86
  -2  16  -2   59.42    8.60
   2 -16   2   48.33   10.18
   2 -16   2   59.39    8.70
  -2  18  -2  177.27   15.90
  -2  18  -2  232.72   15.82
   2 -18   2  189.72   16.93
   2 -18   2  193.45   14.20
  -2  20  -2  330.63   19.07
  -2  20  -2  316.66   21.50
   2 -20   2  298.55   18.20
   2 -20   2  321.09   21.89
  -2  22  -2   24.42    7.31
  -2  22  -2   28.39   10.01
   2 -22   2   17.11    8.88
   2 -22   2   18.64    7.77
  -2  24  -2  113.14   14.51
  -2  24  -2  120.99   12.85
   2 -24   2  127.52   12.65
   2 -24   2   96.02   15.03
  -2  26  -2    0.97    6.67
   2 -26   2   -4.73    7.74
   2 -26   2   -8.77    6.90
  -2  28  -2   45.23   11.88
  -2  28  -2   33.93    8.49
   2 -28   2   38.48   10.44
   2 -28   2   51.77    9.67
  -1 -29  -2  300.21   20.51
  -1 -29  -2  340.03   20.84
   1  29   2  304.77   22.51
   1  29   2  319.70   20.77
  -1 -27  -2  768.42   32.97
  -1 -27  -2  743.94   33.62
   1  27   2  764.27   36.64
   1  27   2  804.37   34.42
  -1 -25  -2  220.69   17.20
  -1 -25  -2  230.37   16.44
   1  25   2  239.50   17.45
   1  25   2  222.91   18.35
  -1 -23  -2  875.72   34.72
   1  23   2  847.52   36.88
  -1 -21  -2 1346.29   46.78
  -1 -21  -2 1402.16   48.88
   1  21   2 1425.66   49.49
   1  21   2 1388.33   50.13
  -1 -19  -2  305.87   18.43
  -1 -19  -2  263.42   16.70
   1  19   2  267.29   18.38
   1  19   2  326.20   19.10
  -1 -17  -2  845.03   32.21
  -1 -17  -2  815.99   32.15
   1  17   2  853.46   33.23
   1  17   2  790.54   32.33
  -1 -15  -2  370.31   18.79
  -1 -15  -2  363.26   18.81
   1  15   2  357.59   19.47
   1  15   2  416.91   20.63
  -1 -13  -2  244.48   14.75
  -1 -13  -2  237.01   14.59
   1  13   2  236.18   15.53
   1  13   2  228.71   14.46
  -1 -11  -2  669.41   26.07
  -1 -11  -2  710.62   27.42
   1  11   2  678.12   27.30
   1  11   2  672.45   26.40
  -1  -9  -2  564.32   23.34
   1   9   2  504.44   22.30
  -1  -7  -2 1076.23   36.09
  -1  -7  -2 1069.45   35.51
   1   7   2 1071.39   36.02
   1   7   2 1045.67   35.26
  -1  -5  -2   77.06    8.28
  -1  -5  -2   69.17    8.24
   1   5   2   66.08    8.02
   1   5   2   90.01    9.04
  -1  -3  -2  117.11    9.49
  -1  -3  -2  131.79    9.97
   1   3   2  116.35    9.38
   1   3   2  136.19   10.33
  -1  -1  -2  314.72   15.35
  -1  -1  -2  326.75   15.46
   1   1   2  304.77   14.84
   1   1   2  333.25   16.14
  -1   1  -2  301.45   14.99
  -1   1  -2  310.16   14.96
   1  -1   2  296.47   15.02
   1  -1   2  325.51   15.22
  -1   3  -2  130.13   10.22
  -1   3  -2  147.41   11.02
   1  -3   2  135.47   10.11
   1  -3   2  121.02   11.27
  -1   5  -2   85.48    9.22
  -1   5  -2   78.69    8.74
   1  -5   2   66.83    9.43
   1  -5   2   82.11    8.42
  -1   7  -2 1111.08   36.12
  -1   7  -2 1183.26   40.06
   1  -7   2 1121.03   38.33
   1  -7   2 1144.40   37.09
  -1   9  -2  510.11   21.75
   1  -9   2  508.04   23.29
  -1  11  -2  713.38   29.16
  -1  11  -2  720.58   27.01
   1 -11   2  673.01   28.46
   1 -11   2  736.48   27.52
  -1  13  -2  232.17   14.37
  -1  13  -2  239.36   16.36
   1 -13   2  208.25   15.69
   1 -13   2  212.54   13.63
  -1  15  -2  403.22   22.01
  -1  15  -2  420.37   20.00
   1 -15   2  409.45   19.77
   1 -15   2  371.70   21.63
  -1  17  -2  882.22   35.88
  -1  17  -2  920.80   34.42
   1 -17   2  850.14   32.22
   1 -17   2  851.53   35.95
  -1  19  -2  274.62   19.57
  -1  19  -2  298.13   17.89
   1 -19   2  314.45   21.30
   1 -19   2  294.54   17.45
  -1  21  -2 1493.42   54.36
  -1  21  -2 1573.62   52.96
   1 -21   2 1516.93   55.24
   1 -21   2 1497.57   50.26
   1 -23   2  876.28   39.40
  -1  25  -2  207.56   18.92
  -1  25  -2  209.77   16.73
   1 -25   2  243.93   20.01
   1 -25   2  229.96   17.01
  -1  27  -2  794.97   34.94
  -1  27  -2  739.93   35.88
   1 -27   2  832.44   39.22
  -1  29  -2  316.38   20.63
  -1  29  -2  326.89   23.55
   1 -29   2  275.18   21.39
   1 -29   2  332.15   20.69
   0 -30  -2   50.73    9.97
   0  30   2   39.29   10.70
   0  30   2   38.22    8.86
   0 -28  -2   14.95    7.36
   0 -28  -2   20.80    7.55
   0  28   2   10.41    9.17
   0  28   2   31.43    8.26
   0 -26  -2   10.15    7.14
   0 -26  -2   -0.97    5.96
   0  26   2    7.63    7.79
   0  26   2   -0.61    5.55
   0 -24  -2   18.46    7.34
   0 -22  -2   13.47    6.32
   0 -22  -2   -0.48    5.89
   0  22   2    6.90    6.06
   0  22   2   15.21    7.52
   0 -20  -2    9.57    6.43
   0 -20  -2    7.48    6.11
   0  20   2   19.23    6.78
   0  20   2   20.48    8.10
   0  18   2  272.27   17.69
   0  18   2  320.95   18.23
   0 -16  -2  380.55   18.94
   0 -16  -2  399.35   20.35
   0  16   2  425.62   20.63
   0  16   2  400.32   20.53
   0 -14  -2 1054.94   36.96
   0 -14  -2 1001.28   35.03
   0  14   2 1033.09   36.37
   0  14   2 1017.74   36.63
   0 -12  -2 1680.10   52.37
   0 -12  -2 1709.14   53.13
   0  12   2 1724.35   53.72
   0  12   2 1765.83   55.52
   0 -10  -2 1385.56   44.19
   0  10   2 1403.54   44.93
   0  -8  -2  765.93   27.31
   0  -8  -2  779.62   27.86
   0   8   2  767.59   27.74
   0   8   2  772.71   27.78
   0  -6  -2  753.21   26.45
   0  -6  -2  745.74   26.40
   0   6   2  737.86   26.11
   0   6   2  759.16   26.94
   0  -4  -2 1340.34   41.21
   0  -4  -2 1310.06   40.63
   0   4   2 1316.15   40.96
   0   4   2 1263.46   39.24
   0  -2  -2 2176.52   62.74
   0  -2  -2 2276.08   64.88
   0   2   2 2148.87   61.66
   0   2   2 2262.25   65.01
   0   0  -2 3136.18   86.66
   0   0  -2 2921.85   81.70
   0   0   2 3020.03   84.32
   0   0   2 2995.14   83.13
   0   2  -2 2233.22   63.71
   0   2  -2 2227.68   64.08
   0  -2   2 2204.18   62.90
   0  -2   2 2350.75   68.41
   0   4  -2 1486.51   46.52
   0   4  -2 1358.87   41.57
   0  -4   2 1364.96   43.52
   0  -4   2 1421.51   43.12
   0   6  -2  803.13   27.74
   0   6  -2  867.57   31.20
   0  -6   2  777.96   26.99
   0  -6   2  747.40   28.08
   0   8  -2  794.14   29.90
   0   8  -2  802.30   28.04
   0  -8   2  790.54   27.95
   0  -8   2  735.09   28.43
   0  10  -2 1356.52   42.96
   0 -10   2 1294.71   43.90
   0  12  -2 1710.52   52.71
   0  12  -2 1776.89   56.78
   0 -12   2 1832.21   55.86
   0 -12   2 1761.68   57.07
   0  14  -2 1069.59   39.33
   0  14  -2 1130.71   38.41
   0 -14   2 1065.86   36.52
   0 -14   2 1054.94   39.59
   0  16  -2  420.51   22.64
   0  16  -2  481.21   22.11
   0 -16   2  414.56   23.18
   0 -16   2  423.69   20.22
   0  18  -2  259.27   16.21
   0  18  -2  299.24   19.80
   0 -18   2  303.11   17.15
   0 -18   2  310.85   20.74
   0  20  -2    8.17    8.30
   0  20  -2   10.03    6.49
   0 -20   2   12.67    6.13
   0 -20   2   24.86    9.18
   0  22  -2   20.30    9.02
   0  22  -2   15.40    6.78
   0 -22   2    8.78    6.44
   0 -22   2   20.23    8.77
   0  24  -2   42.01   10.68
   0 -24   2   22.25    7.62
   0  26  -2    6.13    6.54
   0  26  -2   -2.63    8.38
   0 -26   2    0.86    7.76
   0 -26   2   15.35    6.93
   0  28  -2   19.53    9.64
   0  28  -2   11.21    7.33
   0 -28   2   17.89    7.67
   0 -28   2   27.63    9.43
   0  30  -2   38.12    8.88
   0  30  -2   53.80   11.77
   0 -30   2   54.83    9.36
   0 -30   2   37.42   10.79
   1 -31  -2  441.80   26.38
   1 -31  -2  475.82   25.21
  -1  31   2  493.93   29.16
  -1  31   2  440.42   25.48
   1 -29  -2  620.60   29.01
   1 -29  -2  655.03   31.91
  -1  29   2  645.21   31.18
  -1  29   2  648.95   33.45
   1 -27  -2  621.98   28.87
   1 -27  -2  688.36   32.37
  -1  27   2  663.19   32.77
  -1  27   2  649.08   30.68
   1 -25  -2  495.73   26.96
   1 -23  -2  331.04   19.17
   1 -23  -2  334.77   20.67
  -1  23   2  314.17   20.91
  -1  23   2  323.99   19.69
   1 -21  -2  193.18   15.20
   1 -21  -2  204.52   14.69
  -1  21   2  213.09   16.61
  -1  21   2  192.07   14.69
   1 -19  -2  311.54   17.37
   1 -19  -2  320.81   18.60
  -1  19   2  268.95   17.74
  -1  19   2  293.29   17.67
   1 -17  -2 1682.86   53.22
   1 -17  -2 1738.17   55.71
  -1  17   2 1747.85   55.74
  -1  17   2 1588.83   52.34
   1 -15  -2  655.72   25.79
   1 -15  -2  665.82   26.63
  -1  15   2  593.77   25.28
  -1  15   2  620.74   25.40
   1 -13  -2  225.40   13.44
  -1  13   2  220.00   14.28
   1 -11  -2 1110.66   36.80
   1 -11  -2 1107.20   36.59
  -1  11   2 1159.61   38.17
  -1  11   2 1216.86   40.06
   1  -9  -2  310.99   14.98
   1  -9  -2  304.08   14.93
  -1   9   2  291.22   15.02
  -1   9   2  292.88   14.77
   1  -7  -2 2465.53   70.05
   1  -7  -2 2424.04   69.14
  -1   7   2 2530.52   71.88
  -1   7   2 2486.27   70.90
   1  -5  -2 1051.75   33.41
   1  -5  -2 1135.55   35.48
  -1   5   2 1113.98   35.29
  -1   5   2 1078.58   33.91
   1  -3  -2 2345.22   66.24
   1  -3  -2 2270.55   64.01
  -1   3   2 2314.80   65.20
  -1   3   2 2287.15   64.91
   1  -1  -2 5135.71  137.52
   1  -1  -2 5272.60  140.63
  -1   1   2 5156.45  138.14
  -1   1   2 5105.28  136.36
   1   1  -2 5612.77  149.34
   1   1  -2 5593.41  149.34
   1   3  -2 2545.73   71.26
   1   3  -2 2663.27   75.79
  -1  -3   2 2466.91   69.13
  -1  -3   2 2544.35   72.87
   1   5  -2 1088.81   34.45
   1   5  -2 1154.08   37.72
  -1  -5   2 1110.52   34.90
  -1  -5   2 1118.27   36.99
   1   7  -2 2533.28   71.86
   1   7  -2 2552.64   74.30
  -1  -7   2 2536.05   72.02
  -1  -7   2 2513.92   73.55
   1   9  -2  294.12   14.84
   1   9  -2  309.33   17.09
  -1  -9   2  309.47   15.35
  -1  -9   2  301.59   17.24
   1  13  -2  248.63   14.87
   1  13  -2  215.72   15.28
  -1 -13   2  215.72   16.01
  -1 -13   2  240.33   14.16
   1  15  -2  604.84   27.35
   1  15  -2  642.17   25.96
  -1 -15   2  676.19   29.99
  -1 -15   2  585.89   24.12
   1  17  -2 1604.04   54.51
   1  17  -2 1742.32   55.39
  -1 -17   2 1823.91   60.98
  -1 -17   2 1655.21   52.56
   1  19  -2  290.39   19.79
   1  19  -2  299.24   17.96
  -1 -19   2  329.38   21.50
  -1 -19   2  299.24   17.27
   1  21  -2  181.70   16.98
   1  21  -2  201.75   15.42
  -1 -21   2  218.34   15.18
  -1 -21   2  206.87   17.51
   1  23  -2  336.85   20.08
   1  23  -2  318.73   22.42
  -1 -23   2  344.73   22.73
  -1 -23   2  317.77   18.92
   1  25  -2  527.12   29.16
   1  25  -2  566.26   27.59
  -1 -25   2  625.99   31.74
  -1 -25   2  550.91   26.16
   1  27  -2  635.26   32.92
   1  27  -2  636.78   29.80
  -1 -27   2  598.20   27.99
  -1 -27   2  703.71   34.71
   1  29  -2  738.55   36.15
   1  29  -2  719.47   32.09
  -1 -29   2  645.07   29.52
  -1 -29   2  609.67   32.00
  -1 -31   2  475.27   28.31
   2 -30  -2   26.55    7.79
   2 -30  -2   25.64    8.52
  -2  30   2   11.24    9.68
  -2  30   2   21.12    7.90
   2 -28  -2   84.56   11.99
   2 -28  -2   78.72   10.87
  -2  28   2   70.62   12.75
  -2  28   2   75.31   10.92
   2 -26  -2   -3.51    6.31
   2 -24  -2   -6.36    5.75
   2 -24  -2    4.12    6.44
  -2  24   2   -0.62    5.57
  -2  24   2   -4.05    8.21
   2 -22  -2   39.98    8.19
   2 -22  -2   21.45    6.96
  -2  22   2   20.19    8.66
  -2  22   2   31.20    7.58
   2 -20  -2   27.13    7.26
   2 -20  -2   36.66    7.51
  -2  20   2   42.78    9.13
  -2  20   2   27.43    7.12
   2 -18  -2  490.75   22.06
   2 -18  -2  519.10   24.02
  -2  18   2  489.92   23.98
  -2  18   2  528.37   23.70
   2 -16  -2  478.45   21.28
   2 -16  -2  473.33   21.85
  -2  16   2  447.61   21.82
  -2  16   2  462.82   21.02
   2 -12  -2 1930.38   57.47
   2 -12  -2 2032.71   60.40
  -2  12   2 1946.98   58.71
  -2  12   2 2060.37   61.20
   2 -10  -2 1887.52   55.64
   2 -10  -2 2039.62   59.68
  -2  10   2 2003.67   58.88
  -2  10   2 2064.51   60.80
   2  -8  -2 2280.23   64.95
   2  -8  -2 2267.79   64.67
  -2   8   2 2321.72   66.33
  -2   8   2 2324.48   66.28
   2  -6  -2  565.70   20.20
   2  -6  -2  603.73   21.21
  -2   6   2  595.57   21.34
  -2   6   2  572.62   20.45
   2  -4  -2 2472.44   68.55
   2  -4  -2 2523.60   70.04
  -2   4   2 2399.15   67.09
  -2   4   2 2424.04   67.34
   2  -2  -2 3595.27   96.95
   2  -2  -2 3621.54   97.93
  -2   2   2 3586.97   97.27
  -2   2   2 3582.83   96.71
   2   0  -2   20.63    5.92
   2   0  -2   16.86    5.85
  -2   0   2   19.75    5.45
  -2   0   2   28.02    8.05
   2   2  -2 3826.20  104.57
   2   2  -2 3633.99   98.29
  -2  -2   2 3642.29  100.03
  -2  -2   2 3668.56   99.11
   2   4  -2 2443.40   69.90
   2   4  -2 2399.15   67.16
  -2  -4   2 2487.65   69.49
  -2  -4   2 2338.31   67.49
   2   6  -2  559.34   22.58
   2   6  -2  588.66   21.43
  -2  -6   2  587.00   21.50
  -2  -6   2  562.94   23.04
   2   8  -2 2218.01   63.98
   2   8  -2 2155.78   64.33
  -2  -8   2 2283.00   65.74
  -2  -8   2 2256.72   67.48
   2  10  -2 2006.44   59.39
   2  10  -2 1906.88   58.93
  -2 -10   2 1959.42   58.06
  -2 -10   2 2013.35   62.23
   2  12  -2 1929.00   60.62
  -2 -12   2 2029.94   60.64
   2  14  -2  842.54   33.33
   2  14  -2  928.27   33.23
  -2 -14   2  988.98   37.63
  -2 -14   2  948.87   33.48
   2  16  -2  485.64   24.79
   2  16  -2  507.07   22.69
  -2 -16   2  486.61   25.04
  -2 -16   2  442.63   20.81
   2  18  -2  519.79   23.71
   2  18  -2  446.92   24.96
  -2 -18   2  517.03   23.12
  -2 -18   2  520.48   26.74
   2  20  -2   51.58    8.66
   2  20  -2   26.99    9.71
  -2 -20   2   39.40    9.69
  -2 -20   2   34.97    7.77
   2  22  -2   29.76    9.89
   2  22  -2   24.52    7.33
  -2 -22   2   25.66    8.81
  -2 -22   2   29.67    7.96
   2  24  -2    2.93    8.30
  -2 -24   2    6.64    6.33
   2  26  -2    8.92    9.64
   2  26  -2    7.70    6.17
  -2 -26   2    3.53    6.69
  -2 -26   2   -4.62    7.52
   2  28  -2   68.66   13.12
   2  28  -2   73.00   10.62
  -2 -28   2   96.70   11.63
  -2 -28   2   74.59   11.96
   2  30  -2   23.08   10.40
   2  30  -2   20.27    7.55
  -2 -30   2   18.10    8.39
  -2 -30   2   18.25    7.47
   3 -31  -2  239.09   19.62
   3 -31  -2  255.54   17.89
  -3  31   2  274.49   22.29
  -3  31   2  242.82   19.12
   3 -29  -2  160.96   14.44
   3 -29  -2  140.91   15.21
  -3  29   2  174.51   17.88
  -3  29   2  150.59   14.95
   3 -27  -2  323.02   19.87
  -3  27   2  345.01   23.85
   3 -25  -2  365.47   22.33
   3 -25  -2  354.96   20.09
  -3  25   2  349.02   23.04
  -3  25   2  333.25   20.76
  -3  23   2  843.64   34.22
  -3  23   2  959.25   39.70
   3 -21  -2 1365.23   47.49
   3 -21  -2 1358.32   45.88
  -3  21   2 1232.07   49.79
  -3  21   2 1327.35   45.83
   3 -19  -2  938.64   34.11
   3 -19  -2  880.70   33.99
  -3  19   2  894.25   35.52
  -3  19   2  809.77   31.53
   3 -17  -2 1558.41   50.54
   3 -17  -2 1592.98   50.17
  -3  17   2 1586.07   50.75
  -3  17   2 1515.54   50.18
   3 -13  -2  384.69   16.98
   3 -13  -2  428.39   18.64
  -3  13   2  388.70   18.06
  -3  13   2  418.99   18.52
   3 -11  -2 1767.21   52.45
   3 -11  -2 1681.48   49.89
  -3  11   2 1724.35   51.54
  -3  11   2 1652.44   49.92
   3  -9  -2  328.83   14.20
   3  -9  -2  368.24   15.69
  -3   9   2  361.46   15.45
  -3   9   2  357.18   15.51
   3  -7  -2   61.78    6.08
   3  -7  -2   65.24    6.55
  -3   7   2   71.13    6.84
  -3   7   2   64.95    6.73
   3  -5  -2   82.59    6.53
   3  -5  -2   85.84    6.82
  -3   5   2   93.68    7.41
  -3   5   2   85.00    6.68
   3  -3  -2  307.67   12.42
   3  -3  -2  306.70   12.31
  -3   3   2  305.60   12.20
  -3   3   2  304.22   12.98
   3  -1  -2    8.59    4.91
   3  -1  -2   11.68    4.88
  -3   1   2   14.67    4.72
  -3   1   2   10.05    6.57
   3   1  -2   19.04    6.07
   3   1  -2    2.23    5.03
  -3  -1   2    9.08    6.90
  -3  -1   2   16.10    5.12
   3   3  -2  324.96   13.55
   3   3  -2  298.68   14.33
  -3  -3   2  303.94   14.92
  -3  -3   2  303.80   13.12
   3   5  -2   95.27    9.35
   3   5  -2   91.58    8.12
  -3  -5   2   84.68    7.88
  -3  -5   2   95.48   10.16
   3   7  -2   61.38    7.55
   3   7  -2   79.83    9.25
  -3  -7   2   58.13    9.43
  -3  -7   2   69.87    7.65
   3   9  -2  329.11   17.56
   3   9  -2  364.23   16.68
  -3  -9   2  322.61   15.38
  -3  -9   2  373.08   19.17
   3  11  -2 1613.72   50.11
  -3 -11   2 1671.80   55.37
   3  13  -2  397.97   21.07
   3  13  -2  413.87   19.18
  -3 -13   2  384.42   21.05
  -3 -13   2  424.80   19.29
   3  15  -2  539.01   26.38
   3  15  -2  593.36   24.90
  -3 -15   2  618.52   27.84
  -3 -15   2  581.19   24.38
   3  17  -2 1501.72   52.75
   3  17  -2 1545.97   50.65
  -3 -17   2 1612.34   51.95
  -3 -17   2 1691.16   57.25
   3  19  -2  886.37   37.52
   3  19  -2  889.00   34.21
  -3 -19   2  931.73   37.82
  -3 -19   2  858.72   33.02
   3  21  -2 1505.87   50.93
   3  21  -2 1479.59   54.30
  -3 -21   2 1433.96   48.81
  -3 -21   2 1425.66   51.65
   3  23  -2  939.75   37.06
  -3 -23   2  944.31   39.55
   3  25  -2  371.42   21.24
   3  25  -2  355.24   24.68
  -3 -25   2  410.28   22.48
  -3 -25   2  406.54   24.27
   3  27  -2  327.17   24.07
   3  27  -2  323.85   20.35
  -3 -27   2  307.26   19.79
  -3 -27   2  336.99   22.57
   3  29  -2  130.61   13.97
   3  29  -2  162.48   17.81
  -3 -29   2  143.26   14.08
  -3 -29   2  145.47   16.15
   4 -30  -2    9.75    7.25
   4 -30  -2   -2.71    6.72
  -4  30   2   10.73    9.86
  -4  30   2    3.06    6.33
   4 -28  -2   11.64    6.94
   4 -28  -2   -0.88    6.72
  -4  28   2   -3.90    5.59
  -4  28   2    0.93    8.93
   4 -26  -2   79.12   11.49
   4 -26  -2   77.01   10.33
  -4  26   2   80.69   12.97
  -4  26   2   80.44   11.09
   4 -24  -2  105.88   10.98
   4 -24  -2   88.80   11.45
  -4  24   2  126.12   14.57
  -4  24   2   89.76   11.02
   4 -22  -2   24.95    7.36
   4 -22  -2   20.22    6.78
  -4  22   2   43.86   10.03
  -4  22   2   29.12    7.14
   4 -20  -2    1.42    5.53
   4 -20  -2    1.26    5.28
  -4  20   2   -0.83    7.90
  -4  20   2    0.90    5.12
   4 -18  -2  311.82   17.58
   4 -18  -2  351.92   17.89
  -4  18   2  315.55   17.24
  -4  18   2  341.27   19.94
   4 -16  -2  168.01   12.33
  -4  16   2  140.35   11.80
   4 -14  -2  127.11   10.03
   4 -14  -2  133.16    9.61
  -4  14   2  147.82   10.52
  -4  14   2  145.33   11.33
  -4  12   2  166.77   10.72
  -4  12   2  146.16   10.48
   4 -10  -2  811.56   26.88
  -4  10   2  770.22   25.87
  -4  10   2  852.63   27.84
   4  -8  -2 2370.11   65.64
   4  -8  -2 2252.58   62.42
  -4   8   2 2432.34   67.43
  -4   8   2 2273.32   63.48
   4  -6  -2 1417.37   40.25
   4  -6  -2 1475.44   41.83
  -4   6   2 1464.38   41.80
  -4   6   2 1438.11   41.06
   4  -4  -2 2899.72   77.74
   4  -4  -2 2899.72   77.63
  -4   4   2 2854.09   76.79
  -4   4   2 2851.33   76.41
   4  -2  -2 3674.09   97.36
   4  -2  -2 3598.04   95.62
  -4   2   2 3664.41   98.00
  -4   2   2 3607.72   95.63
   4   0  -2 2562.32   69.28
  -4   0   2 2645.29   71.37
  -4   0   2 2567.85   70.52
   4   2  -2 3578.68   97.11
   4   2  -2 3447.31   92.63
  -4  -2   2 3463.90   94.56
  -4  -2   2 3658.88   98.03
   4   4  -2 2862.39   79.95
   4   4  -2 2836.12   77.96
  -4  -4   2 2859.62   80.41
  -4  -4   2 2894.19   79.39
   4   6  -2 1323.20   41.80
   4   6  -2 1468.53   44.00
  -4  -6   2 1436.73   42.98
  -4  -6   2 1479.59   46.31
   4   8  -2 2353.52   67.54
   4   8  -2 2316.18   68.71
  -4  -8   2 2321.72   66.53
  -4  -8   2 2419.89   71.55
   4  10  -2  829.54   29.23
   4  10  -2  827.19   31.65
  -4 -10   2  840.33   31.94
  -4 -10   2  789.99   28.04
   4  12  -2  146.44   12.92
   4  12  -2  150.45   12.80
  -4 -12   2  163.86   14.41
  -4 -12   2  153.21   11.55
   4  14  -2  155.43   12.20
   4  14  -2  164.97   14.46
  -4 -14   2  149.62   13.36
  -4 -14   2  150.59   11.99
   4  16  -2  168.70   15.61
   4  16  -2  186.40   13.45
  -4 -16   2  169.12   13.12
  -4 -16   2  215.99   16.15
   4  18  -2  319.43   21.32
   4  18  -2  326.06   18.23
  -4 -18   2  318.32   18.49
  -4 -18   2  330.63   20.17
   4  20  -2    3.47    8.77
   4  20  -2    6.36    6.29
  -4 -20   2    3.93    6.40
  -4 -20   2   -0.64    6.55
   4  22  -2   22.59    9.98
   4  22  -2   35.14    7.87
  -4 -22   2   21.05    7.88
  -4 -22   2   31.22    8.31
   4  24  -2  103.39   11.68
   4  24  -2  114.29   15.09
  -4 -24   2  118.27   12.83
  -4 -24   2  115.30   13.11
   4  26  -2   90.38   14.42
   4  26  -2   82.88   11.38
  -4 -26   2   86.94   12.33
  -4 -26   2   88.35   11.64
   4  28  -2   -2.42    5.53
   4  28  -2    2.17    8.93
  -4 -28   2   -0.80    6.58
  -4 -28   2    9.38    7.26
   4  30  -2    2.75    5.92
   4  30  -2    7.43   10.27
  -4 -30   2    4.87    7.07
  -4 -30   2   -3.21    6.53
  -5  29   2  267.99   21.59
  -5  29   2  208.39   17.40
   5 -27  -2  329.80   19.76
   5 -27  -2  276.56   20.15
  -5  27   2  305.60   23.13
  -5  27   2  249.46   18.60
   5 -25  -2  293.98   20.04
   5 -25  -2  350.54   20.29
  -5  25   2  320.95   22.83
  -5  25   2  273.52   18.86
   5 -23  -2  927.99   35.04
   5 -23  -2  814.88   34.56
  -5  23   2  861.90   34.42
  -5  23   2  854.98   37.10
   5 -21  -2  609.26   27.68
   5 -21  -2  612.99   25.87
  -5  21   2  651.30   30.35
  -5  21   2  591.42   26.09
   5 -19  -2 1446.40   46.48
   5 -19  -2 1429.81   47.84
   5 -17  -2 1930.38   59.52
  -5  17   2 1857.10   57.05
   5 -15  -2  616.59   24.03
   5 -15  -2  605.66   22.64
  -5  15   2  671.90   24.97
  -5  15   2  626.68   25.57
   5 -13  -2 1393.86   42.04
   5 -13  -2 1393.86   42.73
  -5  13   2 1369.94   41.94
  -5  13   2 1404.92   44.29
   5 -11  -2  335.05   13.66
   5 -11  -2  312.10   13.47
   5  -9  -2    8.26    3.95
   5  -9  -2    4.25    3.33
  -5   9   2   11.31    4.23
  -5   9   2    6.00    3.68
   5  -7  -2   -0.65    2.74
   5  -7  -2    1.84    3.01
  -5   7   2   -0.26    3.22
  -5   7   2   -1.30    3.26
   5  -5  -2  195.67    7.69
   5  -5  -2  197.74    7.63
  -5   5   2  202.86    8.02
  -5   5   2  228.30    9.44
   5  -3  -2   19.33    3.44
   5  -3  -2   18.02    2.93
  -5   3   2   18.10    4.01
  -5   3   2   19.33    3.00
   5  -1  -2    6.43    3.64
   5  -1  -2   11.70    3.91
  -5   1   2    9.38    3.42
  -5   1   2   11.88    4.49
   5   1  -2    9.33    5.01
   5   1  -2    7.66    3.91
  -5  -1   2   11.77    4.33
  -5  -1   2    7.49    5.07
   5   3  -2   20.82    4.60
   5   3  -2   17.28    6.04
  -5  -3   2   16.44    6.10
  -5  -3   2   19.40    5.35
   5   5  -2  164.14   11.09
   5   5  -2  173.54   10.01
  -5  -5   2  172.57   11.56
  -5  -5   2  185.02   10.22
   5   7  -2    3.32    5.48
   5   7  -2    5.53    4.83
  -5  -7   2    0.14    5.03
  -5  -7   2    7.30    6.43
   5   9  -2    6.71    4.77
   5   9  -2   11.48    6.44
  -5  -9   2    1.74    5.55
  -5  -9   2    2.14    6.43
   5  13  -2 1415.98   49.08
   5  13  -2 1415.98   45.81
  -5 -13   2 1472.68   47.24
  -5 -13   2 1421.51   47.66
   5  15  -2  656.00   26.70
   5  15  -2  641.34   29.70
  -5 -15   2  644.66   26.73
  -5 -15   2  621.84   27.42
   5  17  -2 2039.62   63.68
   5  17  -2 2049.30   68.14
  -5 -17   2 2029.94   63.54
  -5 -17   2 2049.30   65.53
   5  19  -2 1572.24   52.31
   5  19  -2 1503.10   55.24
  -5 -19   2 1457.47   50.86
  -5 -19   2 1456.08   49.60
   5  21  -2  665.82   29.15
   5  21  -2  709.65   34.78
  -5 -21   2  637.88   29.88
  -5 -21   2  695.96   30.28
   5  23  -2  933.25   41.79
   5  23  -2  882.64   36.01
   5  25  -2  297.99   18.97
   5  25  -2  306.84   23.76
  -5 -25   2  318.46   20.24
  -5 -25   2  336.57   21.28
   5  27  -2  293.29   19.00
   5  27  -2  309.75   24.31
  -5 -27   2  318.87   20.99
  -5 -27   2  301.17   20.23
   5  29  -2  260.93   22.01
   5  29  -2  262.87   18.17
  -5 -29   2  245.72   18.58
  -5 -29   2  264.81   19.00
   6 -28  -2   -4.98    6.75
   6 -28  -2    2.53    7.41
  -6  28   2   11.26   10.34
  -6  28   2    5.77    6.71
   6 -26  -2   17.20    7.40
   6 -26  -2   23.45    7.91
  -6  26   2   13.68   10.45
  -6  26   2   10.66    6.32
   6 -24  -2    8.30    6.64
   6 -24  -2   -9.93    6.24
  -6  24   2   -4.63    5.31
  -6  24   2    4.34    9.25
   6 -22  -2   18.64    6.50
   6 -22  -2   16.33    6.93
  -6  22   2    4.87    9.06
  -6  22   2   11.23    5.89
   6 -20  -2   -1.38    5.46
   6 -20  -2    3.68    5.57
  -6  20   2    2.17    8.26
  -6  20   2    1.53    4.90
   6 -18  -2  205.76   14.15
  -6  18   2  255.68   18.45
  -6  18   2  215.85   13.79
   6 -16  -2  220.83   12.51
   6 -16  -2  216.13   13.25
  -6  16   2  229.41   15.09
  -6  16   2  227.88   13.05
   6 -14  -2  731.08   25.89
   6 -14  -2  778.10   26.02
  -6  14   2  757.91   26.07
  -6  14   2  721.54   26.99
   6 -12  -2  724.72   23.41
   6 -12  -2  761.37   25.01
  -6  12   2  790.13   25.55
  -6  12   2  735.92   25.51
   6 -10  -2  981.23   28.69
   6 -10  -2 1020.50   30.14
  -6  10   2 1047.74   30.88
  -6  10   2  980.96   29.90
   6  -8  -2 1937.30   51.99
   6  -8  -2 1800.40   48.34
  -6   8   2 1931.77   52.02
  -6   8   2 1857.10   50.62
   6  -2  -2 1946.98   51.79
  -6   2   2 1960.81   52.30
   6   0  -2  350.26   12.42
   6   0  -2  319.98   11.02
  -6   0   2  331.87   11.28
  -6   0   2  301.03   11.02
   6   2  -2 1991.23   55.17
   6   2  -2 2104.62   59.24
   6   4  -2 1612.34   48.11
   6   4  -2 1624.79   47.06
  -6  -4   2 1548.73   45.98
  -6  -4   2 1591.60   46.09
   6   6  -2  461.30   20.01
   6   6  -2  463.10   18.21
  -6  -6   2  454.94   18.05
  -6  -6   2  442.63   18.63
  -6  -8   2 1869.54   55.44
  -6  -8   2 1887.52   57.16
   6  10  -2  929.52   33.34
  -6 -10   2  958.97   34.22
   6  12  -2  769.11   32.05
   6  12  -2  749.34   28.39
  -6 -12   2  750.58   28.40
  -6 -12   2  710.20   28.50
   6  14  -2  772.15   29.69
   6  14  -2  781.14   33.63
  -6 -14   2  810.46   30.82
  -6 -14   2  730.25   29.80
   6  16  -2  233.55   18.64
   6  16  -2  218.76   15.27
  -6 -16   2  226.36   15.36
  -6 -16   2  222.77   16.25
  -6 -18   2  264.25   17.60
  -6 -18   2  246.41   16.94
   6  20  -2    2.36    5.12
   6  20  -2   -0.30    7.79
  -6 -20   2    2.21    7.22
  -6 -20   2    6.13    6.02
   6  22  -2   25.61   10.65
  -6 -22   2   22.03    8.89
   6  24  -2   23.31   10.63
   6  24  -2    0.32    5.23
  -6 -24   2    6.72    6.26
  -6 -24   2   -5.37    7.25
   6  26  -2   34.36   11.53
   6  26  -2   24.50    7.16
  -6 -26   2   20.34    8.41
  -6 -26   2    4.55    6.54
   6  28  -2    5.85    6.42
   6  28  -2  -10.47    9.08
  -6 -28   2   -7.96    5.86
  -6 -28   2    1.62    7.63
   7 -27  -2  311.54   19.94
   7 -27  -2  244.89   19.01
  -7  27   2  295.23   22.42
  -7  27   2  234.94   18.05
   7 -25  -2  341.69   20.00
   7 -25  -2  317.49   21.03
  -7  25   2  323.57   22.28
  -7  25   2  306.70   19.88
   7 -23  -2  319.43   18.27
   7 -23  -2  296.06   19.57
  -7  23   2  275.73   17.60
  -7  23   2  281.12   20.08
   7 -21  -2  225.40   14.55
   7 -21  -2  218.90   16.04
  -7  21   2  197.46   16.05
  -7  21   2  202.72   14.52
   7 -19  -2  618.52   26.67
  -7  19   2  612.30   25.55
  -7  19   2  618.80   27.03
   7 -17  -2  847.10   29.01
   7 -17  -2  877.38   31.49
  -7  17   2  847.24   31.57
  -7  17   2  924.81   31.94
   7 -15  -2  407.37   17.66
   7 -15  -2  427.01   16.93
  -7  15   2  451.21   18.24
  -7  15   2  406.54   18.43
   7 -13  -2  253.33   11.01
   7 -13  -2  251.39   11.73
  -7  13   2  263.84   11.73
  -7  13   2  252.78   12.25
   7 -11  -2  508.87   15.83
   7 -11  -2  518.13   16.57
  -7  11   2  516.20   16.91
  -7  11   2  526.85   16.81
   7   1  -2  117.32    6.14
   7   1  -2  112.55    6.91
  -7  -1   2  114.55    6.43
  -7  -1   2  128.70    6.65
   7   3  -2  512.05   17.87
   7   3  -2  478.72   18.42
  -7  -3   2  497.53   17.91
  -7  -3   2  491.58   17.40
   7   5  -2  381.65   17.51
   7   5  -2  414.29   16.40
  -7  -5   2  399.21   16.05
  -7  -5   2  410.14   16.77
   7   7  -2  215.30   13.92
   7   7  -2  197.74   11.33
   7   9  -2  428.67   18.64
   7   9  -2  409.58   21.07
  -7  -9   2  406.68   18.93
  -7  -9   2  438.90   19.59
   7  11  -2  503.06   21.49
   7  11  -2  515.51   25.42
  -7 -11   2  519.52   22.25
  -7 -11   2  505.97   22.36
   7  13  -2  277.11   15.85
   7  13  -2  276.56   19.43
  -7 -13   2  288.17   16.57
  -7 -13   2  267.43   16.48
   7  15  -2  482.73   26.62
   7  15  -2  470.43   22.28
  -7 -15   2  456.46   22.59
  -7 -15   2  473.47   22.83
   7  17  -2  919.84   34.97
   7  17  -2  987.04   41.98
  -7 -17   2 1033.78   38.82
  -7 -17   2  963.12   36.85
   7  19  -2  671.21   28.72
   7  19  -2  723.76   35.68
  -7 -19   2  669.96   29.87
  -7 -19   2  706.47   30.56
   7  23  -2  328.28   24.88
   7  23  -2  344.87   20.13
  -7 -23   2  321.64   20.49
  -7 -23   2  312.51   20.67
   7  25  -2  328.41   20.26
   7  25  -2  339.61   26.44
  -7 -25   2  350.82   22.00
  -7 -25   2  359.39   22.21
   7  27  -2  298.13   19.84
   7  27  -2  273.10   25.47
  -7 -27   2  311.68   20.66
  -7 -27   2  342.24   21.94
   8 -26  -2    0.77   68.64
   8 -26  -2    0.12    5.88
  -8  26   2   -9.53    8.19
  -8  26   2   -4.49    6.00
  -8  24   2  -13.12    7.67
  -8  24   2    1.24    5.96
   8 -22  -2    2.72    5.35
   8 -22  -2   -0.75    4.84
  -8  22   2    0.64    5.50
  -8  22   2   -1.11    7.16
   8 -20  -2    3.13    5.01
   8 -20  -2    7.95    6.00
  -8  20   2   -6.87   90.60
  -8  20   2    1.74    4.85
   8 -18  -2  116.28    9.20
   8 -18  -2  131.42   10.63
  -8  18   2  110.86    9.43
  -8  18   2  117.39   10.62
   8 -16  -2  256.37   12.22
   8 -16  -2  239.09   12.71
  -8  16   2  276.01   14.01
  -8  16   2  284.03   13.36
   8 -14  -2  649.08   21.21
   8 -14  -2  611.33   19.72
  -8  14   2  639.27   20.74
  -8  14   2  624.06   21.06
   8   0  -2  621.01   17.93
   8   0  -2  638.02   18.89
  -8   0   2  562.52   16.23
   8   2  -2 1180.22   35.68
   8   2  -2 1209.53   35.08
  -8  -2   2 1186.30   34.56
  -8  -2   2 1129.61   33.12
   8   4  -2  324.27   15.78
   8   4  -2  324.54   13.97
  -8  -4   2  323.30   13.68
  -8  -4   2  315.28   13.87
   8   6  -2  339.34   17.59
   8   6  -2  372.39   15.97
  -8  -6   2  348.74   15.50
  -8  -6   2  390.50   17.08
   8   8  -2  837.84   29.38
   8   8  -2  828.85   32.41
  -8  -8   2  821.80   29.87
  -8  -8   2  824.42   29.22
   8  10  -2  721.96   31.17
  -8 -10   2  716.98   28.67
  -8 -10   2  748.65   28.37
   8  12  -2 1862.63   57.99
   8  12  -2 1894.43   63.26
  -8 -12   2 1818.38   57.37
  -8 -12   2 1745.09   55.95
   8  14  -2  659.18   27.19
   8  14  -2  633.04   31.54
  -8 -14   2  703.57   29.45
  -8 -14   2  664.16   28.26
   8  16  -2  271.17   21.06
   8  16  -2  285.55   17.24
  -8 -16   2  289.14   18.50
  -8 -16   2  286.93   18.18
   8  18  -2  140.35   12.50
   8  18  -2  140.08   16.18
  -8 -18   2  113.36   12.68
  -8 -18   2  138.13   13.11
   8  20  -2    6.08    5.41
   8  22  -2   -1.48    5.07
   8  22  -2   18.63   10.08
  -8 -22   2   11.53    7.98
  -8 -22   2    1.13    6.03
   8  24  -2   -0.65    9.14
   8  24  -2   10.14    6.17
  -8 -24   2   -5.72    6.73
  -8 -24   2   -1.08    6.13
   8  26  -2    9.53    6.26
   8  26  -2    9.90    9.75
  -8 -26   2    0.65    6.69
  -8 -26   2    7.38    8.03
   9 -21  -2  213.92   13.62
   9 -21  -2  249.18   16.08
   9 -19  -2  469.60   21.35
  -9  17   2  205.07   11.26
   9   1  -2   21.94    3.86
   9   1  -2   23.20    3.15
  -9  -1   2   20.66    3.22
  -9  -1   2   23.70    3.14
   9   3  -2   91.87    6.76
   9   3  -2   74.28    8.14
  -9  -3   2   68.14    6.19
  -9  -3   2   78.72    6.15
   9   5  -2  231.20   11.99
   9   5  -2  217.93   14.23
  -9  -5   2  215.16   11.84
  -9  -5   2  234.66   12.09
   9   7  -2  316.80   18.46
   9   7  -2  314.03   15.16
  -9  -7   2  332.98   16.16
  -9  -7   2  308.36   15.64
   9   9  -2  257.06   18.11
   9  11  -2  310.58   16.55
   9  11  -2  310.16   20.82
  -9 -11   2  341.00   18.36
  -9 -11   2  311.13   17.45
   9  13  -2  426.73   20.51
   9  13  -2  371.00   23.92
  -9 -13   2  469.74   23.19
  -9 -13   2  406.13   20.95
   9  15  -2  276.01   16.65
   9  15  -2  240.33   19.66
  -9 -15   2  254.71   17.26
  -9 -15   2  260.66   17.44
   9  17  -2  270.75   17.08
   9  17  -2  235.77   20.74
  -9 -17   2  267.16   18.28
  -9 -17   2  294.95   19.30
   9  19  -2  450.79   23.31
  -9 -19   2  393.41   28.42
   9  21  -2  258.31   23.22
   9  21  -2  317.77   19.82
   9  23  -2  310.44   24.56
   9  23  -2  314.03   20.12
  -9 -23   2  319.29   20.37
  -9 -23   2  312.10   21.18
 -10  -2   2 1021.75   30.67
 -10  -2   2 1063.65   31.04
  10   4  -2  626.96   22.10
  10   4  -2  590.32   24.25
 -10  -4   2  614.51   21.46
 -10  -4   2  633.04   22.79
  10   6  -2  774.64   27.25
  10   6  -2  851.66   33.35
 -10  -6   2  750.44   27.52
 -10  -6   2  789.30   27.61
  10  10  -2   71.63    8.35
  10  10  -2   77.24   12.20
 -10 -10   2   61.35    7.99
 -10 -10   2   66.37    9.50
  10  12  -2   15.92    9.22
  10  12  -2   25.43    6.00
 -10 -12   2   15.36    7.38
 -10 -12   2   23.83    6.68
  10  14  -2  176.58   13.33
  10  14  -2  136.68   16.50
 -10 -14   2  166.63   13.95
 -10 -14   2  146.02   14.34
  10  16  -2  102.41   15.43
  10  16  -2  100.83   10.54
 -10 -16   2  112.02   12.98
 -10 -16   2  100.81   11.46
  10  18  -2  143.12   13.08
  10  20  -2  131.86   12.90
  10  20  -2  104.89   15.46
 -10 -20   2  122.14   12.82
 -10 -20   2   96.19   12.50
  10  22  -2   29.70    7.76
  10  22  -2   19.80   10.51
 -10 -22   2   36.04    9.43
 -10 -22   2   27.63    8.08
  11   3  -2    3.17    3.61
 -11  -3   2    5.16    3.68
  11   5  -2   18.64    4.84
  11   5  -2   20.17    7.49
 -11  -5   2    9.02    4.36
 -11  -5   2   21.36    5.57
  11   7  -2   43.50    6.60
 -11  -7   2   24.93    6.98
 -11  -7   2   41.47    6.36
  11   9  -2  140.77   11.01
  11   9  -2  120.51   14.42
 -11  -9   2  127.58   10.48
 -11  -9   2  130.45   12.47
  11  11  -2  107.55   14.95
  11  11  -2  111.05   10.40
 -11 -11   2   87.25   11.33
 -11 -11   2   93.70    9.51
  11  13  -2  287.76   16.86
  11  13  -2  301.31   23.18
 -11 -13   2  280.98   17.08
 -11 -13   2  247.11   18.18
  11  15  -2  158.88   18.24
  11  15  -2  183.77   14.12
 -11 -15   2  163.17   15.35
 -11 -15   2  174.09   14.22
  11  17  -2  187.37   15.61
  11  19  -2  419.82   23.08
  11  19  -2  422.86   29.32
 -11 -19   2  391.61   24.12
 -11 -19   2  419.13   23.45
  12   6  -2  380.41   21.79
  12   6  -2  407.10   17.98
 -12  -6   2  321.91   19.97
  12   8  -2  134.79   11.48
  12   8  -2  121.78   14.27
 -12  -8   2  123.62   11.93
 -12  -8   2  147.13   11.01
  12  10  -2   94.93    9.86
  12  10  -2   77.19   12.71
 -12 -10   2   96.66   16.48
 -12 -10   2   96.31    9.65
  12  12  -2  110.67   15.21
  12  12  -2  123.32   11.78
 -12 -12   2  107.18   12.54
 -12 -12   2  125.39   11.56
  12  14  -2  101.51   11.09
  12  14  -2  119.11   16.62
 -12 -14   2   97.97   12.94
 -12 -14   2  113.04   11.31
  -8  -8  -3  174.92   16.86
  -8  -8  -3  187.78   14.80
   8   8   3  196.50   16.15
   8   8   3  181.28   17.69
  -8  -6  -3   39.02    7.91
  -8  -6  -3   27.75    8.59
   8   6   3   11.73    8.53
   8   6   3   30.28    8.50
  -8  -4  -3    1.87    6.65
  -8  -4  -3   19.04    6.84
   8   4   3    9.97    8.39
   8   4   3    4.44    6.76
  -8  -2  -3   -4.15    7.02
  -8  -2  -3    0.95    6.24
   8   2   3   -5.01    6.72
   8   2   3    0.01    8.77
  -8   0  -3    0.37    6.46
  -8   0  -3   -1.74    6.25
   8   0   3    2.20    8.28
   8   0   3   -1.02    7.16
  -8   2  -3    7.74    6.54
  -8   2  -3    4.04    7.00
   8  -2   3    1.16    7.04
   8  -2   3   10.91    8.75
  -8   4  -3   12.25    7.00
  -8   4  -3    9.49    7.48
   8  -4   3   22.76    9.56
   8  -4   3   14.59    8.32
  -8   6  -3   27.53    8.32
  -8   6  -3   26.85    8.16
   8  -6   3   16.84    8.55
   8  -6   3   19.83    9.33
  -8   8  -3  160.82   16.00
  -8   8  -3  215.16   16.26
   8  -8   3  159.02   16.51
   8  -8   3  195.39   18.06
  -7 -13  -3  159.44   13.63
  -7 -13  -3  133.02   14.24
   7  13   3  150.03   14.33
   7  13   3  119.64   14.89
  -7 -11  -3  250.15   19.28
  -7 -11  -3  269.92   17.41
   7  11   3  246.14   20.45
   7  11   3  287.35   19.23
  -7  -9  -3  153.63   15.17
  -7  -9  -3  172.30   13.97
   7   9   3  174.51   15.35
   7   9   3  155.70   16.39
  -7  -7  -3  296.47   20.12
  -7  -7  -3  308.50   18.50
   7   7   3  282.92   21.21
   7   7   3  337.96   21.10
  -7  -5  -3  587.97   28.75
  -7  -5  -3  591.98   26.88
   7   5   3  610.23   30.64
   7   5   3  584.09   28.04
  -7  -3  -3  318.46   18.89
  -7  -3  -3  266.60   19.32
   7   3   3  294.12   18.96
   7   3   3  288.73   20.38
  -7  -1  -3  523.80   27.12
   7   1   3  521.73   27.34
   7  -1   3  438.90   26.41
   7  -7   3  246.00   19.36
  -7   9  -3  159.44   14.84
  -7   9  -3  161.10   15.60
   7  -9   3  121.46   14.08
  -7  11  -3  271.44   18.16
  -7  11  -3  237.43   19.18
   7 -11   3  236.46   18.52
   7 -11   3  283.75   21.17
  -7  13  -3  143.12   15.11
  -7  13  -3  138.56   13.37
   7 -13   3  140.49   14.89
   7 -13   3  142.29   15.99
  -6 -18  -3  321.64   21.53
  -6 -18  -3  344.32   20.37
   6  18   3  295.50   23.60
  -6 -16  -3  285.41   20.23
  -6 -16  -3  309.61   18.96
   6  16   3  282.51   19.33
  -6 -14  -3  700.66   30.23
  -6 -14  -3  610.09   30.26
   6  14   3  713.38   31.47
   6  14   3  666.65   34.29
  -6 -12  -3  243.23   16.41
  -6 -12  -3  220.00   17.41
   6  12   3  231.89   16.72
   6  12   3  205.21   18.72
  -6 -10  -3   40.39    8.03
  -6 -10  -3   32.40    8.44
   6  10   3   37.53    9.94
   6  10   3   41.33    8.06
  -6  -8  -3   75.64   10.94
  -6  -8  -3   76.00    9.46
   6   8   3   86.73   10.76
   6   8   3   87.07   12.22
   6   6   3   68.03   12.58
  -6  -4  -3  134.70   18.32
   6   4   3  218.34   16.05
  -6  -2  -3   -4.74    6.46
  -6  -2  -3    2.28    5.74
   6   2   3    1.22    6.17
   6   2   3   -4.34    6.29
  -6   0  -3   -0.84    6.21
  -6   0  -3    4.22    5.89
   6   0   3    4.94    8.12
   6   0   3    1.49    6.84
  -6   2  -3   -0.15    5.99
  -6   2  -3    5.28    6.22
   6  -2   3   -3.06    7.47
   6  -2   3    0.50    6.49
  -6   4  -3  207.83   16.59
  -6   4  -3  233.28   15.83
   6  -4   3  230.37   18.24
   6  -4   3  205.35   16.43
  -6   6  -3   59.18   10.09
  -6   6  -3   55.82    9.14
   6  -6   3   60.19   10.33
   6  -6   3   79.58   12.36
  -6   8  -3   58.87   10.55
  -6   8  -3   89.27   10.62
   6  -8   3   85.80   12.43
   6  -8   3   90.97   11.89
  -6  10  -3   35.33    8.30
  -6  10  -3   42.13    9.76
   6 -10   3   38.17    9.60
   6 -10   3   40.56   10.38
  -6  14  -3  674.67   30.19
  -6  14  -3  586.03   30.24
   6 -14   3  624.89   32.86
   6 -14   3  651.71   30.44
  -6  16  -3  240.33   19.53
  -6  16  -3  275.59   18.45
  -6  18  -3  313.34   22.22
  -6  18  -3  333.25   20.76
   6 -18   3  334.08   24.53
   6 -18   3  309.33   21.10
  -5 -21  -3   24.01    8.17
  -5 -21  -3   21.07    7.16
   5  21   3   21.05    7.26
   5  21   3   18.38    9.24
  -5 -19  -3   -4.69    5.96
  -5 -19  -3    1.95    5.35
   5  19   3    2.96    5.66
   5  19   3   12.65    8.12
  -5 -17  -3   29.98    8.34
  -5 -17  -3   14.67    6.35
   5  17   3   19.70    7.12
   5  17   3   27.39    9.56
  -5 -15  -3  330.49   19.39
  -5 -15  -3  303.25   19.94
   5  15   3  270.89   18.21
   5  15   3  302.56   22.54
  -5 -13  -3  333.12   21.34
  -5 -13  -3  345.15   19.47
   5  13   3  341.27   20.19
   5  13   3  376.67   24.54
  -5 -11  -3  321.22   18.86
  -5 -11  -3  319.98   20.74
   5  11   3  347.77   23.34
   5  11   3  282.09   18.92
  -5  -9  -3  677.85   28.90
   5   9   3  595.29   27.24
  -5  -7  -3  662.77   30.26
  -5  -7  -3  653.09   27.74
   5   7   3  645.49   28.72
   5   7   3  644.80   30.42
  -5  -5  -3  559.48   27.16
  -5  -5  -3  566.26   25.28
   5   5   3  614.79   28.76
   5   5   3  599.03   27.25
  -5  -3  -3  548.83   26.58
  -5  -3  -3  526.43   23.67
   5   3   3  443.46   25.13
  -5  -1  -3  757.77   32.43
  -5  -1  -3  681.58   27.86
   5   1   3  740.76   30.84
   5   1   3  724.59   31.50
  -5   1  -3  709.51   31.32
  -5   1  -3  689.60   28.32
   5  -1   3  801.61   34.80
   5  -1   3  700.25   30.34
  -5   3  -3  499.88   23.30
  -5   3  -3  556.71   26.88
   5  -3   3  514.82   25.61
   5  -3   3  546.34   27.67
  -5   5  -3  498.64   27.39
  -5   5  -3  548.00   24.64
   5  -5   3  521.04   25.53
   5  -5   3  563.35   28.20
  -5   7  -3  630.69   29.97
   5  -7   3  670.24   31.20
   5  -7   3  642.03   29.00
  -5   9  -3  694.86   31.79
  -5   9  -3  713.66   29.77
   5  -9   3  689.74   30.34
   5  -9   3  730.39   33.26
  -5  11  -3  313.07   19.04
  -5  11  -3  341.41   21.70
   5 -11   3  326.20   19.86
   5 -11   3  313.20   21.31
  -5  13  -3  304.22   20.59
  -5  13  -3  352.20   20.58
   5 -13   3  364.92   23.48
   5 -13   3  304.91   19.39
  -5  17  -3   28.54    8.08
  -5  17  -3   40.49   10.12
   5 -17   3   33.88    8.77
   5 -17   3   27.05    9.90
  -5  19  -3   -1.42    5.84
  -5  19  -3    2.95    7.85
   5 -19   3   -1.15   14.10
   5 -19   3    6.26   24.28
  -5  21  -3   20.58    7.76
  -5  21  -3   13.39    8.37
   5 -21   3    9.87    9.21
   5 -21   3   18.47    7.70
  -4 -22  -3  339.89   20.80
  -4 -22  -3  342.52   22.00
   4  22   3  331.87   23.18
   4  22   3  347.50   21.41
  -4 -20  -3  650.33   28.93
  -4 -20  -3  704.53   32.15
   4  20   3  708.13   34.72
   4  20   3  650.47   30.20
  -4 -18  -3  345.98   21.31
  -4 -18  -3  348.60   20.26
   4  18   3  398.80   25.17
   4  18   3  362.15   21.28
  -4 -16  -3  157.22   14.88
  -4 -16  -3  135.72   12.58
   4  16   3  135.13   15.56
   4  16   3  152.66   13.45
  -4 -14  -3  435.72   23.88
  -4 -14  -3  402.26   21.60
   4  14   3  432.12   25.73
   4  14   3  428.81   22.90
  -4 -12  -3  254.30   16.43
   4  12   3  278.50   18.05
  -4 -10  -3  260.80   17.98
  -4 -10  -3  288.73   17.24
   4  10   3  237.29   17.99
   4  10   3  268.82   17.60
  -4  -8  -3   87.43    9.83
  -4  -8  -3  103.09   11.71
   4   8   3   79.77    9.93
   4   8   3   74.30   10.77
  -4  -6  -3   39.35    7.49
  -4  -6  -3   38.48    8.57
   4   6   3   27.61    8.27
   4   6   3   47.43    8.24
  -4  -4  -3   61.92    9.85
  -4  -4  -3   67.63    8.85
   4   4   3   68.25    9.75
   4   4   3   72.96    9.71
  -4  -2  -3  179.07   14.46
  -4  -2  -3  183.36   13.11
   4   2   3  172.85   14.10
   4   2   3  169.12   13.59
  -4   0  -3    0.98    5.52
  -4   0  -3   -5.64    5.70
   4   0   3    8.68    6.14
   4   0   3   -2.28    5.52
  -4   2  -3  189.30   14.57
  -4   2  -3  174.92   12.98
   4  -2   3  172.57   13.79
   4  -2   3  199.26   16.23
  -4   4  -3   68.75    8.79
  -4   4  -3   87.46   10.88
   4  -4   3   70.26    9.80
   4  -4   3   97.46   12.03
  -4   6  -3   35.39    8.42
  -4   6  -3   56.78    8.64
   4  -6   3   46.56    8.41
  -4   8  -3   92.91   10.36
  -4   8  -3   93.41   11.74
   4  -8   3   89.45   11.98
   4  -8   3   89.95   11.03
  -4  10  -3  290.39   17.48
  -4  10  -3  277.25   19.08
   4 -10   3  280.71   17.85
   4 -10   3  284.86   19.55
  -4  12  -3  263.42   16.66
  -4  12  -3  305.32   20.23
   4 -12   3  250.42   18.78
   4 -12   3  239.92   16.88
  -4  14  -3  411.11   24.52
   4 -14   3  441.11   25.68
   4 -14   3  421.48   22.40
   4 -16   3  144.36   15.99
  -4  18  -3  364.64   23.05
  -4  18  -3  413.87   22.50
   4 -18   3  377.92   22.32
   4 -18   3  391.33   25.98
  -4  20  -3  673.28   34.72
  -4  20  -3  683.38   30.66
   4 -20   3  623.78   29.95
   4 -20   3  679.09   35.81
  -4  22  -3  361.46   25.31
  -4  22  -3  374.60   22.30
   4 -22   3  329.66   21.24
   4 -22   3  342.80   25.03
  -3 -25  -3   49.64    9.31
   3  25   3   41.07    9.28
  -3 -23  -3   -4.63    5.27
  -3 -23  -3    5.09    6.22
   3  23   3    0.47    5.75
   3  23   3   -5.90    7.14
  -3 -21  -3   43.88    8.27
  -3 -21  -3   35.55    8.21
   3  21   3   48.79    8.81
   3  21   3   44.91   10.03
  -3 -19  -3   -9.11    5.21
  -3 -19  -3    4.56    6.47
   3  19   3   -1.01    5.55
   3  19   3   -5.75    6.93
  -3 -17  -3  135.18   13.54
  -3 -17  -3  134.42   12.71
   3  17   3  132.36   12.85
   3  17   3  128.75   14.46
   3  15   3   64.85   11.86
  -3 -13  -3  329.11   19.00
  -3 -13  -3  299.51   18.82
   3  13   3  293.57   18.25
   3  13   3  296.89   20.01
  -3 -11  -3 1036.96   37.89
  -3 -11  -3 1105.13   41.06
   3  11   3 1094.76   40.16
   3  11   3 1164.73   43.45
  -3  -9  -3  658.49   29.07
  -3  -9  -3  651.30   27.10
   3   9   3  628.20   27.19
   3   9   3  619.49   28.33
  -3  -7  -3 1418.75   49.09
  -3  -7  -3 1288.07   43.52
   3   7   3 1261.53   44.04
   3   7   3 1378.65   47.64
  -3  -5  -3 1298.31   45.59
  -3  -5  -3 1329.01   44.50
   3   5   3 1321.68   45.77
   3   5   3 1258.90   43.96
  -3  -3  -3  881.26   34.31
  -3  -3  -3  857.61   32.01
   3   3   3  908.36   34.83
   3   3   3  941.13   35.33
  -3  -1  -3  373.63   18.89
  -3  -1  -3  405.71   20.91
   3   1   3  406.68   21.07
   3   1   3  436.55   21.56
  -3   1  -3  367.27   20.05
  -3   1  -3  426.87   20.40
   3  -1   3  387.60   20.45
   3  -1   3  431.43   22.86
  -3   3  -3  902.41   35.16
  -3   3  -3  880.43   32.55
   3  -3   3  935.74   35.00
   3  -3   3  902.27   35.95
  -3   5  -3 1316.42   46.17
  -3   5  -3 1330.25   44.26
   3  -5   3 1280.88   45.99
   3  -5   3 1373.95   46.19
  -3   7  -3 1373.53   47.86
  -3   7  -3 1407.69   46.57
   3  -7   3 1425.66   47.57
   3  -7   3 1427.05   50.02
  -3   9  -3  669.69   29.58
  -3   9  -3  680.34   27.99
   3  -9   3  647.56   27.23
   3  -9   3  669.41   30.59
  -3  11  -3 1176.62   41.33
  -3  11  -3 1130.85   42.34
   3 -11   3 1126.98   40.23
   3 -11   3 1131.68   43.38
  -3  13  -3  318.73   18.52
  -3  13  -3  317.49   20.52
   3 -13   3  312.37   18.57
   3 -13   3  315.42   21.53
  -3  15  -3   90.02   13.04
  -3  15  -3   76.41    9.72
   3 -15   3   70.27   11.84
   3 -15   3   89.41   11.67
  -3  17  -3  114.99   14.93
  -3  17  -3  159.57   13.30
   3 -17   3  147.82   13.77
   3 -17   3  128.31   14.80
  -3  19  -3   -0.54    6.60
   3 -19   3   -0.79    7.34
  -3  21  -3   47.68   11.84
  -3  21  -3   34.87    8.30
   3 -21   3   37.76   10.98
   3 -21   3   49.05   10.30
  -3  23  -3   -3.66    6.04
  -3  23  -3  -10.09    9.03
   3 -23   3  -11.74    8.34
   3 -23   3    8.27    7.67
  -3  25  -3   58.89   12.47
  -3  25  -3   53.49   10.07
   3 -25   3   61.41   10.72
   3 -25   3   56.75   12.31
  -2 -26  -3  342.66   21.60
  -2 -26  -3  339.20   21.10
   2  26   3  327.86   22.73
   2  26   3  373.91   22.65
  -2 -24  -3  668.31   30.32
  -2 -24  -3  728.32   32.37
   2  24   3  654.89   32.54
   2  24   3  704.53   32.40
  -2 -22  -3  172.85   14.96
  -2 -22  -3  164.69   14.67
   2  22   3  185.29   15.60
   2  22   3  167.59   16.01
  -2 -20  -3  644.94   29.26
  -2 -20  -3  582.99   27.96
   2  20   3  603.73   28.51
   2  20   3  584.65   29.95
  -2 -18  -3  592.67   27.59
   2  18   3  638.02   31.14
  -2 -16  -3  409.17   21.59
  -2 -16  -3  408.62   21.67
   2  16   3  416.36   23.85
   2  16   3  420.78   22.62
  -2 -14  -3  822.90   33.15
  -2 -14  -3  801.88   32.22
   2  14   3  875.03   36.22
   2  14   3  809.07   32.69
  -2 -12  -3  496.56   23.92
  -2 -12  -3  500.99   23.49
   2  12   3  520.76   25.78
   2  12   3  494.63   23.76
  -2 -10  -3  539.57   24.60
  -2 -10  -3  619.22   27.20
   2  10   3  634.57   28.44
   2  10   3  603.87   26.44
  -2  -8  -3   52.39    8.02
  -2  -8  -3   57.52    8.99
   2   8   3   60.93    8.66
   2   8   3   66.19    9.39
  -2  -6  -3    3.26    5.19
  -2  -6  -3    4.56    5.61
   2   6   3    3.26    5.86
   2   6   3   10.23    5.59
  -2  -4  -3   34.74    7.27
  -2  -4  -3   52.91    8.48
   2   4   3   32.27    7.65
   2   4   3   45.48    8.32
  -2  -2  -3  157.50   12.00
  -2  -2  -3  152.11   12.45
   2   2   3  151.83   12.46
   2   2   3  151.00   12.45
  -2   0  -3   -6.69    5.56
  -2   0  -3    0.46    5.46
   2   0   3   -0.06    5.38
   2   0   3   -1.18    5.57
  -2   2  -3  144.36   12.64
  -2   2  -3  169.12   12.58
   2  -2   3  146.71   12.17
   2  -2   3  149.62   13.54
  -2   4  -3   52.92    8.08
  -2   4  -3   50.47    8.64
   2  -4   3   45.09    7.96
   2  -4   3   61.78   10.11
  -2   6  -3    3.30    5.45
  -2   6  -3   14.33    7.20
   2  -6   3    5.25    5.92
   2  -6   3   -2.05    7.12
  -2   8  -3   63.43   10.08
  -2   8  -3   70.05    8.79
   2  -8   3   63.17   10.37
   2  -8   3   63.86    8.82
  -2  10  -3  568.05   24.57
  -2  10  -3  611.20   27.90
   2 -10   3  612.58   28.39
   2 -10   3  577.32   25.17
  -2  12  -3  556.71   28.18
  -2  12  -3  502.92   23.29
   2 -12   3  471.95   24.99
   2 -12   3  533.48   23.94
  -2  14  -3  859.55   37.43
  -2  14  -3  876.14   33.80
   2 -14   3  909.05   34.57
   2 -14   3  865.08   37.14
  -2  16  -3  459.36   26.54
  -2  16  -3  399.08   21.07
   2 -16   3  457.98   23.20
   2 -16   3  417.33   25.17
  -2  18  -3  630.69   31.87
  -2  18  -3  671.90   29.43
   2 -18   3  685.31   29.84
   2 -18   3  656.14   32.73
  -2  20  -3  680.34   33.85
  -2  20  -3  577.59   29.05
   2 -20   3  604.70   30.30
  -2  22  -3  206.73   19.05
  -2  22  -3  196.91   15.89
   2 -22   3  198.15   18.72
   2 -22   3  207.83   16.52
  -2  24  -3  675.63   35.95
  -2  24  -3  688.77   31.97
   2 -24   3  689.88   35.97
   2 -24   3  718.64   32.15
  -2  26  -3  383.73   22.86
  -2  26  -3  386.91   26.48
   2 -26   3  398.52   26.84
   2 -26   3  427.01   24.53
  -1 -27  -3   15.03    7.16
  -1 -27  -3   19.94    7.27
   1  27   3   19.95    7.12
   1  27   3    9.40    8.05
  -1 -25  -3   28.72    8.32
  -1 -25  -3   16.77    7.12
   1  25   3   32.90    9.06
   1  25   3    9.93    7.07
  -1 -23  -3    6.73    6.49
  -1 -23  -3    9.36    6.18
   1  23   3    8.13    6.26
   1  23   3    1.45    7.11
  -1 -21  -3  164.69   14.67
  -1 -21  -3  176.31   14.31
   1  21   3  168.98   14.89
   1  21   3  156.53   14.92
  -1 -19  -3  105.34   14.84
  -1 -17  -3  174.09   14.02
  -1 -17  -3  173.40   13.97
   1  17   3  192.49   15.00
   1  17   3  164.14   14.92
  -1 -15  -3  343.76   19.53
  -1 -15  -3  319.98   18.49
   1  15   3  323.71   20.29
   1  15   3  313.76   18.96
  -1 -13  -3  367.96   19.91
  -1 -13  -3  382.34   20.22
   1  13   3  363.68   20.05
   1  13   3  372.80   20.67
  -1 -11  -3  442.77   21.59
  -1 -11  -3  408.48   20.62
   1  11   3  476.93   23.63
   1  11   3  439.04   21.56
  -1  -9  -3  992.29   35.91
  -1  -9  -3  902.55   33.75
   1   9   3  934.08   34.69
   1   9   3 1007.92   36.89
  -1  -7  -3 1381.41   45.54
  -1  -7  -3 1290.56   43.64
   1   7   3 1292.64   43.65
   1   7   3 1404.92   46.63
  -1  -5  -3 1214.79   40.68
  -1  -5  -3 1262.08   42.55
   1   5   3 1171.51   40.03
   1   5   3 1174.41   40.39
  -1  -3  -3 1440.87   47.06
  -1  -3  -3 1486.51   47.57
   1   3   3 1435.34   46.61
   1   3   3 1432.58   46.93
  -1  -1  -3  607.32   25.46
  -1  -1  -3  542.06   22.73
   1   1   3  529.47   23.07
   1   1   3  599.86   24.77
  -1   1  -3  572.62   24.23
  -1   1  -3  575.80   23.66
   1  -1   3  589.49   24.31
   1  -1   3  669.69   28.54
  -1   3  -3 1475.44   47.13
  -1   3  -3 1447.79   47.33
   1  -3   3 1464.38   47.06
   1  -3   3 1492.04   49.95
  -1   5  -3 1293.33   42.62
  -1   5  -3 1328.73   44.66
   1  -5   3 1333.57   46.13
   1  -5   3 1299.00   43.00
  -1   7  -3 1417.37   46.03
  -1   7  -3 1404.92   47.31
   1  -7   3 1376.30   47.61
   1  -7   3 1388.33   45.49
  -1   9  -3 1018.57   35.87
   1  -9   3  950.12   36.92
   1  -9   3 1071.53   37.64
   1 -11   3  469.18   22.30
   1 -11   3  470.01   24.39
  -1  13  -3  379.72   19.75
  -1  13  -3  400.73   23.24
  -1  15  -3  359.80   19.68
  -1  15  -3  355.24   22.69
   1 -15   3  323.30   21.71
   1 -15   3  353.86   19.53
  -1  17  -3  181.56   14.23
  -1  17  -3  169.67   17.13
   1 -17   3  198.98   14.95
   1 -17   3  183.36   17.44
  -1  19  -3  173.68   17.42
  -1  19  -3  154.04   13.58
   1 -19   3  168.98   17.01
   1 -19   3  197.19   15.68
  -1  21  -3  171.74   14.69
  -1  21  -3  176.03   17.38
   1 -21   3  203.41   18.92
   1 -21   3  172.99   14.70
  -1  23  -3    5.99    8.78
  -1  23  -3    4.94   64.34
   1 -23   3    1.02    8.70
   1 -23   3   -0.28    7.22
  -1  25  -3    9.85    9.35
  -1  25  -3   11.46    7.36
   1 -25   3   11.21    7.77
  -1  27  -3   18.11    9.86
  -1  27  -3    4.66    7.02
   1 -27   3   12.82    7.65
   1 -27   3   22.07    9.78
   0 -28  -3  296.47   19.51
   0 -28  -3  256.09   20.04
   0  28   3  269.65   20.51
   0  28   3  279.60   19.73
   0 -26  -3  167.87   15.47
   0 -26  -3  184.19   15.18
   0  26   3  209.36   17.15
   0  26   3  189.86   17.06
   0 -24  -3  313.34   19.53
   0 -24  -3  299.93   19.93
   0  24   3  292.18   20.52
   0  24   3  327.17   20.87
   0 -22  -3  375.29   21.81
   0 -22  -3  318.60   19.40
   0  22   3  371.70   21.94
   0  22   3  359.67   22.07
   0 -20  -3  515.51   25.19
   0 -20  -3  586.03   27.50
   0  20   3  610.64   28.28
   0  20   3  578.98   28.69
   0 -18  -3  699.83   29.30
   0 -18  -3  708.27   29.98
   0  18   3  737.17   32.26
   0  18   3  717.26   30.71
   0 -16  -3  438.35   22.07
   0 -16  -3  439.59   22.14
   0  16   3  445.12   23.71
   0  16   3  401.15   21.63
   0 -14  -3 1489.27   49.45
   0 -14  -3 1523.84   50.78
   0  14   3 1492.04   50.71
   0  14   3 1526.61   51.29
   0 -12  -3  720.85   28.79
   0 -12  -3  744.91   29.76
   0  12   3  799.53   31.60
   0  12   3  752.66   30.30
   0 -10  -3  280.15   16.07
   0 -10  -3  276.01   16.25
   0  10   3  289.00   16.81
   0  10   3  242.96   15.43
   0  -8  -3  449.41   20.76
   0  -8  -3  453.97   20.94
   0   8   3  450.79   20.94
   0   8   3  456.60   21.10
   0  -6  -3  102.84    9.86
   0  -6  -3  113.87   10.33
   0   6   3  111.83   10.38
   0   6   3   90.92    9.57
   0  -4  -3  370.04   18.13
   0  -4  -3  347.08   17.53
   0   4   3  314.86   16.52
   0   4   3  337.68   17.85
   0  -2  -3  170.91   12.15
   0  -2  -3  194.56   13.22
   0   2   3  204.52   13.83
   0   2   3  186.68   12.69
   0   0  -3   -1.89    5.38
   0   0  -3    3.04    6.35
   0   0   3   -0.77    5.41
   0   0   3   -3.48    6.22
   0   2  -3  184.47   12.65
   0   2  -3  189.72   13.10
   0  -2   3  197.74   14.80
   0  -2   3  210.19   13.33
   0   4  -3  366.99   18.60
   0   4  -3  354.96   17.62
   0  -4   3  331.32   18.96
   0  -4   3  371.14   17.99
   0   6  -3   93.84   10.05
   0   6  -3  105.49   10.00
   0  -6   3  123.51   10.65
   0  -6   3   96.96   11.19
   0   8  -3  454.39   20.69
   0   8  -3  499.33   24.45
   0  -8   3  453.97   22.93
   0  -8   3  465.31   21.05
   0  10  -3  289.42   18.83
   0  10  -3  274.76   15.85
   0 -10   3  271.17   16.18
   0 -10   3  274.07   18.27
   0  12  -3  767.73   32.70
   0  12  -3  727.63   28.55
   0 -12   3  762.47   32.76
   0 -12   3  834.52   31.76
   0  14  -3 1586.07   51.41
   0  14  -3 1620.64   55.59
   0 -14   3 1687.01   54.07
   0 -14   3 1507.25   53.40
   0  16  -3  442.63   22.15
   0  16  -3  445.81   24.79
   0 -16   3  465.03   22.59
   0 -16   3  467.94   26.25
   0  18  -3  778.65   32.03
   0  18  -3  733.85   34.04
   0 -18   3  701.08   34.25
   0 -18   3  780.87   31.56
   0 -20   3  671.21   33.44
   0  22  -3  406.40   25.28
   0  22  -3  415.12   22.66
   0 -22   3  384.28   25.10
   0 -22   3  398.80   21.90
   0  24  -3  380.27   22.12
   0  24  -3  318.04   22.91
   0 -24   3  362.29   21.30
   0 -24   3  370.31   25.07
   0  26  -3  168.29   17.38
   0  26  -3  175.20   15.43
   0 -26   3  194.42   18.89
   0 -26   3  180.45   15.58
   0  28  -3  272.55   21.68
   0  28  -3  294.67   20.09
   0 -28   3  320.67   20.55
   0 -28   3  306.15   23.18
   1 -29  -3   18.71    7.61
   1 -29  -3   15.35    7.95
  -1  29   3   15.28    8.93
   1 -27  -3   -1.18    6.21
   1 -27  -3   -1.96    6.35
  -1  27   3  -10.44    7.01
  -1  27   3   -2.16    6.15
   1 -25  -3   -6.62    5.63
  -1  25   3   -7.76    5.46
  -1  25   3  -11.31    7.14
   1 -23  -3  116.14   12.98
   1 -23  -3  105.22   11.80
  -1  23   3  118.85   13.37
  -1  23   3  106.96   12.46
   1 -21  -3   30.63    7.69
   1 -21  -3   15.82    6.73
  -1  21   3   38.65    8.91
  -1  21   3   37.25    8.23
   1 -19  -3    6.68    5.99
   1 -19  -3    5.49    6.13
  -1  19   3   13.03    6.35
  -1  19   3   15.87    6.96
   1 -17  -3  104.46   11.30
   1 -17  -3  100.18   10.69
  -1  17   3   94.51   11.49
  -1  17   3  110.65   11.44
   1 -15  -3  499.88   23.54
   1 -15  -3  482.46   22.59
  -1  15   3  499.74   24.31
  -1  15   3  475.13   23.05
   1 -13  -3  956.07   35.07
   1 -13  -3  909.74   33.60
  -1  13   3  988.01   36.55
  -1  13   3  950.95   35.39
   1 -11  -3 1009.44   35.80
   1 -11  -3 1008.20   35.69
  -1  11   3 1011.52   36.23
  -1  11   3  956.76   34.98
   1  -9  -3  673.84   26.59
   1  -9  -3  632.77   25.48
  -1   9   3  666.92   26.60
  -1   9   3  637.75   25.78
   1  -7  -3  631.66   25.37
   1  -7  -3  645.35   25.39
  -1   7   3  654.89   25.60
  -1   7   3  660.70   26.40
   1  -3  -3  603.18   23.87
  -1   3   3  554.78   24.35
   1  -1  -3 3418.27   95.94
  -1   1   3 3436.25   97.29
   1   1  -3 3473.58   97.49
  -1  -1   3 3456.99   99.37
   1   5  -3 1342.83   43.90
  -1  -5   3 1301.21   41.88
   1   7  -3  684.90   26.40
   1   7  -3  783.91   31.22
  -1  -7   3  650.05   27.61
  -1  -7   3  686.83   26.31
   1   9  -3  650.61   25.75
   1   9  -3  635.12   27.81
  -1  -9   3  622.12   27.38
  -1  -9   3  649.91   25.86
   1  11  -3 1060.19   36.88
   1  11  -3 1108.86   40.92
  -1 -11   3 1071.81   37.27
  -1 -11   3 1047.19   39.67
   1  13  -3 1022.85   39.15
   1  13  -3 1079.00   38.10
  -1 -13   3  973.21   38.61
  -1 -13   3  979.85   35.36
   1  15  -3  494.90   25.65
   1  15  -3  559.34   25.17
  -1 -15   3  507.76   26.99
  -1 -15   3  529.89   23.98
   1  17  -3  103.89   12.80
   1  17  -3  121.74   12.09
  -1 -17   3   93.77   13.18
  -1 -17   3   94.32   10.62
   1  19  -3   14.73    9.02
   1  19  -3   22.03    7.41
  -1 -19   3   24.53    7.65
  -1 -19   3   15.96    9.47
   1  23  -3  127.87   13.08
   1  23  -3  132.50   15.27
  -1 -23   3  138.28   13.43
  -1 -23   3  156.12   16.37
   1  25  -3   -6.65    9.20
   1  25  -3    3.29    7.15
  -1 -25   3   -4.90    7.88
  -1 -25   3    2.56    7.85
   1  27  -3    3.24    6.44
   1  27  -3    7.01    9.33
  -1 -27   3   -4.27    7.12
  -1 -27   3   -3.57    8.75
   1  29  -3   20.38    7.98
   1  29  -3   20.76   11.48
  -1 -29   3   20.89    9.28
   2 -28  -3  637.47   31.61
   2 -28  -3  729.01   31.96
  -2  28   3  691.26   34.16
  -2  28   3  642.45   31.40
   2 -26  -3  575.52   29.23
   2 -26  -3  655.17   29.79
  -2  26   3  602.35   29.41
  -2  26   3  671.76   32.90
   2 -24  -3  636.36   28.76
  -2  24   3  538.60   29.94
  -2  22   3  679.37   30.71
  -2  22   3  662.36   30.88
   2 -20  -3  361.74   21.68
  -2  20   3  425.90   23.40
  -2  20   3  427.15   22.75
   2 -18  -3  305.87   18.31
   2 -18  -3  325.10   18.41
  -2  18   3  362.57   20.33
  -2  18   3  357.31   20.56
   2 -16  -3  505.27   23.00
   2 -16  -3  491.03   23.27
  -2  16   3  503.48   24.48
  -2  16   3  503.20   23.62
   2 -14  -3  698.73   27.77
   2 -14  -3  728.87   28.96
  -2  14   3  733.44   29.84
  -2  14   3  753.62   29.79
   2 -12  -3  197.46   13.30
   2 -12  -3  190.96   13.10
  -2  12   3  181.28   12.96
  -2  12   3  188.48   13.52
   2 -10  -3  281.68   15.49
   2 -10  -3  244.75   14.96
  -2  10   3  254.71   15.18
  -2  10   3  270.34   15.47
   2  -6  -3  345.84   16.66
   2  -6  -3  341.00   16.48
  -2   6   3  358.01   17.42
  -2   6   3  359.67   16.80
   2  -4  -3  622.67   23.95
   2  -4  -3  600.27   23.15
  -2   4   3  578.70   22.46
  -2   4   3  622.67   24.54
   2  -2  -3  103.39    9.54
   2  -2  -3  123.08   10.12
  -2   2   3  107.84   10.23
  -2   2   3  126.00    9.96
   2   0  -3   -2.43    5.17
   2   0  -3   -0.71    6.06
  -2   0   3    6.40    7.44
  -2   0   3    0.73    5.10
   2   2  -3  136.86   11.15
   2   2  -3  127.77   10.34
  -2  -2   3  131.86   12.03
  -2  -2   3  125.57    9.97
   2   4  -3  613.13   23.76
  -2  -4   3  586.72   23.70
  -2  -4   3  640.37   26.48
   2   8  -3  639.40   27.24
   2   8  -3  604.01   24.17
  -2  -8   3  613.82   26.94
  -2  -8   3  636.50   24.86
   2  10  -3  289.83   16.01
   2  10  -3  278.50   17.58
  -2 -10   3  238.39   16.79
  -2 -10   3  267.57   15.43
   2  12  -3  184.19   15.18
   2  12  -3  221.11   14.46
  -2 -12   3  220.28   14.42
  -2 -12   3  195.11   15.72
   2  14  -3  721.27   31.20
   2  14  -3  756.53   29.97
  -2 -14   3  755.56   29.67
  -2 -14   3  714.91   31.98
   2  16  -3  524.22   26.73
   2  16  -3  559.89   25.14
  -2 -16   3  512.19   27.49
  -2 -16   3  507.35   23.60
   2  18  -3  359.94   20.23
   2  18  -3  339.89   21.74
  -2 -18   3  371.00   20.30
  -2 -18   3  354.27   23.22
   2  20  -3  477.76   24.32
   2  20  -3  493.11   27.37
  -2 -20   3  490.34   24.12
  -2 -20   3  448.58   26.51
   2  22  -3  590.73   31.42
   2  22  -3  652.54   29.77
  -2 -22   3  668.31   29.41
  -2 -22   3  689.32   34.32
   2  24  -3  680.20   30.82
   2  24  -3  671.49   33.98
  -2 -24   3  728.46   35.69
  -2 -24   3  698.17   31.02
   2  26  -3  649.91   33.75
   2  26  -3  678.95   31.39
  -2 -26   3  679.64   31.11
  -2 -26   3  661.94   34.39
   2  28  -3  648.81   34.32
   2  28  -3  677.02   31.40
  -2 -28   3  685.73   31.46
  -2 -28   3  785.15   37.53
   3 -29  -3   38.18    9.24
   3 -29  -3   37.36    8.49
  -3  29   3   32.80    8.31
  -3  29   3   26.66   10.37
   3 -27  -3    3.84    6.37
   3 -27  -3   -1.33    5.92
  -3  27   3   -5.28    8.23
  -3  27   3    2.41    6.19
   3 -25  -3    0.04    6.15
  -3  25   3   -0.12    7.69
   3 -23  -3   31.64    7.84
   3 -23  -3   38.98    7.84
  -3  23   3   32.84    8.27
  -3  23   3   16.00    7.98
   3 -21  -3  155.01   12.97
   3 -21  -3  140.91   13.14
  -3  21   3  144.50   14.31
  -3  21   3  118.13   14.34
   3 -19  -3  282.37   17.15
   3 -19  -3  263.98   16.79
  -3  19   3  323.99   19.03
  -3  19   3  279.19   18.06
   3 -17  -3   50.53    8.19
   3 -17  -3   40.07    7.45
  -3  17   3   33.99    8.05
  -3  17   3   37.46    7.45
   3 -15  -3   26.34    6.61
   3 -15  -3   21.75    7.38
  -3  15   3   37.83    7.72
  -3  15   3   38.36    7.29
   3 -13  -3  215.16   13.74
   3 -13  -3  211.29   13.81
  -3  13   3  215.02   14.16
  -3  13   3  223.60   14.60
   3  -9  -3  847.24   29.85
   3  -9  -3  858.85   30.28
  -3   9   3  897.30   31.33
  -3   9   3  887.76   31.56
   3  -7  -3 2317.57   67.23
   3  -7  -3 2292.68   66.79
  -3   7   3 2277.47   66.91
  -3   7   3 2233.22   64.96
   3  -5  -3 3017.26   84.86
   3  -5  -3 2891.43   81.81
  -3   5   3 2955.04   83.15
  -3   5   3 3029.71   85.90
   3  -3  -3 3441.78   95.54
   3  -3  -3 3401.68   94.85
  -3   3   3 3332.54   93.38
  -3   3   3 3414.12   94.65
   3  -1  -3 1129.19   36.48
   3  -1  -3 1158.92   36.93
  -3   1   3 1156.99   36.59
  -3   1   3 1187.27   39.40
   3   1  -3 1149.66   37.34
   3   1  -3 1188.24   37.72
  -3  -1   3 1178.28   39.26
  -3  -1   3 1138.73   36.23
  -3  -3   3 3412.74   97.04
  -3  -3   3 3264.78   91.17
   3   5  -3 3090.55   89.27
   3   5  -3 2939.82   83.29
  -3  -5   3 2930.15   82.93
  -3  -5   3 2858.24   83.51
   3   9  -3  864.25   33.08
   3   9  -3  872.27   31.28
  -3  -9   3  877.52   31.27
  -3  -9   3  850.70   33.42
   3  11  -3  373.63   20.67
   3  11  -3  399.35   19.40
  -3 -11   3  362.43   21.02
  -3 -11   3  381.24   18.82
   3  13  -3  248.35   17.37
   3  13  -3  246.14   15.57
  -3 -13   3  215.30   17.27
  -3 -13   3  244.89   15.35
   3  15  -3   35.18    7.95
   3  15  -3   35.18    9.33
  -3 -15   3   32.34    7.65
  -3 -15   3   39.99   10.27
   3  17  -3   52.96   10.44
   3  17  -3   52.42    8.48
  -3 -17   3   53.96   11.19
  -3 -17   3   55.23    9.40
   3  19  -3  289.00   20.71
   3  19  -3  290.80   18.36
  -3 -19   3  329.52   22.80
  -3 -19   3  300.21   18.49
   3  21  -3  141.32   13.74
  -3 -21   3  137.21   15.90
   3  23  -3   27.30   10.04
   3  23  -3   35.00    8.31
  -3 -23   3   30.30    8.28
  -3 -23   3   36.37   10.18
   3  25  -3   -5.92    5.82
   3  25  -3    2.77    9.21
  -3 -25   3    2.06    6.97
  -3 -25   3    7.81    8.74
   3  27  -3    1.73    6.26
   3  27  -3  -13.37    8.66
  -3 -27   3   -2.68    6.36
  -3 -27   3   -1.55    7.62
   3  29  -3   41.06    8.92
  -3 -29   3   41.12   10.48
   4 -28  -3  354.27   21.50
   4 -28  -3  347.36   22.87
  -4  28   3  349.85   22.69
  -4  28   3  378.89   24.99
   4 -26  -3  726.11   31.85
  -4  26   3  629.59   35.55
   4 -24  -3  946.39   38.44
   4 -24  -3 1023.41   38.90
  -4  24   3 1059.78   42.70
  -4  24   3 1016.63   40.56
   4 -22  -3  908.22   36.38
   4 -22  -3  987.87   37.18
  -4  22   3  892.87   36.08
  -4  22   3  980.40   39.74
  -4  20   3  486.61   24.09
  -4  20   3  527.95   26.18
   4 -18  -3  135.86   11.88
   4 -18  -3  103.63   10.79
  -4  18   3  129.33   11.81
  -4  18   3  114.47   12.24
   4 -16  -3  379.30   18.86
   4 -16  -3  374.46   19.08
  -4  16   3  374.60   20.13
  -4  16   3  348.19   21.32
   4 -14  -3  177.14   12.00
  -4  14   3  184.19   13.12
  -4  14   3  157.64   13.32
   4 -12  -3  284.72   15.22
  -4  12   3  305.60   16.54
  -4  12   3  284.86   15.43
   4 -10  -3 1050.10   34.74
   4 -10  -3 1105.55   36.33
  -4  10   3 1083.56   36.15
  -4  10   3 1096.28   36.31
  -4   8   3  906.56   30.46
  -4   8   3  918.04   31.29
   4  -6  -3  415.39   17.37
   4  -6  -3  456.32   18.43
  -4   6   3  432.82   17.52
  -4   6   3  456.18   19.18
   4  -4  -3   70.90    7.58
   4  -4  -3   62.83    6.86
  -4   4   3   59.36    7.88
  -4   4   3   73.48    7.20
   4  -2  -3  213.78   11.77
   4  -2  -3  206.59   11.56
  -4   2   3  193.45   10.90
  -4   2   3  191.66   12.76
   4   0  -3   -0.76    5.12
   4   0  -3   -5.34    5.28
  -4   0   3    3.14    5.10
  -4   0   3   10.51    6.82
   4   2  -3  218.21   12.28
   4   2  -3  234.25   12.96
  -4  -2   3  205.35   13.58
  -4  -2   3  214.33   11.91
   4   4  -3   72.20    9.22
   4   4  -3   69.04    7.81
  -4  -4   3   76.22    8.13
  -4  -4   3   62.20    9.38
   4   6  -3  468.77   19.47
   4   6  -3  459.50   21.46
  -4  -6   3  429.91   20.98
  -4  -6   3  455.49   19.41
   4  10  -3 1162.52   38.95
   4  10  -3 1070.70   38.65
  -4 -10   3 1058.81   39.55
  -4 -10   3 1121.31   37.90
   4  12  -3  288.59   18.14
   4  12  -3  335.74   17.74
  -4 -12   3  333.25   17.78
  -4 -12   3  295.78   19.21
   4  14  -3  192.49   13.80
   4  14  -3  178.93   15.13
  -4 -14   3  179.35   15.86
  -4 -14   3  176.31   13.62
   4  16  -3  429.22   21.77
   4  16  -3  435.72   23.89
  -4 -16   3  420.37   21.49
  -4 -16   3  424.66   24.71
   4  18  -3  148.79   13.10
   4  18  -3  136.80   14.63
  -4 -18   3  154.04   13.48
  -4 -18   3  121.64   14.53
   4  20  -3  594.05   30.10
   4  20  -3  616.17   27.82
  -4 -20   3  622.26   31.42
  -4 -20   3  551.46   26.26
   4  22  -3  968.10   41.40
   4  22  -3 1064.20   40.46
  -4 -22   3 1096.70   44.53
  -4 -22   3 1008.89   38.84
  -4 -24   3 1056.04   40.82
  -4 -24   3 1144.82   45.95
   4  26  -3  692.92   35.01
   4  26  -3  746.30   33.08
  -4 -26   3  759.85   36.13
  -4 -26   3  763.17   33.49
   4  28  -3  417.47   26.98
   4  28  -3  445.68   24.38
  -4 -28   3  394.10   22.94
  -4 -28   3  446.23   26.58
   5 -27  -3    3.58    6.53
  -5  27   3   16.43   10.14
   5 -25  -3    3.71    6.71
   5 -25  -3    5.45    6.22
  -5  25   3    7.56    9.58
  -5  25   3    9.03    6.35
   5 -23  -3   55.71    9.04
   5 -23  -3   45.34    8.95
  -5  23   3   55.17    9.33
  -5  23   3   83.33   12.49
   5 -21  -3  148.24   12.36
   5 -21  -3  127.49   12.60
  -5  21   3  139.66   12.96
  -5  21   3  156.81   14.49
   5 -19  -3  150.86   12.14
   5 -19  -3  134.85   12.15
  -5  19   3  130.16   11.81
  -5  19   3  167.46   14.35
   5 -17  -3  212.67   13.69
   5 -17  -3  184.74   13.26
  -5  17   3  200.64   14.69
  -5  17   3  160.68   12.65
   5 -13  -3  218.34   13.30
   5 -13  -3  234.38   13.08
  -5  13   3  232.31   13.90
  -5  13   3  234.38   14.10
   5 -11  -3  685.04   24.64
   5 -11  -3  675.36   24.85
  -5  11   3  666.09   25.06
  -5  11   3  661.67   24.92
   5  -9  -3  338.37   15.21
   5  -9  -3  319.56   14.60
  -5   9   3  312.37   16.21
   5  -7  -3 1138.04   35.30
   5  -7  -3 1133.34   35.26
  -5   7   3 1105.13   35.21
  -5   7   3 1137.21   35.30
   5  -5  -3 2036.86   58.13
   5  -5  -3 1969.10   56.34
  -5   5   3 1946.98   55.60
  -5   5   3 1953.89   57.50
   5  -3  -3 1617.87   47.25
   5  -3  -3 1673.18   48.85
  -5   3   3 1651.06   49.71
  -5   3   3 1601.28   46.64
   5  -1  -3 2176.52   62.05
  -5   1   3 2213.86   62.39
  -5   1   3 2169.61   63.22
   5   1  -3 2208.33   63.26
   5   1  -3 2141.95   61.23
  -5  -1   3 2161.31   61.38
  -5  -1   3 2190.35   64.31
   5   3  -3 1608.19   47.93
   5   3  -3 1696.69   51.90
  -5  -3   3 1586.07   47.15
  -5  -3   3 1548.73   48.74
   5   5  -3 1933.15   56.97
   5   5  -3 2094.94   63.44
  -5  -5   3 2021.65   61.87
  -5  -5   3 1989.84   58.49
   5   7  -3 1123.66   36.88
   5   7  -3 1053.28   36.99
  -5  -7   3 1156.99   37.50
  -5  -7   3 1116.19   39.60
   5   9  -3  334.64   18.47
  -5  -9   3  314.59   16.21
   5  11  -3  656.83   28.31
   5  11  -3  654.34   26.22
  -5 -11   3  730.81   28.42
  -5 -11   3  648.25   28.98
   5  13  -3  238.81   15.27
   5  13  -3  226.50   16.59
  -5 -13   3  250.70   15.49
  -5 -13   3  229.41   17.40
   5  15  -3   70.04    9.47
   5  15  -3   53.56   10.03
  -5 -15   3   83.45   12.00
  -5 -15   3   69.31    9.53
   5  17  -3  195.11   16.97
   5  17  -3  200.78   14.92
  -5 -17   3  187.23   14.93
  -5 -17   3  217.79   17.78
   5  19  -3  156.67   13.48
   5  19  -3  157.36   16.50
  -5 -19   3  190.96   16.84
  -5 -19   3  159.30   14.45
   5  23  -3   63.26   12.76
   5  23  -3   66.14   10.11
  -5 -23   3   55.73   10.03
  -5 -23   3   62.50   11.26
   5  25  -3    6.94    6.89
   5  25  -3    8.26    9.58
  -5 -25   3    7.56    7.62
  -5 -25   3    9.53    7.48
   5  27  -3   -2.75    9.75
   5  27  -3    3.33    6.68
  -5 -27   3   10.88    7.40
  -5 -27   3    9.22    7.92
   6 -28  -3  311.54   20.16
  -6  28   3  308.09   24.84
   6 -26  -3  230.24   17.81
   6 -26  -3  261.90   17.31
  -6  26   3  259.00   18.92
  -6  26   3  263.84   21.03
   6 -24  -3  149.34   13.95
   6 -24  -3  183.36   14.35
   6 -22  -3  774.37   31.31
   6 -22  -3  712.14   31.43
  -6  22   3  709.10  344.32
  -6  22   3  836.04   36.57
   6 -20  -3  278.77   17.71
   6 -20  -3  324.40   17.78
  -6  20   3  336.85   20.81
  -6  20   3  301.03   18.00
   6 -18  -3  223.60   14.93
   6 -18  -3  249.18   14.81
  -6  18   3  232.59   15.02
  -6  18   3  248.90   16.62
   6 -16  -3  799.12   29.90
  -6  16   3  806.72   30.28
  -6  16   3  798.98   33.53
   6 -14  -3  620.18   24.13
   6 -14  -3  660.15   24.36
  -6  14   3  662.50   25.97
  -6  14   3  653.51   25.04
   6 -12  -3  702.18   25.43
   6 -12  -3  641.34   22.86
  -6  12   3  671.62   24.84
  -6  12   3  738.55   26.55
   6 -10  -3  374.18   15.74
   6 -10  -3  356.62   14.77
  -6  10   3  328.97   14.84
  -6  10   3  354.83   15.60
   6  -8  -3  487.57   18.11
   6  -8  -3  520.62   18.56
  -6   8   3  530.44   19.23
  -6   8   3  520.07   19.29
   6  -6  -3  540.67   18.61
   6  -6  -3  524.63   18.53
  -6   6   3  533.34   18.53
  -6   6   3  537.49   20.22
   6  -4  -3    4.40    4.18
   6  -4  -3    6.93    3.61
  -6   4   3    7.18    3.73
  -6   4   3    4.04    5.35
   6  -2  -3   47.69    5.96
   6  -2  -3   42.00    5.35
   6   0  -3    2.67    3.83
   6   0  -3   -2.56    4.31
  -6   0   3   -2.70    4.22
  -6   0   3   -7.79    5.75
   6   2  -3   36.87    5.77
   6   2  -3   52.34    7.72
  -6  -2   3   40.14    7.88
  -6  -2   3   45.87    6.25
   6   4  -3    6.58    4.60
   6   4  -3    0.25    5.82
  -6  -4   3   16.43    6.32
  -6  -4   3    3.87    4.58
   6   6  -3  535.70   21.36
   6   6  -3  501.26   21.88
  -6  -6   3  525.19   20.82
  -6  -6   3  550.63   24.01
   6   8  -3  506.93   21.23
  -6  -8   3  497.81   24.32
  -6 -10   3  389.53   21.41
  -6 -10   3  342.93   17.28
   6  12  -3  649.78   28.73
   6  12  -3  646.46   29.63
  -6 -12   3  721.68   28.22
  -6 -12   3  737.58   31.85
   6  14  -3  726.94   29.44
   6  14  -3  703.15   31.36
  -6 -14   3  704.53   28.78
  -6 -14   3  768.97   33.45
   6  16  -3  978.47   36.85
   6  16  -3  882.09   37.49
  -6 -16   3  919.28   35.51
  -6 -16   3  951.78   38.88
   6  18  -3  269.23   17.34
   6  18  -3  217.79   18.61
  -6 -18   3  285.13   19.80
  -6 -18   3  269.09   17.92
  -6 -20   3  323.57   20.01
  -6 -20   3  324.96   21.46
   6  22  -3  810.87   38.36
   6  22  -3  835.62   34.69
  -6 -22   3  810.46   36.02
  -6 -22   3  766.62   33.42
   6  24  -3  177.97   19.22
   6  24  -3  197.33   16.04
  -6 -24   3  203.82   17.27
  -6 -24   3  190.13   16.59
   6  26  -3  306.15   19.98
   6  26  -3  264.53   22.35
  -6 -26   3  258.44   19.22
  -6 -26   3  281.12   20.33
   6  28  -3  376.12   23.31
   7 -27  -3   30.82    8.78
   7 -27  -3   26.58    7.80
  -7  27   3   60.57   12.87
  -7  27   3   36.20    8.73
   7 -25  -3   13.87    7.04
   7 -25  -3   11.01    6.83
  -7  25   3    6.94    9.93
  -7  25   3   19.83    7.23
   7 -23  -3   24.63    7.36
   7 -23  -3    8.32    6.54
  -7  23   3   25.24    7.27
  -7  23   3   38.83   10.51
   7 -21  -3   35.30    7.43
   7 -21  -3   33.42    7.84
  -7  21   3   33.33    7.43
  -7  21   3   41.19    9.73
   7 -19  -3  225.67   13.87
  -7  19   3  235.49   16.94
   7 -17  -3  132.24   10.01
   7 -17  -3  129.66   11.09
  -7  17   3  105.00   10.18
  -7  17   3  140.77   12.18
   7 -15  -3  416.50   17.60
   7 -15  -3  425.35   19.10
  -7  15   3  422.72   18.93
  -7  15   3  409.03   19.72
   7 -13  -3  388.70   16.83
   7 -13  -3  385.66   15.82
  -7  13   3  379.44   17.33
  -7  13   3  366.58   16.23
   7 -11  -3  306.98   12.69
   7 -11  -3  314.72   13.88
  -7  11   3  306.43   13.55
  -7  11   3  274.21   13.03
   7  -9  -3  930.90   28.47
   7  -9  -3  907.39   27.34
  -7   9   3  966.16   29.65
  -7   9   3  930.62   29.29
   7  -7  -3  423.83   14.19
   7  -7  -3  434.75   15.11
   7  -5  -3 1023.27   29.67
   7  -5  -3 1002.25   29.00
  -7   5   3 1014.97   30.49
  -7   5   3 1017.46   29.54
   7  -3  -3 1280.33   36.66
   7  -3  -3 1205.66   34.61
  -7   3   3 1279.22   37.93
  -7   3   3 1205.80   34.42
   7  -1  -3 1161.55   34.28
   7  -1  -3 1139.70   33.73
  -7   1   3 1121.03   34.85
  -7   1   3 1130.57   33.10
   7   1  -3 1054.11   33.28
   7   1  -3 1144.40   34.80
  -7  -1   3 1169.15   37.22
  -7  -1   3 1174.55   35.12
   7   3  -3 1250.46   38.39
   7   3  -3 1315.18   41.39
  -7  -3   3 1317.39   42.15
  -7  -3   3 1283.37   38.88
   7   5  -3 1028.52   33.60
   7   5  -3 1050.23   35.58
  -7  -5   3 1062.13   36.74
  -7  -5   3 1032.67   33.48
   7   7  -3  432.82   18.85
   7   7  -3  422.03   20.09
  -7  -7   3  441.80   19.00
  -7  -7   3  452.45   21.97
   7   9  -3  877.80   33.37
   7  11  -3  295.37   18.57
   7  11  -3  317.49   16.93
  -7 -11   3  311.41   19.11
  -7 -11   3  306.98   18.36
   7  13  -3  371.70   21.82
   7  13  -3  397.28   20.15
  -7 -13   3  401.01   22.22
  -7 -13   3  429.63   21.21
   7  15  -3  441.25   25.42
   7  15  -3  488.96   23.56
  -7 -15   3  456.18   24.45
  -7 -15   3  459.09   22.77
   7  17  -3  114.16   14.10
   7  17  -3  134.17   12.54
  -7 -17   3  135.25   13.15
  -7 -17   3  135.94   13.87
   7  19  -3  241.71   16.80
   7  19  -3  234.80   19.59
  -7 -19   3  250.84   17.71
  -7 -19   3  250.84   18.21
   7  21  -3   36.22    8.28
   7  21  -3   36.88   11.19
  -7 -21   3   38.08    9.42
  -7 -21   3   31.44    8.37
   7  23  -3   14.09   10.40
   7  23  -3   32.95    8.23
  -7 -23   3   10.92    7.66
  -7 -23   3   27.38    8.81
   7  25  -3   26.95   10.92
   7  25  -3   10.15    6.35
  -7 -25   3    0.07    7.30
  -7 -25   3   10.09    7.22
   7  27  -3   44.07   12.00
   7  27  -3   34.38    8.35
  -7 -27   3   45.44   10.01
  -7 -27   3   33.75    8.86
   8 -24  -3  225.12   15.49
   8 -24  -3  198.02   16.01
  -8  24   3  256.37   18.17
  -8  24   3  225.81   18.57
   8 -22  -3  334.36   19.65
   8 -22  -3  374.32   19.33
  -8  22   3  350.68   21.90
  -8  22   3  382.07   20.94
   8 -20  -3  124.48   11.89
   8 -18  -3  494.21   22.35
   8 -18  -3  488.54   20.38
  -8  18   3  475.13   21.39
  -8  18   3  480.94   22.62
   8 -16  -3  812.12   27.25
   8 -16  -3  855.81   29.84
  -8  16   3  822.63   29.19
  -8  16   3  781.28   28.73
   8 -14  -3  381.24   14.85
   8 -14  -3  399.49   16.04
  -8  14   3  384.28   15.96
  -8  14   3  407.79   17.37
   8 -12  -3  431.57   14.64
   8 -12  -3  445.54   15.31
  -8  12   3  426.87   15.27
  -8  12   3  437.10   16.19
  -8  10   3   93.28    4.74
   8  -2  -3  192.21    7.26
   8  -2  -3  200.64    7.37
  -8   2   3  199.95    7.38
  -8   2   3  198.02    7.87
   8   0  -3    1.83    3.07
   8   0  -3   -1.18    3.00
  -8   0   3   -1.85    2.70
  -8   0   3    0.93    3.73
   8   2  -3  192.35   10.01
   8   2  -3  220.28   11.78
  -8  -2   3  208.66   10.15
  -8  -2   3  197.33   11.09
   8   4  -3   20.49    5.92
   8   4  -3   18.68    4.72
  -8  -4   3   13.00    5.67
  -8  -4   3    9.79    4.70
   8   6  -3  193.04   12.93
   8   6  -3  183.22   11.48
  -8  -6   3  185.85   12.53
  -8  -6   3  193.59   11.86
   8   8  -3  182.67   12.13
  -8  -8   3  183.91   13.99
   8  10  -3   95.07   11.33
   8  10  -3  101.33   10.08
  -8 -10   3   94.68   10.74
  -8 -10   3   97.22    9.94
   8  12  -3  459.23   24.78
   8  12  -3  505.97   22.82
  -8 -12   3  485.08   23.63
  -8 -12   3  489.92   22.86
   8  14  -3  389.40   20.52
   8  14  -3  361.32   22.98
  -8 -14   3  411.80   22.29
  -8 -14   3  405.30   21.20
   8  16  -3  907.25   35.21
   8  16  -3  896.74   38.57
  -8 -16   3  864.80   35.72
  -8 -16   3  851.11   34.06
   8  18  -3  483.15   28.06
   8  18  -3  559.48   26.54
  -8 -18   3  553.95   27.46
  -8 -18   3  519.65   25.82
   8  20  -3  159.85   17.80
  -8 -20   3  142.70   14.41
   8  22  -3  365.61   26.20
   8  22  -3  419.13   23.07
  -8 -22   3  401.01   23.56
  -8 -22   3  406.13   23.71
   8  24  -3  253.60   18.16
   8  24  -3  247.38   21.49
  -8 -24   3  220.69   18.02
  -8 -24   3  277.11   19.26
   9 -21  -3    5.20    4.84
   9 -19  -3   15.11    5.49
   9   1  -3  386.77   13.50
   9   1  -3  419.54   14.51
  -9  -1   3  418.43   14.06
  -9  -1   3  436.55   15.29
   9   3  -3 1037.79   33.52
   9   3  -3 1019.54   31.86
  -9  -3   3 1027.28   32.59
  -9  -3   3 1042.77   32.01
   9   5  -3  872.41   31.04
   9   5  -3  895.36   30.06
  -9  -5   3  872.13   30.10
  -9  -5   3  909.74   30.39
   9   7  -3  408.89   18.32
   9   7  -3  379.30   19.58
  -9  -7   3  396.03   18.28
  -9  -7   3  421.89   19.37
   9   9  -3  651.30   28.69
  -9  -9   3  698.87   27.95
  -9  -9   3  677.98   27.10
   9  11  -3 1077.89   37.99
   9  11  -3 1020.78   40.05
  -9 -11   3 1094.48   39.45
  -9 -11   3 1005.02   36.63
   9  13  -3  386.63   19.94
   9  13  -3  362.43   22.91
  -9 -13   3  393.54   21.21
  -9 -13   3  364.23   20.31
   9  15  -3   68.41   12.51
   9  15  -3   75.82    9.40
  -9 -15   3   86.54   10.70
  -9 -15   3   67.81   10.03
   9  17  -3   57.87    8.66
   9  17  -3   36.51   11.62
  -9 -17   3   56.21    9.86
  -9 -17   3   82.91   11.01
   9  21  -3   -4.96    9.91
   9  21  -3   11.91    6.08
  -9 -21   3   -4.80    6.64
  -9 -21   3   -0.86    5.45
   9  23  -3    1.66    9.76
   9  23  -3    7.73    5.81
  -9 -23   3   -1.95    6.03
  -9 -23   3    9.40    7.31
  10   2  -3    1.44    2.70
  10   2  -3   -0.54    3.66
 -10  -2   3   -0.55    2.78
 -10  -2   3    3.04    2.82
  10   4  -3   51.81    7.37
  10   4  -3   44.58    5.61
 -10  -4   3   44.71    5.88
 -10  -4   3   63.62    6.58
  10   6  -3   60.93    7.09
  10   6  -3   58.13    8.75
 -10  -6   3   53.13    7.44
 -10  -6   3   52.84    7.54
  10   8  -3   68.70    8.19
  10  10  -3  378.19   18.64
  10  10  -3  340.72   20.98
 -10 -10   3  392.99   20.13
 -10 -10   3  363.68   19.66
  10  12  -3  281.26   20.24
  10  12  -3  273.93   16.19
 -10 -12   3  333.39   18.92
 -10 -12   3  301.86   18.63
  10  14  -3   66.60    8.96
  10  14  -3   66.13   12.31
 -10 -14   3   86.84   10.56
 -10 -14   3   69.33   10.58
 -10 -16   3  400.73   23.15
 -10 -16   3  404.19   22.83
  10  18  -3  207.83   15.96
 -10 -18   3  204.65   20.70
  10  20  -3  246.14   21.85
  10  20  -3  266.05   18.36
 -10 -20   3  290.53   19.84
 -10 -20   3  277.39   19.58
  10  22  -3  522.56   31.98
  10  22  -3  593.50   28.96
 -10 -22   3  552.43   85.39
 -10 -22   3  635.53   30.75
  11   5  -3  515.51   21.71
  11   5  -3  550.77   20.49
 -11  -5   3  562.66   34.17
 -11  -5   3  583.13   21.42
  11   7  -3  710.48   29.40
  11   7  -3  744.50   27.14
 -11  -7   3  765.24   28.33
 -11  -7   3  701.77   27.45
  11   9  -3  578.56   27.73
  11   9  -3  578.70   24.03
 -11  -9   3  633.04   26.66
 -11  -9   3  582.99   28.82
  11  11  -3  206.04   20.13
  11  11  -3  219.17   14.28
 -11 -11   3  240.33   15.97
 -11 -11   3  208.80   15.93
  11  13  -3   90.79   14.24
  11  13  -3  102.94   10.33
 -11 -13   3   99.64   12.36
 -11 -13   3  119.97   12.04
  11  15  -3   70.95    9.35
  11  15  -3   43.39   11.63
 -11 -15   3   64.84   11.03
 -11 -15   3   46.09    8.92
  11  17  -3   62.70    9.22
 -11 -17   3   66.51   11.49
 -11 -17   3   65.81   10.22
  11  19  -3   49.01    8.86
  11  19  -3   47.98   12.69
 -11 -19   3   41.84    9.97
 -11 -19   3   54.65    9.83
  12   8  -3   33.06    5.89
  12  10  -3   49.13    7.36
  12  10  -3   32.99    9.26
 -12 -10   3   34.96    8.39
 -12 -10   3   50.11    7.69
  12  12  -3  314.59   18.54
  12  12  -3  319.43   22.32
 -12 -12   3  301.73   19.54
 -12 -12   3  328.69   19.26
  12  14  -3  276.70   17.52
  12  14  -3  225.26  222.77
 -12 -14   3  286.93   19.79
 -12 -14   3  288.87   18.67
  -6  -8  -4   76.70   11.98
  -6  -8  -4   67.19   10.12
   6   8   4   57.34   10.05
   6   8   4   49.20   11.19
  -6  -6  -4  200.92   15.49
  -6  -6  -4  204.24   17.42
   6   6   4  184.88   17.16
   6   6   4  210.46   17.09
  -6  -4  -4  434.06   22.84
  -6  -4  -4  441.25   25.69
   6   4   4  401.01   24.59
   6   4   4  433.23   24.45
  -6  -2  -4  666.09   29.43
  -6  -2  -4  628.34   31.69
   6   2   4  729.98   35.75
   6   2   4  631.25   31.27
  -6   0  -4  855.67   34.51
  -6   0  -4  784.88   35.99
  -6   2  -4  754.18   31.67
  -6   2  -4  639.82   31.85
   6  -2   4  732.74   35.99
   6  -2   4  612.16   30.99
  -6   4  -4  418.02   24.70
  -6   4  -4  476.51   24.52
   6  -4   4  386.08   24.01
   6  -4   4  471.40   28.87
  -6   6  -4  213.50   16.00
  -6   6  -4  180.59   16.72
   6  -6   4  231.20   19.70
   6  -6   4  227.19   18.38
  -6   8  -4   62.29   10.92
  -6   8  -4   66.64   10.11
   6  -8   4   61.38   11.17
   6  -8   4   64.48   12.18
  -5 -13  -4   96.71   12.33
  -5 -13  -4   95.98   10.90
   5  13   4   89.44   11.52
   5  13   4   51.74   11.48
  -5 -11  -4   79.07   11.44
  -5 -11  -4   80.29   10.44
   5  11   4   83.48   11.49
   5  11   4   59.76   11.60
  -5  -9  -4   47.58    9.98
  -5  -9  -4   47.49    8.66
   5   9   4   53.58   10.18
   5   9   4   47.36   10.51
  -5  -7  -4   13.83    6.67
  -5  -7  -4   18.89    7.84
   5   7   4    2.24    8.37
  -5  -5  -4   23.29    7.16
  -5  -5  -4   20.99    7.85
   5   5   4   18.45    7.65
   5   5   4   21.74    9.98
  -5  -3  -4   78.64   10.47
  -5  -3  -4   85.94   11.67
   5   3   4   58.82   10.79
   5   3   4   74.24   10.63
  -5  -1  -4   38.29    9.06
  -5  -1  -4   59.06    9.80
   5   1   4   33.84   10.38
   5   1   4   23.96    8.64
  -5   1  -4   53.47    8.84
  -5   1  -4   32.26    8.46
   5  -1   4   48.98   10.25
   5  -1   4   39.56   10.68
  -5   3  -4   83.95   11.37
   5  -3   4   73.40   11.84
   5  -3   4   74.66   12.54
  -5   5  -4   24.57    7.91
  -5   5  -4   23.11    7.48
   5  -5   4   27.78    9.82
   5  -5   4   29.69    8.79
  -5   7  -4   26.85    7.63
  -5   7  -4    0.46    8.02
   5  -7   4   32.26    8.86
   5  -7   4   14.35   28.60
  -5   9  -4   54.05   10.87
  -5   9  -4   50.20    9.32
   5  -9   4   40.56   11.19
   5  -9   4   44.03    9.94
  -5  11  -4   69.46   11.80
  -5  11  -4   71.86   10.22
   5 -11   4   62.61   10.74
   5 -11   4   80.89   13.16
  -5  13  -4   80.91   10.81
  -5  13  -4   71.75   12.06
   5 -13   4   66.79   11.24
   5 -13   4   74.10   12.93
  -5  15  -4  323.16   22.48
  -5  15  -4  370.17   21.93
   5 -15   4  396.17   26.08
   5 -15   4  357.18   22.24
  -4 -18  -4   61.65   10.41
   4  18   4   54.65   10.43
  -4 -16  -4   96.91   11.13
  -4 -16  -4  104.37   12.71
   4  16   4  108.84   14.23
   4  16   4   93.46   11.57
  -4 -14  -4  135.40   12.56
  -4 -14  -4  121.37   13.65
   4  14   4  139.11   13.66
   4  14   4  140.77   15.40
  -4 -12  -4   15.27    6.62
  -4 -12  -4   29.15    8.08
   4  12   4   10.79    7.92
   4  12   4   19.37    7.48
  -4 -10  -4  161.65   13.69
  -4 -10  -4  145.19   14.27
   4  10   4  176.03   14.85
   4  10   4  138.69   15.40
  -4  -8  -4  278.50   19.41
  -4  -8  -4  274.62   17.45
   4   8   4  271.03   18.25
   4   8   4  306.15   21.23
  -4  -6  -4  496.98   23.81
  -4  -6  -4  538.88   27.60
   4   6   4  532.10   27.90
   4   6   4  529.47   26.01
  -4  -4  -4  594.19   26.33
  -4  -4  -4  633.32   30.17
   4   4   4  591.01   29.56
   4   4   4  630.14   28.82
  -4  -2  -4  728.32   32.92
  -4  -2  -4  724.45   30.01
   4   2   4  715.46   33.02
  -4   0  -4 1385.56   47.82
  -4   0  -4 1461.62   52.66
   4   0   4 1464.38   55.63
   4   0   4 1424.28   51.65
  -4   2  -4  746.99   33.38
  -4   2  -4  674.53   30.42
   4  -2   4  694.30   31.89
  -4   4  -4  629.86   30.48
  -4   4  -4  599.17   27.46
   4  -4   4  518.41   31.46
  -4   6  -4  495.87   26.73
  -4   6  -4  569.57   26.55
   4  -6   4  492.69   27.99
   4  -6   4  540.12   27.68
  -4   8  -4  266.88   17.66
  -4   8  -4  262.73   19.48
   4  -8   4  307.95   20.49
   4  -8   4  284.72   21.25
  -4  10  -4  172.57   14.70
  -4  10  -4  153.63   18.25
   4 -10   4  159.16   14.81
   4 -10   4  174.23   17.13
  -4  12  -4   14.13    7.51
  -4  12  -4   29.97    9.00
   4 -12   4   24.06    8.14
   4 -12   4   18.52    9.53
  -4  14  -4  138.97   15.20
  -4  14  -4  153.77   13.74
   4 -14   4  163.86   15.16
   4 -14   4  140.22   16.30
  -4  16  -4  100.18   11.74
  -4  16  -4   99.78   13.51
   4 -16   4  101.05   14.66
   4 -16   4   95.62   12.40
  -4  18  -4   48.94   10.95
  -4  18  -4   61.35    9.89
   4 -18   4   46.63   11.55
   4 -18   4   54.87   10.07
  -3 -19  -4  266.05   18.32
  -3 -19  -4  233.00   18.00
   3  19   4  230.51   17.34
   3  19   4  208.53   18.70
  -3 -17  -4  133.22   13.91
  -3 -17  -4  144.23   13.43
   3  17   4  124.60   15.28
   3  17   4  136.69   13.58
  -3 -15  -4  130.13   12.58
  -3 -15  -4  101.19   12.02
   3  15   4  106.27   13.81
   3  15   4  122.31   12.69
  -3 -13  -4  250.01   18.09
  -3 -13  -4  232.59   16.36
   3  13   4  232.59   19.26
   3  13   4  218.34   16.41
  -3 -11  -4  212.81   15.27
  -3 -11  -4  181.15   15.67
   3  11   4  167.59   16.08
   3  11   4  166.63   14.38
  -3  -9  -4  254.71   18.17
  -3  -9  -4  272.27   17.45
   3   9   4  248.90   17.63
   3   9   4  283.47   20.05
  -3  -7  -4  379.85   22.14
   3   7   4  378.75   22.65
  -3  -3  -4   45.88    9.98
  -3  -3  -4   57.70    8.71
   3   3   4   51.88    9.07
   3   3   4   35.93    9.98
  -3  -1  -4   13.00    6.82
  -3  -1  -4   20.70    7.69
   3   1   4   27.63    8.49
   3   1   4   10.98    8.92
  -3   1  -4   22.80    7.83
  -3   1  -4   21.68    7.05
   3  -1   4   11.52    7.55
   3  -1   4   20.48    9.15
  -3   3  -4   59.86   10.65
  -3   3  -4   53.97    8.86
   3  -3   4   59.71   10.87
   3  -3   4   49.77    9.96
  -3   5  -4  106.57   13.37
  -3   5  -4   94.06   10.90
   3  -5   4   98.94   13.07
   3  -5   4   94.79   12.18
  -3   7  -4  363.54   20.44
   3  -7   4  403.91   24.41
   3  -9   4  248.21   18.50
  -3  11  -4  175.20   16.23
  -3  11  -4  181.42   14.59
   3 -11   4  141.74   16.48
   3 -11   4  193.18   16.00
  -3  13  -4  234.80   18.71
  -3  13  -4  239.78   16.81
   3 -13   4  224.01   17.92
   3 -13   4  236.73   19.69
  -3  15  -4   98.14   13.58
  -3  15  -4  110.94   12.09
   3 -15   4  130.38   13.70
   3 -15   4  112.66   14.80
  -3  17  -4  149.76   13.77
   3 -17   4  116.18   15.87
   3 -17   4  146.30   14.24
  -3  19  -4  240.19   19.28
  -3  19  -4  234.25   17.27
   3 -19   4  215.72   17.04
   3 -19   4  209.49   19.98
  -2 -22  -4    3.93    6.18
  -2 -22  -4    5.48    6.87
   2  22   4    9.82    8.01
   2  22   4   20.48    6.96
  -2 -20  -4   28.08    8.12
  -2 -20  -4   42.47    8.93
   2  20   4   58.62   10.88
   2  20   4   47.94    9.50
  -2 -18  -4   67.45   10.32
  -2 -18  -4   49.31    9.25
   2  18   4   65.67   10.04
   2  18   4   67.51   12.09
  -2 -16  -4  259.55   18.32
  -2 -16  -4  275.87   18.42
   2  16   4  264.81   18.21
   2  16   4  235.35   19.18
  -2 -14  -4  306.57   19.72
  -2 -14  -4  315.14   19.53
   2  14   4  284.86   20.60
   2  14   4  313.62   19.80
  -2 -12  -4  322.47   20.22
  -2 -12  -4  339.20   19.87
   2  12   4  320.67   21.09
   2  12   4  327.58   19.95
  -2  -8  -4  540.40   26.05
  -2  -8  -4  524.63   25.06
   2   8   4  514.54   25.46
   2   8   4  541.50   26.54
  -2  -6  -4  736.06   31.51
  -2  -6  -4  782.94   31.40
   2   6   4  795.52   33.01
   2   6   4  789.71   32.83
  -2  -4  -4  378.06   21.45
  -2  -4  -4  358.01   19.37
   2   4   4  359.80   20.53
   2   4   4  359.11   20.88
  -2  -2  -4  330.21   20.04
  -2  -2  -4  348.88   18.86
   2   2   4  333.39   19.84
   2   2   4  352.20   20.17
  -2   0  -4 1213.96   42.34
  -2   0  -4 1214.10   44.46
  -2   2  -4  369.48   21.39
  -2   2  -4  362.98   19.51
  -2   4  -4  373.91   20.08
  -2   4  -4  388.43   22.21
   2  -4   4  414.01   24.43
   2  -4   4  395.62   21.38
  -2   6  -4  814.61   32.43
  -2   6  -4  826.64   35.07
   2  -6   4  810.46   35.77
   2  -6   4  808.24   32.83
  -2   8  -4  532.38   24.59
  -2   8  -4  535.42   27.32
   2  -8   4  515.23   25.21
   2  -8   4  509.28   27.28
  -2  10  -4  668.72   31.72
  -2  10  -4  627.10   27.50
   2 -10   4  612.03   28.39
   2 -10   4  586.31   29.84
  -2  14  -4  360.63   22.42
  -2  14  -4  325.23   19.44
   2 -14   4  346.67   22.97
   2 -14   4  292.60   19.14
  -2  16  -4  296.89   20.76
  -2  16  -4  251.39   17.24
   2 -16   4  294.54   19.26
   2 -16   4  277.94   21.65
  -2  18  -4   65.70   10.18
   2 -18   4   50.20   10.38
  -2  20  -4   48.52    9.69
  -2  20  -4   29.43   11.46
   2 -20   4   51.69   12.09
   2 -20   4   41.80    9.90
  -2  22  -4   17.58   10.92
  -2  22  -4   11.92    7.04
   2 -22   4   15.87   10.09
   2 -22   4   -0.83    7.87
  -1 -23  -4  144.23   14.19
  -1 -23  -4  146.71   13.94
   1  23   4  133.81   14.66
   1  23   4  161.93   15.18
  -1 -21  -4  348.05   21.75
  -1 -21  -4  341.55   20.99
   1  21   4  349.02   21.78
   1  21   4  358.84   23.44
  -1 -19  -4  270.47   18.46
  -1 -19  -4  289.00   18.75
   1  19   4  258.86   18.64
   1  19   4  273.79   19.88
  -1 -17  -4  237.70   17.05
  -1 -17  -4  237.70   17.28
   1  17   4  217.38   17.87
   1  17   4  232.59   17.42
  -1 -15  -4  326.20   19.70
  -1 -15  -4  280.98   18.83
   1  15   4  326.20   20.51
   1  15   4  304.35   20.49
  -1 -11  -4  579.12   26.40
  -1 -11  -4  590.18   27.17
   1  11   4  557.41   26.65
   1  11   4  593.22   27.89
  -1  -9  -4  504.31   24.42
  -1  -9  -4  524.08   24.50
   1   9   4  530.99   25.55
   1   9   4  484.39   24.14
  -1  -7  -4  230.79   15.82
  -1  -7  -4  237.29   16.25
   1   7   4  211.57   15.38
   1   7   4  243.51   16.81
  -1  -5  -4  325.93   18.57
  -1  -5  -4  290.11   18.10
   1   5   4  333.95   19.40
   1   5   4  356.90   19.93
  -1  -3  -4  128.75   12.24
  -1  -3  -4  129.86   11.95
   1   3   4  123.22   12.04
   1   3   4  148.79   12.94
  -1  -1  -4   23.30    7.08
  -1  -1  -4   22.66    7.07
   1   1   4   34.07    7.70
   1   1   4   25.18    8.78
  -1   1  -4   39.44    8.30
  -1   1  -4   31.68    7.76
   1  -1   4   33.52    7.98
   1  -1   4   32.72    9.32
   1  -3   4  142.98   14.82
   1  -3   4  142.01   12.68
  -1   5  -4  359.53   19.39
  -1   5  -4  336.16   19.79
   1  -5   4  299.38   17.81
   1  -5   4  321.22   20.91
  -1   7  -4  276.84   18.61
  -1   7  -4  246.69   16.15
   1  -7   4  232.86   15.96
   1  -7   4  223.87   17.81
  -1   9  -4  549.11   27.28
  -1   9  -4  524.22   24.71
   1  -9   4  525.46   27.92
   1  -9   4  560.31   25.57
  -1  11  -4  592.67   29.15
  -1  11  -4  597.64   26.88
   1 -11   4  571.37   29.33
   1 -11   4  625.44   27.70
  -1  13  -4  100.29   11.02
   1 -13   4   85.66   12.58
  -1  15  -4  347.63   23.65
  -1  15  -4  282.64   18.70
   1 -15   4  287.48   22.84
   1 -15   4  313.34   19.82
  -1  17  -4  281.26   21.81
  -1  17  -4  251.81   17.19
   1 -17   4  254.02   18.00
   1 -17   4  249.18   20.44
  -1  19  -4  296.47   19.15
  -1  19  -4  283.33   22.21
   1 -19   4  309.75   20.27
   1 -19   4  250.01   21.10
  -1  21  -4  419.54   27.13
  -1  21  -4  399.08   22.80
   1 -21   4  348.33   21.64
   1 -21   4  397.28   27.06
  -1  23  -4  190.27   15.94
  -1  23  -4  194.97   19.11
   1 -23   4  202.03   16.72
   1 -23   4  181.01   18.75
   0 -24  -4   33.85    8.42
   0 -24  -4   30.31    7.44
   0  24   4   23.40    8.41
   0  24   4   12.50    7.41
   0 -22  -4    5.37    6.19
   0 -22  -4    3.71    5.46
   0  22   4    2.21    6.29
   0  22   4   -2.25    6.33
   0 -20  -4   79.55   10.27
   0 -20  -4   71.01   10.62
   0  20   4   74.53   10.77
   0  20   4   52.73    9.90
   0 -18  -4   86.60   11.26
   0 -18  -4   66.93    9.80
   0  18   4   86.96   11.15
   0  18   4   87.93   11.84
   0 -16  -4  335.19   20.04
   0  16   4  298.27   22.29
   0 -14  -4  208.66   15.42
   0 -14  -4  249.18   17.13
   0  14   4  236.46   17.58
   0  14   4  232.59   16.97
   0 -12  -4  420.09   21.79
   0 -12  -4  434.47   22.17
   0  12   4  427.15   22.77
   0  12   4  389.12   22.06
   0 -10  -4  604.42   26.60
   0 -10  -4  596.26   26.56
   0  10   4  617.28   27.81
   0  10   4  585.89   26.73
   0  -8  -4  503.48   24.03
   0  -8  -4  470.01   22.48
   0   8   4  485.36   23.54
   0   8   4  481.07   23.63
   0  -6  -4  857.61   33.46
   0  -6  -4  929.65   35.00
   0   6   4  891.35   34.00
   0   6   4  880.01   34.89
   0  -4  -4  818.34   32.27
   0  -4  -4  831.89   32.27
   0   4   4  775.89   30.81
   0   4   4  802.58   32.70
   0  -2  -4  858.58   32.86
   0  -2  -4  903.66   34.47
   0   0  -4  930.21   34.75
   0   0  -4  924.40   35.18
   0   0   4  991.88   38.86
   0   0   4  952.47   35.65
   0   2  -4  865.49   33.82
   0   2  -4  922.19   34.51
   0  -2   4  920.25   36.85
   0  -2   4  952.19   35.63
   0   4  -4  845.03   32.73
   0   4  -4  799.95   32.03
   0  -4   4  781.56   33.49
   0  -4   4  857.33   33.05
   0   6  -4  964.36   36.93
   0   6  -4  936.29   35.19
   0  -6   4  902.27   36.77
   0  -6   4  944.17   35.29
   0   8  -4  530.16   25.62
   0   8  -4  531.13   24.60
   0  -8   4  539.01   24.46
   0  -8   4  487.30   25.78
   0  10  -4  633.60   28.55
   0  10  -4  568.88   25.75
   0 -10   4  617.28   26.88
   0 -10   4  593.08   29.15
   0  12  -4  436.83   22.40
   0  12  -4  427.01   28.21
   0 -12   4  449.41   22.51
   0 -12   4  429.08   25.11
   0  14  -4  269.51   20.49
   0  14  -4  244.34   16.61
   0 -14   4  272.69   17.82
   0 -14   4  284.03   20.71
   0  16  -4  383.59   24.79
   0 -16   4  394.51   21.72
   0  18  -4   90.14   13.95
   0  18  -4   79.48   10.62
   0 -18   4   80.98   11.20
   0 -18   4   86.76   13.51
   0  20  -4   91.64   11.44
   0  20  -4   70.61   13.11
   0 -20   4   91.24   13.98
   0 -20   4   72.22   11.10
   0  22  -4   -0.88    6.46
   0  22  -4   -0.77   10.07
   0 -22   4    4.58    8.44
   0 -22   4   11.78    8.24
   0  24  -4   13.99   10.62
   0  24  -4   13.16    7.33
   0 -24   4   27.48   10.19
   0 -24   4   33.64    9.49
   1 -25  -4  389.95   23.48
   1 -25  -4  404.05   22.97
  -1  25   4  405.99   24.24
  -1  25   4  382.90   23.67
   1 -23  -4  164.00   15.21
  -1  23   4  165.66   15.64
  -1  23   4  162.89   15.47
   1 -21  -4  302.83   19.47
   1 -21  -4  329.80   21.23
  -1  21   4  315.69   21.03
  -1  21   4  302.97   20.42
   1 -19  -4 1207.32   45.09
   1 -19  -4 1108.31   41.77
  -1  19   4 1230.14   46.39
  -1  19   4 1169.15   44.72
   1 -17  -4  915.96   36.67
   1 -15  -4  684.62   29.79
   1 -15  -4  672.45   28.97
  -1  15   4  671.90   30.56
  -1  15   4  734.26   31.86
   1 -13  -4  544.82   25.25
   1 -13  -4  558.79   25.47
  -1  13   4  602.48   27.59
  -1  13   4  575.24   26.92
   1 -11  -4  162.89   13.36
   1 -11  -4  184.33   14.08
  -1  11   4  157.50   13.57
  -1  11   4  174.65   14.10
   1  -9  -4    7.51    5.66
   1  -9  -4   -0.07    5.57
  -1   9   4   11.16    6.08
  -1   9   4    1.29    5.77
   1  -7  -4    2.79    5.66
   1  -7  -4   -2.85    5.79
  -1   7   4    4.00    5.74
  -1   7   4   -2.74    6.04
   1  -5  -4   77.27    9.29
   1  -5  -4   60.70    8.79
  -1   5   4   68.41    9.72
  -1   5   4   71.13    9.43
   1  -3  -4   43.00    7.77
   1  -3  -4   28.94    7.18
  -1   3   4   38.18    8.16
  -1   3   4   37.00    7.66
   1  -1  -4    8.09    6.21
   1  -1  -4    1.08    6.22
  -1   1   4    4.66    6.14
  -1   1   4  -11.88    7.27
   1   1  -4    3.07    6.25
   1   1  -4   -2.95    6.06
  -1  -1   4   -1.49    5.81
  -1  -1   4    5.10    7.69
   1   3  -4   30.88    7.61
   1   3  -4   20.74    7.44
  -1  -3   4   25.71    7.40
  -1  -3   4   35.87    9.68
   1   5  -4   71.09    9.44
   1   5  -4   72.65   10.04
  -1  -5   4   67.47    9.14
  -1  -5   4   66.93   10.40
   1   7  -4   -1.33    5.99
   1   7  -4    4.41    6.76
  -1  -7   4    2.83    7.34
  -1  -7   4   -0.94    5.81
   1   9  -4   10.87    6.35
   1   9  -4    8.66    7.07
  -1  -9   4    2.59    6.21
  -1  -9   4   -0.06    7.90
   1  11  -4  170.91   13.76
   1  11  -4  185.16   16.80
  -1 -11   4  155.01   15.25
  -1 -11   4  186.40   14.19
   1  13  -4  594.88   26.96
   1  13  -4  598.20   30.28
  -1 -13   4  575.66   29.98
  -1 -13   4  539.57   25.13
   1  15  -4  704.53   30.37
   1  15  -4  774.92   35.43
  -1 -15   4  699.83   33.86
  -1 -15   4  789.02   32.18
   1  17  -4 1054.38   43.68
  -1 -17   4  980.96   37.97
   1  19  -4 1393.86   53.46
   1  19  -4 1335.92   48.11
  -1 -19   4 1334.12   47.25
  -1 -19   4 1295.13   51.29
   1  21  -4  377.64   22.12
   1  21  -4  402.39   26.11
  -1 -21   4  361.19   25.17
  -1 -21   4  365.20   21.54
   1  23  -4  195.11   18.72
   1  23  -4  166.07   14.78
  -1 -23   4  165.24   15.03
  -1 -23   4  170.50   17.98
   1  25  -4  482.73   28.91
   1  25  -4  438.48   24.50
  -1 -25   4  438.07   27.92
  -1 -25   4  426.18   24.03
   2 -26  -4    2.81    6.32
   2 -26  -4   -3.14    6.32
  -2  26   4    1.85    7.56
  -2  26   4    6.31    6.36
   2 -24  -4   23.01    7.15
   2 -24  -4   20.85    7.76
  -2  24   4   10.97    7.45
  -2  24   4   23.05    8.48
   2 -22  -4   35.21    8.92
   2 -22  -4   31.78    7.91
  -2  22   4   26.36    8.06
  -2  22   4   46.23    9.87
   2 -20  -4    1.02    6.40
  -2  20   4    3.83    7.25
   2 -18  -4   -0.53    6.51
  -2  18   4   -0.90    7.00
  -2  18   4    3.03    6.49
   2 -16  -4  251.39   17.56
   2 -16  -4  282.51   17.71
  -2  16   4  278.77   18.50
  -2  16   4  325.93   20.24
   2 -14  -4  390.36   21.09
   2 -14  -4  342.52   19.36
  -2  14   4  388.29   21.36
  -2  14   4  370.04   21.02
   2 -12  -4  251.25   16.59
   2 -12  -4  258.17   16.59
  -2  12   4  282.37   17.70
  -2  12   4  271.86   17.56
   2 -10  -4  709.51   29.05
   2 -10  -4  705.64   28.78
  -2  10   4  727.63   29.65
  -2  10   4  742.01   30.49
   2  -8  -4  479.42   22.40
   2  -8  -4  467.39   21.97
  -2   8   4  448.99   21.50
  -2   8   4  464.76   22.93
   2  -6  -4  710.62   28.51
   2  -6  -4  707.02   28.35
  -2   6   4  719.05   29.56
  -2   6   4  660.29   26.99
   2  -4  -4  793.86   30.59
   2  -4  -4  827.05   31.29
  -2   4   4  769.39   30.70
  -2   4   4  780.59   30.02
   2  -2  -4 1642.76   52.85
   2  -2  -4 1739.56   54.92
  -2   2   4 1743.71   58.01
  -2   2   4 1655.21   52.53
   2   0  -4 4503.77  125.86
   2   0  -4 4365.49  122.89
  -2   0   4 4816.28  136.92
  -2   0   4 4401.44  122.97
   2   2  -4 1706.37   54.22
   2   2  -4 1786.57   56.82
  -2  -2   4 1758.92   58.55
  -2  -2   4 1732.64   54.54
   2   4  -4  849.45   32.63
   2   4  -4  859.13   32.26
  -2  -4   4  913.75   36.19
  -2  -4   4  835.90   31.32
   2   6  -4  721.40   29.61
   2   6  -4  720.99   29.02
  -2  -6   4  681.17   27.60
  -2  -6   4  668.72   30.35
   2   8  -4  460.75   22.00
  -2  -8   4  477.76   25.14
  -2  -8   4  481.49   22.36
   2  10  -4  811.56   34.61
   2  10  -4  729.01   29.62
  -2 -10   4  708.54   28.80
  -2 -10   4  727.90   32.90
   2  12  -4  264.25   19.43
   2  12  -4  243.51   16.34
  -2 -12   4  250.70   19.28
  -2 -12   4  251.39   16.23
   2  14  -4  377.92   21.09
   2  14  -4  400.87   24.38
  -2 -14   4  383.03   24.28
  -2 -14   4  368.38   20.29
   2  16  -4  327.17   19.82
   2  16  -4  283.33   21.02
  -2 -16   4  331.87   23.08
  -2 -16   4  317.90   19.15
   2  18  -4  -11.52    9.26
   2  18  -4   10.12    7.83
  -2 -18   4    6.75    7.96
  -2 -18   4   10.54    9.33
   2  20  -4    0.87    8.93
   2  20  -4   -0.17    6.64
  -2 -20   4    3.29    8.28
  -2 -20   4    6.42    7.27
   2  22  -4   34.22    8.41
   2  22  -4   30.01   10.80
  -2 -22   4   28.62   10.41
  -2 -22   4   46.92    9.58
   2  24  -4   12.83    7.51
   2  24  -4   26.98   10.50
  -2 -24   4   31.76   10.29
  -2 -24   4   21.00    7.70
   2  26  -4   -4.88    8.61
   2  26  -4  -10.04    6.13
  -2 -26   4   -4.08    7.07
  -2 -26   4   -0.72    7.94
   3 -27  -4  251.25   17.93
   3 -27  -4  219.86   18.00
  -3  27   4  273.10   21.14
  -3  27   4  253.60   19.21
   3 -25  -4  269.51   19.77
   3 -25  -4  295.37   19.18
  -3  25   4  272.55   19.84
  -3  25   4  303.11   21.41
   3 -23  -4  289.00   20.05
   3 -23  -4  340.03   20.42
  -3  23   4  307.95   20.62
  -3  23   4  348.05   22.21
   3 -21  -4  536.25   32.45
   3 -19  -4 1037.37   38.98
   3 -19  -4 1081.07   41.41
  -3  19   4 1080.24   42.22
   3 -17  -4  470.98   24.16
   3 -17  -4  468.08   23.18
  -3  17   4  527.68   26.00
  -3  17   4  511.50   26.29
   3 -15  -4  510.94   24.32
   3 -15  -4  497.67   23.54
  -3  15   4  592.94   27.61
  -3  15   4  526.57   25.43
   3 -13  -4  662.22   28.13
  -3  13   4  655.31   28.29
  -3  13   4  694.44   29.43
   3 -11  -4  242.27   15.53
   3 -11  -4  220.14   14.99
  -3  11   4  215.02   15.04
  -3  11   4  217.65   14.99
   3  -9  -4  157.09   12.32
   3  -9  -4  155.43   12.35
  -3   9   4  166.07   13.23
  -3   9   4  172.71   13.04
   3  -7  -4   43.59    7.41
   3  -7  -4   31.64    7.18
  -3   7   4   34.18    7.34
  -3   7   4   31.68    7.73
   3  -5  -4  100.50   10.04
   3  -5  -4  107.82   10.40
  -3   5   4   95.48   10.34
  -3   5   4  110.57   10.27
   3  -3  -4    0.59    5.71
   3  -3  -4   -6.21    5.07
  -3   3   4    0.14    6.47
  -3   3   4    1.01    5.46
   3  -1  -4  685.45   27.48
   3  -1  -4  691.67   27.35
  -3   1   4  659.18   26.18
  -3   1   4  660.56   28.85
   3   1  -4  641.48   25.98
   3   1  -4  628.62   26.04
  -3  -1   4  698.45   29.94
  -3  -1   4  666.51   26.29
   3   3  -4    3.39    6.58
   3   3  -4   -0.29    5.60
  -3  -3   4    3.69    5.96
  -3  -3   4   -8.02    7.34
   3   5  -4  119.52   11.49
   3   5  -4  133.97   11.84
  -3  -5   4  114.62   10.79
  -3  -5   4  116.36   13.16
   3   7  -4   29.80    7.12
   3   7  -4   61.53   10.90
  -3  -7   4   36.62    9.17
  -3  -7   4   17.92    7.12
   3   9  -4  168.29   15.35
   3   9  -4  168.70   13.04
  -3  -9   4  173.68   15.58
  -3  -9   4  183.36   13.65
   3  11  -4  236.04   15.53
   3  11  -4  237.56   18.17
  -3 -11   4  255.40   18.85
  -3 -11   4  232.45   15.54
   3  13  -4  755.70   33.80
   3  13  -4  680.20   28.86
  -3 -13   4  653.51   27.81
  -3 -13   4  685.87   32.63
   3  15  -4  534.87   25.78
   3  15  -4  521.31   28.28
  -3 -15   4  512.46   28.76
  -3 -15   4  569.71   25.98
  -3 -17   4  469.18   25.17
  -3 -17   4  538.46   29.70
   3  19  -4 1261.53   49.10
   3  19  -4 1267.89   46.42
  -3 -19   4 1229.44   44.73
  -3 -19   4 1234.15   49.55
   3  21  -4  807.00   37.64
   3  21  -4  841.15   35.44
  -3 -21   4  788.75   37.94
  -3 -21   4  754.73   32.77
   3  23  -4  368.10   22.14
   3  23  -4  404.47   26.00
  -3 -23   4  437.24   24.16
  -3 -23   4  437.38   27.81
   3  25  -4  321.09   20.60
   3  25  -4  290.53   22.47
  -3 -25   4  313.89   23.34
  -3 -25   4  292.88   19.73
   4 -26  -4   53.79    9.53
   4 -26  -4   45.70    9.79
  -4  26   4   52.99   10.81
  -4  26   4   52.60    9.87
   4 -24  -4   33.27    7.85
   4 -24  -4   29.51    8.21
  -4  24   4   29.20    8.02
  -4  24   4   44.13   10.03
   4 -22  -4    5.68    6.40
  -4  22   4   -3.48    6.02
  -4  22   4   -1.36    7.52
   4 -20  -4   22.97    7.33
   4 -20  -4   24.78    7.05
  -4  20   4   37.61    8.23
  -4  20   4   42.58    9.36
   4 -18  -4   99.01   10.97
   4 -18  -4  111.34   11.64
  -4  18   4   96.73   11.59
  -4  18   4  125.17   12.82
   4 -16  -4  445.81   22.50
   4 -16  -4  420.51   21.36
  -4  16   4  460.33   24.01
  -4  16   4  417.88   22.37
   4 -14  -4  420.37   21.20
   4 -14  -4  396.72   20.44
  -4  14   4  425.76   22.21
   4 -12  -4  292.18   17.09
   4 -12  -4  267.99   16.11
  -4  12   4  298.55   17.71
  -4  12   4  285.27   17.09
   4 -10  -4 1168.05   40.16
   4 -10  -4 1191.56   40.72
  -4  10   4 1201.65   41.80
  -4  10   4 1203.86   41.37
   4  -8  -4 1720.20   54.05
   4  -8  -4 1691.16   53.33
  -4   8   4 1757.53   56.02
  -4   8   4 1652.44   52.19
  -4   6   4 1623.40   52.21
  -4   6   4 1602.66   50.54
   4  -4  -4  935.74   33.30
   4  -4  -4  911.26   32.84
   4  -2  -4  344.18   17.56
   4  -2  -4  333.39   17.41
  -4   2   4  330.35   16.97
  -4   2   4  329.80   19.39
   4   0  -4  676.88   26.41
   4   0  -4  667.20   26.63
  -4   0   4  690.71   29.18
  -4   0   4  674.94   26.08
   4   2  -4  333.67   17.49
   4   2  -4  356.48   18.35
  -4  -2   4  329.66   19.35
  -4  -2   4  371.14   18.14
   4   4  -4  898.82   33.35
   4   4  -4  903.24   32.79
  -4  -4   4  883.19   34.89
  -4  -4   4  898.13   32.34
   4   6  -4 1673.18   52.97
   4   6  -4 1837.74   59.74
  -4  -6   4 1721.58   54.01
  -4  -6   4 1640.00   55.08
   4   8  -4 1799.02   56.63
   4   8  -4 1756.15   58.17
  -4  -8   4 1711.90   57.69
  -4  -8   4 1722.96   54.47
   4  10  -4 1227.51   42.38
   4  10  -4 1283.79   46.53
  -4 -10   4 1287.11   43.72
  -4 -10   4 1334.12   48.95
   4  12  -4  319.43   18.70
   4  12  -4  324.82   21.16
  -4 -12   4  282.09   20.37
  -4 -12   4  295.23   17.63
   4  14  -4  420.23   24.41
   4  14  -4  483.84   24.06
  -4 -14   4  395.34   20.98
  -4 -14   4  392.44   24.81
   4  16  -4  480.94   24.50
   4  16  -4  529.61   28.36
  -4 -16   4  454.11   27.38
  -4 -16   4  461.72   23.88
   4  20  -4   20.19    7.47
   4  20  -4   27.60   10.09
  -4 -20   4   26.51    8.49
  -4 -20   4   19.28    9.20
   4  22  -4    3.75    9.22
   4  22  -4    4.27    6.65
  -4 -22   4   -2.95    8.52
  -4 -22   4    0.97    7.52
   4  24  -4   38.39    8.82
   4  24  -4   22.86   10.55
  -4 -24   4   29.09    8.70
  -4 -24   4   29.33   10.33
   4  26  -4   52.34    9.78
   4  26  -4   61.53   12.24
  -4 -26   4   43.70    9.83
  -4 -26   4   61.31   11.73
  -5  25   4  592.94   30.95
  -5  25   4  555.47   28.98
   5 -23  -4  215.44   16.84
   5 -23  -4  259.27   17.56
  -5  23   4  234.38   18.70
  -5  23   4  222.35   17.71
   5 -21  -4  172.57   14.35
   5 -21  -4  133.09   13.30
  -5  21   4  129.83   13.55
  -5  21   4  170.64   15.60
   5 -19  -4  760.54   31.21
   5 -19  -4  793.45   33.06
  -5  19   4  764.82   32.87
  -5  19   4  684.07   30.62
   5 -17  -4  228.71   16.04
   5 -17  -4  229.82   15.25
  -5  17   4  217.65   16.12
  -5  17   4  261.49   17.69
   5 -15  -4  286.79   16.70
   5 -15  -4  277.80   17.19
  -5  15   4  278.63   17.56
  -5  15   4  276.28   17.24
   5 -13  -4  551.04   23.96
   5 -13  -4  533.90   23.65
  -5  13   4  516.61   24.17
  -5  13   4  516.06   23.60
   5 -11  -4  389.12   19.10
   5 -11  -4  456.18   20.99
  -5  11   4  386.63   19.54
  -5  11   4  456.46   21.63
   5  -9  -4  771.74   28.68
  -5   9   4  780.17   29.40
  -5   9   4  722.23   29.70
   5  -5  -4  290.94   16.11
   5  -3  -4  265.50   14.81
  -5   3   4  247.80   16.93
   5  -1  -4   -3.32    5.95
   5   1  -4   -1.60    6.07
   5   3  -4  254.43   15.75
  -5  -3   4  258.86   14.62
  -5  -3   4  229.13   16.14
   5   5  -4  373.08   20.42
   5   5  -4  327.86   17.04
  -5  -5   4  332.56   17.16
  -5  -5   4  304.08   18.82
   5   7  -4  196.77   13.47
   5   7  -4  216.96   16.05
  -5  -7   4  193.31   13.43
  -5  -7   4  209.49   16.19
   5   9  -4  792.07   30.63
   5   9  -4  815.43   33.62
  -5  -9   4  829.95   31.32
  -5  -9   4  796.49   34.14
   5  11  -4  421.34   23.41
   5  11  -4  424.66   21.49
  -5 -11   4  439.18   21.46
  -5 -11   4  452.73   25.43
   5  13  -4  556.99   28.07
   5  13  -4  559.62   25.54
  -5 -13   4  555.75   29.19
  -5 -13   4  530.99   24.54
   5  15  -4  295.09   21.02
   5  15  -4  290.39   18.57
  -5 -15   4  253.74   17.17
  -5 -15   4  309.75   22.12
   5  17  -4  238.39   19.03
   5  17  -4  278.63   18.07
  -5 -17   4  243.23   17.27
  -5 -17   4  237.15   19.57
   5  19  -4  786.81   36.53
   5  19  -4  785.84   33.73
  -5 -19   4  849.45   34.79
  -5 -19   4  873.79   40.18
   5  21  -4  199.12   16.00
   5  21  -4  154.60   17.28
  -5 -21   4  164.55   14.88
  -5 -21   4  157.50   17.12
   5  23  -4  255.82   18.21
   5  23  -4  268.12   21.67
  -5 -23   4  291.63   22.12
  -5 -23   4  235.91   18.32
   5  25  -4  658.49   30.74
   5  25  -4  627.10   33.02
  -5 -25   4  643.69   32.97
  -5 -25   4  585.61   29.22
   6 -26  -4    1.81    6.65
   6 -26  -4   -0.35    6.73
  -6  26   4   -5.06    8.97
  -6  26   4    1.36    6.13
   6 -24  -4   26.18    7.33
   6 -24  -4   28.75    7.85
  -6  24   4   27.57    8.17
  -6  24   4   20.55    9.10
   6 -22  -4   10.43    7.36
   6 -22  -4   16.66    6.69
  -6  22   4   15.22    6.67
  -6  22   4   30.03    9.32
   6 -20  -4   12.02    6.44
   6 -20  -4   13.81    6.96
  -6  20   4   17.34    8.10
  -6  20   4   18.05    6.76
   6 -18  -4   69.51    8.92
   6 -18  -4   85.72   10.66
  -6  18   4   77.41   10.41
  -6  18   4   79.69   10.05
   6 -16  -4  391.05   20.51
   6 -16  -4  416.64   20.27
  -6  16   4  417.33   21.64
  -6  16   4  429.50   21.97
   6 -14  -4  374.18   18.49
   6 -14  -4  376.54   19.21
  -6  14   4  354.96   19.17
  -6  14   4  367.96   19.57
   6 -12  -4 1113.15   37.70
  -6  12   4 1042.49   37.90
   6 -10  -4  741.87   27.93
  -6  10   4  747.54   28.69
   6  -8  -4  623.09   24.48
   6  -8  -4  640.23   24.45
  -6   8   4  610.50   24.75
  -6   8   4  682.96   25.89
   6  -6  -4  763.86   27.67
   6  -6  -4  749.34   27.39
  -6   6   4  763.30   27.64
  -6   6   4  768.70   29.97
   6  -4  -4  482.60   20.19
   6  -4  -4  470.29   19.83
  -6   4   4  468.49   19.80
  -6   4   4  464.07   21.49
   6  -2  -4  834.24   29.56
   6  -2  -4  847.79   29.98
  -6   2   4  814.33   31.11
  -6   2   4  875.59   30.24
   6   0  -4  755.42   27.48
   6   0  -4  745.88   27.59
  -6   0   4  652.68   25.47
   6   2  -4  760.40   27.96
  -6  -2   4  758.19   31.33
   6   4  -4  545.10   26.16
  -6  -4   4  489.23   20.91
   6   6  -4  794.14   31.97
   6   6  -4  766.48   29.05
  -6  -6   4  736.34   31.36
  -6  -6   4  774.64   29.00
   6   8  -4  738.00   31.00
   6   8  -4  695.68   27.78
  -6  -8   4  628.90   29.33
  -6  -8   4  695.13   27.38
   6  10  -4  851.66   32.69
   6  10  -4  798.84   33.35
  -6 -10   4  819.45   35.04
  -6 -10   4  805.89   30.84
  -6 -12   4 1142.05   45.09
  -6 -12   4 1146.89   40.59
  -6 -14   4  416.91   21.83
  -6 -14   4  415.81   25.40
   6  16  -4  426.32   25.04
  -6 -16   4  447.06   26.76
  -6 -16   4  385.66   21.68
   6  18  -4   75.74   11.03
  -6 -18   4   68.46   14.39
   6  20  -4   11.27    9.71
   6  20  -4   22.37    7.67
  -6 -20   4   14.37    9.22
  -6 -20   4   10.23    7.67
   6  22  -4   11.34    7.05
   6  22  -4   10.38    9.97
  -6 -22   4   25.68    9.40
  -6 -22   4   19.48    8.85
   6  24  -4   35.95    8.55
   6  24  -4   28.10   11.13
  -6 -24   4   31.29    9.83
  -6 -24   4   21.41    8.75
   6  26  -4   -7.72    9.10
   6  26  -4    2.01    6.57
  -6 -26   4   -0.40    7.33
  -6 -26   4    4.77    7.77
   7 -25  -4  250.84   18.79
   7 -25  -4  316.66   20.27
  -7  25   4  321.09   23.34
  -7  25   4  260.38   19.10
   7 -23  -4  191.66   14.89
   7 -23  -4  161.79   14.96
  -7  23   4  164.41   15.38
  -7  23   4  182.94   17.48
   7 -21  -4  381.93   22.28
   7 -21  -4  395.89   21.20
  -7  21   4  399.63   22.68
  -7  21   4  467.39   25.66
   7 -19  -4  604.56   28.00
   7 -19  -4  594.60   26.12
  -7  19   4  607.74   27.74
  -7  19   4  627.79   29.12
   7 -17  -4  272.69   15.96
   7 -17  -4  233.14   16.14
  -7  17   4  250.15   16.43
  -7  17   4  240.74   16.32
   7 -15  -4  573.72   23.48
  -7  15   4  516.75   24.10
   7 -13  -4  154.46   12.31
  -7  13   4  160.13   12.67
  -7  13   4  176.31   12.45
   7 -11  -4  192.07   12.61
   7 -11  -4  172.30   11.13
  -7  11   4  182.94   12.69
  -7  11   4  191.24   12.64
   7  -9  -4  405.44   17.69
   7  -9  -4  391.47   17.81
  -7   9   4  447.75   19.29
  -7   9   4  427.28   20.91
   7  -7  -4   17.33    5.66
   7  -7  -4   34.71    5.60
  -7   7   4   24.63    7.15
  -7   7   4   29.74    5.72
   7  -5  -4  267.02   13.45
   7  -5  -4  270.20   13.88
  -7   5   4  287.48   14.04
  -7   5   4  257.48   15.32
   7  -3  -4  120.90    9.71
   7  -3  -4  141.60    9.93
  -7   3   4  121.93    9.20
  -7   3   4  123.77   11.15
   7  -1  -4   11.38    5.09
   7  -1  -4    9.64    5.03
  -7   1   4   18.32    6.71
  -7   1   4   14.69    5.52
   7   1  -4    9.72    5.14
   7   1  -4   17.12    6.00
  -7  -1   4   13.87    5.32
  -7  -1   4   24.77    7.51
   7   3  -4  119.00   10.03
  -7  -3   4  127.48   10.30
  -7  -3   4  115.82   11.93
   7   5  -4  289.83   17.66
  -7  -5   4  290.25   15.82
   7   7  -4   12.49    6.31
   7   7  -4   33.91    9.08
  -7  -7   4   27.92    7.09
  -7  -7   4   36.59    9.15
   7   9  -4  460.61   21.71
   7   9  -4  444.02   23.30
  -7  -9   4  439.87   20.63
  -7  -9   4  411.93   23.74
   7  11  -4  185.29   14.15
   7  11  -4  230.51   17.64
  -7 -11   4  181.28   18.47
  -7 -11   4  198.98   14.59
   7  13  -4  183.64   16.40
   7  13  -4  171.05   13.94
   7  15  -4  555.88   28.60
   7  15  -4  651.30   28.58
  -7 -15   4  631.38   32.01
   7  17  -4  276.28   20.62
   7  17  -4  288.87   18.56
  -7 -17   4  291.08   21.52
  -7 -17   4  249.32   18.60
   7  19  -4  655.03   33.64
   7  19  -4  651.30   29.59
  -7 -19   4  618.25   29.61
  -7 -19   4  689.74   34.17
   7  21  -4  499.33   30.28
   7  21  -4  513.85   26.18
  -7 -21   4  531.55   28.21
  -7 -21   4  469.74   27.82
   7  23  -4  198.98   18.76
   7  23  -4  188.48   15.90
  -7 -23   4  180.87   16.21
  -7 -23   4  195.25   17.82
   7  25  -4  355.10   22.21
   7  25  -4  275.04   22.58
  -7 -25   4  338.51   21.90
  -7 -25   4  308.23   21.89
   8 -24  -4    8.59    6.82
   8 -24  -4    8.14    6.91
  -8  24   4    4.47    6.35
  -8  24   4    6.15  110.15
   8 -22  -4   67.08   10.12
   8 -22  -4   43.88    8.10
  -8  22   4   43.75    9.31
  -8  22   4   59.56   10.80
   8 -20  -4   14.85    6.84
   8 -20  -4   18.60    6.24
  -8  20   4    9.87    6.44
  -8  20   4   10.72    7.65
   8 -18  -4   43.67    7.01
   8 -16  -4  186.26   13.55
   8 -16  -4  184.74   13.79
  -8  16   4  170.22   12.86
  -8  16   4  186.54   13.69
   8 -14  -4  148.79   10.36
   8 -14  -4  141.46   11.48
  -8  14   4  147.27   11.96
  -8  14   4  144.36   10.88
   8 -12  -4  121.19    8.84
   8 -12  -4  118.60    9.98
  -8  12   4  118.48   10.29
  -8  12   4  136.32    9.87
   8 -10  -4   99.42    7.63
   8 -10  -4   91.42    8.53
  -8  10   4   84.99    9.85
  -8  10   4   95.59    7.99
   8  -8  -4  325.23   15.32
   8  -8  -4  357.04   14.74
  -8   8   4  345.42   15.14
  -8   8   4  354.69   17.67
   8  -6  -4  608.15   22.17
   8  -6  -4  588.79   20.73
  -8   6   4  595.71   23.47
  -8   6   4  602.76   21.21
   8  -4  -4  580.08   20.70
   8  -4  -4  613.68   22.32
  -8   4   4  532.10   22.03
  -8   4   4  586.44   20.87
   8  -2  -4 1674.57   50.02
   8  -2  -4 1703.60   50.15
  -8   2   4 1729.88   50.62
  -8   2   4 1624.79   50.86
   8   0  -4 2912.17   81.76
   8   0  -4 2885.90   81.61
  -8   0   4 2995.14   86.95
  -8   0   4 2960.57   82.62
   8   2  -4 1657.97   50.40
   8   2  -4 1782.42   53.97
  -8  -2   4 1651.06   49.61
  -8  -2   4 1711.90   55.01
  -8  -4   4  628.76   27.70
  -8  -4   4  613.41   23.47
   8   6  -4  625.72   27.09
  -8  -6   4  627.93   31.87
  -8  -6   4  607.88   24.13
   8   8  -4  351.92   18.63
   8   8  -4  357.18   21.60
  -8  -8   4  346.94   21.20
  -8  -8   4  338.92   18.05
   8  10  -4  114.48   13.22
   8  10  -4  108.65   10.94
  -8 -10   4  112.16   13.88
  -8 -10   4  108.73   10.94
   8  12  -4  155.29   13.10
   8  12  -4  145.61   14.52
  -8 -12   4  157.92   13.40
  -8 -12   4  131.77   14.60
   8  14  -4  136.70   14.95
   8  14  -4  167.59   14.44
  -8 -14   4  166.21   14.24
  -8 -14   4  173.68   16.50
   8  16  -4  160.96   14.15
   8  16  -4  162.34   16.48
  -8 -16   4  195.11   15.92
  -8 -16   4  170.91   16.50
   8  18  -4   47.25   12.43
   8  20  -4   17.95    7.08
   8  20  -4    6.55    8.61
  -8 -20   4   13.14    7.76
  -8 -20   4   18.45    8.01
   8  22  -4   68.66   10.19
   8  22  -4   56.22   12.04
  -8 -22   4   49.30    9.67
  -8 -22   4   51.05   10.44
   8  24  -4   16.76    9.35
   8  24  -4    8.19    7.22
  -8 -24   4   10.29    7.67
  -8 -24   4    1.69    7.34
  -9  21   4  256.37   18.75
   9 -19  -4  437.10   20.42
   9 -19  -4  440.14   21.35
   9 -17  -4  248.77   14.80
   9 -17  -4  290.39   14.63
   9 -15  -4  378.19   17.16
   9 -15  -4  385.52   16.33
  -9  15   4  355.38   17.13
   9 -13  -4  327.31   14.67
   9 -13  -4  314.17   14.52
   9 -11  -4    6.24    3.03
   9 -11  -4   11.05    4.25
  -9  11   4    0.86    4.56
  -9  11   4    9.47    4.08
   9  -9  -4   61.29    5.37
   9  -9  -4   75.79   13.45
  -9   9   4   82.91    5.97
  -9   9   4   69.33    6.49
  -9   7   4   35.91    3.93
  -9   7   4   34.79    5.59
   9  -5  -4   42.06    4.04
   9  -5  -4   31.32    4.65
  -9   5   4   33.48    4.07
  -9   5   4   36.40    6.03
   9  -3  -4  127.23    8.17
   9  -3  -4  116.29    7.05
  -9   3   4  127.49    7.41
  -9   3   4  135.93    9.91
   9  -1  -4    1.98    4.65
   9  -1  -4   -4.88    3.89
  -9   1   4    3.06    3.51
  -9   1   4    6.02    5.59
   9   1  -4    2.48    4.40
   9   1  -4    3.35    4.76
  -9  -1   4    1.87    4.00
  -9  -1   4    1.45    6.61
   9   3  -4  134.09   10.18
   9   3  -4  131.50   10.00
  -9  -3   4  153.08   13.19
  -9  -3   4  136.45    9.90
   9   5  -4   32.63    6.76
  -9  -5   4   53.92    9.75
  -9  -5   4   43.07    7.30
   9   7  -4   40.96    9.33
   9   7  -4   41.40    7.69
  -9  -7   4   36.98    7.51
  -9  -7   4   47.04    9.42
   9   9  -4   71.64   11.10
   9   9  -4   86.40    9.94
  -9  -9   4   79.57   11.13
  -9  -9   4   77.75    9.57
   9  11  -4   15.50    6.37
   9  11  -4   16.72    8.48
  -9 -11   4    6.06    6.76
  -9 -11   4   13.45    7.76
   9  13  -4  387.32   20.84
   9  13  -4  348.88   22.59
  -9 -13   4  391.33   23.22
  -9 -13   4  372.80   21.17
   9  15  -4  413.73   22.25
   9  15  -4  371.83   24.67
  -9 -15   4  430.46   23.29
  -9 -15   4  484.26   26.85
   9  17  -4  318.32   19.72
  -9 -17   4  303.94   21.16
  -9 -17   4  276.14   21.89
   9  19  -4  511.22   26.18
   9  19  -4  455.77   27.96
  -9 -19   4  490.89   26.52
  -9 -19   4  472.09   26.65
   9  21  -4  317.08   23.63
   9  21  -4  320.81   20.80
  -9 -21   4  303.66   20.76
  -9 -21   4  329.66   21.82
 -10   2   4  692.92   20.59
  10   0  -4 1226.96   36.19
  10   0  -4 1199.44   35.94
 -10   0   4 1191.14   34.94
 -10   0   4 1169.57   35.68
  10   2  -4  738.00   25.29
  10   2  -4  747.82   25.96
 -10  -2   4  737.72   26.45
 -10  -2   4  747.12   24.99
 -10  -4   4  741.32   26.34
 -10  -4   4  671.90   26.58
  10   6  -4  554.50   23.40
 -10  -6   4  526.43   25.04
  10   8  -4  352.20   20.70
  10   8  -4  319.01   17.48
 -10  -8   4  297.85   18.03
 -10  -8   4  272.27   16.23
  10  10  -4  178.38   13.66
  10  10  -4  185.29   16.43
 -10 -10   4  182.39   14.37
 -10 -10   4  176.31   14.48
  10  12  -4   78.06   12.67
  10  12  -4   68.14    9.85
 -10 -12   4   81.75   10.94
 -10 -12   4   80.41   11.21
  10  14  -4   77.51   12.86
  10  14  -4   65.88    9.73
 -10 -14   4   67.16   10.94
 -10 -14   4   80.59   11.74
  10  16  -4   85.95   10.94
  10  16  -4   72.94   13.97
 -10 -16   4   80.89   12.80
 -10 -16   4   66.31   10.72
  10  18  -4   87.86   13.80
  10  18  -4   87.12   11.05
 -10 -18   4   94.58   12.27
 -10 -18   4   82.10   11.67
  10  20  -4   55.48    9.32
  10  20  -4   23.67   10.36
 -10 -20   4   42.53    9.29
 -10 -20   4   41.97    9.64
  11   3  -4   53.17    5.96
  11   3  -4   63.00    6.31
 -11  -3   4   61.49    6.80
  11   5  -4   29.99    5.89
  11   5  -4   35.33    8.30
 -11  -5   4   29.81    5.66
 -11  -5   4   28.72    6.35
  11   9  -4  645.35   26.94
  11   9  -4  674.53   30.85
 -11  -9   4  683.10   29.15
 -11  -9   4  631.94   26.99
  11  11  -4  241.44   15.78
  11  11  -4  227.75   18.65
 -11 -11   4  230.93   16.51
 -11 -11   4  218.21   16.12
  11  13  -4   52.38    8.45
  11  13  -4   39.09   11.02
 -11 -13   4   52.31   10.18
 -11 -13   4   54.00    9.15
  11  15  -4   96.23   14.05
  11  15  -4  100.14   11.16
 -11 -15   4  109.03   13.58
 -11 -15   4   87.23   11.50
  11  17  -4   70.18   13.37
 -11 -17   4   91.14   13.54
  12   6  -4  298.41   15.89
  12   6  -4  311.41   17.81
  12   8  -4  191.79   15.51
 -12  -8   4  159.02   13.91
  12  10  -4  278.63   19.59
  12  10  -4  266.46   16.47
  12  12  -4  299.24   18.43
  12  12  -4  244.06   19.66
 -12 -12   4  277.94   19.07
 -12 -12   4  290.94   19.40
  12  14  -4   78.42   13.97
  12  14  -4   86.59   10.41
 -12 -14   4   92.45   11.77
 -12 -14   4   88.90   18.07
  -4  -6  -5   10.55    6.87
  -4  -6  -5    3.08    6.24
   4   6   5    6.89    7.09
   4   6   5   -2.27    7.56
  -4  -4  -5    1.78    7.09
  -4  -4  -5    6.76    6.62
   4   4   5    3.04    7.31
   4   4   5   -2.46    8.50
  -4  -2  -5    2.32    6.43
  -4  -2  -5   -3.79    6.40
   4   2   5   -6.24    7.04
   4   2   5   -2.61    8.17
  -4   0  -5    5.14    6.83
  -4   0  -5    0.30    6.86
   4   0   5   -2.01    7.12
  -4   2  -5    7.33    7.47
  -4   2  -5    7.20    6.75
   4  -2   5    9.15    9.36
   4  -2   5   -1.18    7.90
  -4   4  -5    9.04    7.00
  -4   4  -5    3.21    6.37
   4  -4   5    7.47    8.64
   4  -4   5    4.12    7.19
  -4   6  -5   10.34    7.79
  -4   6  -5   14.23    7.27
   4  -6   5    6.68    7.61
   4  -6   5   11.08    9.28
  -3 -11  -5  262.59   19.37
  -3 -11  -5  241.16   17.30
   3  11   5  260.24   20.01
   3  11   5  243.51   18.29
  -3  -9  -5  236.04   18.74
  -3  -9  -5  236.60   16.99
   3   9   5  241.71   19.39
   3   9   5  223.46   17.69
  -3  -7  -5  347.77   20.37
  -3  -7  -5  344.32   22.47
   3   7   5  336.16   21.38
   3   7   5  345.42   22.39
  -3  -5  -5  395.06   24.03
  -3  -5  -5  360.77   20.71
   3   5   5  369.07   22.39
   3   5   5  370.87   23.04
  -3  -3  -5  580.36   27.06
  -3  -3  -5  525.74   27.97
   3   3   5  630.42   32.54
   3   3   5  565.70   29.11
  -3  -1  -5  113.85   11.99
  -3  -1  -5  113.72   13.45
   3   1   5  119.68   14.99
   3   1   5  115.37   13.62
  -3   1  -5  119.93   13.79
  -3   1  -5  129.24   12.58
   3  -1   5  134.21   15.87
   3  -1   5  117.73   13.80
  -3   3  -5  617.56   28.26
  -3   3  -5  561.00   28.86
   3  -3   5  535.28   28.44
   3  -3   5  589.21   31.76
  -3   5  -5  405.02   24.92
  -3   5  -5  396.17   22.18
   3  -5   5  379.30   23.69
   3  -5   5  409.45   26.18
  -3   7  -5  349.29   22.95
  -3   7  -5  385.94   21.86
   3  -7   5  350.54   24.34
   3  -7   5  385.39   23.83
  -3   9  -5  289.42   18.90
  -3   9  -5  287.90   20.99
   3  -9   5  233.55   19.47
  -3  11  -5  237.01   17.37
  -3  11  -5  227.75   18.75
   3 -11   5  216.41   17.73
   3 -11   5  233.69   20.31
  -3  13  -5  140.35   13.45
  -3  13  -5  134.44   15.04
   3 -13   5  134.97   16.25
   3 -13   5  127.55   14.06
  -2 -14  -5  281.95   19.83
  -2 -14  -5  322.74   20.38
  -2 -12  -5  307.95   19.72
  -2 -12  -5  291.63   20.13
   2  12   5  308.50   21.74
   2  12   5  280.02   19.95
  -2 -10  -5  128.30   13.77
  -2 -10  -5  102.71   11.89
   2  10   5  112.52   12.87
   2  10   5  107.58   13.22
  -2  -8  -5  217.65   17.05
  -2  -8  -5  181.70   15.09
   2   8   5  211.98   17.27
   2   8   5  180.32   15.86
  -2  -6  -5   42.36    8.70
  -2  -6  -5   55.81    9.83
   2   6   5   57.11   10.36
   2   6   5   50.64    9.78
  -2  -4  -5    2.74    6.17
  -2  -4  -5    3.04    6.82
   2   4   5    0.10    6.13
   2   4   5   -0.61    7.01
  -2  -2  -5    7.73    6.60
  -2  -2  -5   -4.88    6.53
   2   2   5    4.84    9.04
   2   2   5   -1.56    7.48
  -2   0  -5   -7.65    6.35
  -2   0  -5  -10.11    6.00
   2   0   5   -5.38    8.39
   2   0   5   11.37    7.74
  -2   2  -5    6.87    6.83
  -2   2  -5    2.45    6.29
   2  -2   5   12.69    7.62
   2  -2   5    5.16    8.73
  -2   4  -5   -4.31    6.91
  -2   4  -5  -10.15    5.96
   2  -4   5   -1.91    7.90
   2  -4   5   11.38    9.83
  -2   6  -5   58.02    9.87
  -2   6  -5   65.03   11.28
   2  -6   5   78.18   11.50
   2  -6   5   60.04   11.71
  -2   8  -5  196.50   15.79
  -2   8  -5  191.93   16.91
   2  -8   5  196.50   16.79
   2  -8   5  204.52   18.43
  -2  10  -5   93.80   13.18
  -2  10  -5  119.65   12.64
   2 -10   5  125.79   15.50
   2 -10   5  119.25   13.45
  -2  12  -5  296.61   19.22
  -2  12  -5  340.72   23.04
   2 -12   5  331.73   23.63
   2 -12   5  325.93   21.05
  -2  14  -5  334.91   20.49
  -2  14  -5  325.23   22.42
   2 -14   5  268.95   19.58
   2 -14   5  328.14   23.81
  -2  16  -5  195.25   17.70
  -2  16  -5  216.82   16.55
   2 -16   5  197.60   17.28
  -1 -17  -5   45.98    9.25
  -1 -17  -5   46.46    9.21
   1  17   5   36.57    8.91
   1  17   5   39.26    9.78
  -1 -15  -5   87.95   11.53
  -1 -15  -5   95.86   11.57
   1  15   5   75.40   11.62
   1  15   5   65.12   10.69
  -1 -13  -5  235.63   17.63
  -1 -13  -5  201.34   15.90
   1  13   5  207.42   17.34
   1  13   5  247.11   18.45
  -1 -11  -5  178.38   15.03
  -1 -11  -5  152.94   14.52
   1  11   5  173.82   15.67
   1  11   5  193.73   16.48
  -1  -9  -5  538.18   27.12
  -1  -9  -5  493.80   25.01
   1   9   5  467.25   25.07
   1   9   5  478.86   25.73
  -1  -7  -5  489.92   24.20
  -1  -7  -5  465.86   24.88
   1   7   5  451.34   24.48
   1   7   5  421.06   23.48
  -1  -5  -5  393.13   21.59
  -1  -5  -5  334.91   20.94
   1   5   5  343.49   21.05
   1   5   5  392.99   22.97
  -1  -3  -5  682.55   29.73
  -1  -3  -5  671.21   30.59
   1   3   5  695.13   33.88
   1   3   5  630.83   29.63
  -1  -1  -5  415.39   22.26
  -1  -1  -5  428.39   23.76
   1   1   5  443.32   26.40
   1   1   5  401.43   23.26
  -1   1  -5  379.16   22.50
  -1   1  -5  411.93   22.14
   1  -1   5  442.91   26.33
   1  -1   5  387.18   22.87
  -1   3  -5  666.37   31.32
  -1   3  -5  649.91   28.69
   1  -3   5  665.26   32.87
   1  -3   5  647.56   30.17
  -1   5  -5  451.21   25.07
  -1   5  -5  383.31   21.54
   1  -5   5  414.01   23.51
   1  -5   5  386.08   24.35
  -1   7  -5  445.12   24.90
  -1   7  -5  496.84   24.96
   1  -7   5  470.84   24.95
   1  -7   5  385.25   25.03
  -1   9  -5  557.54   27.01
  -1   9  -5  537.49   27.78
   1  -9   5  563.21   27.17
   1  -9   5  537.22   29.99
  -1  11  -5  165.38   14.56
  -1  11  -5  185.57   16.65
   1 -11   5  179.63   15.71
   1 -11   5  136.44   15.82
  -1  13  -5  232.59   16.95
  -1  13  -5  236.73   18.88
   1 -13   5  236.32   17.88
   1 -13   5  222.91   19.58
  -1  15  -5   85.19   10.84
  -1  15  -5   96.13   13.44
   1 -15   5  100.28   14.37
   1 -15   5   97.36   12.14
  -1  17  -5   43.43   10.38
  -1  17  -5   50.60    9.26
   1 -17   5   52.56   12.09
   1 -17   5   39.62    9.72
   0 -20  -5  180.87   16.10
   0 -20  -5  193.04   16.32
   0  20   5  204.93   17.91
   0  20   5  187.65   16.48
   0 -18  -5  137.92   13.94
   0 -18  -5  112.91   12.72
   0  18   5  114.25   13.63
   0  18   5  111.09   12.93
   0 -16  -5  220.42   17.02
   0 -16  -5  182.94   15.50
   0  16   5  197.05   16.55
   0  16   5  173.26   16.03
   0 -14  -5  148.10   13.62
   0 -14  -5  148.93   14.16
   0  14   5  131.88   13.87
   0  14   5  164.28   15.04
   0 -12  -5  123.75   12.89
   0 -12  -5  147.27   13.69
   0  12   5  137.96   13.95
   0  12   5  119.11   13.23
   0 -10  -5  174.79   14.87
   0 -10  -5  186.12   15.22
   0  10   5  159.16   15.21
   0  10   5  178.66   15.29
   0  -8  -5  298.96   19.07
   0  -8  -5  249.32   17.45
   0   8   5  273.93   18.60
   0   8   5  270.20   19.05
   0  -6  -5  113.72   12.06
   0  -6  -5  132.49   12.92
   0   6   5  129.18   13.65
   0   6   5  128.82   13.01
   0  -4  -5   26.11    7.77
   0   4   5   32.88    8.57
   0   4  -5   20.08    8.26
   0  -4   5   26.80    8.45
   0   6  -5  129.58   13.57
   0   6  -5  121.64   12.58
   0  -6   5  120.93   12.79
   0  -6   5  111.62   13.99
   0   8  -5  323.02   21.24
   0   8  -5  303.11   18.97
   0  -8   5  291.08   21.30
   0  -8   5  292.88   19.29
   0  10  -5  178.10   14.89
   0  10  -5  147.68   15.07
   0 -10   5  195.94   18.06
   0 -10   5  221.25   16.66
   0  12  -5  135.60   13.11
   0  12  -5  148.93   15.00
   0 -12   5  149.90   16.46
   0 -12   5  132.73   13.32
   0  14  -5  174.92   14.82
   0  14  -5  168.98   16.04
   0 -14   5  190.83   18.07
   0 -14   5  170.50   15.16
   0  16  -5  204.65   16.03
   0  16  -5  178.10   16.98
   0 -16   5  211.84   16.97
   0 -16   5  210.74   19.48
   0  18  -5  122.53   14.69
   0  18  -5   95.11   11.91
   0 -18   5  118.12   13.44
   0 -18   5  102.77   14.53
   0  20  -5  199.95   16.07
   0 -20   5  203.27   19.54
   1 -21  -5   21.96    7.73
   1 -21  -5   12.72    7.44
  -1  21   5    4.08    7.63
  -1  21   5    9.96    7.36
   1 -19  -5   55.86   10.33
   1 -19  -5   53.71    9.32
  -1  19   5   40.18    9.36
  -1  19   5   55.92   10.21
   1 -17  -5   58.63   10.08
   1 -17  -5   47.83    8.77
  -1  17   5   58.35   10.52
  -1  17   5   54.79    9.97
   1 -15  -5   11.33    6.91
   1 -15  -5   24.28    7.25
  -1  15   5   35.39    8.56
  -1  15   5   18.42    7.74
   1 -13  -5  256.51   17.80
   1 -13  -5  270.75   18.29
  -1  13   5  250.70   18.23
  -1  13   5  252.64   17.99
   1 -11  -5  296.47   19.28
   1 -11  -5  324.27   19.83
  -1  11   5  304.77   20.52
  -1  11   5  315.97   19.73
   1  -9  -5  179.49   17.77
   1  -7  -5  487.85   24.60
  -1   7   5  534.45   27.09
   1  -5  -5  715.60   30.56
   1  -5  -5  715.46   30.79
  -1   5   5  667.34   30.59
  -1   5   5  729.29   31.15
   1  -3  -5  976.95   37.78
   1  -3  -5 1011.52   38.40
  -1   3   5 1004.05   38.21
  -1   3   5 1136.52   45.45
   1  -1  -5  797.18   33.09
   1  -1  -5  891.49   35.00
   1   1  -5  867.57   34.53
   1   1  -5  828.16   34.09
  -1  -1   5  962.70   40.67
  -1  -1   5  885.54   34.85
   1   3  -5 1037.93   39.16
   1   3  -5  982.48   38.32
  -1  -3   5 1016.63   38.39
  -1  -3   5 1076.37   44.68
   1   5  -5  766.35   32.08
   1   5  -5  676.05   31.79
  -1  -5   5  752.10   32.08
  -1  -5   5  745.33   34.98
   1   9  -5  187.51   16.14
   1   9  -5  192.62   16.33
  -1  -9   5  169.95   17.92
  -1  -9   5  206.31   15.82
   1  11  -5  372.11   22.59
   1  11  -5  362.15   21.24
  -1 -11   5  329.11   20.08
  -1 -11   5  318.46   22.58
   1  13  -5  272.96   18.53
   1  13  -5  261.35   19.14
  -1 -13   5  264.39   17.76
  -1 -13   5  268.54   20.92
   1  15  -5   33.21    9.15
   1  15  -5   21.38    7.67
  -1 -15   5   16.51    8.08
  -1 -15   5   19.44   10.01
   1  17  -5   53.60    9.83
   1  17  -5   62.06   13.19
  -1 -17   5   46.27   11.75
  -1 -17   5   72.14   11.15
   1  19  -5   79.33   13.79
   1  19  -5   70.87   10.83
  -1 -19   5   59.27   10.63
  -1 -19   5   40.94   11.56
   1  21  -5    0.83   10.95
   1  21  -5   10.77    7.33
  -1 -21   5   11.93    8.84
  -1 -21   5   -1.45    9.47
   2 -22  -5  211.98   17.95
   2 -22  -5  226.50   17.04
  -2  22   5  214.75   18.00
  -2  22   5  203.82   17.44
   2 -20  -5  143.95   13.95
   2 -20  -5  152.66   15.10
  -2  20   5  167.73   15.82
   2 -18  -5  253.74   17.74
   2 -18  -5  235.63   18.05
  -2  18   5  217.10   17.77
  -2  18   5  246.55   18.68
   2 -16  -5  502.78   26.55
  -2  16   5  525.05   27.73
  -2  16   5  458.40   25.46
   2 -14  -5  220.00   16.65
   2 -14  -5  273.24   18.47
  -2  14   5  204.52   16.23
  -2  14   5  248.90   18.41
   2 -10  -5   90.59   11.56
   2 -10  -5   92.59   10.99
  -2  10   5  102.15   11.81
  -2  10   5  105.52   12.72
   2  -8  -5  130.58   12.40
   2  -8  -5  126.37   12.60
  -2   8   5  118.73   12.90
  -2   8   5  116.35   11.89
   2  -6  -5  175.34   14.20
   2  -6  -5  199.95   15.00
  -2   6   5  186.68   14.80
  -2   6   5  188.75   15.57
   2  -4  -5   21.60    7.40
   2  -4  -5   18.35    6.76
  -2   4   5    6.42    6.61
  -2   4   5   15.51    9.14
   2  -2  -5  364.23   20.23
   2  -2  -5  300.34   18.49
  -2   2   5  371.97   23.85
  -2   2   5  341.27   19.58
   2   0  -5    2.72    6.55
   2   0  -5   -3.60    6.24
  -2   0   5    6.61    6.40
  -2   0   5   -7.01    8.61
   2   2  -5  385.94   21.10
   2   2  -5  353.44   20.34
  -2  -2   5  346.11   19.83
  -2  -2   5  354.55   23.20
   2   4  -5   12.61    7.25
   2   4  -5   12.72    7.29
  -2  -4   5   27.53    9.64
  -2  -4   5   15.18    7.01
   2   6  -5  203.41   16.16
   2   6  -5  207.56   15.76
  -2  -6   5  227.47   16.15
  -2  -6   5  217.51   18.49
   2   8  -5  128.17   13.55
   2   8  -5  152.66   13.79
  -2  -8   5  146.58   15.82
  -2  -8   5  150.59   13.36
   2  12  -5  137.12   13.19
   2  12  -5  161.93   14.99
  -2 -12   5  161.79   14.15
  -2 -12   5  162.48   16.75
   2  14  -5  287.35   22.22
   2  14  -5  280.85   18.65
  -2 -14   5  276.84   21.45
  -2 -14   5  300.07   19.17
   2  16  -5  572.20   27.96
   2  16  -5  622.81   33.33
  -2 -16   5  549.38   26.90
  -2 -16   5  501.26   29.79
   2  18  -5  295.92   22.72
   2  18  -5  253.60   18.49
  -2 -18   5  264.67   22.06
  -2 -18   5  234.38   17.85
   2  20  -5  175.48   15.71
   2  20  -5  173.26   18.39
  -2 -20   5  189.86   18.93
  -2 -20   5  194.84   16.23
   2  22  -5  278.91   19.44
  -2 -22   5  246.28   21.28
   3 -23  -5   -0.30    6.42
   3 -23  -5    7.18    7.27
  -3  23   5    8.45    7.87
  -3  23   5    6.47    7.37
   3 -21  -5  128.59   13.23
   3 -21  -5  127.37   13.88
  -3  21   5  125.06   14.12
  -3  21   5  124.12   14.06
   3 -19  -5  156.39   15.14
   3 -19  -5  150.59   14.04
  -3  19   5  155.29   15.32
  -3  19   5  177.83   16.36
   3 -17  -5   43.21    8.63
   3 -17  -5   52.26    9.64
  -3  17   5   65.10   10.55
  -3  17   5   44.80    9.94
   3 -13  -5  207.97   16.05
   3 -13  -5  238.53   16.75
  -3  13   5  233.69   17.67
  -3  13   5  236.46   17.15
   3 -11  -5  177.83   14.49
   3 -11  -5  173.68   14.95
  -3  11   5  203.13   15.45
  -3  11   5  176.86   15.87
   3  -9  -5  260.38   17.05
  -3   9   5  245.03   17.87
  -3   9   5  240.88   16.37
   3  -7  -5  492.69   24.01
   3  -7  -5  490.20   24.06
  -3   7   5  471.81   23.33
  -3   7   5  480.11   24.64
   3  -5  -5  634.57   27.93
   3  -5  -5  706.33   29.59
  -3   5   5  633.18   27.34
   3  -3  -5 1193.49   42.49
   3  -3  -5 1162.52   41.79
  -3   3   5 1305.36   49.06
  -3   3   5 1195.15   42.24
   3  -1  -5 1010.82   38.00
   3  -1  -5  981.23   36.91
  -3   1   5 1063.65   42.56
  -3   1   5 1005.43   37.35
   3   1  -5  992.99   37.42
   3   1  -5  995.06   37.70
  -3  -1   5  978.05   36.53
  -3  -1   5 1006.81   41.08
   3   3  -5 1238.02   44.11
   3   3  -5 1227.92   43.59
  -3  -3   5 1170.81   41.43
  -3  -3   5 1184.78   45.99
   3   5  -5  740.35   30.81
   3   5  -5  703.29   30.37
  -3  -5   5  688.49   29.04
  -3  -5   5  682.13   32.81
   3   7  -5  507.90   25.19
   3   7  -5  511.36   25.65
  -3  -7   5  551.18   25.42
  -3  -7   5  483.29   27.64
   3   9  -5  219.03   16.73
   3   9  -5  228.99   16.40
  -3  -9   5  230.65   19.30
  -3  -9   5  264.53   17.19
   3  11  -5  180.73   15.21
  -3 -11   5  191.66   18.61
   3  13  -5  259.69   18.03
   3  13  -5  305.87   22.19
  -3 -13   5  260.10   17.42
  -3 -13   5  242.96   19.91
   3  15  -5  118.28   13.11
   3  15  -5  121.16   15.61
  -3 -15   5  128.09   12.64
  -3 -15   5  104.76   14.44
   3  17  -5   58.26   10.48
   3  17  -5   64.76   13.08
  -3 -17   5   50.71   10.04
  -3 -17   5   53.36   12.29
   3  19  -5  188.61   18.67
   3  19  -5  192.49   16.43
  -3 -19   5  176.17   15.49
  -3 -19   5  191.79   19.08
   3  21  -5  142.15   14.31
   3  21  -5  143.26   16.94
  -3 -21   5  152.25   14.77
  -3 -21   5  164.41   17.95
   4 -22  -5  519.93   26.52
   4 -22  -5  514.40   27.86
  -4  22   5  493.11   27.34
  -4  22   5  550.35   29.00
   4 -20  -5  285.82   20.02
   4 -20  -5  350.95   21.02
  -4  20   5  295.50   20.74
  -4  20   5  334.50   22.10
   4 -18  -5  105.12   11.62
  -4  18   5  104.01   12.74
   4 -16  -5  242.96   17.42
   4 -16  -5  226.23   16.62
  -4  16   5  240.05   18.16
  -4  16   5  250.70   18.47
   4 -14  -5  271.44   18.10
   4 -14  -5  285.82   18.05
  -4  14   5  297.30   19.70
  -4  14   5  279.46   18.67
   4 -12  -5  436.00   23.31
   4 -12  -5  505.97   24.36
  -4  12   5  552.01   26.26
  -4  12   5  482.04   25.64
   4 -10  -5  453.97   23.02
   4 -10  -5  515.23   24.49
  -4  10   5  478.59   25.07
   4  -8  -5  374.74   20.40
   4  -8  -5  354.96   19.58
  -4   8   5  354.69   20.74
  -4   8   5  381.93   20.51
   4  -6  -5  244.62   16.39
   4  -6  -5  246.69   16.33
  -4   6   5  216.13   16.62
  -4   6   5  244.62   16.07
   4  -4  -5   11.31    6.76
   4  -4  -5   -1.52    6.35
  -4   4   5   -4.20    5.88
  -4   4   5    0.37    7.91
   4  -2  -5   12.40    6.55
   4  -2  -5   16.37    7.91
  -4   2   5   20.76    9.06
  -4   2   5   12.69    6.75
   4   0  -5   -3.01    6.00
   4   0  -5   -5.96    5.84
  -4   0   5    1.37    6.11
  -4   0   5   -7.98    7.70
   4   2  -5   18.29    7.01
   4   2  -5    9.54    6.55
  -4  -2   5   28.58    9.57
  -4  -2   5   14.87    6.78
   4   4  -5    0.30    6.60
   4   4  -5    0.84    6.54
  -4  -4   5    3.89    8.32
  -4  -4   5   -1.53    6.15
   4   6  -5  249.32   17.26
   4   6  -5  230.79   16.81
  -4  -6   5  257.61   19.90
  -4  -6   5  247.80   16.26
   4   8  -5  350.40   20.89
   4   8  -5  375.29   21.18
  -4  -8   5  403.09   21.30
  -4  -8   5  356.35   23.45
   4  10  -5  457.84   23.87
   4  10  -5  485.36   30.48
  -4 -10   5  476.51   23.78
  -4 -10   5  464.62   27.23
   4  12  -5  552.84   26.80
  -4 -12   5  476.37   27.96
   4  14  -5  315.42   20.13
   4  14  -5  314.72   22.76
  -4 -14   5  309.88   19.25
  -4 -14   5  265.77   21.21
   4  16  -5  282.64   19.47
   4  16  -5  247.80   20.95
  -4 -16   5  284.30   18.45
  -4 -16   5  232.03   20.55
   4  18  -5  118.10   13.40
   4  18  -5  110.14   15.53
  -4 -18   5   97.11   14.71
  -4 -18   5  102.78   12.36
   4  20  -5  322.47   20.88
   4  20  -5  317.49   23.87
  -4 -20   5  332.01   20.94
  -4 -20   5  339.89   24.97
   4  22  -5  540.67   27.79
   4  22  -5  582.30   32.36
  -4 -22   5  598.06   33.24
  -4 -22   5  586.17   28.86
   5 -23  -5   47.29    9.79
   5 -23  -5   39.34    8.59
  -5  23   5   32.95    8.35
  -5  23   5   38.65    9.61
   5 -21  -5   65.70   10.73
   5 -21  -5   75.24   10.22
  -5  21   5   63.77   11.09
  -5  21   5   79.69   11.57
   5 -19  -5  105.29   13.07
   5 -17  -5   95.74   11.17
   5 -17  -5   81.47   10.83
  -5  17   5   87.20   11.67
  -5  17   5  110.18   12.97
   5 -15  -5  242.68   16.70
   5 -15  -5  213.78   15.96
  -5  15   5  244.89   18.18
  -5  15   5  239.36   17.45
   5 -13  -5  160.96   13.40
   5 -13  -5  156.53   14.12
  -5  13   5  146.16   13.44
  -5  13   5  144.50   14.22
   5 -11  -5  241.99   16.08
   5 -11  -5  233.28   16.30
  -5  11   5  241.30   16.54
  -5  11   5  215.85   16.58
   5  -9  -5  651.16   27.68
   5  -9  -5  573.86   25.79
  -5   9   5  560.03   26.77
  -5   9   5  561.69   25.58
   5  -7  -5  786.12   31.24
   5  -7  -5  809.49   31.90
  -5   7   5  783.35   30.97
   5  -5  -5 1198.33   41.90
   5  -5  -5 1139.01   40.82
  -5   5   5 1231.10   42.42
   5  -3  -5  292.74   17.22
   5  -3  -5  257.34   16.32
  -5   3   5  248.21   16.64
  -5   3   5  292.18   19.94
   5  -1  -5  674.11   28.28
   5  -1  -5  711.59   29.33
  -5   1   5  719.33   32.54
  -5   1   5  688.63   27.93
   5   1  -5  748.65   30.44
   5   1  -5  771.19   31.09
  -5  -1   5  731.64   32.94
  -5  -1   5  748.23   29.59
   5   3  -5  286.38   17.80
   5   3  -5  274.76   17.45
  -5  -3   5  274.62   16.59
  -5  -3   5  286.52   20.26
   5   5  -5 1315.32   46.07
  -5  -5   5 1290.01   48.54
  -5  -5   5 1283.37   43.88
   5   7  -5  788.47   32.56
  -5  -7   5  841.57   36.93
  -5  -7   5  804.23   31.83
   5   9  -5  727.07   34.29
   5   9  -5  633.60   28.40
  -5  -9   5  596.81   30.82
  -5  -9   5  639.27   27.71
   5  11  -5  280.85   20.96
   5  11  -5  258.72   17.74
  -5 -11   5  247.11   16.83
  -5 -11   5  268.40   20.95
   5  13  -5  148.24   14.02
  -5 -13   5  180.59   18.05
   5  15  -5  227.61   17.40
   5  15  -5  255.26   21.03
  -5 -15   5  243.65   17.11
  -5 -15   5  247.66   20.76
   5  17  -5  117.66   12.90
   5  17  -5  104.72   15.38
  -5 -17   5  103.41   14.82
  -5 -17   5   96.46   11.88
   5  19  -5  126.25   16.30
   5  19  -5  120.99   13.14
  -5 -19   5  132.20   13.72
  -5 -19   5  144.09   17.06
   5  21  -5   81.34   11.33
   5  21  -5   87.01   14.57
  -5 -21   5   72.56   11.33
  -5 -21   5   72.31   13.37
   5  23  -5   38.46   11.53
   5  23  -5   39.89    8.99
  -5 -23   5   40.02    9.54
  -5 -23   5   27.24   10.54
  -6  22   5  260.80   19.75
  -6  22   5  311.27   21.07
   6 -20  -5  206.87   15.51
   6 -20  -5  175.06   15.42
  -6  20   5  206.31   17.33
  -6  20   5  231.62   18.06
   6 -18  -5  313.34   20.30
   6 -18  -5  310.02   18.97
  -6  18   5  353.44   21.83
  -6  18   5  291.63   19.90
   6 -16  -5  232.59   16.88
   6 -16  -5  223.74   16.01
  -6  16   5  273.38   18.88
  -6  16   5  222.91   17.02
   6 -14  -5  284.99   18.68
   6 -14  -5  340.17   19.41
   6 -10  -5   70.47    9.57
   6 -10  -5   81.61    9.68
  -6  10   5   79.90   10.58
  -6  10   5   86.05   10.11
  -6   8   5  129.89   14.04
  -6   8   5  141.05   11.95
   6  -6  -5  157.78   13.07
   6  -6  -5  188.34   13.77
  -6   6   5  169.81   15.90
  -6   6   5  167.87   12.79
   6  -4  -5   42.24    7.74
   6  -4  -5   36.15    7.94
  -6   4   5   46.50    7.92
  -6   4   5   38.62    9.53
   6  -2  -5   -0.69    5.85
   6  -2  -5    3.03    5.89
  -6   2   5    0.35    7.61
  -6   2   5    5.93    6.11
   6   0  -5    1.08    6.02
   6   0  -5   -0.18    5.72
  -6   0   5   -9.91    7.66
  -6   0   5   -1.94    5.61
   6   2  -5   -0.43    5.92
   6   2  -5    7.98    6.51
  -6  -2   5    6.53    6.26
  -6  -2   5   12.13    8.19
   6   4  -5   38.33    7.88
   6   4  -5   51.07    8.93
  -6  -4   5   47.14    8.42
   6   6  -5  168.98   13.87
   6   6  -5  157.50   13.83
  -6  -6   5  197.05   17.42
   6   8  -5  127.42   12.53
   6   8  -5  152.80   15.53
  -6  -8   5  139.39   15.40
  -6  -8   5  154.87   13.14
  -6 -10   5   84.59   10.69
  -6 -10   5   79.69   12.78
   6  12  -5  474.16   24.14
   6  12  -5  520.62   28.18
  -6 -12   5  470.70   28.07
  -6 -12   5  462.41   23.49
   6  16  -5  276.14   22.43
   6  16  -5  282.23   19.18
  -6 -16   5  283.33   22.75
  -6 -16   5  265.08   17.93
   6  18  -5  315.55   20.63
  -6 -18   5  345.01   25.26
  -6 -18   5  336.30   21.54
   6  20  -5  188.34   17.24
  -6 -20   5  195.39   16.08
  -6 -20   5  210.46   19.80
   6  22  -5  285.82   23.22
  -6 -22   5  279.74   19.48
  -6 -22   5  305.04   23.23
   7 -21  -5    5.72    7.05
   7 -21  -5   12.60    6.64
  -7  21   5   27.63    8.77
  -7  21   5    6.08    7.58
   7 -19  -5   18.05    6.43
   7 -19  -5   18.96    7.14
  -7  19   5   17.24    7.95
  -7  19   5    5.28    7.12
   7 -17  -5    8.68    6.84
   7 -17  -5    4.72    5.60
  -7  17   5    3.26    7.19
  -7  17   5   -6.80    6.00
   7 -15  -5  166.90   14.57
   7 -15  -5  193.45   14.33
  -7  15   5  187.51   15.29
  -7  15   5  204.52   16.03
   7 -13  -5  255.40   15.99
   7 -13  -5  214.06   15.83
  -7  13   5  246.83   17.02
  -7  13   5  284.72   18.16
   7 -11  -5  532.10   23.74
   7 -11  -5  456.18   22.94
   7  -9  -5  675.08   27.17
   7  -9  -5  700.94   29.00
   7  -7  -5  419.68   20.94
   7  -7  -5  428.53   20.45
  -7   7   5  411.52   20.11
  -7   7   5  397.83   22.94
   7  -5  -5  928.55   33.98
   7  -5  -5  892.18   33.59
  -7   5   5  894.39   32.48
  -7   5   5  941.41   37.58
   7  -3  -5  631.38   26.08
   7  -3  -5  615.07   26.37
  -7   3   5  602.62   28.53
  -7   3   5  626.68   25.68
   7  -1  -5  489.65   22.47
   7  -1  -5  471.81   22.29
  -7   1   5  461.16   21.34
  -7   1   5  428.11   24.10
   7   1  -5  462.27   22.08
   7   1  -5  445.12   21.68
  -7  -1   5  459.64   24.45
  -7  -1   5  493.80   22.06
   7   3  -5  631.66   26.98
   7   3  -5  649.64   27.56
  -7  -3   5  675.91   27.23
  -7  -3   5  590.04   28.90
   7   5  -5  908.50   34.87
   7   5  -5  816.13   32.29
  -7  -5   5  947.35   39.06
  -7  -5   5  928.96   34.31
   7   7  -5  463.79   22.76
  -7  -7   5  450.52   22.00
  -7  -7   5  379.30   24.06
   7   9  -5  764.27   34.27
   7   9  -5  719.19   30.21
  -7  -9   5  632.35   32.34
  -7  -9   5  709.93   29.40
   7  11  -5  547.45   28.96
   7  11  -5  543.02   26.07
  -7 -11   5  473.19   27.92
  -7 -11   5  539.43   25.17
   7  13  -5  277.39   21.02
   7  13  -5  277.25   18.68
  -7 -13   5  263.28   21.27
  -7 -13   5  266.74   17.74
   7  15  -5  219.73   19.58
  -7 -15   5  195.53   15.75
   7  17  -5   -0.75    8.97
   7  17  -5    4.52    6.68
  -7 -17   5    6.64    7.16
  -7 -17   5   10.58    9.93
   7  19  -5   25.48    7.38
   7  19  -5   36.35   11.02
  -7 -19   5   26.81    8.45
  -7 -19   5   12.11  172.71
   7  21  -5   17.62    9.76
   7  21  -5   17.62    7.45
  -7 -21   5   12.13    7.85
   8 -20  -5  357.45   22.40
   8 -20  -5  356.76   20.66
  -8  20   5  367.27   22.47
  -8  20   5  349.16   22.43
   8 -18  -5  355.10   20.06
   8 -18  -5  348.33   21.46
  -8  18   5  338.09   22.18
  -8  18   5  368.24   21.71
   8 -16  -5  329.66   20.35
   8 -16  -5  355.66   19.36
  -8  16   5  336.30   19.53
  -8  16   5  306.43   20.15
   8 -14  -5  164.69   12.83
   8 -14  -5  148.10   13.25
  -8  14   5  154.73   14.05
  -8  14   5  180.04   14.09
   8 -12  -5  202.30   14.81
   8 -12  -5  179.49   12.93
  -8  12   5  195.25   17.31
  -8  12   5  203.55   14.46
   8 -10  -5  162.34   13.30
   8 -10  -5  145.19   11.37
  -8  10   5  144.36   14.88
  -8  10   5  170.08   12.74
   8  -8  -5    8.31    5.24
  -8   8   5   11.12    5.66
  -8   8   5    2.28    7.76
   8  -6  -5   59.34    7.69
  -8   6   5   39.38    7.33
   8  -4  -5   16.86    5.48
  -8   4   5   12.17    5.75
  -8   4   5   20.67    8.97
   8  -2  -5   10.48    6.02
   8  -2  -5    7.47    5.67
  -8   2   5    8.45    5.78
  -8   2   5    7.55    7.81
   8   0  -5    1.52    5.75
   8   0  -5    0.40    5.59
  -8   0   5   -5.09    5.57
  -8   0   5    1.26    7.48
   8   2  -5   -4.48    6.03
   8   2  -5   11.10    6.31
  -8  -2   5    7.34    6.07
  -8  -2   5    3.66    7.51
   8   4  -5   10.19    7.05
   8   4  -5    8.42    6.62
  -8  -4   5   15.42    8.28
  -8  -4   5   16.97    6.55
   8   6  -5   65.45    9.33
   8   6  -5   51.15    9.21
  -8  -6   5   45.87   10.63
  -8  -6   5   56.38    8.92
   8   8  -5    4.62    6.37
   8   8  -5   11.80    9.35
  -8  -8   5    7.81    6.93
  -8  -8   5    1.20    8.34
   8  10  -5  173.26   16.65
   8  10  -5  177.14   14.64
  -8 -10   5  167.18   17.05
  -8 -10   5  161.51   13.63
   8  12  -5  229.27   19.59
   8  12  -5  221.11   16.47
  -8 -12   5  211.43   15.67
  -8 -12   5  234.66   20.33
   8  14  -5  194.14   15.74
   8  16  -5  405.57   26.11
   8  16  -5  379.72   22.57
  -8 -16   5  395.89   26.29
  -8 -16   5  381.93   22.24
   8  18  -5  434.06   24.14
   8  18  -5  372.94   25.43
  -8 -18   5  408.48   23.30
  -8 -18   5  384.97   26.27
   8  20  -5  438.48   24.64
   8  20  -5  359.11   25.13
  -8 -20   5  423.41   27.10
  -8 -20   5  372.53   23.04
   9 -19  -5    3.30    5.70
  -9  19   5   -6.02    6.67
  -9  19   5    4.63    7.26
   9 -17  -5   23.74    7.30
   9 -17  -5   36.78    6.93
  -9  17   5   35.77    9.10
  -9  17   5   42.37    8.28
   9 -15  -5  128.13   11.05
  -9  15   5  144.92   12.36
  -9  15   5  155.43   17.37
   9 -13  -5  172.02   13.79
   9 -11  -5  499.19   21.45
   9 -11  -5  454.80   21.45
  -9  11   5  476.79   24.96
  -9  11   5  474.85   21.47
   9  -9  -5  240.74   15.64
   9  -9  -5  276.84   14.84
  -9   9   5  262.59   14.85
  -9   9   5  284.58   19.05
   9  -7  -5  317.21   17.62
   9  -7  -5  358.97   17.04
  -9   7   5  357.31   17.09
  -9   7   5  354.27   20.94
   9  -5  -5  475.13   21.74
   9  -5  -5  523.11   21.47
  -9   5   5  513.57   21.00
  -9   5   5  481.90   24.38
  -9   3   5  334.22   20.56
  -9   3   5  375.71   17.69
   9  -1  -5  464.90   24.42
   9   1  -5  642.17   25.76
  -9  -1   5  628.90   25.06
  -9  -1   5  571.37   28.08
   9   3  -5  404.74   20.60
   9   3  -5  397.42   19.88
  -9  -3   5  413.46   19.76
  -9  -3   5  376.95   22.64
   9   5  -5  522.70   23.87
   9   5  -5  574.41   25.75
  -9  -5   5  450.79   25.79
  -9  -5   5  517.30   23.40
   9   7  -5  406.27   21.28
   9   7  -5  424.66   24.54
  -9  -7   5  416.91   21.12
  -9  -7   5  355.38   22.75
   9   9  -5  328.83   22.19
   9   9  -5  306.57   18.88
  -9  -9   5  297.72   21.74
  -9  -9   5  300.76   18.24
   9  11  -5  605.80   31.64
   9  11  -5  517.44   25.57
  -9 -11   5  506.10   29.84
  -9 -11   5  514.82   24.78
   9  13  -5  230.24   16.87
   9  13  -5  226.09   20.01
  -9 -13   5  225.81   16.76
  -9 -13   5  261.90   21.67
   9  15  -5  164.83   17.19
  -9 -15   5  111.33   16.03
   9  17  -5   25.73   10.47
   9  17  -5   42.51    9.42
  -9 -17   5   40.78   11.10
  -9 -17   5   38.50    9.38
   9  19  -5    0.03    8.75
   9  19  -5    3.39    6.29
  -9 -19   5   -5.72    7.11
  -9 -19   5   -0.43    8.14
  10  -8  -5   17.49    5.32
  10  -6  -5   68.41    6.62
  10  -6  -5   69.65    8.08
 -10   6   5   60.95    9.42
  10  -4  -5   11.56    4.38
  10  -4  -5   12.53    5.77
 -10   4   5   15.96    7.29
  10  -2  -5   35.99    6.98
  10  -2  -5   39.70    6.07
 -10   2   5   41.55    5.89
 -10   2   5   25.90    8.42
  10   0  -5    2.97    4.92
  10   0  -5   -4.87   79.75
 -10   0   5   -2.78    7.09
 -10   0   5    1.19    4.98
  10   4  -5   13.98    6.50
  10   4  -5    3.80   64.02
 -10  -4   5    8.53    5.90
 -10  -4   5   11.91    9.08
  10   6  -5   72.58    9.83
  10   6  -5   57.70    9.40
 -10  -6   5   77.38    9.87
 -10  -6   5   98.08   12.94
  10   8  -5   20.51    6.97
  10   8  -5   37.11   11.06
 -10  -8   5    7.20    7.27
 -10  -8   5   12.35    8.67
  10  10  -5   79.30   13.55
  10  10  -5   83.35   11.03
 -10 -10   5   92.83   11.52
 -10 -10   5   95.07   13.80
  10  12  -5  341.27   20.40
  10  12  -5  344.45   23.71
 -10 -12   5  368.38   21.53
 -10 -12   5  332.56   23.49
  10  14  -5  403.09   22.61
 -10 -14   5  383.59   22.80
 -10 -14   5  397.69   25.84
  10  16  -5  251.25   21.38
  10  16  -5  249.32   18.57
 -10 -16   5  233.83   19.48
 -10 -16   5  225.67   17.48
  10  18  -5  218.48   20.53
  10  18  -5  238.12   18.41
 -10 -18   5  219.73   19.29
 -10 -18   5  255.68   18.90
 -11  -1   5  186.26   14.24
  11   3  -5  196.63   13.52
  11   5  -5  433.78   21.43
  11   5  -5  463.65   21.42
 -11  -5   5  459.78   25.04
 -11  -5   5  468.63   21.59
  11   7  -5  473.88   23.33
 -11  -7   5  463.79   22.35
 -11  -7   5  498.08   26.84
  11   9  -5  372.66   24.30
  11   9  -5  379.16   21.00
 -11  -9   5  363.26   23.24
 -11  -9   5  352.20   19.79
  11  11  -5   70.81   13.29
  11  11  -5   87.93   11.02
 -11 -11   5   72.78   11.81
 -11 -11   5   89.27   11.44
  11  13  -5   91.61   11.30
  11  13  -5   65.20   13.39
 -11 -13   5   70.81   11.41
 -11 -13   5   72.75   11.56
  11  15  -5  164.00   17.92
 -11 -15   5  166.07   54.08
  12   4  -5   37.93    6.62
  12   4  -5   28.73    6.26
  12   6  -5   28.00    6.76
  12   6  -5   22.64    6.47
 -12  -6   5   35.47    6.90
 -12  -6   5   22.10    6.98
  12   8  -5  133.01   12.51
  12   8  -5  185.43   16.48
 -12  -8   5  112.85   12.25
 -12  -8   5  148.10   12.82
  12  10  -5  175.89   17.51
  12  10  -5  149.76   13.79
 -12 -10   5  136.36   13.84
 -12 -10   5  151.83   14.16
  -1  -5  -6   -5.71    6.86
   1   5   6  -15.11    8.37
  -1  -3  -6    6.90    7.08
  -1  -3  -6   -4.69    6.44
   1   3   6    0.07    6.87
   1   3   6   17.62    9.54
  -1  -1  -6    2.18    6.39
  -1  -1  -6    3.18    7.08
   1   1   6   11.98    7.79
   1   1   6  -13.72    8.31
  -1   1  -6    8.12    6.91
  -1   1  -6    8.01    7.02
   1  -1   6    0.61    7.12
   1  -1   6    3.54    8.97
  -1   3  -6   14.87    7.26
  -1   3  -6   -2.79    6.37
   1  -3   6    0.51    9.61
   1  -3   6   10.99    8.17
  -1   5  -6    0.77    6.43
  -1   5  -6    1.92    8.05
   1  -5   6    7.31    9.06
   1  -5   6   -3.07    8.31
   0 -10  -6  224.57   17.27
   0 -10  -6  196.77   16.41
   0  10   6  223.05   17.82
   0  10   6  207.70   17.46
   0  -8  -6  327.72   21.05
   0  -8  -6  333.81   21.31
   0   8   6  319.15   21.63
   0   8   6  332.01   21.28
   0  -6  -6  225.53   17.44
   0  -6  -6  220.42   16.94
   0   6   6  203.13   16.57
   0   6   6  226.23   20.40
   0  -4  -6  405.16   23.81
   0  -4  -6  445.95   24.30
   0   4   6  407.51   23.41
   0   4   6  395.48   26.44
   0  -2  -6  544.41   28.08
   0  -2  -6  546.76   27.37
   0   2   6  536.11   30.95
   0   2   6  538.88   27.43
   0   0  -6  366.44   21.96
   0   0  -6  340.17   21.93
   0   0   6  372.39   22.62
   0   0   6  379.02   25.31
   0   2  -6  587.41   29.01
   0   2  -6  549.38   27.42
   0  -2   6  560.03   27.99
   0  -2   6  474.85   29.47
   0   4  -6  434.20   25.13
   0   4  -6  426.73   23.81
   0  -4   6  447.61   25.19
   0  -4   6  411.38   26.44
   0   6  -6  234.80   18.56
   0   6  -6  217.38   17.04
   0  -6   6  247.24   18.35
   0  -6   6  220.14   19.43
   0   8  -6  403.22   23.08
   0   8  -6  356.48   22.89
   0  -8   6  376.26   22.79
   0  -8   6  346.94   24.32
   0  10  -6  190.69   17.73
   0  10  -6  215.85   17.13
   0 -10   6  226.92   18.39
   0 -10   6  219.17   19.51
   1 -13  -6  221.52   17.27
   1 -13  -6  181.15   16.29
  -1  13   6  220.42   17.87
  -1  13   6  211.98   17.89
   1 -11  -6   88.26   12.09
   1 -11  -6  106.07   12.47
  -1  11   6  101.47   12.54
  -1  11   6   82.97   12.18
   1  -9  -6   45.47    9.13
   1  -9  -6   52.63    9.72
  -1   9   6   41.41   10.18
  -1   9   6   38.15    9.31
   1  -7  -6   25.00    8.75
   1  -7  -6   44.65    9.46
  -1   7   6   41.25    9.08
   1  -5  -6   23.42    8.42
   1  -5  -6   19.84    7.73
  -1   5   6   29.99   11.24
  -1   5   6   16.90    8.09
   1  -3  -6   -1.09    6.19
   1  -3  -6   13.43    7.87
  -1   3   6   15.69    7.19
  -1   3   6    9.17    9.39
   1  -1  -6   -0.98    6.15
   1  -1  -6    1.78    7.31
  -1   1   6    3.46    6.71
  -1   1   6   -2.25    9.24
   1   1  -6   10.01    6.61
   1   1  -6    3.39    7.51
  -1  -1   6   10.33    7.23
  -1  -1   6   -3.87    8.44
   1   3  -6   14.33    7.65
   1   3  -6    6.91    7.45
  -1  -3   6   10.23    9.02
  -1  -3   6   18.85    7.73
   1   5  -6   27.28    8.61
   1   5  -6   22.44    8.16
  -1  -5   6   26.41   10.41
  -1  -5   6   41.08    9.28
   1   7  -6   42.63   10.01
   1   7  -6   70.74   10.63
  -1  -7   6   58.89   10.21
  -1  -7   6   64.26   12.65
   1   9  -6   60.66   10.81
   1   9  -6   39.82    9.61
  -1  -9   6   55.93   12.02
  -1  -9   6   44.72    9.33
   1  11  -6  110.80   13.76
   1  11  -6  119.78   12.98
  -1 -11   6   96.08   12.38
  -1 -11   6   98.87   14.13
   1  13  -6  188.34   18.99
   1  13  -6  220.28   17.15
  -1 -13   6  199.40   18.29
  -1 -13   6  207.00   19.40
   2 -16  -6  149.48   15.16
   2 -16  -6  174.65   15.32
  -2  16   6  147.54   15.09
  -2  16   6  144.64   15.14
   2 -14  -6  262.18   18.57
   2 -14  -6  239.50   18.54
  -2  14   6  226.23   18.82
  -2  14   6  232.59   18.16
   2 -12  -6  410.41   24.46
  -2  12   6  371.42   23.96
  -2  12   6  409.17   23.42
   2 -10  -6  475.27   25.72
   2 -10  -6  506.52   26.19
  -2  10   6  503.34   27.77
  -2  10   6  472.64   24.86
   2  -8  -6  334.91   20.69
   2  -8  -6  339.34   21.46
  -2   8   6  340.44   20.55
  -2   8   6  329.24   21.97
   2  -6  -6  153.77   14.89
   2  -6  -6  150.59   13.98
  -2   6   6  169.53   18.47
  -2   6   6  146.58   13.68
   2  -4  -6  274.90   18.54
   2  -4  -6  269.78   18.79
  -2   4   6  265.36   18.05
  -2   4   6  246.83   21.35
   2  -2  -6  352.34   21.31
   2  -2  -6  311.96   20.00
  -2   2   6  385.39   25.80
  -2   2   6  342.93   20.53
   2   0  -6  290.25   19.35
   2   0  -6  351.37   21.57
  -2   0   6  350.95   20.88
  -2   0   6  379.02   25.78
   2   2  -6  315.97   20.35
   2   2  -6  368.52   22.28
  -2  -2   6  359.11   21.10
  -2  -2   6  347.08   24.66
   2   4  -6  273.52   18.97
   2   4  -6  272.41   19.05
  -2  -4   6  238.95   20.49
  -2  -4   6  252.64   17.89
   2   6  -6  164.28   15.22
   2   6  -6  189.58   16.48
  -2  -6   6  188.61   15.53
  -2  -6   6  203.82   19.26
   2   8  -6  338.92   22.08
   2   8  -6  405.30   23.62
  -2  -8   6  373.91   25.71
  -2  -8   6  360.63   21.47
   2  10  -6  547.17   28.55
   2  10  -6  474.30   25.78
  -2 -10   6  578.70   27.93
  -2 -10   6  478.72   29.15
   2  12  -6  441.94   24.75
   2  12  -6  452.17   25.65
  -2 -12   6  424.80   27.38
  -2 -12   6  407.10   23.13
   2  14  -6  299.10   21.10
   2  14  -6  276.01   19.46
  -2 -14   6  295.23   19.79
  -2 -14   6  293.84   23.02
   3 -17  -6  343.07   21.57
   3 -17  -6  305.74   21.63
  -3  17   6  373.22   23.70
  -3  17   6  303.94   21.71
   3 -15  -6  205.35   17.69
   3 -15  -6  244.48   18.00
  -3  15   6  172.57   17.01
  -3  15   6  218.48   17.46
   3 -13  -6  153.91   14.45
   3 -13  -6  122.07   13.86
  -3  13   6  157.78   14.74
   3 -11  -6  179.63   15.22
   3 -11  -6  171.19   15.63
  -3  11   6  153.63   15.69
  -3  11   6  155.15   14.20
   3  -9  -6  160.13   15.18
   3  -9  -6  166.90   14.64
  -3   9   6  162.20   14.20
  -3   9   6  158.61   15.63
   3  -7  -6   76.05   11.20
  -3   7   6   84.05   10.97
  -3   7   6   88.69   14.78
   3  -5  -6   88.62   11.95
   3  -5  -6  109.30   12.32
  -3   5   6  106.03   15.63
  -3   5   6   83.33   10.85
   3  -3  -6  159.57   14.38
   3  -3  -6  167.04   15.07
  -3   3   6  175.75   14.63
  -3   3   6  165.52   18.20
   3  -1  -6   35.66    8.91
   3  -1  -6   55.42    9.26
  -3   1   6   58.93    9.49
  -3   1   6   55.75   12.69
   3   1  -6   43.07    9.07
   3   1  -6   47.78    9.72
  -3  -1   6   32.97   10.98
  -3  -1   6   48.00    9.07
   3   3  -6  175.06   15.40
   3   3  -6  171.74   15.20
  -3  -3   6  180.59   14.93
  -3  -3   6  149.76   17.06
   3   5  -6  129.87   13.29
   3   5  -6  104.91   12.49
  -3  -5   6  103.88   14.81
  -3  -5   6  112.50   12.02
   3   7  -6   82.59   11.66
   3   7  -6   98.69   12.40
  -3  -7   6   96.81   11.70
  -3  -7   6   75.71   13.92
   3   9  -6  158.19   14.91
   3   9  -6  201.47   16.80
  -3  -9   6  184.60   15.46
  -3  -9   6  181.01   18.49
   3  11  -6  172.85   15.74
   3  11  -6  189.44   16.34
  -3 -11   6  177.69   18.29
  -3 -11   6  181.84   15.45
   3  13  -6  154.87   14.81
   3  13  -6  162.06   15.56
  -3 -13   6  159.99   14.55
  -3 -13   6  133.79   16.44
   3  15  -6  220.00   17.67
   3  15  -6  216.27   17.89
  -3 -15   6  285.55   19.26
  -3 -15   6  234.94   20.51
   4 -18  -6  204.52   16.68
   4 -18  -6  166.07   16.05
  -4  18   6  180.32   16.94
  -4  18   6  213.50   18.10
   4 -16  -6  101.43   12.27
   4 -16  -6   91.25   12.46
  -4  16   6   93.12   13.03
  -4  16   6   85.06   12.00
   4 -14  -6  104.95   13.10
   4 -14  -6  143.67   13.86
  -4  14   6  115.38   13.73
  -4  14   6  128.45   13.57
   4 -12  -6  272.27   19.82
   4 -12  -6  277.25   18.60
  -4  12   6  308.64   19.95
  -4  12   6  246.83   19.17
   4 -10  -6  245.17   17.24
   4 -10  -6  217.24   17.45
  -4  10   6  254.02   17.56
  -4  10   6  194.70   17.24
   4  -8  -6  448.30   24.85
   4  -8  -6  535.97   26.58
  -4   8   6  467.11   29.74
  -4   8   6  516.06   25.61
  -4   6   6  278.08   22.36
   4  -4  -6  540.81   26.58
  -4   4   6  504.03   25.33
   4  -2  -6  607.46   28.60
  -4   2   6  612.30   28.32
  -4   0   6   32.50    8.34
  -4   0   6    9.82   11.63
   4   2  -6  652.82   30.32
  -4  -2   6  644.11   29.02
  -4  -2   6  604.42   32.29
   4   4  -6  565.56   27.77
   4   4  -6  555.61   27.74
  -4  -4   6  624.75   33.12
  -4  -4   6  606.49   27.60
   4   6  -6  251.39   18.39
   4   6  -6  237.15   18.11
  -4  -6   6  281.12   18.14
  -4  -6   6  275.04   22.06
   4   8  -6  565.29   28.25
   4   8  -6  482.73   26.29
  -4  -8   6  550.21   31.10
  -4  -8   6  539.71   26.07
   4  10  -6  229.82   17.96
   4  10  -6  219.03   17.48
  -4 -10   6  229.68   17.04
  -4 -10   6  219.31   20.29
   4  12  -6  320.95   21.12
   4  12  -6  281.95   19.93
  -4 -12   6  289.42   23.09
  -4 -12   6  341.27   20.80
   4  14  -6  137.91   14.39
   4  14  -6  130.22   14.15
  -4 -14   6  130.12   16.30
  -4 -14   6  116.69   12.86
   4  16  -6   95.86   12.97
   4  16  -6   97.03   13.00
  -4 -16   6   92.41   14.45
  -4 -16   6  101.44   12.83
   5 -17  -6  221.80   18.54
   5 -17  -6  266.46   18.72
  -5  17   6  242.40   19.41
  -5  17   6  274.21   19.94
   5 -15  -6  160.68   14.45
   5 -15  -6  134.73   14.80
  -5  15   6  140.63   15.10
  -5  15   6  151.83   14.89
   5 -13  -6  113.24   12.40
   5 -13  -6   89.12   12.04
  -5  13   6  118.08   12.86
  -5  13   6   96.17   13.04
   5 -11  -6  222.91   16.32
  -5  11   6  173.96   16.98
  -5  11   6  220.00   16.52
   5  -7  -6   85.21   11.60
  -5   7   6   86.52   13.84
   5  -5  -6    6.36    6.89
   5  -5  -6    2.31    6.37
  -5   5   6   -1.98    6.24
  -5   5   6   15.60    9.82
   5  -3  -6   -7.96    6.44
   5  -3  -6   -0.90    6.37
  -5   3   6    4.83    6.94
  -5   3   6   18.28   10.00
   5  -1  -6   29.12    8.49
   5  -1  -6   36.77    8.95
  -5   1   6   35.84   11.30
  -5   1   6   37.83    8.74
   5   1  -6   45.20    9.39
  -5  -1   6   42.56   11.99
   5   5  -6   -3.06    7.12
  -5  -5   6    0.24    6.68
  -5  -5   6    1.37   10.01
   5   7  -6   85.21   11.70
   5   7  -6  118.70   13.29
  -5  -7   6   95.40   14.60
  -5  -7   6  103.79   11.78
   5   9  -6  222.22   17.51
   5   9  -6  212.12   17.73
  -5  -9   6  243.23   21.14
  -5  -9   6  246.69   17.12
   5  11  -6  176.44   17.88
  -5 -11   6  252.91   21.78
  -5 -11   6  228.02   16.83
   5  13  -6   81.76   12.11
  -5 -13   6  112.79   12.61
  -5 -13   6  116.32   15.74
   5  15  -6  180.18   18.72
   5  15  -6  138.25   14.63
  -5 -15   6  170.22   15.00
  -5 -15   6  163.45   18.29
   5  17  -6  299.93   23.36
   5  17  -6  255.54   19.36
  -5 -17   6  209.49   20.23
  -5 -17   6  277.25   19.21
   6 -18  -6   90.03   12.98
   6 -18  -6  107.98   12.54
  -6  18   6   89.08   12.61
  -6  18   6  114.91   13.84
   6 -16  -6   41.28   10.04
   6 -16  -6   43.13    9.08
  -6  16   6   34.49    8.81
  -6  16   6   41.08   10.36
   6 -14  -6   36.33    8.26
  -6  14   6   51.77   10.15
   6 -12  -6  135.22   14.08
  -6  12   6  138.83   16.36
  -6  12   6  121.35   14.28
   6 -10  -6   57.55    9.26
   6 -10  -6   47.28    9.60
  -6  10   6   58.33    9.60
  -6  10   6   61.31   12.69
  -6   8   6  337.68   20.09
  -6   8   6  314.31   23.83
   6  -6  -6  353.30   20.92
   6  -6  -6  346.81   20.51
  -6   6   6  342.52   20.08
  -6   6   6  328.41   24.13
   6  -4  -6  463.65   24.36
   6  -4  -6  502.65   24.96
  -6   4   6  492.97   28.76
  -6   4   6  490.06   24.50
   6  -2  -6 1163.35   42.96
   6  -2  -6 1131.13   42.77
  -6   2   6 1171.37   42.26
  -6   2   6 1204.69   48.80
   6   0  -6 1087.57   41.01
   6   0  -6 1015.11   39.92
  -6   0   6  930.76   41.50
  -6   0   6 1054.38   39.64
   6   2  -6 1205.80   44.79
   6   2  -6 1226.96   44.84
  -6  -2   6 1247.42   44.33
  -6  -2   6 1179.25   48.07
   6   4  -6  485.64   25.15
   6   4  -6  471.95   25.60
   6   8  -6  316.38   20.60
   6   8  -6  306.98   20.19
  -6  -8   6  314.59   23.63
  -6  -8   6  347.91   20.09
   6  10  -6   41.32   10.07
   6  10  -6   65.46   10.74
  -6 -10   6   39.06    9.03
   6  12  -6  126.66   13.95
   6  12  -6  142.01   14.53
  -6 -12   6  133.09   17.60
   6  14  -6   52.73   13.14
   6  14  -6   51.11   10.29
  -6 -14   6   39.95   10.27
  -6 -14   6   41.64   11.84
   6  16  -6   33.48   12.40
   6  16  -6   68.93   11.28
  -6 -16   6   33.80   11.02
  -6 -16   6   56.25   10.27
   6  18  -6  110.71   15.74
   6  18  -6  109.81   13.62
  -6 -18   6   93.67   12.43
  -6 -18   6  128.39   16.66
   7 -17  -6  264.94   18.60
  -7  17   6  248.77   20.13
   7 -15  -6  184.74   16.33
  -7  15   6  196.50   17.38
  -7  15   6  217.10   17.67
   7 -13  -6  161.79   14.01
   7 -13  -6  165.11   15.04
  -7  13   6  157.36   14.70
  -7  13   6  164.97   16.40
   7 -11  -6   25.35    7.02
   7 -11  -6   36.28    9.24
  -7  11   6   48.36    9.26
  -7  11   6   37.39   11.34
   7  -9  -6   61.59   10.63
   7  -9  -6   62.50    9.20
  -7   9   6   63.76   12.51
  -7   9   6   76.98   10.50
   7  -7  -6   65.93   10.37
   7  -7  -6   59.78    9.14
  -7   7   6   60.52   12.65
  -7   7   6   65.17    9.72
   7  -5  -6   26.72    8.32
   7  -5  -6   23.42    7.43
  -7   5   6   49.49   11.80
  -7   5   6   30.70    7.94
   7  -3  -6   64.77    9.56
   7  -3  -6   59.32    9.85
  -7   3   6   62.82   12.64
  -7   3   6   48.00    8.97
   7  -1  -6   15.97    7.16
   7  -1  -6    7.26    7.30
  -7   1   6   11.60    7.31
  -7   1   6   12.92    9.83
   7   1  -6   19.82    7.83
   7   1  -6    7.37    7.33
  -7  -1   6   26.04   10.45
  -7  -1   6   23.01    7.62
   7   3  -6   70.69   10.22
   7   3  -6   56.64    9.82
  -7  -3   6   71.28   10.12
  -7  -3   6   52.37   11.88
   7   5  -6   24.88    7.80
   7   5  -6   31.40    8.52
  -7  -5   6   27.01    8.01
  -7  -5   6   20.16    9.98
   7   7  -6   67.40   10.56
  -7  -7   6   67.31   13.30
   7   9  -6   53.75   10.50
   7   9  -6   72.06   11.27
  -7  -9   6   66.37   10.26
  -7  -9   6   41.47   11.55
   7  11  -6   55.04   10.47
   7  11  -6   32.03    9.56
  -7 -11   6   26.83    8.71
  -7 -11   6   56.56   12.21
   7  13  -6  158.75   15.35
   7  13  -6  181.56   18.83
  -7 -13   6  160.82   14.52
  -7 -13   6  124.92   16.37
   7  15  -6  224.29   18.11
   7  15  -6  250.42   21.54
  -7 -15   6  206.87   20.30
  -7 -15   6  232.17   17.34
   7  17  -6  268.26   19.91
   7  17  -6  326.06   24.09
  -7 -17   6  267.43   19.05
  -7 -17   6  252.50   22.18
   8 -16  -6   47.76    9.20
   8 -16  -6   29.22    8.64
  -8  16   6   45.60   10.08
  -8  16   6   35.76    9.20
   8 -14  -6  185.02   16.19
   8 -14  -6  204.38   15.63
  -8  14   6  190.13   16.32
  -8  14   6  161.37   18.00
   8 -12  -6   99.58   10.90
   8 -12  -6   85.90   12.00
  -8  12   6   93.77   11.67
  -8  12   6  124.59   15.82
   8 -10  -6   99.01   10.74
   8 -10  -6   74.96   11.59
  -8  10   6  111.09   14.93
  -8  10   6  116.18   11.99
   8  -8  -6  344.04   21.20
   8  -8  -6  383.31   20.58
  -8   8   6  367.27   20.55
  -8   8   6  328.00   23.71
   8  -6  -6  250.42   16.50
   8  -6  -6  221.80   17.20
  -8   6   6  236.87   16.44
  -8   6   6  217.51   19.32
   8  -4  -6  370.17   21.61
   8  -4  -6  430.33   22.22
  -8   2   6  735.92   30.66
  -8   2   6  684.21   34.06
   8   0  -6  666.09   28.87
   8   0  -6  565.15   27.16
  -8   0   6  596.54   31.60
  -8   0   6  698.59   29.74
   8   2  -6  629.03   28.83
   8   2  -6  642.59   28.76
   8   4  -6  389.12   22.17
   8   4  -6  424.93   22.95
  -8  -4   6  392.02   25.98
  -8  -4   6  463.65   23.33
   8   6  -6  229.82   17.24
   8   6  -6  222.08   16.97
  -8  -6   6  202.86   15.54
  -8  -6   6  190.96   19.40
   8   8  -6  355.38   21.70
  -8  -8   6  308.09   24.46
  -8  -8   6  280.85   20.59
   8  10  -6   98.30   12.79
   8  10  -6   99.09   12.39
  -8 -10   6   98.29   12.02
  -8 -10   6   91.06   14.69
   8  12  -6   98.86   15.18
   8  12  -6   80.70   12.21
  -8 -12   6   76.16   13.84
  -8 -12   6  107.13   12.38
   8  14  -6  237.01   21.13
   8  14  -6  206.87   17.38
  -8 -14   6  227.06   17.30
  -8 -14   6  215.44   20.08
   8  16  -6   40.29   12.31
   8  16  -6   49.77    9.82
  -8 -16   6   43.23    9.61
  -8 -16   6   33.24   11.44
   9 -15  -6   61.29   10.56
   9 -15  -6   96.91   11.21
  -9  15   6   90.12   11.57
  -9  15   6   51.04   13.10
   9 -13  -6  103.79   12.72
   9 -13  -6  107.91   11.42
  -9  13   6  101.66   15.17
  -9  13   6  102.34   11.92
   9 -11  -6   70.59   11.37
   9 -11  -6   89.30   10.37
  -9  11   6   80.37   10.26
  -9  11   6   94.69   14.89
   9  -9  -6  160.13   14.87
   9  -9  -6  189.44   14.37
  -9   9   6  163.58   17.82
  -9   9   6  191.10   14.17
   9  -7  -6  198.85   14.55
   9  -7  -6  190.41   15.92
  -9   7   6  214.20   14.81
  -9   7   6  197.88   18.89
   9  -5  -6   75.76    9.54
   9  -5  -6   61.70   10.47
  -9   5   6   68.77    9.28
  -9   5   6   64.22   12.75
   9  -3  -6  185.16   14.22
   9  -3  -6  136.81   13.51
  -9   3   6  162.48   16.91
  -9   3   6  149.90   12.79
   9  -1  -6   72.04    9.71
   9  -1  -6   86.69   11.27
  -9   1   6   69.65    9.61
  -9   1   6   42.70   11.09
   9   1  -6   73.98   10.14
   9   1  -6   61.63   10.18
  -9  -1   6   94.60   11.06
  -9  -1   6   82.15   13.03
   9   3  -6  187.65   14.88
   9   3  -6  166.90   16.04
  -9  -3   6  178.80   14.39
  -9  -3   6  144.09   16.75
   9   5  -6   67.05   10.70
   9   5  -6   72.82   10.92
  -9  -5   6   65.52   12.64
  -9  -5   6   96.57   11.63
   9   7  -6  223.46   16.93
   9   7  -6  210.60   16.81
  -9  -7   6  188.61   19.25
  -9  -7   6  211.29   16.51
   9   9  -6  200.09   16.44
  -9  -9   6  173.26   18.88
  -9  -9   6  164.14   17.11
   9  11  -6   81.60   11.74
  -9 -11   6  118.84   12.67
  -9 -11   6   98.95   14.99
   9  13  -6  119.93   16.50
   9  13  -6  132.73   14.09
  -9 -13   6  109.56   15.34
  -9 -13   6  129.35   13.34
   9  15  -6  107.22   12.94
   9  15  -6   91.60   15.11
  -9 -15   6   99.95   12.61
  -9 -15   6   78.02   14.22
 -10  12   6  358.97   20.47
 -10  12   6  286.52   21.86
  10 -10  -6  143.95   14.19
  10 -10  -6  192.21   13.81
 -10  10   6  179.76   17.78
 -10  10   6  179.63   14.10
  10  -8  -6  164.00   15.09
  10  -8  -6  192.35   13.61
 -10   8   6  181.70   13.65
 -10   8   6  153.49   16.61
  10  -6  -6  161.93   14.09
  10  -6  -6  200.09   13.98
 -10   6   6  136.12   15.89
 -10   6   6  183.36   13.39
  10  -4  -6  200.23   15.72
  10  -4  -6  199.95   14.22
 -10   4   6  198.98   13.94
 -10   4   6  190.83   18.35
  10  -2  -6  332.84   18.72
  10  -2  -6  312.65   19.66
 -10   2   6  332.70   17.99
 -10   2   6  287.62   22.43
  10   0  -6  295.64   18.29
  10   0  -6  259.69   18.10
 -10   0   6  292.88   17.26
 -10   0   6  257.48   21.65
  10   2  -6  378.47   20.98
  10   2  -6  317.49   20.11
 -10  -2   6  328.97   24.23
 -10  -2   6  349.16   19.28
  10   4  -6  215.44   16.07
  10   4  -6  203.82   16.33
 -10  -4   6  226.64   15.93
 -10  -4   6  185.02   19.12
  10   6  -6  174.79   14.87
  10   6  -6  181.15   15.57
 -10  -6   6  188.75   15.42
 -10  -6   6  187.09   18.97
  10   8  -6  172.30   15.11
  10   8  -6  189.86   15.72
 -10  -8   6  166.90   18.36
 -10  -8   6  186.54   15.46
  10  10  -6  185.71   16.46
  10  12  -6  331.18   21.61
  10  12  -6  369.34   25.98
 -10 -12   6  346.53   21.63
 -10 -12   6  330.21   24.90
  11  -3  -6   -0.87    4.56
  11  -1  -6    6.94    6.64
  11  -1  -6   11.66    5.57
 -11   1   6   -0.15    8.56
 -11   1   6    8.97    5.71
  11   1  -6   -0.47    6.29
  11   1  -6   21.97    6.69
 -11  -1   6    5.19    6.21
 -11  -1   6   13.52    9.49
  11   3  -6    2.75    6.44
  11   3  -6    3.19    5.75
 -11  -3   6    8.71    6.31
 -11  -3   6    3.47    9.35
  11   5  -6   31.94    8.68
  11   5  -6   29.88    8.17
 -11  -5   6   26.41    8.23
 -11  -5   6   20.89   10.38
  11   7  -6   54.57    9.91
  11   7  -6   82.11   11.48
 -11  -7   6   79.73   13.98
 -11  -7   6   85.36   11.23
  11   9  -6  111.92   13.10
  11   9  -6   90.93   11.64
 -11  -9   6  110.33   15.27
 -11  -9   6  100.70   12.51
   3  -1  -7  393.96   23.84
  -3   1   7  380.96   26.31
  -3   1   7  402.95   23.36
   3   1  -7  298.82   23.31
   3   1  -7  370.59   23.49
  -3  -1   7  388.01   26.74
  -3  -1   7  373.08   22.98
   4  -6  -7   53.27    9.57
   4  -6  -7   48.58   10.59
  -4   6   7   61.09   10.48
  -4   6   7   60.12   13.34
   4  -4  -7   43.03    9.31
   4  -4  -7   36.80    9.97
  -4   4   7   16.72   10.76
  -4   4   7   47.02    9.39
   4  -2  -7   12.46    7.27
   4  -2  -7   12.09    7.84
  -4   2   7   15.56    7.67
   4   0  -7   13.69    7.70
   4   0  -7   10.74    7.19
  -4   0   7   -9.98    6.62
  -4   0   7   -8.75    9.06
   4   2  -7    4.67    7.55
   4   2  -7   14.99    7.88
  -4  -2   7   28.25    8.30
  -4  -2   7   -3.73    9.40
   4   4  -7   33.99    9.14
   4   4  -7   28.21    9.20
  -4  -4   7   38.50    8.95
  -4  -4   7   17.23   10.74
   4   6  -7   39.42    9.96
  -4  -6   7   73.59   10.65
  -4  -6   7   53.00   12.22
   5  -7  -7  281.40   20.45
   5  -7  -7  308.50   20.15
  -5   7   7  320.95   20.60
  -5   7   7  299.10   23.59
   5  -5  -7  611.33   29.62
   5  -5  -7  532.93   28.58
  -5   5   7  589.07   28.42
  -5   5   7  559.06   32.74
   5  -3  -7  284.30   19.48
   5  -3  -7  250.29   19.59
  -5   3   7  250.70   22.17
  -5   3   7  283.47   19.14
   5  -1  -7  138.02   13.74
   5  -1  -7  118.59   14.44
  -5   1   7   93.92   14.92
  -5   1   7  129.98   13.41
   5   1  -7  149.07   14.75
   5   1  -7  134.41   14.70
  -5  -1   7  168.98   14.78
  -5  -1   7  146.58   17.30
   5   3  -7  271.58   20.24
   5   3  -7  305.18   20.44
   5   5  -7  651.71   30.84
   5   5  -7  545.51   29.22
   5   7  -7  307.67   21.54
   5   7  -7  365.89   22.51
  -5  -7   7  330.49   21.50
   6  -8  -7   32.74    9.06
   6  -8  -7   41.53    8.99
  -6   8   7   31.69    8.78
  -6   8   7   12.61   10.36
   6  -6  -7    9.46    8.05
   6  -6  -7    8.74    6.91
  -6   6   7   -0.40    8.92
  -6   6   7    3.91    6.75
   6  -4  -7    6.55    8.27
   6  -4  -7   -2.09    6.57
  -6   4   7    4.69    6.90
  -6   4   7    3.00    9.40
   6  -2  -7    6.43    8.08
   6  -2  -7   -1.47    6.43
  -6   2   7    7.92    6.96
  -6   2   7   -4.25    9.03
   6   0  -7    4.04    7.37
   6   0  -7   -2.67    6.58
  -6   0   7    1.47    6.98
  -6   0   7  -16.75    8.84
   6   2  -7   -4.31    7.16
   6   2  -7    4.51    7.45
  -6  -2   7    6.24    7.40
  -6  -2   7   -6.75   10.88
   6   4  -7    4.70    7.40
   6   4  -7    0.94    6.84
  -6  -4   7   -1.56    7.44
  -6  -4   7  -11.19    8.75
   6   6  -7   17.93    7.83
   6   6  -7   19.12    7.91
  -6  -6   7   20.95    7.96
  -6  -6   7   18.39   10.14
   6   8  -7   22.93    8.50
   6   8  -7   33.15    8.78
  -6  -8   7   39.56   11.10
  -6  -8   7   33.41    9.31
   7  -7  -7  126.80   14.59
   7  -7  -7  150.17   14.52
  -7   7   7  132.67   13.55
  -7   7   7  123.40   16.72
   7  -5  -7  282.78   19.48
   7  -5  -7  232.72   19.22
  -7   5   7  245.72   22.18
  -7   5   7  281.12   18.90
   7  -3  -7  412.49   23.78
   7  -3  -7  355.79   23.47
  -7   3   7  399.21   23.00
  -7   3   7  379.16   26.94
   7  -1  -7  211.43   18.18
   7  -1  -7  212.54   16.95
  -7   1   7  203.55   19.88
  -7   1   7  223.74   16.94
   7   1  -7  218.34   18.34
   7   1  -7  234.80   17.92
  -7  -1   7  244.34   17.69
  -7  -1   7  181.98   19.07
   7   3  -7  435.58   24.49
   7   3  -7  363.12   23.30
  -7  -3   7  453.14   24.60
  -7  -3   7  366.72   26.20
   7   5  -7  293.43   19.98
   7   5  -7  264.81   20.09
  -7  -5   7  264.94   18.71
  -7  -5   7  205.48   20.09
   7   7  -7  181.28   15.74
   7   7  -7  141.60   14.77
  -7  -7   7  142.01   17.01
  -7  -7   7  146.02   14.28
   8  -6  -7   26.45    9.33
   8  -6  -7   30.09    8.78
  -8   6   7   47.69    9.31
  -8   6   7   44.77   11.82
   8  -4  -7   -0.36    6.62
   8  -4  -7   -2.14    7.31
  -8   4   7    6.67    7.15
  -8   4   7    0.82    9.60
   8  -2  -7    3.11    6.68
   8  -2  -7   -7.30    7.30
  -8   2   7    4.72    7.27
  -8   2   7    1.98    9.51
   8   0  -7   -3.04    6.46
   8   0  -7    4.09    7.02
  -8   0   7   -5.10    6.51
  -8   0   7   -3.69    8.86
   8   2  -7    2.60    7.18
   8   2  -7    4.74    7.11
  -8  -2   7    5.06    8.92
  -8  -2   7    0.97    7.04
   8   4  -7   -5.74    6.84
   8   4  -7   10.97  106.17
  -8  -4   7    0.91    7.00
  -8  -4   7   16.51    9.80
   8   6  -7   34.75    8.97
   8   6  -7   31.93    8.89
  -8  -6   7   42.29   11.95
  -8  -6   7   48.22    9.71
   9  -3  -7  224.43   19.91
   9  -1  -7  196.36   15.97
  -9   1   7  154.73   15.65
   9   1  -7  181.42   15.61
   9   1  -7  143.95   14.95
   9   3  -7  175.62   16.69
   9   3  -7  233.83   17.74
   0   0   0    0.00    0.00

_computing_structure_solution     'SHELXT 2018/2 (Sheldrick, 2018)'
;
_shelx_hkl_checksum                4461
_olex2_submission_special_instructions  'No special instructions were received'
