# Supplementary material for: RE(III) 3-Furoate Complexes: Synthesis, Structure, and Corrosion Inhibiting Properties
Source: Molecules. 2022 Dec 13;27(24):8836. doi: 10.3390/molecules27248836 (PMC9784407; doi:10.3390/molecules27248836)
Supplement: Supplementary file 1 [file molecules-27-08836-s001.zip › xray files/10.cif]

data_vv3y
_audit_creation_date               2022-10-31
_audit_creation_method
;
Olex2 1.3
(compiled 2020.11.12 svn.r5f609507 for OlexSys, GUI svn.r6408)
;
_shelx_SHELXL_version_number       '2018/3'
_audit_contact_author_address      ?
_audit_contact_author_email        ?
_audit_contact_author_name         ''
_audit_contact_author_phone        ?
_publ_contact_author_id_orcid      ?
_publ_section_references
;
Dolomanov, O.V., Bourhis, L.J., Gildea, R.J, Howard, J.A.K. & Puschmann, H.
 (2009), J. Appl. Cryst. 42, 339-341.

Sheldrick, G.M. (2015). Acta Cryst. C71, 3-8.
;
_chemical_name_common              ?
_chemical_name_systematic          ?
_chemical_formula_moiety           'C20 H12 Na O12 Y'
_chemical_formula_sum              'C20 H12 Na O12 Y'
_chemical_formula_weight           556.20
_chemical_absolute_configuration   ?
_chemical_melting_point            ?
loop_
  _atom_type_symbol
  _atom_type_description
  _atom_type_scat_dispersion_real
  _atom_type_scat_dispersion_imag
  _atom_type_scat_source
 'C' 'C' 0.0033 0.0016 'International Tables Vol C Tables 4.2.6.8 and 6.1.1.4'
 'H' 'H' 0.0000 0.0000 'International Tables Vol C Tables 4.2.6.8 and 6.1.1.4'
 'Na' 'Na' 0.0362 0.0249 'International Tables Vol C Tables 4.2.6.8 and 6.1.1.4'
 'O' 'O' 0.0106 0.0060 'International Tables Vol C Tables 4.2.6.8 and 6.1.1.4'
 'Y' 'Y' -2.7962 3.5667 'International Tables Vol C Tables 4.2.6.8 and 6.1.1.4'

_shelx_space_group_comment
;
The symmetry employed for this shelxl refinement is uniquely defined
by the following loop, which should always be used as a source of
symmetry information in preference to the above space-group names.
They are only intended as comments.
;
_space_group_crystal_system        'tetragonal'
_space_group_IT_number             118
_space_group_name_H-M_alt          'P -4 n 2'
_space_group_name_Hall             'P -4 -2n'
loop_
  _space_group_symop_operation_xyz
 'x, y, z'
 '-x, -y, z'
 'y, -x, -z'
 '-y, x, -z'
 'x+1/2, -y+1/2, z+1/2'
 '-x+1/2, y+1/2, z+1/2'
 'y+1/2, x+1/2, -z+1/2'
 '-y+1/2, -x+1/2, -z+1/2'

_cell_length_a                     14.240(2)
_cell_length_b                     14.240(2)
_cell_length_c                     21.691(4)
_cell_angle_alpha                  90
_cell_angle_beta                   90
_cell_angle_gamma                  90
_cell_volume                       4398.4(15)
_cell_formula_units_Z              8
_cell_measurement_reflns_used      4496
_cell_measurement_temperature      100(2)
_cell_measurement_theta_max        26
_cell_measurement_theta_min        2
_shelx_estimated_absorpt_T_max     0.922
_shelx_estimated_absorpt_T_min     0.772
_exptl_absorpt_coefficient_mu      2.736
_exptl_absorpt_correction_T_max    0.4319
_exptl_absorpt_correction_T_min    0.3712
_exptl_absorpt_correction_type     multi-scan
_exptl_absorpt_process_details     'XDS (Kabsch, 1993)'
_exptl_absorpt_special_details     ?
_exptl_crystal_colour              colourless
_exptl_crystal_colour_primary      colourless
_exptl_crystal_density_diffrn      1.680
_exptl_crystal_density_meas        ?
_exptl_crystal_density_method      ?
_exptl_crystal_description         block
_exptl_crystal_F_000               2224
_exptl_crystal_size_max            0.1
_exptl_crystal_size_mid            0.05
_exptl_crystal_size_min            0.03
_exptl_transmission_factor_max     ?
_exptl_transmission_factor_min     ?
_diffrn_reflns_av_R_equivalents    0.0565
_diffrn_reflns_av_unetI/netI       0.0236
_diffrn_reflns_Laue_measured_fraction_full  1.000
_diffrn_reflns_Laue_measured_fraction_max  1.000
_diffrn_reflns_limit_h_max         17
_diffrn_reflns_limit_h_min         -17
_diffrn_reflns_limit_k_max         17
_diffrn_reflns_limit_k_min         -17
_diffrn_reflns_limit_l_max         27
_diffrn_reflns_limit_l_min         -26
_diffrn_reflns_number              53087
_diffrn_reflns_point_group_measured_fraction_full  1.000
_diffrn_reflns_point_group_measured_fraction_max  0.999
_diffrn_reflns_theta_full          25.242
_diffrn_reflns_theta_max           26.372
_diffrn_reflns_theta_min           1.711
_diffrn_ambient_temperature        100(2)
_diffrn_detector_area_resol_mean   ?
_diffrn_measured_fraction_theta_full  1.000
_diffrn_measured_fraction_theta_max  1.000
_diffrn_measurement_device_type    'ADSC Quantum 210r'
_diffrn_measurement_method         'Phi Scan'
_diffrn_radiation_monochromator    'Silicon Double Crystal'
_diffrn_radiation_type             Synchrotron
_diffrn_radiation_wavelength       0.71073
_diffrn_source                     'MX1 Beamline Australian Synchrotron'
_diffrn_standards_number           0
_reflns_Friedel_coverage           0.840
_reflns_Friedel_fraction_full      1.000
_reflns_Friedel_fraction_max       0.999
_reflns_number_gt                  4418
_reflns_number_total               4496
_reflns_special_details
;
 Reflections were merged by SHELXL according to the crystal
 class for the calculation of statistics and refinement.
 
 _reflns_Friedel_fraction is defined as the number of unique
 Friedel pairs measured divided by the number that would be
 possible theoretically, ignoring centric projections and
 systematic absences.
;
_reflns_threshold_expression       'I > 2\s(I)'
_computing_cell_refinement         'XDS (Kabsch, 1993)'
_computing_data_collection         'BluIce (McPhillips, 2002)'
_computing_data_reduction          'XDS (Kabsch, 1993)'
_computing_molecular_graphics      'Olex2 1.3 (Dolomanov et al., 2009)'
_computing_publication_material    'Olex2 1.3 (Dolomanov et al., 2009)'
_computing_structure_refinement    'SHELXL 2018/3 (Sheldrick, 2015)'
_computing_structure_solution      ?
_refine_diff_density_max           0.470
_refine_diff_density_min           -0.671
_refine_diff_density_rms           0.073
_refine_ls_abs_structure_details
;
 Flack x determined using 1973 quotients [(I+)-(I-)]/[(I+)+(I-)]
 (Parsons, Flack and Wagner, Acta Cryst. B69 (2013) 249-259).
;
_refine_ls_abs_structure_Flack     -0.024(2)
_refine_ls_extinction_coef         .
_refine_ls_extinction_method       none
_refine_ls_goodness_of_fit_ref     1.043
_refine_ls_hydrogen_treatment      constr
_refine_ls_matrix_type             full
_refine_ls_number_parameters       308
_refine_ls_number_reflns           4496
_refine_ls_number_restraints       14
_refine_ls_R_factor_all            0.0300
_refine_ls_R_factor_gt             0.0296
_refine_ls_restrained_S_all        1.049
_refine_ls_shift/su_max            0.001
_refine_ls_shift/su_mean           0.000
_refine_ls_structure_factor_coef   Fsqd
_refine_ls_weighting_details      
 'w=1/[\s^2^(Fo^2^)+(0.0581P)^2^+2.0250P] where P=(Fo^2^+2Fc^2^)/3'
_refine_ls_weighting_scheme        calc
_refine_ls_wR_factor_gt            0.0813
_refine_ls_wR_factor_ref           0.0817
_refine_special_details            ?
_olex2_refinement_description
;
1. Rigid bond restraints
 O3, C4
 with sigma for 1-2 distances of 0.001 and sigma for 1-3 distances of 0.001
 C3, C4
 with sigma for 1-2 distances of 0.001 and sigma for 1-3 distances of 0.001
2. Uiso/Uaniso restraints and constraints
C4 \\sim O3: within 2A with sigma of 0.01 and sigma for terminal atoms of 0.01
within 2A
C3 \\sim C4: within 2A with sigma of 0.01 and sigma for terminal atoms of 0.02
within 2A
C4 \\sim C3: within 2A with sigma of 0.001 and sigma for terminal atoms of
0.002 within 2A
3.a Aromatic/amide H refined with riding coordinates:
 C21(H21), C19(H19), C5(H5), C18(H18), C8(H8), C3(H3), C20(H20), C13(H13),
 C10(H10), C14(H14), C15(H15), C4(H4)
;
_atom_sites_solution_hydrogens     geom
_atom_sites_solution_primary       ?
_atom_sites_solution_secondary     ?
loop_
  _atom_site_label
  _atom_site_type_symbol
  _atom_site_fract_x
  _atom_site_fract_y
  _atom_site_fract_z
  _atom_site_U_iso_or_equiv
  _atom_site_adp_type
  _atom_site_occupancy
  _atom_site_site_symmetry_order
  _atom_site_calc_flag
  _atom_site_refinement_flags_posn
  _atom_site_refinement_flags_adp
  _atom_site_refinement_flags_occupancy
  _atom_site_disorder_assembly
  _atom_site_disorder_group
 Y1 Y -0.500000 -0.500000 -0.59271(2) 0.02127(13) Uani 1 2 d S T P . .
 Y2 Y -0.59949(2) -0.90051(2) -0.750000 0.02054(13) Uani 1 2 d S T P . .
 Na1 Na -0.55875(11) -0.69486(10) -0.67494(7) 0.0299(3) Uani 1 1 d . . . . .
 O2 O -0.36950(19) -0.45173(18) -0.65967(12) 0.0271(5) Uani 1 1 d . . . . .
 O8 O -0.76865(19) -0.91398(18) -0.71916(13) 0.0290(6) Uani 1 1 d . . . . .
 O1 O -0.4325(2) -0.59187(17) -0.67321(13) 0.0289(6) Uani 1 1 d . . . . .
 O4 O -0.37644(19) -0.53492(19) -0.53317(13) 0.0288(5) Uani 1 1 d . . . . .
 O10 O -0.59636(18) -1.0232(2) -0.68741(13) 0.0276(6) Uani 1 1 d . . . . .
 O5 O -0.34374(17) -0.53806(18) -0.43286(12) 0.0264(5) Uani 1 1 d . . . . .
 O7 O -0.67729(19) -0.80867(19) -0.67553(12) 0.0291(5) Uani 1 1 d . . . . .
 O11 O -0.51819(19) -1.15764(19) -0.68136(13) 0.0266(5) Uani 1 1 d . . . . .
 C6 C -0.3191(2) -0.5419(2) -0.48908(17) 0.0241(7) Uani 1 1 d . . . . .
 O6 O -0.0905(2) -0.5711(3) -0.56232(16) 0.0505(9) Uani 1 1 d . . . . .
 C17 C -0.6587(3) -1.1384(3) -0.62335(18) 0.0288(8) Uani 1 1 d . . . . .
 C7 C -0.2196(2) -0.5566(2) -0.50476(19) 0.0279(7) Uani 1 1 d . . . . .
 C21 C -0.0686(2) -0.5937(3) -0.5020(2) 0.0342(9) Uani 1 1 d . . . . .
 H21 H -0.008360 -0.612632 -0.487937 0.041 Uiso 1 1 calc R U . . .
 C19 C -0.7443(3) -1.2222(3) -0.5581(2) 0.0428(11) Uani 1 1 d . . . . .
 H19 H -0.765627 -1.270967 -0.531701 0.051 Uiso 1 1 calc R U . . .
 O12 O -0.7900(3) -1.1353(3) -0.5674(2) 0.0606(11) Uani 1 1 d . . . . .
 C11 C -0.7565(3) -0.8493(3) -0.68094(17) 0.0272(7) Uani 1 1 d . . . . .
 C16 C -0.5857(3) -1.1051(2) -0.66662(17) 0.0241(7) Uani 1 1 d . . . . .
 C2 C -0.3005(3) -0.5507(3) -0.73461(18) 0.0363(9) Uani 1 1 d . . . . .
 C5 C -0.2239(4) -0.4936(4) -0.7505(3) 0.0509(12) Uani 1 1 d . . . . .
 H5 H -0.207621 -0.435138 -0.732267 0.061 Uiso 1 1 calc R U . . .
 C18 C -0.6662(3) -1.2250(3) -0.5924(2) 0.0378(9) Uani 1 1 d . . . . .
 H18 H -0.623616 -1.276107 -0.595400 0.045 Uiso 1 1 calc R U . . .
 C8 C -0.1447(3) -0.5849(3) -0.46648(19) 0.0317(8) Uani 1 1 d . . . . .
 H8 H -0.147761 -0.595784 -0.423319 0.038 Uiso 1 1 calc R U . . .
 O9 O -0.9122(3) -0.7309(5) -0.5725(2) 0.096(2) Uani 1 1 d . . . . .
 C3 C -0.2964(5) -0.6282(4) -0.7725(2) 0.0628(11) Uani 1 1 d . U . . .
 H3 H -0.339395 -0.679195 -0.772107 0.075 Uiso 1 1 calc R U . . .
 C1 C -0.3710(3) -0.5296(3) -0.68723(17) 0.0265(7) Uani 1 1 d . . . . .
 C20 C -0.7353(3) -1.0863(3) -0.6055(3) 0.0424(10) Uani 1 1 d . . . . .
 H20 H -0.747535 -1.023848 -0.618505 0.051 Uiso 1 1 calc R U . . .
 C12 C -0.8322(3) -0.8184(4) -0.6395(2) 0.0421(10) Uani 1 1 d . . . . .
 C13 C -0.9207(4) -0.8620(6) -0.6289(3) 0.0627(16) Uani 1 1 d . . . . .
 H13 H -0.943568 -0.917763 -0.647666 0.075 Uiso 1 1 calc R U . . .
 C10 C -0.1827(3) -0.5492(3) -0.5634(2) 0.0372(9) Uani 1 1 d . . . . .
 H10 H -0.216996 -0.531481 -0.599134 0.045 Uiso 1 1 calc R U . . .
 C14 C -0.9655(4) -0.8084(7) -0.5871(3) 0.076(2) Uani 1 1 d . . . . .
 H14 H -1.025347 -0.822233 -0.569972 0.091 Uiso 1 1 calc R U . . .
 C15 C -0.8307(4) -0.7386(5) -0.6032(3) 0.0615(15) Uani 1 1 d . . . . .
 H15 H -0.779691 -0.695838 -0.600315 0.074 Uiso 1 1 calc R U . . .
 O3 O -0.1770(4) -0.5381(4) -0.7974(2) 0.0803(12) Uani 1 1 d . U . . .
 C4 C -0.2220(5) -0.6201(4) -0.8103(2) 0.0629(11) Uani 1 1 d . U . . .
 H4 H -0.203902 -0.664201 -0.840888 0.075 Uiso 1 1 calc R U . . .

loop_
  _atom_site_aniso_label
  _atom_site_aniso_U_11
  _atom_site_aniso_U_22
  _atom_site_aniso_U_33
  _atom_site_aniso_U_23
  _atom_site_aniso_U_13
  _atom_site_aniso_U_12
 Y1 0.0194(2) 0.0147(2) 0.0297(2) 0.000 0.000 -0.00045(15)
 Y2 0.01601(15) 0.01601(15) 0.0296(2) -0.00035(13) -0.00035(13) 0.00001(14)
 Na1 0.0304(8) 0.0190(7) 0.0403(8) -0.0038(6) -0.0042(6) -0.0006(6)
 O2 0.0253(13) 0.0213(12) 0.0346(13) 0.0003(10) 0.0025(11) -0.0022(10)
 O8 0.0198(12) 0.0291(13) 0.0382(14) 0.0006(11) 0.0001(11) -0.0002(10)
 O1 0.0277(14) 0.0223(13) 0.0368(14) -0.0030(10) -0.0002(11) -0.0007(10)
 O4 0.0237(12) 0.0257(14) 0.0369(13) 0.0008(11) -0.0033(11) 0.0017(10)
 O10 0.0248(13) 0.0219(13) 0.0361(14) 0.0045(11) 0.0005(10) 0.0006(10)
 O5 0.0173(11) 0.0275(13) 0.0346(13) 0.0015(11) 0.0012(10) 0.0010(10)
 O7 0.0242(13) 0.0259(13) 0.0371(12) -0.0044(11) 0.0003(10) 0.0032(9)
 O11 0.0227(12) 0.0200(13) 0.0370(14) 0.0028(11) 0.0040(11) 0.0015(10)
 C6 0.0183(16) 0.0193(15) 0.0348(19) 0.0006(13) 0.0015(13) -0.0004(12)
 O6 0.0278(16) 0.075(3) 0.0492(18) -0.0092(18) 0.0064(14) 0.0038(15)
 C17 0.0258(18) 0.0224(18) 0.0382(18) 0.0015(14) 0.0011(15) -0.0011(14)
 C7 0.0214(16) 0.0245(17) 0.0378(18) -0.0018(16) 0.0031(15) -0.0016(13)
 C21 0.0161(16) 0.046(2) 0.0400(19) -0.0077(18) 0.0010(16) 0.0029(15)
 C19 0.043(2) 0.030(2) 0.056(2) 0.0103(18) 0.023(2) -0.0054(18)
 O12 0.050(2) 0.044(2) 0.088(3) 0.010(2) 0.030(2) 0.0022(17)
 C11 0.0231(17) 0.0251(17) 0.0333(17) 0.0035(14) 0.0014(14) 0.0043(13)
 C16 0.0237(18) 0.0188(17) 0.0297(15) 0.0002(13) -0.0012(14) -0.0030(13)
 C2 0.038(2) 0.036(2) 0.036(2) 0.0011(16) 0.0059(16) 0.0079(17)
 C5 0.045(3) 0.061(3) 0.047(3) 0.010(2) 0.019(2) 0.0110(19)
 C18 0.037(2) 0.0240(19) 0.052(2) 0.0093(17) 0.0075(19) 0.0029(16)
 C8 0.0244(19) 0.0319(19) 0.039(2) -0.0018(16) 0.0013(16) 0.0028(15)
 O9 0.054(3) 0.156(6) 0.076(3) -0.038(4) 0.007(2) 0.042(3)
 C3 0.091(3) 0.054(2) 0.0438(18) 0.0034(17) 0.029(2) 0.036(2)
 C1 0.0269(18) 0.0219(17) 0.0309(17) 0.0013(14) 0.0000(15) 0.0018(15)
 C20 0.028(2) 0.031(2) 0.069(3) 0.007(2) 0.012(2) 0.0026(16)
 C12 0.0237(19) 0.063(3) 0.040(2) -0.001(2) 0.0035(17) 0.0122(19)
 C13 0.026(2) 0.104(5) 0.058(3) 0.009(3) 0.007(2) 0.006(3)
 C10 0.0224(18) 0.051(3) 0.039(2) -0.0039(18) 0.0034(16) -0.0032(17)
 C14 0.030(3) 0.135(7) 0.063(4) -0.008(4) 0.018(3) 0.013(3)
 C15 0.044(3) 0.082(4) 0.059(3) -0.020(3) 0.003(2) 0.028(3)
 O3 0.078(3) 0.088(3) 0.075(3) 0.007(2) 0.031(3) 0.015(2)
 C4 0.091(3) 0.055(2) 0.0429(18) 0.0032(17) 0.030(2) 0.0390(19)

_geom_special_details
;
 All esds (except the esd in the dihedral angle between two l.s. planes)
 are estimated using the full covariance matrix.  The cell esds are taken
 into account individually in the estimation of esds in distances, angles
 and torsion angles; correlations between esds in cell parameters are only
 used when they are defined by crystal symmetry.  An approximate (isotropic)
 treatment of cell esds is used for estimating esds involving l.s. planes.
;
loop_
  _geom_bond_atom_site_label_1
  _geom_bond_atom_site_label_2
  _geom_bond_distance
  _geom_bond_site_symmetry_2
  _geom_bond_publ_flag
 Y1 Y1 4.0218(12) 3_544 ?
 Y1 Na1 3.4031(15) 2_445 ?
 Y1 O2 2.457(3) 2_445 ?
 Y1 O2 2.457(3) . ?
 Y1 O1 2.384(3) 2_445 ?
 Y1 O1 2.384(3) . ?
 Y1 O4 2.239(3) . ?
 Y1 O4 2.238(3) 2_445 ?
 Y1 O5 2.356(2) 3_544 ?
 Y1 O5 2.356(2) 4_454 ?
 Y1 C1 2.785(4) 2_445 ?
 Y2 Y2 4.0070(10) 2_435 ?
 Y2 Na1 3.4005(15) 8_333 ?
 Y2 O8 2.507(3) 8_333 ?
 Y2 O8 2.507(3) . ?
 Y2 O10 2.213(3) 8_333 ?
 Y2 O10 2.213(3) . ?
 Y2 O7 2.355(2) . ?
 Y2 O7 2.355(2) 8_333 ?
 Y2 O11 2.390(3) 2_435 ?
 Y2 O11 2.390(3) 7_543 ?
 Y2 C11 2.789(4) 8_333 ?
 Na1 O2 2.348(3) 2_445 ?
 Na1 O8 2.387(3) 8_333 ?
 Na1 O1 2.320(3) . ?
 Na1 O5 2.420(3) 3_544 ?
 Na1 O7 2.340(3) . ?
 Na1 O11 2.373(3) 2_435 ?
 O2 C1 1.260(5) . ?
 O8 C11 1.251(5) . ?
 O1 C1 1.282(5) . ?
 O4 C6 1.262(4) . ?
 O10 C16 1.260(5) . ?
 O5 C6 1.270(4) . ?
 O7 C11 1.273(5) . ?
 O11 C16 1.259(5) . ?
 C6 C7 1.472(5) . ?
 O6 C21 1.382(6) . ?
 O6 C10 1.349(5) . ?
 C17 C16 1.478(5) . ?
 C17 C18 1.408(5) . ?
 C17 C20 1.375(6) . ?
 C7 C8 1.411(6) . ?
 C7 C10 1.380(6) . ?
 C21 H21 0.9500 . ?
 C21 C8 1.335(6) . ?
 C19 H19 0.9500 . ?
 C19 O12 1.413(6) . ?
 C19 C18 1.339(6) . ?
 O12 C20 1.332(6) . ?
 C11 C12 1.471(5) . ?
 C2 C5 1.404(7) . ?
 C2 C3 1.378(7) . ?
 C2 C1 1.468(5) . ?
 C5 H5 0.9500 . ?
 C5 O3 1.371(7) . ?
 C18 H18 0.9500 . ?
 C8 H8 0.9500 . ?
 O9 C14 1.376(11) . ?
 O9 C15 1.343(7) . ?
 C3 H3 0.9500 . ?
 C3 C4 1.344(8) . ?
 C20 H20 0.9500 . ?
 C12 C13 1.422(8) . ?
 C12 C15 1.383(8) . ?
 C13 H13 0.9500 . ?
 C13 C14 1.347(9) . ?
 C10 H10 0.9500 . ?
 C14 H14 0.9500 . ?
 C15 H15 0.9500 . ?
 O3 C4 1.362(9) . ?
 C4 H4 0.9500 . ?

loop_
  _geom_angle_atom_site_label_1
  _geom_angle_atom_site_label_2
  _geom_angle_atom_site_label_3
  _geom_angle
  _geom_angle_site_symmetry_1
  _geom_angle_site_symmetry_3
  _geom_angle_publ_flag
 Na1 Y1 Y1 121.61(3) 2_445 3_544 ?
 O2 Y1 Y1 126.25(6) 2_445 3_544 ?
 O2 Y1 Y1 126.25(6) . 3_544 ?
 O2 Y1 Na1 95.98(7) 2_445 2_445 ?
 O2 Y1 Na1 43.62(7) . 2_445 ?
 O2 Y1 O2 107.51(13) 2_445 . ?
 O2 Y1 C1 91.21(10) . 2_445 ?
 O2 Y1 C1 26.91(10) 2_445 2_445 ?
 O1 Y1 Y1 137.09(7) 2_445 3_544 ?
 O1 Y1 Y1 137.09(7) . 3_544 ?
 O1 Y1 Na1 87.97(7) . 2_445 ?
 O1 Y1 Na1 42.92(7) 2_445 2_445 ?
 O1 Y1 O2 73.63(9) 2_445 . ?
 O1 Y1 O2 73.63(9) . 2_445 ?
 O1 Y1 O2 54.24(9) . . ?
 O1 Y1 O2 54.25(9) 2_445 2_445 ?
 O1 Y1 O1 85.82(13) . 2_445 ?
 O1 Y1 C1 27.35(10) 2_445 2_445 ?
 O1 Y1 C1 79.03(10) . 2_445 ?
 O4 Y1 Y1 54.77(7) . 3_544 ?
 O4 Y1 Y1 54.77(7) 2_445 3_544 ?
 O4 Y1 Na1 108.33(7) 2_445 2_445 ?
 O4 Y1 Na1 106.88(7) . 2_445 ?
 O4 Y1 O2 150.87(9) . 2_445 ?
 O4 Y1 O2 78.97(9) . . ?
 O4 Y1 O2 78.97(9) 2_445 2_445 ?
 O4 Y1 O2 150.87(9) 2_445 . ?
 O4 Y1 O1 89.08(10) 2_445 2_445 ?
 O4 Y1 O1 149.45(10) 2_445 . ?
 O4 Y1 O1 149.45(10) . 2_445 ?
 O4 Y1 O1 89.08(10) . . ?
 O4 Y1 O4 109.54(14) 2_445 . ?
 O4 Y1 O5 80.52(10) . 3_544 ?
 O4 Y1 O5 83.87(10) 2_445 3_544 ?
 O4 Y1 O5 80.52(10) 2_445 4_454 ?
 O4 Y1 O5 83.87(10) . 4_454 ?
 O4 Y1 C1 167.63(11) . 2_445 ?
 O4 Y1 C1 82.69(11) 2_445 2_445 ?
 O5 Y1 Y1 76.39(6) 4_454 3_544 ?
 O5 Y1 Y1 76.39(6) 3_544 3_544 ?
 O5 Y1 Na1 161.78(7) 3_544 2_445 ?
 O5 Y1 Na1 45.32(7) 4_454 2_445 ?
 O5 Y1 O2 125.26(9) 4_454 2_445 ?
 O5 Y1 O2 72.60(9) 4_454 . ?
 O5 Y1 O2 72.60(9) 3_544 2_445 ?
 O5 Y1 O2 125.26(9) 3_544 . ?
 O5 Y1 O1 75.34(9) 3_544 . ?
 O5 Y1 O1 75.34(9) 4_454 2_445 ?
 O5 Y1 O1 126.72(9) 3_544 2_445 ?
 O5 Y1 O1 126.72(9) 4_454 . ?
 O5 Y1 O5 152.78(13) 4_454 3_544 ?
 O5 Y1 C1 100.48(10) 4_454 2_445 ?
 O5 Y1 C1 99.48(10) 3_544 2_445 ?
 C1 Y1 Y1 137.42(8) 2_445 3_544 ?
 C1 Y1 Na1 69.67(8) 2_445 2_445 ?
 Na1 Y2 Y2 119.23(3) 8_333 2_435 ?
 O8 Y2 Y2 128.70(6) . 2_435 ?
 O8 Y2 Y2 128.70(6) 8_333 2_435 ?
 O8 Y2 Na1 95.86(7) 8_333 8_333 ?
 O8 Y2 Na1 44.55(7) . 8_333 ?
 O8 Y2 O8 102.60(12) 8_333 . ?
 O8 Y2 C11 26.66(10) 8_333 8_333 ?
 O8 Y2 C11 87.32(10) . 8_333 ?
 O10 Y2 Y2 55.08(7) . 2_435 ?
 O10 Y2 Y2 55.08(7) 8_333 2_435 ?
 O10 Y2 Na1 112.50(8) 8_333 8_333 ?
 O10 Y2 Na1 100.16(7) . 8_333 ?
 O10 Y2 O8 78.19(9) . . ?
 O10 Y2 O8 157.01(10) 8_333 . ?
 O10 Y2 O8 78.19(9) 8_333 8_333 ?
 O10 Y2 O8 157.01(10) . 8_333 ?
 O10 Y2 O10 110.15(14) . 8_333 ?
 O10 Y2 O7 91.55(10) . . ?
 O10 Y2 O7 143.45(10) . 8_333 ?
 O10 Y2 O7 91.55(10) 8_333 8_333 ?
 O10 Y2 O7 143.45(10) 8_333 . ?
 O10 Y2 O11 82.95(10) . 2_435 ?
 O10 Y2 O11 82.95(10) 8_333 7_543 ?
 O10 Y2 O11 80.54(10) . 7_543 ?
 O10 Y2 O11 80.54(10) 8_333 2_435 ?
 O10 Y2 C11 165.43(10) . 8_333 ?
 O10 Y2 C11 83.87(10) 8_333 8_333 ?
 O7 Y2 Y2 136.49(6) 8_333 2_435 ?
 O7 Y2 Y2 136.49(6) . 2_435 ?
 O7 Y2 Na1 43.42(7) 8_333 8_333 ?
 O7 Y2 Na1 91.03(7) . 8_333 ?
 O7 Y2 O8 71.67(9) . 8_333 ?
 O7 Y2 O8 71.67(9) 8_333 . ?
 O7 Y2 O8 53.67(9) 8_333 8_333 ?
 O7 Y2 O8 53.67(9) . . ?
 O7 Y2 O7 87.02(13) . 8_333 ?
 O7 Y2 O11 130.82(10) 8_333 2_435 ?
 O7 Y2 O11 73.15(9) 8_333 7_543 ?
 O7 Y2 O11 130.82(10) . 7_543 ?
 O7 Y2 O11 73.15(9) . 2_435 ?
 O7 Y2 C11 78.47(10) . 8_333 ?
 O7 Y2 C11 27.02(11) 8_333 8_333 ?
 O11 Y2 Y2 75.47(6) 2_435 2_435 ?
 O11 Y2 Y2 75.47(6) 7_543 2_435 ?
 O11 Y2 Na1 164.02(7) 2_435 8_333 ?
 O11 Y2 Na1 44.24(7) 7_543 8_333 ?
 O11 Y2 O8 122.27(9) 7_543 8_333 ?
 O11 Y2 O8 77.27(9) 2_435 8_333 ?
 O11 Y2 O8 122.27(9) 2_435 . ?
 O11 Y2 O8 77.27(9) 7_543 . ?
 O11 Y2 O11 150.95(13) 2_435 7_543 ?
 O11 Y2 C11 103.90(10) 2_435 8_333 ?
 O11 Y2 C11 97.87(10) 7_543 8_333 ?
 C11 Y2 Y2 138.76(8) 8_333 2_435 ?
 C11 Y2 Na1 69.78(9) 8_333 8_333 ?
 O2 Na1 O8 104.98(11) 2_445 8_333 ?
 O2 Na1 O5 73.42(10) 2_445 3_544 ?
 O2 Na1 O11 175.04(12) 2_445 2_435 ?
 O8 Na1 O5 177.58(12) 8_333 3_544 ?
 O1 Na1 O2 76.87(10) . 2_445 ?
 O1 Na1 O8 106.21(12) . 8_333 ?
 O1 Na1 O5 75.32(10) . 3_544 ?
 O1 Na1 O7 175.34(12) . . ?
 O1 Na1 O11 101.70(11) . 2_435 ?
 O7 Na1 O2 107.62(11) . 2_445 ?
 O7 Na1 O8 74.13(10) . 8_333 ?
 O7 Na1 O5 104.50(11) . 3_544 ?
 O7 Na1 O11 73.73(10) . 2_435 ?
 O11 Na1 O8 79.98(10) 2_435 8_333 ?
 O11 Na1 O5 101.63(11) 2_435 3_544 ?
 Na1 O2 Y1 90.17(10) 2_445 . ?
 C1 O2 Y1 91.2(2) . . ?
 C1 O2 Na1 135.1(2) . 2_445 ?
 Na1 O8 Y2 87.98(10) 8_333 . ?
 C11 O8 Y2 89.3(2) . . ?
 C11 O8 Na1 141.9(3) . 8_333 ?
 Na1 O1 Y1 92.67(11) . . ?
 C1 O1 Y1 94.0(2) . . ?
 C1 O1 Na1 164.1(3) . . ?
 C6 O4 Y1 164.5(3) . . ?
 C16 O10 Y2 162.4(3) . . ?
 Y1 O5 Na1 90.87(9) 3_544 4_454 ?
 C6 O5 Y1 119.8(2) . 3_544 ?
 C6 O5 Na1 149.2(2) . 4_454 ?
 Na1 O7 Y2 92.81(10) . . ?
 C11 O7 Y2 95.8(2) . . ?
 C11 O7 Na1 162.6(2) . . ?
 Na1 O11 Y2 91.12(10) 2_435 2_435 ?
 C16 O11 Y2 119.2(2) . 2_435 ?
 C16 O11 Na1 149.7(2) . 2_435 ?
 O4 C6 O5 123.0(3) . . ?
 O4 C6 C7 117.3(3) . . ?
 O5 C6 C7 119.6(3) . . ?
 C10 O6 C21 106.8(3) . . ?
 C18 C17 C16 129.6(3) . . ?
 C20 C17 C16 124.4(4) . . ?
 C20 C17 C18 106.1(4) . . ?
 C8 C7 C6 129.2(4) . . ?
 C10 C7 C6 124.6(4) . . ?
 C10 C7 C8 106.1(3) . . ?
 O6 C21 H21 125.0 . . ?
 C8 C21 O6 110.0(3) . . ?
 C8 C21 H21 125.0 . . ?
 O12 C19 H19 125.4 . . ?
 C18 C19 H19 125.4 . . ?
 C18 C19 O12 109.2(4) . . ?
 C20 O12 C19 106.1(3) . . ?
 O8 C11 O7 121.2(3) . . ?
 O8 C11 C12 121.6(4) . . ?
 O7 C11 C12 117.2(4) . . ?
 O10 C16 C17 116.1(3) . . ?
 O11 C16 O10 123.4(3) . . ?
 O11 C16 C17 120.5(3) . . ?
 C5 C2 C1 125.8(4) . . ?
 C3 C2 C5 106.5(5) . . ?
 C3 C2 C1 127.6(5) . . ?
 C2 C5 H5 126.5 . . ?
 O3 C5 C2 107.0(5) . . ?
 O3 C5 H5 126.5 . . ?
 C17 C18 H18 126.2 . . ?
 C19 C18 C17 107.6(4) . . ?
 C19 C18 H18 126.2 . . ?
 C7 C8 H8 126.3 . . ?
 C21 C8 C7 107.5(4) . . ?
 C21 C8 H8 126.3 . . ?
 C15 O9 C14 107.3(5) . . ?
 C2 C3 H3 125.4 . . ?
 C4 C3 C2 109.2(6) . . ?
 C4 C3 H3 125.4 . . ?
 O2 C1 O1 120.5(3) . . ?
 O2 C1 C2 120.0(4) . . ?
 O1 C1 C2 119.5(4) . . ?
 C17 C20 H20 124.5 . . ?
 O12 C20 C17 110.9(4) . . ?
 O12 C20 H20 124.5 . . ?
 C13 C12 C11 128.1(5) . . ?
 C15 C12 C11 125.6(5) . . ?
 C15 C12 C13 106.3(5) . . ?
 C12 C13 H13 126.8 . . ?
 C14 C13 C12 106.3(7) . . ?
 C14 C13 H13 126.8 . . ?
 O6 C10 C7 109.6(4) . . ?
 O6 C10 H10 125.2 . . ?
 C7 C10 H10 125.2 . . ?
 O9 C14 H14 124.8 . . ?
 C13 C14 O9 110.4(5) . . ?
 C13 C14 H14 124.8 . . ?
 O9 C15 C12 109.6(6) . . ?
 O9 C15 H15 125.2 . . ?
 C12 C15 H15 125.2 . . ?
 C4 O3 C5 108.6(5) . . ?
 C3 C4 O3 108.6(5) . . ?
 C3 C4 H4 125.7 . . ?
 O3 C4 H4 125.7 . . ?

loop_
  _geom_torsion_atom_site_label_1
  _geom_torsion_atom_site_label_2
  _geom_torsion_atom_site_label_3
  _geom_torsion_atom_site_label_4
  _geom_torsion
  _geom_torsion_site_symmetry_1
  _geom_torsion_site_symmetry_2
  _geom_torsion_site_symmetry_3
  _geom_torsion_site_symmetry_4
  _geom_torsion_publ_flag
 Y1 O2 C1 O1 2.3(4) . . . . ?
 Y1 O2 C1 C2 -176.1(3) . . . . ?
 Y1 O1 C1 O2 -2.4(4) . . . . ?
 Y1 O1 C1 C2 176.0(3) . . . . ?
 Y1 O4 C6 O5 27.4(11) . . . . ?
 Y1 O4 C6 C7 -153.5(8) . . . . ?
 Y1 O5 C6 O4 -6.9(5) 3_544 . . . ?
 Y1 O5 C6 C7 174.0(2) 3_544 . . . ?
 Y2 O8 C11 O7 1.5(4) . . . . ?
 Y2 O8 C11 C12 -177.1(4) . . . . ?
 Y2 O10 C16 O11 38.9(11) . . . . ?
 Y2 O10 C16 C17 -140.4(7) . . . . ?
 Y2 O7 C11 O8 -1.6(4) . . . . ?
 Y2 O7 C11 C12 177.0(3) . . . . ?
 Y2 O11 C16 O10 1.8(5) 2_435 . . . ?
 Y2 O11 C16 C17 -178.8(2) 2_435 . . . ?
 Na1 O2 C1 O1 -89.2(4) 2_445 . . . ?
 Na1 O2 C1 C2 92.5(4) 2_445 . . . ?
 Na1 O8 C11 O7 -84.3(5) 8_333 . . . ?
 Na1 O8 C11 C12 97.1(5) 8_333 . . . ?
 Na1 O1 C1 O2 112.3(9) . . . . ?
 Na1 O1 C1 C2 -69.4(10) . . . . ?
 Na1 O5 C6 O4 168.9(3) 4_454 . . . ?
 Na1 O5 C6 C7 -10.2(7) 4_454 . . . ?
 Na1 O7 C11 O8 117.7(8) . . . . ?
 Na1 O7 C11 C12 -63.6(10) . . . . ?
 Na1 O11 C16 O10 -176.6(3) 2_435 . . . ?
 Na1 O11 C16 C17 2.7(7) 2_435 . . . ?
 O8 C11 C12 C13 10.2(7) . . . . ?
 O8 C11 C12 C15 -168.9(5) . . . . ?
 O4 C6 C7 C8 -166.1(4) . . . . ?
 O4 C6 C7 C10 10.2(6) . . . . ?
 O5 C6 C7 C8 13.1(6) . . . . ?
 O5 C6 C7 C10 -170.7(4) . . . . ?
 O7 C11 C12 C13 -168.4(5) . . . . ?
 O7 C11 C12 C15 12.4(7) . . . . ?
 C6 C7 C8 C21 176.5(4) . . . . ?
 C6 C7 C10 O6 -177.2(4) . . . . ?
 O6 C21 C8 C7 0.6(5) . . . . ?
 C21 O6 C10 C7 0.6(5) . . . . ?
 C19 O12 C20 C17 2.6(6) . . . . ?
 O12 C19 C18 C17 1.6(6) . . . . ?
 C11 C12 C13 C14 179.6(5) . . . . ?
 C11 C12 C15 O9 178.4(5) . . . . ?
 C16 C17 C18 C19 179.8(4) . . . . ?
 C16 C17 C20 O12 178.5(4) . . . . ?
 C2 C5 O3 C4 -0.2(7) . . . . ?
 C2 C3 C4 O3 0.2(7) . . . . ?
 C5 C2 C3 C4 -0.3(6) . . . . ?
 C5 C2 C1 O2 4.9(7) . . . . ?
 C5 C2 C1 O1 -173.5(4) . . . . ?
 C5 O3 C4 C3 0.0(7) . . . . ?
 C18 C17 C16 O10 -179.6(4) . . . . ?
 C18 C17 C16 O11 1.0(6) . . . . ?
 C18 C17 C20 O12 -1.6(6) . . . . ?
 C18 C19 O12 C20 -2.6(6) . . . . ?
 C8 C7 C10 O6 -0.2(5) . . . . ?
 C3 C2 C5 O3 0.3(6) . . . . ?
 C3 C2 C1 O2 -174.1(4) . . . . ?
 C3 C2 C1 O1 7.5(7) . . . . ?
 C1 C2 C5 O3 -178.9(4) . . . . ?
 C1 C2 C3 C4 178.9(4) . . . . ?
 C20 C17 C16 O10 0.3(6) . . . . ?
 C20 C17 C16 O11 -179.0(4) . . . . ?
 C20 C17 C18 C19 -0.1(5) . . . . ?
 C12 C13 C14 O9 2.8(8) . . . . ?
 C13 C12 C15 O9 -0.9(7) . . . . ?
 C10 O6 C21 C8 -0.8(5) . . . . ?
 C10 C7 C8 C21 -0.3(5) . . . . ?
 C14 O9 C15 C12 2.6(8) . . . . ?
 C15 O9 C14 C13 -3.4(9) . . . . ?
 C15 C12 C13 C14 -1.1(7) . . . . ?

_shelx_res_file
;
TITL 1_a.res in P-4n2
    vv3y.res
    created by SHELXL-2018/3 at 13:40:23 on 31-Oct-2022
REM Old TITL 1 in P4(2)/mnm
REM SHELXT solution in P-4n2: R1 0.044, Rweak 0.004, Alpha 0.012
REM <I/s> 2.485 for 170 systematic absences, Orientation as input
REM Flack x = -0.060 ( 0.006 ) from 1721 Parsons' quotients
REM Formula found by SHELXT: C24 O8 Na Y
CELL 0.71073 14.24 14.24 21.691 90 90 90
ZERR 8 0.002 0.002 0.0043 0 0 0
LATT -1
SYMM -X,-Y,+Z
SYMM +Y,-X,-Z
SYMM -Y,+X,-Z
SYMM 0.5+X,0.5-Y,0.5+Z
SYMM 0.5-X,0.5+Y,0.5+Z
SYMM 0.5+Y,0.5+X,0.5-Z
SYMM 0.5-Y,0.5-X,0.5-Z
SFAC C H Na O Y
UNIT 160 96 8 96 8
EQIV $1 1-X,1-Y,+Z
EQIV $2 1.5-Y,1.5-X,1.5-Z
EQIV $3 1-X,2-Y,+Z
EQIV $4 -0.5+Y,0.5+X,1.5-Z
EQIV $5 1-Y,+X,1-Z
EQIV $6 +Y,1-X,1-Z
DELU 0.001 0.001 O3 C4
SIMU 0.01 0.01 2 C4 O3
SIMU 0.01 0.02 2 C3 C4
DELU 0.001 0.001 C3 C4
SIMU 0.001 0.002 2 C4 C3

L.S. 10 0 0
PLAN  5
SIZE 0.1 0.05 0.03
TEMP -173(2)
CONF
FREE Y1 C1_$1
FREE Y1 C1
FREE Y1 Na1_$1
FREE Y1 Na1
FREE Y1 Y1_$5
FREE Y1 Y1_$6
FREE Y1 C6_$6
FREE Y1 C6_$5
FREE Y2 C11_$2
FREE Y2 C11
FREE Y2 Na1_$2
FREE Y2 Na1
FREE Y2 Y2_$3
FREE Y2 Y2_$4
FREE Y2 C16_$3
FREE Y2 C16_$4
BOND
list 4
MORE -1
BOND $H
fmap 2
acta
REM <olex2.extras>
REM <HklSrc "%.\\VV3Y.hkl">
REM </olex2.extras>

WGHT    0.058100    2.025000
FVAR       0.13297
Y1    5   -0.500000   -0.500000   -0.592706    10.50000    0.01938    0.01474 =
         0.02968    0.00000    0.00000   -0.00045
Y2    5   -0.599487   -0.900513   -0.750000    10.50000    0.01601    0.01601 =
         0.02961   -0.00035   -0.00035    0.00001
NA1   3   -0.558747   -0.694862   -0.674936    11.00000    0.03036    0.01902 =
         0.04029   -0.00384   -0.00422   -0.00063
O2    4   -0.369504   -0.451732   -0.659672    11.00000    0.02533    0.02126 =
         0.03464    0.00027    0.00253   -0.00221
O8    4   -0.768654   -0.913980   -0.719160    11.00000    0.01978    0.02906 =
         0.03817    0.00064    0.00009   -0.00025
O1    4   -0.432534   -0.591872   -0.673208    11.00000    0.02770    0.02226 =
         0.03683   -0.00304   -0.00015   -0.00071
O4    4   -0.376438   -0.534922   -0.533170    11.00000    0.02370    0.02574 =
         0.03689    0.00081   -0.00327    0.00174
O10   4   -0.596358   -1.023209   -0.687409    11.00000    0.02477    0.02193 =
         0.03613    0.00454    0.00047    0.00060
O5    4   -0.343744   -0.538063   -0.432859    11.00000    0.01726    0.02753 =
         0.03456    0.00155    0.00122    0.00095
O7    4   -0.677292   -0.808669   -0.675527    11.00000    0.02424    0.02587 =
         0.03711   -0.00437    0.00031    0.00315
O11   4   -0.518192   -1.157644   -0.681363    11.00000    0.02274    0.02002 =
         0.03699    0.00276    0.00403    0.00147
C6    1   -0.319056   -0.541923   -0.489080    11.00000    0.01834    0.01930 =
         0.03476    0.00055    0.00152   -0.00043
O6    4   -0.090508   -0.571131   -0.562319    11.00000    0.02780    0.07454 =
         0.04918   -0.00921    0.00637    0.00376
C17   1   -0.658659   -1.138383   -0.623354    11.00000    0.02583    0.02242 =
         0.03815    0.00152    0.00106   -0.00108
C7    1   -0.219554   -0.556575   -0.504761    11.00000    0.02135    0.02446 =
         0.03778   -0.00181    0.00307   -0.00161
C21   1   -0.068625   -0.593687   -0.502014    11.00000    0.01606    0.04643 =
         0.04005   -0.00767    0.00100    0.00291
AFIX  43
H21   2   -0.008360   -0.612632   -0.487937    11.00000   -1.20000
AFIX   0
C19   1   -0.744316   -1.222211   -0.558119    11.00000    0.04259    0.02985 =
         0.05587    0.01034    0.02265   -0.00536
AFIX  43
H19   2   -0.765627   -1.270967   -0.531701    11.00000   -1.20000
AFIX   0
O12   4   -0.790021   -1.135252   -0.567426    11.00000    0.04964    0.04408 =
         0.08802    0.00971    0.02963    0.00215
C11   1   -0.756531   -0.849280   -0.680938    11.00000    0.02313    0.02510 =
         0.03328    0.00354    0.00139    0.00428
C16   1   -0.585703   -1.105117   -0.666623    11.00000    0.02368    0.01878 =
         0.02974    0.00024   -0.00122   -0.00302
C2    1   -0.300533   -0.550674   -0.734608    11.00000    0.03751    0.03573 =
         0.03566    0.00108    0.00590    0.00785
C5    1   -0.223895   -0.493563   -0.750513    11.00000    0.04506    0.06055 =
         0.04709    0.00967    0.01926    0.01099
AFIX  43
H5    2   -0.207621   -0.435138   -0.732267    11.00000   -1.20000
AFIX   0
C18   1   -0.666220   -1.224967   -0.592443    11.00000    0.03710    0.02396 =
         0.05222    0.00927    0.00749    0.00289
AFIX  43
H18   2   -0.623616   -1.276107   -0.595400    11.00000   -1.20000
AFIX   0
C8    1   -0.144658   -0.584921   -0.466484    11.00000    0.02442    0.03194 =
         0.03864   -0.00183    0.00127    0.00283
AFIX  43
H8    2   -0.147761   -0.595784   -0.423319    11.00000   -1.20000
AFIX   0
O9    4   -0.912249   -0.730854   -0.572533    11.00000    0.05426    0.15639 =
         0.07601   -0.03782    0.00673    0.04201
C3    1   -0.296442   -0.628153   -0.772550    11.00000    0.09065    0.05384 =
         0.04376    0.00335    0.02869    0.03563
AFIX  43
H3    2   -0.339395   -0.679195   -0.772107    11.00000   -1.20000
AFIX   0
C1    1   -0.371041   -0.529648   -0.687226    11.00000    0.02687    0.02190 =
         0.03087    0.00130   -0.00002    0.00179
C20   1   -0.735277   -1.086347   -0.605468    11.00000    0.02806    0.03051 =
         0.06859    0.00690    0.01155    0.00255
AFIX  43
H20   2   -0.747535   -1.023848   -0.618505    11.00000   -1.20000
AFIX   0
C12   1   -0.832249   -0.818396   -0.639489    11.00000    0.02366    0.06301 =
         0.03975   -0.00071    0.00353    0.01217
C13   1   -0.920679   -0.861982   -0.628921    11.00000    0.02598    0.10382 =
         0.05829    0.00929    0.00664    0.00598
AFIX  43
H13   2   -0.943568   -0.917763   -0.647666    11.00000   -1.20000
AFIX   0
C10   1   -0.182693   -0.549237   -0.563425    11.00000    0.02237    0.05072 =
         0.03866   -0.00389    0.00338   -0.00317
AFIX  43
H10   2   -0.216996   -0.531481   -0.599134    11.00000   -1.20000
AFIX   0
C14   1   -0.965489   -0.808429   -0.587056    11.00000    0.03020    0.13532 =
         0.06316   -0.00791    0.01760    0.01303
AFIX  43
H14   2   -1.025347   -0.822233   -0.569972    11.00000   -1.20000
AFIX   0
C15   1   -0.830692   -0.738625   -0.603164    11.00000    0.04360    0.08232 =
         0.05864   -0.01972    0.00318    0.02753
AFIX  43
H15   2   -0.779691   -0.695838   -0.600315    11.00000   -1.20000
AFIX   0
O3    4   -0.176981   -0.538057   -0.797359    11.00000    0.07828    0.08817 =
         0.07459    0.00689    0.03132    0.01494
C4    1   -0.222041   -0.620058   -0.810285    11.00000    0.09060    0.05519 =
         0.04288    0.00320    0.03042    0.03903
AFIX  43
H4    2   -0.203902   -0.664201   -0.840888    11.00000   -1.20000
AFIX   0
HKLF 4


REM  1_a.res in P-4n2
REM wR2 = 0.0817, GooF = S = 1.043, Restrained GooF = 1.049 for all data
REM R1 = 0.0296 for 4418 Fo > 4sig(Fo) and 0.0300 for all 4496 data
REM 308 parameters refined using 14 restraints

END

WGHT      0.0581      2.0249

REM Highest difference peak  0.470,  deepest hole -0.671,  1-sigma level  0.073
Q1    1  -0.6011 -1.1011 -0.7500  10.50000  0.05    0.36
Q2    1  -0.7115 -1.2366 -0.5515  11.00000  0.05    0.30
Q3    1  -0.9912 -0.8824 -0.6110  11.00000  0.05    0.28
Q4    1  -0.7529 -1.2274 -0.5765  11.00000  0.05    0.25
Q5    1  -0.1611 -0.4739 -0.6859  11.00000  0.05    0.23
;
_shelx_res_checksum                50108
_shelx_hkl_file
;
   0   0  -1    0.05    0.03
   0   0   1   -0.02    0.02
   0   0  -2  389.00   24.19
   0   0  -2  345.90   21.51
   0   0  -3    0.32    0.08
   0   0  -3    0.07    0.07
   0   0   3    0.01    0.08
   0   0   3    0.26    0.08
   0   0  -4    0.87    0.14
   0   0  -4    0.87    0.12
   0   0   4    0.99    0.14
   0   0   4    0.94    0.13
   0   0  -5    0.23    0.12
   0   0  -5    0.04    0.09
   0   0   5    0.03    0.10
   0   0   5    0.07    0.11
   0   0  -6  135.90    8.51
   0   0  -6  141.30    8.85
   0   0   6  132.20    8.28
   0   0   6  132.70    8.31
   0   0  -7   -0.32    0.11
   0   0  -7    0.07    0.12
   0   0   7   -0.13    0.12
   0   0   7    0.01    0.15
   0   0  -8  658.80   41.01
   0   0  -8  715.60   44.54
   0   0   8  725.50   45.15
   0   0   8  800.30   49.81
   0   0  -9   -0.06    0.14
   0   0  -9    0.21    0.14
   0   0   9   -0.10    0.14
   0   0   9    0.31    0.16
   0   0 -10   11.94    0.85
   0   0 -10   12.86    0.93
   0   0  10   16.14    1.13
   0   0  10   14.72    1.03
   0   0 -11    0.05    0.14
   0   0 -11    0.11    0.18
   0   0  11    0.33    0.18
   0   0  11    0.13    0.16
   0   0 -12 1723.00  107.20
   0   0 -12 1674.00  104.10
   0   0  12 1626.00  101.10
   0   0  12 1568.00   97.52
   0   0 -13    0.07    0.21
   0   0 -13    0.19    0.21
   0   0  13    0.09    0.20
   0   0  13    0.12    0.19
   0   0  14  410.70   25.69
   0   0  14  447.60   27.96
   0   0 -15   -0.20    0.20
   0   0 -15    0.23    0.21
   0   0  15   -0.23    0.22
   0   0  15   -0.08    0.25
   0   0 -16  224.40   14.10
   0   0 -16  203.10   12.81
   0   0  16  204.30   12.87
   0   0  16  192.30   12.14
   0   0 -17   -0.11    0.23
   0   0 -17   -0.03    0.25
   0   0  17    0.15    0.27
   0   0  17    0.44    0.26
   0   0 -18   17.56    1.34
   0   0 -18   14.18    1.10
   0   0  18   17.25    1.32
   0   0  18   18.64    1.38
   0   0 -19   -0.30    0.31
   0   0 -19    0.16    0.24
   0   0  19    0.37    0.29
   0   0  19   -0.11    0.27
   0   0 -20    5.34    0.61
   0   0 -21   -0.27    0.31
   0   0  21   -0.10    0.33
   0   0 -22   17.70    1.38
   0   0 -22   17.54    1.39
   0   0  22   17.46    1.41
   0   0  22   18.26    1.44
   0   0 -23    0.34    0.35
   0   0 -23    0.14    0.31
   0   0  23    0.34    0.38
   0   0  23    0.27    0.37
   0   0 -24    7.85    0.79
   0   0 -24    9.12    0.93
   0   0  24   10.92    1.05
   0   0  24   14.33    1.26
   0   0 -25   -0.62    0.43
   0   0 -25    0.03    0.31
   0   0  25    0.05    0.37
   0   0  25   -0.17    0.41
   0   0  26   79.38    5.27
   0   0  26   79.20    5.28
   0  -1  27   14.21    1.46
   0  -1  26   -0.09    0.42
   0  -1  26    0.48    0.47
   0   1 -26   -0.14    0.33
   0   1 -26    0.29    0.44
   0  -1  25   12.32    1.16
   0  -1  25   10.65    1.07
   0   1 -25   15.84    1.41
   0   1 -25   12.46    1.13
   0  -1  24   -0.29    0.32
   0  -1  24   -0.12    0.36
   0   1 -24    0.31    0.37
   0   1 -24   -0.07    0.33
   0  -1  23   21.07    1.67
   0  -1  23   20.60    1.64
   0  -1  22    0.41    0.34
   0  -1  22   -0.56    0.33
   0   1 -22    0.25    0.33
   0   1 -22   -0.43    0.32
   0  -1  21    5.64    0.68
   0  -1  21    5.64    0.67
   0   1 -21   21.80    1.68
   0   1 -21   23.80    1.76
   0  -1  20   -0.47    0.30
   0  -1  20   -0.24    0.29
   0   1 -20    0.14    0.28
   0   1 -20   -0.03    0.29
   0  -1  19    8.06    0.81
   0  -1  19    7.88    0.77
   0   1 -19   12.48    1.09
   0   1 -19   13.00    1.08
   0   1 -18   -0.06    0.32
   0  -1  17   16.11    1.27
   0   1 -17   36.87    2.49
   0  -1  16    0.06    0.27
   0  -1  16   -0.06    0.26
   0   1 -16   -0.27    0.22
   0   1 -16   -0.16    0.23
   0   1 -15  320.70   20.11
   0   1 -15  376.70   23.58
   0  -1  14    0.27    0.24
   0  -1  14    0.18    0.22
   0   1 -14   -0.14    0.22
   0   1 -14    0.14    0.23
   0  -1  13  313.70   19.64
   0  -1  13  342.90   21.48
   0   1 -13  356.20   22.29
   0   1 -13  324.40   20.33
   0  -1  12   -0.03    0.19
   0  -1  12    0.18    0.19
   0   1 -12   -0.04    0.19
   0   1 -12   -0.21    0.21
   0  -1  11  500.40   31.22
   0  -1  11  448.90   28.04
   0   1 -11  426.40   26.62
   0   1 -11  376.40   23.54
   0  -1  10    0.04    0.17
   0  -1  10    0.20    0.17
   0   1 -10    0.12    0.17
   0   1 -10    0.25    0.16
   0  -1   9  251.00   15.71
   0  -1   9  272.30   17.05
   0  -1   8   -0.15    0.17
   0  -1   8    0.15    0.15
   0   1  -8   -0.18    0.13
   0   1  -8    0.04    0.16
   0  -1   7   14.21    1.01
   0  -1   7   13.87    0.96
   0   1  -7   23.93    1.59
   0   1  -7   22.50    1.51
   0  -1   6   -0.23    0.17
   0  -1   6    0.27    0.14
   0   1  -6   -0.16    0.14
   0   1  -6    0.14    0.13
   0  -1   5  181.20   11.34
   0  -1   5  170.90   10.69
   0   1  -5  117.40    7.38
   0   1  -5  142.00    8.89
   0  -1   4    0.12    0.13
   0  -1   4   -0.03    0.10
   0   1  -4    0.33    0.14
   0   1  -4   -0.07    0.11
   0  -1   3  216.40   13.51
   0  -1   3  255.00   15.89
   0   1  -3  236.00   14.72
   0   1  -3  227.00   14.15
   0   1  -2   -0.10    0.08
   0   1  -2    0.11    0.08
   0  -1   1 1186.00   73.69
   0   1  -1 1359.00   84.46
   0  -1   0    0.06    0.05
   0  -1   0    0.01    0.04
   0   1   0   -0.02    0.04
   0   1   0    0.04    0.05
   0   1   1  652.00   40.52
   0  -1  -2    0.02    0.03
   0   1   2   -0.05    0.02
   0  -1  -3  222.20   13.82
   0  -1  -3  232.40   14.46
   0   1   3  245.50   15.27
   0   1   3  252.70   15.72
   0  -1  -4    0.08    0.07
   0  -1  -4    0.00    0.06
   0   1   4    0.02    0.07
   0   1   4    0.07    0.07
   0  -1  -5  141.90    8.85
   0  -1  -5  146.90    9.16
   0   1   5  189.90   11.83
   0   1   5  164.10   10.23
   0  -1  -6   -0.05    0.09
   0  -1  -6    0.00    0.10
   0   1   6    0.05    0.09
   0   1   6   -0.01    0.11
   0   1   7   12.79    0.86
   0   1   7   12.24    0.82
   0  -1  -8    0.02    0.12
   0  -1  -8    0.05    0.11
   0   1   8    0.00    0.12
   0   1   8    0.02    0.11
   0  -1  -9  154.60    9.68
   0  -1  -9  146.50    9.17
   0   1   9  220.80   13.80
   0   1   9  255.40   15.94
   0  -1 -10   -0.26    0.13
   0  -1 -10    0.11    0.12
   0   1  10   -0.01    0.13
   0   1  10   -0.08    0.12
   0  -1 -11  415.20   25.89
   0  -1 -11  431.50   26.89
   0   1  11  489.30   30.50
   0   1  11  516.10   32.15
   0  -1 -12    0.13    0.17
   0  -1 -12    0.05    0.16
   0   1  12   -0.02    0.15
   0   1  12    0.08    0.15
   0  -1 -13  309.40   19.34
   0  -1 -13  302.40   18.90
   0  -1 -14   -0.01    0.18
   0  -1 -14    0.11    0.20
   0   1  14    0.14    0.22
   0   1  14   -0.01    0.20
   0  -1 -15  393.20   24.58
   0  -1 -15  352.70   22.04
   0   1  15  351.00   21.94
   0   1  15  375.80   23.50
   0  -1 -16    0.05    0.20
   0  -1 -16    0.01    0.24
   0   1  16   -0.08    0.23
   0   1  16    0.22    0.22
   0  -1 -17   28.06    1.91
   0  -1 -17   27.76    1.90
   0   1  17   16.51    1.21
   0   1  17   18.22    1.34
   0  -1 -18    0.08    0.24
   0  -1 -18    0.30    0.26
   0   1  18    0.05    0.25
   0   1  18   -0.06    0.24
   0  -1 -19   10.36    0.86
   0  -1 -19   11.03    0.93
   0   1  19    8.55    0.77
   0   1  19   10.49    0.90
   0  -1 -20   -0.41    0.24
   0  -1 -20    0.16    0.28
   0   1  20   -0.05    0.29
   0   1  20    0.04    0.27
   0  -1 -21   24.00    1.73
   0  -1 -21   22.39    1.64
   0  -1 -22   -0.22    0.31
   0  -1 -22    0.39    0.29
   0   1  22   -0.18    0.34
   0   1  22   -0.15    0.30
   0  -1 -23   24.47    1.78
   0   1  23   20.18    1.58
   0   1  23   17.64    1.39
   0  -1 -24   -0.11    0.29
   0   2 -26    8.02    0.96
   0   2 -26    7.16    0.82
   0  -2  25    0.53    0.41
   0  -2  25    0.62    0.40
   0   2 -25    0.42    0.38
   0   2 -25    0.44    0.43
   0  -2  24    8.56    0.92
   0  -2  24   11.10    1.10
   0   2 -24    8.01    0.92
   0   2 -24   10.39    1.01
   0  -2  23    0.26    0.36
   0  -2  23   -0.33    0.38
   0   2 -23   -0.13    0.29
   0   2 -23   -0.36    0.37
   0  -2  22    3.84    0.60
   0  -2  22    3.50    0.58
   0   2 -22    8.44    0.92
   0   2 -22    9.73    0.94
   0  -2  21   -0.24    0.31
   0  -2  21    0.02    0.31
   0   2 -21   -0.64    0.28
   0   2 -21   -0.33    0.31
   0   2 -20   35.33    2.51
   0   2 -20   33.63    2.37
   0  -2  19    0.29    0.30
   0  -2  19    0.16    0.31
   0   2 -19    0.11    0.28
   0   2 -19    0.35    0.32
   0  -2  18   51.75    3.49
   0  -2  18   46.06    3.11
   0  -2  17   -0.03    0.28
   0  -2  17   -0.27    0.25
   0   2 -17    0.33    0.32
   0   2 -17    0.30    0.26
   0  -2  16   18.02    1.38
   0   2 -16   22.32    1.65
   0   2 -15    0.00    0.25
   0  -2  14   53.74    3.53
   0  -2  14   51.43    3.42
   0  -2  13   -0.11    0.25
   0  -2  13    0.07    0.19
   0  -2  12  310.70   19.48
   0  -2  12  250.00   15.69
   0   2 -12  220.10   13.84
   0   2 -12  203.60   12.84
   0  -2  11   -0.03    0.17
   0  -2  11    0.14    0.20
   0   2 -11   -0.03    0.22
   0   2 -11   -0.09    0.19
   0  -2  10  198.70   12.48
   0  -2  10  225.10   14.15
   0   2 -10  258.90   16.23
   0   2 -10  279.10   17.50
   0  -2   9    0.08    0.19
   0  -2   9    0.28    0.17
   0   2  -9    0.04    0.17
   0   2  -9    0.20    0.20
   0  -2   8    5.65    0.53
   0  -2   8    4.04    0.40
   0   2  -8    1.79    0.26
   0   2  -8    1.84    0.28
   0  -2   7   -0.04    0.14
   0  -2   7   -0.14    0.18
   0   2  -7    0.17    0.17
   0   2  -7    0.09    0.15
   0  -2   6    0.51    0.17
   0  -2   6    0.45    0.20
   0  -2   5   -0.20    0.14
   0  -2   5   -0.08    0.15
   0   2  -5   -0.23    0.13
   0   2  -5   -0.12    0.15
   0  -2   4   26.33    1.72
   0  -2   4   29.72    1.95
   0  -2   3    0.00    0.12
   0  -2   3   -0.06    0.13
   0   2  -3   -0.07    0.12
   0   2  -3   -0.13    0.14
   0  -2   2  143.40    8.97
   0  -2   2  162.40   10.16
   0   2  -2  136.00    8.51
   0   2  -2  145.80    9.13
   0  -2   1    0.19    0.09
   0  -2   1    0.12    0.10
   0   2  -1   -0.17    0.09
   0   2  -1   -0.21    0.09
   0  -2   0  240.30   14.97
   0  -2   0  297.50   18.53
   0   2   0  303.00   18.87
   0   2   0  294.50   18.35
   0  -2  -1   -0.01    0.07
   0  -2  -1    0.01    0.07
   0  -2  -2  139.40    8.69
   0  -2  -2  156.30    9.74
   0  -2  -3    0.01    0.06
   0  -2  -3    0.07    0.06
   0   2   3    0.03    0.06
   0   2   3    0.05    0.07
   0  -2  -4   19.08    1.20
   0  -2  -4   21.79    1.37
   0   2   4   25.84    1.62
   0   2   4   23.07    1.45
   0  -2  -5   -0.03    0.05
   0  -2  -5    0.01    0.05
   0   2   5    0.07    0.06
   0   2   5    0.01    0.07
   0  -2  -6   21.33    1.35
   0  -2  -6   20.34    1.29
   0   2   6    0.34    0.08
   0   2   6    0.39    0.09
   0  -2  -7    0.21    0.09
   0  -2  -7   -0.07    0.07
   0   2   7    0.11    0.09
   0   2   7    0.08    0.08
   0  -2  -8    1.60    0.18
   0  -2  -8    2.00    0.19
   0   2   8    5.38    0.39
   0   2   8    5.07    0.37
   0  -2  -9   -0.04    0.11
   0  -2  -9    0.06    0.10
   0   2   9    0.05    0.11
   0   2   9    0.06    0.10
   0  -2 -10  272.30   16.98
   0  -2 -10  230.20   14.36
   0   2  10  171.20   10.70
   0   2  10  211.60   13.20
   0  -2 -11    0.27    0.15
   0  -2 -11    0.02    0.12
   0   2  11   -0.10    0.12
   0   2  11    0.03    0.13
   0  -2 -12  195.60   12.23
   0  -2 -12  225.60   14.09
   0  -2 -13   -0.03    0.15
   0  -2 -13    0.07    0.16
   0   2  13    0.23    0.16
   0   2  13    0.01    0.14
   0  -2 -14   48.69    3.13
   0  -2 -14   45.58    2.93
   0   2  14   51.81    3.34
   0   2  14   49.87    3.20
   0  -2 -15   -0.04    0.17
   0  -2 -15    0.11    0.20
   0   2  15    0.15    0.19
   0   2  15   -0.11    0.17
   0  -2 -16   29.14    1.95
   0  -2 -16   26.78    1.79
   0   2  16   21.89    1.50
   0   2  16   17.91    1.25
   0  -2 -17   -0.29    0.21
   0  -2 -17    0.39    0.21
   0   2  17   -0.17    0.20
   0   2  17   -0.22    0.20
   0  -2 -18   66.04    4.24
   0  -2 -18   65.08    4.20
   0   2  18   59.47    3.85
   0   2  18   51.12    3.33
   0  -2 -19    0.26    0.23
   0  -2 -19    0.02    0.24
   0   2  19   -0.22    0.24
   0   2  19   -0.25    0.25
   0  -2 -21    0.00    0.26
   0  -2 -21    0.23    0.29
   0   2  21    0.19    0.28
   0   2  21   -0.46    0.26
   0  -2 -22   10.10    0.87
   0  -2 -22   10.97    0.90
   0   2  22    3.65    0.47
   0   2  22    4.67    0.55
   0  -2 -23   -0.17    0.30
   0  -2 -23    0.61    0.33
   0   2  23   -0.26    0.28
   0   2  23   -0.01    0.28
   0  -2 -24    9.94    0.92
   0  -2 -24    9.73    0.85
   0   2  24    9.93    0.87
   0   2  24   11.89    0.99
   0   2  25   -0.12    0.32
   0   2  25   -0.03    0.29
   0  -3  26    0.25    0.45
   0  -3  26    0.05    0.40
   0   3 -26    0.02    0.46
   0   3 -26   -0.17    0.37
   0   3 -25   17.15    1.53
   0   3 -25   22.50    1.78
   0  -3  24   -0.14    0.38
   0  -3  24    0.47    0.36
   0   3 -24    0.09    0.37
   0   3 -24   -0.41    0.37
   0  -3  23   19.69    1.61
   0  -3  23   26.28    2.00
   0   3 -23   24.03    1.84
   0   3 -23   23.13    1.85
   0  -3  22   -0.12    0.34
   0  -3  22   -0.03    0.36
   0   3 -22   -0.09    0.33
   0   3 -22   -0.15    0.36
   0  -3  21   36.94    2.60
   0  -3  21   35.97    2.58
   0   3 -21   16.55    1.38
   0   3 -21   19.88    1.59
   0  -3  20    0.24    0.34
   0  -3  20    0.48    0.33
   0   3 -20    0.17    0.30
   0   3 -20   -0.50    0.34
   0  -3  19   32.87    2.34
   0  -3  19   37.33    2.64
   0   3 -19   30.55    2.22
   0   3 -19   30.16    2.15
   0  -3  18   -0.20    0.33
   0  -3  18    0.10    0.33
   0   3 -18    0.13    0.31
   0   3 -18    0.23    0.27
   0  -3  17    6.21    0.70
   0  -3  17    6.54    0.76
   0   3 -17   17.52    1.34
   0   3 -17   15.62    1.27
   0   3 -16    0.27    0.26
   0   3 -16    0.45    0.29
   0  -3  15   49.60    3.34
   0  -3  15   48.03    3.21
   0   3 -15   48.15    3.22
   0   3 -15   55.02    3.67
   0  -3  14    0.01    0.22
   0   3 -13   67.62    4.43
   0  -3  12   -0.14    0.22
   0  -3  12    0.28    0.21
   0   3 -12    0.10    0.21
   0   3 -12   -0.03    0.23
   0  -3  11   43.64    2.89
   0  -3  11   48.83    3.23
   0   3 -11   42.01    2.80
   0   3 -11   41.12    2.76
   0  -3  10    0.14    0.21
   0  -3  10    0.01    0.18
   0   3 -10    0.01    0.21
   0   3 -10    0.25    0.18
   0  -3   9  172.50   10.90
   0  -3   9  159.90   10.09
   0   3  -9  196.40   12.38
   0   3  -9  217.80   13.69
   0  -3   8    0.04    0.17
   0  -3   8   -0.01    0.19
   0   3  -8   -0.01    0.18
   0   3  -8    0.17    0.19
   0  -3   7  136.90    8.64
   0  -3   7  141.30    8.94
   0   3  -7  136.10    8.61
   0   3  -7  138.20    8.72
   0  -3   6    0.10    0.17
   0  -3   6    0.07    0.21
   0   3  -6   -0.06    0.17
   0   3  -6   -0.42    0.16
   0  -3   5  248.30   15.56
   0  -3   5  239.90   15.02
   0   3  -5  264.80   16.57
   0   3  -5  277.60   17.36
   0  -3   4    0.16    0.17
   0  -3   4    0.10    0.15
   0   3  -4   -0.01    0.17
   0   3  -4   -0.07    0.14
   0  -3   3   38.48    2.51
   0  -3   3   35.68    2.32
   0   3  -3   23.14    1.55
   0   3  -3   22.46    1.50
   0  -3   2   -0.04    0.16
   0  -3   2    0.01    0.13
   0   3  -2   -0.04    0.16
   0   3  -2   -0.05    0.14
   0  -3   1 1216.00   75.64
   0  -3   1 1312.00   81.58
   0   3  -1 1245.00   77.39
   0   3  -1 1416.00   88.04
   0  -3   0    0.11    0.11
   0  -3   0   -0.03    0.13
   0   3   0   -0.13    0.12
   0   3   0   -0.28    0.11
   0   3   1 1298.00   80.72
   0   3   1 1368.00   85.06
   0  -3  -2   -0.09    0.10
   0  -3  -2   -0.02    0.10
   0   3   2    0.10    0.11
   0   3   2    0.12    0.10
   0  -3  -4    0.02    0.08
   0  -3  -4   -0.03    0.08
   0   3   4   -0.05    0.09
   0   3   4    0.07    0.08
   0  -3  -5  289.10   18.00
   0  -3  -5  267.10   16.62
   0   3   5  237.40   14.78
   0   3   5  254.50   15.84
   0  -3  -6   -0.01    0.06
   0  -3  -6    0.04    0.06
   0   3   6    0.27    0.09
   0   3   6    0.09    0.06
   0  -3  -7  126.40    7.88
   0  -3  -7  141.70    8.83
   0   3   7  132.80    8.28
   0   3   7  135.20    8.43
   0  -3  -8    0.07    0.06
   0  -3  -8    0.12    0.06
   0   3   8    0.10    0.05
   0   3   8    0.07    0.07
   0  -3  -9  200.00   12.46
   0  -3  -9  166.20   10.36
   0   3   9  119.90    7.48
   0   3   9  117.10    7.31
   0  -3 -10   -0.07    0.09
   0  -3 -10   -0.07    0.07
   0   3  10    0.05    0.09
   0   3  10    0.07    0.09
   0  -3 -11   37.82    2.39
   0  -3 -11   36.27    2.30
   0  -3 -12    0.03    0.11
   0  -3 -12    0.06    0.11
   0   3  12    0.19    0.12
   0   3  12    0.07    0.11
   0  -3 -13   93.12    5.85
   0  -3 -13   89.15    5.60
   0   3  13   95.74    6.02
   0   3  13   79.75    5.01
   0  -3 -14    0.11    0.14
   0  -3 -14    0.03    0.13
   0   3  14    0.12    0.15
   0   3  14    0.01    0.13
   0  -3 -15   55.72    3.53
   0  -3 -15   56.30    3.58
   0   3  15   49.74    3.17
   0   3  15   52.93    3.37
   0  -3 -16    0.17    0.17
   0  -3 -16   -0.04    0.15
   0   3  16    0.08    0.15
   0   3  16    0.27    0.17
   0  -3 -17   13.75    0.96
   0  -3 -17   15.85    1.09
   0  -3 -18    0.13    0.18
   0  -3 -18   -0.13    0.16
   0   3  18    0.02    0.18
   0   3  18   -0.13    0.19
   0  -3 -19   32.33    2.11
   0  -3 -19   33.67    2.20
   0  -3 -20    0.24    0.21
   0  -3 -20    0.35    0.20
   0   3  20    0.16    0.20
   0   3  20    0.10    0.20
   0  -3 -21   23.28    1.58
   0  -3 -21   26.01    1.74
   0   3  21   43.45    2.83
   0   3  21   42.01    2.73
   0  -3 -22   -0.17    0.21
   0  -3 -22   -0.15    0.21
   0   3  22    0.09    0.23
   0   3  22   -0.12    0.21
   0  -3 -23   20.87    1.45
   0  -3 -23   20.83    1.44
   0   3  23   29.55    1.97
   0   3  23   25.78    1.73
   0   3  24   -0.16    0.21
   0   3  24   -0.23    0.21
   0  -4  26    0.35    0.47
   0  -4  26    0.85    0.49
   0   4 -26    0.52    0.41
   0   4 -26    1.00    0.49
   0   4 -25   -0.32    0.39
   0  -4  23    0.27    0.38
   0  -4  23   -0.02    0.37
   0   4 -23    0.08    0.35
   0   4 -23    0.33    0.40
   0  -4  22   89.04    5.86
   0  -4  22   73.73    4.94
   0   4 -22  106.30    6.97
   0   4 -22  106.70    6.95
   0  -4  21   -0.21    0.33
   0  -4  21   -0.57    0.32
   0   4 -21    0.20    0.33
   0   4 -21   -0.08    0.32
   0  -4  20   20.61    1.65
   0  -4  20   15.91    1.34
   0   4 -20   20.53    1.65
   0   4 -20   18.05    1.44
   0  -4  19   -0.10    0.33
   0  -4  19    0.09    0.32
   0   4 -19    0.10    0.29
   0   4 -19    0.45    0.36
   0  -4  18    7.41    0.83
   0  -4  18    7.52    0.81
   0   4 -18    5.33    0.62
   0   4 -18    5.14    0.68
   0  -4  17   -0.46    0.34
   0  -4  17    0.12    0.29
   0   4 -17    0.01    0.30
   0   4 -17    0.03    0.26
   0  -4  16  183.60   11.66
   0  -4  16  198.70   12.64
   0   4 -16  158.60   10.09
   0   4 -16  167.20   10.67
   0  -4  15   -0.23    0.25
   0  -4  15   -0.40    0.27
   0   4 -15    0.18    0.27
   0   4 -15   -0.42    0.25
   0  -4  14   15.47    1.20
   0  -4  14   17.63    1.37
   0   4 -14   16.87    1.29
   0   4 -14   16.64    1.30
   0  -4  13    0.33    0.23
   0  -4  13   -0.41    0.26
   0   4 -13   -0.09    0.24
   0   4 -13    0.25    0.24
   0  -4  12   26.91    1.88
   0   4 -12   26.73    1.90
   0  -4  10  536.90   33.53
   0  -4  10  434.50   27.20
   0   4 -10  558.90   34.93
   0   4 -10  547.30   34.18
   0  -4   9    0.06    0.21
   0  -4   9   -0.19    0.20
   0   4  -9    0.00    0.22
   0   4  -9    0.07    0.18
   0  -4   8  161.10   10.19
   0  -4   8  134.50    8.52
   0   4  -8  110.40    7.05
   0   4  -8  116.70    7.42
   0  -4   7   -0.02    0.21
   0  -4   7    0.06    0.19
   0   4  -7    0.01    0.21
   0   4  -7    0.18    0.20
   0  -4   6  212.60   13.38
   0  -4   6  224.20   14.07
   0   4  -6  214.90   13.51
   0   4  -6  222.70   13.98
   0  -4   5   -0.01    0.16
   0  -4   5    0.05    0.21
   0   4  -5   -0.22    0.18
   0   4  -5   -0.03    0.16
   0  -4   4  146.80    9.27
   0  -4   4  140.80    8.87
   0   4  -4  153.60    9.67
   0   4  -4  153.20    9.66
   0  -4   3    0.16    0.20
   0  -4   3   -0.11    0.16
   0   4  -3    0.34    0.20
   0   4  -3   -0.05    0.17
   0  -4   2  255.10   15.97
   0  -4   2  246.10   15.39
   0   4  -2  271.10   16.95
   0   4  -2  277.60   17.37
   0  -4   1   -0.18    0.13
   0  -4   1    0.00    0.14
   0   4  -1    0.28    0.16
   0   4  -1   -0.04    0.16
   0  -4   0   15.84    1.09
   0  -4   0   16.46    1.12
   0   4   0   15.72    1.09
   0   4   0   17.39    1.18
   0  -4  -1    0.32    0.14
   0  -4  -1   -0.05    0.13
   0   4   1   -0.09    0.13
   0   4   1    0.10    0.15
   0  -4  -2  292.50   18.24
   0  -4  -2  322.40   20.11
   0   4   2  262.10   16.35
   0   4   2  261.90   16.36
   0  -4  -3    0.03    0.11
   0  -4  -3    0.00    0.12
   0   4   3    0.22    0.14
   0   4   3    0.02    0.11
   0  -4  -4  146.30    9.14
   0  -4  -4  142.30    8.90
   0   4   4  147.90    9.24
   0   4   4  147.50    9.23
   0  -4  -5   -0.06    0.10
   0  -4  -5    0.07    0.09
   0   4   5   -0.15    0.10
   0   4   5   -0.06    0.11
   0  -4  -6  226.60   14.12
   0  -4  -6  188.30   11.74
   0   4   6  207.80   12.95
   0   4   6  213.80   13.33
   0  -4  -7    0.11    0.07
   0  -4  -7    0.15    0.08
   0   4   7   -0.04    0.08
   0   4   7   -0.03    0.08
   0  -4  -8  110.30    6.88
   0  -4  -8   97.73    6.10
   0   4   8  142.80    8.91
   0  -5  26   -0.55    0.41
   0  -5  26    0.38    0.41
   0   5 -26    0.27    0.44
   0   5 -26   -0.65    0.36
   0  -5  25   15.50    1.41
   0  -5  25   17.19    1.55
   0  -5  24   -0.11    0.37
   0  -5  24    0.09    0.38
   0   5 -24   -0.28    0.40
   0   5 -24   -0.05    0.37
   0   5 -23   59.13    4.11
   0  -5  22   -0.63    0.35
   0  -5  22    0.06    0.37
   0   5 -22    0.18    0.43
   0   5 -22    0.01    0.34
   0  -5  21   52.29    3.61
   0  -5  21   48.50    3.39
   0  -5  20   -0.23    0.33
   0  -5  20   -0.75    0.32
   0   5 -20    0.00    0.35
   0   5 -20   -0.07    0.36
   0  -5  19   50.29    3.44
   0  -5  19   51.18    3.52
   0   5 -19   54.53    3.69
   0   5 -19   49.50    3.45
   0  -5  18    0.12    0.31
   0  -5  18   -0.02    0.34
   0   5 -18   -0.08    0.28
   0   5 -18   -0.13    0.31
   0  -5  17   60.28    4.08
   0  -5  17   59.97    4.02
   0   5 -17   52.00    3.50
   0   5 -17   57.00    3.86
   0  -5  16   -0.55    0.26
   0  -5  16   -0.10    0.32
   0   5 -16   -0.20    0.27
   0   5 -16    0.39    0.31
   0  -5  15   63.67    4.21
   0  -5  15   74.12    4.90
   0   5 -15   70.53    4.69
   0   5 -15   74.10    4.86
   0  -5  14   -0.12    0.30
   0  -5  14   -0.06    0.25
   0   5 -14   -0.01    0.25
   0   5 -14    0.26    0.28
   0  -5  13  158.80   10.10
   0  -5  13  184.30   11.71
   0   5 -13  173.10   10.98
   0   5 -13  183.10   11.64
   0  -5  12    0.23    0.27
   0  -5  12   -0.21    0.23
   0   5 -12    0.05    0.24
   0   5 -12   -0.11    0.25
   0  -5  11   94.87    6.14
   0  -5  11   98.40    6.32
   0   5 -11  131.60    8.42
   0   5 -11  123.10    7.86
   0  -5  10    0.28    0.22
   0  -5  10   -0.16    0.23
   0   5 -10   -0.24    0.24
   0  -5   8    0.04    0.21
   0  -5   8   -0.16    0.20
   0   5  -8    0.08    0.22
   0   5  -8   -0.11    0.24
   0  -5   7  219.10   13.81
   0  -5   7  195.40   12.31
   0   5  -7  153.70    9.75
   0   5  -7  169.30   10.70
   0  -5   6    0.03    0.19
   0  -5   6   -0.04    0.21
   0   5  -6   -0.10    0.21
   0   5  -6   -0.04    0.20
   0  -5   5  489.40   30.59
   0  -5   5  496.70   31.01
   0   5  -5  459.90   28.73
   0   5  -5  467.70   29.23
   0  -5   4   -0.32    0.18
   0  -5   4    0.20    0.20
   0   5  -4    0.11    0.18
   0   5  -4   -0.05    0.16
   0  -5   3  266.60   16.72
   0  -5   3  269.60   16.89
   0   5  -3  246.60   15.47
   0   5  -3  243.90   15.29
   0  -5   2    0.34    0.20
   0  -5   2    0.33    0.18
   0   5  -2   -0.18    0.18
   0   5  -2    0.03    0.17
   0  -5   1  566.60   35.33
   0  -5   1  562.60   35.08
   0   5  -1  671.70   41.87
   0   5  -1  741.50   46.19
   0  -5   0   -0.14    0.15
   0  -5   0   -0.02    0.16
   0   5   0    0.12    0.17
   0   5   0    0.10    0.16
   0  -5  -1  844.90   52.60
   0  -5  -1  700.90   43.65
   0   5   1  640.60   39.91
   0   5   1  582.40   36.29
   0  -5  -2   -0.06    0.14
   0  -5  -2   -0.01    0.15
   0   5   2   -0.16    0.16
   0   5   2    0.07    0.15
   0   5   3  229.00   14.33
   0   5   3  268.30   16.76
   0  -5  -4   -0.04    0.12
   0  -5  -4   -0.12    0.13
   0   5   4    0.25    0.14
   0   5   4   -0.01    0.13
   0  -5  -5  450.70   28.08
   0  -5  -5  444.00   27.65
   0   5   5  523.50   32.59
   0   5   5  480.00   29.90
   0  -5  -6    0.10    0.12
   0  -5  -6   -0.02    0.10
   0   5   6   -0.04    0.11
   0   5   6   -0.05    0.11
   0  -5  -7  143.80    8.98
   0  -5  -7  159.80    9.98
   0   5   7  230.20   14.36
   0   5   7  208.20   12.99
   0  -5  -8    0.11    0.09
   0  -5  -8    0.04    0.09
   0   5   8   -0.01    0.10
   0   5   8    0.08    0.10
   0  -5  -9  284.20   17.71
   0  -5  -9  290.30   18.09
   0   5   9  298.60   18.61
   0  -6  25    0.32    0.45
   0  -6  25    0.49    0.44
   0   6 -25   -0.21    0.34
   0   6 -25    0.46    0.47
   0  -6  24   16.91    1.51
   0  -6  24   12.85    1.25
   0   6 -24   11.81    1.13
   0   6 -24   12.27    1.24
   0  -6  23    0.15    0.38
   0  -6  23   -0.01    0.39
   0   6 -23    0.06    0.37
   0   6 -23   -0.04    0.42
   0  -6  22  101.30    6.67
   0  -6  22  107.00    7.02
   0   6 -22   90.78    6.04
   0   6 -22   79.58    5.29
   0  -6  20    4.55    0.70
   0  -6  20    3.87    0.62
   0   6 -20    5.76    0.71
   0   6 -20    5.61    0.79
   0  -6  19    0.55    0.37
   0  -6  19    0.21    0.32
   0   6 -19    0.92    0.37
   0   6 -19   -0.27    0.33
   0  -6  18   33.33    2.39
   0   6 -18   38.06    2.73
   0   6 -18   38.90    2.73
   0  -6  17    0.15    0.31
   0  -6  17    0.11    0.28
   0   6 -17    0.25    0.33
   0   6 -17   -0.40    0.29
   0  -6  15    0.31    0.28
   0  -6  15    0.24    0.32
   0   6 -15    0.26    0.29
   0   6 -15    0.04    0.33
   0  -6  14   23.77    1.80
   0  -6  14   21.94    1.63
   0   6 -14   11.55    1.06
   0   6 -14   10.90    0.96
   0  -6  13    0.14    0.25
   0  -6  13    0.13    0.29
   0   6 -13   -0.14    0.27
   0   6 -13    0.22    0.27
   0  -6  12   30.69    2.16
   0  -6  12   31.42    2.24
   0   6 -12   28.11    2.03
   0   6 -12   28.97    2.05
   0  -6  11   -0.29    0.25
   0  -6  11    0.12    0.25
   0   6 -11   -0.02    0.29
   0   6 -11    0.19    0.24
   0  -6  10  453.80   28.44
   0  -6  10  425.20   26.63
   0   6 -10  333.10   20.91
   0   6 -10  349.70   21.97
   0  -6   9   -0.20    0.22
   0  -6   9   -0.28    0.22
   0   6  -9   -0.18    0.24
   0   6  -9   -0.16    0.19
   0  -6   8  153.30    9.75
   0  -6   8  165.20   10.47
   0   6  -8  120.20    7.68
   0   6  -8  115.30    7.40
   0  -6   6  112.30    7.19
   0   6  -6  129.60    8.24
   0  -6   5    0.41    0.25
   0  -6   5    0.11    0.21
   0   6  -5    0.06    0.21
   0   6  -5    0.30    0.21
   0  -6   4  688.30   42.93
   0  -6   4  695.00   43.37
   0   6  -4  677.20   42.24
   0   6  -4  691.70   43.16
   0  -6   3   -0.06    0.17
   0  -6   3    0.50    0.22
   0   6  -3   -0.18    0.20
   0   6  -3   -0.12    0.15
   0  -6   2  117.30    7.44
   0  -6   2  120.40    7.65
   0   6  -2  187.70   11.82
   0   6  -2  194.90   12.28
   0  -6   1    0.04    0.18
   0  -6   1    0.04    0.17
   0   6  -1   -0.16    0.17
   0   6  -1    0.16    0.20
   0  -6   0   25.46    1.74
   0  -6   0   29.99    2.01
   0   6   0   26.25    1.78
   0   6   0   28.32    1.92
   0  -6  -1   -0.11    0.16
   0  -6  -1   -0.09    0.17
   0   6   1    0.08    0.18
   0   6   1    0.00    0.17
   0  -6  -2  190.80   11.97
   0  -6  -2  181.00   11.37
   0   6   2  129.10    8.14
   0   6   2  134.80    8.51
   0  -6  -3    0.08    0.16
   0  -6  -3   -0.06    0.14
   0   6   3    0.22    0.17
   0   6   3    0.02    0.17
   0   6   4  692.30   43.11
   0   6   4  638.80   39.80
   0  -6  -5   -0.01    0.13
   0  -6  -5    0.10    0.14
   0   6   5   -0.07    0.15
   0   6   5    0.28    0.14
   0  -6  -6  116.70    7.34
   0  -6  -6  122.80    7.71
   0   6   6  124.90    7.84
   0   6   6  117.30    7.38
   0  -6  -7    0.07    0.13
   0  -6  -7   -0.21    0.13
   0   6   7   -0.13    0.13
   0   6   7   -0.12    0.13
   0  -6  -8   97.38    6.11
   0  -6  -8  105.60    6.62
   0  -6  -9    0.02    0.10
   0  -6  -9    0.04    0.11
   0   6   9    0.00    0.11
   0   6   9    0.09    0.11
   0  -6 -10  333.60   20.79
   0  -6 -10  341.50   21.28
   0   6  10  401.80   25.04
   0  -7  24    0.68    0.40
   0  -7  24    0.10    0.42
   0   7 -24   -0.11    0.43
   0   7 -24   -0.20    0.38
   0  -7  23    4.50    0.71
   0  -7  23    7.27    0.87
   0   7 -23    6.59    0.79
   0   7 -23    5.20    0.79
   0  -7  22   -0.51    0.39
   0  -7  22    0.14    0.35
   0   7 -22    0.96    0.41
   0   7 -22    0.40    0.35
   0  -7  21   22.98    1.88
   0  -7  21   22.84    1.82
   0   7 -21   22.21    1.75
   0   7 -21   17.44    1.55
   0  -7  20    0.59    0.38
   0  -7  20   -0.45    0.35
   0   7 -20   -0.16    0.35
   0   7 -20   -0.29    0.34
   0   7 -19   20.70    1.80
   0  -7  18    0.00    0.30
   0  -7  18   -0.22    0.32
   0   7 -18    0.40    0.36
   0   7 -18   -0.22    0.29
   0   7 -17  123.40    7.97
   0   7 -17  140.00    9.04
   0  -7  16    0.30    0.35
   0  -7  16    0.26    0.27
   0   7 -16   -0.25    0.31
   0   7 -16   -0.16    0.33
   0  -7  15    3.23    0.53
   0  -7  15    3.56    0.52
   0   7 -15    2.07    0.41
   0   7 -15    1.37    0.39
   0  -7  14    0.32    0.31
   0  -7  14    0.41    0.30
   0   7 -14    0.24    0.29
   0   7 -14    0.56    0.33
   0  -7  13   62.40    4.14
   0  -7  13   56.38    3.82
   0   7 -13   58.23    3.93
   0   7 -13   55.53    3.72
   0  -7  12    0.21    0.28
   0  -7  12    0.35    0.28
   0   7 -12    0.25    0.25
   0   7 -12   -0.26    0.28
   0  -7  11   22.73    1.71
   0  -7  11   18.94    1.44
   0   7 -11   15.11    1.20
   0   7 -11   14.76    1.22
   0  -7  10    0.15    0.23
   0  -7  10    0.12    0.29
   0   7 -10   -0.14    0.28
   0   7 -10    0.17    0.26
   0  -7   9  164.00   10.41
   0  -7   9  176.30   11.22
   0   7  -9  172.50   10.98
   0   7  -9  148.40    9.44
   0  -7   8   -0.18    0.27
   0  -7   8    0.00    0.22
   0   7  -8   -0.07    0.25
   0   7  -8    0.26    0.27
   0  -7   7  235.80   14.89
   0  -7   7  234.10   14.75
   0   7  -7  240.80   15.17
   0   7  -7  241.50   15.25
   0  -7   6   -0.20    0.23
   0  -7   6    0.25    0.22
   0   7  -6    0.47    0.26
   0   7  -6    0.06    0.23
   0  -7   5  412.50   25.82
   0   7  -5  425.70   26.67
   0  -7   4   -0.28    0.23
   0   7  -4    0.18    0.22
   0  -7   3  191.40   12.07
   0  -7   3  211.50   13.34
   0   7  -3  248.30   15.61
   0   7  -3  246.50   15.52
   0  -7   2    0.16    0.19
   0  -7   2    0.25    0.21
   0   7  -2    0.25    0.20
   0   7  -2    0.18    0.22
   0  -7   1  101.10    6.44
   0  -7   1  114.00    7.27
   0   7  -1   70.06    4.52
   0   7  -1   69.33    4.50
   0  -7   0    0.35    0.20
   0  -7   0   -0.05    0.21
   0   7   0    0.19    0.19
   0   7   0   -0.30    0.18
   0  -7  -1   69.49    4.49
   0  -7  -1   83.27    5.32
   0   7   1  125.00    7.93
   0   7   1  116.20    7.37
   0  -7  -2   -0.13    0.17
   0  -7  -2   -0.24    0.18
   0   7   2   -0.02    0.18
   0   7   2    0.00    0.18
   0  -7  -3  247.30   15.49
   0  -7  -3  262.90   16.48
   0   7   3  212.60   13.36
   0   7   3  202.90   12.74
   0  -7  -4   -0.02    0.17
   0  -7  -4    0.64    0.20
   0   7   4    0.14    0.19
   0   7   4   -0.06    0.17
   0   7   5  469.30   29.28
   0   7   5  401.20   25.04
   0  -7  -6    0.07    0.14
   0  -7  -6   -0.13    0.15
   0   7   6   -0.35    0.16
   0   7   6   -0.09    0.13
   0  -7  -7  209.80   13.14
   0  -7  -7  260.60   16.28
   0  -7  -8    0.26    0.15
   0  -7  -8   -0.08    0.14
   0   7   8   -0.06    0.16
   0   7   8   -0.12    0.14
   0  -7  -9  172.90   10.81
   0  -7  -9  170.00   10.65
   0   7   9  178.20   11.15
   0   7   9  199.80   12.49
   0  -7 -10   -0.06    0.12
   0  -7 -10   -0.05    0.12
   0   7  10    0.14    0.13
   0   7  10    0.06    0.13
   0   7  11   22.18    1.41
   0  -8  24    1.16    0.47
   0  -8  24    0.00    0.41
   0   8 -24    0.70    0.41
   0   8 -24    0.32    0.44
   0  -8  23    0.03    0.40
   0  -8  23   -0.14    0.37
   0   8 -23    0.46    0.36
   0   8 -23    0.51    0.43
   0   8 -22    3.24    0.57
   0   8 -22    2.80    0.58
   0  -8  21    0.55    0.39
   0  -8  21   -0.14    0.39
   0   8 -21    0.18    0.33
   0   8 -21    0.83    0.46
   0  -8  20   35.49    2.57
   0  -8  20   38.91    2.82
   0   8 -20   34.95    2.54
   0   8 -20   43.71    3.13
   0  -8  19   -0.22    0.34
   0   8 -19   -0.37    0.35
   0   8 -19   -0.19    0.30
   0   8 -18   67.35    4.52
   0   8 -18   66.29    4.50
   0   8 -17   -0.27    0.31
   0  -8  16   35.39    2.50
   0  -8  16   41.18    2.91
   0   8 -16   38.55    2.76
   0   8 -16   38.69    2.72
   0  -8  15    0.05    0.29
   0  -8  15   -0.14    0.31
   0   8 -15   -0.35    0.28
   0   8 -15    0.36    0.34
   0   8 -14   49.62    3.42
   0   8 -14   44.74    3.06
   0  -8  13    0.06    0.28
   0  -8  13   -0.28    0.30
   0   8 -13    0.11    0.27
   0   8 -13   -0.02    0.25
   0  -8  12    3.86    0.54
   0  -8  12    5.11    0.65
   0   8 -12    1.79    0.39
   0   8 -12    1.61    0.40
   0  -8  11    0.31    0.32
   0  -8  11   -0.13    0.25
   0   8 -11    0.01    0.29
   0   8 -11   -0.13    0.26
   0  -8  10   34.07    2.38
   0  -8  10   32.78    2.33
   0   8 -10   26.99    1.97
   0   8 -10   25.96    1.87
   0  -8   9   -0.35    0.25
   0  -8   9    0.00    0.24
   0   8  -9    0.15    0.26
   0   8  -9   -0.17    0.23
   0  -8   8   20.79    1.58
   0  -8   8   19.36    1.45
   0   8  -8   19.50    1.46
   0   8  -8   20.13    1.54
   0  -8   7    0.07    0.26
   0  -8   7    0.12    0.22
   0   8  -7    0.01    0.22
   0   8  -7    0.22    0.27
   0  -8   6  426.30   26.70
   0  -8   6  436.60   27.38
   0   8  -6  496.30   31.09
   0   8  -6  497.80   31.15
   0  -8   5   -0.15    0.23
   0  -8   5    0.05    0.20
   0   8  -5   -0.07    0.26
   0   8  -5   -0.23    0.21
   0  -8   4   89.33    5.75
   0  -8   4   89.25    5.77
   0   8  -4   71.75    4.70
   0   8  -4   68.20    4.45
   0  -8   3    0.14    0.25
   0   8  -3    0.09    0.22
   0   8  -3   -0.10    0.23
   0  -8   1   -0.11    0.22
   0   8  -1    0.17    0.22
   0  -8   0   12.91    1.01
   0  -8   0   11.80    0.92
   0   8   0   13.36    1.01
   0   8   0   12.29    0.98
   0  -8  -1   -0.22    0.20
   0  -8  -1   -0.10    0.20
   0   8   1    0.27    0.22
   0   8   1    0.14    0.19
   0  -8  -2    3.65    0.43
   0  -8  -2    4.46    0.47
   0  -8  -3   -0.04    0.20
   0  -8  -3    0.10    0.19
   0   8   3   -0.08    0.18
   0   8   3    0.10    0.21
   0  -8  -4   73.01    4.68
   0  -8  -4   74.91    4.84
   0   8   4   81.34    5.20
   0   8   4   87.04    5.57
   0  -8  -5    0.09    0.17
   0  -8  -5    0.15    0.18
   0   8   5    0.06    0.20
   0   8   5   -0.05    0.17
   0  -8  -6  470.50   29.37
   0  -8  -6  521.00   32.49
   0   8   6  466.90   29.16
   0  -8  -7    0.00    0.18
   0  -8  -7    0.06    0.16
   0   8   7   -0.15    0.15
   0   8   7    0.07    0.19
   0  -8  -8   20.30    1.38
   0  -8  -8   16.98    1.19
   0   8   8   19.36    1.33
   0   8   8   22.15    1.51
   0  -8  -9   -0.03    0.17
   0  -8  -9    0.09    0.17
   0   8   9    0.14    0.16
   0   8   9    0.18    0.18
   0  -8 -10   27.21    1.78
   0  -8 -10   27.32    1.79
   0   8  10   32.21    2.09
   0   8  10   36.27    2.35
   0  -8 -11   -0.01    0.12
   0  -8 -11   -0.05    0.12
   0   8  11    0.15    0.16
   0   8  11   -0.10    0.13
   0  -9  23   14.82    1.36
   0  -9  23   16.81    1.53
   0   9 -23   12.34    1.30
   0   9 -23   14.39    1.32
   0  -9  22   -0.16    0.40
   0  -9  22    0.71    0.42
   0   9 -22   -0.33    0.34
   0   9 -22   -0.32    0.45
   0  -9  21   85.05    5.69
   0  -9  21   87.98    5.85
   0   9 -21   78.56    5.30
   0   9 -21   87.69    5.81
   0  -9  20   -0.36    0.37
   0  -9  20   -0.42    0.35
   0   9 -20    0.19    0.34
   0   9 -20    0.23    0.40
   0  -9  19   34.29    2.50
   0  -9  19   35.20    2.60
   0   9 -19   39.71    2.82
   0   9 -19   41.01    2.96
   0  -9  18    0.03    0.30
   0  -9  18    0.09    0.38
   0   9 -18   -0.50    0.33
   0  -9  17   89.49    5.94
   0  -9  17  109.90    7.16
   0   9 -17   74.69    4.97
   0   9 -17   82.99    5.52
   0  -9  16    0.11    0.35
   0  -9  16    0.18    0.34
   0   9 -16   -0.30    0.29
   0   9 -16    0.34    0.38
   0   9 -15   40.35    2.85
   0  -9  14   -0.10    0.24
   0  -9  14    0.18    0.34
   0   9 -14   -0.28    0.29
   0   9 -14   -0.41    0.29
   0   9 -13    8.20    0.88
   0   9 -13    7.99    0.81
   0  -9  12   -0.13    0.27
   0  -9  12    0.21    0.31
   0   9 -12   -0.13    0.32
   0   9 -12    0.15    0.26
   0  -9  11   96.03    6.24
   0  -9  11  105.50    6.88
   0   9 -11   96.13    6.29
   0   9 -11  101.80    6.59
   0  -9  10   -0.16    0.30
   0  -9  10   -0.09    0.27
   0   9 -10    0.39    0.30
   0   9 -10    0.27    0.26
   0  -9   9  135.30    8.66
   0  -9   9  109.80    7.12
   0   9  -9  134.60    8.62
   0   9  -9  127.30    8.21
   0  -9   8    0.15    0.29
   0  -9   8    0.22    0.26
   0   9  -8    0.05    0.27
   0   9  -8   -0.09    0.23
   0  -9   7   82.73    5.42
   0  -9   7   84.86    5.52
   0   9  -7   58.17    3.87
   0   9  -7   55.47    3.73
   0  -9   6   -0.20    0.22
   0  -9   6    0.25    0.26
   0   9  -6   -0.20    0.24
   0   9  -6   -0.20    0.25
   0  -9   5  280.20   17.66
   0  -9   5  278.00   17.50
   0   9  -5  313.80   19.76
   0   9  -5  279.10   17.58
   0  -9   4    0.06    0.21
   0  -9   4   -0.12    0.23
   0   9  -4   -0.27    0.23
   0   9  -4   -0.14    0.22
   0  -9   3    8.20    0.76
   0  -9   3    8.74    0.77
   0   9  -3   20.78    1.55
   0   9  -3   16.91    1.28
   0  -9   2    0.13    0.22
   0  -9   2    0.10    0.21
   0   9  -2   -0.02    0.23
   0   9  -2    0.03    0.21
   0  -9   1   50.18    3.35
   0  -9   1   47.59    3.16
   0   9  -1   23.16    1.66
   0   9  -1   22.69    1.66
   0  -9   0    0.13    0.23
   0   9   0    0.33    0.26
   0  -9  -1   25.95    1.84
   0   9   2   -0.18    0.21
   0   9   2   -0.38    0.20
   0  -9  -4    0.28    0.21
   0  -9  -4   -0.16    0.21
   0   9   4    0.02    0.18
   0   9   4   -0.14    0.21
   0  -9  -5  292.30   18.33
   0  -9  -5  296.00   18.54
   0  -9  -6    0.27    0.21
   0  -9  -6    0.27    0.22
   0   9   6    0.25    0.23
   0   9   6   -0.11    0.19
   0  -9  -7   65.19    4.20
   0  -9  -7   58.51    3.79
   0   9   7   77.23    4.95
   0   9   7   80.87    5.19
   0  -9  -8    0.22    0.21
   0  -9  -8    0.14    0.20
   0   9   8   -0.03    0.19
   0   9   8   -0.16    0.16
   0  -9  -9  128.20    8.10
   0  -9  -9  138.10    8.70
   0   9   9  120.80    7.65
   0   9   9  134.80    8.49
   0  -9 -10    0.06    0.17
   0  -9 -10    0.47    0.18
   0   9  10   -0.23    0.20
   0   9  10   -0.13    0.17
   0  -9 -11  102.50    6.46
   0  -9 -11   99.81    6.28
   0   9  11   95.61    6.04
   0   9  11  108.80    6.85
   0  -9 -12   -0.05    0.13
   0  -9 -12    0.11    0.12
   0   9  12    0.25    0.14
   0   9  12    0.26    0.13
   0 -10  22    1.80    0.54
   0  10 -22    2.98    0.60
   0 -10  21    0.50    0.36
   0 -10  21   -0.07    0.36
   0  10 -21    0.17    0.37
   0  10 -21   -0.19    0.44
   0 -10  20   45.49    3.27
   0  10 -20   64.42    4.41
   0  10 -20   63.24    4.29
   0 -10  19   -0.05    0.33
   0 -10  19   -0.30    0.35
   0  10 -19   -0.59    0.35
   0  10 -19    0.39    0.36
   0 -10  18   53.17    3.69
   0 -10  18   53.89    3.70
   0  10 -18   66.73    4.49
   0  10 -18   63.25    4.35
   0 -10  17    0.03    0.33
   0 -10  17    0.02    0.32
   0  10 -17    0.04    0.40
   0  10 -17    0.58    0.36
   0 -10  16    2.43    0.49
   0 -10  16    2.73    0.55
   0  10 -16    1.77    0.51
   0  10 -16    2.35    0.49
   0 -10  15   -0.01    0.32
   0 -10  15    0.27    0.33
   0  10 -15    0.48    0.32
   0  10 -15   -0.06    0.35
   0  10 -14  105.00    6.89
   0  10 -14  106.60    6.93
   0 -10  12  216.90   13.76
   0 -10  12  227.30   14.45
   0  10 -12  254.10   16.07
   0  10 -12  251.10   15.95
   0 -10  11    0.05    0.32
   0 -10  11   -0.18    0.26
   0  10 -11   -0.28    0.26
   0  10 -11   -0.40    0.26
   0 -10  10    3.48    0.54
   0 -10  10    3.39    0.55
   0  10 -10    3.79    0.59
   0  10 -10    3.12    0.48
   0 -10   9    0.34    0.31
   0 -10   9   -0.35    0.28
   0  10  -9    0.11    0.27
   0  10  -9    0.26    0.29
   0 -10   8   42.99    2.95
   0 -10   8   54.38    3.69
   0  10  -8   56.45    3.82
   0  10  -8   52.27    3.52
   0 -10   7   -0.26    0.26
   0 -10   7   -0.30    0.26
   0  10  -7   -0.07    0.27
   0  10  -7    0.53    0.31
   0 -10   6  270.40   17.05
   0 -10   6  281.10   17.75
   0  10  -6  308.90   19.47
   0  10  -6  329.00   20.69
   0 -10   5   -0.28    0.24
   0 -10   5   -0.14    0.23
   0  10  -5   -0.15    0.26
   0  10  -5   -0.01    0.23
   0 -10   4  115.30    7.41
   0 -10   4  109.90    7.09
   0  10  -4   76.94    5.03
   0  10  -4   94.16    6.13
   0 -10   3    0.10    0.25
   0 -10   3    0.00    0.25
   0  10  -3    0.26    0.27
   0  10  -3   -0.07    0.24
   0 -10   2  128.90    8.24
   0 -10   2  109.80    7.07
   0  10  -2  138.40    8.86
   0  10  -2  132.80    8.48
   0 -10   1   -0.12    0.24
   0 -10   1   -0.10    0.23
   0  10  -1   -0.26    0.22
   0  10  -1    0.20    0.28
   0 -10   0  231.70   14.63
   0 -10   0  256.00   16.12
   0  10   0  252.70   15.94
   0  10   0  293.60   18.46
   0 -10  -1    0.25    0.25
   0  10   2  134.20    8.54
   0  10   2  130.00    8.31
   0 -10  -4   91.23    5.88
   0  10   4  147.50    9.36
   0 -10  -5    0.03    0.22
   0 -10  -5    0.09    0.23
   0  10   5   -0.11    0.20
   0  10   5   -0.20    0.23
   0 -10  -6  336.10   21.05
   0 -10  -6  308.60   19.36
   0 -10  -7   -0.25    0.24
   0 -10  -7    0.39    0.23
   0  10   7   -0.13    0.23
   0  10   7   -0.21    0.21
   0  10   8   50.49    3.30
   0  10   8   57.10    3.73
   0 -10  -9   -0.23    0.22
   0 -10  -9    0.07    0.22
   0  10   9    0.10    0.19
   0  10   9    0.25    0.22
   0 -10 -10    3.93    0.43
   0 -10 -10    3.49    0.40
   0  10  10    2.74    0.36
   0  10  10    2.83    0.39
   0 -10 -11    0.04    0.20
   0 -10 -11   -0.05    0.20
   0  10  11    0.06    0.19
   0  10  11   -0.04    0.21
   0 -10 -12  258.70   16.16
   0 -10 -12  256.80   16.04
   0  10  12  198.00   12.41
   0  10  12  236.00   14.76
   0 -11  20   -0.59    0.34
   0 -11  20    0.16    0.39
   0  11 -20   -0.09    0.27
   0 -11  19   19.10    1.61
   0 -11  19   23.62    1.88
   0  11 -19   21.87    1.87
   0  11 -19   16.40    1.57
   0 -11  18   -0.10    0.32
   0 -11  18    0.34    0.35
   0  11 -18    0.25    0.34
   0  11 -18   -0.11    0.37
   0 -11  17   24.69    1.95
   0 -11  17   25.39    1.95
   0  11 -17   17.52    1.53
   0  11 -17   15.45    1.33
   0 -11  16    0.36    0.40
   0 -11  16   -0.09    0.33
   0  11 -16   -0.68    0.36
   0  11 -16    0.01    0.30
   0 -11  15   28.27    2.09
   0 -11  15   30.98    2.31
   0  11 -15   38.91    2.82
   0  11 -15   38.63    2.75
   0 -11  14   -0.38    0.31
   0 -11  14    0.17    0.33
   0  11 -14    0.20    0.31
   0  11 -14   -0.13    0.28
   0 -11  13   43.98    3.06
   0 -11  13   47.41    3.31
   0  11 -13   38.03    2.68
   0  11 -13   33.34    2.44
   0 -11  12    0.11    0.30
   0 -11  12    0.09    0.31
   0  11 -12   -0.78    0.34
   0  11 -12    0.35    0.28
   0 -11  10   -0.23    0.26
   0 -11  10    0.01    0.31
   0  11 -10    0.15    0.32
   0  11 -10   -0.10    0.29
   0 -11   9   70.82    4.69
   0 -11   9   67.60    4.53
   0  11  -9   81.20    5.38
   0  11  -9   70.15    4.66
   0 -11   8   -0.48    0.29
   0 -11   8   -0.01    0.32
   0  11  -8   -0.01    0.27
   0  11  -8   -0.32    0.26
   0 -11   7   88.67    5.79
   0 -11   7   81.97    5.41
   0  11  -7   88.73    5.84
   0  11  -7   79.23    5.20
   0 -11   6    0.37    0.29
   0 -11   6   -0.11    0.27
   0  11  -6    0.20    0.26
   0  11  -6   -0.55    0.29
   0 -11   5   42.95    2.94
   0 -11   5   43.41    3.00
   0  11  -5   65.67    4.39
   0  11  -5   68.70    4.54
   0 -11   4   -0.08    0.28
   0 -11   4    0.07    0.25
   0  11  -4    0.35    0.28
   0  11  -4    0.46    0.31
   0 -11   3  262.90   16.60
   0 -11   3  266.70   16.82
   0  11  -3  265.70   16.79
   0  11  -3  289.00   18.22
   0 -11   2    0.33    0.28
   0 -11   2   -0.08    0.24
   0  11  -2    0.30    0.24
   0  11  -2   -0.34    0.28
   0 -11   1  124.60    8.01
   0 -11   1  128.80    8.25
   0  11  -1  106.70    6.91
   0  11  -1  107.40    6.92
   0 -11   0    0.50    0.28
   0 -11   0   -0.17    0.22
   0  11   0   -0.01    0.25
   0  11   0    0.11    0.29
   0 -11  -1  117.60    7.54
   0 -11  -1  112.80    7.26
   0  11   1  130.40    8.38
   0  11   1  138.30    8.83
   0 -11  -2    0.11    0.24
   0 -11  -2   -0.26    0.24
   0 -11  -3  278.20   17.50
   0 -11  -3  266.50   16.79
   0  11   3  264.00   16.65
   0  11   3  247.80   15.62
   0 -11  -4    0.14    0.26
   0 -11  -4   -0.63    0.26
   0  11   4   -0.17    0.27
   0  11   4    0.24    0.24
   0 -11  -5   64.93    4.26
   0  11   5   40.76    2.78
   0 -11  -6    0.24    0.24
   0 -11  -7   98.64    6.33
   0 -11  -7   89.91    5.80
   0  11   7   81.39    5.28
   0  11   7   99.98    6.41
   0 -11  -8    0.07    0.23
   0 -11  -8   -0.39    0.23
   0  11   8   -0.02    0.22
   0  11   8   -0.17    0.24
   0  11   9   74.11    4.81
   0  11   9   74.34    4.80
   0 -11 -10   -0.18    0.23
   0 -11 -10   -0.12    0.24
   0  11  10   -0.14    0.24
   0  11  10   -0.25    0.27
   0 -11 -11  132.60    8.37
   0 -11 -11  138.50    8.75
   0 -11 -12    0.05    0.22
   0 -11 -12    0.11    0.21
   0  11  12   -0.25    0.20
   0  11  12   -0.08    0.24
   0 -11 -13   38.70    2.48
   0 -11 -13   38.34    2.45
   0  11  13   47.24    3.01
   0  11  13   48.02    3.06
   0 -12  18    4.29    0.67
   0 -12  18    3.70    0.64
   0  12 -18    5.81    0.74
   0 -12  17   -0.42    0.35
   0 -12  17   -0.13    0.28
   0  12 -17    0.61    0.37
   0  12 -17    0.17    0.30
   0 -12  16   11.19    1.10
   0 -12  16    9.49    0.95
   0  12 -16    5.04    0.69
   0  12 -16    4.68    0.70
   0 -12  15   -0.08    0.32
   0 -12  15   -0.04    0.34
   0  12 -15   -0.17    0.30
   0  12 -15   -0.06    0.34
   0 -12  14   20.50    1.67
   0 -12  14   20.41    1.63
   0  12 -14   18.59    1.50
   0  12 -14   16.49    1.46
   0 -12  13   -0.02    0.35
   0 -12  13    0.45    0.35
   0  12 -13   -0.10    0.31
   0  12 -13    0.27    0.36
   0 -12  12   31.53    2.29
   0 -12  12   37.89    2.72
   0  12 -12   30.48    2.27
   0  12 -12   34.16    2.45
   0 -12  11    0.19    0.33
   0 -12  11   -0.22    0.31
   0  12 -11   -0.34    0.27
   0  12 -11    0.64    0.37
   0 -12  10   23.41    1.81
   0 -12  10   23.52    1.78
   0  12 -10   22.64    1.77
   0  12 -10   27.57    2.03
   0 -12   9   -0.01    0.28
   0  12  -9    0.54    0.32
   0 -12   8   15.45    1.32
   0  12  -8   13.95    1.17
   0 -12   7   -0.28    0.32
   0 -12   7    0.48    0.31
   0  12  -7    0.08    0.30
   0  12  -7   -0.38    0.29
   0 -12   6  126.80    8.19
   0 -12   6  137.20    8.81
   0  12  -6  109.80    7.16
   0  12  -6  116.50    7.53
   0 -12   5    0.24    0.26
   0 -12   5   -0.03    0.27
   0  12  -5    0.11    0.26
   0  12  -5    0.24    0.32
   0 -12   4   43.44    3.02
   0 -12   4   41.86    2.89
   0  12  -4   42.65    2.94
   0  12  -4   44.86    3.11
   0 -12   3    0.23    0.28
   0 -12   3   -0.12    0.28
   0  12  -3    0.32    0.32
   0  12  -3   -0.46    0.27
   0 -12   2   15.86    1.32
   0  12  -2   12.59    1.12
   0  12  -2   16.19    1.28
   0 -12   1    0.43    0.34
   0 -12   1    0.10    0.31
   0  12  -1    0.28    0.27
   0  12  -1    0.12    0.29
   0 -12   0  123.60    7.97
   0 -12   0  132.10    8.46
   0  12   0  132.90    8.51
   0  12   0  138.50    8.90
   0 -12  -1   -0.09    0.28
   0 -12  -1   -0.25    0.27
   0  12   1   -0.02    0.28
   0  12   1    0.17    0.30
   0  12   2   14.90    1.18
   0  12   2   14.29    1.20
   0 -12  -3    0.20    0.28
   0 -12  -3    0.13    0.26
   0  12   3    0.16    0.34
   0  12   3    0.44    0.25
   0 -12  -4   42.00    2.86
   0 -12  -4   51.17    3.44
   0  12   4   42.56    2.93
   0  12   4   48.21    3.24
   0 -12  -5   -0.03    0.26
   0 -12  -5   -0.03    0.27
   0  12   5    0.08    0.28
   0  12   5   -0.31    0.23
   0 -12  -6  118.90    7.62
   0 -12  -6  113.40    7.29
   0  12   6  152.80    9.72
   0  12   6  136.70    8.74
   0 -12  -7   -0.15    0.25
   0  12   7   -0.37    0.24
   0  12   7   -0.15    0.29
   0 -12  -8   14.60    1.17
   0 -12  -9   -0.34    0.23
   0 -12  -9    0.22    0.28
   0  12   9    0.47    0.29
   0  12   9   -0.18    0.25
   0 -12 -10   25.06    1.76
   0 -12 -10   29.41    2.06
   0  12  10   25.31    1.81
   0  12  10   25.41    1.79
   0 -12 -11    0.13    0.26
   0 -12 -11    0.18    0.26
   0  12  11    0.02    0.25
   0  12  11    0.01    0.26
   0 -12 -12   32.02    2.15
   0 -12 -12   35.52    2.36
   0  12  12   29.00    1.99
   0  12  12   30.91    2.07
   0 -12 -13    0.09    0.22
   0 -12 -13   -0.04    0.21
   0  12  13    0.17    0.22
   0  12  13    0.11    0.23
   0 -13  16   -0.27    0.35
   0  13 -16   -0.65    0.32
   0 -13  15   13.56    1.25
   0 -13  15   14.99    1.28
   0  13 -15    8.86    0.94
   0  13 -15    8.82    0.99
   0 -13  14    0.43    0.36
   0 -13  14    0.05    0.32
   0  13 -14    0.14    0.35
   0  13 -14   -0.44    0.36
   0 -13  13    4.08    0.60
   0 -13  13    5.66    0.74
   0  13 -13    1.83    0.46
   0  13 -13    0.91    0.42
   0 -13  12   -0.52    0.28
   0 -13  12   -0.39    0.34
   0  13 -12   -0.04    0.32
   0  13 -12    0.31    0.37
   0 -13  11   52.36    3.58
   0 -13  11   56.92    3.91
   0  13 -11   45.78    3.18
   0  13 -11   45.15    3.20
   0 -13  10   -0.12    0.33
   0 -13  10    0.10    0.31
   0  13 -10    0.24    0.34
   0  13 -10   -0.20    0.27
   0 -13   9   14.47    1.22
   0 -13   9   13.40    1.19
   0  13  -9   18.26    1.47
   0  13  -9   22.85    1.80
   0 -13   8    0.17    0.34
   0 -13   8   -0.64    0.27
   0  13  -8    0.11    0.33
   0  13  -8   -0.24    0.29
   0 -13   7   36.64    2.64
   0 -13   7   36.56    2.58
   0  13  -7   44.97    3.11
   0  13  -7   41.90    2.95
   0 -13   5  184.20   11.78
   0  13  -5  169.90   10.85
   0  13  -5  167.20   10.73
   0 -13   4    0.14    0.29
   0 -13   4   -0.23    0.26
   0  13  -4   -0.24    0.28
   0  13  -4    0.03    0.29
   0  13  -3    6.96    0.80
   0  13  -3    7.23    0.77
   0 -13   2    0.12    0.31
   0 -13   2    0.37    0.30
   0  13  -2    0.52    0.30
   0  13  -2   -0.35    0.28
   0 -13   1    5.11    0.67
   0 -13   1    6.52    0.72
   0  13  -1    1.89    0.44
   0 -13   0    0.44    0.28
   0 -13   0   -0.30    0.29
   0  13   0   -0.48    0.32
   0  13   0    0.21    0.30
   0 -13  -1    2.77    0.48
   0 -13  -1    3.06    0.48
   0  13   1    4.67    0.64
   0  13   1    4.39    0.58
   0 -13  -2   -0.38    0.27
   0 -13  -2    0.02    0.26
   0  13   2    0.35    0.29
   0  13   2    0.11    0.31
   0 -13  -3    9.66    0.90
   0 -13  -3   10.56    0.97
   0  13   3    8.44    0.83
   0  13   3   10.63    0.99
   0 -13  -4    0.01    0.29
   0 -13  -4   -0.44    0.29
   0  13   4    0.32    0.27
   0  13   4    0.24    0.31
   0 -13  -5  194.50   12.34
   0 -13  -5  195.40   12.42
   0  13   5  162.20   10.34
   0  13   5  178.80   11.39
   0 -13  -6   -0.42    0.26
   0 -13  -6    0.08    0.28
   0  13   6    0.25    0.31
   0  13   6   -0.46    0.24
   0 -13  -7   47.62    3.20
   0 -13  -7   40.16    2.77
   0  13   7   40.95    2.82
   0  13   7   32.99    2.31
   0 -13  -8   -0.25    0.31
   0 -13  -8   -0.17    0.26
   0  13   8   -0.10    0.30
   0  13   8   -0.35    0.26
   0 -13  -9   22.66    1.65
   0  13   9   12.73    1.15
   0 -13 -10    0.08    0.30
   0  13  10    0.06    0.32
   0  13  10   -0.16    0.28
   0 -13 -11   47.28    3.15
   0 -13 -11   43.59    2.93
   0  13  11   56.21    3.70
   0  13  11   59.30    3.91
   0 -13 -12    0.12    0.28
   0 -13 -12    0.04    0.27
   0  13  12    0.36    0.28
   0  13  12    0.09    0.30
   0 -13 -13    1.17    0.30
   0 -13 -13    1.48    0.31
   0  13  13    5.17    0.53
   0  13  13    4.35    0.47
   0  13  14    0.12    0.16
   0 -14  14   12.17    1.20
   0  14 -14    9.69    0.99
   0 -14  13   -0.33    0.27
   0 -14  13   -0.39    0.34
   0  14 -13    0.01    0.34
   0  14 -13   -0.04    0.33
   0 -14  12   -0.08    0.34
   0 -14  12   -0.17    0.33
   0  14 -12    0.15    0.34
   0  14 -12    0.88    0.38
   0 -14  11    0.25    0.35
   0 -14  11    0.10    0.34
   0  14 -11   -0.34    0.29
   0  14 -11   -0.09    0.33
   0 -14  10   75.04    4.99
   0 -14  10   77.01    5.16
   0  14 -10   72.06    4.87
   0  14 -10   68.08    4.57
   0 -14   9   -0.23    0.31
   0 -14   9    0.12    0.37
   0  14  -9    0.20    0.33
   0  14  -9    0.23    0.32
   0 -14   8   11.96    1.13
   0 -14   8   10.25    0.99
   0  14  -8   29.87    2.23
   0  14  -8   25.19    1.90
   0 -14   7    0.12    0.36
   0 -14   7   -0.16    0.30
   0  14  -7   -0.05    0.32
   0  14  -7   -0.24    0.28
   0 -14   6    7.12    0.78
   0 -14   6    5.84    0.74
   0  14  -6    7.70    0.84
   0  14  -6    7.58    0.83
   0 -14   5   -0.04    0.31
   0  14  -5   -0.41    0.35
   0  14  -5   -0.11    0.31
   0 -14   4  123.50    7.98
   0 -14   4  141.50    9.14
   0  14  -4   90.23    5.93
   0  14  -4   94.82    6.25
   0 -14   2   75.64    5.03
   0 -14   2   62.60    4.21
   0  14  -2   89.07    5.89
   0  14  -2   92.01    6.04
   0 -14   1   -0.38    0.30
   0 -14   1    0.32    0.31
   0  14  -1    0.47    0.38
   0  14  -1   -0.44    0.30
   0 -14   0    0.10    0.30
   0 -14   0    0.27    0.33
   0  14   0    0.58    0.30
   0  14   0    0.03    0.31
   0 -14  -1   -0.06    0.32
   0 -14  -1    0.12    0.29
   0  14   1   -0.01    0.29
   0  14   1    0.17    0.35
   0 -14  -2   73.51    4.89
   0 -14  -2   77.25    5.08
   0  14   2   79.36    5.27
   0  14   2   68.92    4.58
   0 -14  -3    0.08    0.29
   0 -14  -3    0.17    0.32
   0  14   3    0.04    0.34
   0  14   3   -0.21    0.32
   0 -14  -4   97.92    6.41
   0 -14  -4   89.07    5.82
   0  14   4  127.10    8.20
   0  14   4  122.60    7.90
   0 -14  -5   -0.13    0.31
   0 -14  -5   -0.19    0.30
   0  14   5   -0.12    0.30
   0  14   5    0.06    0.28
   0  14   6    6.71    0.74
   0  14   6    5.93    0.73
   0 -14  -7    0.62    0.31
   0 -14  -7   -0.28    0.29
   0  14   7   -0.41    0.30
   0  14   7   -0.09    0.35
   0  14   8   10.92    1.05
   0  14   8   14.46    1.23
   0 -14  -9    0.00    0.29
   0 -14  -9   -0.26    0.30
   0  14   9   -0.10    0.30
   0  14   9   -0.48    0.36
   0 -14 -10   64.18    4.23
   0 -14 -10   74.57    4.91
   0  14  10   67.15    4.43
   0  14  10   83.45    5.48
   0 -14 -11   -0.13    0.32
   0 -14 -12    0.43    0.35
   0  14  12    0.46    0.34
   0  14  12    0.91    0.35
   0  14  13    0.31    0.28
   0  14  13    0.06    0.31
   0 -15  11   56.86    3.89
   0 -15  11   53.63    3.72
   0  15 -11   62.67    4.23
   0  15 -11   61.30    4.21
   0 -15  10    0.03    0.35
   0 -15  10    0.22    0.31
   0  15 -10   -0.31    0.32
   0  15 -10   -0.17    0.36
   0  15  -9   20.89    1.70
   0  15  -9   19.65    1.59
   0 -15   8   -0.18    0.33
   0 -15   8   -0.04    0.30
   0  15  -8    0.38    0.33
   0  15  -8    0.78    0.40
   0 -15   7   61.80    4.17
   0 -15   7   66.72    4.52
   0  15  -7   71.78    4.84
   0  15  -7   75.25    5.00
   0 -15   6   -0.24    0.35
   0 -15   6   -0.58    0.36
   0  15  -6    0.35    0.34
   0  15  -6   -0.31    0.31
   0 -15   5   50.99    3.56
   0 -15   5   51.25    3.50
   0  15  -5   41.92    2.99
   0  15  -5   46.49    3.22
   0 -15   4   -0.31    0.31
   0 -15   4    0.97    0.43
   0  15  -4   -0.37    0.34
   0 -15   3   79.50    5.31
   0 -15   3   76.96    5.10
   0  15  -3   57.96    3.92
   0  15  -3   50.65    3.50
   0 -15   2   -0.32    0.30
   0 -15   2    0.28    0.33
   0  15  -2    0.43    0.37
   0  15  -2    0.48    0.32
   0 -15   1   33.59    2.40
   0 -15   1   32.06    2.47
   0  15  -1   37.54    2.68
   0  15  -1   46.37    3.25
   0 -15  -1   38.47    2.76
   0 -15  -1   32.76    2.40
   0  15   1   37.33    2.69
   0  15   1   28.78    2.13
   0 -15  -2   -0.15    0.31
   0 -15  -2   -0.13    0.32
   0  15   2   -0.14    0.33
   0  15   2   -0.14    0.31
   0 -15  -3   52.31    3.56
   0 -15  -3   46.29    3.21
   0  15   3   73.79    4.93
   0  15   3   62.54    4.20
   0 -15  -4   -0.16    0.30
   0 -15  -4   -0.39    0.30
   0  15   4   -0.31    0.33
   0  15   4    0.15    0.32
   0 -15  -5   47.67    3.28
   0 -15  -5   46.44    3.20
   0  15   5   48.80    3.38
   0  15   5   42.94    2.99
   0 -15  -6   -0.51    0.27
   0 -15  -6    0.03    0.32
   0  15   6    0.88    0.41
   0  15   6    0.15    0.32
   0 -15  -7   73.94    4.88
   0 -15  -7   61.57    4.14
   0  15   7   76.71    5.07
   0  15   7   64.48    4.36
   0 -15  -8    0.14    0.31
   0 -15  -8    0.56    0.39
   0  15   8    1.14    0.42
   0  15   8    0.57    0.35
   0 -15  -9   19.57    1.56
   0 -15  -9   17.19    1.40
   0 -15 -10   -0.27    0.34
   0 -15 -10    0.15    0.36
   0  15  10   -0.37    0.30
   0  15  10    0.66    0.36
   0  15  12    0.01    0.39
   0  15  12   -0.04    0.32
   0 -16   9   -0.66    0.35
   0  16  -9    0.13    0.40
   0 -16   8    9.99    1.12
   0 -16   8    9.57    1.06
   0  16  -8   19.96    1.64
   0  16  -8   18.14    1.47
   0 -16   7    0.34    0.34
   0 -16   7   -0.31    0.33
   0  16  -7    0.25    0.39
   0  16  -7    0.05    0.32
   0 -16   6   13.50    1.23
   0 -16   6   17.50    1.43
   0  16  -6   14.56    1.26
   0 -16   5   -0.20    0.34
   0 -16   5    0.02    0.34
   0 -16   4   85.55    5.64
   0 -16   4   85.23    5.67
   0  16  -4   70.29    4.75
   0  16  -4   69.65    4.67
   0 -16   3    0.47    0.33
   0 -16   3   -0.04    0.32
   0  16  -3   -0.13    0.35
   0  16  -3    0.23    0.36
   0 -16   2   37.70    2.73
   0 -16   2   41.34    2.90
   0  16  -2   27.50    2.11
   0  16  -2   28.07    2.12
   0 -16   1   -0.27    0.34
   0 -16   1    0.25    0.32
   0  16  -1   -0.27    0.31
   0  16  -1   -0.43    0.35
   0 -16   0    3.48    0.60
   0 -16   0    2.85    0.54
   0  16   0    2.97    0.53
   0  16   0    3.76    0.65
   0 -16  -1   -0.41    0.29
   0 -16  -1    0.56    0.36
   0  16   1    0.49    0.34
   0  16   1    0.00    0.36
   0 -16  -2   25.57    1.93
   0 -16  -2   29.06    2.28
   0  16   2   36.50    2.67
   0  16   2   30.70    2.25
   0 -16  -4   65.90    4.45
   0 -16  -4   66.08    4.47
   0  16   4   93.35    6.12
   0  16   4   84.44    5.63
   0 -16  -5   -0.84    0.34
   0 -16  -5   -0.12    0.31
   0  16   5    0.34    0.38
   0  16   5    0.20    0.34
   0 -16  -6   16.67    1.42
   0 -16  -6   15.72    1.34
   0  16   6   15.93    1.40
   0  16   6   16.45    1.42
   0 -16  -7    0.84    0.39
   0 -16  -7   -0.24    0.40
   0  16   7   -0.16    0.36
   0  16   7   -0.23    0.32
   0 -16  -8   16.47    1.40
   0 -16  -8   13.64    1.24
   0  16   8    9.55    0.97
   0  16   8   10.67    1.08
   0 -16  -9    0.53    0.39
   0 -16  -9    0.15    0.36
   0  16   9   -0.09    0.36
   0  16   9    0.05    0.39
   0  16  10   53.81    3.73
   0  16  10   57.83    3.91
   0 -17   6   -0.32    0.36
   0  17  -6   -0.11    0.36
   0 -17   5   38.17    2.80
   0 -17   5   42.10    2.96
   0  17  -5   32.51    2.42
   0  17  -5   40.94    2.88
   0 -17   4   -0.03    0.41
   0 -17   4    0.11    0.36
   0  17  -4    0.21    0.34
   0  17  -4    0.16    0.30
   0 -17   3   14.26    1.28
   0 -17   3   11.96    1.18
   0  17  -3   13.79    1.22
   0  17  -3   16.14    1.41
   0 -17   2   -0.10    0.31
   0 -17   2   -0.24    0.34
   0  17  -2    0.29    0.33
   0  17  -2    0.00    0.35
   0 -17   1   46.55    3.25
   0 -17   1   52.70    3.67
   0  17  -1   47.59    3.33
   0  17  -1   49.68    3.48
   0 -17   0    0.20    0.35
   0 -17   0   -0.36    0.30
   0  17   0    0.33    0.35
   0  17   0    0.17    0.38
   0 -17  -1   42.63    3.03
   0 -17  -1   42.02    2.97
   0  17   1   46.30    3.29
   0  17   1   46.24    3.23
   0 -17  -2    0.26    0.34
   0 -17  -2    0.20    0.36
   0  17   2    0.16    0.34
   0  17   2   -0.11    0.38
   0 -17  -3   18.38    1.58
   0 -17  -3   14.08    1.27
   0  17   3   12.16    1.15
   0  17   3   14.73    1.33
   0 -17  -4   -0.52    0.37
   0 -17  -4   -0.21    0.31
   0  17   4    0.03    0.38
   0  17   4   -0.04    0.36
   0 -17  -5   35.38    2.55
   0  17   5   42.13    3.02
   0  17   5   45.36    3.25
   0 -17  -6   -0.05    0.41
   0 -17  -7   23.01    1.84
   0 -17  -7   23.38    1.85
   0  17   7   16.80    1.51
   0  17   7   12.56    1.20
   0  17   8   -0.66    0.37
   0  17   8   -1.04    0.39
  -1  17   7    7.68    0.87
  -1  17   7    6.14    0.81
   1 -17  -7    6.71    0.94
  -1  17   6   12.41    1.23
  -1  17   6   17.03    1.42
   1 -17  -6   23.99    1.90
   1 -17  -5   11.54    1.12
  -1  17   4    8.41    0.93
  -1  17   4    9.11    1.01
   1 -17  -4    2.18    0.51
   1 -17  -4    3.41    0.61
   1 -17  -3    8.14    0.94
   1 -17  -3    5.30    0.73
  -1  17   2    1.76    0.50
  -1  17   2    1.40    0.42
   1 -17  -2    1.00    0.45
   1 -17  -2    1.95    0.50
  -1  17   1    7.27    0.90
  -1  17   1    9.19    0.92
   1 -17  -1   10.87    1.12
   1 -17  -1   12.37    1.17
  -1  17   0   59.11    4.03
  -1  17   0   58.47    4.04
   1 -17   0   63.50    4.30
   1 -17   0   63.66    4.35
  -1  17  -1    9.18    0.96
  -1  17  -1   11.59    1.16
   1 -17   1    6.21    0.81
   1 -17   1    6.42    0.79
  -1  17  -2    1.14    0.47
  -1  17  -2    1.66    0.43
   1 -17   2    2.45    0.55
   1 -17   2    2.13    0.52
  -1  17  -3    7.41    0.82
  -1  17  -3    6.26    0.81
   1 -17   3    5.95    0.77
   1 -17   3    6.24    0.83
  -1  17  -4    3.78    0.57
  -1  17  -4    4.39    0.68
   1 -17   4    6.06    0.81
   1 -17   4    9.02    0.96
  -1  17  -5   13.09    1.18
  -1  17  -5   14.51    1.30
   1 -17   5   10.83    1.11
   1 -17   5   10.25    1.02
  -1  17  -6   21.29    1.73
   1 -17   6   13.01    1.28
  -1  16  10    7.78    0.86
  -1  16  10    7.40    0.85
  -1  16   9   10.95    1.09
  -1  16   9   14.22    1.26
  -1  16   8    5.89    0.72
  -1  16   8    5.22    0.75
   1 -16  -8    2.90    0.55
   1 -16  -8    3.36    0.58
  -1  16   7    1.07    0.40
  -1  16   7    0.53    0.44
   1 -16  -7    2.90    0.57
   1 -16  -7    4.34    0.65
  -1  16   6    1.06    0.40
  -1  16   6    0.10    0.40
   1 -16  -6    2.28    0.49
   1 -16  -6    3.16    0.56
  -1  16   5   30.73    2.26
  -1  16   5   24.18    1.91
   1 -16  -5   26.87    2.02
   1 -16  -5   27.89    2.10
   1 -16  -4   12.74    1.18
   1 -16  -4   13.51    1.23
  -1  16   3    8.42    0.98
   1 -16  -3   18.47    1.54
  -1  16   2    4.01    0.66
   1 -16  -2    5.53    0.72
  -1  16   1   94.78    6.27
  -1  16   1   90.77    5.97
   1 -16  -1   75.61    5.07
   1 -16  -1   77.29    5.13
  -1  16   0    5.75    0.73
  -1  16   0    4.78    0.72
   1 -16   0    5.35    0.69
   1 -16   0    5.27    0.73
  -1  16  -1   69.66    4.68
  -1  16  -1   64.53    4.41
   1 -16   1   89.58    5.93
   1 -16   1   89.63    5.89
  -1  16  -2    5.61    0.78
  -1  16  -2    5.04    0.69
   1 -16   2    4.15    0.62
   1 -16   2    4.08    0.60
  -1  16  -3   19.30    1.56
  -1  16  -3   20.44    1.67
   1 -16   3    9.10    0.96
   1 -16   3   11.44    1.06
  -1  16  -4   11.53    1.14
  -1  16  -4   10.90    1.04
   1 -16   4    7.86    0.86
   1 -16   4    7.48    0.85
  -1  16  -5   24.91    1.93
  -1  16  -5   19.51    1.57
   1 -16   5   24.80    1.89
   1 -16   5   21.24    1.72
  -1  16  -6    2.92    0.56
   1 -16   6    0.78    0.40
   1 -16   6    0.12    0.34
  -1  16  -7    2.90    0.61
  -1  16  -7    3.26    0.55
   1 -16   7    0.82    0.38
   1 -16   7    0.28    0.34
  -1  16  -8    3.33    0.60
  -1  16  -8    1.91    0.46
   1 -16   8    5.89    0.76
   1 -16   8    4.86    0.71
   1 -16   9    8.44    1.10
  -1  15  12   98.39    6.34
  -1  15  10    0.31    0.33
  -1  15  10    0.46    0.33
   1 -15 -10    0.53    0.35
   1 -15 -10    0.39    0.36
  -1  15   9    3.27    0.55
  -1  15   9    4.42    0.60
   1 -15  -9    3.20    0.53
   1 -15  -9    5.10    0.65
  -1  15   8   12.84    1.17
  -1  15   8   14.34    1.21
   1 -15  -8    5.43    0.71
   1 -15  -8    5.43    0.69
  -1  15   7    6.79    0.77
  -1  15   7    5.87    0.76
   1 -15  -7    7.33    0.81
   1 -15  -7    5.68    0.71
  -1  15   6   64.12    4.29
  -1  15   6   68.00    4.58
   1 -15  -6   77.28    5.11
   1 -15  -6   83.95    5.52
  -1  15   5   27.33    2.06
  -1  15   5   26.07    1.93
   1 -15  -5   25.08    1.88
   1 -15  -5   22.64    1.74
  -1  15   4    1.26    0.41
  -1  15   4    2.30    0.50
   1 -15  -4    1.69    0.47
   1 -15  -4    1.49    0.43
  -1  15   3    1.73    0.46
  -1  15   3    1.97    0.45
   1 -15  -3    1.77    0.47
   1 -15  -3    2.24    0.47
  -1  15   1    4.01    0.59
  -1  15   1    4.69    0.69
   1 -15  -1    4.37    0.61
   1 -15  -1    4.59    0.66
   1 -15   0  254.70   16.20
  -1  15  -1    4.81    0.70
  -1  15  -1    4.04    0.75
   1 -15   1    3.82    0.57
  -1  15  -2   46.69    3.27
  -1  15  -2   44.49    3.09
  -1  15  -3    1.92    0.42
  -1  15  -3    2.37    0.50
   1 -15   3    2.35    0.50
   1 -15   3    3.01    0.55
  -1  15  -4    0.52    0.38
  -1  15  -4    1.70    0.44
   1 -15   4    1.80    0.46
   1 -15   4    1.90    0.45
   1 -15   5   26.59    2.04
   1 -15   5   26.43    1.97
  -1  15  -6   76.98    5.11
  -1  15  -6   75.28    5.05
   1 -15   6   69.07    4.66
   1 -15   6   74.94    4.99
  -1  15  -7    7.69    0.83
  -1  15  -7    7.95    0.91
   1 -15   7    6.51    0.76
  -1  15  -8    5.33    0.70
  -1  15  -8    4.78    0.74
   1 -15   8   11.54    1.05
   1 -15   8   13.00    1.17
  -1  15  -9    3.45    0.58
  -1  15  -9    3.50    0.60
   1 -15   9    3.92    0.60
   1 -15   9    3.79    0.61
  -1  15 -10    0.32    0.35
  -1  15 -10    0.63    0.36
   1 -15  10   -0.12    0.29
   1 -15  10   -0.11    0.32
  -1  15 -11    1.18    0.42
  -1  15 -11    1.54    0.46
   1 -15  11    1.32    0.45
   1 -15  11    2.14    0.48
  -1  14  13   51.08    3.31
  -1  14  13   44.10    2.90
  -1  14  12   -0.13    0.31
  -1  14  12    0.55    0.30
   1 -14 -12    1.50    0.39
   1 -14 -12    0.62    0.34
  -1  14  11   68.35    4.49
  -1  14  11   61.19    4.02
   1 -14 -11   46.95    3.18
   1 -14 -11   57.26    3.77
   1 -14 -10   16.53    1.30
  -1  14   9   27.94    2.04
  -1  14   9   22.14    1.67
  -1  14   8    3.99    0.56
  -1  14   8    5.10    0.65
   1 -14  -8    5.70    0.69
   1 -14  -8    5.51    0.64
  -1  14   7    6.44    0.74
  -1  14   7    6.71    0.75
   1 -14  -7    9.86    0.91
   1 -14  -7   12.34    1.07
  -1  14   6    2.33    0.45
  -1  14   6    3.73    0.58
   1 -14  -6    2.83    0.48
   1 -14  -6    2.90    0.51
  -1  14   5   41.45    2.86
  -1  14   5   39.24    2.76
   1 -14  -5   30.74    2.23
   1 -14  -5   33.27    2.36
  -1  14   4   42.98    2.98
  -1  14   4   40.70    2.83
   1 -14  -4   41.66    2.89
   1 -14  -4   37.91    2.68
  -1  14   3   50.10    3.43
  -1  14   3   42.88    2.97
   1 -14  -3   56.88    3.83
   1 -14  -3   54.90    3.73
  -1  14   2   24.54    1.84
  -1  14   2   27.17    2.02
   1 -14  -2   20.44    1.60
   1 -14  -2   17.77    1.41
  -1  14   1   90.22    5.92
  -1  14   1   79.04    5.21
   1 -14  -1   69.37    4.64
   1 -14  -1   74.80    4.95
  -1  14   0   14.32    1.20
  -1  14   0   15.94    1.33
   1 -14   0   17.12    1.38
   1 -14   0   14.87    1.27
  -1  14  -1   67.35    4.53
  -1  14  -1   66.35    4.44
   1 -14   1   87.49    5.74
   1 -14   1   94.31    6.19
  -1  14  -2   19.28    1.56
  -1  14  -2   22.00    1.69
   1 -14   2   29.28    2.15
   1 -14   2   27.63    2.04
  -1  14  -4   35.33    2.56
  -1  14  -4   39.47    2.78
   1 -14   4   40.82    2.97
   1 -14   4   41.94    2.93
  -1  14  -5   34.76    2.50
  -1  14  -5   28.66    2.16
   1 -14   5   37.78    2.70
  -1  14  -6    2.64    0.51
  -1  14  -6    3.01    0.53
   1 -14   6    3.08    0.57
   1 -14   6    3.10    0.52
  -1  14  -7   10.99    1.09
  -1  14  -7   11.45    1.06
   1 -14   7    6.47    0.78
   1 -14   7    6.79    0.77
  -1  14  -8    7.39    0.86
  -1  14  -8    6.45    0.75
   1 -14   8    5.35    0.66
   1 -14   8    4.78    0.69
  -1  14  -9   31.39    2.36
  -1  14  -9   34.79    2.50
   1 -14   9   29.41    2.21
   1 -14   9   28.99    2.13
  -1  14 -10   20.30    1.67
  -1  14 -10   18.67    1.50
   1 -14  10   17.41    1.47
   1 -14  10   17.31    1.41
  -1  14 -11   60.77    4.11
  -1  14 -11   51.94    3.62
   1 -14  11   57.40    3.95
   1 -14  11   58.97    4.00
  -1  14 -12    0.80    0.37
  -1  14 -12    0.83    0.43
   1 -14  12    0.33    0.36
   1 -14  12   -0.08    0.33
  -1  14 -13   46.77    3.25
  -1  14 -13   39.03    2.82
   1 -14  13   44.22    3.13
   1 -14  13   47.71    3.32
  -1  14 -14    1.12    0.43
   1 -14  14    0.88    0.47
  -1  13  13    4.75    0.45
  -1  13  13    4.99    0.45
   1 -13 -13    1.23    0.28
   1 -13 -13    0.97    0.25
  -1  13  12   15.04    1.13
  -1  13  12   11.57    0.93
   1 -13 -12   14.01    1.07
   1 -13 -12   14.40    1.09
  -1  13  11   13.24    1.03
  -1  13  11   10.63    0.91
   1 -13 -11    9.29    0.84
   1 -13 -11   10.07    0.85
  -1  13  10   13.05    1.06
  -1  13  10   15.07    1.21
   1 -13 -10   13.93    1.12
   1 -13 -10   12.83    1.06
   1 -13  -9   22.27    1.69
  -1  13   8    0.87    0.31
  -1  13   8    1.41    0.38
   1 -13  -8   -0.01    0.29
   1 -13  -8    0.49    0.34
  -1  13   7   51.17    3.45
  -1  13   7   53.27    3.56
   1 -13  -7   55.80    3.71
   1 -13  -7   53.19    3.58
  -1  13   6  108.80    7.03
  -1  13   6  129.60    8.30
   1 -13  -6  112.00    7.19
   1 -13  -6  105.40    6.83
   1 -13  -5   64.36    4.25
   1 -13  -5   53.39    3.62
  -1  13   3   12.24    1.04
  -1  13   3   12.01    1.08
   1 -13  -3   16.38    1.35
   1 -13  -3   15.04    1.21
  -1  13   2    3.02    0.50
  -1  13   2    1.85    0.47
   1 -13  -2    1.62    0.37
   1 -13  -2    2.41    0.46
  -1  13   1   18.67    1.45
  -1  13   1   22.29    1.73
   1 -13  -1   14.26    1.19
   1 -13  -1   17.31    1.36
  -1  13   0   10.28    0.94
  -1  13   0    9.09    0.90
   1 -13   0    8.27    0.82
   1 -13   0   10.84    1.03
  -1  13  -1   17.02    1.40
   1 -13   1   16.31    1.34
   1 -13   1   21.61    1.62
  -1  13  -2    2.20    0.48
  -1  13  -2    2.26    0.44
   1 -13   2    2.42    0.47
   1 -13   2    2.18    0.47
  -1  13  -3   13.09    1.16
  -1  13  -3   14.53    1.21
   1 -13   3   12.26    1.14
   1 -13   3    9.98    0.94
  -1  13  -4   33.28    2.40
  -1  13  -4   30.35    2.19
   1 -13   4   44.79    3.08
   1 -13   4   43.33    3.10
  -1  13  -5   60.74    4.07
  -1  13  -5   54.80    3.75
   1 -13   5   61.17    4.15
  -1  13  -7   54.88    3.76
  -1  13  -7   46.27    3.19
   1 -13   7   53.00    3.60
   1 -13   7   53.90    3.70
  -1  13  -8    0.03    0.30
  -1  13  -8   -0.18    0.32
   1 -13   8    1.13    0.39
   1 -13   8    0.96    0.40
  -1  13  -9   24.95    1.91
  -1  13  -9   25.56    1.93
   1 -13   9   26.28    1.96
   1 -13   9   25.36    1.95
  -1  13 -10   16.30    1.40
  -1  13 -10   14.37    1.25
   1 -13  10   14.47    1.25
   1 -13  10   14.96    1.30
  -1  13 -11    9.03    0.91
  -1  13 -11    9.00    0.98
   1 -13  11   13.67    1.23
   1 -13  11   13.11    1.16
  -1  13 -12   13.42    1.25
  -1  13 -12    9.97    0.97
   1 -13  12   17.23    1.41
   1 -13  12   17.34    1.49
  -1  13 -13    1.00    0.39
  -1  13 -13    1.88    0.46
   1 -13  13    4.04    0.65
   1 -13  13    4.98    0.66
  -1  13 -14    0.84    0.37
  -1  13 -14    0.83    0.43
   1 -13  14    0.18    0.35
   1 -13  14    0.70    0.43
  -1  13 -15    5.04    0.68
  -1  13 -15    5.55    0.76
   1 -13  15    1.71    0.50
   1 -13  15    2.48    0.53
  -1  13 -16    9.18    0.95
   1 -13  16   13.39    1.27
  -1  12  12    1.53    0.29
  -1  12  12    1.68    0.32
   1 -12 -12    1.98    0.31
   1 -12 -12    1.82    0.30
  -1  12  11   40.89    2.72
  -1  12  11   36.84    2.45
   1 -12 -11   51.33    3.34
   1 -12 -11   48.95    3.21
  -1  12  10   18.95    1.39
  -1  12  10   23.08    1.65
  -1  12   9   16.56    1.29
  -1  12   9   18.02    1.35
   1 -12  -9   16.89    1.26
   1 -12  -9   16.15    1.23
  -1  12   8   12.29    1.05
  -1  12   8   12.17    0.99
   1 -12  -8    9.09    0.83
   1 -12  -7   49.60    3.30
  -1  12   6   59.37    3.95
  -1  12   6   72.59    4.73
   1 -12  -6   56.18    3.75
   1 -12  -6   63.05    4.14
  -1  12   5  158.70   10.08
  -1  12   5  136.70    8.75
   1 -12  -5  150.30    9.57
   1 -12  -5  130.30    8.36
  -1  12   4    3.68    0.52
  -1  12   4    2.78    0.43
   1 -12  -4    5.98    0.67
   1 -12  -4    4.68    0.56
  -1  12   3    4.15    0.58
  -1  12   3    5.92    0.63
   1 -12  -3   13.67    1.13
   1 -12  -3   13.82    1.12
  -1  12   2   17.70    1.37
  -1  12   2   20.04    1.54
   1 -12  -2   13.61    1.12
   1 -12  -2   12.60    1.08
  -1  12   1   37.10    2.61
  -1  12   1   42.27    2.89
   1 -12  -1   68.86    4.53
   1 -12  -1   63.42    4.22
  -1  12   0   26.25    1.90
   1 -12   0   32.17    2.29
   1 -12   0   25.33    1.84
  -1  12  -1   58.72    3.95
  -1  12  -1   61.93    4.12
   1 -12   1   35.02    2.48
   1 -12   1   37.58    2.61
  -1  12  -2   13.04    1.09
  -1  12  -2   12.59    1.11
   1 -12   2   17.99    1.43
  -1  12  -3   10.94    1.01
  -1  12  -3   13.61    1.13
   1 -12   3    6.55    0.71
   1 -12   3    5.10    0.63
  -1  12  -4    4.16    0.58
  -1  12  -4    4.04    0.54
   1 -12   4    2.81    0.49
   1 -12   4    2.92    0.51
  -1  12  -5  145.60    9.38
  -1  12  -5  149.00    9.55
   1 -12   5  133.40    8.60
   1 -12   5  127.00    8.16
  -1  12  -6   58.94    4.01
  -1  12  -6   66.38    4.42
   1 -12   6   53.20    3.63
   1 -12   6   48.17    3.28
  -1  12  -7   50.92    3.52
  -1  12  -7   52.13    3.55
   1 -12   7   52.49    3.55
   1 -12   7   62.60    4.22
  -1  12  -8   13.27    1.15
   1 -12   8   12.78    1.14
  -1  12  -9   15.26    1.30
   1 -12   9   16.15    1.31
  -1  12 -10   26.50    2.01
  -1  12 -10   27.58    2.04
   1 -12  10   22.69    1.77
   1 -12  10   22.50    1.70
  -1  12 -11   51.12    3.54
  -1  12 -11   50.79    3.48
   1 -12  11   41.69    2.95
   1 -12  11   45.77    3.16
  -1  12 -12    1.64    0.45
  -1  12 -12    3.03    0.59
   1 -12  12    1.63    0.46
   1 -12  12    1.99    0.45
  -1  12 -13   25.34    1.93
  -1  12 -13   28.71    2.18
   1 -12  13   25.68    1.98
   1 -12  13   24.76    1.88
  -1  12 -14    2.48    0.50
  -1  12 -14    2.66    0.55
   1 -12  14    3.72    0.61
   1 -12  14    4.26    0.62
  -1  12 -15   12.29    1.13
  -1  12 -15   11.76    1.17
   1 -12  15    4.71    0.71
   1 -12  15    7.11    0.82
  -1  12 -16    2.25    0.49
  -1  12 -16    3.33    0.63
   1 -12  16    2.53    0.55
   1 -12  16    3.76    0.61
  -1  12 -17   17.77    1.47
  -1  12 -17   18.64    1.56
   1 -12  17   22.77    1.82
   1 -12  17   20.09    1.63
  -1  12 -18    7.92    0.87
   1 -12  18    5.25    0.75
  -1  11  12    1.51    0.26
  -1  11  12    1.78    0.25
   1 -11 -12    1.21    0.24
   1 -11 -12    1.64    0.25
  -1  11  11   12.00    0.90
  -1  11  11   11.49    0.89
   1 -11 -11   12.63    0.93
   1 -11 -11   13.64    1.00
  -1  11  10  228.10   14.34
  -1  11  10  266.90   16.73
  -1  11   9   16.33    1.21
  -1  11   9   14.50    1.12
   1 -11  -9   17.32    1.26
   1 -11  -9   15.56    1.17
  -1  11   8    9.40    0.79
  -1  11   8   10.90    0.92
   1 -11  -8    1.29    0.30
   1 -11  -8    0.65    0.26
  -1  11   7   55.27    3.64
  -1  11   7   47.23    3.13
   1 -11  -7   65.72    4.28
   1 -11  -7   66.79    4.35
  -1  11   6   34.48    2.34
  -1  11   6   43.11    2.90
   1 -11  -6   32.44    2.24
   1 -11  -5   22.42    1.64
  -1  11   4  156.40    9.96
  -1  11   4  185.90   11.76
   1 -11  -4  179.90   11.39
   1 -11  -4  216.20   13.66
  -1  11   3   11.54    1.00
  -1  11   3   11.39    0.96
   1 -11  -3    6.98    0.68
   1 -11  -3    5.94    0.62
  -1  11   2  132.70    8.49
  -1  11   2  132.00    8.46
   1 -11  -2  168.30   10.68
   1 -11  -2  176.30   11.17
  -1  11   1    4.89    0.60
  -1  11   1    5.48    0.61
   1 -11  -1    5.33    0.59
   1 -11  -1    6.07    0.63
  -1  11   0   14.22    1.14
  -1  11   0   10.41    0.96
   1 -11   0   15.04    1.20
   1 -11   0   12.72    1.05
  -1  11  -1    5.13    0.56
  -1  11  -1    5.17    0.63
   1 -11   1    4.36    0.58
  -1  11  -2  170.40   10.87
  -1  11  -2  175.70   11.16
   1 -11   2  136.60    8.74
   1 -11   2  119.20    7.70
  -1  11  -3    7.34    0.73
  -1  11  -3    6.24    0.70
   1 -11   3   11.13    1.01
   1 -11   3   12.42    1.05
  -1  11  -4  159.70   10.18
  -1  11  -4  152.80    9.79
   1 -11   4  146.30    9.39
   1 -11   4  153.50    9.80
  -1  11  -5   20.24    1.53
  -1  11  -5   23.20    1.76
   1 -11   5   27.43    2.02
   1 -11   5   23.77    1.75
  -1  11  -6   35.80    2.49
  -1  11  -6   38.76    2.73
   1 -11   6   50.60    3.46
   1 -11   6   47.74    3.25
  -1  11  -7   55.94    3.75
  -1  11  -7   55.76    3.79
   1 -11   7   52.84    3.61
   1 -11   7   50.68    3.44
  -1  11  -8    0.75    0.34
  -1  11  -8    1.25    0.40
   1 -11   8   10.10    0.96
   1 -11   8   11.57    1.02
  -1  11  -9   17.27    1.37
  -1  11  -9   16.76    1.40
   1 -11   9   14.72    1.24
   1 -11   9   16.00    1.29
  -1  11 -10  193.80   12.43
  -1  11 -10  189.70   12.08
   1 -11  10  215.40   13.74
   1 -11  10  220.90   14.05
  -1  11 -11   16.12    1.45
   1 -11  11    9.44    0.99
  -1  11 -12    1.64    0.47
  -1  11 -12    1.38    0.39
   1 -11  12    1.34    0.42
   1 -11  12    2.31    0.47
  -1  11 -13    1.98    0.46
  -1  11 -13    2.81    0.52
   1 -11  13    2.87    0.53
   1 -11  13    1.54    0.47
  -1  11 -14    2.83    0.51
  -1  11 -14    2.34    0.54
   1 -11  14    2.56    0.53
   1 -11  14    2.65    0.51
  -1  11 -15    0.28    0.34
  -1  11 -15   -0.06    0.37
   1 -11  15    0.27    0.36
   1 -11  15    0.94    0.42
  -1  11 -16   83.45    5.57
  -1  11 -16   84.36    5.57
   1 -11  16   79.66    5.30
   1 -11  16   69.44    4.71
  -1  11 -17    1.68    0.47
  -1  11 -17    1.66    0.43
   1 -11  17    2.40    0.50
   1 -11  17    3.25    0.62
  -1  11 -18    5.89    0.78
  -1  11 -18    5.78    0.73
   1 -11  18    4.18    0.67
   1 -11  18    5.23    0.75
  -1  11 -19    1.24    0.45
  -1  11 -19    1.50    0.43
   1 -11  19    3.73    0.63
   1 -11  19    3.12    0.58
  -1  11 -20    0.00    0.32
   1 -11  20   -0.25    0.36
  -1  10  11  114.40    7.21
  -1  10  11  110.30    6.95
   1 -10 -11  108.80    6.85
   1 -10 -11   92.04    5.81
  -1  10  10    0.34    0.20
  -1  10  10    0.21    0.23
   1 -10 -10    0.29    0.21
   1 -10 -10    0.10    0.20
  -1  10   9   46.78    3.07
  -1  10   9   56.23    3.64
   1 -10  -9   36.90    2.45
   1 -10  -9   38.77    2.56
  -1  10   8   18.40    1.33
  -1  10   8   14.58    1.08
   1 -10  -8   15.15    1.12
   1 -10  -8   17.20    1.23
  -1  10   7   37.60    2.53
  -1  10   7   46.90    3.09
   1 -10  -7   21.50    1.53
   1 -10  -7   22.54    1.57
  -1  10   6    3.35    0.43
  -1  10   6    3.73    0.47
   1 -10  -6    4.21    0.47
   1 -10  -6    4.63    0.51
  -1  10   5  104.20    6.69
  -1  10   5  101.40    6.48
   1 -10  -5  171.30   10.84
   1 -10  -5  152.50    9.64
   1 -10  -4    6.89    0.65
  -1  10   2   29.23    2.06
   1 -10  -2   25.60    1.80
  -1  10   1  119.80    7.69
  -1  10   1  135.30    8.62
   1 -10  -1  137.00    8.72
   1 -10  -1  142.00    9.05
  -1  10   0   16.58    1.26
  -1  10   0   18.91    1.44
   1 -10   0   13.91    1.11
   1 -10   0   16.67    1.26
  -1  10  -1  141.30    9.01
  -1  10  -1  140.00    8.96
   1 -10   1  109.60    7.06
   1 -10   1  119.30    7.64
  -1  10  -2   27.00    1.92
  -1  10  -2   27.84    2.00
   1 -10   2   28.66    2.04
   1 -10   2   29.56    2.08
  -1  10  -3   93.23    6.04
  -1  10  -3   96.92    6.30
   1 -10   3  102.30    6.62
   1 -10   3   95.73    6.18
  -1  10  -4    5.71    0.64
  -1  10  -4    6.86    0.73
   1 -10   4    5.78    0.63
   1 -10   4    5.23    0.60
  -1  10  -5  156.10    9.98
  -1  10  -5  164.50   10.47
   1 -10   5  102.70    6.63
   1 -10   5  106.60    6.90
  -1  10  -6    3.54    0.50
  -1  10  -6    3.83    0.54
   1 -10   6    3.46    0.49
   1 -10   6    4.26    0.59
  -1  10  -7   19.95    1.51
  -1  10  -7   21.54    1.65
   1 -10   7   41.41    2.84
   1 -10   7   44.60    3.08
  -1  10  -8   17.88    1.38
  -1  10  -8   16.64    1.36
   1 -10   8   16.31    1.30
   1 -10   8   16.39    1.35
  -1  10  -9   31.79    2.30
  -1  10  -9   30.11    2.15
   1 -10   9   43.69    3.00
   1 -10   9   46.89    3.24
  -1  10 -10    0.38    0.29
  -1  10 -10   -0.06    0.29
   1 -10  10    0.29    0.30
   1 -10  10    0.21    0.31
  -1  10 -11   99.87    6.55
  -1  10 -11  101.60    6.60
   1 -10  11  108.20    7.01
   1 -10  11  109.80    7.15
  -1  10 -12   24.04    1.88
  -1  10 -12   23.20    1.76
   1 -10  12   23.25    1.79
   1 -10  12   22.95    1.72
  -1  10 -14    1.92    0.44
  -1  10 -14    1.11    0.45
   1 -10  14    1.21    0.41
   1 -10  14    1.39    0.42
  -1  10 -15   75.57    5.06
  -1  10 -15   78.78    5.22
   1 -10  15   79.53    5.26
   1 -10  15   80.29    5.35
  -1  10 -16    3.17    0.56
  -1  10 -16    3.22    0.58
   1 -10  16    3.14    0.54
   1 -10  16    4.37    0.65
  -1  10 -17   19.60    1.63
  -1  10 -17   21.23    1.69
   1 -10  17   31.04    2.32
   1 -10  17   29.79    2.21
  -1  10 -18    1.59    0.50
  -1  10 -18    2.24    0.46
   1 -10  18    2.76    0.55
   1 -10  18    2.33    0.54
  -1  10 -19    4.82    0.67
  -1  10 -19    5.67    0.78
   1 -10  19    3.87    0.64
   1 -10  19    5.48    0.77
  -1  10 -20    2.66    0.52
  -1  10 -20    1.76    0.52
   1 -10  20    1.53    0.53
   1 -10  20    2.69    0.60
  -1  10 -21   14.71    1.42
  -1  10 -21   19.21    1.60
   1 -10  21   17.82    1.50
   1 -10  21   16.91    1.51
  -1   9  11    0.18    0.16
  -1   9  11    0.38    0.14
   1  -9 -11    2.67    0.26
   1  -9 -11    2.70    0.27
  -1   9  10  190.70   11.94
  -1   9  10  198.70   12.45
   1  -9 -10  173.20   10.85
   1  -9 -10  204.80   12.82
  -1   9   9    7.87    0.66
  -1   9   9    6.21    0.52
   1  -9  -9    8.73    0.68
   1  -9  -9    9.60    0.74
  -1   9   8   45.40    2.95
  -1   9   8   54.97    3.56
   1  -9  -8   52.67    3.40
   1  -9  -8   64.01    4.11
  -1   9   7    3.66    0.42
  -1   9   7    2.53    0.33
   1  -9  -7    0.35    0.21
   1  -9  -7    0.44    0.20
  -1   9   6   21.80    1.53
  -1   9   6   20.92    1.47
  -1   9   5   17.42    1.26
  -1   9   5   14.87    1.12
   1  -9  -5   13.95    1.03
   1  -9  -5   13.76    1.04
  -1   9   4  130.10    8.25
  -1   9   4  126.10    8.03
   1  -9  -4  175.80   11.11
   1  -9  -4  184.60   11.63
  -1   9   3   23.24    1.65
  -1   9   3   29.57    2.02
   1  -9  -3   22.99    1.60
   1  -9  -3   21.86    1.57
  -1   9   2  110.30    7.07
  -1   9   2   90.53    5.81
   1  -9  -2   90.62    5.81
   1  -9  -2   90.40    5.83
  -1   9   1  102.70    6.58
   1  -9  -1   80.82    5.24
  -1   9   0    1.35    0.38
   1  -9   0    0.32    0.25
  -1   9  -1   98.82    6.35
  -1   9  -1  102.10    6.58
   1  -9   1   96.91    6.25
   1  -9   1  105.00    6.72
  -1   9  -2   91.81    5.96
  -1   9  -2  100.90    6.49
   1  -9   2  101.30    6.50
   1  -9   2   96.50    6.24
  -1   9  -3   23.69    1.74
  -1   9  -3   23.64    1.70
   1  -9   3   23.60    1.69
   1  -9   3   24.12    1.75
  -1   9  -4  194.30   12.30
  -1   9  -4  166.70   10.63
   1  -9   4  149.70    9.56
   1  -9   4  139.80    8.90
  -1   9  -5   11.91    1.00
  -1   9  -5   11.10    0.98
   1  -9   5   17.42    1.37
   1  -9   5   17.88    1.35
  -1   9  -6   18.69    1.45
  -1   9  -6   20.53    1.53
   1  -9   6   16.70    1.29
   1  -9   6   17.71    1.39
  -1   9  -7    0.38    0.27
  -1   9  -7    0.79    0.33
   1  -9   7    3.18    0.47
   1  -9   7    2.34    0.45
  -1   9  -8   51.02    3.43
  -1   9  -8   51.25    3.49
   1  -9   8   50.83    3.42
   1  -9   8   44.14    3.04
  -1   9  -9    9.44    0.86
  -1   9  -9    8.61    0.87
   1  -9   9    5.61    0.64
   1  -9   9    6.26    0.71
  -1   9 -10  162.20   10.34
  -1   9 -10  171.90   11.00
   1  -9  10  206.40   13.13
   1  -9  10  188.90   12.00
  -1   9 -11    1.62    0.40
  -1   9 -11    3.03    0.49
   1  -9  11    0.98    0.39
   1  -9  11    0.79    0.31
  -1   9 -12   20.91    1.59
  -1   9 -12   20.08    1.58
   1  -9  12   18.87    1.52
   1  -9  12   19.46    1.51
  -1   9 -13    5.37    0.72
  -1   9 -13    5.19    0.64
   1  -9  13    9.86    0.99
   1  -9  13   10.33    0.97
  -1   9 -14    6.49    0.75
  -1   9 -14    7.09    0.82
   1  -9  14    8.12    0.84
   1  -9  14    8.60    0.92
  -1   9 -16  154.60    9.92
  -1   9 -16  156.40   10.08
   1  -9  16  140.20    9.07
   1  -9  16  156.30   10.03
  -1   9 -17    7.33    0.86
  -1   9 -17    7.61    0.83
   1  -9  17   10.75    1.02
   1  -9  17   11.39    1.14
  -1   9 -18    2.90    0.57
   1  -9  18    2.24    0.51
   1  -9  18    2.12    0.49
  -1   9 -19    2.97    0.53
  -1   9 -19    3.67    0.64
   1  -9  19    1.77    0.51
   1  -9  19    3.70    0.62
  -1   9 -20    1.78    0.51
  -1   9 -20    1.34    0.44
   1  -9  20    2.02    0.50
  -1   9 -21    1.90    0.48
  -1   9 -21    1.70    0.50
   1  -9  21    0.90    0.44
   1  -9  21    0.61    0.43
  -1   9 -22   47.73    3.42
  -1   9 -22   57.96    3.98
   1  -9  22   47.16    3.34
   1  -9  22   42.45    3.09
  -1   9 -23    2.49    0.52
  -1   9 -23    1.48    0.52
   1  -9  23    0.76    0.46
   1  -9  23    1.45    0.51
  -1   8  10   15.47    1.03
  -1   8  10   14.01    0.95
   1  -8 -10   21.27    1.39
   1  -8 -10   19.40    1.27
  -1   8   9   32.22    2.09
  -1   8   9   27.68    1.82
   1  -8  -9   20.60    1.38
   1  -8  -9   22.82    1.51
  -1   8   8   58.41    3.73
  -1   8   8   67.30    4.30
   1  -8  -8   68.52    4.37
   1  -8  -8   65.29    4.16
  -1   8   7   79.16    5.05
  -1   8   7   76.37    4.87
   1  -8  -7  105.50    6.68
   1  -8  -7   93.43    5.92
  -1   8   6   49.67    3.22
  -1   8   6   41.48    2.73
   1  -8  -6   39.38    2.59
   1  -8  -6   38.87    2.54
   1  -8  -5  276.60   17.33
   1  -8  -5  223.60   14.03
  -1   8   4   94.97    6.04
  -1   8   4   98.78    6.30
   1  -8  -4   73.23    4.71
   1  -8  -4   72.92    4.68
  -1   8   2   52.12    3.43
  -1   8   2   60.37    3.91
   1  -8  -2   74.15    4.79
   1  -8  -2   64.69    4.18
  -1   8   1   77.51    5.01
  -1   8   1   68.82    4.44
   1  -8  -1   82.76    5.33
   1  -8  -1   74.90    4.83
  -1   8   0    9.17    0.80
  -1   8   0    8.92    0.74
   1  -8   0   10.22    0.85
   1  -8   0   10.12    0.82
  -1   8  -1   74.67    4.89
  -1   8  -1   83.25    5.36
   1  -8   1   74.57    4.84
  -1   8  -3   14.84    1.17
  -1   8  -3   12.47    1.02
   1  -8   3    8.59    0.74
  -1   8  -4   63.70    4.21
  -1   8  -4   66.95    4.38
   1  -8   4  101.20    6.52
   1  -8   4   94.93    6.10
  -1   8  -5  260.00   16.41
  -1   8  -5  258.50   16.28
   1  -8   5  254.10   16.03
   1  -8   5  278.00   17.48
  -1   8  -6   36.04    2.51
  -1   8  -6   37.13    2.54
   1  -8   6   43.53    2.97
   1  -8   6   42.47    2.86
  -1   8  -7   88.99    5.80
  -1   8  -7   95.13    6.15
   1  -8   7   71.59    4.68
   1  -8   7   70.92    4.68
  -1   8  -8   64.65    4.30
  -1   8  -8   61.27    4.05
   1  -8   8   60.37    3.99
   1  -8   8   52.72    3.56
  -1   8  -9   23.97    1.74
  -1   8  -9   21.34    1.62
   1  -8   9   34.55    2.40
   1  -8   9   30.86    2.20
  -1   8 -10   16.47    1.33
  -1   8 -10   17.92    1.38
   1  -8  10   12.57    1.08
   1  -8  10   14.34    1.16
  -1   8 -11   26.64    1.97
  -1   8 -11   21.93    1.63
   1  -8  11   23.70    1.79
   1  -8  11   18.52    1.43
  -1   8 -12   16.66    1.36
  -1   8 -12   17.76    1.39
   1  -8  12   27.50    2.04
   1  -8  12   30.32    2.16
  -1   8 -13    2.48    0.49
  -1   8 -13    2.28    0.44
   1  -8  13    3.73    0.55
   1  -8  13    3.22    0.55
  -1   8 -14    6.54    0.74
  -1   8 -14    8.38    0.82
   1  -8  14    6.80    0.79
   1  -8  14    8.50    0.84
  -1   8 -15   19.27    1.55
  -1   8 -15   19.97    1.55
   1  -8  15   15.57    1.27
   1  -8  15   17.47    1.45
  -1   8 -16   18.27    1.46
  -1   8 -16   15.66    1.37
   1  -8  16   11.44    1.11
   1  -8  16   13.76    1.18
  -1   8 -18   20.68    1.67
  -1   8 -18   18.08    1.48
   1  -8  18   23.21    1.84
   1  -8  18   20.63    1.66
  -1   8 -19    0.84    0.43
  -1   8 -19    0.45    0.36
   1  -8  19    0.16    0.40
   1  -8  19    0.31    0.39
  -1   8 -20   23.63    1.91
  -1   8 -20   22.46    1.76
   1  -8  20   15.40    1.36
   1  -8  20   15.97    1.42
  -1   8 -21   22.25    1.81
  -1   8 -21   26.66    2.02
   1  -8  21   19.34    1.66
   1  -8  21   22.84    1.87
  -1   8 -22    4.82    0.72
  -1   8 -22    5.57    0.72
   1  -8  22    4.60    0.72
   1  -8  22    3.68    0.65
  -1   8 -23    4.92    0.77
  -1   8 -23    4.53    0.69
   1  -8  23    1.84    0.50
   1  -8  23    1.61    0.54
  -1   8 -24    4.21    0.75
  -1   8 -24    6.97    0.84
   1  -8  24    4.69    0.75
   1  -8  24    5.93    0.83
  -1   7   9   48.31    3.06
  -1   7   9   45.66    2.90
   1  -7  -9   37.52    2.39
   1  -7  -9   45.26    2.87
   1  -7  -8   53.55    3.40
   1  -7  -8   52.97    3.37
  -1   7   7  158.70    9.95
  -1   7   7  137.70    8.66
   1  -7  -7  122.70    7.71
   1  -7  -7  106.20    6.69
  -1   7   6  341.00   21.29
  -1   7   6  365.60   22.83
   1  -7  -6  313.20   19.56
   1  -7  -6  318.60   19.91
  -1   7   5  202.30   12.70
  -1   7   5  188.80   11.84
   1  -7  -5  203.10   12.74
   1  -7  -5  176.40   11.07
  -1   7   4   46.71    3.03
  -1   7   4   42.57    2.79
  -1   7   3  183.10   11.51
  -1   7   3  202.30   12.72
  -1   7   2  205.40   12.92
  -1   7   2  186.00   11.70
   1  -7  -2  220.40   13.83
   1  -7  -2  207.60   13.05
  -1   7   1   25.76    1.78
  -1   7   1   30.21    2.03
   1  -7  -1    8.86    0.71
   1  -7  -1   11.52    0.90
  -1   7   0  324.90   20.34
  -1   7   0  314.90   19.74
   1  -7   0  291.00   18.23
   1  -7   0  313.80   19.67
  -1   7  -1   10.61    0.84
  -1   7  -1   10.37    0.85
   1  -7   1   22.70    1.58
   1  -7   1   24.80    1.74
  -1   7  -2  207.50   13.09
  -1   7  -2  206.70   13.02
   1  -7   2  220.20   13.84
   1  -7   2  204.90   12.93
  -1   7  -3  229.40   14.46
  -1   7  -3  222.60   14.02
   1  -7   3  203.00   12.78
   1  -7   3  221.30   13.95
   1  -7   4   41.93    2.89
  -1   7  -5  198.10   12.54
   1  -7   5  201.70   12.72
  -1   7  -6  352.60   22.11
  -1   7  -6  375.90   23.59
   1  -7   6  320.00   20.11
   1  -7   6  319.50   20.05
  -1   7  -7  127.40    8.17
  -1   7  -7  126.30    8.06
   1  -7   7  141.30    9.02
   1  -7   7  138.40    8.81
  -1   7  -8   54.21    3.60
  -1   7  -8   55.01    3.68
   1  -7   8   60.28    3.97
   1  -7   8   64.51    4.27
  -1   7  -9   35.91    2.47
  -1   7  -9   41.41    2.84
   1  -7   9   39.50    2.74
   1  -7   9   47.57    3.19
  -1   7 -10   38.05    2.64
  -1   7 -10   40.20    2.74
   1  -7  10   38.88    2.66
   1  -7  10   45.36    3.10
  -1   7 -11    0.51    0.32
  -1   7 -11    0.97    0.32
   1  -7  11    3.19    0.47
   1  -7  11    4.74    0.60
  -1   7 -12   98.65    6.43
  -1   7 -12   80.22    5.25
   1  -7  12  112.90    7.27
   1  -7  12  132.70    8.53
  -1   7 -13    1.50    0.37
  -1   7 -13    2.21    0.44
   1  -7  13    0.70    0.29
   1  -7  13    0.86    0.37
  -1   7 -14   13.49    1.13
  -1   7 -14   13.33    1.16
   1  -7  14    3.32    0.52
   1  -7  14    4.40    0.61
  -1   7 -15    9.11    0.86
  -1   7 -15    9.72    0.95
   1  -7  15    7.17    0.77
   1  -7  15    6.59    0.79
  -1   7 -16   11.33    1.03
  -1   7 -16   10.86    1.03
   1  -7  16   16.51    1.33
   1  -7  16   20.66    1.63
  -1   7 -17   13.81    1.24
   1  -7  17   14.71    1.27
   1  -7  17   16.31    1.38
  -1   7 -18   29.67    2.18
  -1   7 -18   28.21    2.15
   1  -7  18   38.68    2.78
   1  -7  18   37.50    2.66
  -1   7 -19   21.38    1.82
  -1   7 -20   75.97    5.10
  -1   7 -20   90.04    5.93
   1  -7  20   76.67    5.14
   1  -7  20   77.09    5.14
  -1   7 -21    2.73    0.56
  -1   7 -21    3.52    0.60
   1  -7  21    6.34    0.82
   1  -7  21    6.32    0.84
  -1   7 -22    1.56    0.48
  -1   7 -22    3.04    0.53
   1  -7  22    2.82    0.60
   1  -7  22    2.88    0.58
  -1   7 -23    7.89    0.88
  -1   7 -23    6.56    0.88
   1  -7  23    8.87    1.00
   1  -7  23    9.40    1.03
  -1   7 -24    1.38    0.52
  -1   7 -24    2.14    0.50
   1  -7  24    0.64    0.47
   1  -7  24    1.89    0.56
  -1   6   9  105.70    6.62
  -1   6   8   37.03    2.36
  -1   6   8   40.95    2.60
   1  -6  -8   47.05    2.97
   1  -6  -8   42.51    2.69
  -1   6   7  339.10   21.14
  -1   6   7  292.00   18.21
  -1   6   6   36.48    2.36
  -1   6   6   39.92    2.56
   1  -6  -6   46.39    2.97
   1  -6  -6   45.79    2.92
  -1   6   5   85.64    5.42
  -1   6   5   84.90    5.36
   1  -6  -5   80.19    5.07
   1  -6  -5   81.63    5.18
  -1   6   4    1.55    0.24
  -1   6   4    2.33    0.26
   1  -6  -4    5.75    0.47
   1  -6  -4    5.37    0.47
  -1   6   3  228.60   14.33
  -1   6   3  195.00   12.22
   1  -6  -3  208.40   13.05
   1  -6  -3  180.60   11.34
  -1   6   2  179.20   11.25
  -1   6   2  196.80   12.36
  -1   6   1  328.20   20.52
  -1   6   1  403.50   25.21
   1  -6  -1  406.90   25.39
   1  -6  -1  446.20   27.87
  -1   6   0    5.80    0.53
  -1   6   0    5.20    0.49
   1  -6   0    3.75    0.39
   1  -6   0    3.36    0.39
  -1   6  -1  460.60   28.76
  -1   6  -1  452.40   28.27
   1  -6   1  436.60   27.29
   1  -6   1  388.90   24.30
  -1   6  -2  208.10   13.08
  -1   6  -2  204.30   12.87
   1  -6   2  195.10   12.30
   1  -6   2  223.40   14.02
  -1   6  -3  196.90   12.42
  -1   6  -3  195.70   12.32
   1  -6   3  206.30   12.97
   1  -6   3  213.40   13.44
  -1   6  -4    5.75    0.53
  -1   6  -4    5.19    0.54
   1  -6   4    1.72    0.31
   1  -6   4    1.91    0.33
  -1   6  -5   86.06    5.52
  -1   6  -5   90.40    5.82
   1  -6   5   91.44    5.89
   1  -6   5   85.76    5.51
  -1   6  -6   41.40    2.76
   1  -6   6   39.80    2.69
  -1   6  -7  305.60   19.22
   1  -6   7  302.00   18.95
  -1   6  -8   43.93    2.97
  -1   6  -8   42.77    2.86
   1  -6   8   38.59    2.61
   1  -6   8   38.59    2.63
  -1   6  -9   93.35    6.04
  -1   6  -9   90.97    5.86
   1  -6   9  103.10    6.62
   1  -6   9  106.20    6.85
  -1   6 -10   27.98    2.00
  -1   6 -10   29.36    2.05
   1  -6  10   18.90    1.45
   1  -6  10   18.63    1.39
  -1   6 -11  118.40    7.59
  -1   6 -11  120.90    7.78
   1  -6  11  141.90    9.09
   1  -6  11  131.10    8.38
  -1   6 -12    8.14    0.79
  -1   6 -12    9.13    0.85
   1  -6  12    8.35    0.83
   1  -6  12    7.15    0.71
   1  -6  13   17.34    1.38
   1  -6  13   14.58    1.17
  -1   6 -14   21.70    1.67
  -1   6 -14   22.30    1.65
   1  -6  14   24.67    1.85
   1  -6  14   25.17    1.84
  -1   6 -15   36.25    2.57
  -1   6 -15   32.12    2.26
   1  -6  15   24.00    1.79
   1  -6  15   26.36    1.97
  -1   6 -16    6.97    0.76
  -1   6 -16    5.10    0.68
   1  -6  16    4.42    0.63
   1  -6  16    4.96    0.68
  -1   6 -17   11.93    1.06
  -1   6 -17   15.09    1.30
   1  -6  17   23.90    1.85
   1  -6  17   19.91    1.53
  -1   6 -18    6.07    0.71
  -1   6 -18    5.04    0.71
   1  -6  18    5.08    0.70
  -1   6 -19   40.19    2.82
  -1   6 -19   38.06    2.73
   1  -6  19   33.65    2.44
   1  -6  19   40.55    2.89
  -1   6 -20   13.37    1.20
   1  -6  20    8.52    0.93
   1  -6  20    7.61    0.91
  -1   6 -21   39.08    2.81
   1  -6  21   39.19    2.89
  -1   6 -22    0.92    0.43
  -1   6 -22    1.63    0.46
   1  -6  22    0.58    0.39
   1  -6  22    0.95    0.43
  -1   6 -23   22.98    1.83
  -1   6 -23   27.10    2.11
   1  -6  23   14.27    1.35
   1  -6  23   16.80    1.50
  -1   6 -24    0.98    0.51
  -1   6 -24    1.86    0.48
   1  -6  24    1.26    0.50
   1  -6  24    2.17    0.56
   1  -6  25   11.26    1.19
   1  -6  25   10.92    1.17
  -1   5   7   66.55    4.18
  -1   5   7   75.51    4.74
  -1   5   6  768.30   47.79
  -1   5   6  675.10   42.01
   1  -5  -6  693.10   43.12
   1  -5  -6  722.50   44.95
  -1   5   5   23.50    1.52
  -1   5   5   21.99    1.44
   1  -5  -5   20.55    1.35
   1  -5  -5   22.52    1.48
  -1   5   4   52.55    3.34
  -1   5   4   54.75    3.49
  -1   5   3    6.72    0.53
  -1   5   3    6.07    0.48
   1  -5  -3    6.33    0.49
   1  -5  -3    7.34    0.57
  -1   5   2    9.80    0.72
  -1   5   2    9.91    0.74
   1  -5  -2    2.82    0.29
   1  -5  -2    3.01    0.33
  -1   5   1  138.90    8.73
  -1   5   1  158.20    9.95
   1  -5  -1  159.30   10.02
   1  -5  -1  149.20    9.37
  -1   5   0  903.90   56.27
  -1   5   0  848.70   52.85
   1  -5   0  957.50   59.59
   1  -5   0  841.80   52.42
  -1   5  -1  166.60   10.48
  -1   5  -1  158.00    9.96
   1  -5   1  160.60   10.09
   1  -5   1  147.50    9.30
  -1   5  -2    4.19    0.43
  -1   5  -2    3.89    0.42
   1  -5   2    9.27    0.72
   1  -5   2    9.80    0.77
  -1   5  -3    7.59    0.63
  -1   5  -3    6.88    0.60
   1  -5   3    6.81    0.60
   1  -5   3    7.36    0.61
  -1   5  -4   54.23    3.52
  -1   5  -4   50.64    3.32
   1  -5   4   50.71    3.30
   1  -5   4   52.84    3.46
  -1   5  -5   25.27    1.73
  -1   5  -5   23.50    1.65
   1  -5   5   22.24    1.55
   1  -5   5   25.81    1.79
  -1   5  -6  713.50   44.51
  -1   5  -6  707.20   44.09
   1  -5   6  661.80   41.27
   1  -5   6  675.10   42.13
  -1   5  -7   75.12    4.84
  -1   5  -7   79.54    5.15
   1  -5   7   71.90    4.67
   1  -5   7   72.60    4.69
  -1   5  -8  156.90    9.93
   1  -5   8  131.10    8.36
  -1   5 -10    3.95    0.45
  -1   5 -10    3.55    0.47
   1  -5  10    2.37    0.37
   1  -5  10    2.35    0.39
  -1   5 -11   11.71    0.98
  -1   5 -11   12.44    1.00
   1  -5  11   12.74    1.07
   1  -5  11   11.60    0.95
  -1   5 -12  310.10   19.48
  -1   5 -12  333.30   20.95
   1  -5  12  291.30   18.36
   1  -5  12  273.00   17.18
  -1   5 -13    0.80    0.32
  -1   5 -13    1.12    0.32
   1  -5  13    1.22    0.34
   1  -5  13    1.37    0.39
  -1   5 -14   33.65    2.35
  -1   5 -14   29.11    2.11
   1  -5  14   56.70    3.77
   1  -5  14   55.98    3.76
  -1   5 -15   14.10    1.16
  -1   5 -15   11.69    1.06
   1  -5  15   13.77    1.18
   1  -5  15   10.80    0.97
  -1   5 -16    4.99    0.68
  -1   5 -16    7.38    0.75
   1  -5  16    3.60    0.57
   1  -5  16    3.21    0.53
  -1   5 -17    4.95    0.62
  -1   5 -17    5.83    0.72
   1  -5  17    5.52    0.71
   1  -5  17    5.73    0.71
  -1   5 -18   43.67    3.01
  -1   5 -18   40.78    2.88
   1  -5  18   37.91    2.71
   1  -5  18   39.32    2.75
  -1   5 -19   23.53    1.78
  -1   5 -19   24.43    1.90
   1  -5  19   28.11    2.12
   1  -5  19   24.95    1.88
  -1   5 -20   55.68    3.79
  -1   5 -20   60.18    4.11
   1  -5  20   45.27    3.19
   1  -5  20   52.14    3.57
  -1   5 -21    2.35    0.55
  -1   5 -21    1.68    0.47
   1  -5  21    1.86    0.50
   1  -5  21    2.40    0.53
  -1   5 -22    2.89    0.52
   1  -5  22    2.28    0.60
  -1   5 -23    4.11    0.68
   1  -5  23    3.84    0.76
   1  -5  23    3.71    0.64
  -1   5 -24   11.61    1.14
  -1   5 -24   13.21    1.29
   1  -5  24   12.63    1.23
   1  -5  24   10.08    1.06
  -1   5 -25    1.42    0.52
  -1   5 -25    1.30    0.44
   1  -5  25    1.41    0.49
   1  -5  25    1.72    0.54
   1  -4  -6  221.50   13.80
   1  -4  -6  189.00   11.78
  -1   4   5  258.20   16.08
  -1   4   5  253.20   15.77
   1  -4  -5  241.40   15.04
   1  -4  -5  273.40   17.03
  -1   4   4  386.30   24.06
  -1   4   4  377.00   23.48
   1  -4  -4  467.50   29.10
   1  -4  -4  415.10   25.84
  -1   4   3  121.80    7.63
  -1   4   3  143.40    8.98
   1  -4  -3  119.40    7.49
   1  -4  -3  112.30    7.04
   1  -4  -2   33.34    2.16
   1  -4  -2   31.42    2.03
  -1   4   1   95.33    6.01
  -1   4   1   87.09    5.51
   1  -4  -1   65.78    4.17
   1  -4  -1   70.13    4.45
  -1   4   0  431.30   26.88
  -1   4   0  482.30   30.07
   1  -4   0  486.60   30.33
   1  -4   0  462.40   28.81
  -1   4  -1   73.01    4.65
  -1   4  -1   67.48    4.30
  -1   4  -2   27.97    1.86
  -1   4  -2   31.09    2.07
   1  -4   2   24.41    1.63
   1  -4   2   25.69    1.73
  -1   4  -3  130.90    8.26
  -1   4  -3  126.80    8.01
   1  -4   3  148.70    9.35
   1  -4   3  144.80    9.13
  -1   4  -4  405.60   25.34
  -1   4  -4  406.20   25.36
   1  -4   4  404.40   25.27
   1  -4   4  370.50   23.15
  -1   4  -5  256.10   16.07
  -1   4  -5  278.80   17.46
   1  -4   5  263.80   16.55
   1  -4   5  255.50   16.01
  -1   4  -6  222.30   13.96
  -1   4  -6  215.50   13.56
   1  -4   6  229.80   14.44
   1  -4   6  203.90   12.81
  -1   4  -7  142.70    9.04
  -1   4  -7  135.90    8.60
   1  -4   7  196.90   12.41
   1  -4   7  199.60   12.56
  -1   4  -8   82.42    5.32
  -1   4  -8   83.10    5.33
   1  -4   8   96.07    6.14
   1  -4   8   80.98    5.23
  -1   4  -9  275.80   17.34
  -1   4  -9  289.50   18.15
   1  -4   9  221.50   13.97
   1  -4   9  257.70   16.19
  -1   4 -10    7.56    0.67
   1  -4  10    3.64    0.47
   1  -4  12   30.06    2.12
   1  -4  12   37.52    2.55
  -1   4 -13   61.14    4.05
  -1   4 -13   67.57    4.41
   1  -4  13   63.87    4.24
   1  -4  13   71.35    4.66
  -1   4 -14    0.23    0.27
  -1   4 -14    0.46    0.30
   1  -4  14    3.42    0.51
   1  -4  14    1.95    0.40
  -1   4 -15   41.73    2.84
   1  -4  15   50.55    3.43
   1  -4  15   59.02    3.92
  -1   4 -16   13.55    1.16
  -1   4 -16   12.60    1.06
   1  -4  16   16.85    1.38
   1  -4  16   14.85    1.23
   1  -4  17  109.80    7.13
  -1   4 -18    4.71    0.59
  -1   4 -18    3.88    0.59
   1  -4  18    8.97    0.90
   1  -4  18   10.31    1.01
  -1   4 -19    6.82    0.79
  -1   4 -19    6.12    0.69
   1  -4  19    7.63    0.87
   1  -4  19    7.85    0.85
  -1   4 -20    5.47    0.73
  -1   4 -20    5.83    0.70
   1  -4  20    3.97    0.59
   1  -4  20    4.67    0.67
  -1   4 -21   68.81    4.62
  -1   4 -21   80.96    5.35
   1  -4  21   66.14    4.44
   1  -4  21   70.34    4.73
  -1   4 -22    2.01    0.48
  -1   4 -22    3.08    0.60
   1  -4  22    0.77    0.40
   1  -4  22    0.60    0.42
  -1   4 -23   26.98    2.11
  -1   4 -23   26.94    2.04
   1  -4  23   22.21    1.82
   1  -4  23   24.46    1.92
  -1   4 -24    0.66    0.43
   1  -4  24    0.25    0.41
  -1   4 -25    9.81    1.17
  -1   4 -25   13.29    1.28
   1  -4  25    8.31    0.97
   1  -4  25   10.25    1.11
  -1   4 -26    1.13    0.44
  -1   4 -26    0.86    0.51
   1  -4  26    0.78    0.51
   1  -4  26    1.33    0.53
  -1   3  22    8.87    0.64
  -1   3  22    9.21    0.67
  -1   3  21   11.72    0.82
  -1   3  21   12.78    0.88
  -1   3  20   47.48    3.03
  -1   3  20   52.79    3.35
   1  -3 -20   39.61    2.54
   1  -3 -20   32.43    2.10
  -1   3  19   16.12    1.09
  -1   3  19   19.39    1.30
   1  -3 -19   16.33    1.10
   1  -3 -19   19.40    1.29
   1  -3 -18   56.71    3.60
   1  -3 -18   53.93    3.43
  -1   3  17   23.74    1.54
  -1   3  17   22.36    1.46
   1  -3 -17   34.87    2.23
   1  -3 -17   39.48    2.52
  -1   3  16   30.95    1.98
  -1   3  16   34.59    2.21
   1  -3 -16   33.93    2.17
   1  -3 -16   39.64    2.52
  -1   3  15    6.48    0.47
  -1   3  15    7.11    0.51
   1  -3 -15    1.29    0.17
   1  -3 -15    1.35    0.17
  -1   3  14   71.56    4.49
  -1   3  14   69.46    4.36
   1  -3 -14   77.12    4.84
   1  -3 -14   62.30    3.92
  -1   3  13    6.24    0.43
   1  -3 -13   14.25    0.92
   1  -3 -13   12.68    0.82
  -1   3  12   80.22    5.03
   1  -3  -5  324.90   20.23
   1  -3  -5  399.60   24.87
  -1   3   4  210.50   13.11
  -1   3   4  236.60   14.73
   1  -3  -4  207.20   12.91
   1  -3  -4  250.00   15.56
  -1   3   3  179.10   11.17
  -1   3   3  186.90   11.65
   1  -3  -3  146.80    9.16
   1  -3  -3  137.00    8.56
  -1   3   2   28.81    1.84
  -1   3   2   24.59    1.59
   1  -3  -2   23.49    1.52
   1  -3  -2   24.10    1.55
  -1   3   1  434.10   27.04
  -1   3   1  401.50   25.00
   1  -3  -1  497.40   30.96
   1  -3  -1  530.40   33.02
  -1   3   0  348.40   21.71
  -1   3   0  311.40   19.42
   1  -3   0  290.10   18.09
   1  -3   0  285.10   17.79
  -1   3  -1  491.20   30.60
  -1   3  -1  541.90   33.74
   1  -3   1  365.70   22.81
   1  -3   1  413.20   25.75
  -1   3  -2   22.76    1.52
  -1   3  -2   23.70    1.57
   1  -3   2   23.73    1.57
   1  -3   2   27.14    1.79
  -1   3  -3  132.00    8.30
  -1   3  -3  133.00    8.38
   1  -3   3  203.10   12.73
   1  -3   3  193.30   12.11
  -1   3  -4  270.60   16.93
  -1   3  -4  266.20   16.64
   1  -3   4  227.60   14.26
   1  -3   4  213.60   13.38
  -1   3  -5  338.70   21.16
  -1   3  -5  401.30   25.06
   1  -3   5  457.70   28.55
   1  -3   5  409.90   25.60
  -1   3  -6  240.40   15.06
  -1   3  -6  212.10   13.32
   1  -3   6  271.70   17.02
   1  -3   6  277.50   17.37
  -1   3  -7  113.00    7.16
  -1   3  -7  117.30    7.44
   1  -3   7  128.10    8.12
   1  -3   7  135.70    8.57
  -1   3  -8   22.90    1.58
  -1   3  -8   23.53    1.64
   1  -3   8   18.77    1.35
   1  -3   8   19.20    1.35
  -1   3  -9  125.60    7.99
  -1   3  -9  137.80    8.72
   1  -3   9  140.30    8.88
   1  -3   9  120.30    7.66
  -1   3 -10  130.70    8.28
  -1   3 -10  146.50    9.29
   1  -3  10  124.00    7.88
   1  -3  10  130.90    8.33
  -1   3 -11   84.12    5.40
  -1   3 -11   87.57    5.64
   1  -3  11   90.74    5.84
   1  -3  11   96.66    6.19
  -1   3 -12  103.40    6.61
   1  -3  12   86.29    5.58
  -1   3 -14   63.84    4.22
   1  -3  14   59.19    3.93
   1  -3  14   70.70    4.62
  -1   3 -15    0.63    0.33
  -1   3 -15    0.38    0.28
   1  -3  15    4.49    0.59
   1  -3  15    6.39    0.68
  -1   3 -16   34.41    2.37
  -1   3 -16   33.59    2.36
   1  -3  16   28.58    2.07
   1  -3  16   26.36    1.93
  -1   3 -17   32.90    2.33
  -1   3 -17   27.62    1.96
   1  -3  17   21.47    1.67
   1  -3  17   21.98    1.65
  -1   3 -18   58.90    3.95
  -1   3 -18   52.55    3.51
  -1   3 -19   17.42    1.40
  -1   3 -19   18.83    1.46
  -1   3 -20   36.07    2.54
  -1   3 -20   40.71    2.88
   1  -3  20   55.21    3.78
   1  -3  20   46.37    3.19
  -1   3 -22    6.71    0.84
  -1   3 -22    7.45    0.83
   1  -3  22    7.66    0.87
   1  -3  22    7.38    0.83
  -1   3 -23   13.81    1.24
  -1   3 -23   13.20    1.26
   1  -3  23   11.76    1.15
   1  -3  23    9.80    1.00
  -1   3 -24   10.86    1.11
  -1   3 -24   10.13    1.03
   1  -3  24   11.16    1.12
   1  -3  24   11.84    1.16
  -1   3 -25    7.60    0.92
  -1   3 -25    6.97    0.82
   1  -3  25    4.53    0.72
   1  -3  25    5.51    0.80
  -1   3 -26   12.03    1.16
  -1   2  25    1.56    0.34
  -1   2  25    1.72    0.39
  -1   2  24    2.14    0.39
  -1   2  24    2.94    0.42
   1  -2 -24    4.59    0.52
   1  -2 -24    4.13    0.52
  -1   2  23   12.21    0.98
  -1   2  23   10.61    0.89
   1  -2 -23    9.64    0.82
   1  -2 -23    8.81    0.78
  -1   2  22    0.68    0.31
  -1   2  22    1.43    0.32
   1  -2 -22    2.44    0.37
   1  -2 -22    1.87    0.36
   1  -2 -21   25.55    1.76
   1  -2 -21   21.34    1.52
  -1   2  20   16.27    1.19
  -1   2  20   17.05    1.23
   1  -2 -20    8.12    0.70
   1  -2 -20    8.36    0.73
  -1   2  19   44.10    2.90
  -1   2  19   47.65    3.11
   1  -2 -19   44.33    2.92
   1  -2 -19   42.05    2.75
  -1   2  18    6.74    0.58
  -1   2  18    7.96    0.66
   1  -2 -18    7.41    0.63
   1  -2 -18    8.94    0.72
  -1   2  17   88.42    5.61
  -1   2  17   88.64    5.63
   1  -2 -17   74.70    4.75
   1  -2 -17   92.27    5.86
  -1   2  16   36.47    2.39
  -1   2  16   42.94    2.78
   1  -2 -16   53.38    3.43
   1  -2 -16   43.93    2.83
  -1   2  15   44.78    2.89
  -1   2  15   54.84    3.50
   1  -2 -15   53.99    3.46
   1  -2 -15   58.53    3.73
  -1   2  14   20.91    1.40
  -1   2  14   23.87    1.57
   1  -2 -14   22.83    1.52
   1  -2 -14   22.31    1.48
  -1   2  13   21.60    1.43
  -1   2  13   25.87    1.70
   1  -2 -13   29.12    1.89
   1  -2 -13   25.83    1.69
  -1   2  12   48.45    3.08
  -1   2  12   57.32    3.64
   1  -2 -12   47.98    3.05
   1  -2 -12   52.46    3.33
  -1   2  11  103.90    6.51
  -1   2  11   88.11    5.54
   1  -2 -11  106.00    6.64
   1  -2 -11  111.20    6.97
  -1   2  10   73.99    4.65
  -1   2  10   66.81    4.20
   1  -2 -10   53.40    3.37
   1  -2 -10   53.06    3.35
  -1   2   9   80.77    5.06
  -1   2   9   83.44    5.22
   1  -2  -9   91.85    5.75
   1  -2  -9   81.99    5.13
   1  -2  -8    0.64    0.10
   1  -2  -8    0.83    0.10
   1  -2  -7  279.30   17.39
   1  -2  -7  278.40   17.34
  -1   2   4  451.30   28.09
   1  -2  -4  850.70   52.94
  -1   2   3  385.80   23.99
  -1   2   3  378.20   23.52
   1  -2  -3  412.40   25.65
   1  -2  -3  332.40   20.68
  -1   2   2  317.20   19.73
  -1   2   2  260.20   16.20
   1  -2  -2  242.00   15.07
   1  -2  -2  254.50   15.84
  -1   2   1  490.20   30.49
  -1   2   1  561.90   34.95
   1  -2  -1  534.60   33.25
   1  -2  -1  567.60   35.30
  -1   2   0  318.30   19.83
  -1   2   0  354.20   22.05
   1  -2   0  348.90   21.72
   1  -2   0  287.80   17.93
  -1   2  -1  584.60   36.37
  -1   2  -1  580.90   36.16
   1  -2   1  524.00   32.62
   1  -2   1  539.20   33.55
  -1   2  -2  250.70   15.65
  -1   2  -2  246.60   15.39
   1  -2   2  254.40   15.87
   1  -2   2  279.70   17.46
  -1   2  -3  344.10   21.45
  -1   2  -3  365.90   22.82
   1  -2   3  318.70   19.89
   1  -2   3  358.60   22.35
  -1   2  -4  920.10   57.25
  -1   2  -4  843.40   52.48
   1  -2   4  828.30   51.54
   1  -2   4  912.80   56.81
  -1   2  -5  162.80   10.21
  -1   2  -5  141.60    8.91
   1  -2   5  173.50   10.88
   1  -2   5  145.10    9.13
  -1   2  -6   84.04    5.35
  -1   2  -6   82.52    5.23
   1  -2   6   56.54    3.64
   1  -2   6   58.94    3.77
  -1   2  -7  275.00   17.22
  -1   2  -7  259.00   16.21
   1  -2   7  288.30   18.03
   1  -2   7  299.40   18.73
  -1   2  -8    1.00    0.23
  -1   2  -8    0.71    0.23
   1  -2   8    9.56    0.76
   1  -2   8    7.46    0.61
  -1   2  -9   90.36    5.77
  -1   2  -9   77.54    4.95
   1  -2   9   62.86    4.05
   1  -2   9   72.10    4.64
   1  -2  10   69.32    4.46
   1  -2  10   83.50    5.37
  -1   2 -11  116.10    7.39
  -1   2 -11  136.10    8.61
  -1   2 -12   50.39    3.33
  -1   2 -12   52.92    3.46
  -1   2 -13   27.42    1.92
  -1   2 -13   28.43    1.96
   1  -2  13   22.48    1.59
   1  -2  13   24.66    1.76
  -1   2 -14   22.21    1.58
   1  -2  14   19.28    1.44
  -1   2 -15   55.37    3.76
  -1   2 -16   52.33    3.47
  -1   2 -16   50.72    3.40
   1  -2  16   46.72    3.17
   1  -2  16   48.50    3.25
  -1   2 -17   87.05    5.63
  -1   2 -17   87.28    5.68
   1  -2  17   89.62    5.81
   1  -2  17   74.67    4.92
  -1   2 -18    8.00    0.77
  -1   2 -18    9.36    0.91
   1  -2  18    6.70    0.71
   1  -2  18    5.75    0.68
  -1   2 -19   45.86    3.11
  -1   2 -19   40.52    2.82
   1  -2  19   48.54    3.28
   1  -2  19   39.79    2.78
  -1   2 -20    8.82    0.90
  -1   2 -20   10.77    0.98
   1  -2  20   18.60    1.51
   1  -2  20   13.94    1.18
   1  -2  21   24.27    1.84
   1  -2  21   19.43    1.56
  -1   2 -22    2.19    0.53
  -1   2 -22    2.35    0.48
   1  -2  22    1.05    0.44
   1  -2  22    1.91    0.46
  -1   2 -23    6.98    0.83
  -1   2 -23   10.10    0.98
   1  -2  23    9.78    1.01
   1  -2  23    7.69    0.88
  -1   2 -24    4.59    0.68
  -1   2 -24    3.03    0.54
   1  -2  24    2.40    0.56
   1  -2  24    1.88    0.51
  -1   2 -25    3.86    0.63
  -1   2 -25    5.14    0.78
   1  -2  25    1.50    0.51
   1  -2  25    2.13    0.53
  -1   2 -26    3.31    0.57
  -1   2 -26    3.19    0.65
   1  -2  26    3.35    0.67
   1  -2  26    2.69    0.59
  -1   1  25    2.56    0.46
  -1   1  25    3.10    0.52
  -1   1  24    3.43    0.51
  -1   1  24    3.89    0.53
   1  -1 -24    3.00    0.52
   1  -1 -24    4.78    0.59
  -1   1  23    3.17    0.48
  -1   1  23    4.64    0.56
   1  -1 -23    3.59    0.52
   1  -1 -23    3.89    0.53
  -1   1  22   74.71    4.86
  -1   1  22   71.13    4.64
   1  -1 -22   78.35    5.09
   1  -1 -22   67.03    4.39
  -1   1  21    0.65    0.32
  -1   1  21    0.55    0.29
   1  -1 -21    0.98    0.33
   1  -1 -21    0.94    0.32
  -1   1  20    9.36    0.82
  -1   1  20    9.11    0.83
   1  -1 -20    9.02    0.79
   1  -1 -20    8.51    0.75
  -1   1  19    2.11    0.38
  -1   1  19    2.44    0.40
   1  -1 -19    2.25    0.36
   1  -1 -19    2.26    0.37
  -1   1  18    1.31    0.32
  -1   1  18    0.82    0.28
   1  -1 -18    1.30    0.31
   1  -1 -18    0.62    0.26
  -1   1  17    3.05    0.39
  -1   1  17    3.33    0.41
   1  -1 -17    4.18    0.45
   1  -1 -17    3.44    0.42
   1  -1 -16  501.90   31.31
   1  -1 -16  405.40   25.33
  -1   1  15    1.89    0.31
  -1   1  15    1.28    0.26
   1  -1 -15    1.83    0.28
   1  -1 -15    1.00    0.26
  -1   1  14    4.26    0.42
  -1   1  14    5.27    0.50
   1  -1 -14    3.84    0.39
   1  -1 -14    3.90    0.40
  -1   1  13   78.07    4.96
  -1   1  13   74.65    4.76
   1  -1 -13   69.69    4.44
   1  -1 -13   70.51    4.49
  -1   1  12    7.80    0.61
  -1   1  12    7.99    0.61
   1  -1 -12    8.16    0.62
   1  -1 -12    8.24    0.63
   1  -1 -11   27.16    1.79
   1  -1 -11   26.40    1.73
   1  -1 -10  104.20    6.55
   1  -1 -10   89.68    5.66
  -1   1   9   53.87    3.42
  -1   1   9   57.63    3.64
   1  -1  -9   50.67    3.22
   1  -1  -9   52.96    3.37
  -1   1   8   45.14    2.86
  -1   1   8   44.01    2.80
   1  -1  -8   41.11    2.62
   1  -1  -8   43.40    2.75
  -1   1   7    0.81    0.14
  -1   1   7    1.01    0.14
   1  -1  -7    0.85    0.14
   1  -1  -7    0.83    0.13
   1  -1  -6   10.96    0.72
   1  -1  -6   12.59    0.83
  -1   1   5  135.40    8.44
  -1   1   5  150.80    9.40
   1  -1  -5  152.70    9.52
   1  -1  -5  143.80    8.97
  -1   1   4  864.50   53.74
  -1   1   4  939.60   58.41
   1  -1  -4  872.40   54.23
   1  -1  -4  786.00   48.86
  -1   1   3  109.50    6.82
  -1   1   3  118.30    7.37
   1  -1  -2  218.30   13.58
   1  -1  -2  232.70   14.48
  -1   1   1   42.19    2.65
  -1   1   1   44.08    2.77
   1  -1  -1   41.94    2.63
   1  -1  -1   42.32    2.65
  -1   1   0   55.45    3.48
  -1   1   0   53.18    3.34
   1  -1   0   51.23    3.22
   1  -1   0   58.34    3.66
  -1   1  -1   42.31    2.67
  -1   1  -1   42.98    2.72
   1  -1   1   43.78    2.76
   1  -1   1   39.47    2.50
  -1   1  -2  213.40   13.31
  -1   1  -2  202.80   12.65
   1  -1   2  201.50   12.58
   1  -1   2  226.40   14.12
  -1   1  -3  121.00    7.58
  -1   1  -3  121.70    7.63
   1  -1   3  129.20    8.10
   1  -1   3  120.70    7.56
  -1   1  -4  819.60   50.98
  -1   1  -4  849.30   52.84
   1  -1   4  923.50   57.44
   1  -1   4  942.30   58.62
  -1   1  -5  141.20    8.86
  -1   1  -5  132.80    8.33
   1  -1   5  142.40    8.93
   1  -1   5  150.50    9.44
  -1   1  -6   12.75    0.90
  -1   1  -6   13.17    0.92
   1  -1   6   13.29    0.94
   1  -1   6   13.21    0.92
  -1   1  -7    0.88    0.18
  -1   1  -7    0.94    0.21
   1  -1   7    0.56    0.18
   1  -1   7    0.95    0.24
  -1   1  -8   41.61    2.71
  -1   1  -8   42.93    2.78
   1  -1   8   41.29    2.68
   1  -1   8   42.94    2.80
  -1   1  -9   38.05    2.49
  -1   1  -9   48.27    3.14
   1  -1   9   45.81    2.99
   1  -1   9   45.21    2.94
  -1   1 -10  111.40    7.07
  -1   1 -10   98.35    6.24
   1  -1  10  118.00    7.47
   1  -1  10  144.20    9.11
  -1   1 -11   26.16    1.79
  -1   1 -11   27.51    1.85
   1  -1  11   27.15    1.84
   1  -1  11   25.32    1.75
  -1   1 -12    7.02    0.64
  -1   1 -12    8.83    0.72
   1  -1  12    8.15    0.71
   1  -1  12    6.61    0.59
  -1   1 -13   81.83    5.25
  -1   1 -13   77.62    5.01
   1  -1  13   74.16    4.78
   1  -1  13   69.55    4.51
  -1   1 -14    4.50    0.50
  -1   1 -14    4.77    0.51
   1  -1  14    4.40    0.50
   1  -1  14    4.55    0.53
  -1   1 -15    2.10    0.36
  -1   1 -15    1.78    0.34
   1  -1  15    2.22    0.37
   1  -1  15    1.78    0.42
  -1   1 -16  388.20   24.31
   1  -1  16  378.80   23.75
   1  -1  16  399.70   25.06
  -1   1 -18    0.59    0.32
  -1   1 -18    0.89    0.37
   1  -1  18    0.64    0.32
   1  -1  18    0.97    0.34
  -1   1 -19    2.71    0.44
  -1   1 -19    2.32    0.46
   1  -1  19    2.74    0.48
   1  -1  19    2.45    0.45
  -1   1 -20   10.65    0.95
  -1   1 -20   10.00    0.94
   1  -1  20   10.82    1.00
   1  -1  20    9.11    0.87
  -1   1 -21    0.40    0.37
  -1   1 -21    0.89    0.36
   1  -1  21    0.13    0.35
   1  -1  21    1.14    0.37
  -1   1 -22   78.52    5.17
  -1   1 -22   75.98    5.02
  -1   1 -23    2.71    0.51
  -1   1 -23    3.08    0.54
   1  -1  23    2.86    0.57
   1  -1  23    4.43    0.65
  -1   1 -24    2.22    0.54
  -1   1 -24    3.42    0.57
   1  -1  24    4.53    0.67
   1  -1  24    3.84    0.61
  -1   1 -25    3.97    0.62
  -1   1 -25    3.66    0.67
   1  -1  25    4.61    0.70
   1  -1  25    4.21    0.64
  -1   1 -26    1.58    0.55
  -1   1 -26    0.46    0.39
   1  -1  26    1.30    0.49
   1  -1  26    0.40    0.53
  -1   0  26   -0.08    0.33
  -1   0  26    0.03    0.42
  -1   0  25   13.73    1.17
  -1   0  25   16.26    1.38
   1   0 -25   12.32    1.18
   1   0 -25   12.66    1.14
  -1   0  24    0.08    0.35
  -1   0  24   -0.05    0.38
   1   0 -24    0.42    0.35
   1   0 -24    0.40    0.35
  -1   0  23   17.33    1.41
  -1   0  23   19.62    1.55
   1   0 -23   17.63    1.42
   1   0 -23   16.91    1.34
  -1   0  22   -0.03    0.33
   1   0 -22   -0.29    0.34
   1   0 -21    5.53    0.70
  -1   0  20    0.23    0.32
  -1   0  20    0.08    0.32
   1   0 -20    0.03    0.24
  -1   0  19   13.42    1.09
  -1   0  19   11.71    0.98
   1   0 -19    9.23    0.80
   1   0 -19    8.62    0.81
  -1   0  18   -0.21    0.25
  -1   0  18   -0.02    0.24
   1   0 -18    0.10    0.23
   1   0 -18   -0.18    0.25
  -1   0  17   28.30    1.97
  -1   0  17   28.24    1.95
   1   0 -17   10.47    0.85
   1   0 -17   11.41    0.94
  -1   0  16    0.06    0.24
  -1   0  16   -0.17    0.24
   1   0 -16   -0.02    0.18
   1   0 -16    0.62    0.27
   1   0 -15  361.80   22.62
   1   0 -15  332.10   20.81
  -1   0  14    0.10    0.23
  -1   0  14    0.02    0.21
   1   0 -14   -0.05    0.19
   1   0 -14   -0.12    0.19
  -1   0  13  299.00   18.71
  -1   0  13  292.70   18.33
  -1   0  12    0.10    0.16
  -1   0  12    0.27    0.17
   1   0 -12    0.12    0.16
   1   0 -12    0.25    0.18
  -1   0  11  439.90   27.44
  -1   0  11  372.70   23.27
  -1   0  10    0.10    0.14
  -1   0  10   -0.07    0.15
   1   0 -10   -0.09    0.14
   1   0 -10   -0.13    0.15
  -1   0   9  133.90    8.42
  -1   0   9  144.90    9.09
   1   0  -9  233.10   14.57
   1   0  -9  213.20   13.34
  -1   0   8    0.02    0.12
  -1   0   8    0.11    0.15
   1   0  -8   -0.06    0.12
   1   0  -8    0.06    0.14
  -1   0   6   -0.06    0.13
  -1   0   6   -0.07    0.11
   1   0  -6    0.04    0.11
   1   0  -6   -0.06    0.10
  -1   0   5  138.70    8.66
  -1   0   5  132.30    8.28
   1   0  -5  130.40    8.15
   1   0  -5  162.40   10.14
  -1   0   4    0.30    0.10
  -1   0   4    0.26    0.11
   1   0  -4    0.16    0.09
   1   0  -4   -0.03    0.09
  -1   0   3  223.00   13.89
  -1   0   3  246.00   15.32
  -1   0   2   -0.05    0.06
  -1   0   2    0.10    0.06
   1   0  -2    0.04    0.06
   1   0  -2   -0.02    0.06
  -1   0   0   -0.06    0.05
  -1   0   0    0.04    0.06
   1   0   0   -0.03    0.05
   1   0   0    0.03    0.05
  -1   0  -1 1306.00   81.15
  -1   0  -1 1307.00   81.25
   1   0   1 1258.00   78.20
   1   0   1 1530.00   95.09
  -1   0  -2   -0.10    0.08
  -1   0  -2    0.01    0.08
   1   0   2   -0.09    0.08
   1   0   2    0.06    0.09
  -1   0  -3  258.40   16.10
  -1   0  -3  238.20   14.84
   1   0   3  238.70   14.88
   1   0   3  255.30   15.91
  -1   0  -4    0.00    0.12
  -1   0  -4   -0.02    0.10
   1   0   4   -0.05    0.11
   1   0   4   -0.03    0.12
  -1   0  -5  155.10    9.70
  -1   0  -5  169.30   10.59
   1   0   5  138.40    8.66
   1   0   5  121.50    7.62
  -1   0  -6   -0.12    0.13
  -1   0  -6    0.09    0.12
   1   0   6   -0.13    0.15
   1   0   6    0.10    0.12
  -1   0  -7   11.12    0.78
  -1   0  -7   11.22    0.80
  -1   0  -8    0.12    0.14
  -1   0  -8   -0.20    0.15
   1   0   8    0.25    0.18
   1   0   8   -0.01    0.13
  -1   0  -9  236.30   14.79
  -1   0  -9  207.30   12.98
   1   0   9  141.50    8.89
   1   0   9  161.20   10.13
  -1   0 -10    0.12    0.15
  -1   0 -10    0.07    0.16
   1   0  10    0.14    0.16
   1   0  10    0.08    0.19
  -1   0 -11  510.10   31.81
  -1   0 -11  498.50   31.10
   1   0  11  387.70   24.23
   1   0  11  428.60   26.75
  -1   0 -12   -0.13    0.20
  -1   0 -12    0.03    0.18
   1   0  12    0.16    0.20
   1   0  12    0.35    0.19
  -1   0 -13  293.70   18.38
  -1   0 -13  343.70   21.51
   1   0  13  299.00   18.72
   1   0  13  279.60   17.53
  -1   0 -14   -0.12    0.19
  -1   0 -14    0.04    0.23
  -1   0 -15  337.70   21.16
  -1   0 -15  346.90   21.71
   1   0  15  340.70   21.33
   1   0  15  352.00   22.07
  -1   0 -16   -0.25    0.20
  -1   0 -16   -0.07    0.26
   1   0  16    0.64    0.28
   1   0  16   -0.25    0.23
  -1   0 -17   15.31    1.19
  -1   0 -17   14.72    1.12
   1   0  17   30.52    2.14
   1   0  17   30.24    2.09
  -1   0 -18   -0.06    0.25
   1   0  18    0.09    0.25
   1   0  18   -0.03    0.26
  -1   0 -20    0.37    0.33
   1   0  20   -0.15    0.33
  -1   0 -21    6.35    0.74
  -1   0 -21    7.55    0.77
   1   0  21   22.50    1.69
   1   0  21   23.25    1.73
  -1   0 -22   -0.22    0.30
  -1   0 -22   -0.09    0.35
   1   0  22    0.02    0.34
   1   0  22   -0.53    0.34
  -1   0 -23   19.62    1.57
  -1   0 -23   16.22    1.32
   1   0  23   19.65    1.56
   1   0  23   18.66    1.53
  -1   0 -24    0.01    0.38
  -1   0 -24   -0.06    0.33
   1   0  24    0.28    0.42
   1   0  24    0.10    0.33
  -1   0 -25   14.32    1.32
  -1   0 -25   11.62    1.08
   1   0  25   20.90    1.65
   1   0  25   17.53    1.47
   1   0  26    0.03    0.46
   1   0  26   -0.05    0.40
  -1  -1  26    0.49    0.48
  -1  -1  26    0.66    0.42
  -1  -1  25    4.64    0.65
  -1  -1  25    3.47    0.61
   1   1 -25    3.93    0.58
   1   1 -25    4.01    0.66
  -1  -1  24    3.87    0.62
  -1  -1  24    3.05    0.55
   1   1 -24    3.35    0.59
   1   1 -24    3.49    0.55
  -1  -1  23    2.74    0.53
  -1  -1  23    3.74    0.60
   1   1 -23    3.08    0.50
   1   1 -23    2.36    0.52
  -1  -1  22   62.95    4.22
  -1  -1  22   70.27    4.65
   1   1 -22   69.11    4.59
   1   1 -22   79.58    5.21
  -1  -1  21    1.08    0.39
  -1  -1  21    1.11    0.34
   1   1 -21    0.83    0.33
   1   1 -21    1.52    0.43
  -1  -1  20    8.11    0.81
  -1  -1  20    9.15    0.86
   1   1 -20    9.74    0.92
   1   1 -20    8.34    0.78
  -1  -1  19    1.92    0.40
   1   1 -19    2.11    0.43
  -1  -1  17    3.65    0.48
  -1  -1  17    2.40    0.41
   1   1 -17    3.58    0.58
   1   1 -17    3.98    0.48
  -1  -1  16  411.40   25.74
  -1  -1  16  381.30   23.90
   1   1 -16  398.50   24.96
   1   1 -16  429.20   26.84
  -1  -1  15    1.37    0.30
  -1  -1  15    1.65    0.33
   1   1 -15    1.55    0.30
   1   1 -15    1.76    0.33
  -1  -1  14    3.17    0.43
  -1  -1  14    4.19    0.47
  -1  -1  13   69.75    4.51
  -1  -1  13   73.10    4.69
   1   1 -13   57.78    3.75
   1   1 -13   70.63    4.57
  -1  -1  12    7.41    0.62
  -1  -1  12    6.14    0.56
   1   1 -11   29.78    2.01
   1   1 -11   25.25    1.71
  -1  -1  10   92.24    5.85
  -1  -1  10   96.43    6.13
  -1  -1   9   48.50    3.13
  -1  -1   9   55.81    3.60
   1   1  -9   41.54    2.71
   1   1  -9   46.69    3.02
  -1  -1   8   43.62    2.82
  -1  -1   8   38.02    2.48
  -1  -1   7    0.86    0.21
  -1  -1   7    0.31    0.16
   1   1  -7    0.81    0.18
   1   1  -7    0.34    0.17
  -1  -1   6   14.01    0.96
  -1  -1   6   13.70    0.95
   1   1  -6   14.41    1.00
   1   1  -6   13.14    0.91
  -1  -1   5  143.70    9.01
  -1  -1   5  134.90    8.46
   1   1  -4  851.40   52.96
   1   1  -4  902.20   56.11
  -1  -1   3  122.90    7.70
  -1  -1   3  133.30    8.34
   1   1  -3  132.70    8.30
   1   1  -3  125.00    7.83
  -1  -1   2  217.10   13.54
  -1  -1   2  239.70   14.94
   1   1  -2  217.40   13.55
   1   1  -2  206.10   12.86
  -1  -1   1   38.91    2.46
  -1  -1   1   46.71    2.95
   1   1  -1   45.27    2.86
   1   1  -1   43.94    2.78
  -1  -1   0   55.07    3.46
  -1  -1   0   53.57    3.37
   1   1   0   57.64    3.62
   1   1   0   55.76    3.50
  -1  -1  -1   40.25    2.54
  -1  -1  -1   38.43    2.42
   1   1   1   36.13    2.28
   1   1   1   43.65    2.75
  -1  -1  -2  228.80   14.25
  -1  -1  -2  213.30   13.29
   1   1   2  230.60   14.36
   1   1   2  226.10   14.09
  -1  -1  -3  136.50    8.52
  -1  -1  -3  121.50    7.59
   1   1   3  133.60    8.34
   1   1   3  133.40    8.33
  -1  -1  -4  871.30   54.17
  -1  -1  -4  944.90   58.75
   1   1   4  918.50   57.10
   1   1   4  877.10   54.54
  -1  -1  -5  141.40    8.83
  -1  -1  -5  147.30    9.21
   1   1   5  138.10    8.63
   1   1   5  136.20    8.52
  -1  -1  -6   13.19    0.89
  -1  -1  -6   12.01    0.81
   1   1   6   13.22    0.90
   1   1   6   14.13    0.95
  -1  -1  -7    0.67    0.16
  -1  -1  -7    0.62    0.14
   1   1   7    0.71    0.16
   1   1   7    0.65    0.18
  -1  -1  -8   43.77    2.80
  -1  -1  -8   43.43    2.78
   1   1   8   47.77    3.06
   1   1   8   43.73    2.80
  -1  -1  -9   50.10    3.20
  -1  -1  -9   47.30    3.03
   1   1   9   53.15    3.39
   1   1   9   44.19    2.84
  -1  -1 -10  120.80    7.60
  -1  -1 -10  109.90    6.93
   1   1  10  115.70    7.30
   1   1  10  110.40    6.96
  -1  -1 -11   27.06    1.79
  -1  -1 -11   26.68    1.80
   1   1  11   24.75    1.65
   1   1  11   23.47    1.59
  -1  -1 -12    8.67    0.67
  -1  -1 -12    8.70    0.70
   1   1  12    7.37    0.62
   1   1  12    6.91    0.57
  -1  -1 -13   76.08    4.85
  -1  -1 -13   73.79    4.72
   1   1  13   78.55    5.03
  -1  -1 -14    4.83    0.49
  -1  -1 -14    3.73    0.40
  -1  -1 -15    2.10    0.33
  -1  -1 -15    1.42    0.28
   1   1  15    1.07    0.27
   1   1  15    1.53    0.33
  -1  -1 -16  476.80   29.77
  -1  -1 -16  403.90   25.26
   1   1  16  448.40   28.04
   1   1  16  401.70   25.11
  -1  -1 -17    4.02    0.48
  -1  -1 -17    4.85    0.50
   1   1  17    3.69    0.48
   1   1  17    4.28    0.48
  -1  -1 -18    0.64    0.31
  -1  -1 -18    0.78    0.27
  -1  -1 -19    2.41    0.43
  -1  -1 -19    2.29    0.39
   1   1  19    2.16    0.41
   1   1  19    2.36    0.42
  -1  -1 -20    9.17    0.86
  -1  -1 -20   10.27    0.89
   1   1  20    9.93    0.90
   1   1  20   11.37    0.99
  -1  -1 -21    1.03    0.35
   1   1  21    0.62    0.37
   1   1  21    0.51    0.35
  -1  -1 -22   59.56    3.97
  -1  -1 -23    2.74    0.51
  -1  -1 -24    3.30    0.55
   1   1  24    5.00    0.69
   1   1  24    4.22    0.59
  -1  -1 -25    3.75    0.64
  -1  -1 -25    2.87    0.50
   1   1  25    3.20    0.54
   1   1  25    5.11    0.68
   1   1  26    0.91    0.44
   1   1  26   -0.02    0.40
  -1  -2  26    4.49    0.69
  -1  -2  26    3.06    0.63
   1   2 -26    2.74    0.63
   1   2 -26    3.93    0.61
  -1  -2  25    2.11    0.52
  -1  -2  25    1.68    0.50
   1   2 -25    3.30    0.57
   1   2 -25    3.79    0.69
  -1  -2  24    1.90    0.51
  -1  -2  24    3.94    0.64
   1   2 -24    5.40    0.68
   1   2 -24    3.82    0.65
   1   2 -23    8.60    0.94
   1   2 -23   10.14    0.96
  -1  -2  22    1.48    0.42
  -1  -2  22    1.85    0.47
   1   2 -22    2.05    0.44
   1   2 -22    2.39    0.52
  -1  -2  21   22.41    1.70
  -1  -2  21   22.13    1.69
   1   2 -21   17.71    1.39
   1   2 -21   19.59    1.58
   1   2 -20    9.05    0.85
   1   2 -20   10.85    1.02
  -1  -2  19   48.43    3.30
  -1  -2  19   43.17    2.93
   1   2 -19   43.74    2.97
   1   2 -19   44.16    3.06
  -1  -2  18    5.99    0.66
  -1  -2  18    4.34    0.58
   1   2 -18    9.36    0.85
   1   2 -18   10.04    0.93
  -1  -2  17   89.29    5.79
  -1  -2  17   92.03    5.94
   1   2 -17   90.28    5.88
   1   2 -17   97.88    6.30
   1   2 -16   49.60    3.33
   1   2 -15   40.69    2.73
  -1  -2  14   23.33    1.64
  -1  -2  14   25.20    1.79
   1   2 -14   18.45    1.36
   1   2 -14   22.55    1.62
  -1  -2  13   17.82    1.32
  -1  -2  13   18.39    1.32
   1   2 -13   29.22    2.01
   1   2 -13   28.13    1.99
   1   2 -12   51.33    3.36
   1   2 -12   53.48    3.52
   1   2 -11  103.80    6.63
   1   2 -11  119.40    7.57
  -1  -2  10   83.73    5.37
  -1  -2  10   75.86    4.86
   1   2 -10   62.12    4.03
   1   2 -10   56.40    3.65
  -1  -2   9   74.62    4.77
  -1  -2   9   77.45    4.97
   1   2  -9   90.26    5.74
   1   2  -9   84.14    5.38
  -1  -2   8    7.58    0.62
  -1  -2   8    6.22    0.55
   1   2  -8    0.41    0.19
   1   2  -8    0.81    0.22
   1   2  -7  290.20   18.14
   1   2  -7  289.20   18.10
  -1  -2   5  176.90   11.09
  -1  -2   5  161.70   10.14
   1   2  -5  148.20    9.31
   1   2  -5  156.10    9.79
  -1  -2   4  922.40   57.40
  -1  -2   4  986.70   61.38
   1   2  -4  905.00   56.32
   1   2  -4  966.00   60.09
   1   2  -3  356.30   22.21
   1   2  -3  368.90   23.00
  -1  -2   2  273.50   17.07
  -1  -2   2  254.20   15.86
   1   2  -2  223.20   13.94
   1   2  -2  247.20   15.43
  -1  -2   1  586.00   36.48
  -1  -2   1  565.80   35.21
   1   2  -1  600.60   37.37
   1   2  -1  630.30   39.23
  -1  -2   0  281.30   17.53
  -1  -2   0  352.00   21.92
   1   2   1  627.70   39.05
   1   2   1  647.90   40.30
  -1  -2  -2  258.50   16.10
  -1  -2  -2  273.30   17.03
   1   2   2  274.10   17.08
   1   2   2  256.10   15.95
  -1  -2  -3  360.00   22.41
  -1  -2  -3  315.80   19.66
   1   2   3  390.70   24.32
   1   2   3  398.40   24.80
   1   2   4  843.60   52.45
   1   2   4  822.10   51.11
  -1  -2  -5  158.20    9.88
  -1  -2  -5  144.20    9.01
   1   2   5  170.20   10.62
   1   2   5  166.40   10.39
  -1  -2  -6   80.15    5.03
  -1  -2  -6   84.82    5.32
   1   2   6   59.33    3.74
   1   2   6   63.38    3.99
  -1  -2  -7  254.20   15.85
  -1  -2  -7  262.10   16.34
   1   2   7  283.30   17.66
   1   2   7  275.20   17.16
  -1  -2  -8    0.75    0.15
  -1  -2  -8    0.65    0.14
   1   2   8    7.69    0.55
   1   2   8    7.60    0.56
  -1  -2  -9   94.24    5.93
  -1  -2  -9   95.58    6.01
   1   2   9   73.76    4.66
   1   2   9   76.98    4.85
   1   2  10   79.85    5.05
   1   2  10   72.75    4.60
  -1  -2 -11  116.10    7.30
  -1  -2 -11  117.50    7.38
   1   2  11  100.90    6.37
   1   2  11   99.83    6.29
  -1  -2 -12   45.33    2.91
  -1  -2 -12   45.93    2.96
   1   2  12   47.51    3.05
   1   2  12   59.58    3.82
  -1  -2 -13   27.84    1.85
  -1  -2 -13   24.92    1.65
   1   2  13   20.53    1.39
   1   2  13   18.72    1.31
  -1  -2 -14   23.00    1.56
  -1  -2 -14   25.37    1.69
   1   2  14   22.35    1.54
   1   2  14   24.54    1.66
  -1  -2 -15   45.40    2.95
  -1  -2 -15   54.41    3.52
   1   2  15   53.24    3.44
   1   2  15   62.22    4.02
   1   2  16   48.46    3.16
   1   2  16   45.23    2.97
  -1  -2 -18    9.31    0.78
  -1  -2 -18    7.45    0.64
   1   2  18    6.97    0.65
   1   2  18    9.36    0.81
  -1  -2 -19   41.33    2.75
  -1  -2 -19   43.04    2.85
   1   2  19   54.26    3.57
   1   2  19   47.93    3.18
  -1  -2 -20    8.41    0.76
  -1  -2 -20    7.05    0.67
   1   2  20   15.96    1.23
   1   2  20   16.62    1.26
  -1  -2 -21   24.40    1.74
  -1  -2 -21   19.98    1.48
   1   2  21   21.16    1.55
   1   2  21   24.05    1.69
  -1  -2 -22    2.35    0.43
  -1  -2 -22    2.83    0.44
   1   2  22    1.49    0.36
   1   2  22    0.73    0.33
  -1  -2 -23    9.92    0.89
  -1  -2 -23    7.92    0.76
   1   2  23   11.11    0.97
   1   2  23    9.25    0.85
  -1  -2 -24    4.66    0.59
  -1  -2 -24    4.45    0.57
   1   2  24    2.07    0.43
   1   2  24    2.54    0.46
   1   2  25    1.55    0.43
   1   2  25    2.58    0.46
  -1  -3  26   10.49    1.12
  -1  -3  26   13.54    1.30
   1   3 -26   14.35    1.37
   1   3 -26   14.38    1.28
  -1  -3  25    5.01    0.77
  -1  -3  25    6.66    0.83
   1   3 -25    5.34    0.71
   1   3 -25    6.79    0.88
  -1  -3  24   11.76    1.16
  -1  -3  24    8.96    1.00
   1   3 -24   12.67    1.16
   1   3 -24    9.01    0.98
  -1  -3  23    7.11    0.87
  -1  -3  23   10.41    1.05
   1   3 -23   10.78    1.09
   1   3 -23   14.03    1.22
  -1  -3  22   12.48    1.16
  -1  -3  22    8.98    0.93
   1   3 -22    8.33    0.87
   1   3 -22    6.56    0.82
  -1  -3  21   11.45    1.06
  -1  -3  21   14.68    1.27
   1   3 -21   11.10    1.09
   1   3 -21   10.16    0.96
  -1  -3  20   56.90    3.86
  -1  -3  20   51.40    3.48
   1   3 -20   40.87    2.88
   1   3 -20   38.18    2.66
   1   3 -19   18.55    1.50
   1   3 -19   18.92    1.46
  -1  -3  18   49.71    3.37
  -1  -3  18   38.94    2.73
   1   3 -18   63.24    4.21
   1   3 -18   62.06    4.10
  -1  -3  17   22.16    1.64
  -1  -3  17   23.20    1.75
   1   3 -17   29.49    2.07
   1   3 -17   33.45    2.36
  -1  -3  16   30.74    2.15
  -1  -3  16   27.90    2.03
   1   3 -16   39.21    2.66
   1   3 -16   35.18    2.45
  -1  -3  15    7.05    0.69
  -1  -3  15    9.31    0.87
   1   3 -15    1.51    0.33
   1   3 -15    0.83    0.31
  -1  -3  14   65.79    4.30
   1   3 -14   58.39    3.87
  -1  -3  13    5.53    0.63
   1   3 -13   12.13    0.97
   1   3 -12  102.50    6.59
   1   3 -12   90.06    5.78
   1   3 -11   86.96    5.61
   1   3 -11   94.06    6.02
  -1  -3  10  138.20    8.77
  -1  -3  10  137.20    8.69
   1   3 -10  157.10    9.92
   1   3 -10  142.60    9.04
  -1  -3   9  137.80    8.74
  -1  -3   9  144.30    9.12
   1   3  -9  114.90    7.30
   1   3  -9  126.90    8.06
  -1  -3   8   16.48    1.20
  -1  -3   8   19.04    1.34
   1   3  -8   26.19    1.78
   1   3  -8   20.90    1.47
   1   3  -7  123.90    7.84
   1   3  -7  125.90    7.98
  -1  -3   6  302.40   18.91
  -1  -3   6  353.70   22.11
   1   3  -6  247.00   15.47
   1   3  -6  223.60   14.04
  -1  -3   5  473.90   29.56
  -1  -3   5  497.80   31.05
   1   3  -5  423.70   26.44
   1   3  -5  360.50   22.53
  -1  -3   4  223.70   14.00
  -1  -3   4  224.30   14.06
   1   3  -4  286.80   17.94
   1   3  -4  257.60   16.11
  -1  -3   3  188.40   11.80
  -1  -3   3  195.50   12.26
   1   3  -3  138.00    8.69
   1   3  -3  141.70    8.91
  -1  -3   2   27.65    1.83
  -1  -3   2   25.96    1.71
   1   3  -2   22.98    1.53
   1   3  -2   24.74    1.64
  -1  -3   1  440.40   27.45
  -1  -3   1  380.30   23.71
   1   3  -1  486.80   30.33
   1   3  -1  464.90   28.97
  -1  -3   0  342.70   21.37
  -1  -3   0  275.60   17.21
   1   3   0  324.80   20.26
   1   3   0  319.90   19.96
  -1  -3  -1  464.00   28.90
  -1  -3  -1  436.40   27.18
   1   3   1  429.00   26.73
   1   3   1  507.90   31.63
  -1  -3  -2   23.32    1.52
  -1  -3  -2   20.02    1.31
   1   3   2   24.35    1.58
   1   3   2   25.67    1.67
  -1  -3  -3  128.60    8.05
  -1  -3  -3  137.30    8.59
  -1  -3  -4  266.60   16.62
  -1  -3  -4  269.20   16.78
   1   3   4  263.90   16.45
   1   3   4  226.00   14.10
  -1  -3  -5  399.70   24.89
  -1  -3  -5  343.30   21.38
   1   3   5  448.80   27.94
   1   3   5  432.00   26.89
  -1  -3  -6  227.30   14.17
  -1  -3  -6  256.10   15.97
   1   3   6  280.10   17.45
   1   3   6  309.70   19.30
  -1  -3  -7  132.20    8.27
  -1  -3  -7  122.80    7.69
   1   3   7  118.40    7.41
   1   3   7  123.50    7.72
  -1  -3  -8   25.18    1.63
  -1  -3  -8   25.28    1.63
   1   3   8   16.31    1.07
   1   3   8   17.36    1.14
   1   3   9  128.80    8.07
   1   3   9  144.00    9.01
  -1  -3 -10  139.60    8.73
  -1  -3 -10  133.10    8.34
   1   3  10  119.10    7.47
   1   3  10  129.00    8.09
  -1  -3 -11   86.73    5.46
  -1  -3 -11   80.24    5.05
   1   3  11  100.60    6.33
   1   3  11  103.10    6.48
  -1  -3 -12  107.60    6.76
  -1  -3 -12  102.60    6.45
   1   3  12   67.94    4.32
   1   3  12   80.75    5.10
  -1  -3 -13   11.56    0.82
  -1  -3 -13   12.06    0.85
   1   3  13    3.78    0.38
   1   3  13    5.15    0.44
   1   3  14   71.86    4.58
   1   3  14   66.81    4.24
  -1  -3 -15    1.38    0.24
  -1  -3 -15    1.09    0.22
   1   3  15    7.54    0.62
   1   3  15    6.22    0.52
  -1  -3 -16   34.08    2.24
  -1  -3 -16   37.63    2.45
   1   3  16   30.46    2.02
   1   3  16   34.03    2.23
  -1  -3 -17   31.95    2.11
  -1  -3 -17   33.09    2.19
   1   3  17   22.39    1.52
   1   3  17   21.22    1.47
  -1  -3 -18   66.41    4.26
  -1  -3 -18   60.20    3.86
   1   3  18   46.44    3.04
   1   3  18   43.19    2.82
  -1  -3 -19   14.61    1.08
  -1  -3 -19   15.74    1.14
   1   3  19   15.51    1.15
   1   3  19   17.22    1.22
  -1  -3 -20   39.19    2.59
  -1  -3 -20   39.06    2.59
   1   3  20   51.07    3.31
   1   3  20   61.23    3.96
  -1  -3 -21    9.79    0.79
  -1  -3 -21    9.04    0.76
   1   3  21    8.96    0.76
   1   3  21   11.53    0.91
  -1  -3 -22    4.46    0.48
  -1  -3 -22    5.48    0.55
   1   3  22    7.24    0.67
   1   3  22    9.16    0.79
  -1  -3 -23   13.74    1.04
  -1  -3 -23   13.58    1.06
   1   3  23    9.93    0.82
   1   3  23   12.68    1.02
  -1  -3 -24    8.16    0.73
  -1  -3 -24   10.26    0.87
   1   3  24   12.32    0.98
   1   3  24   12.35    0.98
   1   3  25    5.49    0.60
   1   3  25    5.63    0.56
  -1  -4  26   -0.09    0.43
  -1  -4  26    0.83    0.51
   1   4 -26    1.20    0.45
   1   4 -26    1.76    0.54
  -1  -4  24    0.70    0.44
  -1  -4  24    0.24    0.41
   1   4 -24    0.98    0.44
   1   4 -24    0.36    0.43
  -1  -4  23   29.03    2.22
  -1  -4  23   25.69    1.98
   1   4 -23   29.55    2.19
   1   4 -23   28.57    2.20
  -1  -4  22    0.87    0.41
  -1  -4  22    0.36    0.36
   1   4 -22    1.45    0.45
   1   4 -22    1.52    0.50
   1   4 -21   72.56    4.87
   1   4 -21   62.66    4.21
  -1  -4  20    5.34    0.71
  -1  -4  20    3.85    0.59
   1   4 -20    6.85    0.74
   1   4 -20    7.62    0.84
  -1  -4  19    8.14    0.84
  -1  -4  19    7.13    0.82
   1   4 -19    6.95    0.75
   1   4 -19    6.23    0.76
  -1  -4  18   10.34    0.98
  -1  -4  18    8.53    0.83
   1   4 -18    4.97    0.61
   1   4 -18    4.34    0.61
  -1  -4  17  128.80    8.31
  -1  -4  17  113.70    7.33
   1   4 -17  111.80    7.19
   1   4 -17  108.90    7.05
  -1  -4  16   12.12    1.08
  -1  -4  16   13.68    1.13
   1   4 -16   10.44    0.91
   1   4 -16   14.23    1.18
   1   4 -15   47.15    3.16
   1   4 -15   39.21    2.71
  -1  -4  14    2.59    0.46
  -1  -4  14    2.86    0.44
   1   4 -14    0.23    0.27
   1   4 -14    0.67    0.30
   1   4 -13   69.41    4.56
   1   4 -13   62.71    4.11
  -1  -4  12   33.75    2.30
   1   4 -12   29.12    2.06
   1   4 -10    7.11    0.64
   1   4 -10    6.42    0.63
   1   4  -9  293.50   18.41
   1   4  -9  286.90   18.02
  -1  -4   8   90.60    5.79
  -1  -4   8   96.06    6.16
   1   4  -8   89.65    5.76
   1   4  -8   86.86    5.56
  -1  -4   7  201.50   12.70
  -1  -4   7  199.60   12.56
   1   4  -7  147.40    9.32
   1   4  -7  156.70    9.91
  -1  -4   6  278.50   17.47
  -1  -4   6  242.70   15.23
   1   4  -6  216.90   13.62
   1   4  -6  225.60   14.19
  -1  -4   5  254.40   15.94
  -1  -4   5  264.30   16.57
   1   4  -5  273.80   17.17
   1   4  -5  287.20   17.98
  -1  -4   4  383.90   23.99
  -1  -4   4  395.80   24.72
   1   4  -4  430.80   26.92
   1   4  -4  396.80   24.78
  -1  -4   3  151.20    9.52
  -1  -4   3  145.50    9.18
   1   4  -3  127.10    8.04
   1   4  -3  127.20    8.03
  -1  -4   2   25.14    1.69
  -1  -4   2   25.54    1.70
   1   4  -2   31.84    2.10
   1   4  -2   32.05    2.13
  -1  -4   1   94.92    6.00
  -1  -4   1   98.75    6.25
   1   4  -1   65.37    4.17
   1   4  -1   68.34    4.36
  -1  -4   0  437.50   27.28
  -1  -4   0  501.90   31.28
   1   4   1  105.90    6.67
   1   4   1  107.80    6.80
  -1  -4  -2   31.74    2.06
  -1  -4  -2   31.31    2.04
   1   4   2   27.67    1.82
   1   4   2   31.52    2.05
  -1  -4  -3  131.70    8.26
  -1  -4  -3  143.50    8.99
   1   4   3  186.70   11.68
   1   4   3  173.90   10.88
  -1  -4  -4  405.30   25.25
  -1  -4  -4  382.20   23.82
   1   4   4  344.90   21.50
   1   4   4  350.50   21.85
  -1  -4  -5  267.20   16.67
  -1  -4  -5  289.10   18.02
   1   4   6  270.40   16.87
   1   4   6  246.80   15.39
  -1  -4  -7  154.30    9.65
  -1  -4  -7  172.90   10.80
   1   4   7  173.00   10.81
   1   4   7  190.40   11.89
   1   4   8   85.75    5.39
   1   4   8   88.02    5.53
  -1  -4  -9  257.50   16.05
  -1  -4  -9  251.00   15.65
   1   4   9  250.00   15.60
   1   4   9  230.10   14.36
  -1  -4 -10    6.87    0.50
  -1  -4 -10    6.29    0.47
   1   4  10    3.16    0.28
   1   4  10    3.03    0.28
  -1  -4 -11  223.70   13.96
  -1  -4 -11  204.80   12.78
   1   4  11  184.30   11.52
   1   4  11  183.30   11.46
  -1  -4 -12   24.27    1.57
  -1  -4 -12   23.13    1.50
   1   4  12   37.37    2.40
   1   4  12   43.33    2.76
  -1  -4 -13   66.69    4.21
  -1  -4 -13   72.63    4.58
   1   4  13   65.90    4.16
   1   4  13   66.22    4.19
  -1  -4 -14    0.43    0.15
  -1  -4 -14    0.52    0.16
   1   4  14    2.48    0.27
   1   4  14    3.22    0.30
   1   4  15   56.29    3.57
   1   4  15   49.93    3.19
   1   4  16   11.95    0.86
   1   4  16   13.18    0.91
  -1  -4 -17  119.10    7.48
  -1  -4 -17  107.70    6.77
   1   4  17  117.00    7.35
   1   4  17  103.30    6.51
  -1  -4 -18    4.44    0.40
  -1  -4 -18    5.12    0.44
   1   4  18    9.66    0.72
   1   4  18   10.55    0.78
  -1  -4 -19    6.59    0.52
  -1  -4 -19    5.29    0.46
   1   4  19    7.14    0.57
   1   4  19    6.16    0.51
  -1  -4 -20    7.08    0.56
  -1  -4 -20    6.62    0.52
   1   4  20    4.61    0.42
   1   4  20    3.92    0.38
  -1  -4 -21   66.52    4.21
  -1  -4 -21   66.95    4.24
   1   4  21   69.47    4.40
   1   4  21   80.20    5.07
  -1  -4 -22    2.14    0.25
  -1  -4 -22    1.99    0.25
  -1  -5  25    1.61    0.52
  -1  -5  25    0.83    0.43
   1   5 -25    1.79    0.48
   1   5 -25    1.26    0.51
  -1  -5  24   12.10    1.18
  -1  -5  24   10.91    1.11
   1   5 -24   14.05    1.36
   1   5 -24   14.18    1.29
  -1  -5  22    2.77    0.60
  -1  -5  22    2.09    0.55
   1   5 -22    2.04    0.45
   1   5 -22    2.48    0.56
  -1  -5  21    2.59    0.55
  -1  -5  21    1.56    0.46
   1   5 -21    2.21    0.48
   1   5 -21    1.00    0.40
  -1  -5  20   56.53    3.87
  -1  -5  20   50.39    3.45
   1   5 -20   60.02    4.05
   1   5 -20   60.63    4.13
  -1  -5  19   22.69    1.78
  -1  -5  19   26.58    1.96
   1   5 -19   21.34    1.70
   1   5 -19   25.23    1.87
  -1  -5  18   42.50    2.98
  -1  -5  18   44.00    3.02
   1   5 -18   43.97    3.07
   1   5 -18   45.98    3.15
  -1  -5  17    5.25    0.71
   1   5 -17    5.13    0.67
   1   5 -17    5.70    0.66
  -1  -5  16    4.38    0.61
  -1  -5  16    4.66    0.58
   1   5 -16    5.71    0.68
   1   5 -16    6.44    0.67
  -1  -5  15    9.64    0.92
  -1  -5  15   12.30    1.04
  -1  -5  14   51.74    3.45
  -1  -5  14   47.89    3.25
   1   5 -14   30.32    2.17
   1   5 -14   25.93    1.87
  -1  -5  13    1.62    0.39
  -1  -5  13    1.67    0.35
   1   5 -13    0.99    0.31
   1   5 -13    0.76    0.33
  -1  -5  12  270.00   17.04
  -1  -5  12  295.80   18.60
   1   5 -12  308.30   19.40
   1   5 -12  295.80   18.59
   1   5 -11   11.94    0.97
   1   5 -11   11.92    1.00
   1   5 -10    3.89    0.49
   1   5  -8  156.70    9.92
  -1  -5   7   69.70    4.50
  -1  -5   7   83.60    5.39
   1   5  -7   78.98    5.09
   1   5  -7   82.87    5.36
  -1  -5   6  660.10   41.17
  -1  -5   6  655.90   40.93
   1   5  -6  748.10   46.64
   1   5  -6  763.10   47.60
  -1  -5   5   22.69    1.59
  -1  -5   5   22.70    1.58
   1   5  -5   23.31    1.64
   1   5  -5   23.60    1.63
  -1  -5   4   48.96    3.21
  -1  -5   4   52.38    3.41
   1   5  -4   48.05    3.16
   1   5  -4   51.18    3.33
  -1  -5   3    8.09    0.67
  -1  -5   3    7.11    0.62
   1   5  -3    7.47    0.65
   1   5  -3    8.43    0.68
  -1  -5   2   10.02    0.77
  -1  -5   2    8.70    0.70
   1   5  -2    4.55    0.46
   1   5  -2    4.50    0.44
   1   5  -1  180.10   11.32
   1   5  -1  174.40   10.98
  -1  -5   0  928.50   57.81
  -1  -5   0  938.50   58.42
   1   5   0  854.80   53.22
   1   5   0  926.50   57.69
  -1  -5  -1  190.70   11.96
  -1  -5  -1  211.00   13.23
   1   5   1  203.50   12.76
   1   5   1  174.00   10.94
  -1  -5  -2    4.18    0.39
  -1  -5  -2    4.04    0.38
   1   5   2   13.48    0.96
   1   5   2   10.54    0.78
  -1  -5  -3    9.44    0.70
  -1  -5  -3    7.14    0.56
   1   5   3    7.88    0.61
   1   5   3    6.87    0.54
  -1  -5  -4   61.51    3.92
  -1  -5  -4   60.22    3.84
   1   5   4   50.67    3.25
   1   5   4   48.94    3.14
  -1  -5  -5   22.29    1.48
  -1  -5  -5   19.39    1.31
  -1  -5  -6  835.30   51.97
  -1  -5  -6  748.00   46.55
   1   5   6  703.30   43.78
   1   5   6  663.80   41.31
   1   5   7   62.14    3.94
   1   5   7   68.36    4.32
  -1  -5  -8  160.30   10.02
  -1  -5  -8  167.40   10.47
   1   5   8  122.40    7.68
   1   5   8  130.20    8.16
  -1  -5  -9    0.94    0.16
  -1  -5  -9    0.80    0.16
   1   5   9    0.88    0.17
   1   5   9    1.17    0.18
  -1  -5 -10    3.80    0.32
  -1  -5 -10    3.83    0.32
   1   5  10    2.69    0.26
   1   5  10    2.29    0.24
   1   5  11   12.59    0.86
   1   5  11   13.72    0.92
  -1  -5 -12  314.20   19.58
  -1  -5 -12  381.00   23.73
   1   5  12  319.80   19.94
   1   5  12  297.30   18.53
  -1  -5 -13    1.01    0.15
  -1  -5 -13    0.85    0.14
   1   5  13    1.12    0.16
   1   5  13    0.68    0.14
  -1  -5 -14   29.95    1.91
  -1  -5 -14   33.20    2.11
   1   5  14   50.00    3.16
   1   5  14   60.12    3.78
  -1  -5 -15   11.90    0.78
  -1  -5 -15   10.55    0.70
   1   5  15   10.87    0.72
  -1  -6  25   14.67    1.39
  -1  -6  25   13.69    1.32
   1   6 -25   11.06    1.11
   1   6 -25   11.23    1.21
  -1  -6  24    0.44    0.43
  -1  -6  24    1.09    0.44
   1   6 -24    2.10    0.59
   1   6 -24    2.33    0.49
  -1  -6  23   16.28    1.43
  -1  -6  23   16.17    1.45
   1   6 -23   26.38    2.04
   1   6 -23   22.02    1.84
  -1  -6  22   -0.44    0.38
  -1  -6  22    0.44    0.40
   1   6 -22    1.22    0.40
   1   6 -22    0.20    0.39
   1   6 -21   27.27    2.15
  -1  -6  20    9.43    1.00
  -1  -6  20    8.58    0.91
   1   6 -20   13.62    1.20
   1   6 -20    9.90    1.02
  -1  -6  19   32.41    2.34
  -1  -6  19   26.00    2.00
   1   6 -19   40.26    2.86
   1   6 -19   40.17    2.82
  -1  -6  18    6.28    0.80
  -1  -6  18    3.97    0.59
   1   6 -18    4.33    0.66
   1   6 -18    4.94    0.63
  -1  -6  17   20.11    1.60
  -1  -6  17   19.51    1.50
  -1  -6  16    5.33    0.64
  -1  -6  16    7.17    0.79
   1   6 -16    6.25    0.70
   1   6 -16    5.53    0.71
  -1  -6  15   23.63    1.78
  -1  -6  15   25.86    1.88
   1   6 -15   33.64    2.41
   1   6 -15   39.20    2.70
  -1  -6  14   25.24    1.84
  -1  -6  14   22.77    1.72
   1   6 -14   21.24    1.59
   1   6 -14   22.49    1.71
  -1  -6  13   16.30    1.28
  -1  -6  13   12.33    1.06
   1   6 -13   10.97    1.01
   1   6 -13   12.07    1.00
  -1  -6  12    5.55    0.61
  -1  -6  12    7.59    0.77
   1   6 -12    7.95    0.79
   1   6 -12    7.63    0.72
  -1  -6  11  139.30    8.88
  -1  -6  11  165.40   10.55
   1   6 -11  117.60    7.53
   1   6 -11  112.00    7.22
  -1  -6  10   19.20    1.42
  -1  -6  10   20.06    1.52
   1   6 -10   27.79    1.95
   1   6 -10   27.42    1.96
  -1  -6   9  107.40    6.88
  -1  -6   9  104.60    6.75
   1   6  -9   89.25    5.75
   1   6  -9   84.82    5.51
  -1  -6   8   40.22    2.73
  -1  -6   8   32.93    2.25
   1   6  -8   46.38    3.12
   1   6  -8   45.75    3.04
   1   6  -7  351.30   22.09
  -1  -6   6   36.41    2.48
   1   6  -6   39.95    2.67
  -1  -6   5   80.13    5.16
  -1  -6   5  100.20    6.43
   1   6  -5   87.37    5.63
   1   6  -5   89.57    5.75
  -1  -6   4    2.05    0.34
  -1  -6   4    1.89    0.30
   1   6  -4    6.33    0.58
   1   6  -4    5.66    0.56
  -1  -6   3  240.50   15.13
  -1  -6   3  193.10   12.16
   1   6  -3  192.50   12.14
   1   6  -3  199.90   12.58
  -1  -6   2  213.30   13.41
  -1  -6   2  206.10   12.98
   1   6  -2  187.70   11.84
   1   6  -2  208.30   13.09
  -1  -6   1  469.90   29.35
  -1  -6   1  414.00   25.87
   1   6  -1  394.90   24.68
   1   6  -1  425.70   26.62
  -1  -6   0    5.90    0.53
  -1  -6   0    4.77    0.47
   1   6   0    5.08    0.50
   1   6   0    5.03    0.47
   1   6   1  450.90   28.15
   1   6   1  444.30   27.75
  -1  -6  -3  217.10   13.61
  -1  -6  -3  215.50   13.52
   1   6   3  233.40   14.62
   1   6   3  210.00   13.18
  -1  -6  -4    5.53    0.48
  -1  -6  -4    4.70    0.44
   1   6   4    1.33    0.23
   1   6   4    1.84    0.27
  -1  -6  -5   93.42    5.91
  -1  -6  -5   92.64    5.87
   1   6   5  109.70    6.92
   1   6   5   95.22    6.04
  -1  -6  -6   37.35    2.43
   1   6   6   42.44    2.74
   1   6   6   45.17    2.92
  -1  -6  -7  329.80   20.58
  -1  -6  -7  354.30   22.10
  -1  -6  -8   41.71    2.68
  -1  -6  -8   46.93    3.00
   1   6   8   36.36    2.35
   1   6   8   41.01    2.64
  -1  -6  -9  100.70    6.33
  -1  -6  -9   91.39    5.75
   1   6   9  119.50    7.51
   1   6   9   99.39    6.27
  -1  -6 -10   31.01    2.00
  -1  -6 -10   28.92    1.87
   1   6  10   20.19    1.34
   1   6  10   20.76    1.38
  -1  -6 -11  107.80    6.76
  -1  -6 -11  118.40    7.42
   1   6  11  128.50    8.05
   1   6  11  136.70    8.56
  -1  -6 -12    8.22    0.57
  -1  -6 -12    9.22    0.64
   1   6  12    8.22    0.58
   1   6  12    7.22    0.52
  -1  -6 -13   10.34    0.68
  -1  -6 -13    9.31    0.62
   1   6  13   13.33    0.87
  -1  -7  24    1.33    0.51
  -1  -7  24    1.00    0.53
   1   7 -24    1.03    0.47
   1   7 -24    1.79    0.46
   1   7 -23    8.50    1.00
   1   7 -23    7.18    0.85
  -1  -7  22    1.73    0.50
  -1  -7  22    0.73    0.45
   1   7 -22    3.63    0.64
   1   7 -22    3.05    0.56
  -1  -7  21    5.91    0.76
  -1  -7  21    4.51    0.69
   1   7 -21    3.45    0.57
   1   7 -21    5.21    0.76
   1   7 -19   29.53    2.17
  -1  -7  18   34.35    2.50
  -1  -7  18   38.48    2.76
   1   7 -18   31.88    2.29
   1   7 -18   27.75    2.10
  -1  -7  17   14.70    1.29
  -1  -7  17   15.11    1.26
   1   7 -17   14.01    1.23
   1   7 -17   14.50    1.24
  -1  -7  16   19.18    1.49
  -1  -7  16   18.19    1.47
   1   7 -16   11.10    1.05
   1   7 -16   12.69    1.12
  -1  -7  15    8.36    0.87
  -1  -7  15    6.13    0.68
   1   7 -15   11.69    1.08
   1   7 -15    9.91    0.93
  -1  -7  14    3.71    0.58
  -1  -7  14    3.50    0.52
  -1  -7  13    0.38    0.31
  -1  -7  13    0.38    0.32
   1   7 -13    1.51    0.41
   1   7 -13    0.53    0.31
  -1  -7  12  124.40    7.98
  -1  -7  12  115.30    7.45
   1   7 -12   97.24    6.34
   1   7 -12   87.55    5.69
  -1  -7  11    4.06    0.53
  -1  -7  11    4.97    0.61
   1   7 -11    0.99    0.31
   1   7 -11    1.13    0.33
   1   7 -10   39.20    2.67
   1   7 -10   39.78    2.75
  -1  -7   9   54.48    3.66
  -1  -7   9   47.59    3.19
   1   7  -9   37.23    2.55
   1   7  -9   39.05    2.70
  -1  -7   8   58.27    3.84
  -1  -7   8   69.38    4.57
   1   7  -8   56.93    3.76
   1   7  -8   57.52    3.83
  -1  -7   7  127.10    8.11
  -1  -7   7  151.40    9.64
   1   7  -7  128.50    8.22
   1   7  -7  116.60    7.46
  -1  -7   6  318.50   19.98
  -1  -7   6  310.80   19.53
   1   7  -6  331.40   20.79
   1   7  -6  322.90   20.29
  -1  -7   5  197.40   12.45
   1   7  -5  187.80   11.89
  -1  -7   3  208.30   13.15
   1   7  -3  222.50   14.04
   1   7  -3  223.00   14.04
  -1  -7   2  228.90   14.41
  -1  -7   2  239.20   15.03
   1   7  -2  215.00   13.54
   1   7  -2  212.60   13.41
  -1  -7   1   25.36    1.75
  -1  -7   1   25.72    1.79
   1   7  -1   11.42    0.89
   1   7  -1   11.76    0.93
  -1  -7   0  349.70   21.88
  -1  -7   0  361.50   22.64
   1   7   0  307.20   19.27
   1   7   0  330.50   20.70
  -1  -7  -1   12.31    0.95
  -1  -7  -1   12.22    0.93
   1   7   1   26.40    1.82
   1   7   1   25.07    1.73
  -1  -7  -2  219.90   13.81
  -1  -7  -2  196.80   12.39
   1   7   2  218.90   13.76
   1   7   2  232.30   14.60
  -1  -7  -3  233.90   14.68
  -1  -7  -3  240.10   15.07
   1   7   3  238.70   14.97
   1   7   3  204.70   12.88
   1   7   4   43.24    2.83
   1   7   4   38.09    2.52
   1   7   5  228.80   14.34
   1   7   5  233.60   14.66
  -1  -7  -6  353.40   22.08
  -1  -7  -6  380.90   23.79
   1   7   6  373.80   23.35
   1   7   6  297.80   18.63
  -1  -7  -7  125.10    7.89
  -1  -7  -7  124.20    7.84
   1   7   7  134.30    8.46
   1   7   7  132.10    8.34
  -1  -7  -8   56.27    3.61
  -1  -7  -8   53.30    3.42
   1   7   8   58.60    3.76
   1   7   8   71.67    4.56
   1   7   9   51.66    3.31
   1   7   9   56.81    3.64
  -1  -7 -10   37.88    2.44
  -1  -7 -10   41.09    2.65
  -1  -7 -11    0.92    0.19
  -1  -7 -11    0.90    0.19
   1   7  11    5.55    0.46
   1   7  11    4.68    0.40
  -1  -7 -12   97.57    6.12
  -1  -7 -12   96.15    6.03
   1   7  12  116.30    7.30
   1   7  12  126.40    7.92
  -1  -7 -13    1.35    0.14
  -1  -7 -13    1.52    0.15
   1   7  13    0.69    0.12
  -1  -8  24    5.52    0.79
  -1  -8  24    5.37    0.74
   1   8 -24    5.37    0.73
   1   8 -24    5.92    0.89
  -1  -8  23    1.99    0.56
  -1  -8  23    2.19    0.56
   1   8 -23    4.17    0.73
   1   8 -23    5.04    0.70
  -1  -8  22    3.11    0.60
  -1  -8  22    4.80    0.73
   1   8 -22    3.57    0.60
   1   8 -22    3.43    0.64
  -1  -8  21   22.37    1.79
  -1  -8  21   21.57    1.77
   1   8 -21   27.63    2.09
   1   8 -21   22.71    1.84
  -1  -8  20   16.53    1.41
  -1  -8  20   16.77    1.46
   1   8 -20   19.72    1.59
   1   8 -20   23.35    1.88
  -1  -8  19    0.20    0.30
   1   8 -19    0.86    0.41
   1   8 -19    0.56    0.37
  -1  -8  18   23.90    1.84
  -1  -8  18   26.45    2.04
   1   8 -18   11.66    1.13
   1   8 -18   13.75    1.31
  -1  -8  17  105.10    6.95
  -1  -8  16   13.98    1.18
  -1  -8  16   14.06    1.24
   1   8 -16   15.62    1.34
   1   8 -16   16.77    1.36
  -1  -8  15   15.24    1.32
  -1  -8  15   17.64    1.40
   1   8 -15   21.65    1.66
   1   8 -15   19.03    1.53
  -1  -8  14    9.02    0.85
  -1  -8  14    9.94    0.96
   1   8 -14    9.42    0.91
   1   8 -14    8.32    0.83
  -1  -8  13    6.16    0.72
  -1  -8  13    6.18    0.67
   1   8 -13    2.28    0.46
   1   8 -13    1.96    0.40
  -1  -8  12   25.66    1.87
  -1  -8  12   29.42    2.13
   1   8 -12   19.44    1.49
   1   8 -12   19.26    1.51
  -1  -8  11   17.79    1.41
  -1  -8  11   20.89    1.57
   1   8 -11   21.34    1.60
   1   8 -11   20.54    1.59
  -1  -8  10   13.98    1.14
  -1  -8  10   15.62    1.27
   1   8 -10   17.63    1.39
   1   8 -10   18.61    1.42
  -1  -8   9   36.14    2.51
  -1  -8   9   32.09    2.28
   1   8  -9   22.34    1.64
   1   8  -9   18.67    1.45
  -1  -8   8   67.41    4.46
  -1  -8   8   63.85    4.20
   1   8  -8   66.30    4.36
   1   8  -8   64.19    4.27
  -1  -8   7   78.95    5.17
  -1  -8   7   74.44    4.85
   1   8  -7   86.73    5.66
   1   8  -7   92.46    5.98
  -1  -8   6   45.20    3.06
  -1  -8   6   48.29    3.22
   1   8  -6   36.51    2.54
   1   8  -6   37.33    2.56
  -1  -8   5  267.70   16.84
  -1  -8   5  281.70   17.73
   1   8  -5  241.60   15.26
   1   8  -5  257.20   16.20
  -1  -8   4   78.69    5.09
  -1  -8   4   96.25    6.21
   1   8  -4   66.01    4.35
   1   8  -4   71.76    4.68
  -1  -8   3    8.99    0.76
  -1  -8   3    7.43    0.69
   1   8  -3   14.03    1.09
   1   8  -3   13.23    1.07
  -1  -8   2   56.31    3.69
   1   8  -2   63.88    4.21
  -1  -8   1   78.04    5.07
   1   8  -1   71.26    4.63
   1   8   0    9.52    0.79
   1   8   0    8.46    0.74
  -1  -8  -1   78.29    5.04
  -1  -8  -1   83.62    5.41
   1   8   1   80.35    5.17
   1   8   1   69.47    4.51
  -1  -8  -2   68.49    4.46
  -1  -8  -2   71.05    4.59
   1   8   2   56.24    3.68
   1   8   2   50.40    3.30
  -1  -8  -3   14.89    1.10
  -1  -8  -3   14.73    1.11
   1   8   3    9.23    0.75
   1   8   3    8.53    0.72
  -1  -8  -4   66.23    4.28
  -1  -8  -4   67.00    4.34
   1   8   4   79.64    5.12
   1   8   4   92.94    5.93
  -1  -8  -5  261.40   16.41
  -1  -8  -5  262.50   16.46
   1   8   5  235.70   14.79
   1   8   5  275.70   17.29
  -1  -8  -6   35.23    2.34
  -1  -8  -6   32.88    2.20
   1   8   6   42.84    2.85
   1   8   7   75.24    4.83
   1   8   7   73.19    4.70
  -1  -8  -8   61.64    3.97
  -1  -8  -8   69.02    4.41
  -1  -8  -9   19.73    1.36
  -1  -8  -9   19.45    1.34
   1   8   9   32.36    2.15
   1   8   9   28.15    1.88
  -1  -8 -10   19.20    1.31
  -1  -8 -10   20.54    1.39
   1   8  10   14.65    1.04
   1   8  10   14.39    1.03
  -1  -8 -11   20.61    1.38
  -1  -8 -11   25.85    1.71
   1   8  11   22.05    1.48
   1   8  11   22.30    1.49
  -1  -8 -12   20.16    1.34
  -1  -8 -12   18.25    1.22
   1   8  12   28.71    1.87
   1   8  12   31.82    2.07
  -1  -8 -13    2.76    0.25
  -1  -8 -13    2.62    0.24
   1   8  13    6.02    0.45
   1   8  13    6.05    0.45
  -1  -9  23    1.92    0.52
  -1  -9  23    1.68    0.52
   1   9 -23    2.21    0.59
   1   9 -23    1.39    0.44
  -1  -9  22   61.59    4.26
  -1  -9  22   53.94    3.74
   1   9 -22   50.77    3.56
   1   9 -22   55.11    3.87
  -1  -9  21    0.92    0.43
  -1  -9  21    1.17    0.48
  -1  -9  20    1.43    0.41
  -1  -9  20    2.38    0.53
   1   9 -20    1.48    0.47
   1   9 -20    1.49    0.46
  -1  -9  19    4.18    0.67
  -1  -9  19    3.48    0.60
   1   9 -19    2.55    0.52
   1   9 -19    1.47    0.52
  -1  -9  18    1.62    0.44
  -1  -9  18    2.33    0.52
   1   9 -18    1.73    0.51
   1   9 -18    3.48    0.58
   1   9 -17    8.32    0.94
   1   9 -17    8.76    0.92
  -1  -9  16  142.90    9.19
  -1  -9  16  129.90    8.44
   1   9 -16  147.50    9.49
   1   9 -16  151.60    9.77
   1   9 -15   19.35    1.55
  -1  -9  14    8.94    0.89
  -1  -9  14    8.56    0.92
   1   9 -14    6.39    0.73
   1   9 -14    6.50    0.77
  -1  -9  13   10.64    0.97
  -1  -9  13   12.51    1.14
   1   9 -13    5.78    0.67
   1   9 -13    5.28    0.68
  -1  -9  12   18.04    1.45
  -1  -9  12   18.92    1.47
   1   9 -12   21.27    1.61
   1   9 -12   19.20    1.54
  -1  -9  11    0.17    0.30
  -1  -9  11    0.64    0.30
   1   9 -11    2.89    0.47
   1   9 -11    3.02    0.52
  -1  -9  10  195.10   12.39
  -1  -9  10  173.30   11.06
   1   9 -10  174.50   11.15
   1   9 -10  170.30   10.85
  -1  -9   9    6.52    0.69
  -1  -9   9    5.86    0.68
   1   9  -9    9.58    0.90
   1   9  -9    9.44    0.86
  -1  -9   8   49.84    3.36
  -1  -9   8   47.31    3.23
   1   9  -8   50.72    3.40
   1   9  -8   48.72    3.32
  -1  -9   7    3.68    0.51
  -1  -9   7    2.78    0.47
   1   9  -7    0.16    0.29
   1   9  -7    0.90    0.30
  -1  -9   6   17.65    1.37
  -1  -9   6   17.76    1.36
   1   9  -6   20.71    1.54
   1   9  -6   18.01    1.40
  -1  -9   5   17.32    1.35
  -1  -9   5   14.81    1.16
   1   9  -5   11.08    0.94
   1   9  -5   11.34    0.99
  -1  -9   4  149.70    9.55
  -1  -9   4  138.80    8.84
   1   9  -4  170.70   10.84
   1   9  -4  165.20   10.53
  -1  -9   3   25.19    1.78
  -1  -9   3   23.89    1.73
   1   9  -3   22.22    1.62
   1   9  -3   23.27    1.71
   1   9  -2  103.50    6.69
   1   9  -2   94.26    6.08
  -1  -9   1   99.24    6.40
  -1  -9   1   95.59    6.14
   1   9  -1   97.79    6.32
   1   9  -1   98.84    6.36
  -1  -9   0    0.37    0.25
  -1  -9   0    0.50    0.31
   1   9   0    0.47    0.29
   1   9   0    0.69    0.28
  -1  -9  -2   91.04    5.88
   1   9   2   86.02    5.54
  -1  -9  -3   26.46    1.86
  -1  -9  -3   25.25    1.75
   1   9   3   26.53    1.87
   1   9   3   24.29    1.70
  -1  -9  -4  184.20   11.64
  -1  -9  -4  173.50   10.95
   1   9   4  162.90   10.29
   1   9   4  161.10   10.21
   1   9   5   19.55    1.47
  -1  -9  -6   16.78    1.23
  -1  -9  -6   21.18    1.49
   1   9   6   20.24    1.44
   1   9   6   20.41    1.47
  -1  -9  -7    0.62    0.24
  -1  -9  -7    0.50    0.24
   1   9   7    2.93    0.40
   1   9   7    3.45    0.40
  -1  -9  -8   54.93    3.57
  -1  -9  -8   56.41    3.66
   1   9   8   50.77    3.33
   1   9   8   61.75    3.99
  -1  -9  -9    8.83    0.71
  -1  -9  -9    9.17    0.75
   1   9   9    6.76    0.59
   1   9   9    6.24    0.58
  -1  -9 -10  150.20    9.46
  -1  -9 -10  164.00   10.32
   1   9  10  170.30   10.73
   1   9  10  192.30   12.07
  -1  -9 -11    2.67    0.33
  -1  -9 -11    3.09    0.35
   1   9  11    0.18    0.21
   1   9  11    0.13    0.20
  -1  -9 -12   20.00    1.35
  -1  -9 -12   21.75    1.46
   1   9  12   19.57    1.33
   1   9  12   19.70    1.35
  -1  -9 -13    6.24    0.48
  -1  -9 -13    7.22    0.55
   1   9  13   10.80    0.78
   1   9  13   10.74    0.76
  -1 -10  22    1.15    0.45
   1  10 -22    0.75    0.41
  -1 -10  21   15.88    1.46
  -1 -10  21   19.22    1.58
   1  10 -21   21.64    1.83
   1  10 -21   18.67    1.57
  -1 -10  20    2.57    0.53
   1  10 -20    1.93    0.53
   1  10 -20    2.60    0.53
  -1 -10  19    4.71    0.69
  -1 -10  19    4.14    0.62
   1  10 -19    4.71    0.71
   1  10 -19    7.35    0.85
  -1 -10  18    2.93    0.56
  -1 -10  18    1.99    0.48
   1  10 -18    3.15    0.61
  -1 -10  17   28.29    2.11
  -1 -10  17   25.96    2.00
   1  10 -17   23.99    1.84
   1  10 -17   20.27    1.67
  -1 -10  16    2.85    0.50
  -1 -10  16    3.18    0.57
   1  10 -16    3.99    0.63
   1  10 -16    3.28    0.56
  -1 -10  15   76.72    5.13
  -1 -10  15   81.23    5.36
   1  10 -15   80.17    5.35
   1  10 -15   81.97    5.41
  -1 -10  14    1.69    0.42
  -1 -10  14    1.33    0.43
   1  10 -14    1.46    0.42
   1  10 -14    1.26    0.45
   1  10 -12   21.95    1.72
   1  10 -12   24.04    1.80
  -1 -10  11  119.10    7.73
  -1 -10  11  116.80    7.54
   1  10 -11  115.70    7.53
   1  10 -11   97.22    6.33
  -1 -10  10    0.30    0.30
  -1 -10  10    0.48    0.31
   1  10 -10    0.57    0.35
   1  10 -10    0.76    0.32
  -1 -10   9   38.69    2.71
  -1 -10   9   43.17    2.97
   1  10  -9   34.14    2.40
   1  10  -9   33.13    2.38
  -1 -10   8   17.62    1.38
  -1 -10   8   14.78    1.21
   1  10  -8   16.06    1.32
   1  10  -8   18.29    1.42
  -1 -10   7   40.61    2.81
  -1 -10   7   43.03    2.94
   1  10  -7   20.73    1.60
   1  10  -7   20.27    1.54
  -1 -10   6    3.74    0.53
  -1 -10   6    2.35    0.44
   1  10  -6    3.88    0.54
   1  10  -6    4.49    0.55
  -1 -10   5   99.20    6.43
  -1 -10   5  105.60    6.84
   1  10  -5  150.60    9.61
   1  10  -5  146.70    9.39
  -1 -10   4    5.64    0.62
  -1 -10   4    5.49    0.64
   1  10  -4    5.43    0.61
   1  10  -4    5.57    0.65
  -1 -10   3   87.50    5.68
  -1 -10   3  103.40    6.68
   1  10  -3   98.44    6.39
   1  10  -3   85.19    5.54
  -1 -10   2   25.47    1.83
  -1 -10   2   26.99    1.93
   1  10  -2   26.93    1.91
   1  10  -2   28.06    2.01
  -1 -10   1  122.50    7.86
  -1 -10   1  112.30    7.21
   1  10  -1  143.50    9.15
   1  10  -1  168.00   10.69
  -1 -10   0   18.95    1.41
  -1 -10   0   23.32    1.70
   1  10   0   17.68    1.36
   1  10   0   13.99    1.12
   1  10   1  121.70    7.79
   1  10   1  114.70    7.38
  -1 -10  -2   22.14    1.62
  -1 -10  -2   27.34    1.92
  -1 -10  -3   82.98    5.36
   1  10   3  106.70    6.86
  -1 -10  -5  180.70   11.43
   1  10   5  105.60    6.76
   1  10   5  112.80    7.24
  -1 -10  -6    4.66    0.53
  -1 -10  -6    3.40    0.44
   1  10   6    4.83    0.53
   1  10   6    3.85    0.49
  -1 -10  -7   23.82    1.68
  -1 -10  -7   20.58    1.49
  -1 -10  -8   19.22    1.38
  -1 -10  -8   18.99    1.38
   1  10   8   16.31    1.20
   1  10   8   19.49    1.42
  -1 -10  -9   43.85    2.89
  -1 -10  -9   35.89    2.41
   1  10   9   46.27    3.05
   1  10   9   46.03    3.05
  -1 -10 -10    0.30    0.24
  -1 -10 -10    0.58    0.25
   1  10  10    0.46    0.23
   1  10  10    0.40    0.23
  -1 -10 -11   95.51    6.07
  -1 -10 -11  110.30    6.99
   1  10  11  124.30    7.88
   1  10  11  128.70    8.14
  -1 -10 -12   21.61    1.48
  -1 -10 -12   21.37    1.46
   1  10  12   23.12    1.60
   1  10  12   25.83    1.75
  -1 -10 -13  116.60    7.34
  -1 -10 -13  112.00    7.05
   1  10  13  105.40    6.65
   1  10  13   99.41    6.29
   1  10  14    1.29    0.17
  -1 -11  20    0.16    0.36
   1  11 -20   -0.11    0.31
  -1 -11  19    2.29    0.53
  -1 -11  19    2.89    0.56
   1  11 -19    0.83    0.47
   1  11 -19    1.21    0.40
  -1 -11  18    3.26    0.60
  -1 -11  18    3.67    0.59
   1  11 -18    5.80    0.74
   1  11 -18    4.13    0.67
  -1 -11  17    3.89    0.59
  -1 -11  17    2.50    0.55
   1  11 -17    1.67    0.49
   1  11 -17    1.40    0.40
  -1 -11  16   73.52    4.96
  -1 -11  16   73.49    4.89
   1  11 -16   77.18    5.12
   1  11 -16   91.60    6.08
  -1 -11  15    0.84    0.37
  -1 -11  15    0.91    0.42
   1  11 -15    0.66    0.39
   1  11 -15    0.62    0.36
  -1 -11  14    2.70    0.54
  -1 -11  14    1.97    0.44
   1  11 -14    3.56    0.59
   1  11 -14    3.43    0.56
  -1 -11  13    2.99    0.56
  -1 -11  13    1.95    0.44
   1  11 -13    2.41    0.53
   1  11 -13    2.83    0.51
  -1 -11  12    1.20    0.43
  -1 -11  12    1.77    0.44
   1  11 -12    2.31    0.46
   1  11 -12    2.24    0.50
  -1 -11  11   10.43    1.06
   1  11 -11   11.96    1.22
  -1 -11  10  234.40   14.88
   1  11 -10  190.30   12.28
   1  11 -10  189.80   12.09
  -1 -11   9   15.71    1.29
  -1 -11   9   14.79    1.25
   1  11  -9   18.48    1.45
   1  11  -9   14.75    1.28
  -1 -11   8   12.81    1.11
  -1 -11   8   11.27    1.02
   1  11  -8    0.80    0.35
   1  11  -8    1.04    0.37
  -1 -11   7   53.45    3.63
  -1 -11   7   53.74    3.62
   1  11  -7   55.16    3.75
   1  11  -7   64.74    4.31
  -1 -11   6   47.24    3.22
  -1 -11   6   47.14    3.23
   1  11  -6   39.64    2.78
   1  11  -6   36.51    2.55
  -1 -11   5   25.80    1.90
  -1 -11   5   24.31    1.80
   1  11  -5   21.09    1.59
   1  11  -5   17.54    1.41
  -1 -11   4  143.20    9.18
  -1 -11   4  151.70    9.69
   1  11  -4  160.70   10.25
   1  11  -4  156.30   10.01
  -1 -11   3   11.15    0.98
  -1 -11   3   14.23    1.16
   1  11  -3    7.74    0.76
   1  11  -3    5.97    0.67
  -1 -11   2  130.80    8.38
  -1 -11   2  146.30    9.38
   1  11  -2  201.10   12.74
   1  11  -2  177.40   11.31
  -1 -11   1    6.30    0.67
  -1 -11   1    6.18    0.70
   1  11  -1    5.63    0.65
   1  11  -1    4.75    0.57
  -1 -11   0   15.01    1.24
   1  11   0   11.89    1.04
   1  11   0   14.08    1.13
  -1 -11  -1    6.54    0.68
  -1 -11  -1    5.14    0.59
   1  11   1    5.56    0.66
   1  11   1    7.32    0.73
  -1 -11  -2  187.80   11.92
  -1 -11  -2  185.20   11.73
   1  11   2  118.10    7.58
   1  11   2  139.70    8.97
  -1 -11  -3    7.41    0.73
  -1 -11  -3    7.92    0.74
  -1 -11  -4  159.60   10.15
  -1 -11  -4  169.60   10.76
   1  11   4  182.10   11.56
   1  11   4  173.50   11.01
   1  11   5   26.71    1.89
   1  11   5   29.21    2.07
  -1 -11  -6   45.33    3.04
  -1 -11  -7   44.88    3.02
   1  11   7   63.96    4.20
  -1 -11  -8    0.89    0.32
  -1 -11  -8    1.14    0.30
   1  11   8    9.03    0.78
   1  11   8    7.83    0.74
  -1 -11  -9   18.00    1.33
  -1 -11  -9   17.15    1.29
   1  11   9   11.29    0.94
   1  11   9   14.42    1.15
  -1 -11 -10  201.90   12.72
  -1 -11 -10  196.40   12.37
   1  11  10  230.70   14.51
   1  11  10  223.90   14.12
  -1 -11 -11   15.52    1.16
  -1 -11 -11   12.38    0.97
   1  11  11   10.25    0.84
   1  11  11   10.98    0.92
  -1 -11 -12    1.82    0.33
  -1 -11 -12    0.87    0.27
   1  11  12    1.06    0.28
   1  11  12    1.10    0.31
  -1 -11 -13    2.81    0.36
  -1 -11 -13    2.71    0.33
   1  11  13    2.54    0.34
   1  11  13    2.06    0.33
  -1 -11 -14    3.37    0.33
  -1 -11 -14    2.52    0.28
   1  11  14    1.96    0.27
   1  11  14    2.60    0.29
  -1 -12  18    4.80    0.72
  -1 -12  18    6.16    0.81
   1  12 -18    8.65    0.91
  -1 -12  17   22.72    1.79
  -1 -12  17   18.45    1.57
  -1 -12  16    2.95    0.57
  -1 -12  16    2.83    0.51
   1  12 -16    4.82    0.67
   1  12 -16    3.53    0.61
  -1 -12  15    5.05    0.66
  -1 -12  15    5.15    0.73
   1  12 -15   13.20    1.17
   1  12 -15   13.07    1.25
  -1 -12  14    4.22    0.65
  -1 -12  14    4.44    0.62
   1  12 -14    3.63    0.59
   1  12 -14    2.37    0.49
  -1 -12  13   24.24    1.84
  -1 -12  13   25.15    1.95
   1  12 -13   21.59    1.72
   1  12 -13   25.36    1.92
  -1 -12  12    1.66    0.41
  -1 -12  12    1.25    0.46
   1  12 -12    2.56    0.51
   1  12 -12    2.37    0.48
  -1 -12  11   43.77    3.04
  -1 -12  11   45.44    3.18
   1  12 -11   46.43    3.21
   1  12 -11   44.72    3.15
  -1 -12  10   24.39    1.88
  -1 -12  10   22.96    1.74
   1  12 -10   27.75    2.05
   1  12 -10   27.75    2.09
  -1 -12   9   17.09    1.38
   1  12  -9   15.80    1.34
  -1 -12   8   10.04    1.08
   1  12  -8   10.43    1.09
  -1 -12   7   59.78    4.01
  -1 -12   7   68.29    4.58
   1  12  -7   51.16    3.52
   1  12  -7   48.32    3.30
  -1 -12   6   54.33    3.71
  -1 -12   6   59.49    3.99
   1  12  -6   60.94    4.12
   1  12  -6   51.95    3.53
  -1 -12   5  132.10    8.49
  -1 -12   5  130.40    8.41
   1  12  -5  163.10   10.42
   1  12  -5  141.80    9.14
  -1 -12   4    3.29    0.52
  -1 -12   4    3.30    0.51
   1  12  -4    4.68    0.58
   1  12  -4    4.57    0.62
  -1 -12   3    5.55    0.69
  -1 -12   3    5.71    0.68
   1  12  -3   11.14    1.01
   1  12  -3   10.49    0.93
  -1 -12   2   17.65    1.39
  -1 -12   2   18.00    1.43
   1  12  -2    9.71    0.94
   1  12  -2   11.09    0.95
  -1 -12   1   35.98    2.52
  -1 -12   1   37.60    2.65
   1  12  -1   62.30    4.13
   1  12  -1   60.05    4.03
  -1 -12   0   24.50    1.80
  -1 -12   0   27.10    1.99
   1  12   1   32.62    2.33
  -1 -12  -2   14.36    1.17
  -1 -12  -2   12.97    1.08
   1  12   2   20.99    1.58
   1  12   2   16.28    1.31
  -1 -12  -3   11.66    1.00
  -1 -12  -3   12.91    1.07
   1  12   3    8.35    0.80
   1  12   3    6.50    0.72
  -1 -12  -4    4.04    0.53
  -1 -12  -4    4.20    0.55
   1  12   4    3.42    0.50
   1  12   4    2.89    0.49
  -1 -12  -5  158.50   10.09
  -1 -12  -5  157.50   10.04
   1  12   5  136.00    8.69
   1  12   5  147.50    9.43
  -1 -12  -6   58.39    3.88
  -1 -12  -6   69.22    4.56
   1  12   6   60.42    4.02
   1  12   6   69.25    4.55
  -1 -12  -7   54.24    3.61
  -1 -12  -7   62.71    4.15
   1  12   7   59.08    3.93
   1  12   7   56.64    3.76
  -1 -12  -8   12.45    1.04
   1  12   8    9.98    0.93
  -1 -12  -9   21.23    1.59
  -1 -12 -10   25.64    1.83
  -1 -12 -10   25.78    1.81
   1  12  10   23.20    1.70
   1  12  10   23.42    1.69
  -1 -12 -11   45.44    3.02
  -1 -12 -11   48.89    3.25
   1  12  11   42.66    2.85
   1  12  11   38.51    2.62
  -1 -12 -12    2.28    0.38
  -1 -12 -12    2.47    0.39
   1  12  12    1.55    0.31
   1  12  12    1.18    0.34
  -1 -12 -13   25.02    1.72
  -1 -12 -13   26.33    1.80
   1  12  13   24.52    1.70
   1  12  13   25.75    1.81
  -1 -12 -14    2.98    0.36
  -1 -12 -14    3.38    0.38
  -1 -13  16   12.55    1.19
   1  13 -16   10.94    1.06
  -1 -13  15    2.82    0.56
  -1 -13  15    2.49    0.51
   1  13 -15    4.08    0.68
   1  13 -15    4.88    0.67
  -1 -13  14   -0.08    0.35
  -1 -13  14    0.88    0.36
   1  13 -14    0.39    0.34
   1  13 -14    0.57    0.37
  -1 -13  13    4.99    0.73
  -1 -13  13    3.98    0.61
   1  13 -13    1.39    0.45
   1  13 -13    1.02    0.38
  -1 -13  12   15.93    1.38
  -1 -13  12   12.80    1.16
   1  13 -12   12.86    1.21
   1  13 -12   10.96    1.05
  -1 -13  11   10.58    1.06
  -1 -13  11   13.97    1.19
   1  13 -11    7.64    0.83
   1  13 -11   10.83    1.06
  -1 -13  10   13.87    1.18
  -1 -13  10   13.67    1.22
   1  13 -10   14.22    1.27
   1  13 -10   10.69    1.03
  -1 -13   9   26.47    1.96
  -1 -13   9   25.40    1.94
   1  13  -9   25.29    1.90
   1  13  -9   26.16    2.00
  -1 -13   8    0.61    0.40
  -1 -13   8    0.76    0.38
   1  13  -8    0.93    0.41
   1  13  -8    0.44    0.34
  -1 -13   7   55.78    3.82
  -1 -13   7   53.71    3.65
   1  13  -7   48.17    3.34
   1  13  -7   57.50    3.89
  -1 -13   6  106.00    6.88
   1  13  -6  113.60    7.40
  -1 -13   5   59.44    4.05
   1  13  -5   56.91    3.84
  -1 -13   4   41.37    2.92
  -1 -13   4   43.84    3.02
   1  13  -4   35.59    2.54
   1  13  -4   32.72    2.33
   1  13  -3   12.13    1.05
   1  13  -3   15.02    1.28
  -1 -13   2    2.53    0.50
  -1 -13   2    3.61    0.56
   1  13  -2    2.36    0.48
   1  13  -2    2.47    0.45
  -1 -13   1   22.27    1.72
  -1 -13   1   21.49    1.64
   1  13  -1   19.09    1.48
   1  13  -1   16.87    1.38
  -1 -13   0    8.26    0.83
  -1 -13   0    9.07    0.92
   1  13   0    8.55    0.89
   1  13   0    6.57    0.71
  -1 -13  -1   22.00    1.66
  -1 -13  -1   22.44    1.71
   1  13   1   24.43    1.81
   1  13   1   21.17    1.65
  -1 -13  -2    2.38    0.46
  -1 -13  -2    1.65    0.41
   1  13   2    4.09    0.56
   1  13   2    2.34    0.49
  -1 -13  -3   15.79    1.29
  -1 -13  -3   14.27    1.19
   1  13   3    9.83    0.97
   1  13   3    8.49    0.85
  -1 -13  -4   36.25    2.55
  -1 -13  -4   37.70    2.62
   1  13   4   44.10    3.04
   1  13   4   50.22    3.40
  -1 -13  -5   58.62    3.93
  -1 -13  -5   71.43    4.71
   1  13   5   54.68    3.68
   1  13   5   57.10    3.84
  -1 -13  -6  115.80    7.45
  -1 -13  -6  124.80    8.02
   1  13   7   60.82    4.07
   1  13   7   72.20    4.74
  -1 -13  -8    0.39    0.34
  -1 -13  -8    0.48    0.30
   1  13   8    0.91    0.31
   1  13   8    0.87    0.37
  -1 -13  -9   23.58    1.75
  -1 -13  -9   24.05    1.76
   1  13   9   27.90    2.02
   1  13   9   27.62    1.98
  -1 -13 -10   14.02    1.13
  -1 -13 -11   10.28    0.91
   1  13  11   10.92    0.97
   1  13  11    8.58    0.82
  -1 -13 -12   14.41    1.15
  -1 -13 -12   11.93    0.98
  -1 -13 -13    0.81    0.31
  -1 -13 -13    1.27    0.36
   1  13  13    5.22    0.60
   1  13  13    4.97    0.54
  -1 -13 -14   -0.14    0.26
  -1 -13 -14    0.22    0.25
   1  13  14    0.77    0.28
   1  13  14    0.29    0.28
  -1 -14  14    0.78    0.48
   1  14 -14    1.42    0.45
  -1 -14  13   43.84    3.10
  -1 -14  13   45.91    3.20
   1  14 -13   37.88    2.70
   1  14 -13   42.48    3.05
  -1 -14  12    0.36    0.32
  -1 -14  12    0.29    0.35
  -1 -14  11   60.71    4.10
  -1 -14  11   61.84    4.22
   1  14 -11   56.78    3.90
   1  14 -11   59.16    4.02
  -1 -14  10   16.35    1.35
  -1 -14  10   16.33    1.41
   1  14 -10   18.26    1.51
   1  14 -10   19.29    1.54
  -1 -14   9   29.34    2.14
  -1 -14   9   31.65    2.34
   1  14  -9   35.84    2.57
   1  14  -9   35.19    2.58
  -1 -14   8    5.88    0.71
  -1 -14   8    4.42    0.68
   1  14  -8    6.25    0.77
   1  14  -8    5.42    0.69
  -1 -14   7    7.23    0.79
  -1 -14   7    6.43    0.80
   1  14  -7   12.34    1.16
   1  14  -7   13.77    1.22
  -1 -14   6    2.85    0.50
  -1 -14   6    2.55    0.53
   1  14  -6    2.94    0.52
   1  14  -6    3.73    0.61
  -1 -14   5   42.44    2.98
  -1 -14   5   41.43    2.88
   1  14  -5   29.22    2.16
   1  14  -5   27.84    2.10
  -1 -14   4   42.06    2.93
  -1 -14   4   44.90    3.13
   1  14  -4   36.89    2.66
   1  14  -4   37.98    2.69
  -1 -14   3   48.53    3.33
  -1 -14   2   29.69    2.18
  -1 -14   1   90.28    5.91
  -1 -14   1   95.33    6.25
   1  14  -1   83.79    5.53
   1  14  -1   84.58    5.61
  -1 -14   0   16.47    1.38
  -1 -14   0   18.69    1.47
   1  14   0   15.09    1.27
   1  14   0   15.63    1.33
  -1 -14  -1   73.64    4.92
  -1 -14  -1   73.49    4.86
   1  14   1   65.72    4.37
   1  14   1   75.63    5.04
  -1 -14  -2   19.66    1.53
  -1 -14  -2   20.02    1.59
   1  14   2   30.29    2.23
   1  14   2   32.61    2.32
  -1 -14  -3   52.11    3.56
  -1 -14  -3   53.35    3.60
   1  14   3   51.55    3.54
   1  14   3   50.63    3.45
  -1 -14  -4   42.17    2.91
  -1 -14  -4   38.66    2.72
   1  14   4   46.18    3.20
   1  14   4   47.92    3.27
   1  14   5   43.84    3.05
   1  14   5   48.35    3.30
  -1 -14  -6    1.94    0.46
  -1 -14  -6    3.41    0.55
   1  14   6    3.28    0.56
   1  14   6    1.55    0.43
  -1 -14  -7   13.20    1.16
  -1 -14  -7   10.39    0.97
   1  14   7    6.44    0.77
   1  14   7    5.22    0.65
  -1 -14  -8    6.34    0.73
  -1 -14  -8    5.30    0.63
   1  14   8    5.84    0.74
   1  14   8    5.88    0.70
  -1 -14  -9   28.86    2.11
  -1 -14  -9   35.32    2.46
   1  14   9   30.69    2.20
   1  14   9   27.28    2.03
  -1 -14 -10   19.02    1.49
  -1 -14 -10   15.14    1.21
   1  14  10   14.24    1.20
   1  14  10   15.04    1.29
  -1 -14 -11   60.69    4.00
  -1 -14 -12    0.37    0.37
   1  14  12    0.25    0.36
   1  14  12   -0.01    0.32
   1  14  13   46.89    3.12
   1  14  13   48.37    3.25
  -1 -15  11    1.86    0.48
  -1 -15  11    1.48    0.45
   1  15 -11    2.12    0.51
   1  15 -11    1.92    0.44
  -1 -15  10   -0.19    0.34
  -1 -15  10   -0.09    0.31
   1  15 -10    0.68    0.35
   1  15 -10   -0.38    0.37
  -1 -15   9    3.12    0.53
  -1 -15   9    2.91    0.55
   1  15  -9    3.47    0.63
   1  15  -9    3.76    0.62
  -1 -15   8   11.50    1.12
  -1 -15   8   12.69    1.14
   1  15  -8    4.29    0.63
   1  15  -8    6.79    0.81
  -1 -15   7    7.91    0.85
  -1 -15   7    8.31    0.91
   1  15  -7    6.27    0.73
   1  15  -7    5.61    0.74
  -1 -15   6   74.14    5.06
   1  15  -6   74.92    5.03
   1  15  -6   75.22    5.00
  -1 -15   5   25.71    1.92
  -1 -15   5   21.02    1.71
   1  15  -5   24.71    1.88
   1  15  -5   23.65    1.84
  -1 -15   4    2.01    0.51
  -1 -15   4    1.43    0.40
   1  15  -4    2.26    0.47
  -1 -15   3    2.34    0.50
  -1 -15   3    0.84    0.45
   1  15  -3    2.06    0.43
   1  15  -3    1.72    0.45
  -1 -15   2   32.46    2.33
  -1 -15   2   36.64    2.64
   1  15  -2   35.81    2.56
   1  15  -2   43.38    3.06
  -1 -15   1    3.95    0.60
  -1 -15   1    5.32    0.72
   1  15  -1    5.78    0.72
   1  15  -1    4.93    0.70
  -1 -15   0  226.30   14.35
  -1 -15  -1    4.83    0.67
   1  15   1    4.72    0.63
  -1 -15  -2   33.94    2.42
  -1 -15  -2   43.83    3.06
   1  15   2   34.73    2.53
   1  15   2   32.02    2.32
  -1 -15  -3    2.90    0.54
  -1 -15  -3    1.41    0.41
   1  15   3    1.65    0.48
   1  15   3    2.45    0.48
  -1 -15  -4    1.13    0.43
  -1 -15  -4    1.60    0.42
   1  15   4    1.18    0.43
   1  15   4    1.90    0.46
  -1 -15  -5   25.86    1.94
  -1 -15  -5   26.08    1.96
  -1 -15  -6   72.21    4.81
  -1 -15  -6   67.17    4.47
   1  15   6   64.34    4.36
   1  15   6   72.96    4.86
  -1 -15  -7    7.35    0.80
  -1 -15  -7    7.28    0.82
   1  15   7    5.93    0.76
   1  15   7    8.61    0.90
   1  15   8   11.98    1.13
   1  15   8   11.58    1.11
  -1 -15  -9    3.93    0.62
  -1 -15  -9    3.83    0.56
   1  15   9    3.78    0.58
   1  15   9    3.85    0.60
  -1 -15 -10    0.48    0.37
  -1 -15 -10    0.34    0.38
   1  15  10   -0.18    0.36
   1  15  10    0.00    0.34
  -1 -15 -11    1.07    0.39
  -1 -15 -11    1.24    0.42
   1  15  11    1.87    0.46
   1  15  11    1.19    0.42
   1  15  12   90.70    5.95
   1  15  12   91.84    5.95
  -1 -16   8    4.58    0.64
  -1 -16   8    2.95    0.64
   1  16  -8    3.68    0.59
   1  16  -8    3.01    0.59
  -1 -16   7    1.01    0.41
  -1 -16   7    0.91    0.37
   1  16  -7    4.10    0.67
   1  16  -7    3.86    0.57
  -1 -16   6    0.27    0.33
  -1 -16   6    0.96    0.35
   1  16  -6    2.65    0.56
   1  16  -6    2.68    0.55
  -1 -16   5   28.67    2.17
  -1 -16   5   23.72    1.82
   1  16  -5   24.27    1.86
   1  16  -5   25.35    1.94
  -1 -16   4    7.94    0.86
  -1 -16   4    7.64    0.91
   1  16  -4   10.52    1.05
   1  16  -4   10.50    1.02
  -1 -16   3    9.93    0.98
  -1 -16   3   11.11    1.11
   1  16  -3   18.14    1.50
   1  16  -3   13.86    1.21
  -1 -16   2    5.02    0.67
  -1 -16   2    3.89    0.61
   1  16  -2    6.20    0.79
   1  16  -2    4.26    0.64
  -1 -16   1   81.00    5.39
  -1 -16   1   81.84    5.40
   1  16  -1   68.66    4.66
   1  16  -1   62.82    4.25
  -1 -16   0    5.12    0.73
  -1 -16   0    4.26    0.61
   1  16   0    5.88    0.72
   1  16   0    5.74    0.77
  -1 -16  -1   72.18    4.81
  -1 -16  -1   79.26    5.29
   1  16   1   89.28    5.93
   1  16   1   84.51    5.57
  -1 -16  -2    3.85    0.62
  -1 -16  -2    5.21    0.68
   1  16   2    4.41    0.63
   1  16   2    4.65    0.69
  -1 -16  -3   17.24    1.44
   1  16   3   10.66    1.17
  -1 -16  -4    8.62    0.94
   1  16   4    9.78    1.02
  -1 -16  -5   22.98    1.80
  -1 -16  -5   22.45    1.80
   1  16   5   26.51    1.98
   1  16   5   23.16    1.84
  -1 -16  -6    1.56    0.46
  -1 -16  -6    1.62    0.44
   1  16   6    1.34    0.45
   1  16   6    1.14    0.41
  -1 -16  -7    3.90    0.61
  -1 -16  -7    3.89    0.64
   1  16   7    0.97    0.43
   1  16   7    1.14    0.43
  -1 -16  -8    2.49    0.52
  -1 -16  -8    3.06    0.56
   1  16   8    4.37    0.67
   1  16   8    4.77    0.67
  -1 -16  -9   15.42    1.34
  -1 -16  -9   14.74    1.33
   1  16   9   10.76    1.09
   1  16   9   14.63    1.29
   1  16  10    7.07    0.85
   1  16  10    5.74    0.73
  -1 -17   5    9.13    0.95
  -1 -17   5    7.69    0.94
   1  17  -5   13.80    1.26
   1  17  -5    9.86    0.99
  -1 -17   4    6.93    0.81
  -1 -17   4    6.84    0.83
   1  17  -4    3.04    0.58
   1  17  -4    4.66    0.66
  -1 -17   3    6.35    0.79
  -1 -17   3    7.28    0.83
   1  17  -3    8.44    0.89
   1  17  -3    7.32    0.87
  -1 -17   2    2.08    0.53
  -1 -17   2    1.87    0.46
   1  17  -2    1.93    0.51
   1  17  -2    0.83    0.41
  -1 -17   1    6.25    0.76
  -1 -17   1    7.15    0.83
   1  17  -1   10.53    1.08
   1  17  -1    9.74    1.00
  -1 -17   0   61.66    4.20
  -1 -17   0   56.11    3.83
   1  17   0   56.30    3.86
   1  17   0   61.76    4.23
  -1 -17  -1    9.79    1.02
  -1 -17  -1    8.20    0.89
   1  17   1    6.92    0.86
   1  17   1    7.42    0.86
   1  17   2    2.07    0.49
   1  17   2    1.69    0.51
  -1 -17  -3    6.92    0.81
  -1 -17  -3    5.04    0.74
   1  17   3    6.38    0.79
   1  17   3    6.83    0.84
  -1 -17  -4    3.96    0.65
  -1 -17  -4    3.27    0.57
   1  17   4    7.34    0.87
   1  17   4    6.63    0.82
  -1 -17  -5   11.72    1.12
  -1 -17  -5   12.82    1.24
   1  17   5   10.67    1.11
   1  17   5    9.05    0.99
  -1 -17  -6   19.28    1.58
  -1 -17  -7    7.53    0.88
   1  17   7    6.74    0.88
   1  17   7    5.53    0.76
  -2  17   7    3.74    0.60
  -2  17   7    4.40    0.71
   2 -17  -6   25.72    2.03
   2 -17  -6   29.70    2.23
   2 -17  -5   27.95    2.12
  -2  17   4   14.95    1.40
  -2  17   4   17.13    1.47
   2 -17  -4   25.60    1.99
   2 -17  -4   24.06    1.84
  -2  17   3    2.15    0.49
  -2  17   3    0.69    0.47
   2 -17  -3    3.05    0.61
   2 -17  -3    2.95    0.54
  -2  17   2   32.21    2.40
  -2  17   2   27.16    2.05
   2 -17  -2   27.99    2.17
   2 -17  -2   30.90    2.29
  -2  17   1   12.17    1.20
  -2  17   1   13.00    1.17
   2 -17  -1    9.11    0.99
   2 -17  -1   11.73    1.17
  -2  17   0    3.57    0.61
  -2  17   0    5.68    0.77
   2 -17   0    5.82    0.77
   2 -17   0    6.24    0.76
  -2  17  -1    9.32    1.04
  -2  17  -1   11.01    1.09
   2 -17   1   10.28    1.07
   2 -17   1   10.03    1.05
  -2  17  -2   33.13    2.42
  -2  17  -2   29.22    2.24
   2 -17   2   29.32    2.21
   2 -17   2   35.54    2.62
  -2  17  -3    2.38    0.55
  -2  17  -3    1.71    0.41
   2 -17   3    0.96    0.44
   2 -17   3    1.81    0.47
  -2  17  -4   20.73    1.65
  -2  17  -4   19.96    1.68
   2 -17   4   19.10    1.60
   2 -17   4   15.01    1.36
  -2  17  -5   29.53    2.24
  -2  17  -5   29.25    2.14
   2 -17   5   31.20    2.38
   2 -17   5   31.65    2.35
   2 -17   6   19.84    1.88
  -2  16  10   22.96    1.87
  -2  16   9   10.38    1.02
  -2  16   9    7.45    0.83
  -2  16   8    0.94    0.40
  -2  16   8    1.51    0.49
   2 -16  -8    3.10    0.57
   2 -16  -8    3.56    0.57
  -2  16   7   13.41    1.20
  -2  16   7   15.42    1.35
   2 -16  -7   12.14    1.14
   2 -16  -7   10.44    1.01
  -2  16   6   19.38    1.56
  -2  16   6   22.31    1.79
   2 -16  -6   23.83    1.83
   2 -16  -6   23.00    1.80
  -2  16   5    1.08    0.47
  -2  16   5    2.30    0.49
   2 -16  -5    2.13    0.49
   2 -16  -5    1.75    0.44
  -2  16   4   32.17    2.39
  -2  16   4   29.51    2.15
  -2  16   3   10.76    1.09
   2 -16  -3    9.45    1.00
  -2  16   2   32.71    2.41
   2 -16  -2   28.65    2.17
  -2  16   1    4.05    0.66
  -2  16   1    3.87    0.60
   2 -16  -1    3.81    0.62
   2 -16  -1    4.20    0.65
  -2  16   0   13.82    1.24
  -2  16   0   11.53    1.11
   2 -16   0   13.43    1.21
   2 -16   0   12.90    1.19
  -2  16  -1    3.83    0.63
  -2  16  -1    4.35    0.66
   2 -16   1    3.82    0.60
   2 -16   1    4.35    0.66
  -2  16  -2   27.65    2.12
  -2  16  -2   27.26    2.06
  -2  16  -3   15.97    1.39
  -2  16  -3   17.98    1.47
   2 -16   3   13.52    1.20
   2 -16   3   14.63    1.29
  -2  16  -4   45.90    3.20
  -2  16  -4   44.51    3.15
   2 -16   4   32.39    2.38
   2 -16   4   32.39    2.40
  -2  16  -5    1.56    0.48
  -2  16  -5    1.95    0.45
   2 -16   5    0.73    0.39
   2 -16   5    0.57    0.36
  -2  16  -6   18.81    1.54
  -2  16  -6   20.65    1.67
   2 -16   7   17.02    1.42
   2 -16   7   16.35    1.39
  -2  16  -8    2.75    0.55
  -2  16  -8    2.04    0.56
   2 -16   8    1.15    0.43
   2 -16   8    0.91    0.41
  -2  15  10    0.90    0.37
  -2  15  10    1.62    0.42
   2 -15 -10    1.38    0.46
   2 -15 -10    0.98    0.41
  -2  15   9    2.82    0.49
  -2  15   9    1.23    0.42
   2 -15  -9   -0.14    0.32
   2 -15  -9   -0.35    0.33
  -2  15   8   10.09    0.95
  -2  15   8   10.82    1.05
   2 -15  -8    9.97    0.95
   2 -15  -8    8.63    0.88
  -2  15   7   16.69    1.36
  -2  15   7   19.22    1.56
   2 -15  -7   13.77    1.23
   2 -15  -7   16.19    1.32
  -2  15   6    6.92    0.77
  -2  15   6    7.46    0.85
   2 -15  -6    8.02    0.86
   2 -15  -6    8.34    0.86
  -2  15   5   12.01    1.15
  -2  15   5   14.17    1.21
  -2  15   4    6.20    0.77
  -2  15   4    6.86    0.76
   2 -15  -4    7.34    0.81
   2 -15  -4    7.80    0.91
  -2  15   3   10.95    1.02
  -2  15   3    9.42    0.98
   2 -15  -3    7.69    0.88
   2 -15  -3    7.01    0.81
  -2  15   2    9.31    0.97
  -2  15   2    9.69    0.96
   2 -15  -2   11.82    1.08
   2 -15  -2   12.21    1.13
   2 -15   0    8.68    1.02
  -2  15  -1   37.98    2.73
  -2  15  -1   37.75    2.69
   2 -15   1   37.48    2.66
  -2  15  -2   10.89    1.07
  -2  15  -2    9.55    0.95
   2 -15   2    8.91    0.89
   2 -15   2   10.96    1.08
  -2  15  -3    7.51    0.87
  -2  15  -3    9.14    0.92
   2 -15   3    9.28    0.95
   2 -15   3    8.28    0.93
  -2  15  -4    5.37    0.72
  -2  15  -4    5.57    0.66
   2 -15   4    6.31    0.80
   2 -15   4    5.45    0.71
  -2  15  -5   25.08    1.90
   2 -15   5   14.42    1.30
   2 -15   5   10.87    1.02
  -2  15  -6    6.67    0.82
  -2  15  -6    8.13    0.86
   2 -15   6    8.09    0.87
   2 -15   6    7.11    0.83
  -2  15  -7   16.45    1.40
  -2  15  -7   14.90    1.28
   2 -15   7   19.38    1.59
  -2  15  -8   11.04    1.07
  -2  15  -8   11.73    1.11
   2 -15   8   11.72    1.12
   2 -15   8   10.16    1.02
  -2  15  -9    0.71    0.40
  -2  15  -9   -0.24    0.33
   2 -15   9    2.46    0.51
   2 -15   9    1.43    0.46
  -2  15 -10    1.70    0.45
  -2  15 -10    0.99    0.39
   2 -15  10    0.72    0.40
   2 -15  10    1.14    0.43
  -2  15 -11   26.23    1.97
  -2  15 -11   22.77    1.89
   2 -15  11   25.47    1.97
  -2  14  13   16.37    1.16
  -2  14  13   15.58    1.10
  -2  14  12   11.82    0.95
  -2  14  12   14.42    1.11
   2 -14 -12    9.62    0.91
  -2  14  11   17.44    1.33
  -2  14  11   19.70    1.49
   2 -14 -11   24.37    1.75
   2 -14 -11   24.38    1.77
   2 -14 -10   51.15    3.45
  -2  14   9   26.55    1.93
  -2  14   9   23.42    1.74
   2 -14  -9   21.20    1.58
   2 -14  -9   23.13    1.71
  -2  14   8    2.05    0.43
  -2  14   8    1.66    0.42
   2 -14  -8    1.24    0.36
   2 -14  -8    1.65    0.41
  -2  14   7    3.01    0.53
  -2  14   7    4.38    0.58
   2 -14  -7    5.70    0.69
   2 -14  -7    5.02    0.59
  -2  14   6   15.05    1.29
  -2  14   6   17.32    1.39
   2 -14  -6   18.20    1.42
   2 -14  -6   20.63    1.61
   2 -14  -5    5.53    0.68
   2 -14  -5    8.00    0.85
   2 -14  -4   44.64    3.07
   2 -14  -4   42.87    3.00
  -2  14   3   38.22    2.70
  -2  14   3   34.33    2.44
   2 -14  -3   22.01    1.71
   2 -14  -3   22.32    1.69
  -2  14   2   28.22    2.10
  -2  14   2   32.16    2.31
   2 -14  -2   18.79    1.50
   2 -14  -2   21.24    1.62
  -2  14   1   11.49    1.09
  -2  14   1   11.75    1.03
   2 -14  -1    3.25    0.52
   2 -14  -1    2.51    0.50
  -2  14   0   39.05    2.73
  -2  14   0   37.84    2.69
   2 -14   0   44.77    3.13
   2 -14   0   41.54    2.89
  -2  14  -1    3.73    0.60
  -2  14  -1    4.53    0.62
   2 -14   1   12.45    1.13
   2 -14   1   13.14    1.15
  -2  14  -2   22.25    1.75
  -2  14  -2   23.60    1.79
   2 -14   2   32.22    2.34
   2 -14   2   31.44    2.31
  -2  14  -4   44.89    3.12
  -2  14  -4   40.93    2.92
   2 -14   4   49.61    3.44
   2 -14   4   49.04    3.36
   2 -14   5    6.38    0.71
   2 -14   5    7.11    0.82
  -2  14  -6   20.58    1.65
  -2  14  -6   20.47    1.61
   2 -14   6   17.24    1.40
   2 -14   6   15.02    1.32
  -2  14  -7    7.17    0.85
  -2  14  -7    6.22    0.74
   2 -14   7    3.36    0.55
   2 -14   7    3.31    0.59
  -2  14  -8    0.56    0.38
  -2  14  -8    0.95    0.41
   2 -14   8    2.25    0.52
   2 -14   8    1.88    0.48
  -2  14  -9   25.86    2.00
  -2  14  -9   24.95    1.89
   2 -14   9   22.80    1.76
   2 -14   9   21.53    1.73
  -2  14 -10   40.29    2.84
  -2  14 -10   41.73    2.99
   2 -14  10   38.99    2.78
   2 -14  10   37.64    2.73
  -2  14 -11   22.19    1.76
  -2  14 -11   22.37    1.74
   2 -14  11   23.52    1.88
   2 -14  11   22.19    1.75
  -2  14 -12    9.26    0.98
  -2  14 -12   11.39    1.09
   2 -14  12   15.05    1.37
   2 -14  12   18.24    1.51
  -2  14 -13   17.24    1.43
  -2  14 -13   16.61    1.41
   2 -14  13   13.23    1.23
   2 -14  13   16.89    1.45
  -2  13  13   14.70    0.98
  -2  13  12   16.47    1.20
  -2  13  12   18.43    1.31
   2 -13 -12   19.73    1.40
   2 -13 -12   21.27    1.49
  -2  13  11   24.66    1.74
  -2  13  11   25.31    1.77
   2 -13 -11   25.25    1.78
   2 -13 -11   24.64    1.73
  -2  13  10   67.50    4.40
  -2  13  10   59.90    3.94
   2 -13 -10   52.28    3.47
   2 -13 -10   52.61    3.47
  -2  13   9   10.19    0.91
   2 -13  -9   11.59    0.99
  -2  13   8   76.51    5.00
  -2  13   8   61.52    4.06
   2 -13  -8   67.26    4.40
   2 -13  -7   53.03    3.58
   2 -13  -7   54.53    3.63
  -2  13   6   94.44    6.15
  -2  13   6  109.30    7.03
  -2  13   5  144.50    9.26
  -2  13   5  177.60   11.27
   2 -13  -5  134.40    8.66
   2 -13  -5  122.80    7.88
  -2  13   4   39.59    2.76
  -2  13   4   31.70    2.23
  -2  13   3    0.56    0.35
  -2  13   3    0.24    0.31
   2 -13  -3    0.25    0.28
   2 -13  -3   -0.37    0.27
  -2  13   2   37.67    2.67
  -2  13   2   40.94    2.83
  -2  13   1   47.99    3.31
  -2  13   1   45.41    3.12
   2 -13  -1   50.49    3.44
   2 -13  -1   51.87    3.50
  -2  13   0   19.43    1.54
  -2  13   0   20.37    1.56
   2 -13   0   18.46    1.43
   2 -13   0   21.31    1.64
  -2  13  -1   55.67    3.78
  -2  13  -1   57.73    3.88
   2 -13   1   41.00    2.87
   2 -13   1   46.45    3.17
  -2  13  -2   50.29    3.46
  -2  13  -2   56.28    3.79
   2 -13   2   38.09    2.66
   2 -13   2   34.54    2.48
  -2  13  -3    0.40    0.33
  -2  13  -3   -0.25    0.27
   2 -13   3    0.29    0.30
   2 -13   3   -0.16    0.30
  -2  13  -4   43.44    3.00
  -2  13  -4   45.05    3.14
   2 -13   4   40.35    2.85
  -2  13  -5  130.20    8.39
   2 -13   5  128.50    8.32
  -2  13  -6  110.10    7.22
   2 -13   6   92.76    6.06
  -2  13  -7   46.72    3.27
  -2  13  -7   48.76    3.35
   2 -13   7   41.58    2.93
   2 -13   7   42.66    2.97
  -2  13  -8   57.32    3.92
  -2  13  -8   64.25    4.31
   2 -13   8   73.96    4.95
   2 -13   8   82.04    5.41
  -2  13  -9   10.02    0.98
  -2  13  -9    7.55    0.82
   2 -13   9    7.92    0.89
   2 -13   9   10.23    0.99
  -2  13 -10   41.82    2.99
  -2  13 -10   51.07    3.50
   2 -13  10   64.24    4.31
   2 -13  10   56.73    3.89
  -2  13 -11   24.36    1.85
  -2  13 -11   24.77    1.92
   2 -13  11   24.51    1.87
   2 -13  11   23.11    1.83
  -2  13 -12   23.47    1.85
  -2  13 -12   20.65    1.62
   2 -13  12   17.17    1.47
   2 -13  12   16.44    1.41
  -2  13 -13   10.91    1.04
  -2  13 -13   10.68    1.08
   2 -13  13   13.63    1.28
   2 -13  13   16.55    1.41
  -2  13 -14   12.06    1.12
  -2  13 -14   10.20    1.04
   2 -13  14    8.31    0.94
   2 -13  14    8.55    0.92
  -2  13 -15    4.35    0.65
  -2  13 -15    3.99    0.62
   2 -13  15    8.81    0.98
   2 -13  15    6.76    0.80
  -2  12  12   39.99    2.61
  -2  12  12   43.47    2.82
   2 -12 -12   37.85    2.46
   2 -12 -12   33.71    2.20
  -2  12  11   25.09    1.73
  -2  12  11   22.93    1.59
   2 -12 -11   25.69    1.76
   2 -12 -11   27.39    1.87
  -2  12  10   33.44    2.26
  -2  12  10   37.18    2.49
   2 -12 -10   33.57    2.27
   2 -12 -10   40.00    2.68
  -2  12   9   64.02    4.20
  -2  12   9   63.82    4.16
   2 -12  -9   72.16    4.69
   2 -12  -9   65.30    4.24
   2 -12  -8    6.18    0.65
   2 -12  -8    8.17    0.73
  -2  12   6   69.33    4.57
  -2  12   6   59.50    3.92
   2 -12  -6   59.06    3.89
   2 -12  -6   66.75    4.40
  -2  12   5   38.00    2.60
  -2  12   5   39.91    2.75
  -2  12   4   16.49    1.31
  -2  12   4   16.70    1.29
   2 -12  -4    8.93    0.85
   2 -12  -4    8.38    0.79
  -2  12   3   44.71    3.07
  -2  12   3   43.55    2.96
   2 -12  -3   39.14    2.70
   2 -12  -3   45.62    3.08
  -2  12   2   22.86    1.69
  -2  12   2   22.95    1.73
   2 -12  -2   36.64    2.55
   2 -12  -2   28.54    2.03
  -2  12   1   67.19    4.43
  -2  12   1   84.12    5.52
  -2  12   0   77.38    5.11
   2 -12   0   81.80    5.38
   2 -12   0   75.81    4.97
  -2  12  -1   81.45    5.32
  -2  12  -1   72.94    4.83
   2 -12   1   75.18    4.98
   2 -12   1   70.47    4.65
  -2  12  -2   26.24    1.94
  -2  12  -2   25.15    1.84
   2 -12   2   24.43    1.83
   2 -12   2   20.38    1.55
  -2  12  -3   41.25    2.88
  -2  12  -3   42.52    2.92
   2 -12   3   44.28    3.08
   2 -12   3   43.24    2.97
  -2  12  -4    9.89    0.95
  -2  12  -4    8.96    0.87
   2 -12   4   17.31    1.40
   2 -12   4   16.48    1.32
  -2  12  -5   60.73    4.11
  -2  12  -5   50.43    3.43
   2 -12   5   41.92    2.93
   2 -12   5   39.02    2.71
  -2  12  -6   51.03    3.53
  -2  12  -6   64.05    4.28
   2 -12   6   62.14    4.19
   2 -12   6   60.40    4.04
  -2  12  -7   68.43    4.60
  -2  12  -7   72.48    4.81
   2 -12   7   83.73    5.49
   2 -12   7   78.44    5.21
  -2  12  -9   65.29    4.41
  -2  12  -9   74.18    4.92
   2 -12   9   53.73    3.70
   2 -12   9   58.02    3.91
  -2  12 -10   36.18    2.58
  -2  12 -10   35.43    2.56
   2 -12  10   40.37    2.88
   2 -12  10   39.33    2.77
  -2  12 -11   25.21    1.94
  -2  12 -11   24.13    1.83
   2 -12  11   26.11    1.95
   2 -12  11   27.27    2.07
  -2  12 -12   35.78    2.56
  -2  12 -12   34.64    2.53
   2 -12  12   38.03    2.75
   2 -12  12   35.26    2.52
  -2  12 -13   31.53    2.35
  -2  12 -13   34.26    2.48
   2 -12  13   27.05    2.03
   2 -12  13   27.50    2.11
  -2  12 -14   -0.40    0.34
  -2  12 -14   -0.18    0.28
   2 -12  14    1.36    0.44
   2 -12  14    0.66    0.39
  -2  12 -15   21.12    1.72
  -2  12 -15   19.30    1.56
   2 -12  15   15.80    1.41
   2 -12  15   18.52    1.51
  -2  12 -16    3.03    0.56
  -2  12 -16    3.43    0.61
   2 -12  16    3.29    0.58
   2 -12  16    3.22    0.61
  -2  12 -17   13.53    1.29
  -2  12 -17   11.52    1.08
   2 -12  17   12.31    1.18
   2 -12  17   13.45    1.26
  -2  12 -18    1.54    0.52
  -2  11  12    8.13    0.59
  -2  11  12    9.02    0.65
   2 -11 -12    5.89    0.46
   2 -11 -12    5.99    0.47
  -2  11  11   89.10    5.65
  -2  11  11   86.52    5.50
   2 -11 -11  112.40    7.10
   2 -11 -11   95.51    6.05
  -2  11  10    6.62    0.60
  -2  11  10    8.07    0.69
   2 -11 -10   12.41    0.95
   2 -11 -10   12.31    0.93
  -2  11   9   68.93    4.47
  -2  11   9   62.01    4.03
   2 -11  -8   54.19    3.56
   2 -11  -8   56.12    3.66
  -2  11   7   40.24    2.71
  -2  11   7   39.85    2.66
   2 -11  -7   26.41    1.86
   2 -11  -7   25.05    1.76
  -2  11   6   39.34    2.67
  -2  11   6   37.02    2.49
   2 -11  -6   40.49    2.75
  -2  11   4   35.09    2.40
  -2  11   4   31.28    2.20
   2 -11  -4   16.86    1.30
   2 -11  -4   20.83    1.54
  -2  11   3   12.87    1.07
  -2  11   3   13.14    1.05
   2 -11  -3   14.14    1.13
   2 -11  -3   14.57    1.15
  -2  11   2   43.72    2.95
  -2  11   2   51.36    3.46
   2 -11  -2   47.96    3.21
   2 -11  -2   49.39    3.32
   2 -11  -1  103.50    6.66
   2 -11  -1  103.40    6.68
  -2  11   0    0.68    0.34
  -2  11   0    0.80    0.29
   2 -11   0    0.94    0.32
   2 -11   0    1.04    0.34
  -2  11  -1  128.70    8.23
  -2  11  -1  109.40    7.09
   2 -11   1   82.48    5.43
   2 -11   1   74.55    4.92
  -2  11  -2   42.14    2.87
  -2  11  -2   46.89    3.21
   2 -11   2   48.84    3.29
   2 -11   2   41.00    2.85
  -2  11  -3   14.97    1.19
  -2  11  -3   13.22    1.13
   2 -11   3   10.55    0.92
   2 -11   3   11.34    1.01
  -2  11  -4   19.52    1.49
  -2  11  -4   20.78    1.61
   2 -11   4   33.08    2.36
   2 -11   4   31.92    2.25
  -2  11  -5   37.24    2.63
  -2  11  -5   36.27    2.52
   2 -11   5   13.28    1.11
   2 -11   5   15.63    1.30
  -2  11  -6   43.99    3.05
  -2  11  -6   44.12    3.01
   2 -11   6   41.70    2.87
   2 -11   6   44.35    3.08
  -2  11  -7   22.72    1.70
  -2  11  -7   24.89    1.89
   2 -11   7   35.02    2.52
   2 -11   7   39.63    2.76
  -2  11  -8   56.23    3.78
  -2  11  -8   56.98    3.87
   2 -11   8   56.26    3.79
   2 -11   8   51.04    3.51
  -2  11  -9   72.91    4.82
  -2  11  -9   71.63    4.80
   2 -11   9   67.02    4.50
   2 -11   9   67.31    4.47
  -2  11 -10   11.80    1.06
   2 -11  10    7.46    0.83
  -2  11 -11   94.07    6.20
   2 -11  11   87.48    5.74
  -2  11 -12    6.39    0.75
  -2  11 -12    6.72    0.81
   2 -11  12    9.36    0.92
   2 -11  12    9.24    0.96
  -2  11 -13    8.38    0.87
  -2  11 -13    9.00    0.96
   2 -11  13    5.72    0.73
   2 -11  13    5.83    0.75
  -2  11 -14   19.93    1.58
  -2  11 -14   14.76    1.33
   2 -11  14   20.32    1.61
   2 -11  14   16.18    1.41
  -2  11 -15   19.74    1.58
  -2  11 -15   20.48    1.67
   2 -11  15   22.51    1.81
   2 -11  15   23.42    1.83
  -2  11 -16    2.13    0.50
  -2  11 -16    1.64    0.50
   2 -11  16    2.40    0.53
   2 -11  16    2.82    0.57
  -2  11 -17   21.68    1.73
  -2  11 -17   23.07    1.79
   2 -11  17   14.87    1.34
   2 -11  17   13.08    1.26
  -2  11 -18    2.63    0.51
  -2  11 -18    2.67    0.57
   2 -11  18    5.29    0.75
   2 -11  18    5.82    0.79
  -2  11 -19    3.59    0.62
  -2  11 -19    3.38    0.56
   2 -11  19    4.49    0.69
   2 -11  19    3.99    0.67
  -2  10  11    2.28    0.28
  -2  10  11    1.86    0.25
   2 -10 -11    2.16    0.26
   2 -10 -11    2.20    0.27
  -2  10  10   37.03    2.43
  -2  10  10   44.77    2.90
   2 -10 -10   40.71    2.66
   2 -10 -10   38.94    2.53
  -2  10   9   13.96    1.02
  -2  10   9   13.79    1.03
   2 -10  -9   16.05    1.15
   2 -10  -9   13.26    0.98
  -2  10   8    0.85    0.23
  -2  10   8    1.58    0.30
   2 -10  -8    3.05    0.41
   2 -10  -8    3.52    0.41
  -2  10   6   49.86    3.31
  -2  10   6   41.16    2.75
   2 -10  -6   69.31    4.49
   2 -10  -6   77.74    5.01
  -2  10   5   28.48    1.99
  -2  10   5   26.44    1.84
   2 -10  -5   25.31    1.77
   2 -10  -5   24.88    1.75
  -2  10   4   13.49    1.04
  -2  10   4   11.09    0.95
   2 -10  -4   12.36    0.98
  -2  10   2    5.81    0.61
  -2  10   2    6.67    0.68
   2 -10  -2    4.97    0.54
  -2  10   1   19.30    1.43
  -2  10   1   20.68    1.54
   2 -10  -1   18.22    1.38
   2 -10  -1   19.86    1.46
  -2  10   0  350.50   22.00
  -2  10   0  386.80   24.28
  -2  10  -1   20.60    1.52
  -2  10  -1   21.27    1.59
  -2  10  -2    4.80    0.56
  -2  10  -2    4.99    0.59
   2 -10   2    5.09    0.58
   2 -10   2    5.83    0.65
  -2  10  -3   19.25    1.48
  -2  10  -3   16.17    1.27
   2 -10   3   17.80    1.36
   2 -10   3   17.42    1.36
  -2  10  -4   17.59    1.39
  -2  10  -4   16.09    1.27
   2 -10   4    8.82    0.84
   2 -10   4    9.34    0.85
  -2  10  -5   22.78    1.68
  -2  10  -5   25.32    1.87
   2 -10   5   26.31    1.90
   2 -10   5   20.71    1.60
  -2  10  -6   60.99    4.05
  -2  10  -6   64.58    4.31
   2 -10   6   51.17    3.45
   2 -10   6   51.20    3.49
   2 -10   7    8.24    0.78
   2 -10   7    7.22    0.77
  -2  10  -8    2.52    0.46
  -2  10  -8    4.27    0.59
   2 -10   8    1.36    0.36
   2 -10   8    2.07    0.47
  -2  10  -9   14.43    1.18
  -2  10  -9   12.55    1.10
   2 -10   9   15.38    1.25
   2 -10   9   11.82    1.09
  -2  10 -10   36.72    2.56
  -2  10 -10   33.33    2.41
   2 -10  10   36.17    2.55
   2 -10  10   32.93    2.40
  -2  10 -11    1.53    0.38
  -2  10 -11    1.29    0.42
   2 -10  11    1.30    0.40
   2 -10  11    2.20    0.47
  -2  10 -12  144.20    9.24
   2 -10  12  133.30    8.62
  -2  10 -13   11.71    1.11
   2 -10  13   13.95    1.20
  -2  10 -14   28.37    2.07
  -2  10 -14   23.70    1.83
   2 -10  14   29.23    2.14
   2 -10  14   22.51    1.78
  -2  10 -15    1.53    0.46
  -2  10 -15    1.80    0.44
   2 -10  15    0.93    0.40
   2 -10  15    1.88    0.48
  -2  10 -16    4.07    0.60
  -2  10 -16    3.51    0.61
   2 -10  16    1.79    0.48
   2 -10  16    2.00    0.48
  -2  10 -17    1.38    0.47
  -2  10 -17    1.13    0.42
   2 -10  17    1.12    0.43
   2 -10  17    1.03    0.45
  -2  10 -18   10.70    1.10
  -2  10 -18    9.61    0.98
   2 -10  18    7.13    0.86
   2 -10  18    7.77    0.90
  -2  10 -19   -0.48    0.32
   2 -10  19    0.16    0.40
   2 -10  19   -0.14    0.35
  -2  10 -20   13.86    1.24
  -2  10 -20   13.10    1.25
   2 -10  20   10.38    1.09
   2 -10  20   11.90    1.22
  -2  10 -21    0.66    0.46
  -2  10 -21    0.41    0.36
   2 -10  21    1.02    0.41
   2 -10  21    0.47    0.37
   2  -9 -11  143.20    8.96
   2  -9 -11  135.60    8.48
  -2   9  10   16.01    1.09
  -2   9  10   15.30    1.05
   2  -9 -10   20.07    1.34
   2  -9 -10   21.94    1.47
  -2   9   9    2.48    0.29
  -2   9   9    3.23    0.36
   2  -9  -9    4.08    0.40
   2  -9  -9    3.83    0.39
  -2   9   8   32.16    2.15
  -2   9   8   35.50    2.33
   2  -9  -8   25.07    1.69
   2  -9  -8   27.48    1.85
  -2   9   7   38.33    2.52
  -2   9   7   37.36    2.48
   2  -9  -7   57.66    3.72
   2  -9  -7   66.36    4.28
  -2   9   6   15.85    1.17
  -2   9   6   16.53    1.19
   2  -9  -6    4.16    0.44
   2  -9  -6    5.06    0.50
  -2   9   5   32.71    2.23
  -2   9   5   37.60    2.51
   2  -9  -4   67.08    4.34
   2  -9  -4   75.41    4.88
  -2   9   3   22.09    1.58
  -2   9   3   25.59    1.77
   2  -9  -3   26.77    1.85
   2  -9  -3   26.06    1.84
  -2   9   2   27.73    1.91
  -2   9   2   21.96    1.58
   2  -9  -2   25.34    1.80
   2  -9  -2   22.49    1.59
   2  -9  -1  198.30   12.58
  -2   9   0  341.90   21.46
   2  -9   0  351.60   22.04
  -2   9  -1  229.00   14.47
  -2   9  -1  216.80   13.68
   2  -9   1  241.90   15.23
   2  -9   1  223.60   14.13
  -2   9  -2   25.16    1.82
  -2   9  -2   23.85    1.71
   2  -9   2   25.56    1.84
   2  -9   2   26.66    1.88
  -2   9  -3   27.44    1.94
  -2   9  -3   24.93    1.82
   2  -9   3   21.41    1.56
   2  -9   3   19.38    1.47
  -2   9  -4   76.15    5.00
  -2   9  -4   80.21    5.22
   2  -9   4  104.60    6.76
   2  -9   4   96.90    6.25
  -2   9  -5   25.29    1.85
  -2   9  -5   27.72    1.97
   2  -9   5   31.23    2.18
   2  -9   5   32.52    2.30
  -2   9  -6    3.46    0.51
  -2   9  -6    4.54    0.57
   2  -9   6   13.37    1.09
   2  -9   6   14.36    1.19
  -2   9  -7   59.14    3.93
  -2   9  -7   59.84    4.01
   2  -9   7   34.43    2.43
   2  -9   7   37.78    2.60
  -2   9  -8   25.60    1.85
  -2   9  -8   23.29    1.76
   2  -9   8   34.21    2.39
   2  -9   8   31.83    2.28
  -2   9  -9    4.04    0.54
  -2   9  -9    3.95    0.57
  -2   9 -10   20.07    1.56
  -2   9 -10   17.59    1.38
   2  -9  10   14.49    1.23
   2  -9  10   12.89    1.09
  -2   9 -11  122.00    7.85
  -2   9 -11  129.60    8.37
   2  -9  11  145.40    9.36
   2  -9  11  147.80    9.47
  -2   9 -12   43.38    2.98
  -2   9 -12   52.96    3.62
   2  -9  12   31.93    2.29
   2  -9  12   33.90    2.45
  -2   9 -13    9.64    0.98
  -2   9 -13   11.82    1.05
   2  -9  13   17.49    1.40
   2  -9  13   18.73    1.51
  -2   9 -14   43.42    3.00
   2  -9  14   38.35    2.74
   2  -9  14   36.12    2.62
  -2   9 -15   61.10    4.16
   2  -9  15   55.88    3.81
  -2   9 -16   70.62    4.76
  -2   9 -16   63.45    4.25
   2  -9  16   74.23    4.95
   2  -9  16   78.26    5.24
  -2   9 -17   12.88    1.15
  -2   9 -17   12.63    1.17
   2  -9  17    6.96    0.82
   2  -9  17    8.27    0.93
  -2   9 -18    3.66    0.59
  -2   9 -18    3.56    0.61
   2  -9  18    4.28    0.66
   2  -9  18    5.33    0.74
  -2   9 -19    2.10    0.54
  -2   9 -19    2.54    0.53
   2  -9  19    0.63    0.41
   2  -9  19    1.58    0.50
  -2   9 -20    3.39    0.59
  -2   9 -20    3.50    0.64
   2  -9  20    7.49    0.98
   2  -9  20    7.88    0.98
  -2   9 -21   22.92    1.82
  -2   9 -21   28.35    2.19
   2  -9  21   27.31    2.09
   2  -9  21   22.97    1.88
  -2   9 -22    3.03    0.59
  -2   9 -22    2.08    0.57
   2  -9  22    1.37    0.48
   2  -9  22    2.43    0.55
  -2   9 -23    8.73    0.95
   2  -9  23    5.85    0.93
   2  -9  23    7.63    0.94
  -2   8  10   59.53    3.75
  -2   8  10   63.53    4.01
   2  -8 -10   77.99    4.90
   2  -8 -10   78.55    4.94
  -2   8   9   56.07    3.57
  -2   8   9   66.26    4.20
   2  -8  -9   50.46    3.22
   2  -8  -9   44.24    2.84
  -2   8   8   16.74    1.15
  -2   8   8   17.32    1.20
   2  -8  -8   15.57    1.09
   2  -8  -8   16.82    1.15
  -2   8   7  111.00    7.02
  -2   8   7   90.88    5.77
  -2   8   6   36.42    2.40
  -2   8   6   45.14    2.95
  -2   8   5   63.35    4.08
   2  -8  -5   69.20    4.45
   2  -8  -5   56.78    3.67
  -2   8   4   85.18    5.43
  -2   8   4   72.83    4.69
   2  -8  -4   82.19    5.28
   2  -8  -4   86.27    5.51
  -2   8   3   89.89    5.76
  -2   8   3   82.55    5.28
   2  -8  -3   53.02    3.46
   2  -8  -3   49.78    3.28
  -2   8   2   66.28    4.28
  -2   8   2   55.60    3.64
   2  -8  -2   46.29    3.04
   2  -8  -2   46.69    3.10
  -2   8   1  174.10   10.99
  -2   8   1  176.70   11.17
   2  -8  -1  197.30   12.46
   2  -8  -1  215.10   13.54
  -2   8   0  221.40   13.93
  -2   8   0  235.00   14.80
   2  -8   0  239.30   15.07
   2  -8   0  254.50   15.99
  -2   8  -1  211.60   13.33
   2  -8   1  194.90   12.32
   2  -8   2   56.61    3.72
  -2   8  -3   54.39    3.58
  -2   8  -3   48.81    3.27
   2  -8   3   84.66    5.49
   2  -8   3   81.25    5.25
  -2   8  -4   79.37    5.18
  -2   8  -4   73.76    4.80
   2  -8   4   79.53    5.15
   2  -8   4   80.03    5.21
  -2   8  -5   59.41    3.91
  -2   8  -5   65.55    4.33
   2  -8   5   65.94    4.32
   2  -8   5   65.54    4.33
  -2   8  -6   41.44    2.81
  -2   8  -6   43.03    2.94
   2  -8   6   41.63    2.82
   2  -8   6   40.43    2.78
  -2   8  -7  120.90    7.78
  -2   8  -7  119.50    7.66
   2  -8   7  109.70    7.09
   2  -8   7  106.50    6.85
  -2   8  -8   19.00    1.47
  -2   8  -8   16.57    1.28
   2  -8   8   17.52    1.34
   2  -8   8   18.34    1.44
  -2   8  -9   54.58    3.68
  -2   8  -9   50.44    3.38
   2  -8   9   52.07    3.54
   2  -8   9   49.29    3.31
  -2   8 -10   74.55    4.89
  -2   8 -10   63.55    4.25
   2  -8  10   56.74    3.79
   2  -8  10   60.49    4.07
  -2   8 -11  122.10    7.89
  -2   8 -11  122.80    7.89
   2  -8  11  123.60    7.96
   2  -8  11  114.10    7.40
  -2   8 -12   66.28    4.39
  -2   8 -12   64.85    4.35
   2  -8  12   93.14    6.11
   2  -8  12  100.40    6.53
  -2   8 -13   27.40    1.99
  -2   8 -13   28.93    2.13
   2  -8  13   37.58    2.65
   2  -8  13   38.38    2.73
  -2   8 -14   16.62    1.39
  -2   8 -14   17.15    1.36
   2  -8  14   15.22    1.30
   2  -8  14   18.37    1.48
  -2   8 -15   39.88    2.85
  -2   8 -15   48.80    3.33
   2  -8  15   37.00    2.62
   2  -8  15   41.61    2.94
  -2   8 -16   84.77    5.57
   2  -8  16   51.56    3.58
  -2   8 -17   75.33    5.04
   2  -8  17   86.64    5.72
  -2   8 -18   10.79    1.02
   2  -8  18    9.09    0.98
   2  -8  18   11.30    1.08
  -2   8 -19   20.37    1.65
  -2   8 -19   19.15    1.55
   2  -8  19   10.26    1.05
   2  -8  19   10.47    1.08
  -2   8 -20    5.50    0.75
  -2   8 -20    6.91    0.88
   2  -8  20    8.05    0.93
   2  -8  20    7.20    0.86
   2  -8  21   20.45    1.73
   2  -8  21   19.54    1.62
  -2   8 -22   19.99    1.63
  -2   8 -22   18.59    1.62
   2  -8  22   18.30    1.60
   2  -8  22   15.24    1.40
  -2   8 -23   14.62    1.40
  -2   8 -23   13.96    1.31
   2  -8  23   13.34    1.29
   2  -8  23    9.90    1.07
  -2   8 -24    2.05    0.59
  -2   8 -24    2.36    0.55
   2  -8  24    2.56    0.59
   2  -8  24    1.25    0.52
  -2   7   9   41.27    2.62
  -2   7   9   40.49    2.57
   2  -7  -9   31.95    2.05
   2  -7  -9   32.25    2.06
  -2   7   8   94.49    5.95
  -2   7   8  105.00    6.61
  -2   7   7   61.74    3.94
  -2   7   7   62.10    3.95
   2  -7  -7   82.84    5.23
   2  -7  -7  101.40    6.40
  -2   7   6  129.10    8.14
  -2   7   6  124.40    7.83
  -2   7   5  103.00    6.53
  -2   7   5  114.60    7.23
   2  -7  -5  103.60    6.56
   2  -7  -5  107.70    6.81
  -2   7   4  278.30   17.41
  -2   7   4  302.30   18.92
   2  -7  -4  385.90   24.11
   2  -7  -4  330.50   20.66
  -2   7   3   19.80    1.39
  -2   7   3   20.54    1.42
   2  -7  -3   20.09    1.39
   2  -7  -3   19.69    1.38
  -2   7   2   68.02    4.37
  -2   7   2   65.78    4.25
   2  -7  -2  108.70    6.90
   2  -7  -2  106.00    6.75
   2  -7  -1  226.40   14.24
   2  -7  -1  219.30   13.78
  -2   7   0   92.48    5.93
  -2   7   0   98.22    6.26
   2  -7   0   86.62    5.54
   2  -7   0   94.00    6.03
  -2   7  -1  199.80   12.58
  -2   7  -1  193.40   12.20
   2  -7   1  277.00   17.38
   2  -7   1  265.20   16.67
  -2   7  -2  114.70    7.30
  -2   7  -2  105.60    6.76
   2  -7   2   64.19    4.19
   2  -7   2   63.89    4.15
  -2   7  -3   17.03    1.25
   2  -7   3   21.81    1.57
  -2   7  -5   98.49    6.35
  -2   7  -5   86.98    5.60
   2  -7   5  100.70    6.49
   2  -7   5  106.10    6.79
  -2   7  -6  144.20    9.20
  -2   7  -6  142.00    9.03
   2  -7   6  118.30    7.56
   2  -7   6  118.70    7.61
  -2   7  -7   89.68    5.78
  -2   7  -7   87.77    5.70
   2  -7   7   60.01    3.95
   2  -7   7   58.80    3.91
  -2   7  -8   92.45    5.97
  -2   7  -8   83.26    5.43
   2  -7   8   97.96    6.31
   2  -7   8  103.50    6.69
  -2   7  -9   28.54    2.01
  -2   7  -9   30.07    2.14
   2  -7   9   39.27    2.73
   2  -7   9   38.55    2.64
  -2   7 -10   46.68    3.18
  -2   7 -10   42.15    2.86
   2  -7  10   73.75    4.87
   2  -7  10   77.87    5.09
   2  -7  11   44.74    3.08
   2  -7  11   44.44    3.02
  -2   7 -12    9.48    0.92
  -2   7 -12    9.15    0.85
   2  -7  12    6.49    0.69
   2  -7  12    6.56    0.73
  -2   7 -13   25.32    1.85
  -2   7 -13   24.31    1.85
   2  -7  13   34.44    2.43
   2  -7  13   29.19    2.13
  -2   7 -14   64.53    4.33
  -2   7 -14   69.58    4.59
   2  -7  14   56.88    3.86
   2  -7  14   58.30    3.93
   2  -7  15   22.86    1.79
   2  -7  15   19.92    1.57
  -2   7 -16  102.30    6.71
  -2   7 -16  101.60    6.61
   2  -7  16   85.61    5.61
   2  -7  16   83.99    5.55
  -2   7 -17   27.29    2.07
   2  -7  17   39.67    2.78
   2  -7  17   34.94    2.53
  -2   7 -18  104.80    6.82
   2  -7  18  119.00    7.76
  -2   7 -19    3.01    0.58
   2  -7  19    2.29    0.54
  -2   7 -20   24.01    1.88
  -2   7 -20   24.92    1.91
   2  -7  20   42.72    3.04
   2  -7  20   39.00    2.80
  -2   7 -21   19.35    1.58
  -2   7 -21   23.79    1.89
   2  -7  21   19.10    1.66
   2  -7  21   22.08    1.79
  -2   7 -22    4.26    0.69
  -2   7 -22    4.67    0.67
   2  -7  22   10.68    1.15
   2  -7  22   12.51    1.23
  -2   7 -23    3.22    0.60
  -2   7 -23    3.67    0.67
   2  -7  23    4.95    0.75
   2  -7  23    4.73    0.71
  -2   7 -24    3.16    0.59
  -2   7 -24    2.96    0.62
   2  -7  24    6.37    0.82
   2  -7  24    6.24    0.84
  -2   6   8  127.50    7.97
  -2   6   8  112.30    7.03
  -2   6   7    0.49    0.15
  -2   6   7    0.39    0.13
   2  -6  -7    3.78    0.33
   2  -6  -7    4.35    0.36
  -2   6   6  143.60    9.00
  -2   6   6  158.40    9.93
   2  -6  -6  148.20    9.29
   2  -6  -6  182.50   11.43
  -2   6   5   77.88    4.93
  -2   6   5   63.98    4.08
   2  -6  -5   78.62    5.02
  -2   6   4   67.37    4.30
  -2   6   4   70.68    4.49
   2  -6  -4  100.20    6.33
   2  -6  -4  102.70    6.50
  -2   6   3   51.10    3.28
  -2   6   3   48.60    3.15
   2  -6  -3   32.12    2.13
   2  -6  -3   30.83    2.03
  -2   6   2  261.80   16.40
  -2   6   2  261.40   16.36
  -2   6   1  139.30    8.78
  -2   6   1  173.70   10.94
   2  -6  -1  185.40   11.65
   2  -6  -1  183.50   11.55
  -2   6   0  106.00    6.73
  -2   6   0  103.00    6.56
  -2   6  -1  172.00   10.85
  -2   6  -1  198.00   12.45
   2  -6   1  169.50   10.70
   2  -6   1  163.10   10.28
  -2   6  -2  283.20   17.75
  -2   6  -2  282.50   17.73
   2  -6   2  234.20   14.70
   2  -6   2  240.50   15.12
  -2   6  -3   29.68    2.04
  -2   6  -3   31.88    2.15
   2  -6   3   46.13    3.06
   2  -6   3   50.61    3.32
  -2   6  -4   90.63    5.80
  -2   6  -4   88.66    5.71
   2  -6   4   67.98    4.40
   2  -6   4   74.48    4.84
  -2   6  -5   72.74    4.70
  -2   6  -5   74.72    4.86
   2  -6   5   65.18    4.27
   2  -6   5   59.69    3.91
  -2   6  -7    4.06    0.50
   2  -6   7    0.46    0.24
  -2   6  -8  103.50    6.67
  -2   6  -8  113.00    7.22
   2  -6   8  112.30    7.22
   2  -6   8  101.50    6.52
  -2   6  -9   73.72    4.79
  -2   6  -9   75.06    4.91
   2  -6   9   49.10    3.28
   2  -6   9   45.77    3.11
  -2   6 -10  158.90   10.09
  -2   6 -10  158.40   10.09
   2  -6  10  140.80    9.02
   2  -6  10  130.80    8.36
  -2   6 -11   31.25    2.17
  -2   6 -11   32.08    2.26
   2  -6  11   29.01    2.05
   2  -6  11   28.70    2.08
  -2   6 -12   30.94    2.21
  -2   6 -12   33.32    2.32
   2  -6  12   15.96    1.29
   2  -6  12   14.46    1.18
  -2   6 -13   33.93    2.37
  -2   6 -13   31.77    2.28
   2  -6  13   40.22    2.77
   2  -6  13   33.10    2.37
  -2   6 -14    6.21    0.72
  -2   6 -14    7.94    0.79
   2  -6  14    8.06    0.84
   2  -6  14    6.83    0.74
  -2   6 -15    7.25    0.76
  -2   6 -15    8.27    0.87
   2  -6  15    8.41    0.85
   2  -6  15    8.05    0.84
  -2   6 -16   84.91    5.61
  -2   6 -16   89.50    5.84
   2  -6  16   99.40    6.50
   2  -6  16   93.49    6.10
  -2   6 -17   26.89    2.03
  -2   6 -17   25.17    1.88
   2  -6  17   22.48    1.72
   2  -6  17   22.31    1.75
  -2   6 -18    0.73    0.39
  -2   6 -18    1.00    0.36
   2  -6  18    0.12    0.38
   2  -6  18    0.56    0.36
  -2   6 -19   10.48    1.04
  -2   6 -19   13.55    1.18
   2  -6  19    8.68    0.94
   2  -6  19    9.68    1.00
  -2   6 -20    0.58    0.39
  -2   6 -21   12.20    1.18
  -2   6 -21   12.16    1.15
   2  -6  21   15.20    1.40
   2  -6  21   16.38    1.42
  -2   6 -22   22.22    1.83
  -2   6 -22   27.64    2.09
   2  -6  22   18.12    1.58
   2  -6  22   20.43    1.67
  -2   6 -23    1.63    0.51
  -2   6 -23    1.41    0.45
   2  -6  23    4.46    0.72
   2  -6  23    4.73    0.69
  -2   6 -24    2.45    0.54
  -2   6 -24    1.95    0.61
   2  -6  24    2.89    0.62
   2  -6  24    3.08    0.64
  -2   6 -25    5.23    0.79
  -2   6 -25    5.76    0.78
   2  -6  25    4.87    0.75
   2  -6  25    5.79    0.82
  -2   5   8  130.70    8.17
   2  -5  -8  130.80    8.18
   2  -5  -8  115.60    7.23
  -2   5   7  130.00    8.12
  -2   5   7  147.50    9.21
   2  -5  -7   96.75    6.06
   2  -5  -7   99.03    6.20
  -2   5   6   71.06    4.48
  -2   5   6   68.37    4.30
  -2   5   5  308.50   19.23
  -2   5   5  325.20   20.28
   2  -5  -5  406.20   25.32
   2  -5  -5  339.90   21.19
  -2   5   4   16.46    1.11
  -2   5   4   17.07    1.16
   2  -5  -4   15.25    1.05
   2  -5  -4   15.30    1.04
  -2   5   3   17.60    1.21
  -2   5   3   18.27    1.24
   2  -5  -3   25.32    1.67
   2  -5  -3   24.54    1.63
  -2   5   2   38.90    2.52
  -2   5   2   38.67    2.52
   2  -5  -2   39.32    2.55
   2  -5  -2   34.26    2.24
  -2   5   1  172.40   10.84
  -2   5   1  183.90   11.54
   2  -5  -1  210.40   13.19
   2  -5  -1  237.30   14.85
  -2   5   0   13.98    1.00
  -2   5   0   16.85    1.19
   2  -5   0   15.13    1.08
   2  -5   0   13.15    0.95
  -2   5  -1  244.20   15.32
  -2   5  -1  276.40   17.30
   2  -5   1  170.80   10.74
   2  -5   1  153.40    9.68
  -2   5  -2   42.47    2.78
  -2   5  -2   38.86    2.57
   2  -5   2   37.80    2.49
   2  -5   2   37.42    2.48
  -2   5  -3   25.12    1.71
  -2   5  -3   25.06    1.73
   2  -5   3   14.77    1.10
   2  -5   3   15.58    1.12
  -2   5  -4   17.24    1.24
  -2   5  -4   17.01    1.24
   2  -5   4   16.50    1.21
   2  -5   4   16.83    1.21
  -2   5  -5  355.90   22.29
  -2   5  -5  351.70   22.01
   2  -5   5  317.40   19.88
   2  -5   5  316.00   19.82
  -2   5  -6   69.42    4.51
  -2   5  -6   76.39    4.92
   2  -5   6   71.32    4.61
   2  -5   6   75.64    4.90
  -2   5  -7   86.34    5.55
  -2   5  -7   89.63    5.78
   2  -5   7  139.50    8.88
   2  -5   7  138.30    8.78
  -2   5  -9   21.36    1.56
   2  -5   9   33.75    2.31
  -2   5 -10   23.71    1.71
  -2   5 -10   19.79    1.44
   2  -5  10   25.85    1.87
   2  -5  10   24.21    1.74
  -2   5 -11   60.95    4.00
  -2   5 -11   67.92    4.47
   2  -5  11   82.58    5.36
   2  -5  11   88.01    5.74
  -2   5 -12   10.25    0.92
  -2   5 -12   10.31    0.88
   2  -5  12   12.00    1.00
   2  -5  12   11.90    1.04
  -2   5 -13   53.14    3.54
  -2   5 -13   53.51    3.61
   2  -5  13   53.79    3.60
   2  -5  13   67.78    4.50
  -2   5 -14   29.88    2.12
  -2   5 -14   27.72    2.02
   2  -5  14   24.98    1.86
   2  -5  14   28.23    2.02
  -2   5 -15   73.12    4.81
  -2   5 -15   69.12    4.60
   2  -5  15   74.92    4.96
   2  -5  15   61.16    4.08
  -2   5 -16   -0.24    0.29
   2  -5  16    0.22    0.32
   2  -5  16   -0.05    0.29
  -2   5 -17   63.09    4.20
  -2   5 -17   59.59    4.02
   2  -5  17   92.02    6.05
   2  -5  17   77.88    5.13
  -2   5 -18    8.57    0.86
  -2   5 -18    8.82    0.91
   2  -5  18    9.24    0.94
  -2   5 -19    2.13    0.45
  -2   5 -19    2.01    0.48
   2  -5  19    0.60    0.42
   2  -5  19    1.13    0.40
  -2   5 -20    5.31    0.69
  -2   5 -20    4.68    0.69
   2  -5  20    3.67    0.60
   2  -5  20    5.69    0.75
   2  -5  21   28.19    2.12
   2  -5  21   27.67    2.11
  -2   5 -22    0.16    0.52
  -2   5 -23    8.77    0.99
  -2   5 -23    8.23    0.90
   2  -5  23    6.53    0.82
   2  -5  23    8.58    0.97
  -2   5 -24    4.12    0.65
  -2   5 -24    4.12    0.74
   2  -5  24    4.53    0.71
   2  -5  24    3.76    0.68
  -2   5 -25    3.13    0.60
  -2   5 -25    1.95    0.59
   2  -5  25    2.79    0.60
   2  -5  25    3.07    0.64
  -2   4   6  315.90   19.67
  -2   4   6  360.70   22.45
   2  -4  -6  332.50   20.71
   2  -4  -6  319.50   19.89
  -2   4   5   63.77    4.01
  -2   4   5   70.05    4.41
   2  -4  -5   46.20    2.92
   2  -4  -5   53.98    3.41
  -2   4   4  230.30   14.37
  -2   4   4  192.70   12.04
   2  -4  -4  215.60   13.45
   2  -4  -4  180.90   11.31
  -2   4   3  127.60    8.00
  -2   4   3  136.80    8.58
   2  -4  -3   98.67    6.21
   2  -4  -3  118.20    7.41
  -2   4   2    8.79    0.64
  -2   4   2    7.83    0.59
   2  -4  -2   12.62    0.87
   2  -4  -2   13.30    0.93
  -2   4   1   55.02    3.51
  -2   4   1   54.57    3.50
   2  -4  -1   28.15    1.84
   2  -4  -1   30.94    2.03
  -2   4   0    2.80    0.32
  -2   4   0    3.58    0.37
   2  -4   0    3.13    0.34
   2  -4   0    3.82    0.36
  -2   4  -1   29.18    1.94
  -2   4  -1   30.86    2.03
   2  -4   1   53.87    3.46
   2  -4   1   56.63    3.65
  -2   4  -2   12.39    0.90
  -2   4  -2   11.06    0.83
   2  -4   2    8.36    0.68
   2  -4   2    7.21    0.58
  -2   4  -3  115.70    7.33
  -2   4  -3  120.20    7.59
   2  -4   3  142.30    8.97
   2  -4   3  137.70    8.70
  -2   4  -4  219.70   13.80
  -2   4  -4  217.30   13.63
   2  -4   4  188.50   11.85
   2  -4   4  191.00   12.02
  -2   4  -5   45.53    3.00
  -2   4  -5   43.23    2.83
   2  -4   5   70.56    4.55
   2  -4   5   62.15    4.01
  -2   4  -6  303.10   19.00
  -2   4  -6  302.40   18.94
   2  -4   6  351.10   21.97
   2  -4   6  361.40   22.63
  -2   4  -7  103.20    6.60
  -2   4  -7  103.70    6.60
   2  -4   7  117.10    7.44
   2  -4   7  121.50    7.74
  -2   4  -8   45.07    2.98
  -2   4  -8   43.69    2.92
   2  -4   8   55.52    3.63
   2  -4   8   52.69    3.48
  -2   4  -9  148.20    9.41
  -2   4  -9  148.60    9.41
   2  -4   9  145.50    9.23
   2  -4   9  175.40   11.11
  -2   4 -11   44.53    3.00
   2  -4  11   24.64    1.76
   2  -4  11   22.39    1.68
  -2   4 -12   13.65    1.07
  -2   4 -12   11.55    0.98
   2  -4  12    8.24    0.77
   2  -4  12    7.92    0.79
  -2   4 -13   42.96    2.89
  -2   4 -13   43.63    2.96
   2  -4  13   43.55    2.98
   2  -4  13   34.73    2.41
  -2   4 -14    8.53    0.84
  -2   4 -14    7.31    0.72
   2  -4  14    7.74    0.77
   2  -4  14    9.39    0.90
  -2   4 -15   24.66    1.83
   2  -4  15   22.12    1.66
   2  -4  15   21.82    1.67
  -2   4 -16  129.40    8.32
  -2   4 -16  134.90    8.62
  -2   4 -17   17.40    1.37
  -2   4 -17   21.55    1.65
   2  -4  17   21.19    1.67
  -2   4 -18    1.32    0.39
  -2   4 -18    1.74    0.42
   2  -4  18    2.88    0.56
   2  -4  18    2.25    0.48
   2  -4  19   69.01    4.59
   2  -4  19   76.52    5.12
  -2   4 -20    2.37    0.46
  -2   4 -20    2.31    0.52
   2  -4  20    3.12    0.57
   2  -4  20    2.49    0.48
  -2   4 -21    1.08    0.39
  -2   4 -21    1.66    0.44
   2  -4  21    2.03    0.50
   2  -4  21    3.11    0.55
  -2   4 -22   51.57    3.59
  -2   4 -22   47.25    3.28
  -2   4 -23    6.91    0.80
   2  -4  23    6.41    0.83
   2  -4  23    4.92    0.72
  -2   4 -24    0.41    0.49
   2  -4  24    0.08    0.52
  -2   4 -26    2.90    0.68
  -2   4 -26    4.86    0.70
   2  -4  26    3.03    0.63
   2  -4  26    2.74    0.63
  -2   3  20  112.50    7.06
  -2   3  18   54.66    3.47
  -2   3  18   54.02    3.41
  -2   3  17  108.00    6.77
  -2   3  17  106.70    6.68
  -2   3  16   46.19    2.92
   2  -3 -16   61.14    3.85
   2  -3 -16   62.53    3.93
  -2   3  15   59.21    3.72
   2  -3 -15   55.55    3.49
   2  -3 -15   55.15    3.47
  -2   3  14   31.55    1.99
   2  -3 -14    9.07    0.60
   2  -3 -14    9.02    0.60
   2  -3  -7   53.38    3.34
   2  -3  -7   48.76    3.05
  -2   3   6  723.30   44.99
  -2   3   6  762.40   47.42
   2  -3  -6  768.30   47.78
   2  -3  -6  745.90   46.39
  -2   3   5  667.60   41.52
  -2   3   5  723.40   44.99
   2  -3  -5  727.10   45.22
   2  -3  -5  793.90   49.36
  -2   3   4  110.30    6.90
  -2   3   4  111.20    6.96
   2  -3  -4  162.30   10.13
   2  -3  -4  158.40    9.89
  -2   3   3   34.82    2.22
  -2   3   3   35.88    2.29
   2  -3  -3   41.23    2.62
   2  -3  -3   43.86    2.78
  -2   3   2  241.80   15.09
  -2   3   2  223.00   13.92
   2  -3  -2  257.80   16.08
   2  -3  -2  262.30   16.36
  -2   3   1   60.25    3.82
  -2   3   1   48.04    3.07
   2  -3  -1   18.00    1.21
   2  -3  -1   17.01    1.13
  -2   3   0  185.60   11.61
  -2   3   0  180.40   11.30
   2  -3   0  183.40   11.49
   2  -3   0  180.10   11.27
  -2   3  -1   18.45    1.25
  -2   3  -1   18.12    1.24
   2  -3   1   48.67    3.12
   2  -3   1   47.69    3.07
  -2   3  -2  262.80   16.43
  -2   3  -2  252.40   15.79
   2  -3   2  236.10   14.78
   2  -3   2  239.00   14.95
  -2   3  -3   44.72    2.90
  -2   3  -3   41.96    2.72
   2  -3   3   29.94    1.99
   2  -3   3   35.25    2.31
  -2   3  -4  157.70    9.93
  -2   3  -4  149.90    9.43
   2  -3   4  108.40    6.85
   2  -3   4  115.20    7.29
  -2   3  -5  787.30   49.05
  -2   3  -5  777.90   48.45
   2  -3   5  654.80   40.82
   2  -3   5  700.50   43.64
  -2   3  -6  726.90   45.29
  -2   3  -6  794.00   49.48
   2  -3   6  745.70   46.46
   2  -3   6  787.50   49.08
  -2   3  -7   57.33    3.73
  -2   3  -7   53.94    3.50
   2  -3   7   50.56    3.29
   2  -3   7   60.60    3.94
  -2   3  -8  225.50   14.16
  -2   3  -8  233.50   14.68
   2  -3   8  233.40   14.68
   2  -3   8  254.70   15.98
  -2   3  -9  132.80    8.43
  -2   3  -9  140.20    8.87
   2  -3   9  133.10    8.44
   2  -3   9  131.00    8.34
  -2   3 -10  181.40   11.46
  -2   3 -10  198.40   12.50
   2  -3  10  155.70    9.85
   2  -3  10  151.30    9.61
  -2   3 -11  128.00    8.14
  -2   3 -13    6.69    0.67
  -2   3 -13    6.24    0.66
   2  -3  13    4.90    0.57
   2  -3  13    4.83    0.61
  -2   3 -14    7.22    0.72
  -2   3 -14    7.66    0.73
   2  -3  14   33.94    2.35
   2  -3  14   30.58    2.18
  -2   3 -16   63.22    4.19
  -2   3 -16   63.29    4.17
   2  -3  16   50.56    3.40
   2  -3  16   57.90    3.89
  -2   3 -17  113.50    7.30
  -2   3 -17  119.10    7.67
   2  -3  17  121.70    7.82
   2  -3  17  103.80    6.76
  -2   3 -18   55.36    3.73
  -2   3 -18   59.00    3.92
   2  -3  18   66.19    4.44
   2  -3  18   55.61    3.74
  -2   3 -19    9.09    0.91
  -2   3 -19   11.07    0.99
   2  -3  19   11.77    1.06
   2  -3  19    9.89    0.99
  -2   3 -20  122.40    7.93
  -2   3 -20  124.60    8.01
   2  -3  20  110.80    7.18
   2  -3  20   99.92    6.57
   2  -3  21   24.67    1.92
   2  -3  21   26.78    2.00
  -2   3 -22   45.67    3.24
  -2   3 -22   38.40    2.72
   2  -3  22   44.71    3.11
   2  -3  22   47.54    3.32
  -2   3 -23   15.08    1.38
  -2   3 -23   16.78    1.44
   2  -3  23   12.66    1.18
   2  -3  23   16.60    1.46
   2  -3  24   11.93    1.19
   2  -3  24   12.43    1.22
  -2   3 -25    4.13    0.66
   2  -3  25    2.02    0.55
   2  -3  25    2.90    0.63
  -2   3 -26    7.17    0.94
   2  -3  26    8.62    1.04
   2  -3  26    8.75    1.17
  -2   2  25    3.18    0.41
  -2   2  25    2.62    0.39
  -2   2  24    0.41    0.28
  -2   2  24   -0.17    0.27
   2  -2 -24    0.22    0.27
   2  -2 -24    0.29    0.29
  -2   2  23   22.09    1.55
  -2   2  23   23.19    1.64
   2  -2 -23   21.17    1.51
   2  -2 -23   22.33    1.57
   2  -2 -22   31.17    2.11
   2  -2 -22   32.52    2.18
  -2   2  21    3.17    0.41
  -2   2  21    3.11    0.41
   2  -2 -21    2.39    0.35
   2  -2 -21    3.41    0.43
  -2   2  20   24.48    1.67
  -2   2  20   22.15    1.54
   2  -2 -20   23.34    1.61
   2  -2 -20   26.48    1.80
  -2   2  19   70.78    4.54
  -2   2  19   78.07    4.97
   2  -2 -19   74.99    4.80
   2  -2 -19   87.13    5.53
  -2   2  18   13.60    1.00
  -2   2  18   15.81    1.12
   2  -2 -18   12.56    0.93
   2  -2 -18   14.78    1.07
  -2   2  17   13.86    0.99
  -2   2  17   16.09    1.13
   2  -2 -17   14.63    1.04
   2  -2 -17   15.47    1.10
  -2   2  16   75.47    4.79
  -2   2  16   80.34    5.10
  -2   2  15   52.07    3.33
  -2   2  15   64.28    4.09
  -2   2  14   29.37    1.91
  -2   2  14   27.09    1.78
   2  -2 -14   26.42    1.73
   2  -2 -14   27.29    1.79
   2  -2 -13  212.40   13.27
   2  -2 -13  200.60   12.54
  -2   2  12   19.82    1.31
  -2   2  12   15.87    1.07
  -2   2  11   49.64    3.14
  -2   2  11   55.25    3.50
   2  -2 -11   43.08    2.74
   2  -2 -11   39.85    2.54
  -2   2  10   50.76    3.21
  -2   2  10   41.27    2.62
   2  -2 -10   39.76    2.52
   2  -2 -10   48.12    3.05
  -2   2   9  188.50   11.76
  -2   2   9  202.10   12.60
  -2   2   8   19.14    1.23
   2  -2  -8   18.83    1.21
   2  -2  -8   19.21    1.24
  -2   2   7  139.70    8.71
  -2   2   7  123.80    7.73
   2  -2  -7  133.00    8.30
   2  -2  -7  150.10    9.37
  -2   2   6   78.96    4.94
  -2   2   6   80.85    5.06
   2  -2  -6   79.58    4.98
   2  -2  -6   76.02    4.76
  -2   2   5  875.50   54.43
  -2   2   5  787.50   48.96
   2  -2  -5  939.20   58.39
   2  -2  -5  787.50   48.97
  -2   2   4  496.50   30.89
  -2   2   4  503.90   31.34
   2  -2  -4  556.80   34.63
   2  -2  -4  521.70   32.45
  -2   2   3  685.80   42.65
  -2   2   3  719.80   44.76
   2  -2  -3  777.40   48.34
   2  -2  -3  764.40   47.53
  -2   2   2  160.30   10.01
  -2   2   2  157.70    9.85
   2  -2  -2  160.00   10.00
   2  -2  -2  162.40   10.14
  -2   2   1    5.60    0.42
  -2   2   1    5.33    0.42
   2  -2  -1    5.19    0.40
   2  -2  -1    5.47    0.42
  -2   2   0    6.27    0.48
  -2   2   0    7.54    0.55
   2  -2   0    6.32    0.47
   2  -2   0    6.56    0.49
  -2   2  -1    5.06    0.42
  -2   2  -1    5.38    0.43
   2  -2   1    4.61    0.38
   2  -2   1    5.38    0.44
  -2   2  -2  157.10    9.85
  -2   2  -2  148.30    9.31
   2  -2   2  152.50    9.56
   2  -2   2  141.30    8.87
  -2   2  -3  706.40   43.98
  -2   2  -3  715.10   44.52
   2  -2   3  630.10   39.23
   2  -2   3  695.00   43.28
  -2   2  -4  522.90   32.58
  -2   2  -4  553.80   34.52
   2  -2   4  536.60   33.43
   2  -2   4  523.70   32.65
  -2   2  -5  789.70   49.16
  -2   2  -5  823.10   51.25
   2  -2   5  662.10   41.25
   2  -2   5  768.40   47.84
  -2   2  -6   65.70    4.20
  -2   2  -6   75.01    4.80
   2  -2   6   72.94    4.65
   2  -2   6   74.04    4.74
  -2   2  -7  142.60    9.01
  -2   2  -7  143.30    9.03
   2  -2   7  136.20    8.59
   2  -2   7  137.30    8.68
  -2   2  -8   18.55    1.32
  -2   2  -8   19.50    1.36
   2  -2   8   16.18    1.18
   2  -2   8   17.23    1.22
  -2   2  -9  179.20   11.30
  -2   2  -9  180.40   11.35
   2  -2   9  187.20   11.78
   2  -2   9  188.70   11.90
  -2   2 -10   52.79    3.44
  -2   2 -10   46.16    3.05
   2  -2  10   47.97    3.17
   2  -2  10   41.93    2.77
  -2   2 -11   52.25    3.42
  -2   2 -11   49.03    3.24
  -2   2 -12   17.32    1.29
  -2   2 -12   18.92    1.37
   2  -2  12   21.41    1.52
   2  -2  12   21.62    1.57
  -2   2 -13  179.90   11.36
   2  -2  13  184.00   11.66
  -2   2 -15   56.74    3.76
  -2   2 -15   55.16    3.65
   2  -2  15   58.30    3.85
   2  -2  15   50.37    3.39
  -2   2 -16   90.30    5.82
  -2   2 -16   74.44    4.87
   2  -2  16   73.09    4.84
   2  -2  16   71.07    4.65
  -2   2 -17   11.38    0.96
  -2   2 -17   13.56    1.14
   2  -2  17   15.34    1.23
   2  -2  17   12.53    1.11
  -2   2 -18   16.57    1.30
  -2   2 -18   16.02    1.30
   2  -2  18   15.38    1.29
   2  -2  18   15.23    1.25
  -2   2 -19   73.88    4.85
  -2   2 -19   81.35    5.35
   2  -2  19   75.26    4.95
   2  -2  19   78.39    5.19
  -2   2 -20   24.31    1.81
  -2   2 -20   23.30    1.79
   2  -2  20   25.18    1.87
   2  -2  20   23.00    1.79
  -2   2 -21    2.82    0.56
  -2   2 -21    4.08    0.57
   2  -2  21    3.25    0.56
   2  -2  21    3.23    0.54
  -2   2 -22   35.05    2.50
  -2   2 -22   30.93    2.29
  -2   2 -23   21.98    1.76
  -2   2 -23   27.43    2.05
  -2   2 -24   -0.19    0.35
  -2   2 -24   -0.06    0.40
   2  -2  24    0.29    0.41
   2  -2  24    0.35    0.40
  -2   2 -25    2.33    0.59
  -2   2 -25    3.04    0.58
   2  -2  25    1.95    0.55
   2  -2  25    1.79    0.52
  -2   2 -26   11.87    1.16
  -2   2 -26   10.49    1.17
   2  -2  26   12.84    1.28
   2  -2  26   13.15    1.26
  -2   1  25    3.97    0.57
  -2   1  25    2.99    0.50
  -2   1  24    4.34    0.57
  -2   1  24    4.34    0.56
   2  -1 -24    2.82    0.48
   2  -1 -24    3.25    0.48
  -2   1  23    8.83    0.82
  -2   1  23    8.12    0.78
   2  -1 -23    9.27    0.85
   2  -1 -23   10.23    0.90
  -2   1  22    2.81    0.44
  -2   1  22    1.46    0.36
   2  -1 -22    0.96    0.33
   2  -1 -22    1.36    0.36
  -2   1  21   23.76    1.68
  -2   1  21   24.55    1.75
   2  -1 -21   21.84    1.58
   2  -1 -21   21.72    1.57
  -2   1  20    9.64    0.83
  -2   1  20    7.98    0.74
   2  -1 -20   15.33    1.16
   2  -1 -20   13.38    1.05
  -2   1  19   40.19    2.68
  -2   1  19   31.83    2.17
   2  -1 -19   41.27    2.75
   2  -1 -19   44.56    2.95
  -2   1  18    7.94    0.70
  -2   1  18    8.04    0.71
   2  -1 -18    6.36    0.61
   2  -1 -18    5.49    0.55
  -2   1  17   87.90    5.62
  -2   1  17   87.67    5.60
   2  -1 -17   99.83    6.35
   2  -1 -17   93.87    6.00
  -2   1  16   51.76    3.36
  -2   1  16   52.07    3.38
   2  -1 -16   44.25    2.92
   2  -1 -16   51.84    3.36
  -2   1  15   52.59    3.40
  -2   1  15   53.39    3.44
   2  -1 -15   55.07    3.57
   2  -1 -15   56.78    3.66
  -2   1  14   24.51    1.65
  -2   1  14   21.24    1.46
   2  -1 -14   24.08    1.62
   2  -1 -14   19.89    1.38
  -2   1  13   25.68    1.71
  -2   1  13   25.97    1.74
   2  -1 -13   21.07    1.42
   2  -1 -13   20.52    1.40
  -2   1  12   47.85    3.07
  -2   1  12   51.76    3.32
   2  -1 -12   47.28    3.05
   2  -1 -12   50.00    3.20
  -2   1  11  120.90    7.59
  -2   1  11  111.90    7.04
   2  -1 -11  117.30    7.38
   2  -1 -11  112.10    7.07
  -2   1  10   49.95    3.18
  -2   1  10   60.01    3.81
  -2   1   9   83.09    5.23
  -2   1   9   91.60    5.76
   2  -1  -9   70.20    4.44
   2  -1  -9   69.49    4.40
  -2   1   8    0.65    0.14
  -2   1   8    0.99    0.16
   2  -1  -8    7.40    0.54
   2  -1  -8    7.57    0.55
  -2   1   7  329.60   20.54
  -2   1   7  293.40   18.28
   2  -1  -7  379.50   23.64
   2  -1  -7  302.90   18.88
  -2   1   6  100.30    6.29
  -2   1   6   82.48    5.18
   2  -1  -6   56.20    3.55
   2  -1  -6   49.76    3.15
  -2   1   5  181.10   11.30
  -2   1   5  174.30   10.88
  -2   1   4  861.90   53.59
  -2   1   4  794.60   49.41
   2  -1  -4  961.10   59.75
   2  -1  -4 1123.00   69.81
  -2   1   3  370.90   23.09
  -2   1   3  320.80   19.98
   2  -1  -3  441.30   27.46
   2  -1  -3  394.80   24.57
  -2   1   2  282.00   17.56
  -2   1   2  251.10   15.65
   2  -1  -2  272.50   16.97
   2  -1  -2  335.40   20.89
  -2   1   1  598.70   37.24
  -2   1   1  580.60   36.12
   2  -1  -1  570.70   35.51
   2  -1  -1  606.80   37.74
  -2   1   0  352.00   21.93
  -2   1   0  345.60   21.53
   2  -1   0  329.70   20.54
   2  -1   0  336.70   20.97
  -2   1  -1  544.00   33.86
  -2   1  -1  572.90   35.66
   2  -1   1  616.10   38.34
   2  -1   1  625.20   38.91
  -2   1  -2  273.70   17.08
  -2   1  -2  271.00   16.91
   2  -1   2  254.90   15.91
   2  -1   2  259.70   16.21
  -2   1  -3  363.80   22.69
  -2   1  -3  368.30   22.95
   2  -1   3  337.70   21.07
   2  -1   3  354.90   22.13
  -2   1  -4  870.40   54.16
  -2   1  -4  787.40   49.00
   2  -1   4  874.50   54.42
   2  -1   4  867.20   53.96
  -2   1  -5  151.50    9.50
  -2   1  -5  159.80   10.03
   2  -1   5  160.70   10.08
   2  -1   5  171.40   10.75
  -2   1  -6   56.35    3.61
  -2   1  -6   61.74    3.95
   2  -1   6   82.47    5.25
   2  -1   6   81.99    5.20
  -2   1  -7  281.70   17.63
  -2   1  -7  318.00   19.86
   2  -1   7  267.80   16.77
   2  -1   7  261.10   16.33
   2  -1   8    0.36    0.19
   2  -1   8    0.64    0.22
  -2   1  -9   87.05    5.54
  -2   1  -9   78.37    5.02
   2  -1   9   90.99    5.79
   2  -1   9   95.69    6.10
  -2   1 -10   78.66    5.05
  -2   1 -10   81.79    5.22
   2  -1  10   47.87    3.14
   2  -1  10   56.53    3.66
  -2   1 -11  101.40    6.45
  -2   1 -11  108.70    6.93
   2  -1  11  102.80    6.54
   2  -1  11  121.40    7.72
  -2   1 -12   49.01    3.23
  -2   1 -12   44.03    2.90
   2  -1  12   46.75    3.07
   2  -1  12   49.64    3.28
  -2   1 -13   19.36    1.45
  -2   1 -13   20.82    1.48
   2  -1  13   29.72    2.07
   2  -1  13   24.39    1.70
  -2   1 -14   22.20    1.60
  -2   1 -14   24.20    1.70
   2  -1  14   24.67    1.77
   2  -1  14   25.10    1.76
  -2   1 -15   59.65    3.91
  -2   1 -16   40.61    2.77
  -2   1 -17   96.75    6.27
  -2   1 -17   90.96    5.87
   2  -1  17   90.43    5.84
   2  -1  17   90.86    5.91
  -2   1 -18    7.19    0.77
  -2   1 -18    5.98    0.65
   2  -1  18    9.99    0.88
   2  -1  18    8.26    0.83
  -2   1 -19   45.53    3.08
  -2   1 -19   46.28    3.17
   2  -1  19   43.41    2.95
   2  -1  19   37.04    2.61
  -2   1 -20   15.98    1.31
  -2   1 -20   15.17    1.24
   2  -1  20   10.79    1.03
   2  -1  20    9.15    0.89
  -2   1 -21   22.43    1.73
  -2   1 -21   23.12    1.73
   2  -1  21   20.51    1.61
   2  -1  21   24.86    1.90
  -2   1 -22    1.34    0.45
  -2   1 -22    1.92    0.43
   2  -1  22    1.57    0.48
   2  -1  22    2.95    0.55
  -2   1 -23    9.90    1.03
  -2   1 -23   12.39    1.12
   2  -1  23    8.60    0.95
   2  -1  23    8.72    0.93
  -2   1 -24    2.82    0.54
  -2   1 -24    3.34    0.62
   2  -1  24    4.39    0.68
   2  -1  24    4.09    0.67
  -2   1 -25    2.05    0.58
  -2   1 -25    1.33    0.46
   2  -1  25    4.10    0.66
   2  -1  25    4.15    0.68
  -2   1 -26    3.10    0.58
  -2   1 -26    3.24    0.68
   2  -1  26    3.73    0.68
   2  -1  26    5.61    0.78
  -2   0  26    7.11    0.86
  -2   0  26    8.48    0.90
  -2   0  25   -0.02    0.32
  -2   0  25   -0.61    0.37
   2   0 -25    0.08    0.37
   2   0 -25   -0.02    0.40
  -2   0  24   10.15    0.95
  -2   0  24    9.32    0.95
   2   0 -24   10.80    1.02
   2   0 -24   13.71    1.16
  -2   0  23    0.02    0.35
  -2   0  23    0.13    0.32
   2   0 -23   -0.11    0.33
   2   0 -22    2.80    0.51
  -2   0  21    0.42    0.35
   2   0 -21    0.26    0.29
  -2   0  20   30.37    2.13
  -2   0  20   36.31    2.48
   2   0 -20   25.38    1.82
   2   0 -20   27.61    2.00
  -2   0  19   -0.20    0.26
  -2   0  19    0.42    0.29
   2   0 -19    0.01    0.24
   2   0 -19   -0.04    0.29
  -2   0  18   63.65    4.16
  -2   0  18   57.74    3.79
   2   0 -18   63.61    4.13
   2   0 -18   53.78    3.56
  -2   0  17   -0.24    0.23
  -2   0  17   -0.06    0.25
   2   0 -17   -0.28    0.21
   2   0 -17    0.39    0.26
   2   0 -16   20.14    1.46
   2   0 -16   17.79    1.27
  -2   0  15    0.19    0.20
  -2   0  15   -0.11    0.22
   2   0 -15    0.18    0.22
   2   0 -15   -0.09    0.18
  -2   0  14   45.46    3.00
  -2   0  14   46.33    3.02
   2   0 -14   45.61    2.98
   2   0 -14   49.12    3.22
  -2   0  13    0.27    0.23
   2   0 -13   -0.09    0.19
   2   0 -13   -0.09    0.17
  -2   0  12  192.80   12.10
  -2   0  12  205.30   12.90
   2   0 -12  257.40   16.11
   2   0 -12  265.50   16.64
  -2   0  11    0.42    0.17
  -2   0  11    0.14    0.18
   2   0 -11    0.13    0.17
   2   0 -11   -0.32    0.15
  -2   0  10  373.80   23.33
  -2   0  10  317.20   19.81
   2   0 -10  203.30   12.74
   2   0 -10  202.90   12.72
  -2   0   9   -0.01    0.13
  -2   0   9    0.03    0.14
   2   0  -9    0.13    0.14
   2   0  -9   -0.03    0.13
  -2   0   8    1.14    0.19
  -2   0   8    1.73    0.23
   2   0  -8    3.69    0.34
   2   0  -8    4.65    0.41
  -2   0   7    0.20    0.15
  -2   0   7    0.05    0.12
   2   0  -7    0.22    0.13
   2   0  -7    0.08    0.13
  -2   0   6   20.06    1.33
  -2   0   6   24.89    1.62
   2   0  -6    0.57    0.15
   2   0  -6    0.64    0.15
  -2   0   4   18.32    1.20
  -2   0   4   16.43    1.09
  -2   0   3   -0.02    0.11
  -2   0   3   -0.03    0.10
   2   0  -3   -0.04    0.11
   2   0  -3    0.11    0.11
  -2   0   2  134.20    8.39
  -2   0   2  139.90    8.75
   2   0  -2  201.10   12.55
   2   0  -2  178.60   11.15
  -2   0   1   -0.06    0.11
  -2   0   1   -0.07    0.10
   2   0  -1    0.15    0.11
   2   0  -1   -0.07    0.09
  -2   0   0  250.70   15.63
  -2   0   0  277.90   17.32
   2   0   0  253.20   15.78
   2   0   0  267.10   16.65
  -2   0  -1   -0.09    0.11
  -2   0  -1    0.16    0.12
   2   0   1   -0.03    0.11
   2   0   1    0.16    0.11
  -2   0  -2  147.70    9.24
  -2   0  -2  143.60    8.98
   2   0   2  138.60    8.68
   2   0   2  146.40    9.17
  -2   0  -3   -0.22    0.13
  -2   0  -3    0.05    0.13
   2   0   3    0.04    0.13
   2   0   3   -0.14    0.12
  -2   0  -4   26.52    1.73
  -2   0  -4   26.69    1.74
   2   0   4   19.19    1.29
   2   0   4   19.14    1.28
  -2   0  -5   -0.21    0.14
  -2   0  -5   -0.05    0.14
   2   0   5    0.05    0.15
   2   0   5    0.10    0.17
  -2   0  -6    0.35    0.16
  -2   0  -6    0.32    0.18
   2   0   6   21.16    1.41
   2   0   6   19.69    1.34
  -2   0  -7   -0.06    0.14
  -2   0  -7    0.12    0.16
   2   0   7    0.05    0.17
   2   0   7    0.19    0.18
  -2   0  -8    4.33    0.41
  -2   0  -8    4.21    0.39
   2   0   8    1.56    0.27
   2   0   8    1.68    0.26
  -2   0  -9   -0.11    0.15
  -2   0  -9    0.47    0.19
   2   0   9   -0.06    0.18
   2   0   9    0.09    0.18
  -2   0 -10  202.90   12.73
  -2   0 -10  221.00   13.87
   2   0  10  275.40   17.24
   2   0  10  311.00   19.47
  -2   0 -11   -0.10    0.16
  -2   0 -11   -0.15    0.19
   2   0  11   -0.24    0.17
   2   0  11   -0.04    0.19
   2   0  12  189.50   11.91
   2   0  12  218.00   13.71
  -2   0 -13   -0.14    0.22
  -2   0 -13   -0.12    0.21
   2   0  13   -0.27    0.24
   2   0  13    0.05    0.21
  -2   0 -14   51.11    3.35
  -2   0 -14   48.68    3.22
   2   0  14   42.44    2.83
   2   0  14   49.00    3.25
  -2   0 -15   -0.02    0.24
  -2   0 -15    0.04    0.23
   2   0  15   -0.23    0.23
   2   0  15    0.64    0.31
  -2   0 -16   20.21    1.48
  -2   0 -16   16.61    1.24
   2   0  16   26.35    1.89
   2   0  16   28.63    2.00
  -2   0 -17    0.23    0.25
   2   0  17   -0.01    0.29
  -2   0 -18   46.74    3.19
  -2   0 -19   -0.20    0.32
  -2   0 -19   -0.14    0.26
   2   0  19    0.29    0.31
   2   0  19   -0.18    0.33
  -2   0 -20   32.44    2.31
  -2   0 -20   31.85    2.23
   2   0  20   38.49    2.66
   2   0  20   44.17    3.03
  -2   0 -21   -0.09    0.35
  -2   0 -21    0.42    0.32
   2   0  21    0.29    0.34
   2   0  21    0.03    0.34
  -2   0 -22    4.73    0.62
  -2   0 -22    3.45    0.57
   2   0  22    9.84    0.97
   2   0  22    9.25    0.93
  -2   0 -23   -0.34    0.35
  -2   0 -23   -0.27    0.34
   2   0  23   -0.21    0.35
   2   0  23   -0.38    0.37
  -2   0 -24   10.64    1.06
  -2   0 -24   13.25    1.20
   2   0  24    9.85    1.01
   2   0  24   10.01    1.02
  -2   0 -25   -0.63    0.35
  -2   0 -25   -0.77    0.42
   2   0  25    0.05    0.43
   2   0  25   -0.47    0.37
   2   0  26    9.96    1.10
   2   0  26    7.30    0.88
  -2  -1  26    3.59    0.65
  -2  -1  26    2.88    0.58
   2   1 -25    2.74    0.58
   2   1 -25    2.15    0.52
  -2  -1  24    4.02    0.62
  -2  -1  24    5.00    0.67
   2   1 -24    3.58    0.55
   2   1 -24    2.14    0.53
  -2  -1  23    8.40    0.89
  -2  -1  23    8.27    0.84
   2   1 -23   10.03    1.00
   2   1 -23   10.24    0.97
  -2  -1  22    1.30    0.39
  -2  -1  22    2.63    0.48
   2   1 -22    1.68    0.42
   2   1 -22    1.19    0.41
  -2  -1  21   19.30    1.49
  -2  -1  21   20.33    1.53
  -2  -1  20    8.07    0.81
  -2  -1  20    6.17    0.71
   2   1 -20   14.12    1.13
   2   1 -20   14.31    1.21
  -2  -1  19   34.19    2.38
   2   1 -19   53.42    3.59
   2   1 -18    4.72    0.56
  -2  -1  17   85.64    5.52
  -2  -1  17   91.13    5.89
   2   1 -17   87.68    5.64
   2   1 -17   91.51    5.93
  -2  -1  16   43.37    2.89
  -2  -1  16   48.95    3.26
   2   1 -15   51.47    3.40
   2   1 -15   53.49    3.50
   2   1 -14   25.91    1.81
   2   1 -14   23.25    1.62
   2   1 -13   19.17    1.37
   2   1 -13   19.99    1.44
  -2  -1  12   44.86    2.96
  -2  -1  12   46.59    3.04
   2   1 -12   47.36    3.12
   2   1 -12   42.99    2.82
   2   1 -11   97.07    6.17
   2   1 -11  105.90    6.73
  -2  -1  10   45.82    2.99
  -2  -1  10   43.78    2.85
  -2  -1   9   84.96    5.41
  -2  -1   9   94.59    5.99
   2   1  -9   89.47    5.68
   2   1  -9   78.02    4.98
  -2  -1   8    0.81    0.20
  -2  -1   8    0.76    0.20
   2   1  -8    8.71    0.66
   2   1  -8    8.72    0.68
  -2  -1   7  331.40   20.70
  -2  -1   7  270.50   16.90
   2   1  -7  252.10   15.77
   2   1  -7  249.90   15.62
  -2  -1   6   93.32    5.90
  -2  -1   6   85.56    5.41
   2   1  -6   60.81    3.87
   2   1  -6   74.64    4.74
  -2  -1   5  196.60   12.31
  -2  -1   5  164.40   10.30
   2   1  -5  205.30   12.84
   2   1  -5  185.60   11.62
   2   1  -4  912.40   56.76
   2   1  -4 1012.00   62.95
   2   1  -3  380.30   23.70
   2   1  -3  348.10   21.70
  -2  -1   2  278.20   17.35
  -2  -1   2  252.90   15.78
   2   1  -2  273.30   17.05
   2   1  -2  280.80   17.51
  -2  -1   1  609.00   37.90
  -2  -1   1  635.70   39.55
   2   1  -1  563.70   35.08
   2   1  -1  585.50   36.44
  -2  -1   0  316.40   19.72
  -2  -1   0  332.80   20.74
   2   1   0  348.70   21.72
   2   1   0  364.90   22.73
  -2  -1  -1  577.20   35.91
  -2  -1  -1  589.30   36.67
   2   1   1  617.10   38.39
   2   1   1  627.10   39.02
  -2  -1  -2  280.60   17.50
  -2  -1  -2  278.80   17.39
   2   1   2  260.40   16.24
   2   1   2  262.70   16.39
  -2  -1  -3  348.30   21.71
  -2  -1  -3  385.20   23.99
   2   1   3  366.00   22.81
   2   1   3  369.20   23.00
  -2  -1  -4  931.80   57.95
  -2  -1  -4  886.40   55.14
   2   1   4  959.70   59.69
   2   1   4  930.80   57.90
  -2  -1  -5  150.00    9.40
  -2  -1  -5  167.80   10.50
   2   1   5  153.70    9.63
   2   1   5  161.90   10.13
  -2  -1  -6   67.07    4.25
  -2  -1  -6   62.85    4.00
   2   1   6   78.66    4.97
   2   1   6   83.16    5.26
  -2  -1  -7  268.80   16.78
  -2  -1  -7  284.90   17.79
   2   1   7  267.80   16.72
   2   1   7  267.60   16.72
  -2  -1  -8    7.21    0.56
  -2  -1  -8    8.44    0.65
   2   1   8    0.78    0.21
   2   1   8    0.56    0.18
  -2  -1  -9   80.30    5.10
  -2  -1  -9   79.22    5.03
   2   1   9   91.32    5.78
   2   1   9   89.92    5.71
  -2  -1 -10   72.50    4.63
  -2  -1 -10   80.24    5.10
   2   1  11  120.40    7.61
   2   1  11  123.20    7.80
  -2  -1 -12   47.97    3.13
  -2  -1 -12   54.18    3.50
   2   1  12   48.24    3.13
   2   1  12   54.53    3.54
  -2  -1 -13   17.37    1.24
  -2  -1 -13   21.94    1.54
   2   1  13   32.00    2.17
   2   1  13   27.71    1.88
  -2  -1 -14   26.58    1.81
  -2  -1 -14   22.03    1.54
   2   1  14   24.57    1.70
   2   1  14   23.29    1.65
  -2  -1 -15   45.98    3.02
  -2  -1 -15   54.46    3.57
   2   1  15   58.23    3.79
   2   1  15   56.11    3.69
  -2  -1 -16   47.47    3.16
  -2  -1 -16   50.51    3.31
  -2  -1 -17  106.80    6.84
  -2  -1 -17   94.93    6.08
   2   1  17   84.28    5.46
   2   1  17   86.97    5.59
  -2  -1 -18    5.84    0.65
  -2  -1 -18    7.27    0.69
   2   1  18    9.44    0.84
   2   1  18   10.76    0.94
  -2  -1 -19   42.63    2.86
   2   1  19   48.22    3.24
   2   1  19   43.83    2.98
  -2  -1 -20   10.63    1.03
  -2  -1 -21   24.49    1.82
   2   1  21   21.18    1.65
  -2  -1 -22    0.31    0.40
  -2  -1 -22    0.96    0.35
   2   1  22    2.70    0.51
   2   1  22    2.47    0.49
  -2  -1 -23   12.04    1.05
  -2  -1 -23   10.75    1.00
   2   1  23   10.89    1.04
   2   1  23    9.48    0.96
  -2  -1 -24    3.06    0.50
  -2  -1 -24    2.29    0.50
   2   1  24    3.25    0.59
   2   1  24    4.82    0.73
  -2  -1 -25    1.89    0.54
  -2  -1 -25    2.80    0.50
   2   1  25    5.39    0.68
   2   1  25    4.36    0.69
   2   1  26    4.18    0.67
   2   1  26    3.75    0.63
  -2  -2  26   14.22    1.29
  -2  -2  26   12.90    1.24
   2   2 -26   11.12    1.19
   2   2 -26   11.24    1.20
  -2  -2  25    1.87    0.51
  -2  -2  25    2.92    0.56
   2   2 -25    2.74    0.60
   2   2 -25    2.00    0.53
  -2  -2  24    0.70    0.39
  -2  -2  24    0.25    0.36
   2   2 -24    0.22    0.36
   2   2 -24    0.21    0.41
  -2  -2  23   20.76    1.67
  -2  -2  23   22.70    1.78
   2   2 -23   21.45    1.68
   2   2 -23   20.83    1.68
  -2  -2  22   27.10    2.02
  -2  -2  22   28.91    2.14
  -2  -2  21    2.51    0.49
  -2  -2  21    4.05    0.60
   2   2 -21    2.80    0.55
   2   2 -21    2.39    0.45
   2   2 -20   26.28    1.96
   2   2 -20   21.43    1.59
  -2  -2  19   73.44    4.80
  -2  -2  19   76.73    5.04
   2   2 -19   62.73    4.21
   2   2 -19   75.74    4.95
  -2  -2  18   12.02    1.04
  -2  -2  18   15.59    1.23
   2   2 -18   18.30    1.42
   2   2 -18   17.33    1.32
   2   2 -17   13.04    1.05
   2   2 -17   14.82    1.21
   2   2 -16   79.45    5.17
  -2  -2  15   66.81    4.38
   2   2 -15   60.88    3.98
  -2  -2  14   26.97    1.87
  -2  -2  14   29.36    2.05
   2   2 -14   29.61    2.06
   2   2 -14   31.84    2.18
  -2  -2  13  197.80   12.46
  -2  -2  13  176.60   11.16
   2   2 -13  196.90   12.42
   2   2 -13  244.80   15.41
  -2  -2  12   18.64    1.35
  -2  -2  12   19.63    1.39
  -2  -2  11   41.81    2.78
  -2  -2  11   48.08    3.14
  -2  -2  10   39.99    2.63
  -2  -2  10   38.14    2.54
   2   2 -10   46.78    3.08
   2   2 -10   41.26    2.72
  -2  -2   9  207.10   13.00
  -2  -2   9  179.50   11.31
   2   2  -9  198.50   12.47
   2   2  -9  212.70   13.37
  -2  -2   8   20.35    1.40
  -2  -2   8   17.62    1.25
   2   2  -8   20.86    1.45
   2   2  -8   18.01    1.26
  -2  -2   7  157.80    9.94
  -2  -2   7  154.00    9.69
   2   2  -7  134.40    8.47
   2   2  -7  117.80    7.46
  -2  -2   6   77.68    4.94
  -2  -2   6   87.63    5.57
   2   2  -6   67.97    4.35
   2   2  -6   77.61    4.93
   2   2  -5  637.40   39.71
   2   2  -5  759.20   47.26
  -2  -2   4  540.60   33.68
  -2  -2   4  501.20   31.25
   2   2  -4  589.60   36.73
   2   2  -4  515.10   32.09
  -2  -2   3  772.10   48.06
  -2  -2   3  730.50   45.47
   2   2  -3  607.80   37.86
   2   2  -3  758.60   47.22
  -2  -2   2  142.60    8.95
  -2  -2   2  152.60    9.56
   2   2  -2  157.00    9.84
   2   2  -2  160.10   10.04
  -2  -2   1    5.47    0.44
  -2  -2   1    5.04    0.41
   2   2  -1    4.88    0.41
   2   2  -1    5.78    0.46
  -2  -2   0    5.95    0.46
  -2  -2   0    6.65    0.51
   2   2   0    7.15    0.54
   2   2   0    5.93    0.46
  -2  -2  -1    5.09    0.41
  -2  -2  -1    5.05    0.41
   2   2   1    5.14    0.41
   2   2   1    5.17    0.42
  -2  -2  -2  164.70   10.30
  -2  -2  -2  151.40    9.47
   2   2   2  161.90   10.14
   2   2   2  154.70    9.69
  -2  -2  -3  852.80   53.05
  -2  -2  -3  716.40   44.58
   2   2   3  699.30   43.51
   2   2   3  828.00   51.51
  -2  -2  -4  538.20   33.51
  -2  -2  -4  532.10   33.13
   2   2   4  526.00   32.74
   2   2   4  485.60   30.24
  -2  -2  -5  855.10   53.20
  -2  -2  -5  725.50   45.14
   2   2   5  828.60   51.55
   2   2   5  848.90   52.81
  -2  -2  -6   74.19    4.69
  -2  -2  -6   71.81    4.54
   2   2   6   75.50    4.77
   2   2   6   79.22    5.01
  -2  -2  -7  130.10    8.16
  -2  -2  -7  150.00    9.40
   2   2   7  148.30    9.30
   2   2   7  138.50    8.69
  -2  -2  -8   19.29    1.30
  -2  -2  -8   16.76    1.14
   2   2   8   18.34    1.24
   2   2   8   17.35    1.18
  -2  -2  -9  176.80   11.07
  -2  -2  -9  173.80   10.90
   2   2   9  179.70   11.26
   2   2   9  187.90   11.76
  -2  -2 -10   42.03    2.73
   2   2  10   46.46    2.99
   2   2  10   46.15    2.98
  -2  -2 -11   46.58    3.00
  -2  -2 -11   49.02    3.16
   2   2  11   47.49    3.07
   2   2  11   42.96    2.80
  -2  -2 -12   19.05    1.31
  -2  -2 -12   19.68    1.36
   2   2  12   19.09    1.32
   2   2  12   16.99    1.20
  -2  -2 -13  249.30   15.61
  -2  -2 -13  199.40   12.51
  -2  -2 -14   27.76    1.87
  -2  -2 -14   27.36    1.84
   2   2  14   28.73    1.94
   2   2  14   30.52    2.08
  -2  -2 -15   56.33    3.66
  -2  -2 -15   64.64    4.16
   2   2  15   69.47    4.49
   2   2  15   57.71    3.74
  -2  -2 -16   77.84    5.00
  -2  -2 -16   76.81    4.92
   2   2  16   82.68    5.33
   2   2  16   82.19    5.27
  -2  -2 -17   12.46    0.96
  -2  -2 -17   12.21    0.97
   2   2  17   13.92    1.10
   2   2  17   13.70    1.07
  -2  -2 -18   20.74    1.48
  -2  -2 -18   16.52    1.25
  -2  -2 -19   67.28    4.36
  -2  -2 -19   74.57    4.83
  -2  -2 -20   23.56    1.68
  -2  -2 -20   22.92    1.66
   2   2  20   25.37    1.86
   2   2  20   25.80    1.85
  -2  -2 -21    2.64    0.43
  -2  -2 -21    2.89    0.45
   2   2  21    2.99    0.50
   2   2  21    3.33    0.51
  -2  -2 -22   26.99    1.93
  -2  -2 -22   25.62    1.90
   2   2  22   29.70    2.11
   2   2  22   33.44    2.36
  -2  -2 -23   22.24    1.66
   2   2  23   18.56    1.47
   2   2  23   22.44    1.73
  -2  -2 -24   -0.22    0.34
  -2  -3  26    8.12    0.93
  -2  -3  26    7.61    0.93
   2   3 -26    7.74    0.89
   2   3 -26    8.61    1.01
  -2  -3  25    2.17    0.52
  -2  -3  25    1.46    0.47
   2   3 -25    5.49    0.73
   2   3 -25    3.91    0.73
  -2  -3  24   16.78    1.43
  -2  -3  24   13.59    1.26
   2   3 -24   20.99    1.66
   2   3 -24   16.97    1.48
  -2  -3  23   16.10    1.39
  -2  -3  23   16.65    1.42
   2   3 -23   14.39    1.33
   2   3 -23   15.55    1.31
  -2  -3  22   51.94    3.54
  -2  -3  22   49.47    3.42
   2   3 -22   47.65    3.33
   2   3 -22   44.46    3.08
  -2  -3  21   18.89    1.52
  -2  -3  21   24.30    1.82
   2   3 -21   23.89    1.86
   2   3 -21   17.96    1.43
  -2  -3  20  121.20    7.86
  -2  -3  20  105.60    6.84
  -2  -3  19   10.48    0.94
  -2  -3  19    8.95    0.89
   2   3 -19   11.49    1.08
   2   3 -19   12.63    1.07
  -2  -3  18   61.54    4.09
  -2  -3  18   60.95    4.08
   2   3 -18   57.71    3.83
   2   3 -18   58.10    3.90
  -2  -3  17  115.90    7.44
  -2  -3  17  121.00    7.79
   2   3 -17  128.70    8.22
   2   3 -17  123.70    7.96
   2   3 -15   55.71    3.67
   2   3 -15   54.64    3.65
  -2  -3  14   30.58    2.12
   2   3 -14    8.68    0.80
   2   3 -13    8.58    0.83
   2   3 -12   84.52    5.44
   2   3 -12   70.19    4.58
  -2  -3  11   69.74    4.53
  -2  -3  11   85.48    5.48
   2   3 -11  106.30    6.79
   2   3 -11  130.80    8.33
  -2  -3   9  162.50   10.27
  -2  -3   9  147.80    9.34
   2   3  -9  151.80    9.59
   2   3  -9  154.90    9.80
   2   3  -8  243.00   15.24
   2   3  -8  217.60   13.69
  -2  -3   7   58.34    3.77
  -2  -3   7   54.46    3.54
   2   3  -7   56.43    3.65
   2   3  -7   68.99    4.45
   2   3  -6  781.00   48.67
   2   3  -6  708.20   44.12
  -2  -3   5  691.20   43.07
  -2  -3   5  747.80   46.58
   2   3  -5  778.90   48.51
   2   3  -5  802.80   50.01
  -2  -3   4  107.50    6.80
  -2  -3   4  126.90    8.02
   2   3  -4  155.70    9.80
   2   3  -4  153.50    9.65
  -2  -3   3   38.10    2.50
  -2  -3   3   35.91    2.35
   2   3  -3   44.44    2.89
   2   3  -3   43.15    2.80
  -2  -3   2  236.60   14.81
  -2  -3   2  249.40   15.61
   2   3  -2  261.40   16.35
   2   3  -2  275.60   17.24
  -2  -3   1   46.62    2.99
  -2  -3   1   51.37    3.30
   2   3  -1   20.11    1.37
   2   3  -1   18.47    1.26
  -2  -3   0  206.60   12.93
  -2  -3   0  187.40   11.74
   2   3   0  189.70   11.89
   2   3   0  179.10   11.22
  -2  -3  -1   17.07    1.16
  -2  -3  -1   18.38    1.24
   2   3   1   47.69    3.06
   2   3   1   57.63    3.68
  -2  -3  -2  274.50   17.14
  -2  -3  -2  280.70   17.52
   2   3   2  246.50   15.40
   2   3   2  239.00   14.93
  -2  -3  -3   42.54    2.73
  -2  -3  -3   44.56    2.85
   2   3   3   40.59    2.61
   2   3   3   37.13    2.40
  -2  -3  -4  172.80   10.81
  -2  -3  -4  171.00   10.70
   2   3   4  125.70    7.89
   2   3   4  107.60    6.77
  -2  -3  -5  856.70   53.30
  -2  -3  -5  784.00   48.78
   2   3   5  705.00   43.88
   2   3   5  729.20   45.38
  -2  -3  -6  770.50   47.94
  -2  -3  -6  751.60   46.77
   2   3   6  821.90   51.14
   2   3   6  748.90   46.60
  -2  -3  -7   57.02    3.63
  -2  -3  -7   52.22    3.33
   2   3   7   56.49    3.60
   2   3   7   49.28    3.15
  -2  -3  -8  255.50   15.96
  -2  -3  -8  270.90   16.91
  -2  -3  -9  127.10    8.01
  -2  -3  -9  139.90    8.79
   2   3   9  135.00    8.47
   2   3   9  125.20    7.87
  -2  -3 -10  196.10   12.28
  -2  -3 -10  178.60   11.18
   2   3  10  161.30   10.12
   2   3  10  157.40    9.88
  -2  -3 -11  123.90    7.80
  -2  -3 -11  103.00    6.50
   2   3  11   84.11    5.33
   2   3  11   87.70    5.56
  -2  -3 -12   75.27    4.78
  -2  -3 -12   62.87    4.01
   2   3  12   99.96    6.33
   2   3  12  106.80    6.75
  -2  -3 -13    7.65    0.62
  -2  -3 -13    6.69    0.56
   2   3  13    4.35    0.46
   2   3  13    4.51    0.44
  -2  -3 -14    8.10    0.66
  -2  -3 -14    9.49    0.73
  -2  -3 -15   44.49    2.89
  -2  -3 -15   52.28    3.39
   2   3  15   59.77    3.84
   2   3  15   56.56    3.67
  -2  -3 -16   56.78    3.67
  -2  -3 -16   63.20    4.06
   2   3  16   58.05    3.77
   2   3  16   54.82    3.55
  -2  -3 -17  145.20    9.16
  -2  -3 -17  121.40    7.69
   2   3  17  118.60    7.52
   2   3  17  107.90    6.87
  -2  -3 -18   56.13    3.65
  -2  -3 -18   64.04    4.13
  -2  -3 -19   10.53    0.85
  -2  -3 -19   11.52    0.92
   2   3  19   14.26    1.12
   2   3  19   11.12    0.90
  -2  -3 -20  106.90    6.82
  -2  -3 -20  104.20    6.65
   2   3  20   99.77    6.36
   2   3  20  105.00    6.73
  -2  -3 -21   24.95    1.76
  -2  -3 -21   19.68    1.44
   2   3  21   28.75    2.02
   2   3  21   26.16    1.83
  -2  -3 -22   53.09    3.50
  -2  -3 -22   42.73    2.87
   2   3  22   51.36    3.40
   2   3  22   47.61    3.17
  -2  -3 -23   17.51    1.35
  -2  -3 -23   18.61    1.40
   2   3  23   17.69    1.37
   2   3  23   15.32    1.20
  -2  -3 -24   15.46    1.22
  -2  -3 -24   18.06    1.41
   2   3  24   13.70    1.11
   2   3  24   10.85    0.95
  -2  -4  26    2.42    0.60
  -2  -4  26    2.94    0.63
   2   4 -26    2.90    0.63
   2   4 -26    3.41    0.69
   2   4 -25    7.97    0.94
  -2  -4  24    0.85    0.45
  -2  -4  24   -0.21    0.38
   2   4 -24    0.80    0.45
   2   4 -24    0.75    0.40
  -2  -4  23    6.65    0.84
  -2  -4  23    5.84    0.78
   2   4 -23    7.60    0.94
   2   4 -23    6.12    0.74
   2   4 -22   38.00    2.70
   2   4 -22   49.01    3.44
  -2  -4  21    2.70    0.50
  -2  -4  21    2.95    0.55
   2   4 -21    0.93    0.38
   2   4 -21    0.22    0.37
  -2  -4  20    3.49    0.58
  -2  -4  20    3.47    0.58
   2   4 -20    2.56    0.47
   2   4 -20    1.48    0.44
   2   4 -19   77.82    5.16
   2   4 -19   65.11    4.31
  -2  -4  18    2.95    0.53
  -2  -4  18    2.32    0.46
   2   4 -18    1.56    0.42
   2   4 -18    2.19    0.41
  -2  -4  16   71.31    4.73
   2   4 -16  143.30    9.15
   2   4 -16  146.60    9.39
  -2  -4  15   26.90    1.96
  -2  -4  15   22.04    1.63
   2   4 -15   21.79    1.63
   2   4 -15   27.03    1.92
  -2  -4  14    6.61    0.71
  -2  -4  14    8.84    0.81
  -2  -4  13   40.56    2.78
  -2  -4  13   34.53    2.37
  -2  -4  12    8.32    0.74
  -2  -4  12    8.15    0.79
   2   4 -12   12.02    1.00
  -2  -4  10  349.40   21.91
   2   4 -10  297.90   18.69
  -2  -4   9  151.00    9.55
  -2  -4   9  159.00   10.08
   2   4  -9  138.40    8.78
   2   4  -9  156.30    9.91
   2   4  -8   47.01    3.09
   2   4  -8   39.61    2.66
  -2  -4   7  113.80    7.24
  -2  -4   7  118.90    7.57
  -2  -4   6  350.10   21.90
  -2  -4   6  326.50   20.45
   2   4  -6  340.40   21.30
   2   4  -6  342.20   21.43
  -2  -4   5   68.59    4.42
  -2  -4   5   74.50    4.78
   2   4  -5   42.24    2.80
   2   4  -5   42.36    2.78
  -2  -4   4  193.00   12.14
  -2  -4   4  206.80   12.99
   2   4  -4  215.70   13.56
   2   4  -4  207.50   13.02
  -2  -4   3  146.50    9.24
  -2  -4   3  148.30    9.35
   2   4  -3  120.30    7.60
   2   4  -3  122.90    7.78
  -2  -4   2    7.82    0.64
  -2  -4   2    8.45    0.67
   2   4  -2   13.41    0.97
   2   4  -2   13.87    1.00
  -2  -4   1   55.96    3.60
  -2  -4   1   58.15    3.73
   2   4  -1   28.50    1.90
   2   4  -1   31.27    2.08
  -2  -4   0    2.45    0.30
  -2  -4   0    2.97    0.32
   2   4   0    3.34    0.36
   2   4   0    2.98    0.33
  -2  -4  -1   32.52    2.13
  -2  -4  -1   30.00    1.98
   2   4   1   63.67    4.07
   2   4   1   56.29    3.62
  -2  -4  -2   11.65    0.84
  -2  -4  -2   11.19    0.81
   2   4   2   10.72    0.79
   2   4   2    9.14    0.69
  -2  -4  -3  146.90    9.23
  -2  -4  -3  126.70    7.97
   2   4   3  154.90    9.72
   2   4   3  136.00    8.55
  -2  -4  -4  181.50   11.37
  -2  -4  -4  210.70   13.19
   2   4   4  202.60   12.68
   2   4   4  203.20   12.72
  -2  -4  -5   44.71    2.87
  -2  -4  -5   53.04    3.39
   2   4   5   74.05    4.70
   2   4   5   69.78    4.43
  -2  -4  -6  352.10   21.96
  -2  -4  -6  320.70   20.01
   2   4   6  355.80   22.19
   2   4   6  321.40   20.06
  -2  -4  -7  105.40    6.63
  -2  -4  -7  117.80    7.41
   2   4   7  111.90    7.04
   2   4   7  101.80    6.42
  -2  -4  -8   42.59    2.74
  -2  -4  -8   44.09    2.85
   2   4   8   60.93    3.88
   2   4   8   54.57    3.48
  -2  -4  -9  153.40    9.62
  -2  -4  -9  153.20    9.61
   2   4   9  172.90   10.83
   2   4   9  147.50    9.26
  -2  -4 -10  266.40   16.64
  -2  -4 -10  268.80   16.79
   2   4  10  320.20   19.99
   2   4  10  318.30   19.87
  -2  -4 -11   42.36    2.73
  -2  -4 -11   42.67    2.75
   2   4  11   22.18    1.49
   2   4  11   23.97    1.60
  -2  -4 -12   14.49    1.01
  -2  -4 -12   12.53    0.89
   2   4  12    9.19    0.71
   2   4  12    8.71    0.67
  -2  -4 -13   49.35    3.17
  -2  -4 -13   48.62    3.12
   2   4  13   37.16    2.42
   2   4  13   36.61    2.40
  -2  -4 -14    7.02    0.59
  -2  -4 -14    7.83    0.62
   2   4  14    7.08    0.60
   2   4  14    7.85    0.63
  -2  -4 -15   30.03    1.98
  -2  -4 -15   30.55    2.03
   2   4  15   19.00    1.33
   2   4  15   18.70    1.29
  -2  -4 -16  137.90    8.68
  -2  -4 -16  136.60    8.61
   2   4  16  154.40    9.71
   2   4  16  150.70    9.50
  -2  -4 -17   22.05    1.52
  -2  -4 -17   20.39    1.40
   2   4  17   33.12    2.20
   2   4  17   27.49    1.87
  -2  -4 -18    2.05    0.33
  -2  -4 -18    1.86    0.30
   2   4  18    2.66    0.36
   2   4  18    2.62    0.37
  -2  -4 -19   65.73    4.21
  -2  -4 -19   60.31    3.90
   2   4  19   71.38    4.58
   2   4  19   68.34    4.41
  -2  -4 -20    2.51    0.37
  -2  -4 -20    2.19    0.33
   2   4  20    2.31    0.37
   2   4  20    2.51    0.38
  -2  -4 -21    0.78    0.28
  -2  -4 -21    1.12    0.27
   2   4  21    2.67    0.38
  -2  -4 -22   47.01    3.08
  -2  -4 -22   49.78    3.25
   2   4  22   41.71    2.77
   2   4  22   50.37    3.28
  -2  -4 -23    6.41    0.58
  -2  -4 -23    5.80    0.56
   2   4  23    5.66    0.55
   2   4  23    7.00    0.62
   2   4  24    0.06    0.26
   2   4  24    0.12    0.25
  -2  -5  25    5.30    0.78
  -2  -5  25    3.20    0.62
   2   5 -25    1.40    0.49
   2   5 -25    2.76    0.64
  -2  -5  24    4.33    0.69
  -2  -5  24    3.69    0.64
   2   5 -24    3.80    0.63
   2   5 -24    3.26    0.67
  -2  -5  22    2.79    0.58
  -2  -5  22    2.18    0.52
   2   5 -22    1.50    0.50
   2   5 -22    2.06    0.44
  -2  -5  21   20.03    1.63
  -2  -5  21   23.05    1.79
   2   5 -21   24.26    1.85
   2   5 -21   24.94    1.94
  -2  -5  20    7.89    0.88
  -2  -5  20    5.07    0.68
  -2  -5  19    1.37    0.43
  -2  -5  19    0.11    0.34
   2   5 -19    2.94    0.53
   2   5 -19    2.27    0.44
  -2  -5  18   12.52    1.14
  -2  -5  18   10.01    0.94
   2   5 -18    8.66    0.86
   2   5 -18    9.29    0.96
  -2  -5  17   76.03    5.00
  -2  -5  17   71.25    4.80
  -2  -5  16   -0.58    0.30
  -2  -5  16   -0.27    0.28
   2   5 -16    0.28    0.33
   2   5 -16    0.31    0.29
  -2  -5  15   66.53    4.39
  -2  -5  15   68.50    4.54
   2   5 -15   67.52    4.45
   2   5 -15   64.88    4.33
  -2  -5  14   29.10    2.06
  -2  -5  14   27.88    2.01
   2   5 -14   25.03    1.81
   2   5 -14   29.90    2.15
  -2  -5  13   54.41    3.65
  -2  -5  13   47.83    3.21
   2   5 -13   53.60    3.56
   2   5 -13   53.30    3.58
  -2  -5  12   11.98    1.04
  -2  -5  12   11.90    0.98
   2   5 -12   11.65    1.00
   2   5 -12   11.76    0.97
  -2  -5  11   97.93    6.33
  -2  -5  11   93.53    6.02
   2   5 -11   74.68    4.89
   2   5 -11   69.29    4.52
  -2  -5  10   23.48    1.67
  -2  -5  10   25.17    1.81
   2   5 -10   23.21    1.66
   2   5 -10   22.25    1.62
  -2  -5   9   26.93    1.90
   2   5  -9   23.23    1.67
  -2  -5   8  141.70    9.02
   2   5  -8  109.40    6.99
  -2  -5   7  142.10    9.01
  -2  -5   7  157.20    9.96
   2   5  -7  105.90    6.79
   2   5  -7   97.21    6.23
  -2  -5   6   63.56    4.14
  -2  -5   6   74.58    4.81
   2   5  -6   60.26    3.92
   2   5  -6   75.59    4.90
  -2  -5   5  330.00   20.67
  -2  -5   5  347.30   21.76
   2   5  -5  360.90   22.58
   2   5  -5  345.30   21.64
  -2  -5   4   17.08    1.23
  -2  -5   4   20.85    1.47
   2   5  -4   17.37    1.25
   2   5  -4   17.30    1.26
  -2  -5   3   18.41    1.31
  -2  -5   3   18.06    1.29
   2   5  -3   25.66    1.77
   2   5  -3   25.18    1.72
  -2  -5   2   43.41    2.86
  -2  -5   2   40.09    2.64
   2   5  -2   33.70    2.24
   2   5  -2   42.29    2.79
  -2  -5   1  167.60   10.56
  -2  -5   1  150.30    9.48
   2   5  -1  248.20   15.56
   2   5  -1  246.40   15.45
  -2  -5   0   17.21    1.21
  -2  -5   0   13.67    1.00
   2   5   0   16.46    1.17
   2   5   0   14.64    1.06
  -2  -5  -1  250.80   15.71
  -2  -5  -1  263.80   16.51
   2   5   1  175.90   11.06
   2   5   1  144.90    9.13
  -2  -5  -2   39.93    2.61
  -2  -5  -2   38.85    2.54
   2   5   2   39.80    2.60
   2   5   2   34.30    2.26
  -2  -5  -3   31.98    2.10
  -2  -5  -3   29.20    1.94
   2   5   3   14.65    1.04
   2   5   3   16.39    1.15
  -2  -5  -4   16.80    1.17
  -2  -5  -4   14.26    1.00
   2   5   4   20.87    1.42
   2   5   4   18.87    1.29
  -2  -5  -5  360.40   22.50
  -2  -5  -5  400.40   24.98
   2   5   5  327.50   20.45
   2   5   5  271.00   16.94
  -2  -5  -6   68.55    4.37
  -2  -5  -6   71.06    4.52
   2   5   6   72.68    4.62
   2   5   6   71.65    4.55
  -2  -5  -7   75.09    4.77
   2   5   7  128.00    8.05
   2   5   7  132.80    8.35
  -2  -5  -8  132.70    8.34
  -2  -5  -8  133.70    8.41
   2   5   8  131.70    8.28
   2   5   8  146.50    9.21
  -2  -5  -9   23.31    1.55
  -2  -5  -9   24.48    1.62
   2   5   9   31.48    2.06
   2   5   9   32.28    2.10
  -2  -5 -10   19.77    1.33
  -2  -5 -10   24.72    1.63
   2   5  10   23.67    1.58
   2   5  10   24.72    1.64
  -2  -5 -11   76.21    4.83
  -2  -5 -11   69.37    4.40
  -2  -5 -12   11.76    0.84
  -2  -5 -12   11.85    0.86
   2   5  12   12.61    0.91
   2   5  12   12.61    0.90
  -2  -5 -13   42.67    2.75
  -2  -5 -13   45.94    2.95
   2   5  13   54.05    3.47
   2   5  13   62.71    4.00
  -2  -5 -14   28.58    1.87
  -2  -5 -14   27.50    1.81
   2   5  14   34.07    2.22
   2   5  14   27.56    1.83
  -2  -5 -15   73.39    4.66
  -2  -5 -15   61.78    3.93
   2   5  15   54.18    3.48
   2   5  15   59.27    3.79
  -2  -5 -16    0.25    0.19
  -2  -5 -16   -0.02    0.18
   2   5  16    0.12    0.20
   2   5  16   -0.07    0.17
  -2  -5 -17   64.77    4.12
  -2  -5 -17   62.45    3.98
   2   5  17   76.94    4.90
   2   5  17   77.63    4.93
  -2  -5 -18    8.83    0.67
  -2  -5 -18    9.13    0.70
   2   5  18    8.52    0.66
   2   5  18    8.47    0.67
  -2  -5 -19    2.01    0.28
  -2  -5 -19    1.56    0.24
   2   5  19    0.69    0.21
   2   5  19    1.25    0.24
  -2  -5 -20    5.37    0.46
  -2  -5 -20    5.61    0.47
   2   5  20    5.01    0.44
   2   5  20    4.45    0.42
  -2  -5 -21   20.78    1.38
  -2  -5 -21   20.77    1.38
   2   5  21   27.05    1.76
   2   5  21   26.00    1.70
  -2  -6  25    5.81    0.79
  -2  -6  25    6.42    0.86
   2   6 -25    5.68    0.76
   2   6 -25    4.88    0.81
  -2  -6  24    2.99    0.63
  -2  -6  24    2.61    0.58
   2   6 -24    3.47    0.69
   2   6 -24    1.72    0.50
  -2  -6  23    3.05    0.59
  -2  -6  23    3.13    0.62
   2   6 -23    0.41    0.39
   2   6 -23    0.70    0.43
  -2  -6  22   23.42    1.87
  -2  -6  22   19.49    1.60
   2   6 -22   28.60    2.19
   2   6 -22   25.05    1.92
  -2  -6  20    1.18    0.44
  -2  -6  20    1.10    0.41
   2   6 -20    0.92    0.37
   2   6 -20    1.09    0.43
  -2  -6  19    7.75    0.87
  -2  -6  19    8.88    0.90
   2   6 -19   13.91    1.25
   2   6 -19   14.11    1.22
  -2  -6  18    0.45    0.37
  -2  -6  18    0.42    0.33
   2   6 -18    0.85    0.36
   2   6 -18    0.95    0.40
  -2  -6  17   18.10    1.47
  -2  -6  17   21.60    1.64
  -2  -6  16   90.55    5.94
  -2  -6  16   95.96    6.24
   2   6 -16   92.20    6.01
   2   6 -16   86.32    5.69
  -2  -6  15    9.54    0.93
  -2  -6  15    7.74    0.78
   2   6 -15    6.27    0.73
   2   6 -15    9.09    0.84
  -2  -6  14    6.75    0.73
  -2  -6  14    6.03    0.68
   2   6 -14    6.55    0.70
   2   6 -14    6.35    0.73
  -2  -6  13   36.00    2.53
  -2  -6  13   35.45    2.47
   2   6 -13   35.36    2.49
   2   6 -13   29.95    2.11
  -2  -6  12   17.61    1.38
  -2  -6  12   17.73    1.37
   2   6 -12   29.54    2.07
   2   6 -12   34.25    2.40
  -2  -6  11   25.84    1.89
  -2  -6  11   24.18    1.74
   2   6 -11   33.63    2.36
   2   6 -11   32.60    2.27
  -2  -6  10  147.70    9.43
  -2  -6  10  138.80    8.85
   2   6 -10  173.90   11.03
   2   6 -10  174.10   11.07
  -2  -6   9   47.61    3.21
  -2  -6   9   47.97    3.20
   2   6  -9   74.16    4.85
   2   6  -9   67.93    4.44
  -2  -6   8   98.90    6.35
  -2  -6   8  105.70    6.80
   2   6  -8  112.20    7.20
   2   6  -8  102.20    6.56
  -2  -6   7    0.43    0.23
   2   6  -7    4.61    0.52
  -2  -6   5   69.28    4.51
   2   6  -5   78.21    5.05
  -2  -6   4   67.87    4.41
  -2  -6   4   70.26    4.57
   2   6  -4  105.30    6.72
   2   6  -4   93.99    6.04
  -2  -6   3   50.75    3.33
  -2  -6   3   52.51    3.46
   2   6  -3   31.72    2.16
   2   6  -3   33.51    2.27
  -2  -6   2  229.70   14.45
  -2  -6   2  252.10   15.83
   2   6  -2  306.30   19.21
   2   6  -2  288.30   18.08
  -2  -6   1  163.50   10.33
  -2  -6   1  197.80   12.45
   2   6  -1  181.10   11.41
   2   6  -1  180.90   11.42
  -2  -6   0  103.70    6.60
  -2  -6   0  115.60    7.34
   2   6   0  106.00    6.76
   2   6   0  104.50    6.65
  -2  -6  -1  223.30   14.02
  -2  -6  -1  187.70   11.82
  -2  -6  -2  272.50   17.07
  -2  -6  -2  263.40   16.50
   2   6   2  227.40   14.27
   2   6   2  274.80   17.22
  -2  -6  -3   32.73    2.18
  -2  -6  -3   32.02    2.13
   2   6   3   49.19    3.21
   2   6   3   60.68    3.91
  -2  -6  -4   95.26    6.05
  -2  -6  -4  103.60    6.58
  -2  -6  -5   77.76    4.96
  -2  -6  -5   67.28    4.31
   2   6   5   66.17    4.24
   2   6   5   66.16    4.25
   2   6   6  165.60   10.41
   2   6   6  138.70    8.75
  -2  -6  -7    4.26    0.42
  -2  -6  -7    4.20    0.41
   2   6   7    0.75    0.20
   2   6   7    0.43    0.20
  -2  -6  -8  113.20    7.14
  -2  -6  -8  120.70    7.61
   2   6   8   76.34    4.87
   2   6   8   86.39    5.48
  -2  -6  -9   75.37    4.79
  -2  -6  -9   75.67    4.80
  -2  -6 -10  156.60    9.83
  -2  -6 -10  139.10    8.74
   2   6  10  144.90    9.12
   2   6  10  151.40    9.51
  -2  -6 -11   33.92    2.21
  -2  -6 -11   34.08    2.22
   2   6  11   23.89    1.60
   2   6  11   25.79    1.71
  -2  -6 -12   30.67    2.00
  -2  -6 -12   37.29    2.42
   2   6  12   18.17    1.24
   2   6  12   16.15    1.12
  -2  -6 -13   30.00    1.97
  -2  -6 -13   33.75    2.19
   2   6  13   40.28    2.60
   2   6  13   38.75    2.51
   2   6  14    6.99    0.56
   2   6  14    7.63    0.59
  -2  -6 -15    7.13    0.55
  -2  -6 -15    7.68    0.59
   2   6  15    8.19    0.62
   2   6  15    7.06    0.56
  -2  -6 -16  103.60    6.51
  -2  -6 -16   92.08    5.80
   2   6  16   91.48    5.76
   2   6  16  106.40    6.70
  -2  -6 -17   29.84    1.92
  -2  -6 -17   27.31    1.77
   2   6  17   19.67    1.31
   2   6  17   20.20    1.34
   2   6  18    0.27    0.12
  -2  -7  24    6.57    0.87
  -2  -7  24    5.88    0.79
   2   7 -24    3.67    0.58
   2   7 -24    2.37    0.59
  -2  -7  23    4.16    0.69
  -2  -7  23    5.01    0.72
   2   7 -23    2.87    0.61
   2   7 -23    2.84    0.52
  -2  -7  22   10.20    1.06
  -2  -7  22   11.16    1.13
   2   7 -22    4.55    0.65
   2   7 -22    5.00    0.75
   2   7 -21   25.03    1.97
   2   7 -21   22.43    1.76
  -2  -7  20   41.06    2.94
  -2  -7  20   39.51    2.79
   2   7 -20   23.27    1.84
   2   7 -20   20.35    1.63
   2   7 -19    1.91    0.55
  -2  -7  18   95.94    6.28
   2   7 -18   97.99    6.39
   2   7 -18  112.00    7.31
  -2  -7  17   40.80    2.84
  -2  -7  17   32.55    2.38
   2   7 -17   30.31    2.23
   2   7 -17   34.75    2.47
   2   7 -16   88.44    5.85
  -2  -7  15   21.66    1.68
  -2  -7  15   18.99    1.46
   2   7 -15   13.83    1.17
   2   7 -15   16.29    1.37
  -2  -7  14   71.49    4.75
  -2  -7  14   57.70    3.87
   2   7 -14   66.98    4.43
   2   7 -14   68.90    4.60
  -2  -7  13   30.47    2.19
  -2  -7  13   34.08    2.39
   2   7 -13   21.66    1.63
   2   7 -13   23.57    1.78
  -2  -7  12    7.27    0.75
  -2  -7  12    7.66    0.79
   2   7 -12    6.82    0.70
   2   7 -12    8.01    0.82
  -2  -7  11   48.34    3.29
  -2  -7  11   47.15    3.19
   2   7 -11   46.76    3.18
   2   7 -11   41.51    2.83
  -2  -7  10   69.99    4.62
  -2  -7  10   68.94    4.53
   2   7 -10   41.87    2.88
   2   7 -10   39.87    2.72
  -2  -7   9   38.98    2.69
  -2  -7   9   39.87    2.71
   2   7  -9   27.79    2.00
   2   7  -9   32.44    2.26
  -2  -7   8  106.50    6.87
  -2  -7   8   91.72    5.92
   2   7  -8   93.47    6.06
   2   7  -8   99.82    6.43
  -2  -7   7   64.83    4.28
  -2  -7   7   60.70    3.98
   2   7  -7   97.03    6.25
   2   7  -7   90.43    5.86
  -2  -7   6  110.80    7.12
  -2  -7   6  125.10    7.97
   2   7  -6  143.60    9.15
   2   7  -6  138.60    8.82
  -2  -7   5  103.30    6.62
  -2  -7   5  114.50    7.35
   2   7  -5   93.01    6.01
   2   7  -5   98.94    6.35
  -2  -7   4  333.20   20.91
   2   7  -4  361.00   22.65
  -2  -7   3   20.89    1.58
   2   7  -2  106.00    6.78
   2   7  -2  106.90    6.84
  -2  -7   1  250.10   15.73
  -2  -7   1  282.50   17.73
   2   7  -1  228.30   14.37
   2   7  -1  212.80   13.42
  -2  -7   0   91.59    5.87
  -2  -7   0   98.84    6.32
   2   7   0   89.54    5.76
   2   7   0   82.10    5.28
  -2  -7  -1  218.10   13.72
  -2  -7  -1  231.40   14.54
   2   7   1  335.90   21.04
   2   7   1  286.70   17.99
  -2  -7  -2  108.40    6.89
  -2  -7  -2  102.50    6.54
  -2  -7  -3   19.05    1.35
  -2  -7  -3   17.30    1.25
   2   7   3   18.58    1.32
   2   7   3   22.12    1.55
  -2  -7  -4  343.80   21.52
  -2  -7  -4  329.40   20.61
   2   7   5  100.80    6.41
   2   7   5  111.40    7.07
  -2  -7  -6  149.20    9.41
  -2  -7  -6  124.70    7.89
   2   7   6  143.80    9.08
   2   7   6  131.50    8.31
  -2  -7  -7   96.25    6.11
  -2  -7  -7   96.17    6.11
   2   7   7   58.88    3.81
   2   7   7   59.84    3.85
  -2  -7  -8   97.37    6.18
  -2  -7  -8   94.52    6.00
   2   7   8  113.30    7.17
   2   7   8  114.40    7.25
  -2  -7  -9   32.05    2.12
  -2  -7  -9   28.59    1.90
  -2  -7 -10   53.74    3.46
  -2  -7 -10   46.87    3.03
   2   7  10   60.43    3.88
   2   7  10   73.77    4.71
   2   7  11   45.59    2.95
   2   7  11   52.06    3.35
  -2  -7 -12   11.60    0.85
  -2  -7 -12    9.32    0.70
   2   7  12    8.05    0.63
   2   7  12    6.29    0.53
  -2  -7 -13   27.78    1.82
  -2  -7 -13   27.19    1.79
   2   7  13   29.86    1.96
   2   7  13   29.17    1.91
  -2  -7 -14   66.33    4.20
  -2  -7 -14   66.37    4.21
   2   7  14   60.58    3.85
   2   7  14   54.75    3.50
  -2  -7 -15   13.86    0.95
  -2  -7 -15   11.76    0.82
   2   7  15   19.50    1.30
   2   7  15   21.93    1.46
  -2  -8  24    1.57    0.50
  -2  -8  24    1.91    0.57
   2   8 -24    2.78    0.56
   2   8 -24    2.82    0.62
  -2  -8  23   11.98    1.17
  -2  -8  23   10.64    1.14
   2   8 -23   11.47    1.11
   2   8 -23   12.99    1.31
  -2  -8  22   15.91    1.41
  -2  -8  22   18.59    1.61
   2   8 -22   25.05    1.97
   2   8 -22   23.24    1.80
  -2  -8  21   16.65    1.45
  -2  -8  21   20.49    1.70
   2   8 -21   27.14    2.11
   2   8 -21   20.67    1.66
  -2  -8  20   10.59    1.10
  -2  -8  20    8.14    0.88
   2   8 -20    7.66    0.86
   2   8 -20    7.07    0.88
  -2  -8  19    9.91    0.98
  -2  -8  19    9.66    1.01
   2   8 -19   18.42    1.59
   2   8 -19   21.33    1.68
  -2  -8  18   10.36    1.00
  -2  -8  18   12.16    1.16
   2   8 -18    9.68    0.97
   2   8 -18    9.93    1.01
  -2  -8  16   59.18    4.04
  -2  -8  16   64.48    4.30
   2   8 -16   68.79    4.58
   2   8 -16   84.16    5.58
   2   8 -15   44.27    3.10
   2   8 -15   48.39    3.31
  -2  -8  14   17.11    1.42
  -2  -8  14   17.20    1.38
   2   8 -14   17.26    1.36
   2   8 -14   15.26    1.29
  -2  -8  13   46.12    3.19
  -2  -8  13   37.33    2.62
   2   8 -13   31.67    2.29
   2   8 -13   28.51    2.05
  -2  -8  12   99.90    6.50
  -2  -8  12   95.28    6.19
   2   8 -12   61.90    4.17
   2   8 -12   74.42    4.90
  -2  -8  11  113.90    7.34
  -2  -8  11  123.50    7.96
   2   8 -11  132.10    8.48
   2   8 -11  120.80    7.81
  -2  -8  10   65.46    4.33
  -2  -8  10   60.53    4.05
   2   8 -10   74.06    4.89
   2   8 -10   77.82    5.09
  -2  -8   9   55.43    3.73
  -2  -8   9   56.89    3.79
   2   8  -9   48.54    3.26
   2   8  -9   50.50    3.42
  -2  -8   8   16.02    1.27
  -2  -8   8   18.32    1.39
   2   8  -8   15.20    1.23
   2   8  -8   15.80    1.23
  -2  -8   7   95.07    6.17
  -2  -8   7  110.10    7.07
   2   8  -7  129.90    8.34
   2   8  -7  123.30    7.90
  -2  -8   6   44.52    3.03
  -2  -8   6   39.92    2.71
   2   8  -6   40.74    2.80
   2   8  -6   43.28    2.93
  -2  -8   5   67.71    4.46
  -2  -8   5   61.17    4.02
   2   8  -5   62.74    4.16
   2   8  -5   64.25    4.22
  -2  -8   4   82.46    5.37
  -2  -8   4   84.87    5.49
   2   8  -4   83.82    5.45
   2   8  -4   73.79    4.81
  -2  -8   3   87.40    5.64
  -2  -8   3   93.42    6.05
   2   8  -3   50.79    3.39
   2   8  -3   45.72    3.06
  -2  -8   2   61.27    4.01
  -2  -8   2   62.42    4.12
   2   8  -2   48.42    3.23
   2   8  -2   46.77    3.14
  -2  -8   1  208.40   13.16
  -2  -8   0  249.90   15.74
   2   8   0  245.90   15.47
  -2  -8  -1  195.80   12.36
  -2  -8  -1  213.40   13.46
   2   8   1  229.80   14.46
   2   8   1  221.30   13.95
  -2  -8  -2   49.21    3.25
  -2  -8  -2   40.41    2.71
  -2  -8  -3   49.61    3.26
  -2  -8  -3   60.03    3.92
   2   8   3   86.90    5.57
   2   8   3   97.86    6.27
  -2  -8  -4   80.53    5.20
   2   8   5   60.74    3.94
   2   8   5   64.63    4.20
  -2  -8  -6   51.55    3.37
  -2  -8  -6   44.88    2.96
   2   8   6   40.54    2.68
   2   8   6   37.35    2.50
  -2  -8  -7  119.40    7.57
  -2  -8  -7  101.80    6.49
   2   8   7  116.00    7.36
   2   8   7  120.90    7.68
  -2  -8  -8   17.00    1.22
  -2  -8  -8   15.88    1.15
   2   8   8   21.02    1.48
   2   8   8   16.60    1.20
  -2  -8  -9   52.90    3.43
  -2  -8  -9   59.07    3.81
   2   8   9   62.02    4.01
   2   8   9   66.28    4.26
  -2  -8 -10   81.31    5.19
  -2  -8 -10   80.30    5.12
   2   8  10   75.90    4.86
   2   8  10   65.04    4.18
  -2  -8 -11  133.40    8.41
  -2  -8 -11  120.50    7.61
   2   8  11  121.00    7.66
   2   8  11  127.20    8.03
  -2  -8 -12   71.78    4.58
  -2  -8 -12   61.02    3.91
   2   8  12   92.82    5.90
   2   8  12   92.36    5.85
  -2  -8 -13   32.86    2.15
  -2  -8 -13   34.77    2.27
   2   8  13   43.62    2.83
   2   8  13   38.45    2.50
   2   8  14   18.36    1.26
   2   8  14   17.69    1.22
  -2  -8 -15   49.38    3.14
  -2  -8 -15   49.21    3.13
   2   8  15   40.51    2.59
   2   8  15   42.18    2.70
   2   9 -23    8.60    1.03
   2   9 -23    9.38    0.96
  -2  -9  22    1.77    0.48
  -2  -9  22    1.46    0.46
   2   9 -22    1.47    0.45
   2   9 -22    1.62    0.51
  -2  -9  21   26.39    2.06
  -2  -9  21   20.72    1.69
   2   9 -21   25.61    1.94
   2   9 -21   28.54    2.20
  -2  -9  20    7.61    0.86
  -2  -9  20    8.78    0.97
   2   9 -20    4.63    0.67
   2   9 -20    3.08    0.65
  -2  -9  19    1.06    0.44
  -2  -9  19    0.85    0.42
   2   9 -19    1.10    0.46
   2   9 -19    1.69    0.45
  -2  -9  18    4.08    0.65
  -2  -9  18    3.57    0.57
   2   9 -18    3.65    0.62
   2   9 -18    3.30    0.57
  -2  -9  17    8.27    0.93
  -2  -9  17    7.86    0.84
   2   9 -17   13.11    1.23
   2   9 -17   13.94    1.24
   2   9 -16   68.36    4.61
   2   9 -16   73.20    4.87
  -2  -9  14   33.36    2.43
  -2  -9  14   37.80    2.64
   2   9 -14   46.03    3.22
   2   9 -14   38.83    2.72
  -2  -9  13   22.43    1.74
  -2  -9  13   19.40    1.51
   2   9 -13   15.36    1.31
   2   9 -13   15.11    1.26
   2   9 -12   46.42    3.22
   2   9 -12   49.05    3.33
   2   9 -11  138.30    8.91
   2   9 -11  124.80    8.03
  -2  -9  10   18.22    1.45
  -2  -9  10   17.28    1.36
   2   9 -10   21.11    1.64
   2   9 -10   20.32    1.55
  -2  -9   9    3.05    0.49
  -2  -9   9    2.63    0.44
   2   9  -9    2.86    0.50
   2   9  -9    3.84    0.53
  -2  -9   8   34.42    2.43
  -2  -9   8   30.19    2.14
   2   9  -8   23.95    1.79
   2   9  -8   25.41    1.84
  -2  -9   7   36.93    2.58
  -2  -9   7   38.05    2.62
   2   9  -7   62.34    4.17
   2   9  -7   55.39    3.70
  -2  -9   6   14.92    1.22
  -2  -9   6   16.22    1.26
   2   9  -6    4.26    0.56
   2   9  -6    4.83    0.57
  -2  -9   5   31.63    2.21
  -2  -9   5   29.36    2.10
   2   9  -5   27.28    1.98
   2   9  -5   25.70    1.85
  -2  -9   4  105.70    6.83
  -2  -9   4   94.27    6.08
   2   9  -4   84.87    5.55
   2   9  -4   88.49    5.73
  -2  -9   3   22.13    1.64
  -2  -9   3   23.05    1.66
   2   9  -3   24.32    1.75
   2   9  -3   29.02    2.07
  -2  -9   2   26.89    1.92
  -2  -9   2   28.95    2.02
   2   9  -2   22.60    1.64
   2   9  -2   22.88    1.68
  -2  -9   1  246.50   15.55
  -2  -9   1  213.40   13.47
  -2  -9   0  321.00   20.17
  -2  -9   0  397.80   24.92
   2   9   0  413.30   25.89
   2   9   0  353.80   22.22
  -2  -9  -1  231.20   14.57
  -2  -9  -1  230.90   14.61
   2   9   1  204.50   12.94
   2   9   1  221.10   13.94
  -2  -9  -2   24.25    1.74
  -2  -9  -3   34.23    2.35
   2   9   3   21.52    1.56
  -2  -9  -4   74.54    4.85
  -2  -9  -4   89.55    5.76
  -2  -9  -5   23.51    1.67
  -2  -9  -5   25.37    1.77
   2   9   5   31.06    2.12
  -2  -9  -6    3.43    0.44
  -2  -9  -6    4.23    0.48
   2   9   6   17.38    1.27
   2   9   6   14.73    1.13
  -2  -9  -7   66.60    4.32
  -2  -9  -7   55.81    3.65
   2   9   7   43.98    2.92
   2   9   7   50.73    3.35
  -2  -9  -8   23.80    1.66
  -2  -9  -8   25.11    1.74
   2   9   8   40.19    2.69
   2   9   8   34.16    2.30
  -2  -9  -9    3.96    0.44
  -2  -9  -9    3.83    0.44
   2   9   9    2.30    0.36
   2   9   9    2.95    0.39
   2   9  10   15.20    1.14
   2   9  10   17.24    1.24
  -2  -9 -11  131.10    8.28
  -2  -9 -11  153.20    9.65
  -2  -9 -12   46.94    3.05
  -2  -9 -12   48.63    3.15
   2   9  12   35.07    2.32
   2   9  12   39.84    2.64
  -2  -9 -13   16.81    1.19
  -2  -9 -13   15.53    1.11
   2   9  13   19.82    1.37
   2   9  13   21.12    1.47
  -2  -9 -14   42.77    2.76
  -2  -9 -14   46.34    2.99
   2   9  14   38.30    2.49
   2   9  14   38.36    2.51
  -2  -9 -15   63.29    4.01
  -2  -9 -15   57.86    3.66
   2   9  15   54.02    3.44
   2   9  15   54.65    3.47
  -2 -10  22    8.47    1.06
   2  10 -22   13.13    1.26
  -2 -10  21   -0.17    0.32
  -2 -10  21    0.71    0.43
   2  10 -21    0.53    0.41
   2  10 -21    0.56    0.44
   2  10 -20   14.74    1.39
   2  10 -20   15.13    1.30
  -2 -10  19    0.24    0.39
  -2 -10  19    0.19    0.34
   2  10 -19   -0.36    0.30
   2  10 -19   -0.41    0.34
  -2 -10  18    7.26    0.87
  -2 -10  18    5.85    0.73
   2  10 -18   10.05    1.00
  -2 -10  17    0.85    0.40
  -2 -10  17    1.80    0.43
   2  10 -17    1.32    0.42
   2  10 -17    1.11    0.44
  -2 -10  16    2.44    0.52
  -2 -10  16    2.46    0.47
  -2 -10  15    1.09    0.41
  -2 -10  15    1.80    0.42
  -2 -10  14   27.33    2.07
  -2 -10  14   28.50    2.08
   2  10 -14   22.02    1.69
   2  10 -14   20.16    1.62
   2  10 -13   13.97    1.39
  -2 -10  12  129.20    8.36
  -2 -10  12  129.50    8.35
   2  10 -12  149.30    9.57
   2  10 -12  147.90    9.58
  -2 -10  11    1.81    0.44
  -2 -10  11    2.39    0.45
   2  10 -11    1.66    0.44
   2  10 -11    1.70    0.40
  -2 -10  10   40.47    2.84
  -2 -10  10   36.73    2.58
   2  10 -10   35.76    2.50
   2  10 -10   37.22    2.65
  -2 -10   9   15.12    1.23
  -2 -10   9   12.39    1.09
   2  10  -9   14.84    1.26
   2  10  -9   13.96    1.15
  -2 -10   8    1.17    0.36
  -2 -10   8    1.20    0.35
   2  10  -8    3.55    0.52
   2  10  -8    3.74    0.56
  -2 -10   7    6.98    0.73
  -2 -10   7    7.49    0.78
   2  10  -7    9.23    0.88
   2  10  -7    9.73    0.88
  -2 -10   6   49.06    3.32
  -2 -10   6   53.49    3.62
   2  10  -6   69.02    4.59
   2  10  -6   69.86    4.61
  -2 -10   5   25.45    1.87
  -2 -10   5   25.01    1.82
   2  10  -5   20.97    1.57
   2  10  -5   25.04    1.85
  -2 -10   4   11.88    1.03
  -2 -10   4    8.77    0.81
   2  10  -4   15.45    1.25
   2  10  -4   17.12    1.32
  -2 -10   3   16.62    1.31
  -2 -10   3   18.23    1.39
   2  10  -3   15.84    1.28
   2  10  -3   16.29    1.28
  -2 -10   2    5.77    0.64
  -2 -10   2    5.38    0.59
   2  10  -2    5.50    0.59
   2  10  -2    5.99    0.67
  -2 -10   1   23.24    1.69
  -2 -10   1   19.66    1.49
  -2 -10   0  419.40   26.30
  -2 -10   0  398.80   25.01
   2  10   0  382.10   23.99
   2  10   0  392.90   24.65
  -2 -10  -1   21.46    1.58
  -2 -10  -1   23.29    1.68
   2  10   1   24.68    1.78
   2  10   1   19.44    1.47
  -2 -10  -2    5.32    0.58
  -2 -10  -2    5.95    0.62
  -2 -10  -3   16.71    1.28
  -2 -10  -3   18.78    1.39
   2  10   3   15.90    1.22
   2  10   3   19.42    1.46
  -2 -10  -4   16.69    1.26
   2  10   4    8.87    0.84
  -2 -10  -5   25.96    1.85
  -2 -10  -6   72.86    4.75
   2  10   6   55.02    3.63
  -2 -10  -7    7.50    0.70
  -2 -10  -7    7.29    0.69
   2  10   7    8.13    0.76
   2  10   7    6.40    0.62
  -2 -10  -8    3.08    0.43
  -2 -10  -8    3.07    0.43
   2  10   8    1.68    0.35
   2  10   8    1.24    0.30
  -2 -10  -9   14.99    1.14
  -2 -10  -9   14.91    1.14
   2  10  10   38.17    2.56
   2  10  10   39.09    2.64
  -2 -10 -11    2.59    0.38
  -2 -10 -11    1.45    0.32
   2  10  11    2.41    0.38
   2  10  11    2.49    0.39
  -2 -10 -12  149.10    9.41
  -2 -10 -12  152.80    9.64
   2  10  12  134.90    8.55
   2  10  12  142.70    9.03
  -2 -10 -13   14.14    1.04
  -2 -10 -13   12.59    0.96
   2  10  13   14.59    1.08
   2  10  13   13.81    1.04
  -2 -10 -14   24.64    1.66
  -2 -10 -14   21.85    1.50
   2  10  14   28.82    1.92
   2  10  14   30.72    2.06
  -2 -10 -15    1.00    0.20
  -2 -10 -15    1.46    0.23
   2  10  15    1.66    0.26
   2  10  15    1.46    0.24
   2  11 -20    7.24    0.82
  -2 -11  19    4.20    0.66
  -2 -11  19    3.98    0.63
   2  11 -19    4.38    0.69
   2  11 -19    3.94    0.57
  -2 -11  18    4.73    0.67
  -2 -11  18    4.89    0.70
   2  11 -18    2.63    0.56
   2  11 -18    3.30    0.57
  -2 -11  17   11.54    1.10
  -2 -11  17   14.38    1.31
   2  11 -17   16.79    1.42
   2  11 -17   21.82    1.75
  -2 -11  16    3.19    0.56
  -2 -11  16    2.23    0.54
   2  11 -16    1.53    0.47
   2  11 -16    2.54    0.48
  -2 -11  15   20.91    1.63
  -2 -11  15   23.23    1.82
   2  11 -15   20.41    1.63
   2  11 -15   21.80    1.73
  -2 -11  14   20.39    1.59
  -2 -11  14   16.57    1.41
   2  11 -14   19.58    1.56
   2  11 -14   17.68    1.48
  -2 -11  13    4.50    0.62
  -2 -11  13    6.14    0.77
   2  11 -13    9.31    0.96
   2  11 -13    8.32    0.86
  -2 -11  12    9.20    0.96
  -2 -11  12    8.37    0.85
   2  11 -12    5.78    0.69
   2  11 -12    6.47    0.77
  -2 -11  11   85.16    5.60
   2  11 -11   91.59    6.04
  -2 -11  10    6.22    0.75
   2  11 -10   13.42    1.14
  -2 -11   9   72.94    4.85
  -2 -11   9   71.01    4.71
   2  11  -9   71.92    4.76
   2  11  -9   66.81    4.49
  -2 -11   8   57.41    3.87
  -2 -11   8   51.55    3.52
   2  11  -8   57.02    3.87
   2  11  -8   56.22    3.78
  -2 -11   7   40.37    2.84
  -2 -11   7   40.92    2.83
   2  11  -7   24.90    1.88
   2  11  -7   23.76    1.76
  -2 -11   6   40.42    2.83
  -2 -11   6   39.80    2.76
   2  11  -6   43.67    3.04
   2  11  -6   39.56    2.73
  -2 -11   5   15.80    1.30
  -2 -11   5   15.42    1.24
   2  11  -5   35.62    2.49
   2  11  -5   38.71    2.73
  -2 -11   4   32.89    2.35
  -2 -11   4   28.24    2.03
   2  11  -4   18.94    1.45
   2  11  -4   16.62    1.35
  -2 -11   3   10.90    1.00
  -2 -11   3   10.86    0.95
   2  11  -3   13.35    1.10
   2  11  -3   14.09    1.19
  -2 -11   2   57.21    3.81
  -2 -11   2   48.82    3.33
   2  11  -2   48.85    3.33
   2  11  -2   39.70    2.73
  -2 -11   1   84.12    5.52
  -2 -11   1   81.96    5.35
   2  11   0    1.56    0.34
   2  11   0    0.62    0.33
  -2 -11  -1  105.50    6.79
  -2 -11  -1   96.60    6.27
   2  11   1   82.62    5.39
   2  11   1   84.25    5.53
  -2 -11  -2   52.86    3.53
  -2 -11  -2   51.47    3.46
   2  11   2   50.54    3.39
   2  11   2   45.71    3.13
  -2 -11  -3   14.17    1.14
  -2 -11  -3   16.32    1.27
   2  11   3   10.55    0.96
   2  11   3    9.36    0.84
  -2 -11  -4   17.44    1.33
  -2 -11  -4   16.18    1.25
   2  11   4   30.49    2.15
   2  11   4   34.09    2.39
  -2 -11  -5   36.42    2.52
  -2 -11  -5   36.18    2.49
   2  11   5   15.29    1.22
   2  11   5   13.54    1.10
  -2 -11  -6   46.83    3.15
  -2 -11  -6   53.45    3.57
   2  11   6   51.52    3.43
   2  11   6   46.95    3.17
  -2 -11  -7   24.43    1.76
   2  11   7   45.66    3.08
  -2 -11  -9   71.56    4.66
   2  11   9   60.28    3.96
   2  11   9   71.62    4.68
  -2 -11 -10   11.95    0.98
  -2 -11 -10   11.49    0.96
   2  11  10    8.73    0.81
   2  11  10    7.70    0.73
  -2 -11 -11   97.41    6.24
  -2 -11 -11   96.27    6.17
   2  11  11   78.66    5.10
   2  11  11   96.47    6.18
  -2 -11 -12    6.44    0.63
  -2 -11 -12    6.81    0.66
   2  11  12    9.66    0.84
   2  11  12    8.46    0.75
  -2 -11 -13    7.95    0.69
  -2 -11 -13    7.38    0.68
   2  11  13    5.75    0.58
   2  11  13    4.88    0.54
  -2 -11 -14   18.08    1.29
  -2 -11 -14   18.43    1.30
   2  11  14   20.09    1.45
   2  11  14   18.03    1.29
  -2 -11 -15   21.75    1.47
  -2 -11 -15   19.58    1.34
   2  11  15   21.97    1.50
   2  11  15   21.78    1.47
  -2 -12  18    5.58    0.75
   2  12 -18    2.95    0.51
  -2 -12  17   13.16    1.25
  -2 -12  17   11.89    1.12
   2  12 -17   11.88    1.18
   2  12 -17   11.28    1.06
  -2 -12  16    3.20    0.57
  -2 -12  16    3.01    0.54
   2  12 -16    2.76    0.52
   2  12 -16    2.38    0.55
  -2 -12  15   15.98    1.32
  -2 -12  15   19.75    1.63
   2  12 -15   23.67    1.85
   2  12 -15   21.58    1.68
  -2 -12  14    0.74    0.39
  -2 -12  14    0.31    0.34
   2  12 -14   -0.14    0.30
   2  12 -14    0.13    0.36
  -2 -12  13   28.85    2.12
  -2 -12  13   25.80    1.98
   2  12 -13   32.15    2.38
   2  12 -13   28.52    2.12
  -2 -12  12   39.13    2.75
  -2 -12  12   38.06    2.74
   2  12 -12   31.65    2.31
   2  12 -12   31.11    2.31
  -2 -12  11   25.15    1.92
  -2 -12  11   24.48    1.84
   2  12 -11   26.68    2.03
   2  12 -11   24.36    1.86
  -2 -12  10   37.93    2.68
  -2 -12  10   37.75    2.72
   2  12 -10   37.58    2.70
   2  12 -10   34.18    2.44
  -2 -12   9   52.86    3.60
  -2 -12   9   60.80    4.14
   2  12  -9   69.33    4.61
   2  12  -9   64.92    4.39
  -2 -12   7   85.51    5.65
   2  12  -7   71.31    4.73
   2  12  -7   65.48    4.45
  -2 -12   6   58.76    3.98
  -2 -12   6   63.09    4.22
   2  12  -6   60.37    4.05
   2  12  -6   59.20    4.02
  -2 -12   5   49.55    3.40
  -2 -12   5   49.03    3.34
   2  12  -5   49.08    3.36
   2  12  -5   57.57    3.91
  -2 -12   4   19.42    1.52
  -2 -12   4   17.13    1.37
   2  12  -4    9.21    0.93
   2  12  -4    8.86    0.84
  -2 -12   3   43.49    3.02
  -2 -12   3   48.77    3.32
   2  12  -3   44.15    3.02
   2  12  -3   45.71    3.15
  -2 -12   2   21.91    1.67
  -2 -12   2   24.21    1.81
   2  12  -2   22.25    1.70
   2  12  -2   21.86    1.64
  -2 -12   1   87.15    5.72
  -2 -12   1   72.11    4.78
   2  12  -1   59.29    3.96
   2  12  -1   73.38    4.86
  -2 -12  -1   69.12    4.56
  -2 -12  -1   77.21    5.08
   2  12   1   74.64    4.92
   2  12   2   19.79    1.54
   2  12   2   22.59    1.69
  -2 -12  -3   44.07    3.00
  -2 -12  -3   34.73    2.43
   2  12   3   41.38    2.87
   2  12   3   46.16    3.15
  -2 -12  -4    9.28    0.86
  -2 -12  -4    8.91    0.85
   2  12   4   20.13    1.56
   2  12   4   18.95    1.47
  -2 -12  -5   54.44    3.63
  -2 -12  -5   59.01    3.94
   2  12   5   41.09    2.83
   2  12   5   38.84    2.71
  -2 -12  -6   56.72    3.79
  -2 -12  -6   63.05    4.17
   2  12   6   68.25    4.51
   2  12   6   65.78    4.34
  -2 -12  -7   71.16    4.68
  -2 -12  -7   60.88    4.03
   2  12   7   85.67    5.59
   2  12   7   91.88    5.95
   2  12   8    6.85    0.70
   2  12   8    6.87    0.73
  -2 -12  -9   64.48    4.25
   2  12   9   58.38    3.86
   2  12   9   54.88    3.66
  -2 -12 -11   29.05    2.03
  -2 -12 -11   26.61    1.89
   2  12  11   31.53    2.23
   2  12  11   27.99    1.97
  -2 -12 -12   37.94    2.57
  -2 -12 -12   32.88    2.27
   2  12  12   39.33    2.68
   2  12  12   33.24    2.27
  -2 -12 -13   30.01    2.06
  -2 -12 -13   32.79    2.24
   2  12  13   27.28    1.90
   2  12  13   25.24    1.81
  -2 -12 -14    0.97    0.30
  -2 -12 -14   -0.04    0.26
   2  12  14    0.81    0.31
   2  12  14    0.46    0.28
  -2 -12 -15   22.05    1.50
  -2 -12 -15   22.58    1.55
   2  12  15   16.18    1.17
   2  12  15   16.92    1.19
  -2 -13  16   14.16    1.29
   2  13 -16   20.35    1.62
  -2 -13  15    6.89    0.81
  -2 -13  15    8.58    0.94
   2  13 -15    4.63    0.67
   2  13 -15    4.43    0.63
  -2 -13  14    9.57    0.99
  -2 -13  14    8.89    0.91
   2  13 -14   12.57    1.20
   2  13 -14   12.29    1.13
  -2 -13  13   14.08    1.28
  -2 -13  13   15.75    1.31
   2  13 -13   11.43    1.09
   2  13 -13    9.92    0.97
  -2 -13  12   13.73    1.27
  -2 -13  12   17.15    1.42
   2  13 -12   20.43    1.61
   2  13 -12   21.77    1.74
  -2 -13  11   26.34    1.96
  -2 -13  11   28.74    2.17
   2  13 -11   25.51    1.93
   2  13 -11   25.55    1.98
  -2 -13  10   64.49    4.32
  -2 -13  10   67.48    4.55
   2  13 -10   45.75    3.23
   2  13 -10   50.07    3.44
  -2 -13   9    9.83    0.99
  -2 -13   9    9.78    0.97
   2  13  -9   10.79    1.07
   2  13  -9   12.02    1.10
  -2 -13   8   80.10    5.30
  -2 -13   8   75.69    5.05
   2  13  -8   65.84    4.45
   2  13  -8   70.58    4.71
  -2 -13   7   40.31    2.86
  -2 -13   7   44.10    3.07
   2  13  -7   43.76    3.04
   2  13  -7   48.77    3.39
  -2 -13   6   84.99    5.60
  -2 -13   6   92.57    6.15
   2  13  -6  100.70    6.58
   2  13  -6   99.41    6.53
  -2 -13   4   40.36    2.85
  -2 -13   4   40.77    2.89
   2  13  -4   45.70    3.18
   2  13  -4   43.68    3.02
  -2 -13   3   -0.40    0.36
  -2 -13   3   -0.24    0.32
   2  13  -3    0.19    0.28
   2  13  -3    0.21    0.33
  -2 -13   2   39.61    2.78
  -2 -13   2   34.95    2.52
   2  13  -2   61.74    4.13
   2  13  -2   57.87    3.92
  -2 -13   1   46.94    3.25
  -2 -13   1   46.23    3.18
   2  13  -1   50.24    3.45
   2  13  -1   57.97    3.89
  -2 -13   0   18.30    1.45
  -2 -13   0   20.52    1.61
   2  13   0   19.52    1.54
  -2 -13  -1   57.68    3.88
  -2 -13  -1   55.92    3.79
   2  13   1   47.02    3.22
   2  13   1   48.97    3.36
  -2 -13  -2   57.00    3.84
  -2 -13  -2   51.68    3.50
   2  13   2   36.41    2.58
   2  13   2   32.09    2.32
  -2 -13  -3   -0.11    0.25
  -2 -13  -3   -0.07    0.31
   2  13   3    0.32    0.32
   2  13   3   -0.04    0.32
  -2 -13  -4   42.23    2.91
  -2 -13  -4   45.31    3.11
   2  13   4   38.86    2.73
   2  13   4   36.45    2.58
  -2 -13  -5  151.10    9.66
  -2 -13  -5  125.10    8.06
   2  13   5  154.90    9.91
   2  13   5  171.60   10.94
  -2 -13  -6  104.30    6.76
  -2 -13  -6   85.43    5.59
   2  13   6  100.80    6.53
   2  13   6   88.80    5.81
   2  13   7   40.14    2.77
   2  13   7   42.43    2.95
  -2 -13  -8   65.47    4.36
  -2 -13  -8   62.61    4.15
   2  13   8   77.88    5.14
   2  13   8   86.51    5.63
  -2 -13  -9    8.87    0.90
  -2 -13  -9    8.62    0.85
   2  13   9    9.39    0.87
   2  13   9    7.00    0.76
  -2 -13 -10   47.32    3.20
  -2 -13 -10   44.47    3.02
  -2 -13 -11   23.93    1.75
   2  13  11   19.69    1.56
  -2 -13 -12   16.36    1.29
   2  13  12   14.96    1.20
   2  13  12   15.17    1.27
  -2 -13 -13   10.26    0.90
  -2 -13 -13   10.89    0.94
   2  13  13   14.37    1.18
   2  13  13   13.11    1.07
  -2 -13 -14    9.71    0.84
  -2 -13 -14   10.88    0.93
   2  13  14    9.87    0.85
   2  13  14    7.57    0.75
   2  13  15    7.80    0.67
   2  13  15    7.02    0.65
  -2 -14  13   11.12    1.10
  -2 -14  13   14.07    1.24
   2  14 -13   15.77    1.32
   2  14 -13   14.91    1.35
  -2 -14  12   12.74    1.20
  -2 -14  12   13.88    1.24
   2  14 -12    9.92    1.04
   2  14 -12   10.16    1.01
  -2 -14  11   21.89    1.76
  -2 -14  11   24.51    1.87
   2  14 -11   22.91    1.80
   2  14 -11   20.01    1.62
  -2 -14  10   39.73    2.86
  -2 -14  10   36.10    2.57
   2  14 -10   42.21    3.00
   2  14 -10   42.32    2.97
  -2 -14   9   24.90    1.93
  -2 -14   9   21.82    1.69
   2  14  -9   25.32    1.91
   2  14  -9   21.49    1.73
  -2 -14   8    1.50    0.41
  -2 -14   8    1.99    0.48
   2  14  -8    2.46    0.47
   2  14  -8    1.39    0.45
  -2 -14   7    2.76    0.51
  -2 -14   7    3.68    0.60
   2  14  -7    4.94    0.70
   2  14  -7    5.65    0.70
  -2 -14   6   15.52    1.30
  -2 -14   6   16.91    1.42
   2  14  -6   19.60    1.59
   2  14  -6   18.14    1.46
  -2 -14   5    6.39    0.75
  -2 -14   5    8.12    0.87
   2  14  -5    9.07    0.92
   2  14  -5    6.44    0.78
  -2 -14   4   46.18    3.23
  -2 -14   3   36.83    2.61
  -2 -14   3   33.84    2.57
  -2 -14   1   12.90    1.13
   2  14  -1    4.00    0.62
   2  14  -1    4.41    0.61
  -2 -14   0   38.37    2.70
  -2 -14   0   33.76    2.44
   2  14   0   45.17    3.11
   2  14   0   37.87    2.71
  -2 -14  -1    4.73    0.65
  -2 -14  -1    3.35    0.56
   2  14   1   10.87    0.98
   2  14   1   13.54    1.20
  -2 -14  -2   26.02    1.94
  -2 -14  -2   23.32    1.79
   2  14   2   29.26    2.13
   2  14   2   36.92    2.64
  -2 -14  -3   26.64    1.97
  -2 -14  -3   26.46    1.96
   2  14   3   38.18    2.72
   2  14   3   44.05    3.05
  -2 -14  -4   41.45    2.89
  -2 -14  -4   44.36    3.07
   2  14   4   35.53    2.53
   2  14   4   41.94    2.94
  -2 -14  -5    5.64    0.71
  -2 -14  -5    5.61    0.70
  -2 -14  -6   17.48    1.42
  -2 -14  -6   20.58    1.60
   2  14   6   13.63    1.19
   2  14   6   14.57    1.26
  -2 -14  -7    4.94    0.66
  -2 -14  -7    4.57    0.63
   2  14   7    4.57    0.61
   2  14   7    3.82    0.59
  -2 -14  -8    1.45    0.46
  -2 -14  -8    2.41    0.48
   2  14   8    1.96    0.48
   2  14   8    1.54    0.41
  -2 -14  -9   25.94    1.97
  -2 -14  -9   25.32    1.86
   2  14   9   22.95    1.75
   2  14   9   21.35    1.69
  -2 -14 -10   49.97    3.40
  -2 -14 -10   42.74    2.93
   2  14  10   34.14    2.46
   2  14  10   36.80    2.59
  -2 -14 -11   15.75    1.27
  -2 -14 -11   17.89    1.46
   2  14  11   21.55    1.69
   2  14  11   23.49    1.78
  -2 -14 -12    9.57    0.99
  -2 -14 -12    9.76    0.96
   2  14  12   14.24    1.18
   2  14  12   12.50    1.14
   2  14  13   12.90    1.08
   2  14  13   11.47    1.06
   2  14  14    0.15    0.35
   2  14  14    0.12    0.35
  -2 -15  11   25.03    1.95
   2  15 -11   25.28    1.92
  -2 -15  10    0.90    0.40
  -2 -15  10    1.28    0.40
   2  15 -10    1.47    0.43
   2  15 -10    1.24    0.42
  -2 -15   9    1.67    0.43
  -2 -15   9    1.90    0.47
   2  15  -9    0.34    0.37
   2  15  -9    0.05    0.37
  -2 -15   8   10.09    0.97
  -2 -15   8    9.91    1.01
   2  15  -8   10.98    1.09
   2  15  -8   12.09    1.13
  -2 -15   7   17.78    1.43
  -2 -15   7   18.84    1.55
   2  15  -7   13.52    1.20
   2  15  -7   14.02    1.29
  -2 -15   6    9.26    0.94
   2  15  -6    7.16    0.78
   2  15  -6    8.44    0.93
  -2 -15   5   12.39    1.13
  -2 -15   5   11.99    1.13
   2  15  -5   26.18    2.00
   2  15  -5   24.97    1.90
  -2 -15   4    6.20    0.73
  -2 -15   4    6.29    0.78
   2  15  -4    6.61    0.75
   2  15  -4    5.76    0.74
  -2 -15   3    9.90    1.02
  -2 -15   3   12.06    1.12
   2  15  -3    8.31    0.89
   2  15  -3    7.48    0.85
  -2 -15   2   11.17    1.09
  -2 -15   2    9.96    0.98
   2  15  -2    8.44    0.88
   2  15  -2   11.50    1.08
  -2 -15   1   39.43    2.80
  -2 -15   1   39.04    2.74
   2  15  -1   31.43    2.32
   2  15  -1   29.76    2.19
  -2 -15   0    5.52    0.69
  -2 -15   0    4.37    0.66
   2  15   0    5.70    0.71
   2  15   0    5.50    0.73
  -2 -15  -1   36.74    2.64
  -2 -15  -2   10.58    1.02
   2  15   2   11.60    1.10
   2  15   2    8.96    1.02
  -2 -15  -3    8.69    0.90
  -2 -15  -3    6.63    0.77
   2  15   3   10.78    1.05
   2  15   3    9.28    0.96
  -2 -15  -4    5.72    0.73
  -2 -15  -4    5.74    0.74
   2  15   4    4.02    0.61
   2  15   4    4.54    0.67
  -2 -15  -6    6.58    0.77
  -2 -15  -6    6.87    0.81
   2  15   6    8.29    0.89
   2  15   6    7.96    0.89
  -2 -15  -7   15.27    1.32
  -2 -15  -7   13.93    1.21
   2  15   7   14.83    1.32
   2  15   7   17.60    1.47
  -2 -15  -8    9.92    0.97
  -2 -15  -8   11.56    1.12
   2  15   8    8.61    0.90
   2  15   8   10.74    1.07
  -2 -15  -9    0.45    0.40
  -2 -15  -9    0.32    0.41
   2  15   9    1.83    0.47
   2  15   9    2.29    0.48
  -2 -15 -10    2.19    0.49
  -2 -15 -10    1.24    0.42
   2  15  10    1.22    0.43
   2  15  10    1.09    0.42
  -2 -15 -11   26.43    1.96
  -2 -15 -11   26.54    1.99
   2  15  12    2.56    0.51
   2  15  12    4.09    0.57
  -2 -16   8    1.00    0.42
   2  16  -8    1.06    0.48
   2  16  -8    1.83    0.45
  -2 -16   7   11.71    1.12
  -2 -16   7   14.57    1.35
   2  16  -7    9.79    0.96
   2  16  -7    9.47    1.01
  -2 -16   6   20.80    1.66
  -2 -16   6   21.62    1.68
   2  16  -6   24.96    1.90
   2  16  -6   24.17    1.91
  -2 -16   5    1.92    0.47
  -2 -16   5    0.79    0.41
   2  16  -5    1.83    0.48
   2  16  -4   34.79    2.49
   2  16  -4   42.49    3.02
  -2 -16   3   11.46    1.11
  -2 -16   3   11.78    1.11
   2  16  -3   12.91    1.21
   2  16  -3   12.72    1.12
  -2 -16   2   27.44    2.10
  -2 -16   2   33.11    2.39
   2  16  -2   33.57    2.42
   2  16  -2   28.77    2.18
  -2 -16   1    3.58    0.59
  -2 -16   1    3.69    0.61
   2  16  -1    3.41    0.59
   2  16  -1    3.65    0.63
  -2 -16   0   11.75    1.11
  -2 -16   0   11.92    1.12
  -2 -16  -1    3.38    0.58
  -2 -16  -1    1.96    0.48
   2  16   1    3.93    0.62
   2  16   1    3.65    0.65
  -2 -16  -2   25.83    1.96
  -2 -16  -2   23.19    1.82
  -2 -16  -3   14.22    1.29
  -2 -16  -3   15.69    1.34
   2  16   3   15.98    1.38
   2  16   3   12.11    1.16
  -2 -16  -4   47.33    3.29
  -2 -16  -5    2.22    0.52
   2  16   5    1.09    0.43
  -2 -16  -6   22.25    1.74
  -2 -16  -6   18.13    1.51
   2  16   6   18.88    1.55
   2  16   6   21.74    1.77
  -2 -16  -7   10.24    1.08
  -2 -16  -7    8.14    0.93
   2  16   7   15.30    1.39
   2  16   7   11.55    1.12
  -2 -16  -8    2.96    0.61
  -2 -16  -8    2.79    0.55
   2  16   8    0.97    0.43
   2  16   8    2.17    0.49
  -2 -16  -9    4.80    0.72
  -2 -16  -9    5.60    0.73
   2  16   9   11.32    1.13
   2  16   9    9.88    1.01
   2  16  10   24.87    1.99
   2  16  10   25.81    1.97
  -2 -17   5   23.88    1.93
   2  17  -5   28.35    2.12
  -2 -17   4   16.65    1.45
  -2 -17   4   16.95    1.40
   2  17  -4   21.84    1.70
   2  17  -4   21.43    1.73
  -2 -17   3    1.94    0.51
  -2 -17   3    0.72    0.37
   2  17  -3    2.08    0.49
   2  17  -3    2.72    0.57
  -2 -17   2   32.18    2.37
  -2 -17   2   32.46    2.41
   2  17  -2   32.08    2.35
   2  17  -2   26.53    2.06
  -2 -17   1   12.43    1.16
  -2 -17   1   10.70    1.03
   2  17  -1    9.19    0.95
   2  17  -1   10.27    1.06
  -2 -17   0    3.35    0.61
  -2 -17   0    4.94    0.68
   2  17   0    5.88    0.75
   2  17   0    6.49    0.81
  -2 -17  -1   12.39    1.15
  -2 -17  -1   10.19    1.07
   2  17   1   14.37    1.28
   2  17   1   11.42    1.16
  -2 -17  -2   30.59    2.29
  -2 -17  -2   31.45    2.36
  -2 -17  -3    3.18    0.57
  -2 -17  -3    2.00    0.50
   2  17   3    1.31    0.43
   2  17   3    1.55    0.46
   2  17   4   16.56    1.44
   2  17   4   19.44    1.63
  -2 -17  -5   30.27    2.24
  -2 -17  -5   25.28    1.98
   2  17   5   32.33    2.42
   2  17   5   25.93    2.05
  -2 -17  -6   24.73    1.90
  -2 -17  -6   28.67    2.20
  -2 -17  -7    4.07    0.64
   3 -17  -6   14.30    1.35
   3 -17  -6   13.27    1.36
   3 -17  -5   47.98    3.35
  -3  17   4    5.89    0.77
  -3  17   4    6.28    0.87
   3 -17  -4   10.11    1.05
   3 -17  -4    9.28    0.95
  -3  17   3   25.16    1.95
  -3  17   3   23.79    1.91
   3 -17  -3   27.91    2.09
   3 -17  -3   25.22    2.00
  -3  17   2   18.99    1.54
  -3  17   2   22.24    1.79
   3 -17  -2   16.84    1.50
   3 -17  -2   15.38    1.34
  -3  17   1   16.94    1.42
  -3  17   1   17.17    1.52
   3 -17  -1   18.01    1.57
   3 -17  -1   18.34    1.51
  -3  17   0   27.96    2.16
  -3  17   0   29.65    2.20
   3 -17   0   25.15    1.93
   3 -17   0   23.79    1.89
  -3  17  -1   17.12    1.51
  -3  17  -1   17.31    1.47
   3 -17   1   18.62    1.52
   3 -17   1   15.37    1.35
  -3  17  -2   18.49    1.50
  -3  17  -2   17.32    1.51
   3 -17   2   19.33    1.62
   3 -17   2   21.32    1.71
  -3  17  -3   27.63    2.07
  -3  17  -3   26.33    2.05
   3 -17   3   24.40    1.90
   3 -17   3   24.94    1.96
  -3  17  -4    9.83    1.00
  -3  17  -4   10.71    1.12
   3 -17   4    7.69    0.88
   3 -17   4    6.40    0.86
  -3  17  -5   45.11    3.15
  -3  17  -5   44.24    3.15
   3 -17   5   45.81    3.28
  -3  16   9    8.49    0.88
  -3  16   9    8.07    0.88
  -3  16   8    5.11    0.71
  -3  16   8    4.50    0.65
   3 -16  -8    2.76    0.56
   3 -16  -8    3.40    0.57
  -3  16   7   18.77    1.55
  -3  16   7   16.81    1.40
   3 -16  -7   26.44    1.99
   3 -16  -7   26.19    1.99
  -3  16   6   12.06    1.16
  -3  16   6   11.80    1.10
   3 -16  -6    8.62    0.92
   3 -16  -6   11.37    1.12
  -3  16   5   19.78    1.59
  -3  16   5   17.93    1.53
  -3  16   4    7.14    0.80
  -3  16   4    8.81    0.98
   3 -16  -4    3.69    0.61
   3 -16  -4    4.02    0.64
   3 -16  -3    0.84    0.44
  -3  16   2   25.50    1.93
  -3  16   2   20.34    1.65
   3 -16  -2   25.43    1.93
  -3  16   1   32.49    2.40
  -3  16   1   24.93    1.89
   3 -16  -1   38.47    2.77
   3 -16  -1   31.10    2.30
  -3  16   0    1.86    0.51
  -3  16   0    2.01    0.48
   3 -16   0    2.38    0.53
   3 -16   0    2.01    0.47
  -3  16  -1   26.82    2.07
  -3  16  -1   31.77    2.32
   3 -16   1   36.13    2.60
   3 -16   1   36.87    2.67
  -3  16  -2   18.37    1.55
  -3  16  -2   22.56    1.76
   3 -16   2   20.11    1.61
   3 -16   2   19.01    1.58
  -3  16  -3    0.87    0.42
  -3  16  -3    0.21    0.30
   3 -16   3    0.30    0.32
   3 -16   3   -0.16    0.26
  -3  16  -4    4.97    0.70
  -3  16  -4    3.94    0.60
   3 -16   4    9.60    1.00
   3 -16   4   10.03    1.00
  -3  16  -5   18.47    1.50
  -3  16  -5   16.48    1.41
   3 -16   5   17.46    1.47
   3 -16   5   19.71    1.59
  -3  16  -6    8.16    0.91
  -3  16  -6    5.81    0.74
   3 -16   6   11.30    1.10
   3 -16   6   11.40    1.09
  -3  16  -7   26.30    2.04
   3 -16   7   20.42    1.65
   3 -16   7   23.99    1.87
  -3  16  -8    2.87    0.55
  -3  16  -8    2.79    0.67
   3 -16   8    4.75    0.69
  -3  15  11    1.79    0.46
  -3  15  11    1.62    0.43
  -3  15  10   39.51    2.76
  -3  15  10   44.99    3.07
  -3  15   9    2.53    0.49
  -3  15   9    2.29    0.45
   3 -15  -9    3.12    0.53
   3 -15  -9    2.43    0.47
  -3  15   8    5.47    0.69
  -3  15   8    3.68    0.55
   3 -15  -8    5.13    0.63
   3 -15  -8    4.43    0.63
  -3  15   7    5.76    0.72
  -3  15   7    6.88    0.77
   3 -15  -7    6.05    0.69
   3 -15  -7    4.80    0.67
  -3  15   6    0.93    0.37
  -3  15   6    1.18    0.41
   3 -15  -6    3.48    0.59
   3 -15  -6    2.00    0.45
  -3  15   4   21.53    1.70
  -3  15   4   23.19    1.77
   3 -15  -4   34.02    2.50
   3 -15  -4   40.57    2.85
  -3  15   3    7.39    0.85
  -3  15   3    5.58    0.68
   3 -15  -3    6.18    0.80
   3 -15  -3    8.72    0.92
  -3  15   2   12.82    1.18
  -3  15   2   14.18    1.22
   3 -15  -2   14.28    1.26
   3 -15  -2   14.95    1.27
  -3  15   1    6.19    0.78
  -3  15   1    6.52    0.74
   3 -15  -1    6.25    0.77
   3 -15   0   55.14    3.81
  -3  15  -1    5.20    0.73
  -3  15  -1    6.60    0.75
   3 -15   1    5.82    0.75
   3 -15   1    5.11    0.73
  -3  15  -2   15.77    1.32
  -3  15  -2   15.40    1.34
   3 -15   2   12.23    1.14
   3 -15   2   12.35    1.11
  -3  15  -3    9.20    0.91
  -3  15  -3    9.63    1.02
   3 -15   3    8.59    0.95
   3 -15   3    8.26    0.87
  -3  15  -4   34.78    2.53
  -3  15  -4   32.69    2.34
   3 -15   4   21.23    1.72
   3 -15   4   21.59    1.71
  -3  15  -5   12.20    1.16
   3 -15   5   11.92    1.16
   3 -15   5   12.02    1.14
  -3  15  -6    1.84    0.48
  -3  15  -6    1.68    0.45
   3 -15   6    0.79    0.39
   3 -15   6    1.50    0.46
  -3  15  -7    4.99    0.71
  -3  15  -7    6.36    0.78
   3 -15   7    5.40    0.73
   3 -15   7    4.61    0.68
  -3  15  -8    5.52    0.71
  -3  15  -8    4.69    0.69
   3 -15   8    4.67    0.68
   3 -15   8    4.61    0.73
  -3  15  -9    3.60    0.58
  -3  15  -9    3.02    0.60
   3 -15   9    2.73    0.56
   3 -15   9    3.23    0.61
  -3  15 -10   39.41    2.84
  -3  15 -10   36.21    2.60
   3 -15  10   37.64    2.70
   3 -15  10   38.14    2.75
  -3  15 -11    0.85    0.44
   3 -15  11    1.12    0.49
  -3  14  12   24.20    1.69
  -3  14  12   27.32    1.90
  -3  14  11   33.31    2.31
  -3  14  11   35.43    2.42
   3 -14 -10   14.87    1.21
  -3  14   9    8.19    0.82
  -3  14   9    8.39    0.84
   3 -14  -9    5.68    0.62
   3 -14  -9    4.54    0.59
  -3  14   8   14.12    1.19
  -3  14   8   13.27    1.11
   3 -14  -8   15.60    1.24
   3 -14  -8   18.94    1.48
  -3  14   7   34.18    2.43
  -3  14   7   33.46    2.37
   3 -14  -7   16.21    1.35
   3 -14  -7   20.53    1.54
  -3  14   6    6.60    0.78
  -3  14   6    8.92    0.88
   3 -14  -6   13.61    1.19
   3 -14  -6   15.20    1.22
   3 -14  -5   20.34    1.56
   3 -14  -5   19.69    1.57
  -3  14   4   36.00    2.56
  -3  14   4   34.65    2.44
   3 -14  -4   27.20    1.99
   3 -14  -4   31.71    2.31
  -3  14   3    4.95    0.65
  -3  14   3    5.94    0.69
   3 -14  -3    6.51    0.74
   3 -14  -3    7.14    0.82
  -3  14   2   11.33    1.07
  -3  14   2   11.86    1.05
   3 -14  -2    4.48    0.63
   3 -14  -2    5.03    0.63
  -3  14   1   40.92    2.85
  -3  14   1   50.38    3.48
   3 -14  -1   51.93    3.52
   3 -14  -1   48.78    3.37
  -3  14   0   67.15    4.48
  -3  14   0   53.97    3.70
   3 -14   0   55.35    3.75
   3 -14   0   59.91    4.07
  -3  14  -1   56.01    3.83
  -3  14  -1   52.08    3.56
   3 -14   1   51.52    3.51
   3 -14   1   52.45    3.61
  -3  14  -2    5.47    0.68
   3 -14   2    9.09    0.89
  -3  14  -3    6.33    0.82
   3 -14   3    4.93    0.65
  -3  14  -4   27.51    2.15
  -3  14  -4   27.12    2.01
   3 -14   4   35.49    2.56
   3 -14   4   38.23    2.69
  -3  14  -5   20.66    1.62
  -3  14  -5   22.67    1.79
   3 -14   5   17.30    1.43
   3 -14   5   16.97    1.39
  -3  14  -6   16.37    1.40
  -3  14  -6   13.81    1.21
   3 -14   6    5.37    0.82
  -3  14  -7   21.84    1.74
  -3  14  -7   22.71    1.75
   3 -14   7   30.60    2.25
   3 -14   7   32.39    2.40
  -3  14  -8   14.19    1.30
  -3  14  -8   15.99    1.34
   3 -14   8   14.89    1.27
   3 -14   8   14.02    1.26
  -3  14  -9    5.67    0.73
  -3  14  -9    4.99    0.73
   3 -14   9    8.44    0.94
   3 -14   9    9.33    0.96
  -3  14 -10   16.32    1.38
  -3  14 -10   14.85    1.35
   3 -14  10   17.36    1.45
   3 -14  10   17.33    1.48
  -3  14 -11   24.88    1.93
  -3  14 -11   26.79    2.02
   3 -14  11   30.61    2.33
   3 -14  11   36.14    2.61
  -3  14 -12   28.72    2.17
  -3  14 -12   30.04    2.21
   3 -14  12   24.32    1.92
   3 -14  12   26.50    2.03
  -3  14 -13   10.02    1.00
   3 -14  13    6.76    0.83
  -3  13  12   10.42    0.82
  -3  13  12   11.47    0.88
   3 -13 -12    8.48    0.71
   3 -13 -12   10.05    0.81
  -3  13  11   23.83    1.68
  -3  13  11   25.42    1.77
   3 -13 -11   16.65    1.25
   3 -13 -11   14.26    1.10
  -3  13  10   32.89    2.26
  -3  13  10   26.14    1.84
   3 -13 -10   39.73    2.67
   3 -13 -10   36.23    2.48
  -3  13   9   49.17    3.29
  -3  13   9   39.14    2.73
   3 -13  -9   40.69    2.78
  -3  13   8    0.31    0.28
  -3  13   8    0.43    0.30
   3 -13  -8    0.47    0.28
  -3  13   7   77.19    5.05
  -3  13   7   78.52    5.11
  -3  13   6   93.63    6.09
  -3  13   6  108.20    6.96
   3 -13  -6   90.98    5.89
   3 -13  -6  100.90    6.56
  -3  13   5   72.71    4.77
  -3  13   5   76.10    5.02
   3 -13  -5  103.50    6.72
   3 -13  -5   89.92    5.83
  -3  13   4   41.77    2.86
  -3  13   4   36.63    2.58
   3 -13  -4   42.80    2.97
   3 -13  -4   40.93    2.81
   3 -13  -3   48.81    3.34
   3 -13  -3   52.58    3.54
  -3  13   2   63.93    4.27
  -3  13   2   58.70    3.97
   3 -13  -2   53.19    3.61
   3 -13  -2   55.14    3.70
  -3  13   1    7.40    0.79
  -3  13   1    7.23    0.79
   3 -13  -1   24.09    1.79
   3 -13  -1   19.74    1.54
  -3  13   0   60.27    4.06
  -3  13   0   50.01    3.40
   3 -13   0   63.82    4.25
   3 -13   0   51.97    3.54
  -3  13  -1   22.81    1.74
  -3  13  -1   24.67    1.84
   3 -13   1    7.75    0.81
   3 -13   1    7.81    0.83
  -3  13  -2   62.72    4.24
   3 -13   2   60.95    4.08
   3 -13   2   62.73    4.23
  -3  13  -3   43.45    3.00
  -3  13  -3   43.44    3.04
   3 -13   3   43.16    2.99
   3 -13   3   43.79    3.06
  -3  13  -4   37.83    2.70
  -3  13  -4   36.66    2.58
   3 -13   4   42.90    3.01
   3 -13   4   38.92    2.73
   3 -13   5   66.20    4.57
  -3  13  -6  101.70    6.68
  -3  13  -6  101.60    6.66
   3 -13   6   92.44    6.05
  -3  13  -7   77.98    5.17
  -3  13  -7   72.48    4.87
   3 -13   7   74.49    4.94
   3 -13   7   88.68    5.86
  -3  13  -8    0.56    0.36
  -3  13  -8   -0.05    0.30
   3 -13   8   -0.12    0.32
   3 -13   8   -0.50    0.36
  -3  13  -9   44.80    3.11
  -3  13  -9   39.93    2.85
   3 -13   9   43.39    3.04
   3 -13   9   48.34    3.37
  -3  13 -10   43.32    3.02
  -3  13 -10   38.64    2.79
   3 -13  10   31.19    2.32
   3 -13  10   28.97    2.15
  -3  13 -11   13.26    1.18
  -3  13 -11   15.05    1.33
   3 -13  11   24.71    1.90
   3 -13  11   23.40    1.87
  -3  13 -12   10.34    0.99
  -3  13 -12    9.71    1.03
   3 -13  12   11.70    1.13
   3 -13  12   12.35    1.20
  -3  13 -13   27.35    2.03
  -3  13 -13   22.31    1.79
   3 -13  13   26.13    2.01
   3 -13  13   24.54    1.94
  -3  13 -14    1.35    0.43
  -3  13 -14    0.62    0.43
   3 -13  14    1.27    0.44
   3 -13  14    1.28    0.48
  -3  13 -15   17.19    1.46
  -3  13 -15   18.12    1.49
   3 -13  15   14.86    1.29
   3 -13  15   15.79    1.42
  -3  12  12   29.85    1.97
  -3  12  12   27.26    1.80
   3 -12 -12   27.51    1.81
   3 -12 -12   26.28    1.75
  -3  12  11   57.54    3.72
  -3  12  11   49.01    3.21
   3 -12 -11   46.67    3.04
   3 -12 -11   48.10    3.14
  -3  12  10   31.89    2.16
  -3  12  10   35.13    2.36
  -3  12   9    3.57    0.46
  -3  12   9    4.50    0.52
   3 -12  -9    3.98    0.52
   3 -12  -9    3.65    0.47
  -3  12   8   46.74    3.11
  -3  12   8   43.96    2.96
   3 -12  -8   44.11    2.94
   3 -12  -8   46.57    3.16
   3 -12  -7    6.84    0.70
  -3  12   6   86.57    5.60
  -3  12   6   87.37    5.68
   3 -12  -6   89.79    5.80
   3 -12  -6   82.87    5.41
  -3  12   5   48.70    3.29
  -3  12   5   44.91    3.03
   3 -12  -5   50.05    3.35
   3 -12  -5   46.79    3.18
  -3  12   4   31.21    2.19
  -3  12   4   32.03    2.27
   3 -12  -4   53.02    3.57
   3 -12  -4   43.03    2.92
  -3  12   3   18.22    1.45
  -3  12   3   20.87    1.56
   3 -12  -3   20.59    1.53
   3 -12  -3   25.02    1.83
  -3  12   2   84.91    5.58
  -3  12   2   83.79    5.47
   3 -12  -2  101.00    6.52
   3 -12  -2   95.84    6.23
   3 -12  -1  117.70    7.57
   3 -12  -1  120.70    7.79
  -3  12   0   62.90    4.22
  -3  12   0   70.93    4.68
   3 -12   0   62.74    4.17
   3 -12   0   60.84    4.08
  -3  12  -1  116.20    7.53
  -3  12  -1  118.50    7.63
   3 -12   1   98.87    6.41
   3 -12   1  122.90    7.94
  -3  12  -2   96.21    6.29
  -3  12  -2   84.18    5.50
   3 -12   2   80.72    5.29
   3 -12   2   72.47    4.83
  -3  12  -3   22.63    1.69
  -3  12  -3   21.60    1.67
   3 -12   3   15.89    1.38
  -3  12  -4   39.22    2.77
  -3  12  -4   33.80    2.39
   3 -12   4   39.00    2.71
   3 -12   4   35.94    2.57
  -3  12  -5   39.84    2.81
  -3  12  -5   36.51    2.57
   3 -12   5   49.41    3.41
   3 -12   5   49.95    3.39
  -3  12  -6   74.74    4.94
  -3  12  -6   89.96    5.93
   3 -12   6   82.28    5.45
   3 -12   6   87.53    5.73
  -3  12  -7    5.86    0.68
   3 -12   7    8.97    0.93
  -3  12  -8   43.57    3.09
   3 -12   8   44.60    3.09
  -3  12  -9    4.06    0.65
  -3  12  -9    2.57    0.48
   3 -12   9    5.40    0.72
   3 -12   9    4.24    0.62
  -3  12 -10   29.85    2.22
  -3  12 -10   29.88    2.18
   3 -12  10   39.54    2.83
   3 -12  10   34.17    2.45
  -3  12 -11   45.08    3.18
  -3  12 -11   46.89    3.24
   3 -12  11   46.63    3.27
   3 -12  11   46.25    3.20
  -3  12 -12   26.43    2.01
  -3  12 -12   25.36    1.91
   3 -12  12   24.68    1.92
   3 -12  12   25.29    1.92
  -3  12 -13    3.35    0.60
  -3  12 -13    3.96    0.60
   3 -12  13   -0.13    0.40
   3 -12  13    0.98    0.40
  -3  12 -14   14.64    1.34
  -3  12 -14   17.26    1.44
   3 -12  14   19.34    1.62
   3 -12  14   20.55    1.65
  -3  12 -15   11.99    1.17
  -3  12 -15   11.57    1.09
   3 -12  15   13.90    1.30
   3 -12  15   14.51    1.28
  -3  12 -16   23.93    1.89
  -3  12 -16   22.71    1.78
   3 -12  16   17.51    1.53
   3 -12  16   17.91    1.52
  -3  12 -17   11.55    1.15
  -3  12 -17   11.88    1.12
   3 -12  17    7.67    0.90
   3 -12  17    8.09    0.90
  -3  11  12  173.10   10.82
  -3  11  12  171.50   10.73
   3 -11 -12  169.60   10.60
   3 -11 -12  172.30   10.78
  -3  11  11   33.31    2.20
  -3  11  11   38.26    2.50
   3 -11 -11   28.15    1.88
   3 -11 -11   26.66    1.78
  -3  11  10   11.04    0.87
  -3  11  10    9.90    0.80
   3 -11 -10   10.03    0.82
   3 -11 -10   11.43    0.88
  -3  11   9    8.27    0.74
  -3  11   9   10.40    0.84
   3 -11  -9    8.31    0.71
   3 -11  -9    7.60    0.70
  -3  11   8    5.53    0.59
  -3  11   8    6.07    0.59
   3 -11  -8    7.90    0.69
   3 -11  -8    8.79    0.78
  -3  11   7   25.46    1.79
  -3  11   7   26.33    1.83
  -3  11   6   50.55    3.33
   3 -11  -6   40.33    2.75
   3 -11  -5    6.42    0.65
   3 -11  -4   13.07    1.06
   3 -11  -4   11.53    0.99
  -3  11   3   31.16    2.16
  -3  11   3   28.51    2.03
   3 -11  -3   36.98    2.56
   3 -11  -3   33.86    2.35
  -3  11   2    1.01    0.34
  -3  11   2    1.27    0.36
   3 -11  -2    0.38    0.27
   3 -11  -2    0.39    0.26
  -3  11   1   32.20    2.29
  -3  11   0  248.10   15.70
  -3  11   0  307.30   19.33
   3 -11   0  256.60   16.22
   3 -11   0  235.50   14.88
   3 -11   1   34.03    2.41
   3 -11   1   35.15    2.45
  -3  11  -2    0.89    0.33
  -3  11  -2    1.02    0.31
   3 -11   2    1.01    0.39
   3 -11   2    0.67    0.34
  -3  11  -3   35.44    2.51
  -3  11  -3   35.29    2.45
   3 -11   3   34.46    2.46
   3 -11   3   32.37    2.29
  -3  11  -4   14.33    1.16
  -3  11  -4   15.17    1.25
   3 -11   4    4.88    0.64
   3 -11   4    5.94    0.66
  -3  11  -5    6.75    0.76
  -3  11  -5    7.29    0.76
   3 -11   5    1.12    0.37
   3 -11   5    0.82    0.32
  -3  11  -6   58.94    3.99
  -3  11  -6   52.82    3.56
   3 -11   6   54.01    3.69
   3 -11   6   58.89    3.95
  -3  11  -7   14.43    1.25
  -3  11  -7   16.68    1.34
   3 -11   7   25.44    1.89
   3 -11   7   23.29    1.80
  -3  11  -8    8.33    0.88
  -3  11  -8    7.37    0.76
   3 -11   8    4.67    0.64
   3 -11   8    4.32    0.60
  -3  11  -9    9.13    0.89
  -3  11  -9    9.22    0.96
   3 -11   9    8.57    0.87
   3 -11   9    8.44    0.89
  -3  11 -11   26.12    1.93
  -3  11 -11   25.76    1.98
   3 -11  11   34.52    2.51
   3 -11  11   32.40    2.35
  -3  11 -12  167.70   10.77
  -3  11 -12  155.00    9.94
   3 -11  12  161.50   10.40
   3 -11  12  157.00   10.07
  -3  11 -13   17.66    1.47
  -3  11 -13   17.74    1.43
   3 -11  13   17.22    1.49
   3 -11  13   18.61    1.50
  -3  11 -14   35.67    2.59
  -3  11 -14   32.07    2.32
   3 -11  14   32.74    2.38
   3 -11  14   32.23    2.38
  -3  11 -15   16.26    1.37
  -3  11 -15   14.06    1.29
   3 -11  15   16.95    1.45
   3 -11  15   18.04    1.50
  -3  11 -16   16.95    1.49
  -3  11 -16   18.23    1.47
  -3  11 -17    2.86    0.55
  -3  11 -17    2.98    0.52
   3 -11  17    2.09    0.52
   3 -11  17    2.70    0.55
  -3  11 -18    6.54    0.82
  -3  11 -18    5.27    0.70
   3 -11  18    4.87    0.72
   3 -11  18    3.23    0.60
  -3  11 -19    0.27    0.34
  -3  11 -19    1.06    0.47
   3 -11  19    0.72    0.41
   3 -11  19    0.77    0.40
  -3  10  11   40.41    2.60
  -3  10  11   39.04    2.51
  -3  10  10   21.41    1.47
  -3  10  10   24.48    1.65
   3 -10 -10   24.48    1.65
   3 -10 -10   23.82    1.61
  -3  10   9   16.02    1.14
  -3  10   9   15.59    1.14
   3 -10  -9   28.72    1.95
   3 -10  -9   30.47    2.04
  -3  10   8   11.61    0.91
  -3  10   8    8.68    0.72
  -3  10   7    8.93    0.77
  -3  10   7    9.58    0.79
   3 -10  -7   14.26    1.09
   3 -10  -7   13.97    1.04
  -3  10   6   48.16    3.19
  -3  10   6   45.29    3.00
  -3  10   5   62.21    4.08
  -3  10   5   59.25    3.87
   3 -10  -5   96.06    6.18
   3 -10  -5   81.16    5.23
  -3  10   4   27.30    1.90
   3 -10  -4   26.18    1.86
   3 -10  -3    3.88    0.47
  -3  10   2    0.71    0.28
   3 -10  -2    1.43    0.33
   3 -10  -2    1.08    0.30
  -3  10   1   75.04    4.89
  -3  10   1   91.26    5.93
   3 -10  -1   98.97    6.39
   3 -10  -1   84.20    5.45
  -3  10   0    0.64    0.27
  -3  10   0    0.68    0.31
   3 -10   0    0.50    0.29
   3 -10   0    0.61    0.31
  -3  10  -1   76.80    5.04
  -3  10  -1   71.94    4.71
   3 -10   1   66.90    4.43
   3 -10   1   78.27    5.10
  -3  10  -2    1.06    0.34
  -3  10  -2    1.21    0.32
   3 -10   2    0.61    0.31
   3 -10   2    1.02    0.32
  -3  10  -3    4.25    0.57
  -3  10  -3    5.74    0.63
   3 -10   3    1.45    0.36
   3 -10   3    1.19    0.34
  -3  10  -4   26.27    1.90
  -3  10  -4   24.30    1.81
   3 -10   4   25.77    1.86
   3 -10   4   25.33    1.87
  -3  10  -5   83.87    5.47
  -3  10  -5   80.52    5.30
   3 -10   5   55.98    3.78
   3 -10   5   61.82    4.12
  -3  10  -6   48.22    3.30
  -3  10  -6   47.46    3.22
   3 -10   6   48.90    3.33
   3 -10   6   45.26    3.14
  -3  10  -7   14.10    1.16
  -3  10  -7   15.14    1.27
   3 -10   7    7.53    0.83
   3 -10   7    7.88    0.80
  -3  10  -8    8.81    0.89
  -3  10  -8    9.70    0.91
   3 -10   8   10.55    1.00
   3 -10   8   10.65    0.97
  -3  10  -9   25.22    1.86
  -3  10  -9   26.54    1.97
  -3  10 -10   27.83    2.02
  -3  10 -10   22.77    1.76
   3 -10  10   23.23    1.75
   3 -10  10   22.99    1.78
  -3  10 -11   46.97    3.21
  -3  10 -11   49.95    3.47
   3 -10  11   34.66    2.46
   3 -10  11   32.90    2.39
  -3  10 -13   18.96    1.54
  -3  10 -13   20.91    1.63
   3 -10  13   15.58    1.30
   3 -10  13   17.46    1.48
  -3  10 -14    1.05    0.40
  -3  10 -14    0.50    0.34
   3 -10  14    0.88    0.39
   3 -10  14    0.74    0.38
  -3  10 -15   57.79    3.92
  -3  10 -15   57.70    3.97
   3 -10  15   54.79    3.78
   3 -10  15   52.87    3.63
  -3  10 -16    1.05    0.38
  -3  10 -16    0.60    0.41
   3 -10  16    0.16    0.36
   3 -10  16    0.94    0.43
  -3  10 -17   30.75    2.25
  -3  10 -17   27.76    2.13
   3 -10  17   22.44    1.79
   3 -10  17   21.76    1.79
  -3  10 -18    1.23    0.43
  -3  10 -18    1.69    0.47
   3 -10  18    1.56    0.49
   3 -10  18    1.48    0.50
  -3  10 -19   -0.16    0.36
   3 -10  19    0.28    0.38
   3 -10  19    1.38    0.46
  -3  10 -20    1.24    0.45
  -3  10 -20    1.71    0.47
   3 -10  20    0.82    0.47
   3 -10  20    1.56    0.50
  -3  10 -21    7.64    0.88
   3 -10  21   10.80    1.15
   3  -9 -11   43.75    2.76
   3  -9 -11   43.79    2.77
  -3   9  10   18.56    1.25
  -3   9  10   19.02    1.28
   3  -9 -10   24.55    1.63
   3  -9 -10   21.42    1.42
  -3   9   9   57.40    3.69
  -3   9   9   64.43    4.11
  -3   9   8   13.69    0.99
  -3   9   8   13.05    0.97
   3  -9  -8    8.23    0.68
   3  -9  -8    6.93    0.59
  -3   9   7   44.40    2.90
  -3   9   7   46.34    3.04
  -3   9   6   41.38    2.75
  -3   9   6   49.14    3.22
   3  -9  -6   56.82    3.70
   3  -9  -6   60.69    3.92
  -3   9   5   29.97    2.04
  -3   9   5   27.61    1.91
  -3   9   4   60.62    3.95
  -3   9   4   60.51    3.96
   3  -9  -4   71.44    4.61
   3  -9  -4   68.31    4.44
  -3   9   3   90.82    5.85
  -3   9   3   98.43    6.30
   3  -9  -3   70.54    4.56
   3  -9  -3   74.77    4.87
  -3   9   2    3.01    0.41
   3  -9  -2    5.06    0.57
  -3   9   0  371.60   23.32
  -3   9   0  365.50   22.91
   3  -9   0  359.70   22.58
   3  -9   0  379.80   23.80
  -3   9  -1    4.80    0.54
  -3   9  -1    6.55    0.68
   3  -9   1   19.67    1.48
   3  -9   1   19.49    1.43
  -3   9  -2    4.12    0.53
  -3   9  -2    5.53    0.59
   3  -9   2    3.18    0.44
   3  -9   2    3.28    0.47
  -3   9  -3   72.28    4.76
  -3   9  -3   78.99    5.14
   3  -9   3   94.37    6.13
   3  -9   3   94.10    6.08
  -3   9  -4   72.97    4.81
  -3   9  -4   75.27    4.91
   3  -9   4   58.13    3.85
   3  -9   4   61.02    4.07
  -3   9  -5   11.03    0.98
  -3   9  -5   11.94    1.00
   3  -9   5   24.46    1.77
   3  -9   5   29.98    2.15
  -3   9  -6   64.02    4.27
  -3   9  -6   59.37    3.94
   3  -9   6   46.35    3.14
   3  -9   6   47.46    3.25
  -3   9  -7   42.91    2.98
  -3   9  -7   45.29    3.07
   3  -9   7   49.56    3.35
   3  -9   7   47.36    3.25
  -3   9  -8    7.48    0.77
  -3   9  -8    7.75    0.77
   3  -9   8   12.28    1.04
   3  -9   8   11.68    1.05
  -3   9  -9   74.79    4.92
  -3   9  -9   70.64    4.71
   3  -9   9   54.51    3.71
   3  -9   9   57.49    3.86
  -3   9 -10   21.67    1.68
  -3   9 -10   20.96    1.59
   3  -9  10   16.73    1.38
   3  -9  10   18.13    1.44
  -3   9 -11   42.70    2.98
  -3   9 -11   41.03    2.84
   3  -9  11   24.12    1.82
   3  -9  11   26.87    2.02
  -3   9 -12   74.59    4.92
  -3   9 -12   74.49    4.97
   3  -9  12   62.76    4.25
   3  -9  12   68.69    4.57
  -3   9 -13   75.06    5.02
  -3   9 -13   72.34    4.79
   3  -9  13   81.41    5.40
   3  -9  13   79.72    5.26
  -3   9 -15   38.63    2.72
  -3   9 -15   32.55    2.40
   3  -9  15   43.03    3.04
   3  -9  15   39.61    2.80
  -3   9 -16   44.96    3.12
  -3   9 -16   48.98    3.41
   3  -9  16   30.18    2.27
   3  -9  16   38.59    2.75
  -3   9 -17   22.42    1.81
  -3   9 -17   25.96    1.94
   3  -9  17   35.74    2.59
   3  -9  17   34.97    2.55
  -3   9 -18   34.83    2.50
  -3   9 -18   31.98    2.37
  -3   9 -19   41.47    2.94
  -3   9 -19   38.53    2.80
   3  -9  19   50.44    3.55
   3  -9  19   46.41    3.26
  -3   9 -20    7.08    0.88
  -3   9 -20    9.09    0.96
   3  -9  20    8.18    0.96
  -3   9 -21    0.75    0.48
  -3   9 -21    1.44    0.48
   3  -9  21    2.70    0.54
   3  -9  21    1.84    0.48
   3  -9  22   12.44    1.20
   3  -9  22   13.81    1.30
  -3   8  10   63.30    4.00
  -3   8  10   66.37    4.18
   3  -8 -10   82.99    5.22
   3  -8 -10   84.39    5.30
  -3   8   8   31.97    2.10
  -3   8   8   37.49    2.44
   3  -8  -8   34.96    2.29
   3  -8  -8   28.71    1.90
  -3   8   7   61.99    3.98
  -3   8   7   53.06    3.42
   3  -8  -7   87.06    5.54
   3  -8  -7   81.13    5.16
  -3   8   6   39.00    2.58
  -3   8   6   38.10    2.51
   3  -8  -6   42.77    2.81
   3  -8  -6   50.04    3.23
  -3   8   5   31.01    2.10
  -3   8   5   31.65    2.13
   3  -8  -5   22.44    1.57
   3  -8  -5   24.39    1.66
  -3   8   4  145.10    9.16
  -3   8   4  155.80    9.84
   3  -8  -4  120.80    7.66
   3  -8  -4  124.60    7.92
  -3   8   3   35.41    2.36
  -3   8   3   32.38    2.19
   3  -8  -3   34.50    2.35
   3  -8  -3   36.34    2.43
  -3   8   2   62.82    4.07
  -3   8   2   56.40    3.69
   3  -8  -2   25.55    1.77
  -3   8   1  137.80    8.73
  -3   8   1  136.40    8.67
   3  -8  -1  140.90    8.96
   3  -8  -1  128.00    8.14
  -3   8   0  134.50    8.54
  -3   8   0  158.30   10.06
   3  -8   0  172.00   10.90
  -3   8  -2   23.70    1.68
  -3   8  -2   24.82    1.78
   3  -8   2   61.60    4.04
   3  -8   2   57.51    3.87
  -3   8  -3   36.07    2.49
  -3   8  -3   35.28    2.40
   3  -8   3   34.09    2.33
   3  -8   3   31.45    2.20
  -3   8  -4  122.50    7.83
  -3   8  -4  127.50    8.17
   3  -8   4  155.30    9.86
   3  -8   4  143.00    9.13
  -3   8  -5   22.44    1.63
  -3   8  -5   23.70    1.74
   3  -8   5   27.71    1.95
   3  -8   5   29.59    2.12
  -3   8  -6   49.66    3.36
  -3   8  -6   51.78    3.45
   3  -8   6   39.19    2.67
   3  -8   6   41.57    2.87
  -3   8  -7   79.50    5.18
  -3   8  -7   80.54    5.28
   3  -8   7   59.38    3.98
   3  -8   7   57.99    3.85
  -3   8  -8   26.05    1.92
  -3   8  -8   25.20    1.82
   3  -8   8   35.42    2.50
   3  -8   8   37.32    2.58
  -3   8  -9   -0.02    0.23
  -3   8  -9    0.09    0.27
   3  -8   9    3.76    0.57
   3  -8   9    3.98    0.54
  -3   8 -10   77.43    5.12
  -3   8 -10   78.78    5.16
   3  -8  10   63.15    4.24
   3  -8  10   60.57    4.04
  -3   8 -11  139.60    8.93
  -3   8 -11  143.80    9.24
   3  -8  11  163.10   10.44
   3  -8  11  153.40    9.82
  -3   8 -12  122.80    7.94
  -3   8 -12  121.70    7.83
   3  -8  12  103.90    6.75
   3  -8  12  106.40    6.93
  -3   8 -13    2.28    0.48
  -3   8 -13    2.53    0.47
   3  -8  13    4.19    0.63
   3  -8  13    5.37    0.70
  -3   8 -14   28.05    2.09
  -3   8 -14   28.14    2.04
   3  -8  14   30.19    2.22
   3  -8  14   26.93    2.00
  -3   8 -15   82.87    5.49
  -3   8 -15   80.69    5.31
   3  -8  15   80.12    5.33
   3  -8  15   93.47    6.12
  -3   8 -17   24.91    1.88
  -3   8 -17   23.35    1.80
   3  -8  17   21.90    1.77
   3  -8  17   22.31    1.74
  -3   8 -18   10.59    1.16
   3  -8  18   16.81    1.46
   3  -8  18   13.86    1.26
  -3   8 -19    1.63    0.48
  -3   8 -19    2.20    0.50
   3  -8  19    2.69    0.56
   3  -8  19    1.91    0.50
  -3   8 -20   35.25    2.60
  -3   8 -20   31.70    2.33
   3  -8  20   31.33    2.34
   3  -8  20   34.32    2.60
   3  -8  21    9.99    1.09
   3  -8  21   13.58    1.27
  -3   8 -22   11.23    1.15
  -3   8 -22   13.29    1.23
   3  -8  22   19.28    1.67
   3  -8  22   17.77    1.53
  -3   8 -23    6.20    0.81
  -3   8 -23    5.95    0.86
   3  -8  23    7.76    0.93
   3  -8  23    8.03    0.91
  -3   7  10  117.90    7.37
   3  -7 -10  171.10   10.70
   3  -7 -10  191.80   12.02
  -3   7   9   64.65    4.08
  -3   7   9   60.34    3.81
   3  -7  -9   49.21    3.13
   3  -7  -9   61.49    3.88
   3  -7  -8   14.60    1.00
   3  -7  -8   14.14    0.98
  -3   7   7  135.80    8.55
  -3   7   7  152.30    9.56
   3  -7  -7  104.50    6.58
   3  -7  -7  103.00    6.51
   3  -7  -6   78.86    5.01
   3  -7  -6   84.21    5.36
  -3   7   5  162.40   10.22
  -3   7   5  168.90   10.62
   3  -7  -5  195.20   12.26
   3  -7  -5  212.90   13.35
  -3   7   4  143.60    9.05
  -3   7   4  129.60    8.20
   3  -7  -4   97.81    6.23
   3  -7  -4  104.70    6.64
  -3   7   3  171.80   10.83
  -3   7   3  157.50    9.92
   3  -7  -3  224.90   14.14
   3  -7  -3  195.80   12.30
  -3   7   2  153.60    9.68
  -3   7   2  162.00   10.23
   3  -7  -2  122.20    7.77
   3  -7  -2  120.60    7.64
  -3   7   1  189.80   11.97
  -3   7   1  184.30   11.60
   3  -7  -1  209.70   13.22
   3  -7  -1  212.00   13.33
  -3   7   0  301.30   18.90
  -3   7   0  294.50   18.46
   3  -7   0  312.00   19.58
   3  -7   0  309.00   19.36
  -3   7  -1  205.50   12.96
  -3   7  -1  205.00   12.91
   3  -7   1  183.70   11.62
   3  -7   1  177.70   11.22
  -3   7  -2  114.30    7.31
  -3   7  -2  115.10    7.34
   3  -7   2  151.50    9.62
   3  -7   2  156.60    9.94
  -3   7  -4   98.85    6.37
   3  -7   4  131.30    8.36
  -3   7  -5  201.70   12.74
  -3   7  -5  202.90   12.84
   3  -7   5  174.30   11.07
   3  -7   5  171.60   10.87
  -3   7  -6   87.09    5.66
  -3   7  -6   85.83    5.55
   3  -7   6   60.50    4.02
   3  -7   6   60.28    3.97
  -3   7  -7  100.70    6.51
  -3   7  -7  104.80    6.73
   3  -7   7  130.10    8.35
   3  -7   7  126.80    8.11
  -3   7  -8   14.37    1.16
  -3   7  -8   16.00    1.24
   3  -7   8   10.84    0.94
   3  -7   8   10.79    0.97
  -3   7  -9   55.50    3.73
  -3   7  -9   57.41    3.80
   3  -7   9   58.93    3.91
   3  -7   9   59.53    3.98
  -3   7 -10  167.60   10.70
  -3   7 -10  170.30   10.82
   3  -7  10  106.40    6.90
   3  -7  10  107.80    6.96
  -3   7 -11   24.03    1.81
  -3   7 -11   24.45    1.78
   3  -7  11   31.65    2.25
   3  -7  11   36.25    2.56
  -3   7 -12   62.39    4.15
  -3   7 -12   55.14    3.74
   3  -7  12   90.75    5.95
   3  -7  12   94.16    6.12
  -3   7 -13   72.12    4.79
  -3   7 -13   73.75    4.86
   3  -7  13   47.12    3.25
   3  -7  13   45.85    3.14
   3  -7  14    3.88    0.61
   3  -7  14    4.60    0.61
  -3   7 -15   79.26    5.24
  -3   7 -15   78.32    5.15
   3  -7  15   59.02    4.02
   3  -7  15   70.56    4.70
  -3   7 -16   19.82    1.60
  -3   7 -16   20.49    1.59
   3  -7  16   30.10    2.22
   3  -7  16   29.49    2.16
  -3   7 -17   73.20    4.86
  -3   7 -17   68.59    4.65
   3  -7  17   53.25    3.67
   3  -7  17   52.91    3.61
  -3   7 -18   15.25    1.33
  -3   7 -19   41.38    2.91
  -3   7 -19   42.97    3.05
   3  -7  19   49.74    3.47
  -3   7 -20    2.53    0.51
  -3   7 -20    2.53    0.58
   3  -7  20    2.01    0.48
   3  -7  20    1.90    0.50
  -3   7 -21    8.57    0.97
  -3   7 -21   12.21    1.15
   3  -7  21   14.27    1.36
   3  -7  21   14.42    1.31
  -3   7 -22   12.16    1.15
  -3   7 -22   11.53    1.16
   3  -7  22    7.94    0.94
   3  -7  22   10.82    1.10
  -3   7 -23    7.13    0.94
  -3   7 -23    7.50    0.89
   3  -7  23   17.37    1.48
   3  -7  23   14.02    1.33
  -3   7 -24    3.56    0.63
  -3   7 -24    1.49    0.57
   3  -7  24    3.42    0.64
   3  -7  24    4.22    0.70
   3  -6  -9   76.28    4.78
   3  -6  -9   91.67    5.74
  -3   6   8   61.90    3.91
  -3   6   8   63.85    4.03
   3  -6  -8   61.02    3.85
   3  -6  -8   56.99    3.61
   3  -6  -7   75.93    4.79
   3  -6  -7   88.63    5.60
  -3   6   6    4.75    0.42
  -3   6   6    3.56    0.34
   3  -6  -6    1.78    0.24
   3  -6  -6    1.38    0.22
  -3   6   5  241.40   15.10
  -3   6   5  216.70   13.56
  -3   6   4   16.93    1.17
  -3   6   4   17.12    1.20
   3  -6  -4   26.67    1.79
   3  -6  -4   24.54    1.64
  -3   6   3  109.10    6.91
  -3   6   3  113.60    7.18
   3  -6  -3   96.36    6.11
   3  -6  -3   97.22    6.18
  -3   6   2  263.10   16.49
  -3   6   2  259.80   16.27
   3  -6  -2  241.40   15.15
   3  -6  -2  250.40   15.69
  -3   6   1  284.50   17.83
  -3   6   1  291.20   18.23
   3  -6  -1  228.00   14.33
   3  -6  -1  234.90   14.73
  -3   6   0  169.90   10.72
  -3   6   0  162.90   10.26
   3  -6   0  168.70   10.63
   3  -6   0  178.70   11.28
  -3   6  -1  227.10   14.28
  -3   6  -1  234.90   14.75
   3  -6   1  291.70   18.31
   3  -6   1  279.20   17.50
  -3   6  -2  241.30   15.18
  -3   6  -2  257.10   16.13
   3  -6   2  258.00   16.22
   3  -6   2  248.30   15.59
  -3   6  -3   98.09    6.27
  -3   6  -3  101.60    6.51
   3  -6   3  114.20    7.27
   3  -6   3  114.30    7.31
  -3   6  -4   23.06    1.61
  -3   6  -4   25.51    1.80
   3  -6   4   16.85    1.25
   3  -6   4   17.09    1.29
  -3   6  -6    1.37    0.34
   3  -6   6    5.54    0.57
  -3   6  -7   76.84    4.98
  -3   6  -7   80.98    5.26
   3  -6   7   67.86    4.47
   3  -6   7   65.74    4.30
  -3   6  -8   65.10    4.26
  -3   6  -8   64.55    4.25
   3  -6   8   60.69    4.03
   3  -6   8   65.35    4.29
  -3   6  -9   71.50    4.70
  -3   6  -9   81.68    5.29
   3  -6   9   61.42    4.09
   3  -6   9   59.57    3.93
  -3   6 -10   45.16    3.07
  -3   6 -10   51.23    3.41
   3  -6  10   48.78    3.28
   3  -6  10   59.58    3.99
  -3   6 -11  220.40   13.96
  -3   6 -11  199.90   12.65
   3  -6  11  223.60   14.17
   3  -6  11  229.00   14.48
  -3   6 -12  106.20    6.89
  -3   6 -12  107.60    6.94
   3  -6  12  108.70    7.02
   3  -6  12  101.00    6.57
  -3   6 -13   17.50    1.39
  -3   6 -13   17.34    1.35
   3  -6  13   21.20    1.60
   3  -6  13   19.45    1.54
  -3   6 -14   25.61    1.91
  -3   6 -14   29.73    2.12
   3  -6  14   24.61    1.82
   3  -6  14   24.01    1.83
  -3   6 -15   34.54    2.43
  -3   6 -15   30.20    2.21
   3  -6  15   39.05    2.72
   3  -6  15   34.24    2.46
  -3   6 -16    7.20    0.81
  -3   6 -16    6.90    0.75
   3  -6  16    3.69    0.58
   3  -6  16    4.36    0.61
  -3   6 -17   19.06    1.56
  -3   6 -17   19.64    1.54
   3  -6  17   16.41    1.40
   3  -6  17   18.89    1.51
  -3   6 -18    0.70    0.42
  -3   6 -18    1.15    0.38
   3  -6  18    4.78    0.65
   3  -6  18    5.86    0.73
  -3   6 -19    5.01    0.64
   3  -6  19    7.59    0.89
  -3   6 -20    0.71    0.39
   3  -6  20    1.61    0.46
  -3   6 -21   43.47    3.09
  -3   6 -21   44.88    3.14
   3  -6  21   37.45    2.70
   3  -6  21   40.75    2.96
  -3   6 -22    3.96    0.67
  -3   6 -22    4.57    0.65
   3  -6  22    4.25    0.69
   3  -6  22    5.25    0.78
  -3   6 -23    9.27    0.99
  -3   6 -23    9.40    1.08
   3  -6  23   11.63    1.15
   3  -6  23   11.80    1.21
  -3   6 -24    9.31    1.00
  -3   6 -24    8.76    1.03
   3  -6  24    7.62    0.96
   3  -6  24    8.79    1.00
  -3   6 -25    4.53    0.74
  -3   6 -25    5.49    0.77
   3  -6  25    4.94    0.79
   3  -6  25    5.72    0.81
  -3   5   9    6.86    0.45
   3  -5  -9    6.52    0.43
   3  -5  -9    6.36    0.42
  -3   5   8   62.34    3.94
   3  -5  -8   73.44    4.62
   3  -5  -8   65.05    4.09
  -3   5   7   85.67    5.38
  -3   5   7   83.55    5.26
   3  -5  -7   81.37    5.12
   3  -5  -7   81.74    5.15
  -3   5   6   31.23    2.01
  -3   5   6   29.40    1.90
   3  -5  -6   14.49    0.99
   3  -5  -6   17.53    1.17
  -3   5   5    1.16    0.20
  -3   5   5    1.12    0.18
   3  -5  -5    1.35    0.21
   3  -5  -5    0.96    0.20
  -3   5   4  403.40   25.16
  -3   5   4  413.50   25.78
   3  -5  -4  336.30   20.99
   3  -5  -4  317.50   19.84
  -3   5   3   46.38    3.00
  -3   5   3   45.46    2.93
   3  -5  -3   50.01    3.23
   3  -5  -3   42.51    2.75
  -3   5   2    2.95    0.33
  -3   5   2    2.47    0.32
   3  -5  -2   17.97    1.23
   3  -5  -2   17.68    1.24
  -3   5   1   20.25    1.40
  -3   5   1   19.17    1.32
   3  -5  -1   19.04    1.30
   3  -5  -1   19.84    1.38
  -3   5   0  149.10    9.39
  -3   5   0  143.80    9.08
   3  -5   0  135.00    8.51
   3  -5   0  146.40    9.24
  -3   5  -1   21.01    1.45
  -3   5  -1   18.85    1.34
   3  -5   1   17.82    1.28
   3  -5   1   18.11    1.27
  -3   5  -2   16.91    1.21
  -3   5  -2   17.69    1.27
   3  -5   2    3.34    0.37
   3  -5   2    2.93    0.39
  -3   5  -3   40.50    2.67
  -3   5  -3   44.73    2.96
   3  -5   3   45.18    2.97
   3  -5   3   43.23    2.87
  -3   5  -4  318.60   19.95
  -3   5  -4  333.00   20.87
   3  -5   4  423.50   26.50
   3  -5   4  436.00   27.25
  -3   5  -5    1.21    0.26
  -3   5  -5    0.78    0.25
  -3   5  -6   18.40    1.36
  -3   5  -6   15.28    1.13
   3  -5   6   30.39    2.11
   3  -5   6   30.26    2.07
  -3   5  -8   64.17    4.21
   3  -5   8   71.33    4.64
  -3   5  -9    6.62    0.67
  -3   5  -9    6.44    0.62
   3  -5   9    6.98    0.67
   3  -5   9    5.54    0.61
  -3   5 -10  291.40   18.31
  -3   5 -10  263.30   16.59
   3  -5  10  337.80   21.21
   3  -5  10  359.90   22.62
  -3   5 -11   68.24    4.48
  -3   5 -11   76.47    4.97
   3  -5  11   66.95    4.44
   3  -5  11   81.95    5.33
  -3   5 -12   68.80    4.54
  -3   5 -12   59.50    3.93
   3  -5  12   60.14    3.99
   3  -5  12   65.64    4.36
  -3   5 -13   43.89    3.01
  -3   5 -13   45.03    3.05
   3  -5  13   44.63    3.05
   3  -5  13   51.86    3.51
  -3   5 -14   17.95    1.39
  -3   5 -14   20.26    1.56
   3  -5  14   20.66    1.60
   3  -5  14   18.62    1.44
  -3   5 -15    5.43    0.69
  -3   5 -15    6.96    0.73
   3  -5  15    8.00    0.86
   3  -5  15    5.54    0.68
   3  -5  16   67.35    4.48
   3  -5  16   69.91    4.67
  -3   5 -17    4.60    0.64
  -3   5 -17    5.72    0.69
   3  -5  17    4.53    0.66
   3  -5  17    5.79    0.69
  -3   5 -18    0.35    0.39
  -3   5 -18    0.88    0.35
   3  -5  18    0.54    0.39
  -3   5 -19    6.43    0.75
  -3   5 -19    6.62    0.79
   3  -5  19    6.56    0.80
   3  -5  19    6.82    0.78
  -3   5 -20    2.62    0.58
  -3   5 -20    2.05    0.46
   3  -5  20    0.75    0.43
   3  -5  20    1.37    0.45
  -3   5 -21    1.56    0.46
  -3   5 -22   65.09    4.39
  -3   5 -22   61.76    4.25
   3  -5  22   60.38    4.11
   3  -5  22   70.39    4.77
  -3   5 -23    1.16    0.39
  -3   5 -23    0.38    0.43
   3  -5  23    0.27    0.42
   3  -5  23    1.58    0.49
  -3   5 -24    0.51    0.49
  -3   5 -24    0.88    0.39
   3  -5  24    0.36    0.44
   3  -5  24   -0.25    0.38
  -3   5 -25    1.13    0.47
  -3   5 -25    1.84    0.57
   3  -5  25    1.59    0.56
   3  -5  25    1.42    0.50
  -3   4   8  119.80    7.49
  -3   4   8  119.50    7.47
   3  -4  -8  152.90    9.54
   3  -4  -8  139.50    8.71
  -3   4   7  107.90    6.76
  -3   4   7  116.80    7.31
   3  -4  -7  153.50    9.59
   3  -4  -7  133.90    8.38
  -3   4   6  110.80    6.94
  -3   4   6  119.90    7.52
   3  -4  -6  130.60    8.19
   3  -4  -6  128.90    8.07
  -3   4   5  209.50   13.09
  -3   4   5  205.40   12.83
   3  -4  -5  254.50   15.89
   3  -4  -5  244.20   15.24
  -3   4   4  193.10   12.07
  -3   4   4  185.30   11.59
   3  -4  -4  179.20   11.23
   3  -4  -4  172.30   10.78
  -3   4   3   17.64    1.19
  -3   4   3   15.03    1.04
   3  -4  -3   11.43    0.81
   3  -4  -3   12.21    0.87
  -3   4   2  135.70    8.53
  -3   4   2  120.80    7.61
   3  -4  -2   85.27    5.40
   3  -4  -2   80.06    5.08
  -3   4   1   24.58    1.65
  -3   4   1   23.38    1.57
   3  -4  -1   18.31    1.26
   3  -4  -1   19.67    1.33
  -3   4   0   75.39    4.80
  -3   4   0   80.85    5.15
   3  -4   0   81.87    5.21
   3  -4   0   80.76    5.13
  -3   4  -1   20.13    1.40
  -3   4  -1   20.06    1.38
   3  -4   1   21.93    1.49
   3  -4   1   21.13    1.46
  -3   4  -2   83.29    5.31
  -3   4  -2   80.45    5.15
   3  -4   2  126.00    7.96
   3  -4   2  112.00    7.10
  -3   4  -3    9.70    0.78
  -3   4  -3   10.71    0.82
   3  -4   3   17.06    1.23
   3  -4   3   16.31    1.16
  -3   4  -4  162.20   10.22
  -3   4  -4  172.20   10.86
   3  -4   4  189.90   11.97
   3  -4   4  179.30   11.28
  -3   4  -5  221.30   13.90
  -3   4  -5  244.50   15.37
   3  -4   5  198.70   12.52
   3  -4   5  215.50   13.54
  -3   4  -6  125.40    7.98
  -3   4  -6  125.80    7.98
   3  -4   6  112.90    7.21
   3  -4   6  112.60    7.17
  -3   4  -7  126.90    8.06
  -3   4  -7  136.50    8.68
   3  -4   7  114.70    7.33
   3  -4   7  110.80    7.06
  -3   4  -8  137.30    8.76
  -3   4  -8  149.80    9.48
   3  -4   8  100.70    6.45
   3  -4   8  113.50    7.26
  -3   4 -10  163.20   10.36
   3  -4  10  136.80    8.77
   3  -4  10  132.40    8.44
  -3   4 -11  207.60   13.10
  -3   4 -11  216.30   13.67
   3  -4  11  180.10   11.41
   3  -4  11  212.60   13.46
  -3   4 -12  109.70    7.03
  -3   4 -12   94.62    6.12
   3  -4  12   79.79    5.19
   3  -4  12   79.56    5.22
  -3   4 -13    0.02    0.25
  -3   4 -13    0.58    0.30
   3  -4  13    2.05    0.41
   3  -4  13    1.76    0.42
  -3   4 -14   28.31    2.05
  -3   4 -14   30.70    2.16
   3  -4  14   32.73    2.30
   3  -4  14   29.38    2.12
  -3   4 -15   15.68    1.25
  -3   4 -15   16.98    1.35
   3  -4  15   26.60    1.97
   3  -4  15   26.83    1.94
   3  -4  16   71.76    4.73
   3  -4  16   76.49    5.07
  -3   4 -17   25.36    1.87
  -3   4 -17   22.72    1.72
   3  -4  17   14.86    1.24
   3  -4  17   14.53    1.28
  -3   4 -18   17.59    1.39
  -3   4 -18   15.10    1.29
   3  -4  18   23.60    1.78
   3  -4  18   29.09    2.17
  -3   4 -19    2.53    0.47
  -3   4 -19    2.04    0.51
   3  -4  19    1.67    0.43
   3  -4  19    2.27    0.49
  -3   4 -20    2.17    0.46
  -3   4 -20    2.39    0.52
   3  -4  20    0.38    0.36
   3  -4  20    1.20    0.42
  -3   4 -21   50.94    3.49
  -3   4 -21   42.16    3.01
   3  -4  21   44.14    3.13
   3  -4  21   44.05    3.08
  -3   4 -22    6.07    0.75
  -3   4 -22    6.50    0.84
   3  -4  22    4.69    0.69
   3  -4  22    4.79    0.73
  -3   4 -23   13.26    1.31
  -3   4 -24    9.13    1.06
  -3   4 -24   11.35    1.13
   3  -4  24    3.58    0.67
   3  -4  24    3.28    0.64
  -3   4 -25    3.86    0.71
  -3   4 -25    3.90    0.68
   3  -4  25    4.21    0.72
   3  -4  25    4.21    0.69
  -3   4 -26    4.30    0.69
  -3   4 -26    6.05    0.87
   3  -4  26    4.96    0.79
   3  -4  26    3.53    0.71
  -3   3  19  117.00    7.34
  -3   3  18   18.14    1.18
  -3   3  16   49.67    3.13
  -3   3  16   56.08    3.53
   3  -3 -16   51.66    3.26
   3  -3 -16   50.75    3.21
  -3   3  15   31.70    2.02
  -3   3  15   30.86    1.97
   3  -3 -15   31.29    1.99
   3  -3 -15   30.42    1.94
  -3   3  14   12.88    0.85
  -3   3  14   10.93    0.73
   3  -3 -14   11.80    0.79
   3  -3 -14   12.54    0.83
  -3   3  13   47.76    3.01
  -3   3  13   50.06    3.15
   3  -3 -13   54.96    3.47
   3  -3 -13   51.12    3.22
  -3   3  12    6.49    0.46
  -3   3  12    6.45    0.45
   3  -3 -12    6.20    0.44
   3  -3 -12    5.50    0.40
  -3   3  11   12.40    0.82
  -3   3  11   11.03    0.74
   3  -3 -11   10.80    0.72
   3  -3 -11   12.77    0.84
  -3   3  10  123.90    7.75
  -3   3   8    0.56    0.12
  -3   3   8    0.63    0.13
   3  -3  -8    0.40    0.11
   3  -3  -8    0.72    0.13
  -3   3   7  778.50   48.42
  -3   3   7  847.00   52.67
   3  -3  -7  845.80   52.61
   3  -3  -7  917.60   57.06
  -3   3   6  250.10   15.60
  -3   3   6  244.70   15.26
   3  -3  -6  231.40   14.44
   3  -3  -6  225.80   14.09
  -3   3   5   60.94    3.85
  -3   3   5   58.20    3.68
   3  -3  -5   60.58    3.83
   3  -3  -5   60.70    3.84
  -3   3   4   14.79    1.00
  -3   3   4   15.83    1.06
   3  -3  -4   15.94    1.08
   3  -3  -4   15.05    1.01
  -3   3   3  198.50   12.41
  -3   3   3  199.70   12.49
   3  -3  -3  183.00   11.44
   3  -3  -3  208.60   13.04
  -3   3   2    4.33    0.38
  -3   3   2    5.17    0.43
   3  -3  -2    4.89    0.42
   3  -3  -2    4.95    0.41
  -3   3   1    3.14    0.32
  -3   3   1    3.02    0.31
   3  -3  -1    3.73    0.35
   3  -3  -1    2.89    0.31
  -3   3   0    4.66    0.42
  -3   3   0    4.61    0.42
   3  -3   0    4.64    0.43
   3  -3   0    4.28    0.39
  -3   3  -1    3.32    0.35
  -3   3  -1    3.09    0.34
   3  -3   1    3.34    0.36
   3  -3   1    3.13    0.33
  -3   3  -2    5.06    0.46
  -3   3  -2    4.68    0.45
   3  -3   2    4.64    0.43
   3  -3   2    4.65    0.44
  -3   3  -3  194.60   12.21
  -3   3  -3  193.30   12.15
   3  -3   3  191.50   12.02
   3  -3   3  186.80   11.74
  -3   3  -4   16.41    1.18
  -3   3  -4   15.50    1.11
   3  -3   4   16.14    1.17
   3  -3   4   15.48    1.10
  -3   3  -5   53.79    3.50
  -3   3  -5   64.43    4.14
   3  -3   5   57.41    3.71
   3  -3   5   57.26    3.72
  -3   3  -6  242.10   15.19
  -3   3  -6  238.50   14.99
   3  -3   6  242.80   15.23
   3  -3   6  234.70   14.75
  -3   3  -7  842.20   52.50
  -3   3  -7  816.40   50.87
   3  -3   7  827.30   51.57
   3  -3   7  811.50   50.57
  -3   3  -8    0.60    0.23
  -3   3  -8    0.92    0.25
   3  -3   8    0.63    0.25
   3  -3   8    0.55    0.23
  -3   3  -9  344.70   21.61
  -3   3  -9  291.00   18.25
   3  -3   9  354.10   22.18
   3  -3   9  361.80   22.69
  -3   3 -10  119.00    7.58
   3  -3  10  126.80    8.11
  -3   3 -12    4.71    0.54
  -3   3 -12    5.53    0.60
   3  -3  12    7.44    0.76
   3  -3  12    7.13    0.69
  -3   3 -13   49.89    3.31
  -3   3 -13   48.99    3.28
   3  -3  13   51.55    3.48
   3  -3  13   51.49    3.43
  -3   3 -14   11.40    0.99
  -3   3 -14   11.59    0.96
   3  -3  14   12.73    1.09
   3  -3  14   10.97    0.94
  -3   3 -15   29.65    2.08
  -3   3 -15   29.25    2.10
   3  -3  15   27.24    1.95
   3  -3  15   29.59    2.14
  -3   3 -16   52.02    3.51
  -3   3 -16   52.02    3.48
   3  -3  16   50.61    3.42
   3  -3  16   60.00    4.05
  -3   3 -17   51.47    3.49
  -3   3 -17   46.47    3.15
   3  -3  17   49.56    3.41
   3  -3  17   51.41    3.47
  -3   3 -18   14.16    1.18
  -3   3 -18   17.32    1.40
   3  -3  18   18.33    1.45
   3  -3  18   19.63    1.59
  -3   3 -19  121.10    7.79
  -3   3 -19  112.10    7.27
   3  -3  19  118.60    7.67
   3  -3  19  122.60    7.96
  -3   3 -20   35.01    2.52
  -3   3 -20   30.74    2.21
   3  -3  20   32.12    2.33
   3  -3  20   33.14    2.43
  -3   3 -21   55.31    3.78
  -3   3 -21   58.50    3.95
   3  -3  21   46.50    3.23
   3  -3  21   53.40    3.70
   3  -3  22   33.95    2.50
   3  -3  22   31.04    2.28
  -3   3 -23   12.81    1.19
  -3   3 -23   13.85    1.30
   3  -3  23   17.76    1.55
   3  -3  23   15.59    1.39
  -3   3 -24    1.20    0.45
   3  -3  24    0.92    0.45
   3  -3  24    1.24    0.49
  -3   3 -25    2.51    0.59
   3  -3  25    2.37    0.63
  -3   3 -26    8.43    1.01
  -3   3 -26    7.85    0.92
   3  -3  26    8.04    0.99
   3  -3  26    7.61    0.98
  -3   2  24   16.48    1.20
  -3   2  24   16.09    1.17
  -3   2  23   15.58    1.15
  -3   2  23   16.86    1.22
   3  -2 -23   13.82    1.04
   3  -2 -23   14.88    1.12
  -3   2  22   50.51    3.28
  -3   2  22   50.71    3.31
   3  -2 -22   49.26    3.21
   3  -2 -22   53.15    3.46
  -3   2  21   20.44    1.44
  -3   2  21   15.84    1.16
   3  -2 -21   26.53    1.81
   3  -2 -21   26.43    1.79
  -3   2  20  113.00    7.16
  -3   2  20  126.90    8.02
   3  -2 -20  114.30    7.23
   3  -2 -20  103.70    6.59
  -3   2  19   10.31    0.81
  -3   2  19    9.25    0.74
   3  -2 -19   10.95    0.85
   3  -2 -19   11.39    0.86
  -3   2  18   59.88    3.85
  -3   2  18   58.36    3.75
   3  -2 -18   60.36    3.87
   3  -2 -18   54.05    3.50
  -3   2  17  164.90   10.36
  -3   2  17  132.50    8.35
   3  -2 -17  127.70    8.05
   3  -2 -17  108.20    6.85
  -3   2  16   63.70    4.06
  -3   2  16   64.32    4.10
   3  -2 -16   49.77    3.22
   3  -2 -16   55.08    3.53
  -3   2  15   52.99    3.39
  -3   2  15   51.13    3.28
   3  -2 -15   56.92    3.65
   3  -2 -15   59.49    3.80
  -3   2  14    7.92    0.61
  -3   2  14    7.69    0.58
   3  -2 -14   26.86    1.78
   3  -2 -14   29.95    1.96
  -3   2  13    6.82    0.53
  -3   2  13    8.93    0.67
   3  -2 -13    5.64    0.47
   3  -2 -13    5.18    0.43
  -3   2  12   64.96    4.12
  -3   2  12   73.17    4.63
   3  -2 -12   97.43    6.14
   3  -2 -12  110.30    6.93
   3  -2 -11   72.62    4.59
   3  -2 -11   84.43    5.32
  -3   2  10  163.90   10.25
  -3   2  10  171.00   10.69
  -3   2   9  145.50    9.10
  -3   2   9  172.00   10.75
   3  -2  -9  129.50    8.12
   3  -2  -9  129.60    8.12
  -3   2   8  250.10   15.60
  -3   2   8  229.50   14.32
   3  -2  -8  248.10   15.48
   3  -2  -8  250.20   15.61
  -3   2   7   50.37    3.19
  -3   2   7   56.68    3.58
   3  -2  -7   56.34    3.56
   3  -2  -7   52.88    3.35
  -3   2   6  853.50   53.09
  -3   2   6  796.10   49.52
   3  -2  -6  842.60   52.41
   3  -2  -6  870.90   54.17
   3  -2  -5  705.60   43.90
   3  -2  -5  644.20   40.08
  -3   2   4  161.90   10.13
  -3   2   4  178.00   11.13
   3  -2  -4  110.10    6.91
   3  -2  -4  134.10    8.40
  -3   2   3   45.05    2.87
  -3   2   3   41.94    2.68
   3  -2  -3   37.38    2.40
   3  -2  -3   41.95    2.68
  -3   2   2  276.40   17.25
  -3   2   2  268.50   16.76
   3  -2  -2  242.00   15.11
   3  -2  -2  252.40   15.75
  -3   2   1   18.89    1.27
  -3   2   1   18.14    1.22
   3  -2  -1   46.52    2.97
   3  -2  -1   50.79    3.25
  -3   2   0  190.10   11.90
  -3   2   0  181.90   11.40
   3  -2   0  199.80   12.51
   3  -2   0  177.90   11.14
  -3   2  -1   50.46    3.24
  -3   2  -1   49.74    3.19
   3  -2   1   18.90    1.28
   3  -2   1   18.94    1.29
  -3   2  -2  230.70   14.43
  -3   2  -2  232.90   14.58
   3  -2   2  288.00   18.00
   3  -2   2  258.90   16.20
  -3   2  -3   34.48    2.27
  -3   2  -3   35.39    2.32
   3  -2   3   42.66    2.78
   3  -2   3   42.48    2.75
  -3   2  -4  106.90    6.77
  -3   2  -4  109.70    6.93
   3  -2   4  159.30   10.02
   3  -2   4  162.60   10.23
  -3   2  -5  705.10   43.94
  -3   2  -5  693.90   43.22
   3  -2   5  765.80   47.72
   3  -2   5  777.20   48.41
  -3   2  -6  781.10   48.65
  -3   2  -6  783.00   48.79
   3  -2   6  780.20   48.60
   3  -2   6  717.90   44.75
  -3   2  -7   54.14    3.53
  -3   2  -7   53.32    3.46
   3  -2   7   48.08    3.16
   3  -2   7   53.85    3.50
  -3   2  -8  264.00   16.57
  -3   2  -8  262.50   16.46
   3  -2   8  237.40   14.92
   3  -2   8  235.80   14.80
  -3   2  -9  127.40    8.08
  -3   2  -9  133.40    8.47
   3  -2   9  153.00    9.69
   3  -2   9  142.40    9.01
  -3   2 -10  161.70   10.23
  -3   2 -10  155.50    9.83
  -3   2 -11   72.87    4.71
  -3   2 -11   86.40    5.57
   3  -2  11  107.90    6.92
   3  -2  11  117.30    7.47
  -3   2 -12  106.30    6.79
   3  -2  12   73.02    4.78
  -3   2 -13    5.16    0.59
  -3   2 -14   31.63    2.18
   3  -2  14    6.87    0.74
   3  -2  14    8.27    0.77
  -3   2 -15   56.51    3.77
  -3   2 -15   61.19    4.03
   3  -2  15   52.35    3.49
   3  -2  15   48.17    3.27
  -3   2 -16   53.67    3.59
  -3   2 -16   52.78    3.50
   3  -2  16   58.72    3.96
  -3   2 -17  115.80    7.43
  -3   2 -17  114.80    7.41
   3  -2  17  136.40    8.77
   3  -2  17  122.10    7.84
  -3   2 -18   48.19    3.25
  -3   2 -18   53.20    3.60
   3  -2  18   62.43    4.21
   3  -2  18   57.27    3.84
  -3   2 -19   10.70    0.97
  -3   2 -19    9.11    0.92
   3  -2  19    9.26    0.97
   3  -2  19   10.27    0.97
  -3   2 -20  115.60    7.46
  -3   2 -20  105.10    6.85
   3  -2  21   21.77    1.68
   3  -2  21   20.46    1.68
   3  -2  22   43.40    3.02
   3  -2  22   43.73    3.09
  -3   2 -23   15.69    1.35
  -3   2 -23   16.06    1.43
   3  -2  23   12.34    1.21
   3  -2  23   15.10    1.33
  -3   2 -24   13.86    1.25
  -3   2 -24   12.33    1.25
   3  -2  24   15.32    1.41
   3  -2  24   15.54    1.39
  -3   2 -25    2.25    0.58
  -3   2 -25    1.54    0.47
   3  -2  25    6.23    0.83
   3  -2  25    7.70    0.93
  -3   2 -26    6.75    0.83
   3  -2  26    6.05    0.99
   3  -2  26    8.36    1.01
  -3   1  25    5.49    0.66
  -3   1  25    7.13    0.73
  -3   1  24   11.74    1.02
  -3   1  24    9.90    0.90
   3  -1 -24   15.19    1.21
   3  -1 -24   13.50    1.12
  -3   1  23   10.88    0.95
  -3   1  23   12.62    1.05
   3  -1 -23   10.98    0.95
   3  -1 -23   10.15    0.90
  -3   1  22    8.33    0.78
  -3   1  22    6.56    0.67
  -3   1  21   10.96    0.90
  -3   1  21   11.06    0.92
   3  -1 -21   12.31    1.02
   3  -1 -21   10.98    0.93
  -3   1  20   39.27    2.63
  -3   1  20   39.64    2.66
   3  -1 -20   47.62    3.17
   3  -1 -20   58.27    3.81
  -3   1  19   16.47    1.25
  -3   1  19   17.03    1.26
   3  -1 -19   15.21    1.17
   3  -1 -19   18.90    1.36
   3  -1 -17   24.37    1.68
   3  -1 -17   20.29    1.45
   3  -1 -16   33.36    2.24
   3  -1 -16   28.70    1.94
  -3   1  15    1.56    0.26
  -3   1  15    0.79    0.24
   3  -1 -15    6.67    0.59
   3  -1 -15    6.70    0.58
   3  -1 -14   64.02    4.12
   3  -1 -14   67.95    4.35
  -3   1  13   12.42    0.92
  -3   1  13   12.84    0.93
   3  -1 -13    5.01    0.46
   3  -1 -13    5.97    0.52
   3  -1 -12   71.71    4.57
   3  -1 -12   66.89    4.27
  -3   1  11   95.26    6.02
  -3   1  11   94.24    5.96
  -3   1  10  162.50   10.19
  -3   1  10  151.40    9.49
   3  -1 -10  131.90    8.30
   3  -1 -10  150.30    9.43
  -3   1   9  137.70    8.64
  -3   1   9  136.00    8.53
   3  -1  -8   19.17    1.28
   3  -1  -8   23.61    1.56
  -3   1   7  114.90    7.21
  -3   1   7  127.40    7.99
   3  -1  -7  136.30    8.55
   3  -1  -7  139.20    8.73
  -3   1   6  240.90   15.04
  -3   1   6  231.10   14.43
   3  -1  -6  247.90   15.48
   3  -1  -6  285.90   17.83
  -3   1   5  403.40   25.13
  -3   1   5  365.90   22.80
   3  -1  -5  425.80   26.52
   3  -1  -5  461.40   28.74
  -3   1   4  267.70   16.70
  -3   1   4  273.00   17.03
  -3   1   3  144.70    9.07
  -3   1   3  148.90    9.32
   3  -1  -3  197.50   12.34
   3  -1  -3  219.70   13.72
  -3   1   2   25.97    1.70
  -3   1   2   26.21    1.71
   3  -1  -2   29.78    1.93
   3  -1  -2   26.11    1.70
  -3   1   1  509.10   31.71
  -3   1   1  470.20   29.29
   3  -1  -1  415.50   25.89
   3  -1  -1  403.30   25.13
  -3   1   0  326.20   20.35
  -3   1   0  310.00   19.34
   3  -1   0  306.30   19.11
   3  -1   0  312.50   19.49
  -3   1  -1  406.50   25.34
  -3   1  -1  408.80   25.48
   3  -1   1  473.10   29.48
   3  -1   1  460.20   28.67
  -3   1  -2   25.60    1.70
  -3   1  -2   25.66    1.70
   3  -1   2   22.71    1.51
   3  -1   2   24.43    1.63
  -3   1  -3  182.20   11.42
  -3   1  -3  189.20   11.86
   3  -1   3  150.50    9.45
   3  -1   3  132.20    8.33
  -3   1  -4  223.10   13.97
  -3   1  -4  207.70   13.01
   3  -1   4  282.00   17.63
   3  -1   4  291.20   18.21
  -3   1  -5  462.80   28.87
  -3   1  -5  432.50   26.98
   3  -1   5  365.00   22.80
   3  -1   5  391.90   24.47
  -3   1  -6  294.30   18.41
  -3   1  -6  281.80   17.62
   3  -1   6  262.30   16.43
   3  -1   6  250.70   15.70
  -3   1  -7  122.50    7.73
  -3   1  -7  124.30    7.86
   3  -1   7  129.10    8.16
   3  -1   7  125.20    7.93
  -3   1  -8   18.27    1.28
  -3   1  -8   18.05    1.28
   3  -1   8   28.25    1.92
   3  -1   8   22.46    1.55
  -3   1  -9  136.70    8.65
  -3   1  -9  148.40    9.37
   3  -1   9  110.10    6.99
   3  -1   9  135.80    8.62
  -3   1 -10  129.40    8.21
  -3   1 -10  126.60    8.02
   3  -1  10  147.30    9.31
   3  -1  10  154.20    9.76
  -3   1 -11  105.30    6.73
  -3   1 -11  104.60    6.67
   3  -1  11   66.28    4.31
   3  -1  11   80.74    5.18
  -3   1 -12   74.90    4.84
  -3   1 -12   83.88    5.41
   3  -1  12   96.26    6.19
   3  -1  12   96.68    6.18
   3  -1  13   11.92    0.95
   3  -1  13   10.81    0.94
  -3   1 -14   67.11    4.38
  -3   1 -15    6.18    0.66
  -3   1 -16   26.78    1.89
  -3   1 -16   31.13    2.18
   3  -1  16   38.93    2.66
   3  -1  16   38.64    2.69
  -3   1 -17   22.85    1.71
  -3   1 -17   21.38    1.58
   3  -1  17   30.91    2.17
   3  -1  17   31.19    2.24
  -3   1 -18   42.24    2.92
  -3   1 -18   46.35    3.13
   3  -1  18   59.42    3.94
   3  -1  18   63.94    4.27
  -3   1 -19   16.97    1.35
  -3   1 -19   16.04    1.33
   3  -1  19   20.22    1.60
   3  -1  19   16.21    1.31
  -3   1 -20   45.99    3.14
  -3   1 -20   49.97    3.43
   3  -1  20   39.67    2.79
   3  -1  20   37.55    2.63
  -3   1 -21    9.98    0.93
  -3   1 -21   12.55    1.17
   3  -1  21   11.30    1.06
   3  -1  21   10.78    1.04
  -3   1 -22    9.20    0.97
  -3   1 -22    8.79    0.87
   3  -1  22    6.39    0.78
   3  -1  22    5.20    0.71
  -3   1 -23    8.03    0.93
  -3   1 -23    7.85    0.84
   3  -1  23   12.60    1.22
   3  -1  23   12.42    1.17
  -3   1 -24   13.12    1.26
  -3   1 -24   13.10    1.19
   3  -1  24    7.84    0.94
   3  -1  24   10.30    1.06
  -3   1 -25    5.94    0.84
  -3   1 -25    8.84    0.96
   3  -1  25    5.49    0.80
   3  -1  25    5.25    0.76
  -3   1 -26   12.60    1.26
  -3   1 -26   13.44    1.25
   3  -1  26   14.07    1.34
   3  -1  26   13.54    1.35
  -3   0  25   19.38    1.55
  -3   0  25   23.16    1.76
  -3   0  24   -0.14    0.35
  -3   0  24   -0.11    0.32
   3   0 -24    0.21    0.36
   3   0 -24   -0.32    0.35
  -3   0  23   22.80    1.73
  -3   0  23   19.26    1.53
   3   0 -23   25.13    1.87
   3   0 -22   -0.03    0.33
   3   0 -21   41.85    2.82
  -3   0  20    0.39    0.31
  -3   0  20   -0.16    0.26
   3   0 -20    0.11    0.29
   3   0 -20    0.21    0.32
  -3   0  19   32.72    2.26
  -3   0  19   32.12    2.21
   3   0 -19   34.59    2.36
   3   0 -19   36.43    2.52
  -3   0  18    0.26    0.26
  -3   0  18    0.47    0.28
   3   0 -18    0.37    0.27
   3   0 -18    0.37    0.24
   3   0 -17    5.67    0.57
   3   0 -17    6.39    0.65
  -3   0  16    0.01    0.25
  -3   0  16   -0.12    0.22
   3   0 -16    0.40    0.22
   3   0 -16    0.26    0.23
  -3   0  15   53.93    3.51
  -3   0  15   51.67    3.38
   3   0 -15   54.85    3.57
   3   0 -15   53.62    3.52
  -3   0  14    0.09    0.20
  -3   0  14   -0.01    0.19
   3   0 -14   -0.12    0.19
   3   0 -14   -0.05    0.19
   3   0 -13   74.08    4.74
   3   0 -13   72.82    4.68
  -3   0  12    0.00    0.18
[truncated: 1,241,295 more chars]
