# Supplementary material for: RE(III) 3-Furoate Complexes: Synthesis, Structure, and Corrosion Inhibiting Properties
Source: Molecules. 2022 Dec 13;27(24):8836. doi: 10.3390/molecules27248836 (PMC9784407; doi:10.3390/molecules27248836)
Supplement: Supplementary file 1 [file molecules-27-08836-s001.zip › xray files/11.cif]

data_mx118_21_auto
_audit_creation_date               2021-11-13
_audit_creation_method
;
Olex2 1.3
(compiled 2020.11.12 svn.r5f609507 for OlexSys, GUI svn.r6272)
;
_shelx_SHELXL_version_number       '2018/3'
_audit_contact_author_address      ?
_audit_contact_author_email        ?
_audit_contact_author_name         ''
_audit_contact_author_phone        ?
_publ_contact_author_id_orcid      ?
_publ_section_references
;
Dolomanov, O.V., Bourhis, L.J., Gildea, R.J, Howard, J.A.K. & Puschmann, H.
 (2009), J. Appl. Cryst. 42, 339-341.

Sheldrick, G.M. (2015). Acta Cryst. A71, 3-8.

Sheldrick, G.M. (2015). Acta Cryst. C71, 3-8.
;
_chemical_name_common              ?
_chemical_name_systematic          ?
_chemical_formula_moiety           'C20 H12 Er Na O12'
_chemical_formula_sum              'C20 H12 Er Na O12'
_chemical_formula_weight           634.55
_chemical_absolute_configuration   ?
_chemical_melting_point            ?
_chemical_oxdiff_formula           'C10 H10 Er1 Na1 O6 '
loop_
  _atom_type_symbol
  _atom_type_description
  _atom_type_scat_dispersion_real
  _atom_type_scat_dispersion_imag
  _atom_type_scat_source
 'C' 'C' 0.0033 0.0016 'International Tables Vol C Tables 4.2.6.8 and 6.1.1.4'
 'H' 'H' 0.0000 0.0000 'International Tables Vol C Tables 4.2.6.8 and 6.1.1.4'
 'Er' 'Er' -0.2586 4.9576
 'International Tables Vol C Tables 4.2.6.8 and 6.1.1.4'
 'Na' 'Na' 0.0362 0.0249 'International Tables Vol C Tables 4.2.6.8 and 6.1.1.4'
 'O' 'O' 0.0106 0.0060 'International Tables Vol C Tables 4.2.6.8 and 6.1.1.4'

_shelx_space_group_comment
;
The symmetry employed for this shelxl refinement is uniquely defined
by the following loop, which should always be used as a source of
symmetry information in preference to the above space-group names.
They are only intended as comments.
;
_space_group_crystal_system        'tetragonal'
_space_group_IT_number             118
_space_group_name_H-M_alt          'P -4 n 2'
_space_group_name_Hall             'P -4 -2n'
loop_
  _space_group_symop_operation_xyz
 'x, y, z'
 '-x, -y, z'
 'y, -x, -z'
 '-y, x, -z'
 'x+1/2, -y+1/2, z+1/2'
 '-x+1/2, y+1/2, z+1/2'
 'y+1/2, x+1/2, -z+1/2'
 '-y+1/2, -x+1/2, -z+1/2'

_cell_length_a                     14.2457(2)
_cell_length_b                     14.2457(2)
_cell_length_c                     21.5746(5)
_cell_angle_alpha                  90
_cell_angle_beta                   90
_cell_angle_gamma                  90
_cell_volume                       4378.35(16)
_cell_formula_units_Z              8
_cell_measurement_reflns_used      17864
_cell_measurement_temperature      122.99(10)
_cell_measurement_theta_max        32.0550
_cell_measurement_theta_min        3.4060
_shelx_estimated_absorpt_T_max     0.441
_shelx_estimated_absorpt_T_min     0.441
_exptl_absorpt_coefficient_mu      3.918
_exptl_absorpt_correction_T_max    1.00000
_exptl_absorpt_correction_T_min    0.32014
_exptl_absorpt_correction_type     multi-scan
_exptl_absorpt_process_details
;
CrysAlisPro 1.171.41.113a (Rigaku Oxford Diffraction, 2021)
Empirical absorption correction using spherical harmonics,
implemented in SCALE3 ABSPACK scaling algorithm.
;
_exptl_absorpt_special_details     ?
_exptl_crystal_colour              pink
_exptl_crystal_colour_primary      pink
_exptl_crystal_density_diffrn      1.925
_exptl_crystal_density_meas        ?
_exptl_crystal_density_method      ?
_exptl_crystal_description         prism
_exptl_crystal_F_000               2456
_exptl_crystal_size_max            0.25
_exptl_crystal_size_mid            0.25
_exptl_crystal_size_min            0.25
_exptl_transmission_factor_max     ?
_exptl_transmission_factor_min     ?
_diffrn_reflns_av_R_equivalents    0.0738
_diffrn_reflns_av_unetI/netI       0.0526
_diffrn_reflns_Laue_measured_fraction_full  0.996
_diffrn_reflns_Laue_measured_fraction_max  0.896
_diffrn_reflns_limit_h_max         18
_diffrn_reflns_limit_h_min         -19
_diffrn_reflns_limit_k_max         19
_diffrn_reflns_limit_k_min         -17
_diffrn_reflns_limit_l_max         24
_diffrn_reflns_limit_l_min         -30
_diffrn_reflns_number              28175
_diffrn_reflns_point_group_measured_fraction_full  0.994
_diffrn_reflns_point_group_measured_fraction_max  0.854
_diffrn_reflns_theta_full          25.242
_diffrn_reflns_theta_max           32.158
_diffrn_reflns_theta_min           3.334
_diffrn_ambient_environment        N~2~
_diffrn_ambient_temperature        122.99(10)
_diffrn_detector                   'Hybrid Pixel Array Detector'
_diffrn_detector_area_resol_mean   10.0000
_diffrn_detector_type              HyPix
_diffrn_measured_fraction_theta_full  0.996
_diffrn_measured_fraction_theta_max  0.896
_diffrn_measurement_details
;
List of Runs (angles in degrees, time in seconds):

  # Type    Start    End  Width  t~exp~   \w     \q     \k     \f   Frames
--------------------------------------------------------------------------
  1  \w     -2.00  64.00   0.50    4.50    --   -8.90  38.00 -30.00  132
  2  \w    -55.00 -12.00   0.50    4.50    --   -8.90 -41.00 135.00   86
  3  \w    -27.00  -2.00   0.50    4.50    --   -8.90 -97.00  30.00   50
  4  \w    -20.00  22.00   0.50    4.50    --   -8.90 -99.00   0.00   84
  5  \w    -38.00 -12.00   0.50    4.50    --   -8.90 -38.00-180.00   52
;
_diffrn_measurement_device         'four-circle diffractometer'
_diffrn_measurement_device_type    'XtaLAB Synergy, Dualflex, HyPix'
_diffrn_measurement_method         '\w scans'
_diffrn_orient_matrix_type        
 'CrysAlisPro convention (1999,Acta A55,543-557)'
_diffrn_orient_matrix_UB_11        0.0221618000
_diffrn_orient_matrix_UB_12        0.0044518000
_diffrn_orient_matrix_UB_13        -0.0292968000
_diffrn_orient_matrix_UB_21        0.0139725000
_diffrn_orient_matrix_UB_22        0.0463307000
_diffrn_orient_matrix_UB_23        0.0076791000
_diffrn_orient_matrix_UB_31        0.0423589000
_diffrn_orient_matrix_UB_32        -0.0176672000
_diffrn_orient_matrix_UB_33        0.0127773000
_diffrn_radiation_monochromator    mirror
_diffrn_radiation_probe            x-ray
_diffrn_radiation_type             'Mo K\a'
_diffrn_radiation_wavelength       0.71073
_diffrn_source                     'micro-focus sealed X-ray tube'
_diffrn_source_type                'PhotonJet (Mo) X-ray Source'
_reflns_Friedel_coverage           0.777
_reflns_Friedel_fraction_full      0.992
_reflns_Friedel_fraction_max       0.806
_reflns_number_gt                  5639
_reflns_number_total               6598
_reflns_odcompleteness_completeness  99.56
_reflns_odcompleteness_iscentric   1
_reflns_odcompleteness_theta       28.22
_reflns_special_details
;
 Reflections were merged by SHELXL according to the crystal
 class for the calculation of statistics and refinement.
 
 _reflns_Friedel_fraction is defined as the number of unique
 Friedel pairs measured divided by the number that would be
 possible theoretically, ignoring centric projections and
 systematic absences.
;
_reflns_threshold_expression       'I > 2\s(I)'
_computing_cell_refinement         'CrysAlisPro 1.171.41.113a (Rigaku OD, 2021)'
_computing_data_collection         'CrysAlisPro 1.171.41.113a (Rigaku OD, 2021)'
_computing_data_reduction          'CrysAlisPro 1.171.41.113a (Rigaku OD, 2021)'
_computing_molecular_graphics      'Olex2 1.3 (Dolomanov et al., 2009)'
_computing_publication_material    'Olex2 1.3 (Dolomanov et al., 2009)'
_computing_structure_refinement    'SHELXL 2018/3 (Sheldrick, 2015)'
_computing_structure_solution      'SHELXT 2018/2 (Sheldrick, 2018)'
_refine_diff_density_max           1.570
_refine_diff_density_min           -1.227
_refine_diff_density_rms           0.168
_refine_ls_abs_structure_details
;
 Flack x determined using 2301 quotients [(I+)-(I-)]/[(I+)+(I-)]
 (Parsons, Flack and Wagner, Acta Cryst. B69 (2013) 249-259).
;
_refine_ls_abs_structure_Flack     -0.029(10)
_refine_ls_extinction_coef         .
_refine_ls_extinction_method       none
_refine_ls_goodness_of_fit_ref     1.047
_refine_ls_hydrogen_treatment      constr
_refine_ls_matrix_type             full
_refine_ls_number_parameters       308
_refine_ls_number_reflns           6598
_refine_ls_number_restraints       7
_refine_ls_R_factor_all            0.0489
_refine_ls_R_factor_gt             0.0377
_refine_ls_restrained_S_all        1.049
_refine_ls_shift/su_max            0.001
_refine_ls_shift/su_mean           0.000
_refine_ls_structure_factor_coef   Fsqd
_refine_ls_weighting_details      
 'w=1/[\s^2^(Fo^2^)+(0.0551P)^2^+0.7671P] where P=(Fo^2^+2Fc^2^)/3'
_refine_ls_weighting_scheme        calc
_refine_ls_wR_factor_gt            0.0873
_refine_ls_wR_factor_ref           0.0934
_refine_special_details            ?
_olex2_refinement_description
;
1. Rigid bond restraints
 O9, C14
 with sigma for 1-2 distances of 0.001 and sigma for 1-3 distances of 0.001
2. Uiso/Uaniso restraints and constraints
O9 \\sim C14: within 2A with sigma of 0.01 and sigma for terminal atoms of 0.01
within 2A
3.a Aromatic/amide H refined with riding coordinates:
 C19(H19), C9(H9), C13(H13), C8(H8), C3(H3), C20(H20), C15(H15), C10(H10),
 C4(H4), C18(H18), C14(H14), C5(H5)
;
_atom_sites_solution_hydrogens     geom
_atom_sites_solution_primary       dual
_atom_sites_solution_secondary     ?
loop_
  _atom_site_label
  _atom_site_type_symbol
  _atom_site_fract_x
  _atom_site_fract_y
  _atom_site_fract_z
  _atom_site_U_iso_or_equiv
  _atom_site_adp_type
  _atom_site_occupancy
  _atom_site_site_symmetry_order
  _atom_site_calc_flag
  _atom_site_refinement_flags_posn
  _atom_site_refinement_flags_adp
  _atom_site_refinement_flags_occupancy
  _atom_site_disorder_assembly
  _atom_site_disorder_group
 Er1 Er -0.59925(2) -0.09925(2) -0.250000 0.01253(9) Uani 1 2 d S T P . .
 Er2 Er -0.500000 -0.500000 -0.40691(2) 0.01304(9) Uani 1 2 d S T P . .
 Na1 Na -0.5576(2) -0.3047(2) -0.32429(13) 0.0214(6) Uani 1 1 d . . . . .
 C16 C -0.6805(5) -0.5406(5) -0.5111(3) 0.0187(13) Uani 1 1 d . . . . .
 O4 O -0.4814(4) -0.1581(3) -0.3179(2) 0.0189(10) Uani 1 1 d . . . . .
 O12 O -0.9091(4) -0.5692(6) -0.4377(3) 0.0413(17) Uani 1 1 d . . . . .
 C1 C -0.6505(5) -0.2556(5) -0.1803(3) 0.0172(13) Uani 1 1 d . . . . .
 C6 C -0.4137(5) -0.1051(5) -0.3330(3) 0.0165(13) Uani 1 1 d . . . . .
 C17 C -0.7801(5) -0.5551(5) -0.4952(3) 0.0196(12) Uani 1 1 d . . . . .
 C7 C -0.3408(5) -0.1389(5) -0.3761(3) 0.0213(15) Uani 1 1 d . . . . .
 C12 C -0.7008(6) -0.5482(6) -0.2653(3) 0.0265(16) Uani 1 1 d . . . . .
 C11 C -0.6286(5) -0.5289(5) -0.3122(3) 0.0180(12) Uani 1 1 d . . . . .
 C19 C -0.9310(5) -0.5926(5) -0.4976(4) 0.0259(15) Uani 1 1 d . . . . .
 H19 H -0.991242 -0.611994 -0.511458 0.031 Uiso 1 1 calc R U . . .
 C9 C -0.2552(6) -0.2235(6) -0.4408(4) 0.035(2) Uani 1 1 d . . . . .
 H9 H -0.233630 -0.272491 -0.467062 0.041 Uiso 1 1 calc R U . . .
 C13 C -0.7777(7) -0.4911(6) -0.2498(5) 0.040(2) Uani 1 1 d . . . . .
 H13 H -0.793752 -0.432570 -0.268085 0.048 Uiso 1 1 calc R U . . .
 C8 C -0.3328(6) -0.2264(5) -0.4066(4) 0.0285(16) Uani 1 1 d . . . . .
 H8 H -0.375052 -0.277766 -0.403356 0.034 Uiso 1 1 calc R U . . .
 C2 C -0.6816(7) -0.3318(5) -0.1390(3) 0.0311(17) Uani 1 1 d . . . . .
 O3 O -0.7711(9) -0.4107(7) -0.0723(5) 0.081(3) Uani 1 1 d . . . . .
 C3 C -0.6401(9) -0.4195(7) -0.1272(5) 0.048(3) Uani 1 1 d . . . . .
 H3 H -0.583995 -0.442878 -0.145353 0.058 Uiso 1 1 calc R U . . .
 O6 O -0.2095(5) -0.1359(5) -0.4322(4) 0.053(2) Uani 1 1 d . . . . .
 C20 C -0.8173(5) -0.5476(6) -0.4363(4) 0.0279(16) Uani 1 1 d . . . . .
 H20 H -0.783264 -0.529959 -0.400300 0.033 Uiso 1 1 calc R U . . .
 C15 C -0.7048(9) -0.6261(8) -0.2266(4) 0.050(3) Uani 1 1 d . . . . .
 H15 H -0.661796 -0.677071 -0.225751 0.060 Uiso 1 1 calc R U . . .
 C10 C -0.2644(6) -0.0865(6) -0.3943(5) 0.035(2) Uani 1 1 d . . . . .
 H10 H -0.252564 -0.023764 -0.381666 0.042 Uiso 1 1 calc R U . . .
 O9 O -0.7827(7) -0.6154(7) -0.1899(4) 0.068(2) Uani 1 1 d . U . . .
 C4 C -0.6941(13) -0.4638(8) -0.0859(6) 0.072(4) Uani 1 1 d . . . . .
 H4 H -0.680733 -0.523609 -0.068494 0.086 Uiso 1 1 calc R U . . .
 O1 O -0.6917(4) -0.1765(3) -0.1755(2) 0.0196(10) Uani 1 1 d . . . . .
 O2 O -0.5851(4) -0.2689(4) -0.2180(2) 0.0221(10) Uani 1 1 d . . . . .
 O5 O -0.4034(4) -0.0225(4) -0.3135(2) 0.0213(10) Uani 1 1 d . . . . .
 O10 O -0.6233(3) -0.5338(4) -0.4663(2) 0.0205(10) Uani 1 1 d . . . . .
 O7 O -0.6302(4) -0.4508(3) -0.3400(2) 0.0197(10) Uani 1 1 d . . . . .
 O8 O -0.5684(4) -0.5909(3) -0.3261(2) 0.0200(10) Uani 1 1 d . . . . .
 O11 O -0.6559(3) -0.5363(3) -0.5672(2) 0.0193(9) Uani 1 1 d . . . . .
 C18 C -0.8544(5) -0.5841(5) -0.5342(4) 0.0233(15) Uani 1 1 d . . . . .
 H18 H -0.851184 -0.595360 -0.577567 0.028 Uiso 1 1 calc R U . . .
 C14 C -0.8245(8) -0.5358(9) -0.2036(5) 0.052(2) Uani 1 1 d . U . . .
 H14 H -0.879629 -0.512881 -0.184004 0.062 Uiso 1 1 calc R U . . .
 C5 C -0.7635(9) -0.3280(7) -0.1034(5) 0.052(3) Uani 1 1 d . . . . .
 H5 H -0.806165 -0.276840 -0.101276 0.063 Uiso 1 1 calc R U . . .

loop_
  _atom_site_aniso_label
  _atom_site_aniso_U_11
  _atom_site_aniso_U_22
  _atom_site_aniso_U_33
  _atom_site_aniso_U_23
  _atom_site_aniso_U_13
  _atom_site_aniso_U_12
 Er1 0.01132(11) 0.01132(11) 0.01496(15) -0.00043(12) 0.00043(12) 0.00002(12)
 Er2 0.0140(2) 0.0103(2) 0.01483(16) 0.000 0.000 0.00038(13)
 Na1 0.0241(16) 0.0144(13) 0.0256(13) -0.0024(11) 0.0026(11) 0.0003(10)
 C16 0.021(3) 0.013(3) 0.022(3) -0.002(2) -0.001(2) 0.002(2)
 O4 0.021(2) 0.011(2) 0.025(3) -0.0030(18) 0.0047(19) -0.0016(18)
 O12 0.024(3) 0.070(5) 0.030(3) 0.005(3) 0.006(2) -0.002(3)
 C1 0.020(3) 0.014(3) 0.017(3) 0.001(2) -0.002(2) -0.002(2)
 C6 0.020(4) 0.016(4) 0.014(2) 0.000(2) 0.000(2) 0.000(2)
 C17 0.019(3) 0.019(3) 0.021(3) 0.003(3) 0.001(3) -0.001(2)
 C7 0.024(4) 0.016(3) 0.024(3) -0.001(2) 0.001(3) 0.002(3)
 C12 0.030(4) 0.030(4) 0.020(4) 0.001(2) 0.005(3) -0.010(3)
 C11 0.021(3) 0.019(3) 0.014(3) 0.001(2) -0.002(2) -0.001(3)
 C19 0.012(3) 0.036(4) 0.030(3) 0.007(3) -0.003(3) -0.005(2)
 C9 0.037(5) 0.023(4) 0.044(4) -0.011(3) 0.019(4) 0.005(3)
 C13 0.038(5) 0.049(5) 0.032(4) -0.007(5) 0.016(4) -0.011(3)
 C8 0.029(4) 0.018(4) 0.039(4) -0.010(3) 0.010(3) -0.002(3)
 C2 0.053(6) 0.014(4) 0.026(3) 0.003(3) 0.005(3) -0.013(3)
 O3 0.131(10) 0.049(6) 0.064(6) 0.009(4) 0.036(6) -0.032(5)
 C3 0.075(8) 0.027(5) 0.043(6) 0.012(4) -0.008(5) -0.005(5)
 O6 0.043(4) 0.031(4) 0.085(6) -0.008(4) 0.033(4) -0.004(3)
 C20 0.020(4) 0.038(5) 0.025(4) 0.002(3) 0.003(3) 0.000(3)
 C15 0.080(8) 0.043(6) 0.026(4) 0.003(4) 0.016(5) -0.024(5)
 C10 0.025(4) 0.027(4) 0.055(6) -0.008(4) 0.020(4) -0.005(3)
 O9 0.080(6) 0.070(5) 0.053(4) -0.001(4) 0.031(4) -0.030(4)
 C4 0.143(14) 0.026(6) 0.047(6) 0.023(5) 0.006(7) -0.008(7)
 O1 0.020(3) 0.018(3) 0.0216(19) -0.0010(17) 0.0032(19) -0.0026(17)
 O2 0.021(3) 0.020(3) 0.025(3) 0.003(2) 0.0029(19) 0.0026(18)
 O5 0.022(3) 0.020(3) 0.021(2) -0.004(2) 0.0030(19) -0.002(2)
 O10 0.016(2) 0.021(3) 0.025(2) -0.004(2) -0.0043(19) -0.0044(19)
 O7 0.020(3) 0.016(3) 0.023(3) 0.0003(19) 0.0036(19) -0.0003(19)
 O8 0.019(3) 0.019(3) 0.022(2) 0.0013(18) 0.0019(19) 0.0007(19)
 O11 0.012(2) 0.022(3) 0.024(2) -0.003(2) 0.0006(18) 0.0003(18)
 C18 0.017(4) 0.026(4) 0.027(4) 0.001(3) -0.001(3) -0.006(3)
 C14 0.042(6) 0.072(6) 0.040(5) -0.023(4) 0.033(4) -0.026(4)
 C5 0.077(8) 0.034(5) 0.046(6) 0.004(4) 0.018(5) -0.025(5)

_geom_special_details
;
 All esds (except the esd in the dihedral angle between two l.s. planes)
 are estimated using the full covariance matrix.  The cell esds are taken
 into account individually in the estimation of esds in distances, angles
 and torsion angles; correlations between esds in cell parameters are only
 used when they are defined by crystal symmetry.  An approximate (isotropic)
 treatment of cell esds is used for estimating esds involving l.s. planes.
;
loop_
  _geom_bond_atom_site_label_1
  _geom_bond_atom_site_label_2
  _geom_bond_distance
  _geom_bond_site_symmetry_2
  _geom_bond_publ_flag
 Er1 O4 2.380(5) . ?
 Er1 O4 2.380(5) 7_454 ?
 Er1 O1 2.350(4) . ?
 Er1 O1 2.350(4) 7_454 ?
 Er1 O2 2.521(5) . ?
 Er1 O2 2.521(5) 7_454 ?
 Er1 O5 2.211(5) 2_455 ?
 Er1 O5 2.211(5) 8_444 ?
 Er2 O10 2.227(5) 2_445 ?
 Er2 O10 2.227(5) . ?
 Er2 O7 2.452(5) . ?
 Er2 O7 2.452(5) 2_445 ?
 Er2 O8 2.381(5) . ?
 Er2 O8 2.381(5) 2_445 ?
 Er2 O11 2.348(5) 3_544 ?
 Er2 O11 2.348(5) 4_454 ?
 Na1 O4 2.358(6) . ?
 Na1 O1 2.337(6) 7_454 ?
 Na1 O2 2.383(6) . ?
 Na1 O7 2.348(6) . ?
 Na1 O8 2.331(6) 2_445 ?
 Na1 O11 2.425(6) 3_544 ?
 C16 C17 1.475(10) . ?
 C16 O10 1.267(8) . ?
 C16 O11 1.263(8) . ?
 O4 C6 1.268(9) . ?
 O12 C19 1.370(10) . ?
 O12 C20 1.343(10) . ?
 C1 C2 1.473(10) . ?
 C1 O1 1.274(9) . ?
 C1 O2 1.251(9) . ?
 C6 C7 1.475(9) . ?
 C6 O5 1.257(8) . ?
 C17 C20 1.381(10) . ?
 C17 C18 1.414(10) . ?
 C7 C8 1.415(10) . ?
 C7 C10 1.377(11) . ?
 C12 C11 1.469(9) . ?
 C12 C13 1.405(12) . ?
 C12 C15 1.389(12) . ?
 C11 O7 1.265(9) . ?
 C11 O8 1.267(9) . ?
 C19 H19 0.9500 . ?
 C19 C18 1.351(10) . ?
 C9 H9 0.9500 . ?
 C9 C8 1.330(11) . ?
 C9 O6 1.420(11) . ?
 C13 H13 0.9500 . ?
 C13 C14 1.358(13) . ?
 C8 H8 0.9500 . ?
 C2 C3 1.404(13) . ?
 C2 C5 1.398(14) . ?
 O3 C4 1.365(19) . ?
 O3 C5 1.361(13) . ?
 C3 H3 0.9500 . ?
 C3 C4 1.337(17) . ?
 O6 C10 1.332(11) . ?
 C20 H20 0.9500 . ?
 C15 H15 0.9500 . ?
 C15 O9 1.371(14) . ?
 C10 H10 0.9500 . ?
 O9 C14 1.315(16) . ?
 C4 H4 0.9500 . ?
 C18 H18 0.9500 . ?
 C14 H14 0.9500 . ?
 C5 H5 0.9500 . ?

loop_
  _geom_angle_atom_site_label_1
  _geom_angle_atom_site_label_2
  _geom_angle_atom_site_label_3
  _geom_angle
  _geom_angle_site_symmetry_1
  _geom_angle_site_symmetry_3
  _geom_angle_publ_flag
 O4 Er1 O4 151.1(2) . 7_454 ?
 O4 Er1 O2 122.37(17) 7_454 . ?
 O4 Er1 O2 76.99(17) 7_454 7_454 ?
 O4 Er1 O2 76.99(17) . . ?
 O4 Er1 O2 122.37(17) . 7_454 ?
 O1 Er1 O4 73.28(17) 7_454 . ?
 O1 Er1 O4 73.28(17) . 7_454 ?
 O1 Er1 O4 130.59(18) 7_454 7_454 ?
 O1 Er1 O4 130.59(18) . . ?
 O1 Er1 O1 86.7(2) . 7_454 ?
 O1 Er1 O2 53.75(17) 7_454 7_454 ?
 O1 Er1 O2 71.81(18) . 7_454 ?
 O1 Er1 O2 71.81(18) 7_454 . ?
 O1 Er1 O2 53.75(17) . . ?
 O2 Er1 O2 103.2(2) 7_454 . ?
 O5 Er1 O4 80.44(19) 8_444 . ?
 O5 Er1 O4 83.28(19) 8_444 7_454 ?
 O5 Er1 O4 80.44(19) 2_455 7_454 ?
 O5 Er1 O4 83.28(19) 2_455 . ?
 O5 Er1 O1 143.18(19) 2_455 . ?
 O5 Er1 O1 143.18(19) 8_444 7_454 ?
 O5 Er1 O1 91.37(18) 2_455 7_454 ?
 O5 Er1 O1 91.37(18) 8_444 . ?
 O5 Er1 O2 77.53(18) 8_444 . ?
 O5 Er1 O2 157.00(18) 2_455 . ?
 O5 Er1 O2 77.53(18) 2_455 7_454 ?
 O5 Er1 O2 157.00(18) 8_444 7_454 ?
 O5 Er1 O5 110.9(3) 8_444 2_455 ?
 O10 Er2 O10 109.7(3) . 2_445 ?
 O10 Er2 O7 150.85(18) 2_445 . ?
 O10 Er2 O7 78.70(18) 2_445 2_445 ?
 O10 Er2 O7 150.85(18) . 2_445 ?
 O10 Er2 O7 78.70(18) . . ?
 O10 Er2 O8 149.56(18) 2_445 . ?
 O10 Er2 O8 88.93(18) 2_445 2_445 ?
 O10 Er2 O8 88.93(18) . . ?
 O10 Er2 O8 149.56(18) . 2_445 ?
 O10 Er2 O11 83.94(19) . 3_544 ?
 O10 Er2 O11 80.34(18) 2_445 3_544 ?
 O10 Er2 O11 83.94(19) 2_445 4_454 ?
 O10 Er2 O11 80.34(18) . 4_454 ?
 O7 Er2 O7 107.9(2) . 2_445 ?
 O8 Er2 O7 54.18(16) . . ?
 O8 Er2 O7 73.92(17) . 2_445 ?
 O8 Er2 O7 54.18(16) 2_445 2_445 ?
 O8 Er2 O7 73.93(17) 2_445 . ?
 O8 Er2 O8 85.8(2) . 2_445 ?
 O11 Er2 O7 72.71(17) 4_454 2_445 ?
 O11 Er2 O7 125.21(17) 3_544 2_445 ?
 O11 Er2 O7 72.71(17) 3_544 . ?
 O11 Er2 O7 125.21(17) 4_454 . ?
 O11 Er2 O8 75.49(17) 3_544 2_445 ?
 O11 Er2 O8 126.76(16) 3_544 . ?
 O11 Er2 O8 126.75(16) 4_454 2_445 ?
 O11 Er2 O8 75.49(17) 4_454 . ?
 O11 Er2 O11 152.5(2) 4_454 3_544 ?
 O4 Na1 O2 80.2(2) . . ?
 O4 Na1 O11 101.7(2) . 3_544 ?
 O1 Na1 O4 73.91(18) 7_454 . ?
 O1 Na1 O2 74.60(18) 7_454 . ?
 O1 Na1 O7 106.9(2) 7_454 . ?
 O1 Na1 O11 104.39(19) 7_454 3_544 ?
 O2 Na1 O11 177.6(2) . 3_544 ?
 O7 Na1 O4 174.9(2) . . ?
 O7 Na1 O2 104.9(2) . . ?
 O7 Na1 O11 73.20(18) . 3_544 ?
 O8 Na1 O4 102.2(2) 2_445 . ?
 O8 Na1 O1 175.9(2) 2_445 7_454 ?
 O8 Na1 O2 106.2(2) 2_445 . ?
 O8 Na1 O7 76.8(2) 2_445 . ?
 O8 Na1 O11 74.95(19) 2_445 3_544 ?
 O10 C16 C17 117.0(6) . . ?
 O11 C16 C17 119.7(6) . . ?
 O11 C16 O10 123.3(6) . . ?
 Na1 O4 Er1 91.36(19) . . ?
 C6 O4 Er1 119.0(4) . . ?
 C6 O4 Na1 149.6(5) . . ?
 C20 O12 C19 107.4(6) . . ?
 O1 C1 C2 117.7(6) . . ?
 O2 C1 C2 120.4(7) . . ?
 O2 C1 O1 121.9(6) . . ?
 O4 C6 C7 120.2(6) . . ?
 O5 C6 O4 124.0(6) . . ?
 O5 C6 C7 115.7(6) . . ?
 C20 C17 C16 124.9(7) . . ?
 C20 C17 C18 106.4(6) . . ?
 C18 C17 C16 128.6(7) . . ?
 C8 C7 C6 129.7(7) . . ?
 C10 C7 C6 124.0(7) . . ?
 C10 C7 C8 106.3(7) . . ?
 C13 C12 C11 126.9(8) . . ?
 C15 C12 C11 126.3(9) . . ?
 C15 C12 C13 106.7(8) . . ?
 O7 C11 C12 118.7(7) . . ?
 O7 C11 O8 120.9(6) . . ?
 O8 C11 C12 120.4(7) . . ?
 O12 C19 H19 124.9 . . ?
 C18 C19 O12 110.2(6) . . ?
 C18 C19 H19 124.9 . . ?
 C8 C9 H9 125.2 . . ?
 C8 C9 O6 109.6(6) . . ?
 O6 C9 H9 125.2 . . ?
 C12 C13 H13 126.7 . . ?
 C14 C13 C12 106.6(9) . . ?
 C14 C13 H13 126.7 . . ?
 C7 C8 H8 126.3 . . ?
 C9 C8 C7 107.3(7) . . ?
 C9 C8 H8 126.3 . . ?
 C3 C2 C1 129.6(9) . . ?
 C5 C2 C1 123.7(8) . . ?
 C5 C2 C3 106.7(8) . . ?
 C5 O3 C4 108.0(10) . . ?
 C2 C3 H3 126.3 . . ?
 C4 C3 C2 107.3(12) . . ?
 C4 C3 H3 126.3 . . ?
 C10 O6 C9 105.9(7) . . ?
 O12 C20 C17 109.6(7) . . ?
 O12 C20 H20 125.2 . . ?
 C17 C20 H20 125.2 . . ?
 C12 C15 H15 126.5 . . ?
 O9 C15 C12 106.9(11) . . ?
 O9 C15 H15 126.5 . . ?
 C7 C10 H10 124.6 . . ?
 O6 C10 C7 110.7(7) . . ?
 O6 C10 H10 124.6 . . ?
 C14 O9 C15 109.4(8) . . ?
 O3 C4 H4 124.9 . . ?
 C3 C4 O3 110.2(10) . . ?
 C3 C4 H4 124.9 . . ?
 Na1 O1 Er1 92.62(19) 7_454 . ?
 C1 O1 Er1 95.8(4) . . ?
 C1 O1 Na1 163.3(4) . 7_454 ?
 Na1 O2 Er1 87.42(18) . . ?
 C1 O2 Er1 88.5(4) . . ?
 C1 O2 Na1 141.4(5) . . ?
 C6 O5 Er1 160.6(5) . 2_455 ?
 C16 O10 Er2 164.2(5) . . ?
 Na1 O7 Er2 90.30(19) . . ?
 C11 O7 Er2 90.8(4) . . ?
 C11 O7 Na1 134.6(5) . . ?
 Na1 O8 Er2 92.50(19) 2_445 . ?
 C11 O8 Er2 94.1(4) . . ?
 C11 O8 Na1 164.1(5) . 2_445 ?
 Er2 O11 Na1 90.98(18) 3_544 4_454 ?
 C16 O11 Er2 120.0(4) . 3_544 ?
 C16 O11 Na1 148.9(4) . 4_454 ?
 C17 C18 H18 126.8 . . ?
 C19 C18 C17 106.4(7) . . ?
 C19 C18 H18 126.8 . . ?
 C13 C14 H14 124.8 . . ?
 O9 C14 C13 110.3(9) . . ?
 O9 C14 H14 124.8 . . ?
 C2 C5 H5 126.2 . . ?
 O3 C5 C2 107.7(10) . . ?
 O3 C5 H5 126.2 . . ?

loop_
  _geom_torsion_atom_site_label_1
  _geom_torsion_atom_site_label_2
  _geom_torsion_atom_site_label_3
  _geom_torsion_atom_site_label_4
  _geom_torsion
  _geom_torsion_site_symmetry_1
  _geom_torsion_site_symmetry_2
  _geom_torsion_site_symmetry_3
  _geom_torsion_site_symmetry_4
  _geom_torsion_publ_flag
 Er1 O4 C6 C7 -178.6(4) . . . . ?
 Er1 O4 C6 O5 1.2(9) . . . . ?
 Na1 O4 C6 C7 1.8(13) . . . . ?
 Na1 O4 C6 O5 -178.4(6) . . . . ?
 C16 C17 C20 O12 -177.3(7) . . . . ?
 C16 C17 C18 C19 176.4(7) . . . . ?
 O4 C6 C7 C8 1.0(12) . . . . ?
 O4 C6 C7 C10 -179.2(8) . . . . ?
 O4 C6 O5 Er1 41.4(19) . . . 2_455 ?
 O12 C19 C18 C17 0.8(9) . . . . ?
 C1 C2 C3 C4 179.5(10) . . . . ?
 C1 C2 C5 O3 178.6(8) . . . . ?
 C6 C7 C8 C9 179.7(7) . . . . ?
 C6 C7 C10 O6 178.5(7) . . . . ?
 C17 C16 O10 Er2 -155.0(14) . . . . ?
 C17 C16 O11 Er2 174.6(4) . . . 3_544 ?
 C17 C16 O11 Na1 -11.1(13) . . . 4_454 ?
 C7 C6 O5 Er1 -138.8(12) . . . 2_455 ?
 C12 C11 O7 Er2 -175.3(6) . . . . ?
 C12 C11 O7 Na1 93.5(8) . . . . ?
 C12 C11 O8 Er2 175.2(6) . . . . ?
 C12 C11 O8 Na1 -71(2) . . . 2_445 ?
 C12 C13 C14 O9 -0.2(12) . . . . ?
 C12 C15 O9 C14 -0.8(12) . . . . ?
 C11 C12 C13 C14 -179.1(8) . . . . ?
 C11 C12 C15 O9 179.4(7) . . . . ?
 C19 O12 C20 C17 1.2(10) . . . . ?
 C9 O6 C10 C7 2.6(11) . . . . ?
 C13 C12 C11 O7 4.6(12) . . . . ?
 C13 C12 C11 O8 -172.6(8) . . . . ?
 C13 C12 C15 O9 0.7(11) . . . . ?
 C8 C7 C10 O6 -1.6(11) . . . . ?
 C8 C9 O6 C10 -2.7(11) . . . . ?
 C2 C1 O1 Er1 177.6(6) . . . . ?
 C2 C1 O1 Na1 -62.5(17) . . . 7_454 ?
 C2 C1 O2 Er1 -177.7(6) . . . . ?
 C2 C1 O2 Na1 98.4(9) . . . . ?
 C2 C3 C4 O3 2.7(15) . . . . ?
 C3 C2 C5 O3 -0.8(12) . . . . ?
 O6 C9 C8 C7 1.7(11) . . . . ?
 C20 O12 C19 C18 -1.3(10) . . . . ?
 C20 C17 C18 C19 -0.1(9) . . . . ?
 C15 C12 C11 O7 -173.9(8) . . . . ?
 C15 C12 C11 O8 8.9(12) . . . . ?
 C15 C12 C13 C14 -0.3(11) . . . . ?
 C15 O9 C14 C13 0.6(13) . . . . ?
 C10 C7 C8 C9 -0.1(10) . . . . ?
 C4 O3 C5 C2 2.4(14) . . . . ?
 O1 C1 C2 C3 -168.8(9) . . . . ?
 O1 C1 C2 C5 12.0(12) . . . . ?
 O1 C1 O2 Er1 1.6(7) . . . . ?
 O1 C1 O2 Na1 -82.4(9) . . . . ?
 O2 C1 C2 C3 10.5(13) . . . . ?
 O2 C1 C2 C5 -168.7(8) . . . . ?
 O2 C1 O1 Er1 -1.8(7) . . . . ?
 O2 C1 O1 Na1 118.2(14) . . . 7_454 ?
 O5 C6 C7 C8 -178.8(7) . . . . ?
 O5 C6 C7 C10 1.0(11) . . . . ?
 O10 C16 C17 C20 10.4(11) . . . . ?
 O10 C16 C17 C18 -165.5(7) . . . . ?
 O10 C16 O11 Er2 -6.1(9) . . . 3_544 ?
 O10 C16 O11 Na1 168.2(6) . . . 4_454 ?
 O7 C11 O8 Er2 -1.9(7) . . . . ?
 O7 C11 O8 Na1 112.3(16) . . . 2_445 ?
 O8 C11 O7 Er2 1.9(7) . . . . ?
 O8 C11 O7 Na1 -89.4(8) . . . . ?
 O11 C16 C17 C20 -170.3(7) . . . . ?
 O11 C16 C17 C18 13.9(11) . . . . ?
 O11 C16 O10 Er2 26(2) . . . . ?
 C18 C17 C20 O12 -0.7(9) . . . . ?
 C5 C2 C3 C4 -1.2(13) . . . . ?
 C5 O3 C4 C3 -3.2(16) . . . . ?

_shelx_res_file
;
TITL mx118_21_auto_a.res in P-4n2
    mx118_21_auto.res
    created by SHELXL-2018/3 at 15:05:52 on 13-Nov-2021
REM Old TITL mx118_21_auto_a.res in P-4n2
REM SHELXT solution in P-4n2: R1 0.097, Rweak 0.004, Alpha 0.025
REM <I/s> 0.732 for 194 systematic absences, Orientation as input
REM Flack x = -9.846 ( 0.033 ) from 1798 Parsons' quotients
REM Formula found by SHELXT: C145 C14 Na32 Er4
CELL 0.71073 14.2457 14.2457 21.5746 90 90 90
ZERR 8 0.0002 0.0002 0.0005 0 0 0
LATT -1
SYMM -X,-Y,+Z
SYMM +Y,-X,-Z
SYMM -Y,+X,-Z
SYMM 0.5+X,0.5-Y,0.5+Z
SYMM 0.5-X,0.5+Y,0.5+Z
SYMM 0.5+Y,0.5+X,0.5-Z
SYMM 0.5-Y,0.5-X,0.5-Z
SFAC C H Er Na O
UNIT 160 96 8 8 96
EQIV $1 -1-X,-1-Y,+Z
EQIV $2 -0.5+Y,0.5+X,-0.5-Z
DELU 0.001 0.001 O9 C14
SIMU 0.01 0.01 2 O9 C14

L.S. 20 0 0
PLAN  5
SIZE 0.25 0.25 0.25
TEMP -150
CONF
FREE Er1 C1_$2
FREE Er1 C1
FREE Er1 Na1_$2
FREE Er1 Na1
FREE Er2 C11_$1
FREE Er2 C11
FREE Er2 Na1_$1
FREE Er2 Na1
BOND
list 4
MORE -1
BOND $H
fmap 2 53
acta
OMIT 16 0 6
REM <olex2.extras>
REM <HklSrc "%.\\MX118_21_auto.hkl">
REM </olex2.extras>

WGHT    0.055100    0.767100
FVAR       0.03980
ER1   3   -0.599246   -0.099246   -0.250000    10.50000    0.01132    0.01132 =
         0.01496   -0.00043    0.00043    0.00002
ER2   3   -0.500000   -0.500000   -0.406915    10.50000    0.01396    0.01033 =
         0.01483    0.00000    0.00000    0.00038
NA1   4   -0.557612   -0.304744   -0.324293    11.00000    0.02412    0.01443 =
         0.02562   -0.00237    0.00257    0.00025
C16   1   -0.680477   -0.540551   -0.511070    11.00000    0.02083    0.01324 =
         0.02211   -0.00188   -0.00064    0.00204
O4    5   -0.481433   -0.158089   -0.317872    11.00000    0.02093    0.01089 =
         0.02497   -0.00298    0.00473   -0.00158
O12   5   -0.909072   -0.569246   -0.437740    11.00000    0.02357    0.07036 =
         0.02989    0.00526    0.00613   -0.00227
C1    1   -0.650460   -0.255576   -0.180254    11.00000    0.01990    0.01429 =
         0.01730    0.00148   -0.00187   -0.00219
C6    1   -0.413713   -0.105075   -0.332986    11.00000    0.01988    0.01588 =
         0.01389    0.00015    0.00047    0.00027
C17   1   -0.780119   -0.555097   -0.495228    11.00000    0.01878    0.01923 =
         0.02072    0.00279    0.00112   -0.00080
C7    1   -0.340794   -0.138899   -0.376072    11.00000    0.02366    0.01577 =
         0.02445   -0.00091    0.00061    0.00152
C12   1   -0.700759   -0.548223   -0.265261    11.00000    0.02957    0.02995 =
         0.01987    0.00080    0.00468   -0.01027
C11   1   -0.628587   -0.528886   -0.312180    11.00000    0.02056    0.01939 =
         0.01408    0.00079   -0.00164   -0.00117
C19   1   -0.930963   -0.592609   -0.497641    11.00000    0.01211    0.03594 =
         0.02969    0.00683   -0.00310   -0.00524
AFIX  43
H19   2   -0.991242   -0.611994   -0.511458    11.00000   -1.20000
AFIX   0
C9    1   -0.255204   -0.223459   -0.440836    11.00000    0.03685    0.02267 =
         0.04405   -0.01100    0.01947    0.00530
AFIX  43
H9    2   -0.233630   -0.272491   -0.467062    11.00000   -1.20000
AFIX   0
C13   1   -0.777664   -0.491066   -0.249804    11.00000    0.03787    0.04871 =
         0.03220   -0.00664    0.01590   -0.01107
AFIX  43
H13   2   -0.793752   -0.432570   -0.268085    11.00000   -1.20000
AFIX   0
C8    1   -0.332800   -0.226413   -0.406648    11.00000    0.02876    0.01797 =
         0.03882   -0.01009    0.01010   -0.00240
AFIX  43
H8    2   -0.375052   -0.277766   -0.403356    11.00000   -1.20000
AFIX   0
C2    1   -0.681594   -0.331814   -0.138954    11.00000    0.05349    0.01425 =
         0.02570    0.00301    0.00474   -0.01276
O3    5   -0.771115   -0.410742   -0.072252    11.00000    0.13084    0.04883 =
         0.06422    0.00915    0.03561   -0.03153
C3    1   -0.640079   -0.419450   -0.127236    11.00000    0.07532    0.02662 =
         0.04290    0.01230   -0.00818   -0.00541
AFIX  43
H3    2   -0.583995   -0.442878   -0.145353    11.00000   -1.20000
AFIX   0
O6    5   -0.209482   -0.135851   -0.432180    11.00000    0.04283    0.03077 =
         0.08491   -0.00838    0.03276   -0.00381
C20   1   -0.817334   -0.547646   -0.436306    11.00000    0.02046    0.03815 =
         0.02502    0.00163    0.00302    0.00027
AFIX  43
H20   2   -0.783264   -0.529959   -0.400300    11.00000   -1.20000
AFIX   0
C15   1   -0.704791   -0.626112   -0.226599    11.00000    0.08014    0.04280 =
         0.02641    0.00284    0.01581   -0.02382
AFIX  43
H15   2   -0.661796   -0.677071   -0.225751    11.00000   -1.20000
AFIX   0
C10   1   -0.264434   -0.086520   -0.394333    11.00000    0.02457    0.02662 =
         0.05454   -0.00798    0.01959   -0.00458
AFIX  43
H10   2   -0.252564   -0.023764   -0.381666    11.00000   -1.20000
AFIX   0
O9    5   -0.782661   -0.615425   -0.189890    11.00000    0.07993    0.06971 =
         0.05333   -0.00092    0.03123   -0.02975
C4    1   -0.694066   -0.463809   -0.085880    11.00000    0.14274    0.02648 =
         0.04680    0.02310    0.00588   -0.00850
AFIX  43
H4    2   -0.680733   -0.523609   -0.068494    11.00000   -1.20000
AFIX   0
O1    5   -0.691651   -0.176486   -0.175535    11.00000    0.01953    0.01766 =
         0.02161   -0.00098    0.00316   -0.00260
O2    5   -0.585145   -0.268859   -0.217976    11.00000    0.02116    0.01995 =
         0.02528    0.00270    0.00291    0.00261
O5    5   -0.403424   -0.022529   -0.313502    11.00000    0.02207    0.02039 =
         0.02132   -0.00392    0.00297   -0.00204
O10   5   -0.623255   -0.533814   -0.466324    11.00000    0.01558    0.02143 =
         0.02451   -0.00366   -0.00425   -0.00444
O7    5   -0.630211   -0.450801   -0.340034    11.00000    0.02029    0.01575 =
         0.02313    0.00031    0.00360   -0.00027
O8    5   -0.568406   -0.590889   -0.326065    11.00000    0.01875    0.01891 =
         0.02226    0.00134    0.00187    0.00071
O11   5   -0.655936   -0.536270   -0.567246    11.00000    0.01170    0.02183 =
         0.02444   -0.00338    0.00056    0.00025
C18   1   -0.854420   -0.584091   -0.534220    11.00000    0.01658    0.02643 =
         0.02703    0.00065   -0.00089   -0.00558
AFIX  43
H18   2   -0.851184   -0.595360   -0.577567    11.00000   -1.20000
AFIX   0
C14   1   -0.824499   -0.535823   -0.203608    11.00000    0.04233    0.07232 =
         0.04009   -0.02262    0.03350   -0.02563
AFIX  43
H14   2   -0.879629   -0.512881   -0.184004    11.00000   -1.20000
AFIX   0
C5    1   -0.763498   -0.327993   -0.103366    11.00000    0.07723    0.03400 =
         0.04580    0.00387    0.01802   -0.02480
AFIX  43
H5    2   -0.806165   -0.276840   -0.101276    11.00000   -1.20000
AFIX   0
HKLF 4


REM  mx118_21_auto_a.res in P-4n2
REM wR2 = 0.0934, GooF = S = 1.047, Restrained GooF = 1.049 for all data
REM R1 = 0.0377 for 5639 Fo > 4sig(Fo) and 0.0489 for all 6598 data
REM 308 parameters refined using 7 restraints

END

WGHT      0.0551      0.7670

REM Highest difference peak  1.570,  deepest hole -1.227,  1-sigma level  0.168
Q1    1  -0.5000 -0.5000 -0.4601  10.50000  0.05    1.57
Q2    1  -0.5958 -0.1011 -0.2000  11.00000  0.05    1.28
Q3    1  -0.4957 -0.4848 -0.3611  11.00000  0.05    1.07
Q4    1  -0.4633 -0.4920 -0.4394  11.00000  0.05    1.04
Q5    1  -0.5000 -0.5000 -0.5000  10.25000  0.05    1.00
;
_shelx_res_checksum                57797
_shelx_hkl_file
;
   0   0   4    1.63    0.16
   0   0   5    0.07    0.07
   0   0   6  166.04    6.62
   0   0   7    0.07    0.09
   0   0   8   22.16    1.13
   0   0   9    0.02    0.10
   0   0  10    1.72    0.27
   0   0  11    0.15    0.15
   0   0  12  384.15   15.25
   0   0  13    0.11    0.17
   0   0  14  139.19    5.88
   0   0  15    0.31    0.16
   0   0 -15    0.06    0.20
   0   0  16   27.27    1.52
   0   0 -16   24.15    1.52
   0   0 -17   -0.07    0.22
   0   0 -18   30.04    1.78
   0   0 -19    0.04    0.22
   0   0 -20   23.33    1.56
   0   0 -21    0.29    0.27
   0   0 -22    2.80    0.55
   0   0 -23    0.05    0.33
   0   0 -24   12.82    1.16
   0   0 -25    0.50    0.35
   0   0 -26   56.78    3.16
   0   0 -27    0.42    0.42
   0   0 -28    5.29    0.79
   0   0 -29   -0.22    0.48
  -1   0 -29    8.44    0.95
   1   0 -29    8.36    0.98
   1   0 -28   -0.44    0.45
  -1   0 -28   -0.37    0.52
  -1   0 -27   19.14    1.42
  -1   0 -26   -0.27    0.45
  -1   0 -25   13.06    1.21
  -1   0 -24    0.19    0.35
  -1   0 -23   15.45    1.27
  -1   0 -22    0.04    0.30
  -1   0 -21   20.20    1.44
   0   1  20    0.17    0.22
  -1   0 -20   -0.08    0.30
   0   1  19   10.94    0.92
  -1   0 -19   11.99    1.00
   0   1  18    0.34    0.24
  -1   0 -18   -0.03    0.26
   0   1  17   26.62    1.53
  -1   0 -17   24.91    1.56
   0   1  16    0.06    0.21
   0   1  15  101.60    4.46
  -1   0 -15  101.77    4.50
   0   1  14    0.07    0.14
   0   1  13   77.29    3.46
   0   1  12   -0.02    0.18
   0   1  11  128.82    5.40
   0   1  10    0.06    0.12
   0   1   9   27.52    1.41
   0   1   8    0.09    0.11
   0   1   7   13.98    0.80
   0   1   6    0.06    0.10
   0   1   5    4.82    0.36
   0   1   4    0.07    0.09
  -1   0   4    0.24    0.11
  -1   0   5    8.68    0.49
  -1   0   6    0.02    0.08
  -1   0   7   11.70    0.68
  -1   0   8    0.06    0.11
  -1   0   9   41.15    1.91
  -1   0  10    0.09    0.12
  -1   0  11  142.76    5.91
  -1   0  12   -0.06    0.15
  -1   0  13   83.17    3.68
  -1   0  14    0.05    0.16
  -1   0  15  104.34    4.42
   0  -1 -15  100.42    4.50
   0   1 -15   95.32    4.38
  -1   0  16    0.11    0.19
   0  -1 -16   -0.07    0.25
   0   1 -16    0.03    0.20
   0  -1 -17   22.54    1.46
   0   1 -17   21.53    1.38
   0  -1 -18    0.07    0.26
   0   1 -18    0.17    0.21
   0  -1 -19   11.02    0.99
   0   1 -19   11.49    0.97
   0  -1 -20   -0.08    0.27
   0   1 -20    0.11    0.25
   0  -1 -21   19.32    1.40
   0   1 -21   17.21    1.31
   0   1 -22    0.17    0.31
   0  -1 -22   -0.05    0.33
   0  -1 -23   18.04    1.41
   0   1 -23   16.23    1.32
   0   1 -24    0.24    0.29
   0  -1 -24   -0.26    0.42
   0  -1 -25   12.88    1.11
   0   1 -25   14.72    1.26
   0   1 -26    1.14    0.46
   0  -1 -26   -0.08    0.36
   0  -1 -27   17.18    1.36
   0   1 -27   20.49    1.59
   0  -1 -28   -0.29    0.51
   0   1 -28    0.52    0.45
   0  -1 -29    7.83    0.94
  -1   1   3   26.20    1.15
  -1   1  -3   25.61    1.09
  -1   1   4  242.01    9.51
  -1   1   5    4.33    0.34
  -1   1   6    5.87    0.43
  -1   1   7    2.64    0.29
  -1   1   8   25.94    1.31
  -1   1   9   13.26    0.82
  -1   1  10   93.50    4.00
  -1   1  11    8.42    0.65
  -1   1  12    1.71    0.29
  -1   1  13   14.69    0.98
  -1   1  14    3.16    0.42
  -1   1  15    2.54    0.39
  -1  -1 -15    2.33    0.42
  -1   1 -15    2.44    0.41
  -1   1  16  136.19    5.80
  -1  -1 -16  139.69    5.92
  -1   1 -16  130.33    5.80
  -1   1  17    3.82    0.48
  -1  -1 -17    2.86    0.49
  -1   1 -17    2.61    0.45
  -1   1  18    1.52    0.33
  -1  -1 -18    0.74    0.30
  -1   1 -18    0.93    0.30
  -1   1  19    2.05    0.41
  -1  -1 -19    1.90    0.44
  -1   1 -19    2.70    0.46
  -1   1  20    1.38    0.36
  -1  -1 -20    1.06    0.38
  -1   1 -20    0.98    0.36
  -1   1 -21    0.28    0.29
  -1  -1 -21    0.52    0.35
  -1  -1 -22   49.94    2.77
  -1   1 -22   49.82    2.72
  -1   1 -23    2.99    0.56
  -1  -1 -23    2.62    0.55
  -1  -1 -24    4.27    0.65
   1  -1 -24    5.12    0.72
  -1   1 -24    4.78    0.71
  -1   1 -25    2.81    0.60
  -1  -1 -25    2.07    0.50
   1  -1 -25    1.92    0.50
   1  -1 -26    0.52    0.44
  -1  -1 -26    0.46    0.40
  -1   1 -26    0.36    0.38
   1  -1 -27    3.25    0.65
  -1   1 -27    4.80    0.78
  -1  -1 -27    3.87    0.69
   1  -1 -28   20.84    1.53
  -1  -1 -28   20.03    1.50
  -1   1 -28   23.72    1.77
  -1  -1 -29    2.94    0.66
   1  -1 -29    2.86    0.66
  -2   0 -30   -0.04    0.42
  -2   0 -29   -0.17    0.47
   2   0 -29    0.05    0.45
   2   0 -28    2.08    0.61
  -2   0 -28    1.41    0.53
   2   0 -27   -0.13    0.49
  -2   0 -27   -0.16    0.44
  -2   0 -26   12.78    1.22
  -2   0 -25   -0.10    0.37
  -2   0 -24    3.85    0.68
  -2   0 -23   -0.14    0.35
  -2   0 -22    6.41    0.79
  -2   0 -21    0.04    0.28
  -2   0 -20   22.86    1.54
   0   2  19    0.13    0.22
  -2   0 -19    0.11    0.26
   0   2  18   21.85    1.39
  -2   0 -18   21.81    1.44
  -2   0 -17   -0.07    0.30
   0   2  17    0.09    0.17
   0   2  16   13.38    0.99
  -2   0 -16   14.25    1.05
  -2   0 -15   -0.03    0.24
   0   2  15    0.08    0.16
  -2   0 -14   22.67    1.35
   0   2  14   22.46    1.33
   0   2  13    0.02    0.17
  -2   0 -13    0.05    0.17
   0   2  12   71.12    3.22
   0   2  11    0.26    0.17
   0   2  10   38.24    1.90
  -2   0  -9    0.05    0.11
   0   2   9    0.02    0.13
  -2   0  -8    1.84    0.25
   0   2   8    1.72    0.26
   0   2   7    0.03    0.11
  -2   0  -7    0.03    0.09
   0   2   6   36.72    1.72
  -2   0  -6   37.46    1.66
   0   2   5    0.04    0.10
   0  -2   5    0.21    0.09
  -2   0  -5    0.01    0.08
   0  -2   4    0.52    0.11
  -2   0  -4    0.49    0.10
   2   0  -3   -0.02    0.10
   0   2   3    0.04    0.09
  -2   0  -3    0.01    0.05
   0   2   2   14.44    0.72
  -2   0  -2   14.90    0.68
  -2   0   2   16.62    0.71
  -2   0   3    0.01    0.05
  -2   0   4    1.72    0.17
  -2   0   5    0.29    0.10
  -2   0   6   33.65    1.47
   0  -2  -6   31.41    1.49
  -2   0   7    0.02    0.09
   0  -2  -7   -0.03    0.12
  -2   0   8    2.26    0.27
   0  -2  -8    2.04    0.27
  -2   0   9    0.22    0.11
   0  -2  -9    0.05    0.15
  -2   0  10   32.05    1.61
   0  -2 -10   33.39    1.64
  -2   0  11    0.06    0.12
  -2   0  12   78.38    3.45
  -2   0  13    0.11    0.13
  -2   0  14   22.26    1.30
  -2   0  15    0.26    0.18
   0  -2 -15   -0.03    0.24
   0   2 -15    0.08    0.19
   0  -2 -16   12.66    1.05
   0   2 -16   11.91    0.92
   0  -2 -17   -0.14    0.30
   0   2 -17   -0.03    0.20
   0  -2 -18   20.21    1.30
   0   2 -18   19.33    1.31
   0  -2 -19   -0.03    0.27
   0   2 -19    0.24    0.28
   0  -2 -20   22.34    1.45
   0   2 -20   24.32    1.55
   0  -2 -21    0.03    0.34
   0   2 -21    0.24    0.24
   0  -2 -22    4.51    0.64
   0   2 -22    4.98    0.69
   0  -2 -23   -0.04    0.39
   0   2 -23    0.09    0.29
   0  -2 -24    4.18    0.64
   0   2 -24    5.29    0.72
   0   2 -25    0.35    0.32
   0  -2 -25    0.12    0.38
   0  -2 -26   12.15    1.10
   0   2 -26   14.81    1.29
   0  -2 -27   -0.12    0.46
   0   2 -27    0.33    0.41
   0   2 -28    2.98    0.67
   0  -2 -28    1.49    0.57
   0  -2 -29   -0.09    0.47
  -2   1 -30    1.64    0.54
  -2  -1 -30    1.65    0.53
   2  -1 -29    0.92    0.49
  -2  -1 -29    1.51    0.54
  -2  -1 -28    5.76    0.79
  -2   1 -28    5.30    0.86
   2  -1 -28    4.95    0.80
  -2  -1 -27    8.91    0.93
   2  -1 -27    8.26    0.95
  -2   1 -27    8.65    1.03
  -2  -1 -26    2.62    0.56
  -2   1 -26    4.53    0.75
   2  -1 -26    3.46    0.67
  -2   1 -25    3.51    0.63
   2  -1 -25    3.96    0.66
  -2  -1 -25    3.35    0.57
   2  -1 -24    3.66    0.63
  -2   1 -24    4.00    0.64
  -2  -1 -24    2.93    0.58
  -2  -1 -23    6.97    0.78
  -2   1 -23    8.64    0.92
  -2   1 -22    2.89    0.55
  -2  -1 -22    3.38    0.61
  -2  -1 -21   20.27    1.45
  -2   1 -21   18.21    1.36
   1  -2  21   17.98    1.26
  -2  -1 -20    5.29    0.73
   1  -2  20    5.31    0.61
  -2   1 -20    5.77    0.72
  -2  -1 -19    9.84    0.92
   1  -2  19   10.43    0.83
  -1   2  19    8.70    0.81
  -2   1 -19    8.36    0.84
  -2  -1 -18    6.99    0.75
   1  -2  18    7.95    0.70
  -1   2  18    6.69    0.68
  -2   1 -18    5.91    0.68
  -1   2  17   32.52    1.82
  -2   1 -17   33.07    1.86
  -2  -1 -17   33.06    1.92
  -1   2  16   15.77    1.10
  -2   1 -16   16.94    1.13
  -2  -1 -16   15.19    1.15
  -2   1 -15   27.97    1.57
  -1   2  15   26.28    1.54
  -2  -1 -15   27.87    1.63
  -1   2  14   11.37    0.85
  -2   1 -14   11.27    0.84
  -2  -1 -14   12.60    0.94
  -1   2  13    7.93    0.67
  -2   1 -13    7.27    0.64
  -2  -1 -13    8.55    0.73
  -1   2  12   18.34    1.12
  -1   2  11   52.98    2.48
   1  -2  10   18.61    0.97
  -1   2  10   17.32    1.06
  -1   2   9   28.37    1.45
  -2  -1  -9   29.40    1.48
  -2   1  -9   26.48    1.36
  -2  -1  -8    4.96    0.44
  -2   1  -8    4.51    0.38
  -1   2   8    5.14    0.45
  -1   2   7   59.21    2.66
  -2   1  -7   58.86    2.57
  -2  -1  -7   65.29    2.70
  -2   1  -6    3.95    0.31
  -1   2   6    4.50    0.39
  -2  -1  -6    5.20    0.41
  -2  -1  -5   79.22    3.08
  -1   2   5   74.52    3.08
  -2   1  -5   68.07    2.95
  -1  -2   5   72.45    2.98
  -1   2   4  138.25    5.71
  -2  -1  -4  142.35    5.64
  -2   1  -4  129.24    5.64
  -1  -2   4  141.43    5.68
  -2  -1  -3   56.02    2.25
  -1   2   3   52.05    2.32
  -2   1  -3   54.77    2.26
  -1  -2   3   53.96    2.31
   2   1  -2   84.47    2.87
  -1  -2   2   61.94    2.79
   2   1  -2   93.28    2.97
   2  -1  -2   66.55    2.85
  -1   2   2   59.63    2.80
  -2   1  -1  162.14    6.34
   1   2  -1  190.37    7.45
  -1  -2  -2   79.43    3.24
  -2   1   2   81.78    3.23
  -1  -2  -3   56.65    2.29
  -2   1   3   54.56    2.29
  -1   2  -4  147.81    5.73
  -1  -2  -4  139.36    5.72
  -2   1   4  146.97    5.77
  -2   1   5   77.07    3.09
  -1  -2  -5   71.07    3.05
  -1   2  -5   75.13    3.03
   2  -1   6    1.74    0.18
  -2   1   6    1.86    0.23
  -1  -2  -6    1.77    0.21
  -2   1   7   65.24    2.74
  -1  -2  -7   61.49    2.68
  -2   1   8    6.02    0.47
  -1  -2  -8    6.03    0.46
  -2   1   9   26.02    1.35
  -1  -2  -9   27.54    1.35
  -2   1  10   21.70    1.17
  -1  -2 -10   20.31    1.14
  -2   1  11   52.96    2.41
  -1  -2 -11   50.52    2.38
  -2   1  12   16.83    1.03
  -2   1  13    8.00    0.66
  -2   1  14   12.63    0.89
  -1   2 -14   11.81    0.85
  -1  -2 -14   13.21    1.01
  -2   1  15   26.89    1.53
  -1   2 -15   25.60    1.52
  -1  -2 -15   30.28    1.72
  -2   1  16   16.71    1.07
  -1   2 -16   13.80    1.02
  -1  -2 -16   14.62    1.02
  -2   1  17   36.08    1.88
  -1   2 -17   33.14    1.86
   1  -2 -17   33.16    1.86
  -1  -2 -17   33.34    1.83
  -2   1  18    6.88    0.67
  -1   2 -18    6.51    0.68
  -1  -2 -18    6.28    0.67
   1  -2 -18    5.94    0.66
  -2   1  19    9.47    0.84
  -1   2 -19    9.67    0.86
   1  -2 -19    8.52    0.82
  -1  -2 -19    9.25    0.83
  -2   1  20    6.82    0.71
  -1   2 -20    7.19    0.77
  -1  -2 -20    5.26    0.66
   1  -2 -20    6.23    0.71
  -1  -2 -21   16.03    1.19
   1  -2 -21   15.31    1.20
  -1   2 -22    3.16    0.54
  -1  -2 -22    2.21    0.50
   1  -2 -22    2.26    0.51
  -1   2 -23    7.81    0.89
  -1  -2 -23    8.03    0.83
   1  -2 -23    8.59    0.86
  -1  -2 -24    3.37    0.58
  -1   2 -24    3.86    0.64
   1  -2 -24    2.23    0.56
   1  -2 -25    2.29    0.55
  -1  -2 -25    2.22    0.54
  -1   2 -25    2.93    0.59
  -1  -2 -26    3.17    0.61
   1  -2 -26    3.87    0.66
  -1   2 -26    3.64    0.71
  -1  -2 -27    9.89    1.00
   1  -2 -27    9.82    1.03
  -1   2 -27    9.98    1.10
  -1   2 -28    6.63    0.93
  -1  -2 -28    5.48    0.80
   1  -2 -28    5.30    0.82
   1  -2 -29    0.63    0.51
  -1  -2 -29    0.43    0.46
  -2   2   0   26.04    1.15
  -2   2  -1   17.15    0.89
  -2   2  -1   17.69    0.95
  -2   2   1   17.70    0.94
  -2   2   1   19.63    0.89
  -2  -2  -2   40.95    1.49
  -2  -2   2   36.90    1.48
   2   2  -2   41.20    1.61
   2   2  -3  197.83    6.83
  -2   2  -3  159.06    6.79
  -2  -2   3  183.68    6.82
  -2  -2  -3  157.13    6.78
  -2   2   3  177.51    6.87
  -2   2  -4  105.77    3.80
  -2  -2   4  105.90    3.83
  -2  -2  -4  101.49    3.79
  -2   2   4  105.83    3.87
  -2   2  -5  167.52    6.90
   2   2  -5  178.58    6.90
  -2   2   5  169.50    7.00
  -2  -2  -5  182.06    6.91
   2  -2   6   51.43    2.22
  -2   2   6   55.13    2.34
  -2  -2  -6   52.69    2.24
   2  -2   7   58.63    2.38
  -2   2  -7   53.61    2.38
  -2   2   7   57.17    2.49
  -2  -2  -7   54.55    2.39
   2  -2   8    0.76    0.15
  -2   2  -8    0.78    0.16
  -2   2   8    0.80    0.19
  -2  -2  -8    0.76    0.18
   2  -2   9   60.14    2.55
  -2   2   9   60.64    2.68
  -2  -2  -9   57.11    2.59
   2  -2  10   27.21    1.30
  -2   2  10   26.56    1.42
  -2  -2 -10   25.07    1.33
   2  -2  11   31.34    1.52
  -2   2  11   33.87    1.66
  -2  -2 -11   29.51    1.56
   2  -2  12   20.32    1.07
  -2   2  12   18.61    1.15
  -2  -2 -12   18.54    1.11
   2  -2  13   62.62    2.74
  -2   2  13   57.91    2.83
  -2   2 -13   60.08    2.81
  -2  -2 -13   64.33    2.82
   2  -2  14   10.54    0.74
  -2   2  14   10.80    0.82
  -2   2 -14   11.32    0.81
  -2  -2 -14   10.31    0.78
   2  -2  15   28.58    1.49
  -2   2  15   28.52    1.59
  -2   2 -15   27.91    1.57
  -2  -2 -15   27.19    1.52
   2  -2  16   33.36    1.71
  -2   2  16   33.23    1.81
  -2   2 -16   33.16    1.80
  -2  -2 -16   31.75    1.75
   2  -2  17   15.42    1.00
  -2   2  17   15.46    1.07
  -2   2 -17   16.33    1.11
   2  -2 -17   13.37    1.06
  -2  -2 -17   14.09    1.03
   2  -2  18    7.23    0.67
  -2   2  18    7.43    0.72
  -2   2 -18    8.24    0.76
  -2  -2 -18    7.62    0.73
   2  -2 -18    7.17    0.77
   2  -2  19   32.51    1.70
  -2   2  19   32.10    1.78
  -2   2 -19   29.56    1.79
  -2  -2 -19   27.93    1.68
   2  -2 -19   28.78    1.75
   2  -2  20   16.04    1.09
  -2   2 -20   15.10    1.17
  -2  -2 -20   14.99    1.10
   2  -2 -20   13.47    1.11
   2  -2  21    8.97    0.81
  -2   2 -21   10.21    0.92
  -2  -2 -21    8.08    0.80
   2  -2 -21    7.89    0.84
  -2   2 -22   16.07    1.25
  -2  -2 -22   13.74    1.10
   2  -2 -22   14.65    1.17
  -2   2 -23   16.16    1.27
   2  -2 -23   12.73    1.14
  -2  -2 -23   14.24    1.12
  -2  -2 -24    0.04    0.36
   2  -2 -24    0.04    0.33
  -2   2 -24    0.47    0.32
  -2   2 -25    6.96    0.88
  -2  -2 -25    6.22    0.76
   2  -2 -25    6.07    0.79
  -2   2 -26   13.19    1.23
   2  -2 -26   12.67    1.16
  -2  -2 -26   12.38    1.10
  -2  -2 -27    9.48    1.00
   2  -2 -27    8.89    0.99
  -2   2 -27   11.58    1.17
  -2  -2 -28    4.06    0.71
   2  -2 -28    3.83    0.76
  -2  -2 -29    7.66    0.92
  -2  -2 -30   -0.13    0.48
  -3   0 -30   -0.21    0.42
  -3   0 -29   -0.04    0.41
  -3   0 -28   -0.36    0.50
   3   0 -28    0.05    0.47
  -3   0 -27    6.32    0.81
   3   0 -27    5.42    0.82
  -3   0 -26    0.07    0.37
   3   0 -26    0.44    0.41
  -3   0 -26    0.11    0.42
   3   0 -25    9.71    1.07
  -3   0 -25   10.03    1.08
  -3   0 -24    0.39    0.31
   3   0 -24    0.20    0.30
  -3   0 -23   11.25    1.08
   3   0 -23   12.33    1.12
   3   0 -22   -0.04    0.29
  -3   0 -22    0.18    0.27
  -3   0 -21   17.22    1.32
   3   0 -21   16.89    1.32
   0  -3  20   -0.19    0.29
   3   0 -20   -0.04    0.37
  -3   0 -20   -0.12    0.37
   0  -3  19    7.86    0.73
   0   3  19    6.19    0.69
   3   0 -19    6.83    0.76
  -3   0 -19    6.91    0.75
  -3   0 -18   -0.04    0.30
   3   0 -18    0.04    0.24
   0   3  18    0.33    0.21
   3   0 -17   14.03    1.08
  -3   0 -17   13.87    1.08
   0   3  17   13.87    1.04
   0  -3  17   15.84    1.04
   3   0 -16    0.41    0.27
   0   3  16    0.03    0.25
   0  -3  16    0.18    0.23
   3   0 -15   26.94    1.56
   0   3  15   25.13    1.53
  -3   0 -15   27.18    1.57
   0  -3  15   26.99    1.47
   3   0 -14    0.06    0.19
   0   3  14   -0.11    0.19
  -3   0 -14   -0.03    0.18
   0  -3  14    0.04    0.17
  -3   0 -13   17.09    1.08
   0   3  13   17.68    1.11
   3   0 -13   15.51    1.05
   0  -3  13   15.28    0.99
  -3   0 -12    0.07    0.17
   0   3  12   -0.05    0.19
  -3   0 -11   35.55    1.80
   0   3  11   35.55    1.83
  -3   0 -10   -0.04    0.15
   0   3  10    0.02    0.19
   3   0  -9   36.49    1.85
   0   3   9   39.56    1.95
  -3   0  -9   42.57    1.90
  -3   0  -8    0.06    0.11
   0   3   8    0.02    0.14
  -3   0  -7   41.89    1.90
   0   3   7   42.49    2.00
  -3   0  -6    0.01    0.10
   0  -3   5   96.45    4.15
  -3   0  -5  100.24    4.15
   0  -3   4    0.24    0.10
   3   0  -4    0.09    0.14
   3   0  -4   -0.03    0.18
  -3   0  -4    0.02    0.08
   3   0  -3    7.16    0.54
   3   0  -3    6.35    0.45
  -3   0  -3    5.45    0.33
   3   0  -2    0.04    0.15
  -3   0  -2    0.01    0.04
   3   0  -2   -0.03    0.21
   0   3   2    0.05    0.11
   3   0  -1  352.45   11.64
   0   3   1  260.29   11.51
   0   3   0   -0.02    0.12
  -3   0   2    0.02    0.03
   3   0   3    6.46    0.36
  -3   0   3    7.49    0.37
  -3   0   4    0.05    0.06
   3   0   4    0.07    0.06
   3   0   4    0.03    0.04
  -3   0   5   96.95    3.75
   3   0   5   88.29    3.73
   3   0   6    0.03    0.09
  -3   0   6   -0.01    0.10
   0  -3  -6   -0.03    0.12
   3   0   7   40.80    1.83
  -3   0   7   42.94    1.83
   0  -3  -7   38.66    1.86
  -3   0   8    0.05    0.10
   3   0   8   -0.01    0.10
   0  -3  -8    0.02    0.13
  -3   0   9   33.42    1.61
   3   0   9   33.94    1.62
   0  -3  -9   33.39    1.64
  -3   0  10    0.08    0.13
   3   0  10    0.09    0.12
   0  -3 -10    0.06    0.20
   3   0  11   39.53    1.86
  -3   0  11   36.65    1.83
   0  -3 -11   37.61    1.88
  -3   0  12   -0.02    0.16
   3   0  12    0.06    0.12
   0  -3 -12   -0.07    0.22
  -3   0  13   17.21    1.05
   3   0  13   17.50    1.07
   0  -3 -13   16.37    1.07
   3   0  14    0.20    0.17
  -3   0  14    0.27    0.21
   0  -3 -14   -0.03    0.21
   3   0  15   26.41    1.48
   0   3 -15   24.25    1.43
   0  -3 -15   25.92    1.48
   0   3 -16    0.03    0.20
   0  -3 -16   -0.17    0.30
   0   3 -17   12.72    0.96
   0  -3 -17   12.49    0.97
   0   3 -18    0.52    0.35
   0  -3 -18   -0.15    0.29
   0   3 -19    8.09    0.79
   0  -3 -19    8.15    0.80
   0   3 -20   -0.04    0.25
   0  -3 -20   -0.23    0.37
   0   3 -21   21.36    1.45
   0  -3 -21   19.60    1.37
   0   3 -22    0.04    0.25
   0  -3 -22   -0.14    0.37
   0   3 -23   13.48    1.16
   0  -3 -23   10.74    1.02
   0   3 -24    0.14    0.30
   0   3 -25    9.64    1.04
   0  -3 -25    8.23    0.90
   0  -3 -26   -0.04    0.44
   0   3 -26   -0.21    0.45
   0   3 -27    7.62    0.99
   0  -3 -27    6.84    0.85
   0   3 -28    0.06    0.47
   0  -3 -28   -0.34    0.50
   0  -3 -29    0.49    0.43
  -3   1 -30   -0.17    0.42
  -3  -1 -30    0.17    0.41
  -3   1 -29    2.91    0.65
  -3  -1 -29    2.64    0.59
   3   1 -28    2.50    0.71
  -3   1 -28    2.62    0.72
   3  -1 -28    1.88    0.59
  -3  -1 -28    1.84    0.58
  -3   1 -27    2.77    0.69
  -3  -1 -27    2.60    0.58
   3  -1 -27    1.95    0.62
   3   1 -27    3.39    0.71
  -3   1 -26   14.26    1.33
   3   1 -26   16.86    1.41
   3  -1 -26   14.46    1.24
  -3  -1 -26   14.00    1.15
  -3   1 -25    5.40    0.82
  -3  -1 -25    4.08    0.64
   3  -1 -25    5.26    0.76
   3   1 -25    5.35    0.79
  -3   1 -24    3.42    0.60
  -3  -1 -24    3.57    0.58
   3   1 -24    3.68    0.62
   3  -1 -24    3.22    0.59
   3   1 -23    7.74    0.87
  -3   1 -23    7.74    0.87
  -3  -1 -23    5.58    0.71
   3  -1 -23    6.85    0.84
  -3   1 -22    8.12    0.86
   3   1 -22    7.57    0.85
  -3  -1 -22    6.41    0.74
   3  -1 -22    8.40    0.92
  -3  -1 -22    7.66    0.88
  -3   1 -21    7.58    0.83
   3   1 -21    7.45    0.83
   3  -1 -21    7.51    0.86
  -3  -1 -21    6.90    0.84
   1  -3  20   21.02    1.36
  -1  -3  20   20.54    1.38
   3   1 -20   20.39    1.46
  -3   1 -20   19.99    1.44
  -3  -1 -20   22.45    1.53
   3  -1 -20   22.46    1.55
  -1  -3  19    8.66    0.80
   1  -3  19    9.26    0.80
  -1   3  19    8.53    0.81
  -3  -1 -19    9.35    0.92
   3  -1 -19    9.43    0.92
   3   1 -19    9.14    0.87
  -3   1 -19    9.11    0.86
  -3  -1 -18   18.97    1.38
   3  -1 -18   21.29    1.42
  -3   1 -18   19.27    1.32
  -1   3  18   19.06    1.30
   3   1 -18   19.11    1.32
   1  -3  18   20.28    1.26
  -1  -3  18   20.52    1.30
  -3  -1 -17   11.22    0.98
   3  -1 -17   12.12    1.00
  -3   1 -17   11.76    0.95
   3   1 -17   11.70    0.93
  -1   3  17   11.44    0.92
  -1  -3  17   11.69    0.89
   1  -3  17   10.98    0.85
   3  -1 -16   19.88    1.33
  -3  -1 -16   18.98    1.31
   3   1 -16   20.69    1.28
  -3   1 -16   18.17    1.24
  -1   3  16   19.82    1.26
   1  -3  16   18.90    1.17
   3  -1 -15    4.21    0.55
  -3  -1 -15    3.96    0.54
  -1   3  15    5.90    0.61
   3   1 -15    4.27    0.50
  -3   1 -15    4.43    0.52
   1  -3  15    4.72    0.49
   3  -1 -14   22.19    1.36
  -3  -1 -14   22.77    1.39
   3   1 -14   20.31    1.28
  -1   3  14   20.82    1.31
  -3   1 -14   22.04    1.30
   1  -3  14   22.37    1.24
   3  -1 -13    8.06    0.71
  -3  -1 -13    7.78    0.70
  -1   3  13    7.02    0.67
  -3   1 -13    7.90    0.66
   3   1 -13    7.39    0.65
   1  -3  13    7.40    0.60
  -3  -1 -12   42.63    2.13
  -3   1 -12   40.92    2.02
  -1   3  12   40.02    2.08
   1  -3  12   42.84    1.99
  -3  -1 -11   25.32    1.41
  -3   1 -11   23.18    1.29
  -1   3  11   23.66    1.37
   1  -3  11   25.28    1.27
  -3  -1 -10   41.39    1.97
  -3   1 -10   38.79    1.85
  -1   3  10   38.92    1.95
   1  -3  10   37.76    1.82
  -3  -1  -9   33.55    1.58
  -3   1  -9   28.21    1.43
  -1   3   9   29.84    1.56
   3  -1  -9   28.53    1.52
  -1  -3   9   29.23    1.44
  -1   3   8    3.77    0.41
  -3  -1  -8    4.44    0.42
  -3   1  -8    3.93    0.35
  -1  -3   8    3.93    0.36
  -3  -1  -7   36.27    1.65
  -1   3   7   34.36    1.68
  -1  -3   7   33.60    1.56
  -3   1  -7   32.28    1.54
  -3  -1  -6  103.72    4.14
  -1   3   6   92.01    4.08
  -3   1  -6   92.85    4.01
  -1  -3   6   96.17    4.06
  -3  -1  -5   74.74    3.06
  -1   3   5   69.13    3.02
  -3  -1  -5   74.03    2.91
   3   1  -5   81.01    3.03
  -3   1  -5   65.26    2.93
  -1  -3   5   71.25    3.00
   3   1  -4   52.33    1.96
  -3  -1  -4   47.02    1.79
  -1   3   4   41.24    1.91
   3  -1  -4   48.65    1.98
   3   1  -4   55.71    2.06
  -3   1  -4   38.13    1.81
  -1  -3   4   41.98    1.89
  -3   1  -4   40.43    1.78
  -3   1  -3   22.40    1.00
   3  -1  -3   23.83    1.17
  -3  -1  -3   23.09    0.98
  -1   3   3   22.22    1.12
  -1   3   2    4.17    0.34
   3   1  -2    6.29    0.49
   3  -1  -2    3.96    0.38
   3   1  -2    6.34    0.42
  -1   3   1   62.08    2.90
   3  -1  -1   64.37    3.01
  -3  -1   0  133.77    5.65
   3  -1   0  127.52    5.85
  -1   3   0  140.24    5.81
  -1   3  -1   42.66    2.13
   1   3  -1   46.21    2.12
  -3   1   1   70.58    2.17
  -1  -3  -1   61.70    2.29
  -1  -3  -2    5.96    0.39
  -1   3  -2    4.73    0.32
  -3   1   3   30.57    1.25
  -1  -3  -3   30.59    1.30
   3   1   4   33.57    1.54
  -3   1   4   37.16    1.56
  -1  -3  -4   35.64    1.58
   3  -1   5   76.63    3.07
  -1   3  -5   78.89    3.17
  -3   1   5   81.32    3.18
   3   1   5   69.84    3.15
  -1  -3  -5   76.06    3.17
   3  -1   6  107.26    4.19
  -1   3  -6  105.73    4.27
  -1  -3  -6  102.83    4.28
   3   1   6   99.30    4.28
  -3   1   6  106.97    4.30
   3  -1   7   34.15    1.52
   3   1   7   34.33    1.63
  -3   1   7   37.02    1.64
  -1  -3  -7   35.35    1.62
   3  -1   8    3.57    0.28
  -3   1   8    3.20    0.34
   3   1   8    3.32    0.34
  -1  -3  -8    3.53    0.35
   3  -1   9   31.90    1.45
   3   1   9   33.12    1.58
  -3   1   9   31.32    1.57
  -1  -3  -9   32.27    1.57
  -3   1  10   35.60    1.71
   3   1  10   35.21    1.74
  -1  -3 -10   34.16    1.70
  -1  -3 -11   27.42    1.43
   3   1  11   26.49    1.43
  -3   1  11   27.17    1.42
  -1  -3 -12   37.41    1.91
  -3   1  12   39.06    1.91
   3   1  12   38.72    1.92
   1  -3 -13    7.33    0.67
  -1  -3 -13    6.77    0.62
   3   1  13    6.87    0.61
  -3   1  13    6.64    0.60
  -1  -3 -14   21.69    1.29
   1  -3 -14   21.24    1.30
  -1   3 -14   21.21    1.26
   3   1  14   21.35    1.27
  -3   1  14   23.39    1.30
  -1  -3 -15    5.62    0.59
  -1   3 -15    5.10    0.55
   3   1  15    5.32    0.55
  -3   1  15    6.42    0.59
   1  -3 -16   16.64    1.20
  -1  -3 -16   16.89    1.18
  -1   3 -16   19.12    1.21
  -3   1  16   19.15    1.20
   3   1  16   20.68    1.24
  -1  -3 -17    8.28    0.79
   1  -3 -17    8.86    0.83
  -1   3 -17    9.33    0.80
   3   1  17   10.14    0.82
  -3   1  17   10.26    0.83
   1  -3 -18   14.49    1.13
  -1  -3 -18   15.80    1.14
   3   1  18   17.73    1.17
  -3   1  18   17.51    1.16
  -1   3 -18   16.36    1.15
  -1  -3 -19    8.23    0.80
   1  -3 -19    7.49    0.79
   3  -1  19    8.73    0.73
   3   1  19    8.58    0.80
  -3   1  19    9.69    0.82
  -1   3 -19    8.32    0.82
  -1  -3 -20   25.01    1.52
   1  -3 -20   20.46    1.46
  -1   3 -20   25.57    1.56
   3  -1  20   22.86    1.38
  -1  -3 -21    6.24    0.77
   1  -3 -21    7.22    0.82
  -1   3 -21    7.51    0.81
   3  -1  21    8.13    0.74
  -1  -3 -22    7.15    0.80
   1  -3 -22    7.27    0.84
  -1   3 -22    7.95    0.86
   3  -1  22    8.46    0.77
  -1  -3 -23    5.96    0.74
   1  -3 -23    6.53    0.79
  -1   3 -23    7.55    0.84
   1  -3 -24    3.35    0.63
  -1  -3 -24    4.13    0.64
  -1   3 -24    4.80    0.68
  -1  -3 -25    4.41    0.66
   1  -3 -25    3.70    0.65
  -1   3 -25    5.46    0.77
  -1  -3 -26   16.09    1.25
   1  -3 -26   14.07    1.24
  -1   3 -26   16.58    1.40
  -1   3 -27    2.67    0.66
  -1  -3 -27    1.84    0.56
   1  -3 -27    2.74    0.64
  -1  -3 -28    2.36    0.62
  -1   3 -28    3.20    0.73
   1  -3 -28    2.51    0.64
   1  -3 -29    2.80    0.64
  -1  -3 -29    1.96    0.61
  -3  -2 -30    4.31    0.72
  -3  -2 -29    0.95    0.46
  -3  -2 -28    6.57    0.87
   3   2 -28    8.57    1.08
  -3   2 -28    7.52    1.02
   3  -2 -28    6.45    0.91
   3  -2 -27   12.73    1.20
   3   2 -27   14.04    1.33
  -3   2 -27   12.06    1.25
  -3  -2 -27   13.09    1.15
   3  -2 -26    9.39    1.02
  -3  -2 -26    8.82    0.92
  -3   2 -26    9.50    1.06
   3   2 -26   10.36    1.10
  -3   2 -25    2.51    0.62
   3  -2 -25    2.40    0.58
   3   2 -25    2.91    0.63
  -3  -2 -25    2.01    0.53
  -3  -2 -24   10.64    0.99
   3  -2 -24   11.82    1.08
   3   2 -24   13.66    1.19
  -3   2 -24   11.64    1.11
   3  -2 -23    8.85    0.95
  -3  -2 -23    8.78    0.90
   3   2 -23   10.11    0.99
  -3   2 -23    9.23    0.96
   3  -2 -22   20.84    1.48
  -3  -2 -22   19.92    1.40
  -3   2 -22   23.93    1.58
   3   2 -22   24.57    1.61
   3  -2 -21   16.10    1.24
  -3  -2 -21   15.69    1.17
   3   2 -21   17.53    1.32
  -3   2 -21   17.82    1.33
   2  -3  21   18.21    1.21
   3  -2 -20   36.58    2.12
  -3  -2 -20   34.55    2.02
   3   2 -20   41.39    2.23
  -3   2 -20   40.41    2.21
   2  -3  20   42.21    2.11
  -3  -2 -19    3.44    0.52
   3  -2 -19    2.72    0.53
  -2   3  19    3.12    0.51
  -3   2 -19    4.10    0.56
   3   2 -19    3.02    0.50
   2  -3  19    2.94    0.46
  -3  -2 -18   24.79    1.51
   3  -2 -18   25.44    1.59
  -2   3  18   24.79    1.56
   3   2 -18   28.61    1.64
  -3   2 -18   26.10    1.58
   2  -3  18   27.76    1.53
   3  -2 -17   36.29    2.09
  -3  -2 -17   37.67    2.01
  -2   3  17   39.57    2.11
   3   2 -17   38.79    2.11
  -3   2 -17   40.09    2.11
   2  -3  17   42.58    2.04
  -3  -2 -16   25.81    1.51
   3  -2 -16   25.25    1.61
  -2   3  16   28.50    1.63
  -3   2 -16   28.50    1.61
   3   2 -16   29.29    1.63
   2  -3  16   30.53    1.56
  -3  -2 -15   25.16    1.41
   3  -2 -15   24.07    1.49
  -3   2 -15   25.42    1.46
   3   2 -15   24.56    1.46
  -2   3  15   26.16    1.51
   2  -3  15   26.45    1.41
  -3  -2 -14   13.50    0.91
   3  -2 -14   13.09    0.98
  -2   3  14   13.63    0.98
   3   2 -14   14.07    0.94
  -3   2 -14   14.10    0.95
   2  -3  14   14.85    0.91
  -3  -2 -13    2.35    0.35
   2  -3  13    2.21    0.31
  -2   3  13    2.53    0.39
  -3   2 -13    2.02    0.32
   3   2 -13    2.36    0.34
  -3  -2 -12   31.96    1.63
  -2  -3  12   34.06    1.69
   2  -3  12   33.38    1.63
  -2   3  12   32.25    1.74
  -3   2 -12   33.53    1.67
  -3  -2 -11   48.66    2.15
  -2  -3  11   46.62    2.18
   2  -3  11   46.38    2.14
  -3   2 -11   43.41    2.13
  -2   3  11   46.89    2.26
   2  -3  10   58.05    2.53
  -2  -3  10   56.99    2.56
  -3   2 -10   54.94    2.53
  -2   3  10   60.10    2.69
  -3  -2 -10   56.82    2.52
  -2  -3   9   33.44    1.60
   2  -3   9   34.47    1.58
  -3   2  -9   33.19    1.57
  -2   3   9   32.25    1.69
  -3  -2  -9   32.78    1.57
  -2  -3   8   72.64    3.06
   2  -3   8   72.91    3.04
  -3  -2  -8   70.24    3.01
  -3   2  -8   68.92    3.01
  -2   3   8   74.00    3.18
  -2   3   7   21.83    1.18
  -3  -2  -7   20.99    1.03
  -3   2  -7   20.31    1.04
   3   2  -7   23.87    1.11
  -2  -3   7   21.40    1.08
   2  -3   7   21.74    1.08
   3   2  -6  175.20    6.48
  -2  -3   6  158.92    6.48
  -3  -2  -6  157.63    6.41
  -2   3   6  160.99    6.55
   2   3   6  157.74    6.45
  -2   3   5  168.93    6.75
   2   3   5  173.36    6.69
  -2  -3   5  158.67    6.70
  -3   2  -5  167.39    6.65
  -3  -2  -5  157.31    6.62
  -3   2  -4   57.32    2.41
  -2  -3   4   59.03    2.48
   3   2  -4   70.94    2.54
  -2   3   4   55.28    2.50
   3  -2  -4   50.55    2.54
   3   2  -4   76.42    2.65
   2   3   4   52.67    2.43
  -3  -2  -4   58.43    2.39
  -3  -2  -3    3.86    0.24
   3   2  -3    3.72    0.32
  -2  -3   3    2.87    0.22
  -2  -3   3    2.81    0.27
   3  -2  -3    2.28    0.29
   3   2  -3    4.29    0.41
  -2   3   3    2.79    0.29
   3  -2  -2    2.68    0.31
  -3   2  -2    2.87    0.25
  -2   3   2    2.83    0.26
   3  -2  -1    8.91    0.65
  -3   2  -1   10.01    0.68
  -2   3   1   10.32    0.59
  -2   3   1   11.93    0.63
  -3   2  -1   11.68    0.58
   3   2   0   69.80    2.99
  -2   3   0   71.36    3.11
  -2   3   0   79.62    3.13
  -3   2   0   83.82    3.06
  -2   3  -1   14.87    0.85
  -3  -2   1   20.04    0.79
  -3   2   1   13.81    0.87
  -3   2   1   18.50    0.82
  -2   3  -1   15.45    0.85
   3   2   2    0.36    0.08
  -2  -3  -2    0.45    0.14
  -2   3  -2    0.38    0.15
  -3  -2   2    0.42    0.09
  -3   2   2    0.17    0.19
   2   3  -2    0.23    0.17
  -3   2   2    0.48    0.13
  -2  -3  -3    2.47    0.24
  -3  -2   3    2.19    0.19
  -3  -2   3    2.39    0.26
  -3   2   3    2.57    0.24
   2   3  -3    2.32    0.25
   3   2   3    1.85    0.16
   2   3  -4   48.35    2.11
   3   2   4   48.90    2.10
  -2  -3  -4   48.38    2.18
  -2   3  -4   51.31    2.19
   2   3  -5  142.13    5.94
  -2   3  -5  161.42    6.05
  -2  -3  -5  159.11    6.04
  -3   2   5  156.31    6.09
   3   2   5  143.11    6.07
   3  -2   6  160.19    6.11
  -2   3  -6  167.91    6.16
  -2  -3  -6  146.31    6.14
  -3   2   6  159.67    6.22
   3   2   6  146.27    6.20
   2   3  -6  144.64    6.05
  -2   3  -7   22.21    1.09
   3  -2   7   23.29    1.07
  -2  -3  -7   21.59    1.10
  -3   2   7   21.71    1.15
   3   2   7   21.54    1.15
   3  -2   8   73.71    3.03
  -3   2   8   75.03    3.16
   3   2   8   71.01    3.14
  -2  -3  -8   69.42    3.08
   3  -2   9   32.29    1.49
  -3   2   9   32.19    1.60
   3   2   9   31.63    1.60
  -2  -3  -9   31.92    1.55
   3  -2  10   55.17    2.40
   3   2  10   52.17    2.51
  -3   2  10   53.45    2.52
  -2  -3 -10   58.54    2.49
   3  -2  11   40.81    1.86
   3   2  11   38.75    1.97
  -3   2  11   42.71    2.00
  -2  -3 -11   39.55    1.93
   3  -2  12   37.74    1.78
   3   2  12   38.28    1.91
  -3   2  12   36.78    1.89
  -2  -3 -12   37.19    1.86
   3  -2  13    1.76    0.28
  -2   3 -13    2.61    0.35
  -3   2  13    1.84    0.33
   3   2  13    2.26    0.35
   3  -2  14   16.55    0.97
  -3   2  14   16.54    1.07
  -2   3 -14   17.99    1.08
   3   2  14   15.43    1.05
   2  -3 -14   16.00    1.09
  -2  -3 -14   15.62    1.03
   3  -2  15   27.76    1.42
  -3   2  15   27.17    1.51
   3   2  15   25.83    1.49
  -2   3 -15   27.11    1.50
   2  -3 -15   23.78    1.50
  -2  -3 -15   25.40    1.48
   3  -2  16   26.77    1.43
  -3   2  16   27.17    1.54
   3   2  16   26.73    1.55
  -2   3 -16   25.73    1.52
  -2  -3 -16   25.41    1.50
   2  -3 -16   26.49    1.59
   3  -2  17   38.47    1.90
   3   2  17   36.82    1.99
  -3   2  17   37.86    2.00
  -2   3 -17   36.90    2.00
  -2  -3 -17   37.72    1.99
   2  -3 -17   35.14    2.02
   3  -2  18   26.94    1.48
   3   2  18   25.29    1.54
  -3   2  18   25.91    1.56
  -2   3 -18   26.65    1.58
   2  -3 -18   25.50    1.60
  -2  -3 -18   25.00    1.54
   3  -2  19    3.58    0.47
   3   2  19    2.77    0.45
  -3   2  19    3.77    0.50
  -2   3 -19    2.97    0.50
   2  -3 -19    2.88    0.56
  -2  -3 -19    3.12    0.52
   3  -2  20   38.73    1.98
  -2   3 -20   37.93    2.13
  -2  -3 -20   35.02    2.01
   2  -3 -20   35.57    2.07
   3  -2  21   20.48    1.28
  -2   3 -21   19.27    1.38
   2  -3 -21   18.44    1.35
  -2  -3 -21   17.70    1.27
   3  -2  22   22.88    1.46
  -2   3 -22   25.73    1.66
   2  -3 -22   22.93    1.57
  -2  -3 -22   23.30    1.53
  -2   3 -23    8.18    0.90
  -2  -3 -23    7.30    0.83
   2  -3 -23    8.31    0.89
  -2   3 -24   12.85    1.16
  -2  -3 -24   11.96    1.04
   2  -3 -24   11.18    1.04
  -2   3 -25    1.26    0.50
  -2  -3 -25    1.06    0.46
   2  -3 -25    1.26    0.49
  -2   3 -26    8.55    1.01
   2  -3 -26    8.89    0.98
  -2  -3 -26    9.12    0.94
  -2   3 -27   14.60    1.37
   2  -3 -27   13.80    1.23
  -2  -3 -27   14.20    1.20
  -2   3 -28    8.62    1.08
  -2  -3 -28    6.74    0.86
   2  -3 -28    5.65    0.88
  -2  -3 -29    1.29    0.54
  -3   3   0   20.74    1.19
  -3   3   0   21.49    1.10
  -3   3   1   18.85    1.06
  -3   3   1   18.52    1.07
  -3   3   1   21.04    1.00
  -3   3  -1   19.50    1.00
  -3   3  -1   19.41    1.09
  -3   3  -2    3.19    0.30
   3   3   2    3.32    0.26
  -3  -3   2    3.76    0.28
  -3   3  -2    3.15    0.36
   3  -3  -2    2.56    0.36
  -3   3   2    3.43    0.36
  -3   3   2    3.31    0.29
  -3  -3   3   96.08    3.44
  -3   3  -3   74.56    3.55
  -3  -3   3   70.43    3.39
  -3   3   3   81.63    3.46
   3   3  -3  103.76    3.64
   3   3   3   75.64    3.36
  -3  -3  -3   96.93    3.44
  -3  -3  -4   23.21    1.13
  -3  -3   4   23.73    1.17
   3   3  -4   27.00    1.19
  -3   3   4   23.49    1.20
  -3  -3   4   30.16    1.20
   3  -3  -4   20.37    1.24
   3   3  -4   29.05    1.29
   3   3   4   23.70    1.12
   3   3  -5   42.47    1.80
  -3  -3   5   44.37    1.82
  -3   3  -5   40.10    1.78
  -3  -3  -5   37.93    1.76
  -3   3   5   42.45    1.86
   3   3   5   39.26    1.75
   3   3  -6   75.52    3.06
   3   3   6   70.08    3.04
  -3  -3   6   74.14    3.09
  -3   3  -6   76.25    3.07
  -3  -3  -6   72.31    3.05
  -3   3   7  169.97    6.59
   3   3   7  161.10    6.58
   3   3  -7  152.10    6.41
  -3  -3   7  149.11    6.45
  -3   3  -7  173.39    6.45
  -3  -3  -7  161.90    6.43
  -3  -3   8   -0.01    0.12
   3   3  -8   -0.14    0.16
   3  -3   8    0.08    0.11
  -3  -3  -8   -0.05    0.17
   3   3   8    0.10    0.15
  -3   3   8    0.08    0.14
  -3  -3   9   92.00    3.87
   3  -3   9   93.11    3.83
  -3   3  -9   91.04    3.85
   3   3   9   93.54    3.97
  -3   3   9   95.01    3.99
  -3  -3  -9   86.02    3.82
   3  -3  10   51.50    2.35
  -3   3 -10   51.94    2.38
  -3   3  10   53.03    2.50
   3   3  10   54.18    2.50
  -3  -3 -10   54.85    2.39
   3  -3  11   18.61    1.02
  -3   3 -11   17.56    1.04
   3   3  11   18.07    1.12
  -3   3  11   19.67    1.16
  -3  -3 -11   18.94    1.06
   3  -3  12    8.94    0.63
  -3   3 -12    8.89    0.66
   3   3 -12    8.22    0.65
   3   3  12    8.34    0.70
  -3   3  12    9.44    0.73
  -3  -3 -12    8.72    0.67
   3  -3  13   32.42    1.56
  -3   3 -13   31.65    1.62
   3   3 -13   29.21    1.58
   3   3  13   28.95    1.65
  -3   3  13   31.41    1.69
  -3  -3 -13   29.42    1.59
   3  -3  14    0.24    0.16
   3   3 -14    0.10    0.17
  -3   3 -14    0.07    0.18
   3   3  14    0.22    0.21
  -3   3  14    0.06    0.20
   3  -3 -14   -0.11    0.26
  -3  -3 -14    0.34    0.23
   3  -3  15   21.51    1.21
   3   3  15   21.20    1.31
  -3   3  15   22.05    1.33
  -3   3 -15   21.31    1.29
   3   3 -15   20.32    1.27
   3  -3 -15   21.05    1.36
  -3  -3 -15   20.89    1.27
   3  -3  16   34.08    1.73
   3   3  16   32.35    1.82
  -3   3 -16   32.69    1.81
   3   3 -16   34.79    1.83
  -3   3  16   34.71    1.85
   3  -3 -16   31.10    1.84
  -3  -3 -16   32.14    1.77
   3  -3  17   26.83    1.44
  -3   3  17   25.26    1.52
   3   3  17   25.57    1.53
   3   3 -17   26.33    1.54
  -3   3 -17   23.29    1.48
   3  -3 -17   24.98    1.56
  -3  -3 -17   23.63    1.47
   3  -3  18    4.50    0.54
  -3   3  18    5.12    0.62
   3   3  18    5.83    0.64
   3   3 -18    6.67    0.70
  -3   3 -18    5.69    0.65
   3  -3 -18    5.88    0.71
  -3  -3 -18    5.37    0.63
   3  -3  19   40.60    2.04
  -3   3  19   38.24    2.11
   3   3  19   36.83    2.10
  -3  -3 -19   39.63    2.08
   3  -3 -19   37.81    2.15
  -3   3 -19   38.73    2.14
   3   3 -19   39.61    2.17
  -3  -3 -20   14.33    1.07
   3  -3 -20   12.23    1.08
  -3   3 -20   13.00    1.09
   3   3 -20   14.40    1.14
   3  -3  20   14.04    1.01
   3  -3 -21   24.34    1.64
  -3  -3 -21   26.14    1.60
  -3   3 -21   27.57    1.72
   3   3 -21   26.91    1.70
   3  -3  21   24.74    1.53
   3  -3 -22   20.20    1.48
  -3  -3 -22   19.78    1.40
   3   3 -22   22.17    1.53
  -3   3 -22   21.44    1.51
   3  -3 -23   13.36    1.18
  -3  -3 -23   12.75    1.08
  -3   3 -23   14.70    1.22
   3   3 -23   15.76    1.27
   3  -3 -24    0.50    0.42
  -3  -3 -24    0.07    0.39
  -3   3 -24    0.14    0.35
   3   3 -24   -0.29    0.35
   3  -3 -25    6.73    0.85
  -3  -3 -25    7.36    0.83
  -3   3 -25    6.96    0.91
   3   3 -25    6.88    0.91
  -3  -3 -26    8.31    0.91
   3  -3 -26    7.74    0.94
  -3   3 -26   10.00    1.07
   3   3 -26    8.05    1.02
   3   3 -27    3.11    0.73
   3  -3 -27    3.48    0.71
  -3   3 -27    2.80    0.67
  -3  -3 -27    3.45    0.66
  -3  -3 -28    4.69    0.77
  -3   3 -28    5.03    0.86
   3  -3 -28    4.32    0.78
   3   3 -28    5.20    0.89
  -3  -3 -29    4.82    0.77
  -3  -3 -30    0.35    0.45
  -4   0 -30    6.14    0.82
  -4   0 -29   -0.20    0.44
   4   0 -28   18.53    1.50
  -4   0 -28   19.74    1.43
   4   0 -27   -0.05    0.46
  -4   0 -27   -0.11    0.40
  -4   0 -26   -0.04    0.36
   4   0 -25    0.90    0.44
  -4   0 -25   -0.05    0.40
   4   0 -24   14.85    1.27
  -4   0 -24   11.51    1.15
  -4   0 -23    0.47    0.44
   4   0 -23   -0.10    0.36
   4   0 -22   63.70    3.27
  -4   0 -22   60.03    3.22
  -4   0 -21    0.04    0.30
   4   0 -21    0.30    0.32
  -4   0 -20    2.63    0.51
   4   0 -20    2.56    0.51
   0  -4  20    3.43    0.52
   4   0 -19    0.19    0.27
  -4   0 -19    0.34    0.24
   0   4  19    0.07    0.27
   0  -4  19   -0.06    0.27
   4   0 -18    2.22    0.45
  -4   0 -18    2.80    0.49
   0   4  18    2.01    0.41
   0  -4  18    2.68    0.46
   4   0 -17    0.21    0.22
  -4   0 -17   -0.03    0.26
   0   4  17    0.10    0.23
   0  -4  17    0.06    0.27
   0   4  16   97.01    4.50
  -4   0 -16   97.77    4.51
   4   0 -16  102.09    4.52
   0  -4  16  102.50    4.42
  -4   0 -15    0.06    0.20
   4   0 -15   -0.06    0.21
   0   4  15    0.03    0.22
   0  -4  15    0.10    0.21
  -4   0 -14    8.40    0.73
   0   4  14    7.81    0.74
   4   0 -14    8.84    0.74
   0  -4  14    8.47    0.68
  -4   0 -13   -0.03    0.21
   4   0 -13   -0.03    0.19
   0   4  13   -0.06    0.22
   0   4  12    2.63    0.40
  -4   0 -12    1.97    0.34
   0   4  11    0.11    0.17
  -4   0 -11    0.04    0.18
   0   4  10  196.99    8.20
  -4   0 -10  200.66    8.11
   0   4   9    0.02    0.20
   4   0  -9    0.02    0.14
  -4   0  -9    0.42    0.23
   4   0  -8   45.29    2.12
  -4   0  -8   44.10    2.12
   4   0  -7    0.01    0.10
  -4   0  -7    0.01    0.11
   4   0  -7   -0.12    0.19
   0  -4   6   24.85    1.34
   4   0  -6   30.17    1.42
   4   0  -6   28.47    1.34
  -4   0  -6   27.57    1.33
   4   0  -5   -0.02    0.16
  -4   0  -5   -0.01    0.09
   4   0  -5   -0.03    0.09
   4   0  -5   -0.06    0.22
   4   0  -4  138.82    5.46
  -4   0  -4  121.95    5.28
   4   0  -4  131.66    5.28
   4   0  -3    0.06    0.17
   4   0  -3    0.06    0.07
  -4   0  -3    0.04    0.06
   4   0  -3    0.09    0.26
  -4   0  -2  131.55    5.14
   4   0  -2  136.51    5.14
   0  -4   2  119.53    5.14
   0   4   1    0.03    0.13
   0   4   0    0.73    0.29
   4   0   0    0.10    0.06
   4   0   3    0.01    0.05
  -4   0   4  124.39    4.60
   4   0   4  107.90    4.59
   4   0   5    0.03    0.04
   0  -4  -5    0.01    0.14
  -4   0   5    0.02    0.07
   4   0   5   -0.01    0.07
   4   0   6   24.36    1.12
   4   0   6   27.75    1.23
  -4   0   6   29.51    1.24
   0  -4  -6   25.78    1.31
  -4   0   7    0.02    0.10
   4   0   7    0.04    0.10
   0  -4  -7    0.03    0.14
  -4   0   8   49.78    2.11
   4   0   8   46.91    2.11
   0  -4  -8   44.57    2.16
  -4   0   9   -0.01    0.11
   0  -4  -9   -0.06    0.19
  -4   0  10  205.70    8.12
   4   0  10  205.89    8.14
   0  -4 -10  191.36    8.18
  -4   0  11    0.04    0.13
   4   0  11    0.08    0.14
   0  -4 -11    0.02    0.20
   4   0  12    2.44    0.33
  -4   0  12    2.08    0.30
   0  -4 -12    2.45    0.38
   0  -4 -13    0.23    0.25
  -4   0  13    0.16    0.16
   4   0  13    0.30    0.16
   0  -4 -14    6.94    0.69
   0   4 -14    8.52    0.69
   4   0  14    8.96    0.71
   0   4 -15    0.08    0.19
   0  -4 -15   -0.06    0.26
   0  -4 -16   98.13    4.43
   0   4 -16  100.26    4.42
   0  -4 -17   -0.12    0.34
   0   4 -17   -0.03    0.23
   0  -4 -18    3.15    0.51
   0   4 -18    3.49    0.52
   0  -4 -19   -0.10    0.34
   0   4 -19    0.18    0.27
   0  -4 -20    2.43    0.50
   0   4 -20    2.52    0.47
   0  -4 -21    0.04    0.38
   0   4 -21    0.32    0.35
   0  -4 -22   57.56    2.99
   4   0  22   56.84    2.81
   0   4 -22   62.89    3.11
   0  -4 -23    0.04    0.36
   0   4 -23    0.05    0.34
   0  -4 -24   10.19    1.01
   0   4 -24   12.98    1.15
   0  -4 -25    0.21    0.40
   0   4 -25   -0.05    0.42
   0  -4 -26   -0.17    0.50
   0   4 -26    0.38    0.42
   0  -4 -27    0.48    0.49
   0   4 -27   -0.11    0.44
   0  -4 -28   21.77    1.60
   0   4 -28   22.93    1.79
   0  -4 -29    0.14    0.47
  -4  -1 -30    0.04    0.48
  -4   1 -30    0.38    0.42
  -4   1 -29    4.02    0.67
  -4  -1 -29    3.80    0.66
   4  -1 -28    0.57    0.57
  -4   1 -28    1.83    0.63
   4   1 -28    1.08    0.57
  -4  -1 -28    0.91    0.49
   4  -1 -27   15.14    1.34
  -4   1 -27   17.29    1.49
   4   1 -27   17.94    1.53
  -4  -1 -27   15.82    1.25
   4   1 -26    1.36    0.53
  -4   1 -26    1.61    0.53
  -4  -1 -26    1.38    0.48
   4  -1 -26    1.38    0.57
   4   1 -25    9.45    1.01
  -4   1 -25    7.69    0.95
   4  -1 -25    9.45    0.99
  -4  -1 -25    9.91    0.91
  -4   1 -24    1.11    0.41
  -4  -1 -24    0.40    0.39
   4  -1 -24    0.50    0.42
   4   1 -24    1.57    0.44
  -4   1 -23   16.96    1.34
   4  -1 -23   15.14    1.24
  -4  -1 -23   15.03    1.13
   4   1 -23   14.97    1.29
  -4  -1 -22    1.64    0.46
   4   1 -22    2.04    0.48
  -4   1 -22    1.40    0.44
   4  -1 -21   37.61    2.24
  -4  -1 -21   39.04    2.25
  -4  -1 -21   34.91    1.97
   4   1 -21   36.80    2.16
  -4   1 -21   35.55    2.14
   4  -1 -20    3.41    0.58
  -4  -1 -20    3.37    0.61
   4   1 -20    3.81    0.59
  -4   1 -20    4.95    0.68
   1  -4  20    3.31    0.54
  -4  -1 -19    7.91    0.83
   4  -1 -19    8.35    0.85
  -4   1 -19    7.76    0.79
  -1   4  19    6.52    0.74
   4   1 -19    7.56    0.79
  -1  -4  19    9.04    0.82
   1  -4  19    8.58    0.77
   4  -1 -18    0.85    0.37
  -4  -1 -18    1.44    0.40
  -4   1 -18    1.18    0.37
   4   1 -18    1.16    0.35
  -1   4  18    1.49    0.39
  -1  -4  18    1.44    0.37
   1  -4  18    1.36    0.35
  -4  -1 -17   48.34    2.52
   4  -1 -17   49.71    2.53
  -4   1 -17   44.31    2.40
   4   1 -17   47.17    2.44
  -1   4  17   46.21    2.44
   1  -4  17   47.80    2.35
  -1  -4  17   45.09    2.35
  -4  -1 -16    5.74    0.67
   4  -1 -16    5.35    0.65
  -1   4  16    5.28    0.62
   4   1 -16    4.92    0.59
  -4   1 -16    4.61    0.57
   1  -4  16    5.68    0.57
  -4  -1 -15   31.17    1.78
   4  -1 -15   31.39    1.77
  -4   1 -15   28.81    1.68
   4   1 -15   31.02    1.69
  -1   4  15   29.71    1.73
   1  -4  15   29.88    1.62
   4  -1 -14    1.22    0.30
  -4  -1 -14    1.05    0.30
   4   1 -14    1.28    0.27
  -4   1 -14    1.31    0.28
  -1   4  14    0.93    0.27
   1  -4  14    1.02    0.28
  -4  -1 -13   25.79    1.48
   4  -1 -13   25.68    1.47
  -1   4  13   22.66    1.43
   4   1 -13   22.52    1.34
  -4   1 -13   24.13    1.37
   1  -4  13   23.51    1.31
  -4  -1 -12    5.31    0.56
  -1   4  12    5.06    0.56
  -4   1 -12    5.09    0.50
   1  -4  12    4.69    0.46
  -4  -1 -11   87.74    3.73
  -1   4  11   82.32    3.73
  -4   1 -11   82.40    3.60
   1  -4  11   79.42    3.56
  -4  -1 -10    3.96    0.45
   1  -4  10    3.50    0.38
  -1  -4  10    3.39    0.38
  -1   4  10    4.30    0.47
  -4   1 -10    3.75    0.39
  -4  -1  -9   80.50    3.42
  -1   4   9   73.74    3.43
   4  -1  -9   78.95    3.39
  -1  -4   9   68.90    3.28
   4   1  -9   77.46    3.28
  -4   1  -9   71.77    3.27
   4   1  -8   19.97    1.05
   4  -1  -8   18.87    1.05
  -4  -1  -8   18.16    1.05
   1   4   8   20.33    1.09
  -1  -4   8   16.60    0.97
   4   1  -8   17.21    0.95
  -4   1  -8   17.34    0.96
   4  -1  -7   61.05    2.52
   4   1  -7   59.40    2.42
   4  -1  -7   56.51    2.41
  -4  -1  -7   58.18    2.45
   1   4   7   48.70    2.35
  -1  -4   7   50.13    2.35
   4   1  -7   50.63    2.31
  -4   1  -7   50.53    2.30
  -1  -4   6   34.95    1.71
  -4  -1  -6   38.35    1.75
   4  -1  -6   37.96    1.74
  -1   4   6   38.59    1.77
  -4  -1  -6   33.72    1.57
   4   1  -6   41.55    1.77
   4  -1  -6   41.29    1.82
   4   1  -6   44.76    1.90
   4   1  -6   39.16    1.66
  -4   1  -6   34.08    1.64
   4   1  -5  134.87    4.69
  -4  -1  -5  105.68    4.41
  -1   4   5  108.53    4.61
   4  -1  -5  120.92    4.69
  -4   1  -5   99.19    4.48
   4   1  -5  150.34    4.86
   4   1  -5  116.26    4.50
  -1  -4   5  106.31    4.58
  -4   1  -4   60.62    2.49
   4  -1  -4   65.04    2.74
   4   1  -4   79.95    2.79
  -4   1  -4   55.89    2.52
   4   1  -4   65.18    2.54
   4   1  -4   88.43    2.98
  -4  -1  -4   59.34    2.45
  -1   4   4   60.36    2.67
   4   1  -3   59.54    2.10
   4  -1  -3   45.18    2.03
   4   1  -3   65.15    2.30
   4   1  -3   44.51    1.79
  -4   1  -3   37.44    1.77
  -1   4   3   41.33    1.94
   4  -1  -2    0.95    0.23
   1  -4   2    0.66    0.14
  -1   4   2    1.09    0.20
  -4   1  -2    1.05    0.11
   4  -1  -2    1.17    0.15
   1  -4   1   55.32    2.69
   4  -1  -1   55.39    2.85
  -4   1  -1   70.13    2.62
   4  -1  -1   76.90    2.68
  -1   4   1   58.74    2.76
   1  -4   0   63.83    3.39
  -4   1   0   95.31    3.36
  -1   4   0   73.14    3.49
   4  -1   0   94.95    3.37
   4  -1   1   70.02    2.66
   1  -4  -1   66.33    2.67
   4   1   2    0.18    0.07
  -4   1   2    0.23    0.07
  -1   4  -2    0.21    0.10
   1   4  -2    0.40    0.12
  -1  -4  -2    0.20    0.14
  -1  -4  -3   47.96    2.02
  -4   1   3   48.45    1.90
  -1   4  -3   44.21    1.89
  -1  -4  -4   64.59    2.68
   4   1   4   59.18    2.57
  -4   1   4   64.53    2.58
  -1   4  -4   61.31    2.58
  -1   4  -5  106.23    4.42
  -4   1   5  115.36    4.39
   4   1   5  105.36    4.37
  -1  -4  -5  104.08    4.43
  -1   4  -6   40.36    1.81
   4  -1   6   39.36    1.68
   4   1   6   40.53    1.80
  -4   1   6   42.34    1.79
  -1  -4  -6   36.92    1.81
  -1   4  -7   59.03    2.58
   4  -1   7   58.99    2.45
  -1  -4  -7   55.73    2.58
  -4   1   7   61.06    2.57
   4   1   7   60.73    2.57
   4  -1   8   18.92    0.93
  -1  -4  -8   21.07    1.13
  -4   1   8   20.34    1.04
   4   1   8   18.28    1.03
  -1   4  -8   19.11    1.03
  -1  -4  -9   61.14    2.94
  -4   1   9   69.76    2.95
   4   1   9   70.36    2.97
   4  -1   9   68.10    2.82
  -1  -4 -10    3.19    0.40
   4  -1  10    3.05    0.29
  -4   1  10    2.73    0.34
   4   1  10    3.21    0.37
   4   1  11   78.24    3.38
  -4   1  11   79.24    3.38
   4  -1  11   76.09    3.22
  -1  -4 -11   73.49    3.39
   4   1  12    5.85    0.55
  -4   1  12    7.10    0.59
   4  -1  12    6.35    0.48
   1  -4 -12    7.10    0.65
  -1  -4 -12    6.66    0.61
   4   1  13   26.87    1.41
  -4   1  13   24.62    1.36
  -1   4 -13   23.60    1.36
   4  -1  13   24.81    1.25
  -1  -4 -13   23.44    1.40
   1  -4 -13   22.79    1.41
  -1  -4 -14    1.78    0.35
   4  -1  14    1.42    0.25
  -4   1  14    1.47    0.29
   4   1  14    1.84    0.32
  -1   4 -14    1.28    0.28
   1  -4 -14    1.10    0.32
  -1   4 -15   32.72    1.75
   4   1  15   31.15    1.73
  -4   1  15   33.09    1.74
   4  -1  15   33.11    1.61
   1  -4 -15   30.39    1.77
  -1  -4 -15   32.32    1.76
   4  -1  16    5.88    0.51
  -4   1  16    5.82    0.60
   4   1  16    5.57    0.59
  -1   4 -16    4.62    0.55
   1  -4 -16    4.22    0.60
  -1  -4 -16    6.06    0.65
   4  -1  17   45.50    2.13
  -4   1  17   44.26    2.24
   4   1  17   44.53    2.25
  -1   4 -17   42.07    2.26
  -1  -4 -17   42.92    2.27
   1  -4 -17   41.69    2.28
   4  -1  18    2.48    0.40
   4   1  18    1.89    0.38
  -4   1  18    1.63    0.38
  -1   4 -18    1.74    0.40
  -1  -4 -18    1.37    0.40
   1  -4 -18    1.29    0.40
   4  -1  19    7.14    0.65
   4   1  19    7.42    0.72
  -1  -4 -19    6.74    0.74
   1  -4 -19    7.31    0.77
  -1   4 -19    7.51    0.77
   1  -4 -20    2.81    0.58
  -1  -4 -20    3.28    0.58
  -1   4 -20    3.96    0.58
   4  -1  20    4.71    0.56
   1  -4 -21   33.64    2.00
  -1  -4 -21   33.58    1.98
  -1   4 -21   35.27    2.07
   4  -1  21   35.19    1.86
   1  -4 -22    1.22    0.45
  -1  -4 -22    1.20    0.46
  -1   4 -22    1.46    0.45
   4  -1  22    0.73    0.35
  -1  -4 -23   16.22    1.27
   1  -4 -23   16.23    1.28
  -1   4 -23   17.65    1.36
  -1  -4 -24    1.10    0.45
   1  -4 -24    0.81    0.43
  -1   4 -24    1.49    0.46
   1  -4 -25    7.58    0.91
  -1  -4 -25    9.77    0.99
  -1   4 -25    9.97    1.05
  -1  -4 -26    1.20    0.51
   1  -4 -26    1.85    0.54
  -1   4 -26    1.67    0.52
  -1  -4 -27   13.88    1.25
   1  -4 -27   12.83    1.22
  -1   4 -27   17.06    1.44
  -1  -4 -28    1.18    0.49
   1  -4 -28    0.91    0.52
  -1   4 -28    1.13    0.57
  -1  -4 -29    3.89    0.72
  -4  -2 -30    0.85    0.48
  -4  -2 -29    3.28    0.66
  -4  -2 -28    8.08    0.93
   4  -2 -28    8.87    1.04
  -4   2 -28   10.24    1.16
   4   2 -28    9.50    1.12
  -4  -2 -27    2.50    0.60
   4   2 -27    3.78    0.75
  -4   2 -27    2.28    0.63
   4  -2 -27    2.93    0.70
   4   2 -26    5.12    0.81
   4  -2 -26    4.38    0.79
  -4  -2 -26    3.18    0.64
  -4   2 -26    3.82    0.72
   4  -2 -25    3.62    0.70
  -4  -2 -25    4.48    0.67
  -4   2 -25    5.13    0.77
   4   2 -25    5.19    0.79
  -4  -2 -24    0.70    0.42
   4   2 -24    0.34    0.29
   4  -2 -24    0.04    0.46
  -4   2 -24    0.68    0.37
   4  -2 -23    5.12    0.72
  -4  -2 -23    5.29    0.68
  -4   2 -23    6.66    0.80
   4   2 -23    5.54    0.76
  -4  -2 -22   28.33    1.71
   4  -2 -22   26.31    1.77
   4   2 -22   32.36    1.94
  -4   2 -22   31.06    1.91
   4  -2 -21    2.69    0.57
  -4  -2 -21    2.82    0.50
   4   2 -21    3.44    0.58
  -4   2 -21    3.44    0.57
   4  -2 -20    2.01    0.50
  -4  -2 -20    2.27    0.45
   4   2 -20    2.49    0.50
  -4   2 -20    2.08    0.48
   2  -4  20    3.13    0.50
  -4  -2 -19   18.59    1.22
   4  -2 -19   17.14    1.29
   4   2 -19   19.22    1.33
  -4   2 -19   18.88    1.32
  -2   4  19   19.42    1.33
   2  -4  19   21.13    1.29
   4  -2 -18    0.64    0.36
  -4  -2 -18    0.47    0.29
  -4   2 -18    0.88    0.32
   4   2 -18    0.92    0.30
  -2   4  18    0.86    0.30
   2  -4  18    0.81    0.27
   4  -2 -17    8.88    0.86
  -4  -2 -17    9.14    0.78
   4   2 -17   10.73    0.87
  -4   2 -17   10.44    0.86
  -2   4  17    9.47    0.86
   2  -4  17   11.15    0.83
  -4  -2 -16   53.15    2.71
   4  -2 -16   57.42    2.88
   4   2 -16   61.18    2.88
  -2   4  16   60.70    2.92
  -4   2 -16   61.90    2.88
   2  -4  16   60.68    2.78
   4  -2 -15   12.57    0.99
  -4  -2 -15   15.29    0.96
   4   2 -15   12.83    0.94
  -2   4  15   12.23    0.96
  -4   2 -15   12.02    0.92
   2  -4  15   12.10    0.86
   4  -2 -14    0.23    0.25
  -4  -2 -14    0.49    0.24
  -4   2 -14    0.85    0.25
   4   2 -14    0.65    0.22
  -2   4  14    0.48    0.22
   2  -4  14    0.26    0.18
  -4  -2 -13   14.73    0.93
   4  -2 -13   13.84    1.05
  -4   2 -13   16.44    1.01
  -2   4  13   15.36    1.07
   4   2 -13   16.67    1.01
  -2  -4  13   15.08    0.98
   2  -4  13   14.94    0.95
  -4  -2 -12    6.45    0.54
   2  -4  12    7.06    0.56
  -2  -4  12    7.32    0.60
  -4   2 -12    6.24    0.56
  -2   4  12    6.80    0.66
   4   2 -11    8.08    0.65
  -4  -2 -11    6.20    0.50
   2  -4  11    6.56    0.54
  -2  -4  11    6.52    0.55
  -2   4  11    7.17    0.65
  -4   2 -11    5.43    0.51
   4   2 -10  108.33    4.20
  -4  -2 -10   97.84    4.04
   2  -4  10   94.27    4.09
  -2  -4  10   93.02    4.10
  -4   2 -10   91.61    4.07
  -2   4  10   99.11    4.27
  -2   4   9   38.65    1.97
  -4  -2  -9   39.15    1.76
  -4   2  -9   36.79    1.79
   4   2  -9   37.99    1.79
   2  -4   9   38.13    1.82
  -2  -4   9   38.05    1.83
   4   2  -9   43.76    1.89
  -4  -2  -8    2.83    0.27
   2   4   8    1.89    0.28
   4   2  -8    2.90    0.33
   4   2  -8    2.24    0.26
  -4   2  -8    2.05    0.26
   2  -4   8    2.79    0.31
  -2  -4   8    2.46    0.30
   4   2  -7   35.75    1.56
   2   4   7   32.29    1.51
  -2   4   7   31.58    1.56
  -4  -2  -7   31.76    1.41
   4   2  -7   30.48    1.46
  -4   2  -7   30.50    1.44
  -2  -4   7   30.07    1.50
  -4   2  -6   69.03    2.89
  -2  -4   6   67.80    3.00
   4   2  -6   84.99    3.09
   2   4   6   72.35    2.99
  -2   4   6   65.98    3.03
   4  -2  -6   76.08    3.14
  -4   2  -6   64.08    2.91
   4   2  -6   83.49    3.18
  -4  -2  -6   67.56    2.87
  -2  -4   5   16.96    0.91
  -4   2  -5   17.23    0.82
   4   2  -5   21.13    1.00
  -2   4   5   16.87    0.94
   4  -2  -5   14.46    0.95
   4   2  -5   23.29    1.12
  -4  -2  -5   16.91    0.79
   2   4   5   15.63    0.88
   4   2  -4  108.86    3.67
  -4   2  -4   79.36    3.43
  -2  -4   4   79.58    3.53
   4   2  -4  114.94    3.85
   4  -2  -4   64.88    3.57
   2   4   4   84.80    3.54
  -2   4   4   78.00    3.56
  -4  -2  -4   91.60    3.40
   2   4   3   35.51    1.64
  -2   4   3   36.57    1.69
  -4   2  -3   34.14    1.59
   4  -2  -3   36.32    1.76
   4  -2  -2   16.61    0.78
  -2   4   2   15.49    0.83
  -4   2  -2   15.85    0.75
  -4   2  -2   14.16    0.94
   2  -4   2   13.22    0.78
   4  -2  -2   13.40    0.88
   2  -4   1   12.20    0.74
   4  -2  -1   10.88    0.80
  -2  -4   1   14.54    0.72
  -2   4   1   12.73    0.69
   4  -2  -1   14.45    0.69
  -4   2  -1   13.53    0.66
  -2   4   1   12.40    0.74
   2  -4   0    8.83    0.62
  -2   4   0    9.23    0.57
   4  -2   0   11.63    0.59
  -2   4   0   10.72    0.66
  -4   2   0   12.24    0.57
  -4   2   1   20.07    0.82
  -2   4  -1   14.48    0.83
  -4   2   1   14.91    0.93
   4   2   1   16.17    0.70
  -4  -2   1   18.41    0.77
  -2   4  -1   14.74    0.87
   4  -2   1   14.51    0.77
  -2  -4  -2   19.10    0.96
  -4  -2   2   17.52    0.80
  -2   4  -2   15.03    0.87
  -4  -2   2   17.98    0.94
  -4   2   2   18.52    0.86
   2   4  -2   14.11    0.85
   2  -4  -2   17.38    0.92
  -4   2   2   17.71    1.03
   4   2   2   17.46    0.75
  -4  -2   3   45.19    1.84
  -4  -2   3   53.20    2.04
  -2   4  -3   38.74    1.92
  -4   2   3   50.68    1.93
   4   2   3   42.72    1.76
   2   4  -3   37.01    1.88
  -4   2   3   41.30    2.06
   2  -4  -3   43.00    1.95
  -2  -4  -3   46.14    1.97
   4   2   4   74.02    3.37
   4   2   4   77.91    3.23
  -4   2   4   78.35    3.38
  -2   4  -4   76.72    3.42
  -2   4  -5   20.06    1.05
  -2  -4  -5   18.86    1.02
   4   2   5   18.25    1.01
  -4   2   5   19.80    1.03
  -2   4  -6   74.04    2.93
   2   4  -6   64.98    2.76
  -2  -4  -6   69.25    2.92
  -4   2   6   67.62    2.93
   4   2   6   70.56    2.94
  -2   4  -7   33.05    1.49
  -2  -4  -7   31.88    1.48
   4   2   7   31.49    1.50
  -4   2   7   33.57    1.52
   2   4  -7   27.54    1.32
  -2   4  -8    3.94    0.37
   4  -2   8    4.01    0.33
  -4   2   8    3.92    0.38
   4   2   8    4.13    0.39
  -2  -4  -8    3.64    0.38
   4  -2   9   36.89    1.68
  -4   2   9   38.45    1.82
   4   2   9   38.36    1.82
  -2  -4  -9   35.84    1.77
   4  -2  10   96.86    4.07
  -2  -4 -10  100.62    4.19
   4   2  10   99.76    4.23
  -4   2  10   97.66    4.21
   4  -2  11    3.58    0.35
   4   2  11    3.48    0.40
  -4   2  11    3.90    0.43
  -2  -4 -11    4.17    0.45
   4  -2  12    6.77    0.51
  -2   4 -12    6.59    0.57
  -4   2  12    5.61    0.54
   4   2  12    6.78    0.59
  -2  -4 -12    7.12    0.61
   4  -2  13   14.61    0.87
  -2   4 -13   14.44    0.96
   4   2  13   15.12    0.98
  -4   2  13   13.24    0.95
   2  -4 -13   14.78    1.03
  -2  -4 -13   15.05    0.99
   4  -2  14    0.53    0.20
  -2   4 -14    0.44    0.22
  -4   2  14    0.66    0.23
   4   2  14    0.43    0.22
  -2  -4 -14    0.22    0.24
   2  -4 -14    0.57    0.27
  -2   4 -15   11.10    0.86
  -4   2  15   12.61    0.90
   4   2  15   12.17    0.90
   4  -2  15   12.38    0.81
  -2  -4 -15   12.11    0.91
   2  -4 -15   10.98    0.91
   4  -2  16   64.90    2.81
   4   2  16   59.98    2.91
  -4   2  16   61.03    2.92
  -2   4 -16   60.83    2.94
  -2  -4 -16   61.62    2.94
   2  -4 -16   58.10    2.97
   4  -2  17   11.32    0.81
   4   2  17   11.60    0.90
  -4   2  17   11.89    0.91
  -2   4 -17   11.07    0.91
  -2  -4 -17   10.87    0.92
   2  -4 -17   10.34    0.94
   4  -2  18    1.15    0.31
   4   2  18    0.46    0.25
  -4   2  18    0.81    0.29
  -2   4 -18    0.56    0.28
  -2  -4 -18    0.73    0.36
   2  -4 -18    0.41    0.34
   4  -2  19   21.49    1.27
   4   2  19   20.63    1.35
  -4   2  19   21.64    1.37
  -2  -4 -19   21.87    1.41
   2  -4 -19   18.20    1.36
  -2   4 -19   21.24    1.41
   2  -4 -20    2.09    0.53
  -2  -4 -20    3.17    0.57
  -2   4 -20    2.92    0.52
   4  -2  20    3.25    0.47
   2  -4 -21    2.09    0.54
  -2  -4 -21    2.95    0.57
  -2   4 -21    2.47    0.53
   4  -2  21    3.22    0.50
   2  -4 -22   30.00    1.89
  -2  -4 -22   29.46    1.84
  -2   4 -22   31.66    1.94
   4  -2  22   31.79    1.77
  -2  -4 -23    4.67    0.68
   2  -4 -23    5.74    0.76
  -2   4 -23    5.28    0.75
  -2  -4 -24    0.08    0.40
   2  -4 -24    0.08    0.45
  -2   4 -24    0.68    0.42
  -2  -4 -25    4.13    0.69
   2  -4 -25    4.35    0.70
  -2   4 -25    4.70    0.75
  -2  -4 -26    4.38    0.72
   2  -4 -26    4.25    0.74
  -2   4 -26    4.60    0.80
  -2  -4 -27    3.50    0.68
   2  -4 -27    3.59    0.72
  -2   4 -27    3.13    0.71
  -2  -4 -28    9.22    1.04
   2  -4 -28   10.03    1.08
  -2   4 -28   12.03    1.26
  -2  -4 -29    2.56    0.66
  -4  -3 -30    2.21    0.59
  -4  -3 -29    1.27    0.51
  -4  -3 -28    4.23    0.74
  -4   3 -28    4.95    0.85
   4   3 -28    5.93    0.94
  -4  -3 -27   12.85    1.14
   4  -3 -27   10.44    1.12
   4   3 -27   13.03    1.28
  -4   3 -27   12.21    1.24
  -4  -3 -26    4.21    0.70
  -4   3 -26    4.86    0.80
   4  -3 -26    4.05    0.72
   4   3 -26    5.11    0.79
  -4  -3 -25    3.98    0.65
   4  -3 -25    3.55    0.70
   4   3 -25    3.78    0.70
  -4   3 -25    4.27    0.74
  -4   3 -24    5.40    0.76
   4   3 -24    4.95    0.73
  -4  -3 -24    4.69    0.67
   4  -3 -24    4.72    0.74
   4   3 -23    9.90    1.00
  -4   3 -23    9.07    0.96
  -4  -3 -23   10.38    0.92
   4  -3 -23    8.40    0.94
  -4   3 -22    6.38    0.78
   4   3 -22    5.20    0.72
   4  -3 -22    4.03    0.69
  -4  -3 -22    4.65    0.65
   3  -4  21   24.57    1.49
   4   3 -21   25.65    1.66
  -4   3 -21   25.17    1.64
  -4  -3 -21   21.98    1.47
   4  -3 -21   23.22    1.60
   3  -4  20    3.62    0.53
   4   3 -20    4.05    0.63
  -4   3 -20    4.28    0.61
  -4  -3 -20    4.27    0.60
   4  -3 -20    4.83    0.66
   3  -4  19    1.67    0.38
   3   4  19    1.92    0.40
  -3   4  19    1.71    0.39
   4   3 -19    1.52    0.39
  -4   3 -19    1.25    0.34
  -4  -3 -19    1.33    0.36
   4  -3 -19    1.57    0.47
   3  -4  18    8.51    0.73
   4   3 -18    8.00    0.77
   3   4  18    8.17    0.78
  -3   4  18    8.51    0.80
  -4   3 -18    9.03    0.82
  -4  -3 -18    7.49    0.73
   4  -3 -18    7.64    0.80
   3  -4  17   16.96    1.08
  -3  -4  17   17.25    1.17
   3   4  17   15.86    1.14
  -3   4  17   15.82    1.15
  -4   3 -17   16.16    1.14
   4   3 -17   16.68    1.15
  -4  -3 -17   16.08    1.09
   4  -3 -17   16.62    1.22
   3  -4  16   17.29    1.09
  -3  -4  16   19.51    1.20
  -3   4  16   18.21    1.22
   4   3 -16   18.15    1.19
   3   4  16   15.41    1.15
  -4   3 -16   18.08    1.18
  -4  -3 -16   16.97    1.12
   4  -3 -16   17.07    1.24
   3  -4  15   17.56    1.06
  -3  -4  15   16.79    1.10
   4   3 -15   16.01    1.08
   3   4  15   17.26    1.16
  -3   4  15   15.87    1.14
  -4   3 -15   17.46    1.11
   4  -3 -15   15.69    1.15
  -4  -3 -15   15.80    1.04
  -3  -4  14   13.34    0.92
   3  -4  14   12.88    0.85
  -3   4  14   12.26    0.94
   3   4  14   13.50    0.97
   4   3 -14   12.39    0.88
  -4   3 -14   12.90    0.90
   4  -3 -14   12.04    0.95
  -4  -3 -14   11.18    0.84
   3  -4  13    1.34    0.27
  -3  -4  13    1.20    0.28
   3   4  13    1.13    0.29
   4   3 -13    1.00    0.23
  -4   3 -13    0.92    0.24
  -3   4  13    1.40    0.32
   4  -3 -13    0.59    0.30
  -4  -3 -13    1.08    0.28
  -4  -3 -12   24.92    1.33
  -3  -4  12   26.11    1.38
   3  -4  12   24.82    1.33
   4   3 -12   28.33    1.45
  -4   3 -12   22.98    1.33
   4   3 -12   24.41    1.35
   3   4  12   23.91    1.44
  -3   4  12   24.96    1.46
  -4  -3 -11   63.49    2.87
   3  -4  11   67.30    2.92
  -3  -4  11   64.61    2.94
   4   3 -11   67.75    2.97
  -4   3 -11   63.45    2.91
  -3   4  11   68.27    3.08
   3   4  11   66.63    3.07
  -4  -3 -10   34.24    1.58
  -3  -4  10   32.42    1.62
   3  -4  10   33.69    1.61
   4   3 -10   31.26    1.59
  -4   3 -10   31.29    1.58
  -3   4  10   32.65    1.73
   3   4  10   32.51    1.72
  -3  -4   9   45.46    2.13
   3   4   9   46.02    2.25
  -3   4   9   46.03    2.26
   4   3  -9   49.27    2.16
  -4   3  -9   44.67    2.10
  -4  -3  -9   46.52    2.06
   4   3  -8   31.95    1.50
  -3  -4   8   28.76    1.47
  -4  -3  -8   28.78    1.41
  -3   4   8   31.57    1.62
   3   4   8   30.94    1.61
   4   3  -7   38.69    1.67
   3   4   7   34.78    1.61
  -3   4   7   35.51    1.70
  -4   3  -7   34.56    1.57
  -3  -4   7   31.52    1.62
  -4  -3  -7   34.48    1.56
  -4   3  -6   36.49    1.61
  -3  -4   6   32.35    1.64
   4   3  -6   43.52    1.73
  -3   4   6   35.56    1.73
   3   4   6   36.45    1.63
   4  -3  -6   32.28    1.79
   4   3  -6   41.47    1.82
   4  -3  -6   30.64    1.80
  -4  -3  -6   35.36    1.58
  -4  -3  -5   85.17    3.53
  -3  -4   5   91.17    3.64
  -4   3  -5   84.92    3.56
   4   3  -5  100.74    3.72
  -3   4   5   81.28    3.65
   4  -3  -5   69.19    3.69
   4  -3  -5   86.32    3.84
   4   3  -5  105.46    3.82
   3   4   5   86.88    3.58
  -3  -4   4   51.21    2.12
  -3  -4   4   46.63    2.02
  -3   4   4   43.79    2.12
   4  -3  -4   47.55    2.33
   3   4   4   46.02    2.06
  -4  -3  -4   52.20    2.04
   4  -3  -3    5.64    0.58
   4  -3  -3    3.79    0.44
  -3  -4   3    4.53    0.33
  -4   3  -3    5.21    0.54
  -4   3  -3    4.48    0.38
   3   4   3    5.15    0.37
  -3   4   3    5.27    0.42
  -4   3  -2   20.37    1.19
  -3   4   2   21.89    1.19
  -3  -4   2   22.30    1.10
  -4   3  -2   17.68    0.97
   3   4   2   18.93    0.96
   3   4   1   31.79    1.39
  -4   3  -1   28.68    1.35
   4  -3  -1   27.86    1.38
   3  -4   1   25.83    1.47
  -4   3  -1   33.12    1.62
   4   3  -1   29.45    1.31
  -3  -4   1   35.59    1.48
  -3   4   1   29.96    1.45
  -3   4   1   27.31    1.38
  -4   3   0   32.03    1.61
   4   3   0   30.67    1.29
  -3   4   0   29.92    1.42
   4  -3   0   29.82    1.40
  -4   3   0   30.96    1.36
  -3   4   0   29.53    1.50
  -3   4   0   25.65    1.40
   3   4  -1   30.17    1.34
   4   3   1   30.02    1.26
  -3   4  -1   29.47    1.49
  -4   3   1   27.68    1.47
  -4   3   1   32.35    1.59
  -4   3   1   31.58    1.36
  -3   4  -1   29.33    1.42
   4  -3   1   25.33    1.33
  -3   4  -2   22.07    1.30
   4   3   2   29.47    1.20
  -4  -3   2   30.17    1.24
  -4  -3   2   28.70    1.33
  -3   4  -2   26.13    1.40
  -4   3   2   23.03    1.38
  -4   3   2   26.44    1.27
  -3  -4  -3    7.12    0.50
  -4  -3   3    7.13    0.43
  -3   4  -3    6.43    0.55
  -4  -3   3    7.46    0.50
  -4   3   3    6.52    0.46
   3  -4  -3    6.76    0.58
   3   4  -3    7.56    0.58
  -4   3   3    5.81    0.54
   4   3   3    5.81    0.37
  -3  -4  -4   52.86    2.25
  -4  -3   4   55.29    2.22
  -3   4  -4   44.81    2.33
  -4  -3   4   63.02    2.33
   4   3   4   44.21    2.12
   3   4  -4   56.57    2.33
   3  -4  -4   53.71    2.39
  -4   3   4   52.20    2.26
  -3   4  -5   78.87    3.55
  -4  -3   5   92.22    3.56
  -4   3   5   86.33    3.60
   4   3   5   79.17    3.46
   3   4  -5   88.40    3.61
  -3  -4  -5   77.49    3.53
   4   3   6   33.35    1.50
   4   3   6   33.98    1.66
  -4   3   6   36.11    1.67
   3   4  -6   33.06    1.52
  -3  -4  -6   33.43    1.58
  -3   4  -6   34.17    1.58
  -4  -3   6   36.34    1.58
   4   3   7   31.70    1.53
  -4   3   7   28.89    1.50
  -3  -4  -7   29.50    1.44
   3   4  -7   29.17    1.38
  -4  -3   7   30.26    1.45
  -3   4  -7   33.04    1.47
   3   4  -8   23.03    1.16
  -4  -3   8   25.02    1.26
  -3   4  -8   25.91    1.24
  -3  -4  -8   24.22    1.24
   4   3   8   23.76    1.30
  -4   3   8   25.47    1.32
   3   4  -9   37.03    1.82
   4   3   9   40.76    1.99
  -4   3   9   41.78    2.01
   3   4 -10   28.75    1.37
  -3  -4 -10   26.06    1.41
  -4   3  10   27.69    1.48
   4   3  10   28.21    1.49
   4  -3  10   27.50    1.36
  -3  -4 -11   57.85    2.73
  -3   4 -11   64.12    2.78
   4   3  11   60.25    2.81
  -4   3  11   58.98    2.81
   4  -3  11   63.31    2.70
  -3  -4 -12   21.77    1.24
   4  -3  12   23.21    1.20
   3   4 -12   21.36    1.23
  -3   4 -12   21.97    1.25
  -4   3  12   21.56    1.29
   4   3  12   21.55    1.28
  -3  -4 -13    1.32    0.31
   4  -3  13    1.62    0.27
   3   4 -13    1.61    0.28
  -3   4 -13    1.74    0.30
  -4   3  13    1.01    0.29
   4   3  13    1.29    0.31
   3  -4 -13    1.57    0.37
   4  -3  14   14.20    0.87
  -3   4 -14   12.83    0.91
   3   4 -14   13.55    0.92
   4   3  14   12.17    0.92
  -4   3  14   12.93    0.94
   3  -4 -14   12.57    0.97
  -3  -4 -14   12.87    0.91
   4  -3  15   17.65    1.06
   3   4 -15   17.98    1.16
  -3   4 -15   19.12    1.18
   4   3  15   16.76    1.15
  -4   3  15   18.50    1.18
  -3  -4 -15   18.15    1.16
   3  -4 -15   16.57    1.21
   4  -3  16   19.91    1.17
   3   4 -16   19.66    1.27
  -3   4 -16   20.50    1.28
   4   3  16   18.89    1.25
  -4   3  16   20.67    1.29
  -3  -4 -16   19.43    1.26
   3  -4 -16   19.64    1.35
   4  -3  17   14.68    0.97
  -4   3  17   14.02    1.05
   3   4 -17   13.71    1.05
   4   3  17   15.29    1.07
  -3   4 -17   15.77    1.10
  -3  -4 -17   14.99    1.09
   3  -4 -17   13.74    1.11
   4  -3  18   10.41    0.80
   4   3  18   11.65    0.92
  -4   3  18   10.78    0.89
  -3  -4 -18   10.05    0.88
   3  -4 -18    9.95    0.95
  -3   4 -18   11.67    0.95
   3   4 -18   10.23    0.90
   3  -4 -19    1.39    0.43
  -3  -4 -19    1.50    0.42
  -3   4 -19    1.00    0.35
  -4   3  19    1.01    0.37
   3   4 -19    0.72    0.35
   4   3  19    1.16    0.36
   4  -3  19    1.13    0.32
   3  -4 -20    3.56    0.62
  -3  -4 -20    3.40    0.56
  -3   4 -20    3.76    0.59
   3   4 -20    3.38    0.56
   4  -3  20    3.76    0.51
  -3  -4 -21   23.86    1.52
   3  -4 -21   22.62    1.58
   3   4 -21   23.92    1.60
  -3   4 -21   24.54    1.61
   4  -3  21   23.52    1.44
  -3   4 -22    4.67    0.68
   3   4 -22    4.56    0.67
   3  -4 -22    3.92    0.68
  -3  -4 -22    4.42    0.68
   3  -4 -23   10.41    1.04
  -3  -4 -23   10.82    0.99
   3   4 -23   11.51    1.07
  -3   4 -23   11.16    1.08
   3   4 -24    3.56    0.63
  -3   4 -24    3.27    0.64
   3  -4 -24    3.74    0.65
  -3  -4 -24    2.58    0.58
  -3   4 -25    4.28    0.74
   3   4 -25    3.92    0.69
   3  -4 -25    3.94    0.74
  -3  -4 -25    4.48    0.71
  -3   4 -26    3.27    0.70
   3   4 -26    3.11    0.72
   3  -4 -26    3.37    0.70
  -3  -4 -26    4.28    0.69
   3  -4 -27   10.09    1.10
  -3  -4 -27   10.81    1.07
  -3   4 -27   12.23    1.26
   3   4 -27   12.19    1.27
   3   4 -28    5.64    0.92
  -3   4 -28    5.03    0.89
   3  -4 -28    5.15    0.84
  -3  -4 -28    4.56    0.79
  -3  -4 -29    1.49    0.61
   4  -4   0   55.00    2.61
  -4   4   0   53.02    2.56
  -4   4  -1   78.77    3.26
   4  -4   1   68.13    3.17
   4   4  -1   71.52    2.96
  -4   4   1   64.49    3.16
  -4   4   1   62.20    3.10
  -4   4   1   65.04    3.01
   4   4   1   78.36    2.99
  -4   4  -1   68.18    3.03
   4   4   2    0.13    0.11
  -4   4  -2    0.21    0.15
   4   4  -2    0.03    0.09
  -4   4   2    0.24    0.26
  -4  -4   2   -0.04    0.23
  -4   4   2    0.04    0.13
  -4   4  -3    9.21    0.63
  -4   4  -3    9.59    0.75
  -4  -4   3    8.87    0.59
  -4  -4   3   11.30    0.62
   4   4  -3    9.94    0.58
   4  -4  -3    9.04    0.76
   4   4   3    8.98    0.54
  -4   4   3    9.75    0.63
  -4  -4  -4    0.15    0.14
  -4  -4   4    0.30    0.13
  -4   4  -4    0.21    0.23
  -4  -4   4    0.28    0.16
   4   4  -4    0.57    0.28
   4  -4  -4    0.51    0.33
   4   4   4    0.34    0.12
  -4   4   4    0.38    0.17
  -4  -4  -5    0.45    0.16
  -4  -4   5    0.55    0.15
  -4   4   5    0.42    0.19
  -4  -4   5    0.59    0.19
   4   4  -5    0.53    0.24
   4  -4  -5    0.60    0.32
   4   4   5    0.34    0.14
  -4  -4   6  225.29    8.55
  -4   4  -6  201.05    8.50
   4   4  -6  229.49    8.55
  -4   4   6  201.59    8.59
   4   4   6  224.93    8.48
   4  -4  -6  212.28    8.77
   4   4  -6  237.97    8.68
  -4  -4  -6  213.93    8.49
  -4   4  -7    4.73    0.40
  -4  -4   7    4.52    0.39
  -4   4   7    4.89    0.47
   4   4   7    4.04    0.36
   4   4  -7    4.46    0.40
   4   4  -7    4.36    0.47
  -4  -4  -7    4.09    0.37
   4   4  -8   89.14    3.85
  -4   4  -8   95.78    3.87
  -4  -4   8   88.01    3.88
  -4   4   8   91.21    4.00
   4   4   8   96.86    4.03
  -4  -4  -8   92.47    3.84
   4   4  -9    1.83    0.30
  -4   4  -9    2.55    0.29
  -4  -4   9    2.49    0.31
   4   4   9    2.53    0.36
  -4   4   9    1.90    0.32
  -4  -4  -9    2.07    0.29
   4   4 -10    0.60    0.24
  -4  -4  10    0.85    0.22
  -4  -4 -10    0.29    0.19
   4   4  10    0.95    0.26
  -4   4  10    0.54    0.22
  -4  -4 -11    7.19    0.58
  -4  -4  11    7.48    0.60
   4   4 -11    6.86    0.59
  -4   4 -11    7.45    0.60
  -4   4  11    6.80    0.64
   4   4  11    7.55    0.66
  -4  -4 -12   73.99    3.26
   4  -4 -12   73.51    3.41
  -4  -4  12   74.42    3.31
   4  -4  12   74.32    3.26
   4   4 -12   74.14    3.31
  -4   4 -12   74.94    3.30
  -4   4  12   75.57    3.41
   4   4  12   70.36    3.37
  -4  -4 -13   22.95    1.30
   4  -4 -13   22.85    1.43
  -4  -4  13   24.89    1.37
   4  -4  13   24.11    1.30
   4   4 -13   23.28    1.34
   4   4 -13   24.38    1.36
  -4   4 -13   23.29    1.33
   4   4  13   22.53    1.39
  -4   4  13   23.86    1.41
   4  -4 -14   23.94    1.46
  -4  -4 -14   23.57    1.34
  -4  -4  14   22.83    1.35
   4  -4  14   23.34    1.30
   4   4 -14   23.43    1.40
  -4   4 -14   23.22    1.36
   4   4 -14   23.01    1.34
   4   4  14   22.61    1.40
  -4   4  14   22.36    1.40
   4  -4 -15    8.58    0.84
  -4  -4 -15    9.23    0.77
   4  -4  15    9.12    0.71
  -4  -4  15    9.92    0.79
   4   4 -15   10.15    0.85
   4   4 -15   10.17    0.81
   4   4  15    8.86    0.80
  -4   4 -15    9.67    0.79
  -4   4  15    9.99    0.83
   4  -4 -16    4.31    0.63
  -4  -4 -16    5.20    0.57
   4   4 -16    4.88    0.57
  -4   4  16    5.18    0.59
  -4   4 -16    4.85    0.56
   4   4  16    4.31    0.55
   4  -4  16    5.02    0.52
  -4  -4  16    4.86    0.57
   4  -4 -17    3.20    0.57
  -4  -4 -17    3.23    0.51
   4   4 -17    4.14    0.53
  -4   4  17    4.50    0.59
  -4   4 -17    4.45    0.56
   4   4  17    3.45    0.53
  -4  -4  17    4.57    0.54
   4  -4  17    4.04    0.49
  -4  -4 -18   26.42    1.58
   4  -4 -18   24.35    1.64
   4   4 -18   26.39    1.61
   4   4  18   25.96    1.60
  -4   4  18   25.26    1.59
  -4   4 -18   27.36    1.64
  -4  -4  18   29.02    1.66
   4  -4  18   27.76    1.53
   4  -4 -19    0.30    0.34
  -4  -4 -19    0.18    0.42
   4   4 -19    0.58    0.30
  -4   4  19    0.35    0.28
  -4   4 -19    0.22    0.29
   4  -4  19    0.44    0.27
  -4  -4 -20   41.50    2.25
   4  -4 -20   44.68    2.41
  -4   4 -20   41.23    2.34
   4   4 -20   43.34    2.37
   4  -4  20   42.49    2.20
   4  -4 -21    0.89    0.46
  -4  -4 -21    1.47    0.45
  -4   4 -21    1.77    0.48
   4   4 -21    1.90    0.48
   4  -4  21    1.13    0.37
  -4  -4 -22   -0.17    0.44
   4  -4 -22    0.13    0.43
   4   4 -22    0.22    0.36
  -4   4 -22   -0.09    0.43
  -4  -4 -23    1.48    0.47
   4  -4 -23    1.42    0.53
   4   4 -23    1.44    0.46
  -4   4 -23    1.16    0.46
   4  -4 -24   17.03    1.43
  -4  -4 -24   19.02    1.40
   4   4 -24   20.52    1.54
   4  -4 -25    3.25    0.70
  -4  -4 -25    4.82    0.72
   4   4 -25    3.90    0.71
  -4   4 -25    3.70    0.71
  -4  -4 -26   34.77    2.05
   4  -4 -26   29.83    2.04
  -4   4 -26   35.65    2.26
   4   4 -26   33.96    2.22
  -4  -4 -27    4.12    0.74
   4  -4 -27    3.84    0.76
   4   4 -27    3.85    0.73
  -4   4 -27    4.33    0.81
  -4  -4 -28    0.51    0.49
  -4  -4 -29    2.24    0.59
  -4  -4 -30    0.04    0.55
  -5   0 -30   -0.16    0.44
  -5   0 -29   12.65    1.15
  -5   0 -28   -0.04    0.39
   5   0 -27   21.97    1.67
  -5   0 -27   22.59    1.52
   5   0 -26   -0.19    0.42
  -5   0 -26   -0.39    0.41
  -5   0 -25   15.44    1.17
   5   0 -24    0.31    0.36
  -5   0 -24   -0.05    0.40
  -5   0 -23   31.08    2.05
   5   0 -23   33.22    2.08
   5   0 -22    0.23    0.32
  -5   0 -22    0.05    0.39
   5   0 -21   41.18    2.39
  -5   0 -21   42.58    2.42
  -5   0 -20    0.12    0.24
   5   0 -20    0.33    0.32
   5   0 -19   28.72    1.78
  -5   0 -19   27.74    1.78
   0  -5  19   29.59    1.71
  -5   0 -18    0.22    0.29
   5   0 -18    0.37    0.25
   0   5  18   -0.37    0.32
   0  -5  18    0.03    0.26
   0   5  17   39.00    2.24
  -5   0 -17   40.92    2.23
   5   0 -17   43.28    2.25
   0  -5  17   39.84    2.12
   5   0 -16    0.03    0.24
  -5   0 -16    0.13    0.24
   0   5  16    0.07    0.25
   0  -5  16    0.03    0.24
   0   5  15   49.07    2.50
   5   0 -15   48.53    2.44
  -5   0 -15   50.16    2.49
   0  -5  15   45.05    2.33
   5   0 -14    0.03    0.16
  -5   0 -14   -0.03    0.22
   0   5  14    0.07    0.20
   0  -5  14    0.02    0.21
  -5   0 -13   64.00    3.01
   0   5  13   63.10    3.08
   5   0 -13   63.41    2.99
   0   5  12   -0.03    0.21
  -5   0 -12    0.03    0.23
   0   5  11   72.30    3.55
  -5   0 -11   75.54    3.46
   0   5  10    0.41    0.22
  -5   0 -10   -0.02    0.15
   5   0 -10    0.15    0.22
   5   0  -9  106.30    4.53
  -5   0  -9  105.18    4.54
   5   0  -9  112.14    4.62
   5   0  -8    0.48    0.27
   5   0  -8    0.08    0.13
  -5   0  -8    0.03    0.12
   5   0  -8   -0.08    0.22
  -5   0  -7   76.39    3.39
   5   0  -7   75.31    3.38
   5   0  -7   83.83    3.52
   5   0  -6    0.03    0.29
  -5   0  -6   -0.01    0.12
   5   0  -6    0.05    0.11
   5   0  -6    0.04    0.19
   5   0  -5  205.01    7.99
   5   0  -5  191.91    7.80
  -5   0  -5  181.15    7.80
   5   0  -4    0.11    0.26
  -5   0  -4    0.01    0.08
   5   0  -4    0.06    0.08
   5   0  -4    0.06    0.18
   5   0  -3  107.54    4.10
   5   0  -3  119.87    4.44
   0  -5   2    0.03    0.10
   5   0  -2    0.08    0.20
   5   0  -1  255.63    9.02
   0   5   1  183.86    9.14
   0   5   0   -0.02    0.17
   5   0   0    0.03    0.08
   0   5  -1  167.14    6.77
   5   0   5  166.06    6.57
   5   0   6   -0.02    0.06
   5   0   6    0.01    0.09
   5   0   7   78.00    3.27
   5   0   7   83.31    3.40
  -5   0   7   87.50    3.41
   5   0   8    0.04    0.07
  -5   0   8    0.03    0.11
   5   0   8    0.12    0.11
   5   0   9   95.92    4.03
   0  -5  -9   97.48    4.28
   5   0   9  105.27    4.20
  -5   0   9  105.84    4.20
   5   0  10    0.04    0.09
   0  -5 -10   -0.11    0.20
  -5   0  10    0.02    0.13
   5   0  10    0.09    0.12
   5   0  11   65.81    2.86
   5   0  11   73.97    3.06
   0  -5 -11   67.05    3.12
   5   0  12    0.15    0.15
   0  -5 -12    0.02    0.24
   0  -5 -13   58.08    2.78
   0   5 -14    0.18    0.18
   0  -5 -14   -0.03    0.27
   0   5 -15   47.77    2.35
   0  -5 -15   44.69    2.37
   0   5 -16   -0.09    0.26
   0  -5 -16   -0.03    0.30
   0  -5 -17   41.83    2.21
   0   5 -17   41.40    2.18
   5   0  17   39.06    1.94
   5   0  18   -0.11    0.26
   0  -5 -18   -0.17    0.35
   0   5 -18    0.14    0.21
   0  -5 -19   28.62    1.76
   5   0  19   28.94    1.54
   0   5 -19   28.16    1.74
   5   0  20    0.07    0.24
   0  -5 -20   -0.22    0.37
   0   5 -20    0.19    0.28
   0  -5 -21   39.94    2.21
   0   5 -21   38.66    2.23
   5   0  21   37.56    1.97
   0  -5 -22   -0.35    0.52
   0   5 -22    0.17    0.30
   5   0  22   -0.14    0.30
   0  -5 -23   35.71    2.09
   0   5 -23   36.03    2.18
   5   0  23   33.36    1.87
   0  -5 -24   -0.37    0.51
   0   5 -24    0.54    0.40
   0  -5 -25   17.25    1.37
   0   5 -25   18.60    1.49
   0  -5 -26   -0.04    0.45
   0   5 -26    0.76    0.44
   0  -5 -27   23.60    1.71
   0   5 -27   27.39    1.95
   0  -5 -28   -0.14    0.49
  -5   1 -30    1.48    0.47
  -5  -1 -30    1.56    0.51
  -5   1 -29    0.12    0.40
  -5  -1 -29   -0.44    0.46
  -5   1 -28   -0.12    0.40
  -5  -1 -28   -0.23    0.47
   5   1 -27    0.58    0.47
   5  -1 -27    0.09    0.49
  -5   1 -27    0.35    0.46
  -5  -1 -27    0.08    0.44
   5   1 -26   36.14    2.25
  -5  -1 -26   32.07    1.91
  -5   1 -26   35.50    2.23
   5  -1 -25    0.49    0.45
   5   1 -25    0.52    0.41
  -5  -1 -25   -0.03    0.41
  -5   1 -25    0.47    0.41
   5   1 -24   10.39    1.08
  -5   1 -24   12.01    1.15
   5  -1 -24   10.26    1.04
  -5  -1 -24   11.11    0.95
  -5  -1 -23    0.41    0.39
   5   1 -23    1.23    0.44
  -5   1 -23    0.71    0.36
   5  -1 -23    0.71    0.45
  -5  -1 -22    0.42    0.35
  -5   1 -22    0.49    0.37
   5   1 -22    0.72    0.34
   5  -1 -22    0.45    0.41
  -5  -1 -21    0.03    0.30
   5   1 -21    0.64    0.33
  -5   1 -21    0.26    0.31
  -5  -1 -20   38.60    2.14
  -5   1 -20   45.07    2.40
   5   1 -20   43.72    2.38
  -5  -1 -19    3.61    0.49
   5  -1 -19    3.62    0.58
  -5   1 -19    2.52    0.48
  -5  -1 -19    3.44    0.57
   5   1 -19    3.41    0.54
   1  -5  19    2.95    0.48
  -1  -5  19    2.52    0.49
   5  -1 -18   33.03    1.99
  -5  -1 -18   33.32    2.00
   5   1 -18   34.66    1.94
  -1   5  18   31.47    1.92
  -5   1 -18   31.77    1.90
   1  -5  18   33.44    1.83
  -1  -5  18   33.89    1.88
   5  -1 -17    0.86    0.31
  -5  -1 -17    0.73    0.35
  -1   5  17    1.31    0.38
   5   1 -17    1.20    0.33
  -5   1 -17    0.98    0.32
  -1  -5  17    0.67    0.30
   1  -5  17    0.90    0.31
  -5  -1 -16    1.48    0.38
   5  -1 -16    1.72    0.40
  -5   1 -16    1.64    0.35
   5   1 -16    1.75    0.36
  -1   5  16    2.04    0.41
   1  -5  16    1.15    0.32
  -5  -1 -15    1.40    0.35
   5  -1 -15    1.58    0.37
   1  -5  15    1.01    0.28
  -1   5  15    1.26    0.35
  -5   1 -15    1.41    0.32
   5   1 -15    1.59    0.33
   5   1 -14   31.59    1.86
  -5  -1 -14   33.11    1.84
   5  -1 -14   32.95    1.81
   1  -5  14   30.70    1.67
   5   1 -14   32.63    1.73
  -5   1 -14   31.05    1.72
  -1   5  14   31.40    1.83
   5   1 -13   -0.16    0.33
  -1   5  13    0.16    0.20
  -5  -1 -13    0.15    0.21
   5  -1 -13    0.17    0.20
   1  -5  13    0.25    0.19
   5   1 -13    0.22    0.17
  -5   1 -13    0.03    0.19
   5   1 -12  127.66    5.34
  -5  -1 -12  126.08    5.34
   1  -5  12  117.61    5.17
  -5   1 -12  122.62    5.23
  -1   5  12  122.40    5.38
   5   1 -11    1.42    0.37
  -5  -1 -11    0.98    0.28
  -1   5  11    1.24    0.34
   1  -5  11    1.11    0.25
  -5   1 -11    1.21    0.26
   5  -1 -10    0.55    0.29
   5   1 -10    0.53    0.26
  -5  -1 -10    0.92    0.25
  -1   5  10    0.73    0.28
  -1  -5  10    0.49    0.18
  -5   1 -10    0.70    0.20
   5  -1  -9    0.02    0.25
   5  -1  -9    0.08    0.14
  -5  -1  -9    0.13    0.16
   1   5   9    0.02    0.20
  -1  -5   9   -0.04    0.17
  -5   1  -9    0.03    0.12
  -1  -5   8   44.29    2.19
   1   5   8   45.68    2.20
  -5  -1  -8   42.21    2.02
  -5  -1  -8   48.50    2.25
   5  -1  -8   51.19    2.26
   5   1  -8   51.81    2.28
   5  -1  -8   52.17    2.31
   5   1  -8   56.76    2.44
   5   1  -8   49.36    2.15
  -5   1  -8   48.28    2.15
  -1  -5   7    6.82    0.56
   5   1  -7   10.91    0.69
  -5  -1  -7    7.18    0.43
   1   5   7    7.14    0.58
   5  -1  -7    7.87    0.63
   5   1  -7   11.91    0.86
  -5   1  -7    7.14    0.51
   5   1  -7    7.98    0.52
   5   1  -6  291.52   10.16
   1   5   6  210.75   10.00
  -5  -1  -6  238.71    9.80
   5  -1  -6  277.53   10.17
   5   1  -6  322.09   10.37
  -5   1  -6  242.37    9.92
   5   1  -6  265.29    9.93
  -5   1  -5    2.12    0.21
   5   1  -5    2.39    0.22
   5  -1  -5    2.55    0.36
   5   1  -5    2.92    0.36
   5  -1  -5    2.67    0.30
  -5  -1  -5    2.12    0.15
   5   1  -5    3.00    0.45
  -1   5   5    2.15    0.31
  -1   5   4    7.04    0.55
  -5   1  -4    7.71    0.40
   5  -1  -4    9.49    0.68
   5   1  -4    9.92    0.67
   5  -1  -4   10.08    0.55
   5   1  -4   10.20    0.79
   5   1  -4    8.24    0.44
  -5   1  -4    6.95    0.43
  -1   5   3    0.88    0.20
   5  -1  -3    0.86    0.16
   5   1  -3    1.13    0.26
   5  -1  -3    0.99    0.28
   5   1  -3    0.89    0.10
  -5   1  -3    0.91    0.11
  -5   1  -3    0.81    0.11
   5  -1  -2    1.75    0.32
   1  -5   2    1.42    0.21
   5  -1  -2    2.58    0.23
  -5   1  -2    1.82    0.13
  -1   5   2    1.86    0.28
  -5   1  -2    2.31    0.16
  -5  -1  -1   15.89    0.69
   5  -1  -1   17.36    1.04
   1  -5   1   15.98    0.85
  -5   1  -1   16.03    0.74
  -1   5   1   15.34    0.92
   1  -5   0  289.86   13.38
  -1   5   0  296.76   13.48
   5  -1   1   16.61    0.74
  -1   5  -1   14.57    0.91
  -1  -5  -2    2.50    0.32
   1  -5  -2    2.83    0.26
   1   5  -2    2.52    0.23
  -5   1   2    2.76    0.19
   5   1   2    2.66    0.19
  -1   5  -3    0.73    0.14
   5   1   3    0.78    0.12
  -5   1   3    1.15    0.13
  -1  -5  -3    0.98    0.22
  -1  -5  -4    7.50    0.55
   5   1   4    6.61    0.42
  -5   1   4    7.44    0.43
  -1   5  -4    6.76    0.42
  -1  -5  -5    2.14    0.30
  -5   1   5    1.98    0.22
   5   1   5    2.01    0.22
  -1  -5  -6  230.48    9.60
   5   1   6  235.11    9.50
  -5   1   6  252.29    9.50
  -1  -5  -7    6.62    0.55
   5   1   7    6.39    0.48
  -5   1   7    8.02    0.51
  -1  -5  -8   39.92    1.97
  -5   1   8   44.25    1.92
   5   1   8   42.28    1.92
   5  -1   8   40.88    1.79
  -1  -5  -9   -0.02    0.19
  -5   1   9    0.19    0.11
   5   1   9    0.18    0.12
   5  -1   9    0.06    0.10
  -1  -5 -10    0.36    0.21
  -5   1  10    0.28    0.16
   5   1  10    0.54    0.17
   5  -1  10    0.44    0.14
  -1  -5 -11    1.32    0.33
   1  -5 -11    1.37    0.34
  -5   1  11    1.25    0.25
   5   1  11    1.11    0.25
   5  -1  11    1.20    0.20
   5  -1  12  117.31    4.86
  -1  -5 -12  114.57    5.06
   1  -5 -12  116.43    5.10
  -5   1  12  123.17    5.01
   5   1  12  121.14    5.03
   5  -1  13    0.01    0.14
  -5   1  13    0.29    0.20
  -1   5 -13    0.17    0.18
   5   1  13    0.43    0.17
   1  -5 -13    0.17    0.24
   5  -1  14   32.73    1.60
   5   1  14   32.14    1.74
  -1   5 -14   36.32    1.82
  -5   1  14   33.33    1.74
  -1  -5 -14   33.03    1.81
   1  -5 -14   32.65    1.84
  -1   5 -15    1.25    0.32
  -5   1  15    1.28    0.29
   5   1  15    1.67    0.33
   1  -5 -15    1.26    0.36
  -1  -5 -15    1.91    0.42
   5  -1  15    1.22    0.26
   1  -5 -16    1.42    0.40
  -1  -5 -16    1.61    0.40
   5   1  16    1.41    0.32
  -5   1  16    1.47    0.32
  -1   5 -16    0.86    0.29
   5  -1  16    1.28    0.28
  -1  -5 -17    0.63    0.38
   1  -5 -17    0.37    0.36
   5  -1  17    0.88    0.25
  -5   1  17    1.04    0.29
   5   1  17    1.11    0.31
  -1   5 -17    1.01    0.30
   5  -1  18   32.89    1.68
   5   1  18   31.73    1.81
  -1   5 -18   34.42    1.90
   1  -5 -18   32.26    1.90
  -1  -5 -18   30.88    1.86
   5  -1  19    2.56    0.40
  -1  -5 -19    3.21    0.57
   1  -5 -19    2.45    0.54
  -1   5 -19    3.10    0.51
   5  -1  20   41.10    2.07
  -1   5 -20   41.82    2.31
   1  -5 -20   38.73    2.26
  -1  -5 -20   42.45    2.29
   5  -1  21    0.21    0.26
  -1   5 -21    0.29    0.31
   1  -5 -21    0.43    0.40
  -1  -5 -21    0.15    0.40
   5  -1  22    0.82    0.32
  -1   5 -22    0.92    0.37
  -1  -5 -22    0.57    0.43
   1  -5 -22    0.40    0.41
   5  -1  23    0.42    0.32
   1  -5 -23    0.74    0.43
  -1  -5 -23    0.87    0.45
  -1   5 -23    0.75    0.38
  -1   5 -24   12.17    1.14
  -1  -5 -24   10.51    1.02
   1  -5 -24   10.83    1.06
  -1  -5 -25    0.29    0.43
   1  -5 -25   -0.04    0.49
  -1   5 -25    0.57    0.43
  -1   5 -26   33.75    2.24
  -1  -5 -26   34.37    2.10
   1  -5 -26   32.96    2.08
   1  -5 -27   -0.05    0.48
  -1  -5 -27    0.35    0.48
  -1   5 -27    0.29    0.47
   1  -5 -28   -0.28    0.51
  -1  -5 -28   -0.36    0.51
  -1  -5 -29   -0.41    0.51
  -5  -2 -30    0.25    0.39
  -5   2 -30   -0.34    0.46
  -5  -2 -29    0.65    0.46
  -5   2 -28    0.30    0.49
   5   2 -28    0.12    0.54
  -5  -2 -28    0.31    0.40
  -5  -2 -27   16.22    1.28
   5   2 -27   17.65    1.51
  -5   2 -27   16.76    1.48
   5  -2 -27   15.06    1.35
   5   2 -26    0.22    0.42
  -5  -2 -26   -0.22    0.40
   5  -2 -26   -0.19    0.54
  -5   2 -26    0.65    0.44
   5   2 -25    3.83    0.68
  -5   2 -25    4.38    0.72
   5  -2 -25    3.42    0.69
  -5  -2 -25    3.40    0.63
   5   2 -24    0.44    0.36
  -5   2 -24    0.74    0.40
  -5  -2 -24    0.68    0.38
   5  -2 -24    0.09    0.49
  -5  -2 -23    6.25    0.77
   5  -2 -23    7.11    0.85
   5   2 -23    8.69    0.92
  -5   2 -23    8.57    0.92
  -5  -2 -22    0.25    0.35
   5   2 -22    0.31    0.33
   5  -2 -22    0.20    0.36
  -5   2 -22    0.27    0.35
  -5  -2 -21   17.70    1.20
   5  -2 -21   16.03    1.29
  -5   2 -21   17.84    1.34
   5   2 -21   18.10    1.34
   5  -2 -20    0.98    0.40
  -5  -2 -20    1.03    0.37
   5   2 -20    1.07    0.38
  -5   2 -20    0.83    0.33
   2  -5  20    0.26    0.30
   5  -2 -19    1.96    0.44
  -5  -2 -19    1.50    0.39
   5   2 -19    1.96    0.42
  -5   2 -19    1.89    0.43
   2  -5  19    1.35    0.38
  -5  -2 -18    0.62    0.30
   2  -5  18    1.04    0.33
   5   2 -18    1.87    0.40
  -2   5  18    1.30    0.38
  -5   2 -18    1.29    0.37
  -5  -2 -17   28.43    1.59
   2  -5  17   28.94    1.63
   5   2 -17   29.29    1.71
  -5   2 -17   28.41    1.70
  -2   5  17   29.74    1.77
   5   2 -17   31.31    1.90
   2  -5  16    0.16    0.24
   5   2 -16   -0.03    0.20
  -2   5  16    0.14    0.22
  -5   2 -16    0.12    0.22
  -5  -2 -15   30.81    1.58
   2  -5  15   29.76    1.62
  -2   5  15   30.29    1.77
  -5   2 -15   29.39    1.67
   5   2 -15   29.43    1.66
   5   2 -15   30.35    1.80
  -5  -2 -14    2.87    0.38
  -2  -5  14    3.64    0.47
   2  -5  14    3.17    0.45
  -2   5  14    3.32    0.49
  -5   2 -14    3.43    0.45
   5   2 -14    3.60    0.45
   5   2 -14    3.13    0.54
  -5  -2 -13   16.53    0.98
  -2  -5  13   14.05    0.96
   2  -5  13   14.75    0.95
  -2   5  13   14.69    1.08
   5   2 -13   14.43    0.96
  -5   2 -13   13.40    0.94
   5   2 -13   13.89    1.03
  -2   5  12    1.44    0.34
  -5  -2 -12    1.08    0.25
  -2  -5  12    1.37    0.28
   2  -5  12    1.15    0.27
  -5   2 -12    0.97    0.25
   5   2 -12    1.27    0.34
  -5  -2 -11   44.45    1.90
  -2   5  11   38.86    2.10
  -2  -5  11   41.04    1.98
   2  -5  11   38.40    1.94
  -5   2 -11   38.68    1.93
   5   2 -11   39.21    2.00
  -2   5  10    2.50    0.39
  -5  -2 -10    2.11    0.27
   5  -2 -10    2.29    0.44
   5   2 -10    2.38    0.38
  -2  -5  10    2.01    0.31
  -5   2 -10    2.09    0.29
  -2  -5   9   14.72    0.92
   5   2  -9   17.22    0.99
  -5  -2  -9   14.99    0.81
  -2   5   9   15.02    0.97
   2   5   9   14.41    0.90
   5  -2  -9   17.49    1.09
   5   2  -9   15.75    0.88
  -5   2  -9   14.75    0.87
   5   2  -8   16.92    0.94
  -2   5   8   13.47    0.89
  -5  -2  -8   14.37    0.74
   2   5   8   13.35    0.85
   5  -2  -8   16.11    1.01
   5   2  -8   13.34    0.79
   5   2  -8   17.13    1.04
  -5   2  -8   12.63    0.78
  -2  -5   8   13.72    0.86
  -2  -5   7   11.03    0.74
   5   2  -7   13.83    0.81
  -2   5   7   11.75    0.79
   2   5   7   10.78    0.71
   5  -2  -7   10.70    0.80
  -5   2  -7   11.41    0.66
   5   2  -7   13.66    0.90
   5   2  -7   10.95    0.67
  -5  -2  -7   11.35    0.60
  -2  -5   6    6.16    0.51
  -5   2  -6    6.72    0.41
   5   2  -6    8.12    0.59
  -2   5   6    6.23    0.54
   5  -2  -6    7.71    0.55
   5  -2  -6    6.55    0.59
   5   2  -6    7.06    0.44
  -5   2  -6    5.72    0.42
   5   2  -6    9.41    0.71
   2   5   6    6.61    0.51
  -5  -2  -6    6.87    0.38
  -5   2  -5  103.67    4.37
   5  -2  -5   99.15    4.62
   5   2  -5  138.54    4.70
   5  -2  -5  116.81    4.54
   5   2  -5  146.71    4.92
  -5   2  -5   96.08    4.38
  -5  -2  -5  111.58    4.33
   2   5   5  110.73    4.52
  -2   5   5  104.88    4.57
   5  -2  -4    1.34    0.21
   2   5   4    1.18    0.21
  -2   5   4    1.43    0.25
   5  -2  -4    1.18    0.28
   5   2  -4    2.18    0.41
   5   2  -4    1.92    0.31
  -2   5   3    8.61    0.60
   2   5   3    8.15    0.55
  -5   2  -3    8.32    0.49
   5  -2  -3    7.54    0.66
   5  -2  -2    4.03    0.32
  -5   2  -2    4.28    0.28
  -2   5   2    3.51    0.36
   2   5   2    3.71    0.35
   5  -2  -2    4.46    0.48
   5  -2  -1   72.43    2.82
  -5   2  -1   72.64    2.77
   2  -5   1   64.88    2.91
   5  -2  -1   57.51    3.01
  -2  -5   1   66.49    2.80
  -2   5   1   63.38    2.92
  -5   2   0    1.07    0.16
  -5  -2   0    1.04    0.12
  -2   5   0    0.83    0.23
   5  -2   0    1.04    0.17
  -2  -5   0    0.58    0.17
  -5   2   1   46.25    2.49
   2  -5  -1   49.39    2.41
  -5  -2   1   57.13    2.27
  -2   5  -1   54.59    2.47
   5  -2   1   51.01    2.29
  -5  -2   2    4.40    0.44
  -5   2   2    4.85    0.35
  -5   2   2    5.46    0.55
   2  -5  -2    3.98    0.38
   2  -5  -2    3.35    0.39
  -5  -2   2    4.26    0.29
   5   2   2    4.42    0.24
  -2   5  -2    4.00    0.41
  -5  -2   3    9.27    0.64
  -2   5  -3    7.05    0.51
   5   2   3    7.32    0.35
   2   5  -3    7.43    0.51
  -5   2   3    9.67    0.73
   2  -5  -3    8.33    0.57
  -2  -5  -3    8.24    0.59
  -2   5  -4    1.20    0.22
  -5   2   4    1.15    0.17
   5   2   4    1.26    0.18
  -5  -2   4    1.86    0.29
   2   5  -4    1.15    0.20
  -2  -5  -4    1.11    0.24
  -2   5  -5   98.25    4.17
  -2   5  -5   96.22    4.18
  -5   2   5   95.92    4.11
   5   2   5   93.34    4.11
  -2  -5  -5   99.40    4.20
  -2  -5  -6    6.25    0.51
  -5   2   6    6.36    0.46
   5   2   6    6.20    0.47
  -2   5  -6    6.59    0.51
   2   5  -7   18.22    0.81
  -2  -5  -7   16.55    0.99
   5   2   7   16.99    0.96
  -5   2   7   17.69    0.97
  -2   5  -7   17.98    0.99
   2   5  -8   12.00    0.63
  -2   5  -8   14.11    0.82
  -2  -5  -8   13.12    0.83
   5   2   8   12.50    0.79
  -5   2   8   13.62    0.80
   2   5  -9   15.56    0.81
  -2  -5  -9   16.01    0.98
  -5   2   9   17.86    0.98
   5   2   9   17.09    0.98
  -2   5  -9   17.34    0.98
  -2  -5 -10    2.25    0.35
  -5   2  10    2.00    0.30
   5   2  10    1.59    0.29
   5  -2  10    2.49    0.27
  -2  -5 -11   38.90    2.04
   5   2  11   43.46    2.06
  -5   2  11   41.94    2.03
   5  -2  11   43.77    1.93
  -2  -5 -12    1.23    0.32
   2  -5 -12    0.97    0.34
  -5   2  12    1.35    0.27
   5   2  12    1.19    0.26
   5  -2  12    1.53    0.25
   2  -5 -13   15.90    1.07
  -2  -5 -13   12.62    0.94
  -2   5 -13   14.46    0.98
   5   2  13   12.75    0.91
  -5   2  13   13.89    0.93
   5  -2  13   13.88    0.83
   5  -2  14    3.38    0.37
  -5   2  14    3.28    0.42
   5   2  14    3.47    0.44
  -2   5 -14    3.43    0.46
  -2  -5 -14    2.65    0.44
   2  -5 -14    2.76    0.49
   5  -2  15   26.27    1.42
  -2   5 -15   29.68    1.62
  -5   2  15   27.18    1.54
   5   2  15   27.72    1.55
  -2  -5 -15   28.28    1.59
   2  -5 -15   27.68    1.65
  -2  -5 -16   -0.20    0.35
   2  -5 -16    0.03    0.31
   5  -2  16   -0.06    0.19
  -5   2  16    0.06    0.20
  -2   5 -16    0.09    0.22
   5   2  16    0.42    0.22
   5  -2  17   31.06    1.57
   5   2  17   29.86    1.68
  -2   5 -17   30.25    1.74
  -5   2  17   30.46    1.69
  -2  -5 -17   26.89    1.70
   2  -5 -17   28.03    1.77
  -2  -5 -18    0.84    0.41
   2  -5 -18    1.16    0.45
   5   2  18    1.51    0.34
  -2   5 -18    1.32    0.36
   5  -2  18    1.02    0.30
   2  -5 -19    0.75    0.43
  -2  -5 -19    1.01    0.43
  -5   2  19    1.42    0.34
   5   2  19    1.26    0.34
  -2   5 -19    1.37    0.37
   5  -2  19    1.72    0.36
  -2  -5 -20    0.39    0.40
   2  -5 -20    0.51    0.40
  -2   5 -20    0.70    0.35
   5  -2  20    0.39    0.27
   2  -5 -21   16.72    1.36
  -2  -5 -21   19.08    1.36
  -2   5 -21   20.77    1.43
   5  -2  21   20.05    1.24
  -2  -5 -22    0.30    0.43
   2  -5 -22    0.62    0.47
  -2   5 -22    0.44    0.34
   5  -2  22    0.17    0.29
   2  -5 -23    7.96    0.90
  -2  -5 -23    6.41    0.81
  -2   5 -23    7.61    0.88
  -2   5 -24    1.63    0.49
   2  -5 -24    0.44    0.47
  -2  -5 -24    0.73    0.48
  -2   5 -25    3.53    0.66
  -2  -5 -25    3.35    0.63
   2  -5 -25    3.39    0.67
  -2   5 -26    0.16    0.46
  -2  -5 -26   -0.04    0.44
   2  -5 -26    0.14    0.45
  -2   5 -27   18.74    1.57
   2  -5 -27   16.21    1.39
  -2  -5 -27   17.72    1.40
  -2  -5 -28    0.18    0.53
   2  -5 -28    0.05    0.54
  -2  -5 -29    0.32    0.59
  -5  -3 -30    0.98    0.52
  -5  -3 -29    0.12    0.46
  -5  -3 -28   10.59    1.04
  -5   3 -28   10.67    1.21
   5   3 -28   10.05    1.18
   5   3 -27    0.17    0.40
  -5   3 -27    0.34    0.47
   5  -3 -27    0.10    0.51
  -5  -3 -27   -0.04    0.46
  -5   3 -26    6.06    0.87
   5   3 -26    7.09    0.94
  -5  -3 -26    5.24    0.75
   5  -3 -26    4.40    0.79
  -5  -3 -25   -0.04    0.44
   5   3 -25    0.36    0.36
  -5   3 -25    0.16    0.43
   5  -3 -25   -0.37    0.50
  -5  -3 -24    0.46    0.39
  -5   3 -24    0.54    0.38
   5   3 -24    0.54    0.41
   5  -3 -24    0.80    0.50
  -5   3 -23    0.09    0.32
   5   3 -23    0.33    0.33
   5   3 -23   -0.24    0.74
  -5  -3 -23   -0.14    0.40
   5  -3 -23   -0.04    0.44
   5   3 -22   35.93    2.14
  -5   3 -22   37.40    2.16
   5   3 -22   33.62    2.20
   5  -3 -22   33.07    2.07
  -5  -3 -22   34.00    1.95
   5   3 -21   -0.04    0.38
  -5   3 -21    0.25    0.37
   5   3 -21   -0.05    0.55
   5  -3 -21    0.32    0.44
  -5  -3 -21    0.34    0.34
   5  -3 -20    1.53    0.45
  -5  -3 -20    1.36    0.41
   3  -5  20    1.48    0.39
  -5   3 -20    1.13    0.40
   5   3 -20    1.87    0.47
   5   3 -19   -0.17    0.57
  -5  -3 -19    0.59    0.31
   5  -3 -19    0.98    0.40
   3  -5  19    0.81    0.33
   5   3 -19    1.02    0.36
  -5   3 -19    0.59    0.32
   5  -3 -18    0.04    0.35
  -5  -3 -18   -0.05    0.29
   3  -5  18   -0.03    0.29
  -3   5  18    0.29    0.28
   3   5  18    0.11    0.27
  -5   3 -18    0.14    0.27
   5   3 -18    0.14    0.25
   5   3 -17    0.68    0.46
   5  -3 -17    0.63    0.41
  -5  -3 -17    0.65    0.31
  -3  -5  17    0.51    0.28
   3  -5  17    0.62    0.31
   5   3 -17    0.58    0.29
  -3   5  17    0.65    0.30
  -5   3 -17    0.45    0.28
   3   5  17    0.89    0.31
   5   3 -16   42.09    2.23
  -5  -3 -16   38.46    2.02
   3  -5  16   38.88    2.04
  -3  -5  16   42.01    2.14
  -3   5  16   42.23    2.22
   3   5  16   38.74    2.17
  -5   3 -16   39.72    2.11
   5   3 -16   41.33    2.12
   5   3 -15    1.11    0.41
  -5  -3 -15    0.46    0.29
   3  -5  15    0.91    0.28
  -3  -5  15    0.87    0.30
  -3   5  15    1.07    0.30
   3   5  15    0.83    0.28
   5   3 -15    0.88    0.29
  -5   3 -15    0.79    0.27
   5   3 -14    2.40    0.47
  -5  -3 -14    3.04    0.40
   3  -5  14    2.78    0.39
  -3  -5  14    3.41    0.45
  -3   5  14    2.92    0.45
   5   3 -14    2.50    0.39
   3   5  14    3.04    0.46
  -5   3 -14    3.27    0.42
   5   3 -13    3.88    0.55
  -5  -3 -13    4.85    0.49
  -3  -5  13    4.36    0.51
   3  -5  13    5.08    0.50
  -5   3 -13    4.91    0.50
   5   3 -13    4.78    0.49
  -3   5  13    4.81    0.57
   3   5  13    5.43    0.59
  -3  -5  12   17.31    1.06
   5   3 -12   16.48    1.08
  -5  -3 -12   17.33    0.98
   5   3 -12   16.26    1.01
  -5   3 -12   16.27    1.02
  -3   5  12   16.12    1.12
   3   5  12   16.52    1.14
  -5  -3 -11    7.65    0.57
   3   5  11    7.78    0.71
  -3   5  11    7.46    0.71
   5   3 -11    7.58    0.68
  -5   3 -11    8.22    0.62
  -3  -5  11    8.28    0.64
  -3  -5  10   95.36    4.34
   5   3 -10  114.63    4.42
   5  -3 -10  108.34    4.68
  -3   5  10  106.64    4.56
   3   5  10  102.55    4.53
  -5   3 -10   97.52    4.30
  -5  -3 -10  100.22    4.24
  -3  -5   9    0.71    0.21
   3   5   9    0.66    0.21
   5   3  -9    0.88    0.24
   5   3  -9    0.63    0.31
  -5   3  -9    0.74    0.18
  -5  -3  -9    0.74    0.18
  -3  -5   8   13.62    0.87
   5   3  -8   18.09    0.96
   3   5   8   13.96    0.86
  -3   5   8   14.32    0.93
   5  -3  -8   13.61    0.98
  -5   3  -8   13.99    0.82
   5  -3  -8   16.92    1.15
   5   3  -8   16.25    1.02
   5   3  -8   14.00    0.82
  -5  -3  -8   14.92    0.78
  -5   3  -7    8.12    0.51
  -3  -5   7    7.75    0.58
   5   3  -7    9.54    0.65
   3   5   7    7.67    0.56
  -3   5   7    7.29    0.62
   5   3  -7    9.69    0.74
   5  -3  -7    8.79    0.86
  -5  -3  -7    7.94    0.48
  -5  -3  -6   14.72    0.73
  -3  -5   6   13.37    0.84
  -5   3  -6   14.66    0.77
   5   3  -6   18.18    0.96
   5  -3  -6   11.32    0.90
   3   5   6   13.95    0.82
   5  -3  -6   16.46    1.10
   5   3  -6   18.70    1.05
  -3   5   6   13.86    0.88
   5  -3  -6   12.65    0.85
  -5  -3  -5    0.29    0.12
  -5   3  -5    0.17    0.10
   5  -3  -5    0.38    0.23
   5  -3  -5    0.27    0.31
   5   3  -5    0.18    0.29
  -3   5   5    0.13    0.17
   5  -3  -5    0.09    0.15
   3   5   5    0.24    0.14
   5  -3  -4   94.78    3.99
  -3  -5   4   79.56    3.47
   5  -3  -4   73.81    3.73
  -5   3  -4   85.13    3.60
  -3   5   4   86.51    3.69
   5  -3  -4   95.93    3.68
   3   5   4   85.92    3.61
   5  -3  -3    3.67    0.45
  -5   3  -3    4.66    0.54
  -3  -5   3    4.02    0.29
  -5   3  -3    4.92    0.38
   3   5   3    4.96    0.42
  -3   5   3    4.73    0.43
   5  -3  -3    4.73    0.40
   3  -5   2   10.79    0.74
  -5   3  -2   11.20    0.88
  -5   3  -2   11.26    0.65
   3   5   2   12.91    0.72
  -3   5   2   12.55    0.77
   5  -3  -2   12.09    0.70
  -5   3  -1   12.78    0.80
   3  -5   1   11.35    0.63
  -5   3  -1    2.42    0.26
  -3  -5   1    1.74    0.30
  -3   5   1    2.35    0.36
   5  -3  -1    1.99    0.27
  -3   5   1    1.52    0.27
   3   5   1    1.80    0.26
   5   3   0   46.70    1.95
  -3   5   0   43.42    2.08
  -5   3   0   47.35    2.34
   3  -5   0   44.69    2.17
  -3   5   0   46.31    2.15
   5  -3   0   49.59    2.09
  -5   3   0   49.91    2.03
   5   3   1    1.47    0.15
   3  -5  -1    1.84    0.33
  -5   3   1    1.98    0.24
   5  -3   1    1.33    0.22
  -3   5  -1    1.63    0.28
   5   3   2    9.62    0.49
   3   5  -2    8.52    0.60
  -5  -3   2   12.72    0.60
  -5  -3   2   11.76    0.72
  -5   3   2   11.52    0.63
   3  -5  -2    7.79    0.66
  -3   5  -2   10.52    0.70
  -5   3   2    9.49    0.77
   5   3   2   10.41    0.53
  -3   5  -2    9.65    0.69
  -3   5  -3    4.23    0.45
  -5  -3   3    5.92    0.37
  -3   5  -3    6.01    0.52
  -5  -3   3    5.96    0.48
  -5   3   3    5.96    0.43
   3   5  -3    4.32    0.44
   3  -5  -3    5.09    0.51
  -5   3   3    4.38    0.53
   5   3   3    4.37    0.30
  -5  -3   4  115.76    4.46
  -3   5  -4  103.30    4.61
   5   3   4  103.16    4.36
  -5   3   4  116.53    4.54
   3   5  -4  102.61    4.55
   3  -5  -4  115.02    4.67
  -3  -5  -4  103.26    4.54
  -5  -3   5    0.24    0.12
  -3   5  -5    0.22    0.21
  -5  -3   5    0.18    0.19
  -3  -5  -5    0.12    0.17
   3  -5  -5    0.75    0.29
   3   5  -5    0.11    0.20
   5   3   5    0.22    0.09
   5   3   6   16.15    0.95
  -5   3   6   16.48    0.96
  -3   5  -6   16.37    0.95
  -5  -3   6   17.51    0.91
  -3  -5  -6   16.26    0.94
  -3  -5  -7    7.60    0.58
  -5   3   7    7.99    0.59
   5   3   7    8.16    0.60
  -5  -3   7    8.77    0.57
  -3   5  -7    8.36    0.59
   3   5  -8   13.66    0.73
  -3   5  -8   14.56    0.85
  -3  -5  -8   12.55    0.82
  -5   3   8   14.59    0.88
   5   3   8   13.52    0.86
  -3   5  -9    0.61    0.19
   3   5  -9    0.59    0.19
  -3  -5  -9    0.70    0.22
   5   3   9    0.80    0.21
  -5   3   9    1.33    0.30
   3   5 -10   94.18    4.22
  -5   3  10  105.17    4.42
   5   3  10  102.34    4.41
  -3   5 -10  109.84    4.37
  -3  -5 -10  107.36    4.38
  -3  -5 -11    6.91    0.61
   5   3  11    6.41    0.59
  -5   3  11    7.56    0.63
   3   5 -12   16.77    0.99
  -3  -5 -12   16.44    1.04
   3  -5 -12   16.13    1.12
  -5   3  12   16.91    1.07
   5   3  12   15.72    1.04
   5  -3  12   16.95    0.96
  -3  -5 -13    4.39    0.52
   3  -5 -13    3.79    0.55
  -3   5 -13    5.41    0.55
   3   5 -13    4.56    0.50
  -5   3  13    5.41    0.55
   5   3  13    4.46    0.51
   5  -3  13    4.94    0.45
  -3  -5 -14    2.80    0.45
   3  -5 -14    2.35    0.47
  -3   5 -14    3.07    0.43
   3   5 -14    3.12    0.43
  -5   3  14    3.06    0.43
   5   3  14    3.02    0.43
   5  -3  14    3.08    0.37
   3  -5 -15    0.66    0.36
  -3  -5 -15    1.30    0.38
   5  -3  15    0.70    0.25
  -3   5 -15    0.84    0.28
   3   5 -15    0.80    0.28
  -5   3  15    0.67    0.27
   5   3  15    0.69    0.26
  -3  -5 -16   43.59    2.20
   5  -3  16   42.91    2.06
   3   5 -16   42.74    2.21
  -3   5 -16   43.43    2.23
   3  -5 -16   42.14    2.29
  -5   3  16   40.83    2.17
   5   3  16   40.12    2.16
  -3  -5 -17    0.83    0.37
   3  -5 -17    0.72    0.41
  -3   5 -17    0.61    0.29
  -5   3  17    1.28    0.30
   5   3  17    0.55    0.23
   3   5 -17    0.89    0.29
   5  -3  17    0.53    0.25
  -3  -5 -18   -0.09    0.38
   3  -5 -18   -0.19    0.42
   3   5 -18   -0.03    0.21
  -5   3  18   -0.06    0.29
  -3   5 -18    0.34    0.27
   5   3  18    0.03    0.23
   5  -3  18   -0.02    0.22
   3  -5 -19    1.09    0.45
  -3  -5 -19    0.69    0.35
   5   3  19    0.76    0.32
  -3   5 -19    0.73    0.29
   3   5 -19    0.84    0.32
  -5   3  19    0.73    0.31
   5  -3  19    0.66    0.28
  -3  -5 -20    0.55    0.39
   3  -5 -20    0.92    0.44
  -3   5 -20    0.97    0.40
   3   5 -20    0.08    0.39
   5  -3  20    1.16    0.33
   3  -5 -21    0.12    0.45
  -3  -5 -21    0.04    0.40
   3   5 -21   -0.08    0.35
  -3   5 -21    0.38    0.33
   5  -3  21    0.20    0.30
   3  -5 -22   34.10    2.13
  -3  -5 -22   35.33    2.09
   3   5 -22   39.45    2.22
  -3   5 -22   40.38    2.25
   5  -3  22   34.11    1.94
   3   5 -23    0.28    0.29
  -3   5 -23    0.61    0.39
  -3  -5 -23   -0.23    0.45
   3  -5 -23   -0.04    0.47
   3   5 -24    0.20    0.35
  -3   5 -24    0.55    0.40
  -3  -5 -24    0.28    0.41
   3  -5 -24    0.72    0.48
  -3   5 -25    0.21    0.38
   3   5 -25   -0.21    0.40
  -3  -5 -25   -0.12    0.48
   3  -5 -25    0.23    0.44
  -3   5 -26    6.24    0.91
   3   5 -26    5.71    0.88
   3  -5 -26    6.41    0.86
  -3  -5 -26    5.44    0.79
   3   5 -27   -0.23    0.58
  -3   5 -27   -0.46    0.55
   3  -5 -27    0.05    0.51
  -3  -5 -27   -0.09    0.54
  -3  -5 -28    8.81    1.02
  -3  -5 -29   -0.49    0.56
  -5  -4 -29    2.92    0.66
  -5  -4 -28    0.33    0.48
   5   4 -27   18.76    1.57
  -5   4 -27   18.31    1.57
   5  -4 -27   15.08    1.38
  -5  -4 -27   16.11    1.31
   5   4 -26    0.16    0.46
  -5   4 -26    0.17    0.46
   5  -4 -26    0.53    0.54
  -5  -4 -26    0.27    0.39
   5   4 -25   11.76    1.18
  -5   4 -25   12.62    1.22
   5  -4 -25   10.56    1.13
  -5  -4 -25   11.55    1.06
   5   4 -24    0.69    0.40
  -5   4 -24    0.50    0.41
  -5  -4 -24    0.81    0.43
   5  -4 -24    0.69    0.41
   5   4 -23   18.84    1.60
   5   4 -23   21.52    9.62
  -5   4 -23   21.39    1.57
   5  -4 -23   21.99    1.56
  -5  -4 -23   20.17    1.40
   5   4 -22   -0.04    0.63
   5   4 -22    0.75    0.36
  -5   4 -22    0.27    0.34
  -5  -4 -22    0.85    0.42
   5  -4 -22    0.65    0.42
   5   4 -21   26.88    1.76
   5   4 -21   23.26    1.60
  -5   4 -21   23.25    1.62
  -5  -4 -21   22.84    1.48
   5  -4 -21   23.46    1.61
   5  -4 -20    0.89    0.43
   4  -5  20    0.74    0.35
   5   4 -20    1.58    0.58
  -5  -4 -20    1.02    0.41
   5   4 -20    1.69    0.40
  -5   4 -20    0.75    0.35
   5   4 -19   16.45    1.28
   4  -5  19   15.82    1.08
   5   4 -19   15.30    1.17
  -5   4 -19   15.04    1.16
  -5  -4 -19   13.48    1.05
   5  -4 -19   14.95    1.20
   5  -4 -18    2.97    0.53
   4  -5  18    3.12    0.46
   5   4 -18    2.76    0.59
  -5  -4 -18    2.62    0.49
   4   5  18    2.07    0.45
  -5   4 -18    3.69    0.53
   5   4 -18    3.35    0.50
  -4   5  18    2.31    0.49
   5  -4 -17   32.76    1.95
   4  -5  17   31.85    1.78
  -4  -5  17   34.42    1.90
   5   4 -17   33.49    1.94
  -5  -4 -17   32.57    1.81
  -5   4 -17   35.70    1.91
  -4   5  17   35.07    1.95
   5   4 -17   33.95    1.89
   4   5  17   33.67    1.93
   5  -4 -16    0.03    0.38
   5   4 -16   -0.06    0.40
  -4  -5  16    0.40    0.27
   4  -5  16    0.41    0.26
  -5  -4 -16    0.22    0.31
   4   5  16    0.54    0.27
  -5   4 -16    0.09    0.25
  -4   5  16    0.24    0.23
   5   4 -16    0.06    0.24
   5   4 -15   39.28    2.17
  -4  -5  15   43.11    2.18
   4  -5  15   40.76    2.08
  -5  -4 -15   43.12    2.09
   5   4 -15   43.53    2.17
  -5   4 -15   43.51    2.18
  -4   5  15   42.07    2.25
   4   5  15   40.71    2.22
   5   4 -14   -0.19    0.35
  -4  -5  14    0.03    0.21
  -4   5  14    0.06    0.22
  -5   4 -14    0.31    0.18
   4   5  14    0.09    0.22
   5   4 -14    0.08    0.14
  -5  -4 -14   -0.06    0.24
  -5  -4 -13   33.70    1.64
  -4  -5  13   30.52    1.68
   5   4 -13   29.62    1.70
   5   4 -13   31.52    1.67
  -5   4 -13   33.59    1.70
  -4   5  13   31.39    1.78
   4   5  13   30.83    1.77
  -5  -4 -12    4.57    0.46
  -4  -5  12    4.24    0.48
   5   4 -12    4.69    0.47
  -5   4 -12    4.15    0.45
  -4   5  12    4.76    0.57
   4   5  12    4.39    0.54
   5   4 -12    4.45    0.51
  -5  -4 -11   76.01    3.14
  -4  -5  11   70.94    3.20
   5   4 -11   67.92    3.19
  -5   4 -11   73.18    3.19
   5   4 -11   73.53    3.18
   4   5  11   67.87    3.30
  -4   5  11   70.60    3.34
  -4  -5  10    4.07    0.43
   5   4 -10    4.52    0.48
   4   5  10    3.69    0.49
  -4   5  10    3.75    0.49
   5  -4 -10    5.17    0.67
  -5   4 -10    4.19    0.42
  -5  -4 -10    3.47    0.38
  -5   4  -9   50.93    2.20
  -4  -5   9   45.68    2.23
   5   4  -9   49.74    2.27
  -4   5   9   50.78    2.43
   4   5   9   47.24    2.38
   4   5   9   46.87    2.21
   5  -4  -9   44.99    2.46
   5   4  -9   55.70    2.42
   5  -4  -9   48.71    2.52
  -5  -4  -9   47.18    2.16
  -4  -5   8   10.07    0.69
  -5   4  -8   10.66    0.67
   5   4  -8   11.68    0.75
   4   5   8   10.04    0.67
  -4   5   8    9.64    0.75
   5  -4  -8   10.13    0.87
   5   4  -8   11.07    0.81
   5  -4  -8    9.09    0.89
  -5  -4  -8   10.39    0.63
  -5   4  -7   65.62    2.79
  -4  -5   7   64.79    2.85
   5   4  -7   68.49    2.90
  -5  -4  -7   63.63    2.74
   5  -4  -7   64.97    3.15
   5   4  -7   74.17    3.03
  -4   5   7   64.99    2.92
   4   5   7   64.67    2.80
   4   5   6    5.19    0.43
  -4   5   6    4.66    0.48
  -5   4  -6    5.17    0.41
  -4  -5   6    5.18    0.44
   5   4  -6    6.59    0.61
   5  -4  -6    4.30    0.52
   5  -4  -6    5.07    0.64
  -5  -4  -6    5.34    0.40
  -4  -5   5  101.24    4.40
  -4   5   5  101.01    4.44
   5  -4  -5  105.87    4.72
  -4  -5   5  106.11    4.32
   4   5   5   99.52    4.33
  -5  -4  -5  105.49    4.31
   5   4  -4    2.83    0.49
   5  -4  -4    1.99    0.49
   5  -4  -4    3.79    0.39
   4   5   4    3.20    0.31
  -4   5   4    3.34    0.38
  -5   4  -4    3.61    0.38
  -5   4  -4    3.04    0.48
  -4  -5   4    3.07    0.30
  -4   5   3   30.47    1.58
   4   5   3   30.53    1.50
   5  -4  -3   32.56    1.59
  -5   4  -3   33.97    1.58
  -4  -5   3   36.43    1.52
  -5   4  -3   31.17    1.78
   4   5   2    7.60    0.58
   5  -4  -2    9.28    0.66
  -5   4  -2   11.56    0.89
   5   4  -2    8.93    0.56
  -4   5   2    9.30    0.71
  -4  -5   2   10.66    0.75
  -4   5   2   10.91    0.70
   5  -4  -1   78.22    3.24
   4   5   1   78.36    3.16
  -5   4  -1   72.61    3.43
   4  -5   1   65.73    3.28
   5   4  -1   74.76    3.09
  -4   5   1   69.06    3.32
  -4   5   1   71.60    3.27
  -5   4  -1   72.24    3.15
  -4   5   1   70.21    3.19
  -5   4   0   15.99    1.11
   4  -5   0   14.15    0.88
   5   4   0    7.78    0.53
  -4   5   0   22.73    0.98
  -4   5   0   17.51    0.97
   5  -4   0   11.62    0.74
   4  -5   0    6.03    0.61
  -4   5   0    6.77    0.75
  -5   4   0   13.32    0.71
   4  -5  -1   61.39    3.17
   5   4   1   69.46    2.94
   4   5  -1   75.36    3.06
  -5   4   1   67.82    3.28
  -5   4   1   63.90    3.19
  -4   5  -1   66.63    3.20
  -5   4   1   69.98    3.04
  -4   5  -1   68.61    3.11
  -4   5  -2   14.18    0.84
   5   4   2    9.67    0.56
   4   5  -2    8.69    0.59
  -4   5  -2   12.73    0.84
   4  -5  -2    7.84    0.71
  -5  -4   2   10.88    0.79
  -5   4   2    8.14    0.74
  -5   4   2    9.63    0.63
  -4   5  -3   29.11    1.58
   4   5  -3   39.79    1.58
  -5  -4   3   37.32    1.53
  -5  -4   3   32.20    1.57
  -4   5  -3   30.67    1.69
  -5   4   3   30.32    1.53
  -5   4   3   29.41    1.67
  -5  -4   3   42.66    1.82
   5   4   3   27.63    1.40
  -5  -4   4    3.91    0.34
   4   5  -4    3.51    0.34
  -4   5  -4    3.75    0.47
  -5  -4   4    3.62    0.38
  -5   4   4    3.99    0.38
   4  -5  -4    3.51    0.49
   4   5  -4    4.29    0.47
   5   4   4    3.46    0.29
  -4  -5  -4    3.16    0.35
  -4   5  -4    3.07    0.39
  -5  -4   5  114.63    4.41
  -4   5  -5   99.82    4.61
  -5   4   5   98.33    4.44
   5   4   5  102.75    4.30
   4   5  -5  105.73    4.54
   4  -5  -5  106.88    4.66
  -4  -5  -5  103.35    4.42
  -4   5  -6    5.37    0.44
  -5  -4   6    5.90    0.44
  -4   5  -6    4.44    0.55
  -5  -4   6    6.62    0.54
   4  -5  -6    5.77    0.65
   4   5  -6    5.53    0.52
  -4  -5  -6    5.11    0.46
   5   4   6    5.09    0.38
  -5   4   6    5.00    0.48
  -4  -5  -7   58.92    2.52
   5   4   7   50.97    2.40
  -5   4   7   55.97    2.60
   4  -5  -7   60.55    2.77
   4   5  -7   58.07    2.60
  -4   5  -7   56.39    2.53
  -5  -4   7   62.67    2.54
   4   5  -8    9.98    0.63
  -4   5  -8   10.13    0.67
  -5  -4   8   10.65    0.69
  -5   4   8    9.32    0.71
   5   4   8   10.10    0.73
   4   5  -8    9.54    0.71
  -4  -5  -8    9.12    0.65
   4   5  -9   44.60    2.10
  -4  -5  -9   48.08    2.17
   5   4   9   44.16    2.25
  -5   4   9   46.97    2.27
  -4   5  -9   49.38    2.18
  -5  -4   9   49.27    2.20
   4   5 -10    4.06    0.42
  -4  -5 -10    4.45    0.45
  -5   4  10    4.31    0.47
  -5  -4  10    4.02    0.43
  -4   5 -10    4.19    0.41
   4   5 -11   64.77    2.92
   4  -5 -11   64.15    3.08
  -4  -5 -11   66.98    2.97
  -5   4  11   68.93    3.08
   5   4  11   64.92    3.05
  -5  -4  11   67.11    2.98
   4   5 -12    4.26    0.47
  -5  -4  12    4.59    0.48
   5   4  12    3.71    0.48
  -5   4  12    4.76    0.53
  -4  -5 -12    4.64    0.49
   4  -5 -12    4.40    0.55
   4  -5 -13   26.27    1.63
  -4  -5 -13   27.57    1.53
   4   5 -13   28.87    1.52
  -5  -4  13   28.22    1.55
  -4   5 -13   29.81    1.59
   4   5 -13   29.92    1.57
  -5   4  13   28.54    1.60
   5   4  13   27.25    1.58
   4  -5 -14   -0.19    0.32
  -4  -5 -14   -0.19    0.31
  -5  -4  14    0.13    0.19
   4   5 -14   -0.21    0.30
   4   5 -14    0.08    0.18
  -4   5 -14    0.05    0.20
   5   4  14   -0.09    0.24
  -5   4  14   -0.06    0.22
  -4  -5 -15   38.63    2.03
   4  -5 -15   39.59    2.18
   4   5 -15   40.27    2.04
  -5  -4  15   40.42    2.08
   5  -4  15   38.08    1.95
   4   5 -15   41.50    2.09
  -4   5 -15   41.40    2.09
  -5   4  15   39.35    2.09
   5   4  15   38.40    2.08
   5  -4  16    0.31    0.23
  -5  -4  16    0.15    0.29
   4   5 -16    0.25    0.39
   4   5 -16    0.33    0.22
  -4   5 -16    0.27    0.25
   5   4  16    0.46    0.25
  -5   4  16    0.40    0.24
  -4  -5 -16    0.27    0.29
   4  -5 -16    0.18    0.35
  -4  -5 -17   33.44    1.86
   4  -5 -17   34.41    2.01
   4   5 -17   34.94    1.92
   5  -4  17   36.01    1.81
  -5  -4  17   34.61    1.91
   4   5 -17   34.22    1.91
  -5   4  17   32.04    1.88
   5   4  17   31.71    1.87
  -4   5 -17   35.20    1.93
   5  -4  18    2.67    0.42
   4   5 -18    2.08    0.55
   4  -5 -18    2.40    0.55
  -4  -5 -18    2.74    0.49
  -5   4  18    2.46    0.45
  -4   5 -18    3.36    0.51
   5   4  18    2.50    0.46
   4   5 -18    2.43    0.46
   5  -4  19   16.17    1.10
   4   5 -19   17.88    1.26
   4  -5 -19   15.63    1.26
  -4  -5 -19   15.04    1.16
  -4   5 -19   16.51    1.23
   4   5 -19   17.33    1.24
   5  -4  20    0.80    0.34
   4   5 -20    1.06    0.53
   4  -5 -20    1.28    0.51
  -4  -5 -20    0.56    0.37
   4   5 -20    0.20    0.40
  -4   5 -20    0.87    0.37
   5  -4  21   22.72    1.40
   4  -5 -21   22.10    1.57
  -4  -5 -21   25.22    1.53
  -4   5 -21   26.76    1.65
   4   5 -21   28.07    1.67
  -4  -5 -22    0.36    0.39
   4  -5 -22    0.35    0.44
  -4   5 -22    0.76    0.36
   4   5 -22    0.44    0.35
   4   5 -22    0.27    0.59
   4  -5 -23   19.72    1.53
  -4   5 -23   22.47    1.61
   4   5 -23   23.51    1.63
  -4  -5 -23   20.47    1.45
  -4   5 -24    0.55    0.42
   4   5 -24    0.05    0.41
   4  -5 -24    0.46    0.49
  -4  -5 -24    0.85    0.44
   4  -5 -25   12.05    1.16
   4   5 -25   14.20    1.28
  -4   5 -25   12.57    1.23
  -4  -5 -25   11.45    1.08
   4   5 -26    0.71    0.47
  -4   5 -26    0.28    0.49
  -4  -5 -26    0.54    0.48
   4  -5 -26    0.67    0.57
   4  -5 -27   13.57    1.32
  -4  -5 -27   16.16    1.32
   4   5 -27   16.43    1.49
  -4   5 -27   17.93    1.54
  -4  -5 -28   -0.26    0.53
  -4  -5 -29    3.89    0.77
   5  -5   0    8.54    0.74
   5   5   0    8.47    0.54
  -5   5   0    7.35    0.68
  -5   5   0    9.27    0.78
  -5   5   0    9.04    0.62
   5  -5   0   10.21    0.70
   5  -5  -1   14.36    0.80
   5   5   1    0.55    0.19
  -5   5  -1    1.84    0.30
   5  -5  -1    3.59    0.53
   5  -5   1    0.61    0.30
   5   5  -1    0.70    0.16
   5   5   1    0.62    0.15
  -5   5   1    5.03    0.61
  -5   5  -1    0.93    0.35
  -5   5   1    3.02    0.54
  -5  -5   1    0.76    0.35
  -5   5   1   15.89    0.74
   5   5   2  135.77    5.61
   5  -5  -2  141.50    5.80
  -5   5  -2  136.28    5.73
   5   5  -2  138.75    5.64
  -5   5   2  126.10    5.84
  -5   5   2  130.89    5.69
  -5   5  -2  133.65    5.94
  -5   5  -3   18.44    1.01
   5   5  -3   11.18    0.72
  -5   5  -3   11.94    0.99
  -5  -5   3   10.57    0.76
  -5  -5   3   14.92    0.96
   5   5   3   11.13    0.69
  -5   5   3   21.08    0.95
  -5  -5   4  216.36    8.90
  -5   5  -4  236.22    9.27
  -5   5   4  227.69    8.99
   5  -5  -4  219.04    9.19
   5   5   4  220.93    8.84
  -5   5  -4  227.16    9.01
  -5  -5  -5    1.65    0.27
  -5   5  -5    1.27    0.30
  -5  -5   5    1.88    0.27
  -5   5  -5    1.37    0.39
  -5   5   5    1.39    0.28
  -5  -5   5    1.23    0.27
   5   5  -5    1.44    0.37
   5  -5  -5    1.27    0.45
   5   5   5    1.41    0.24
  -5  -5  -6    0.66    0.21
  -5   5  -6    0.76    0.19
  -5  -5   6    0.65    0.19
  -5   5  -6    0.39    0.32
  -5  -5   6    0.73    0.23
   5  -5  -6    0.62    0.39
   5   5  -6    0.44    0.30
  -5   5   6    0.73    0.24
   5   5   6    0.63    0.18
  -5  -5   7    3.20    0.39
  -5   5  -7    0.12    0.13
   5  -5  -7    0.33    0.32
   5   5  -7    2.98    0.48
  -5  -5  -7    0.12    0.16
  -5   5   7    0.04    0.19
   5   5   7    0.09    0.13
  -5  -5   8   46.52    2.24
  -5   5  -8   48.14    2.21
   5   5   8   47.89    2.17
   5  -5  -8   48.72    2.54
   5   5  -8   54.41    2.40
  -5  -5  -8   49.46    2.20
  -5   5  -9    0.84    0.22
  -5  -5   9    1.04    0.24
   5   5  -9    1.07    0.29
  -5   5   9    1.19    0.28
   5   5   9    1.50    0.30
   5  -5  -9    1.04    0.41
   5  -5  -9    1.32    0.46
   5   5  -9    1.70    0.41
  -5  -5  -9    1.24    0.25
  -5   5 -10  197.39    7.75
  -5  -5  10  179.07    7.76
   5   5 -10  184.86    7.75
   5   5  10  196.57    7.94
  -5   5  10  192.37    7.92
   5  -5 -10  197.19    8.19
   5   5 -10  189.18    7.91
  -5  -5 -10  195.06    7.72
  -5   5  11    1.03    0.28
   5   5  11    1.08    0.31
  -5  -5  11    1.07    0.27
  -5  -5 -11    1.21    0.27
   5   5 -11    0.77    0.29
  -5  -5 -12    3.96    0.47
   5   5 -12    4.90    0.54
  -5  -5  12    4.53    0.50
   5   5 -12    5.21    0.51
  -5   5 -12    5.71    0.54
   5   5  12    4.91    0.54
  -5   5  12    5.19    0.56
  -5  -5 -13    0.19    0.24
  -5  -5  13    0.23    0.23
   5   5 -13    0.09    0.26
  -5   5 -13    0.28    0.20
   5   5 -13    0.46    0.22
  -5   5  13    0.27    0.24
   5   5  13    0.33    0.25
  -5  -5 -14   18.28    1.15
   5   5 -14   18.96    1.22
  -5  -5  14   20.07    1.22
  -5   5 -14   21.07    1.25
   5   5 -14   19.12    1.19
   5   5  14   17.58    1.23
  -5   5  14   18.38    1.24
  -5  -5  15   -0.06    0.23
   5   5 -15    0.73    0.35
  -5   5 -15    0.09    0.20
   5   5  15    0.19    0.25
  -5   5  15    0.45    0.34
   5   5 -15   -0.03    0.22
  -5  -5 -15   -0.10    0.30
  -5  -5 -16   94.87    4.25
   5  -5 -16   93.29    4.44
   5   5 -16  103.01    4.38
  -5  -5  16   95.58    4.33
   5   5 -16   97.16    4.33
  -5   5 -16   97.79    4.35
  -5   5  16   96.13    4.39
   5   5  16   92.50    4.36
  -5  -5  17    0.03    0.31
  -5  -5 -17   -0.14    0.33
   5  -5 -17    0.04    0.38
  -5   5  17    0.07    0.27
   5   5 -17    0.06    0.22
  -5   5 -17   -0.23    0.27
   5   5  17   -0.07    0.26
   5   5 -17   -0.22    0.45
   5  -5 -18    1.43    0.48
  -5  -5 -18    1.57    0.41
   5   5 -18    1.68    0.40
  -5   5 -18    1.40    0.37
  -5   5  18    1.98    0.43
   5   5  18    1.40    0.38
   5   5 -18    2.25    0.54
   5  -5 -19    2.60    0.57
  -5  -5 -19    2.76    0.48
   5   5 -19    4.07    0.56
  -5   5 -19    2.73    0.50
   5   5 -19    3.01    0.60
   5  -5  20    1.26    0.37
   5   5 -20    0.31    0.45
  -5   5 -20    1.36    0.43
  -5  -5 -20    1.48    0.45
   5  -5 -20    1.96    0.52
   5   5 -21    0.04    0.52
   5  -5 -21    0.22    0.47
  -5  -5 -21    0.30    0.39
   5   5 -21    0.88    0.36
  -5   5 -21    0.04    0.34
   5   5 -22   64.87    3.37
   5   5 -22   70.16    3.50
  -5   5 -22   67.64    3.48
   5  -5 -22   68.50    3.50
  -5  -5 -22   68.22    3.33
   5   5 -23    0.19    0.34
  -5   5 -23   -0.19    0.36
   5  -5 -23   -0.14    0.55
  -5  -5 -23   -0.18    0.45
   5   5 -24   14.37    1.26
  -5   5 -24   14.31    1.28
   5  -5 -24   11.87    1.18
  -5  -5 -24   14.87    1.19
   5   5 -25   -0.58    0.44
  -5   5 -25    0.43    0.39
  -5  -5 -25   -0.08    0.44
   5  -5 -25   -0.05    0.52
  -5   5 -26    0.56    0.45
   5   5 -26    0.71    0.43
  -5  -5 -26    0.53    0.46
   5  -5 -26    1.09    0.55
  -5   5 -27   -0.24    0.50
   5   5 -27   -0.23    0.56
  -5  -5 -27    0.04    0.49
  -5  -5 -28   30.42    1.96
  -5  -5 -29   -0.30    0.57
  -6   0 -29   -0.23    0.43
  -6   0 -28   24.43    1.64
   6   0 -27   -0.24    0.52
  -6   0 -27    0.07    0.40
  -6   0 -26    0.14    0.38
   6   0 -26    0.05    0.45
   6   0 -25   -0.32    0.41
  -6   0 -25    0.07    0.40
  -6   0 -24    9.49    0.86
   6   0 -23   -0.05    0.34
  -6   0 -23    0.05    0.44
   6   0 -22   59.89    3.24
  -6   0 -22   63.48    3.30
   6   0 -21    0.31    0.31
  -6   0 -21    0.32    0.36
   6   0 -20    1.30    0.70
   6   0 -20    1.84    0.46
  -6   0 -20    2.30    0.52
   6   0 -19   -0.21    0.63
   6   0 -19    0.36    0.28
  -6   0 -19    0.25    0.25
   6   0 -18    3.16    0.74
   6   0 -18    4.16    0.58
  -6   0 -18    2.60    0.50
   0  -6  18    3.96    0.55
   0   6  18    4.00    0.57
   6   0 -17   -0.19    0.55
   6   0 -17    0.11    0.23
  -6   0 -17   -0.04    0.27
   0  -6  17   -0.15    0.28
   0   6  17   -0.12    0.30
   6   0 -16   96.70    4.45
  -6   0 -16   97.41    4.29
   0  -6  16   87.24    4.12
   0   6  16   89.49    4.31
   6   0 -16   92.73    4.23
   6   0 -15    0.04    0.41
  -6   0 -15    0.03    0.24
   6   0 -15    0.59    0.27
   0   6  15   -0.19    0.28
   0  -6  15    0.30    0.24
   6   0 -14    5.70    0.71
   0  -6  14    4.56    0.54
   0   6  14    4.78    0.63
   6   0 -14    5.06    0.56
  -6   0 -14    6.10    0.62
   6   0 -13   -0.03    0.21
   0   6  13    0.35    0.21
  -6   0 -13   -0.06    0.23
   6   0 -13    0.13    0.29
   0   6  12    4.78    0.58
  -6   0 -12    4.21    0.49
   6   0 -12    4.97    0.59
   6   0 -11    0.14    0.35
  -6   0 -11    0.02    0.17
   0   6  11   -0.07    0.25
   6   0 -11    0.06    0.28
   0   6  10  147.05    6.72
  -6   0 -10  153.90    6.72
   6   0  -9   -0.17    0.26
   6   0  -9    0.38    0.29
  -6   0  -9    0.12    0.16
   6   0  -9    0.15    0.15
   6   0  -8   43.23    2.16
   6   0  -8   42.25    2.04
  -6   0  -8   43.84    2.07
   6   0  -7    0.04    0.22
   6   0  -7   -0.12    0.38
   6   0  -7    0.06    0.11
  -6   0  -7   -0.02    0.12
   6   0  -6   15.49    0.98
  -6   0  -6   14.29    0.83
   6   0  -6   14.91    0.83
  -6   0  -5    0.01    0.10
   6   0  -5   -0.02    0.11
   6   0  -5   -0.19    0.39
   6   0  -5    0.13    0.23
  -6   0  -4  224.35    9.61
   6   0  -4  244.07    9.61
   0  -6   3   -0.01    0.09
   6   0  -3    0.07    0.32
   0  -6   2   85.49    3.89
   6   0  -2  110.78    3.93
   6   0  -1    0.04    0.08
   6   0   0    0.79    0.11
   0   6   0    0.62    0.21
   0   6  -1    0.02    0.17
   6   0   1    0.12    0.07
   0  -6  -8   42.14    2.16
   6   0   8   45.92    1.88
   0  -6  -9    0.02    0.21
   6   0   9    0.01    0.10
   0  -6 -10  150.06    6.39
   6   0  10  154.35    6.10
   0  -6 -11    0.05    0.24
   6   0  11   -0.03    0.13
   0  -6 -12    5.21    0.57
   6   0  12    4.40    0.36
   0  -6 -13   -0.03    0.27
   6   0  13    0.08    0.12
   0  -6 -14    5.80    0.68
   6   0  14    7.11    0.51
   0   6 -15    0.15    0.22
   0  -6 -15   -0.03    0.30
   6   0  15    0.03    0.15
   0   6 -16   96.45    4.16
   0  -6 -16   90.39    4.16
   6   0  16   87.78    3.84
   0   6 -17    0.03    0.22
   0  -6 -17    0.17    0.34
   6   0  17    0.13    0.20
   0  -6 -18    2.33    0.51
   0   6 -18    1.79    0.41
   6   0  18    1.97    0.33
   0  -6 -19   -0.19    0.43
   0   6 -19   -0.11    0.26
   6   0  19   -0.09    0.25
   0  -6 -20    0.92    0.44
   0   6 -20    1.30    0.37
   6   0  20    1.20    0.31
   0  -6 -21   -0.40    0.46
   0   6 -21    0.04    0.25
   0  -6 -22   60.23    3.14
   0   6 -22   62.39    3.21
   6   0  22   60.22    2.87
   0  -6 -23   -0.21    0.47
   0   6 -23    0.19    0.33
   6   0  23   -0.11    0.29
   0   6 -24    9.55    1.04
   0  -6 -24    9.40    1.00
   0   6 -25   -0.21    0.45
   0  -6 -25   -0.49    0.54
   0   6 -26   -0.11    0.46
   0  -6 -26   -0.27    0.48
   0   6 -27    0.35    0.47
   0  -6 -27   -0.42    0.60
   0  -6 -28   24.35    1.75
  -6  -1 -29    2.65    0.59
  -6   1 -29    1.97    0.54
  -6  -1 -28   -0.11    0.52
  -6   1 -28   -0.04    0.46
   6  -1 -27    7.64    1.00
  -6   1 -27    9.27    0.92
  -6  -1 -27    8.39    0.89
  -6   1 -26    0.90    0.51
   6  -1 -26    1.60    0.57
  -6  -1 -26    0.93    0.44
   6   1 -26    0.95    0.50
   6   1 -25   11.51    1.16
  -6  -1 -25    8.58    0.90
  -6   1 -25   11.66    1.17
   6  -1 -25    9.46    1.02
  -6   1 -24    1.17    0.50
   6  -1 -24    0.83    0.51
   6   1 -24    1.81    0.51
  -6  -1 -24    1.15    0.44
  -6  -1 -23   13.87    1.09
   6   1 -23   16.02    1.31
  -6   1 -23   15.26    1.31
   6  -1 -23   13.70    1.21
   6   1 -22    1.67    0.44
  -6   1 -22    1.43    0.46
  -6  -1 -22    0.56    0.35
   6   1 -21   28.04    1.79
   6   1 -21   29.05    2.03
  -6   1 -21   27.98    1.81
  -6  -1 -21   25.61    1.57
  -6   1 -20    4.07    0.63
   6   1 -20    4.49    0.64
   6   1 -20    3.92    0.83
   6  -1 -20    5.95    1.10
  -6  -1 -20    5.00    0.58
  -6   1 -19   17.67    1.25
   6   1 -19   16.14    1.19
   6  -1 -19   15.49    1.46
   6   1 -19   15.22    1.39
  -6  -1 -19   12.97    0.99
   6   1 -18    4.21    0.82
  -6  -1 -18    3.38    0.48
   1  -6  18    2.42    0.44
  -1  -6  18    2.54    0.49
   6   1 -18    3.07    0.50
  -6   1 -18    3.94    0.55
  -1   6  18    2.92    0.53
   6   1 -17   18.11    1.44
   6  -1 -17   20.26    1.36
  -6  -1 -17   16.09    1.09
   1  -6  17   18.90    1.23
  -6   1 -17   18.29    1.28
  -1   6  17   17.74    1.32
   6   1 -17   19.65    1.29
   6   1 -16    0.28    0.45
   6  -1 -16    0.14    0.47
  -6  -1 -16    0.38    0.29
  -6   1 -16    0.07    0.23
   6  -1 -16    0.07    0.21
  -6  -1 -16    0.26    0.29
   1  -6  16    0.26    0.29
   6   1 -16    0.38    0.23
  -1   6  16    0.23    0.25
   6  -1 -15   28.21    1.79
   6   1 -15   26.34    1.68
  -6  -1 -15   28.65    1.71
  -6  -1 -15   26.40    1.43
   6  -1 -15   27.88    1.64
   1  -6  15   27.29    1.54
   6   1 -15   25.83    1.55
  -6   1 -15   26.75    1.59
  -1   6  15   25.58    1.66
   6  -1 -14    7.03    0.84
  -6  -1 -14    7.53    0.74
   6  -1 -14    8.19    0.75
  -6  -1 -14    7.58    0.60
   1  -6  14    7.00    0.65
   6   1 -14    7.38    0.67
  -1   6  14    8.22    0.79
  -6   1 -14    7.32    0.69
   6   1 -13   12.94    1.01
   6  -1 -13   12.65    1.05
  -6  -1 -13   12.28    0.97
   6  -1 -13   13.26    0.97
  -6  -1 -13   12.40    0.79
   1  -6  13   11.20    0.84
   6   1 -13   12.06    0.88
  -1   6  13   11.39    0.97
  -6   1 -13   12.18    0.89
   6  -1 -12    5.09    0.64
   6   1 -12    4.43    0.57
  -6  -1 -12    3.75    0.50
  -6  -1 -12    3.85    0.40
  -1   6  12    5.35    0.62
   1  -6  12    3.98    0.45
  -6   1 -12    4.41    0.48
  -1  -6  11   51.56    2.81
  -6  -1 -11   63.67    2.96
  -1   6  11   59.80    3.05
  -6  -1 -11   62.45    2.69
   6   1 -11   69.72    3.00
   6  -1 -11   67.41    3.06
   6   1 -11   77.21    3.21
  -6   1 -11   60.31    2.85
  -1  -6  10    7.28    0.60
   6   1 -10    8.07    0.67
  -6  -1 -10    6.37    0.46
   1   6  10    6.01    0.58
   6  -1 -10    7.01    0.67
  -6   1 -10    6.34    0.56
  -1  -6   9   38.34    1.95
   6   1  -9   45.53    2.05
   1   6   9   37.82    1.96
  -6  -1  -9   37.41    1.74
   6  -1  -9   47.75    2.12
   6   1  -9   50.06    2.24
   6   1  -9   38.64    1.88
  -6   1  -9   38.59    1.89
   6   1  -8   13.92    0.88
   1   6   8   10.41    0.78
  -6  -1  -8   10.48    0.61
   6  -1  -8   13.92    0.91
   6   1  -8   14.39    1.00
  -6   1  -8   13.16    0.76
   6   1  -8   13.51    0.76
   6  -1  -7   97.59    4.02
   6   1  -7  100.25    4.03
   1   6   7   85.30    3.90
  -6  -1  -7   87.12    3.63
   6   1  -7  107.77    4.23
  -6   1  -7   89.01    3.80
   6   1  -7   93.37    3.80
   6  -1  -6   13.45    0.89
   6   1  -6   13.51    0.87
   6  -1  -6   14.58    0.80
   6   1  -6   14.32    1.04
   1   6   6   10.55    0.77
  -6  -1  -6   11.58    0.55
   6   1  -6   13.22    0.69
  -6   1  -6   12.25    0.69
   6   1  -5   89.18    3.45
   6  -1  -5   79.60    3.01
   6   1  -5   78.37    3.18
   6  -1  -5   69.91    3.16
  -6   1  -5   59.96    2.86
   6   1  -5   66.01    2.86
  -6   1  -4    3.24    0.21
   6  -1  -4    3.20    0.45
   6   1  -4    4.19    0.48
   6   1  -4    3.61    0.26
  -6   1  -4    3.64    0.28
  -6   1  -4    3.53    0.23
  -1   6   4    3.76    0.41
   6  -1  -3   60.81    2.32
   6  -1  -3   51.18    2.54
   1  -6   3   46.01    2.23
  -6   1  -3   54.35    2.20
   6   1  -3   55.06    2.19
  -6   1  -3   55.09    2.16
  -1   6   3   51.85    2.43
  -6   1  -2   35.21    1.41
   6  -1  -2   42.73    1.94
   1  -6   2   32.45    1.56
  -6   1  -2   33.34    1.43
   6  -1  -2   40.03    1.55
   6   1  -2   33.08    1.40
  -1   6   2   32.93    1.69
   1  -6   1  129.72    5.17
  -6  -1  -1  118.92    4.95
  -1   6   1  122.91    5.28
  -1   6   0    0.29    0.22
   6  -1   0    0.99    0.16
  -1   6  -1  111.70    5.09
   6  -1   1  125.47    4.83
  -6   1   2   34.56    1.42
   6   1   2   34.69    1.44
   1   6  -3   49.74    2.24
   6   1   3   54.78    2.22
  -6   1   3   56.51    2.21
  -1  -6  -3   59.09    2.54
  -6  -1   4    3.26    0.45
  -1  -6  -4    3.21    0.40
  -6   1   4    2.83    0.23
   6   1   4    2.92    0.24
  -1  -6  -5   63.29    2.80
  -1   6  -5   55.98    2.53
  -6   1   5   62.62    2.56
   6   1   5   60.69    2.57
  -1   6  -6   12.14    0.65
  -1  -6  -6   12.00    0.82
  -6   1   6   12.08    0.67
   6   1   6   11.64    0.67
   6   1   7   81.40    3.34
  -6   1   7   90.58    3.54
   6   1   7   87.23    3.54
  -1  -6  -7   83.10    3.69
  -1   6  -7   87.38    3.49
  -6   1   8   12.10    0.68
   6   1   8   11.09    0.67
  -1  -6  -8    9.67    0.75
   6   1   8   10.15    0.51
  -6   1   9   43.45    1.87
   6   1   9   43.50    1.88
  -1  -6  -9   37.41    1.97
  -1   6  -9   40.88    1.94
   6   1   9   37.18    1.66
  -6   1  10    6.76    0.51
   6   1  10    5.81    0.49
  -1  -6 -10    5.66    0.57
   1  -6 -10    5.04    0.56
  -1   6 -10    5.73    0.53
   6  -1  10    5.57    0.41
  -6   1  11   66.36    2.82
   6   1  11   62.32    2.80
  -1  -6 -11   60.38    2.90
   1  -6 -11   59.66    2.92
   6  -1  11   62.53    2.66
  -6   1  12    3.88    0.42
   6   1  12    3.37    0.40
   1  -6 -12    4.97    0.57
  -1  -6 -12    4.14    0.51
   6  -1  12    4.13    0.36
   6   1  13   13.32    0.88
  -6   1  13   13.68    0.88
   1  -6 -13   12.31    0.98
  -1  -6 -13   12.15    0.94
   6  -1  13   12.95    0.76
  -6   1  14    7.87    0.64
   6   1  14    7.41    0.64
  -1  -6 -14    7.36    0.72
   1  -6 -14    7.44    0.73
   6  -1  14    6.60    0.53
   6   1  15   24.94    1.43
  -6   1  15   25.39    1.42
  -1   6 -15   26.25    1.52
  -1  -6 -15   25.53    1.53
   1  -6 -15   24.07    1.52
   6  -1  15   23.50    1.28
   6   1  16    0.85    0.34
  -1   6 -16    0.06    0.20
  -6   1  16    0.38    0.22
   1  -6 -16   -0.20    0.33
  -1  -6 -16   -0.03    0.36
   6  -1  16   -0.15    0.24
  -1   6 -17   19.28    1.32
   6   1  17   20.05    1.27
  -1  -6 -17   20.20    1.39
   1  -6 -17   19.92    1.38
   6  -1  17   20.29    1.14
   1  -6 -18    3.01    0.56
  -1  -6 -18    2.61    0.53
  -1   6 -18    2.28    0.46
   6  -1  18    2.18    0.36
  -1   6 -19   14.61    1.14
   6  -1  19   15.09    0.96
  -1  -6 -19   12.97    1.13
   1  -6 -19   13.19    1.15
   6   1  20    3.67    0.45
   6  -1  20    4.01    0.48
  -1   6 -20    3.84    0.61
  -1  -6 -20    2.55    0.55
   1  -6 -20    3.80    0.63
   6   1  21   27.31    1.53
   6  -1  21   29.32    1.59
  -1   6 -21   29.87    1.86
   1  -6 -21   27.85    1.82
  -1  -6 -21   28.29    1.80
   6  -1  22    0.65    0.31
   6   1  22    0.58    0.29
  -1   6 -22    1.25    0.43
   1  -6 -22    0.79    0.42
  -1  -6 -22    0.64    0.45
   6   1  23   13.31    0.96
   6  -1  23   12.82    0.98
  -1   6 -23   15.33    1.25
   1  -6 -23   12.08    1.14
  -1  -6 -23   13.63    1.17
  -1   6 -24    1.46    0.47
  -1  -6 -24    0.72    0.45
   1  -6 -24    1.49    0.55
  -1   6 -25   12.39    1.18
   1  -6 -25    9.62    1.04
  -1  -6 -25    9.24    1.02
  -1   6 -26    0.56    0.49
  -1  -6 -26    0.85    0.55
   1  -6 -26    1.01    0.53
  -1   6 -27   10.74    1.19
   1  -6 -27    9.20    1.06
  -1  -6 -27    9.01    1.02
   1  -6 -28    0.10    0.52
  -1  -6 -28    0.37    0.49
  -6  -2 -29    2.99    0.62
  -6   2 -29    2.74    0.61
   6   2 -28   10.86    1.22
  -6  -2 -28   10.98    1.05
  -6   2 -28    9.49    1.18
   6   2 -27    2.81    0.72
  -6   2 -27    3.59    0.74
  -6  -2 -27    3.41    0.64
   6  -2 -27    2.82    0.72
   6   2 -26    1.75    0.59
  -6   2 -26    3.04    0.70
   6  -2 -26    3.30    0.69
  -6  -2 -26    2.73    0.59
  -6  -2 -25    3.88    0.65
   6   2 -25    4.53    0.75
   6  -2 -25    4.56    0.81
  -6   2 -25    4.48    0.76
  -6  -2 -24    1.00    0.45
  -6   2 -24    1.25    0.46
   6   2 -24    1.39    0.47
   6  -2 -24    1.17    0.53
  -6  -2 -23    1.72    0.46
   6   2 -23    1.79    0.50
   6  -2 -23    1.48    0.53
  -6   2 -23    2.01    0.55
  -6   2 -22   21.76    1.56
   6   2 -22   23.41    1.59
  -6  -2 -22   19.59    1.35
   6   2 -22   20.23    1.72
   6   2 -21    8.06    0.86
  -6   2 -21    8.24    0.89
  -6  -2 -21    7.14    0.75
   6   2 -21    6.38    1.00
   6   2 -20    1.91    0.47
  -6   2 -20    2.24    0.47
  -6  -2 -20    1.23    0.38
   6   2 -20    0.86    0.59
  -6  -2 -19    6.86    0.69
   2  -6  19    6.71    0.72
  -6   2 -19    5.99    0.71
   6   2 -19    7.06    0.74
   6   2 -19    5.33    0.88
  -6  -2 -18    0.42    0.29
   2  -6  18    0.37    0.29
   6   2 -18    0.70    0.29
  -6   2 -18    0.39    0.27
   6   2 -18   -0.09    0.59
  -6  -2 -17   10.54    0.82
   2  -6  17   10.38    0.86
  -2   6  17   10.82    0.98
   6   2 -17   11.27    0.92
  -6   2 -17   11.76    0.96
   6  -2 -17   12.71    1.24
   6   2 -17    9.31    1.00
  -6  -2 -16   45.97    2.26
   2  -6  16   47.57    2.37
   6   2 -16   49.30    2.43
  -6   2 -16   47.27    2.43
  -2   6  16   50.50    2.57
   6   2 -16   43.81    2.49
  -6  -2 -15    6.42    0.59
   2  -6  15    7.28    0.66
   6   2 -15    6.49    0.64
  -2   6  15    6.98    0.74
  -6   2 -15    6.55    0.64
   6  -2 -15    5.66    0.85
   6   2 -15    6.57    0.79
  -6  -2 -14    0.42    0.25
  -2   6  14    0.58    0.26
   2  -6  14    0.59    0.25
  -2  -6  14    0.32    0.23
  -6   2 -14    0.43    0.23
   6   2 -14    0.29    0.20
   6   2 -14    0.32    0.32
   6  -2 -14   -0.08    0.48
  -6  -2 -13   12.57    0.80
  -2  -6  13   12.38    0.90
  -2   6  13   12.62    1.02
   6   2 -13   13.39    0.90
  -6   2 -13   13.40    0.91
   6  -2 -13   12.14    1.09
   6   2 -13   13.66    1.00
  -6  -2 -12    7.14    0.55
  -2   6  12    8.01    0.77
   6  -2 -12    7.70    0.81
   6   2 -12    8.23    0.73
  -2  -6  12    7.10    0.63
  -6   2 -12    7.54    0.62
  -2  -6  11   12.40    0.87
   6   2 -11   14.99    0.97
  -2   6  11   12.87    1.01
  -6  -2 -11   11.79    0.74
   6  -2 -11   12.09    0.90
   6  -2 -11   13.52    1.03
   6   2 -11   16.27    1.11
  -6   2 -11   13.59    0.87
  -2  -6  10   67.20    3.19
   6   2 -10   77.43    3.29
   6  -2 -10   69.56    3.25
   2   6  10   69.87    3.21
  -6  -2 -10   71.26    3.02
   6  -2 -10   72.21    3.36
  -6   2 -10   70.61    3.15
  -6  -2  -9   11.22    0.63
  -2  -6   9   10.16    0.76
   6   2  -9   13.64    0.86
  -2   6   9    9.68    0.81
   2   6   9   11.08    0.78
   6  -2  -9   12.74    0.92
   6   2  -9   14.58    1.00
  -6   2  -9   11.01    0.71
   6   2  -9   11.01    0.71
  -6   2  -8   17.41    1.02
   6   2  -8   22.30    1.22
   2   6   8   18.17    1.11
  -2   6   8   20.04    1.18
   6  -2  -8   20.64    1.25
   6   2  -8   20.79    1.05
   6   2  -8   24.84    1.36
  -6  -2  -8   20.12    0.94
   6   2  -7    5.43    0.51
   6  -2  -7    4.50    0.51
   2   6   7    4.11    0.43
  -2   6   7    3.90    0.45
   6   2  -7    4.51    0.36
  -6   2  -7    4.71    0.40
   6   2  -7    5.70    0.62
  -6  -2  -7    4.08    0.28
  -6  -2  -6   44.18    1.83
  -6   2  -6   42.14    1.89
   6   2  -6   56.63    2.28
   6  -2  -6   39.93    2.15
  -2   6   6   44.88    2.14
   6  -2  -6   52.99    2.12
   6   2  -6   56.81    2.43
   6   2  -6   46.84    1.96
  -6   2  -6   41.36    1.94
   2   6   6   40.85    2.06
  -6   2  -5   25.02    1.14
  -6   2  -5   22.43    1.04
   6   2  -5   31.65    1.42
   6  -2  -5   17.50    1.24
   6  -2  -5   25.21    1.20
   6   2  -5   29.82    1.55
   6   2  -5   23.45    1.07
  -6   2  -5   21.23    1.06
  -2   6   5   21.31    1.25
   2   6   5   21.78    1.20
   2   6   4   48.74    2.16
  -2   6   4   48.16    2.22
  -6   2  -4   44.45    1.98
   6  -2  -4   42.60    2.27
  -6   2  -4   45.82    2.00
   6  -2  -3   16.62    0.84
  -2   6   3   13.58    0.91
  -6   2  -3   16.51    0.76
   2   6   3   13.50    0.85
   6  -2  -3   14.80    1.02
   6  -2  -2   53.17    2.81
   2  -6   2   61.68    2.65
   2   6   2   55.67    2.65
   6  -2  -2   65.06    2.59
  -2   6   2   59.17    2.72
  -6   2  -2   62.90    2.49
   6  -2  -1   46.62    2.25
   2  -6   1   45.40    2.04
  -6   2  -1   44.51    1.84
  -2   6   1   38.25    2.05
   2   6   1   34.78    1.97
   6  -2  -1   52.08    1.94
  -6   2   0   49.87    1.87
  -2  -6   0   38.97    1.85
   2  -6   0   45.75    2.06
  -6  -2   0   41.19    1.79
  -2   6   0   41.05    2.05
   6  -2   0   46.96    1.91
  -6  -2   1   47.88    2.06
  -6   2   1   46.28    1.76
  -6  -2   1   35.20    1.65
  -2   6  -1   36.20    1.90
   6  -2   1   34.61    1.70
  -6   2   1   45.13    2.12
   2  -6  -1   40.42    1.91
  -2   6  -1   44.46    1.74
   2  -6  -2   52.05    2.47
  -6  -2   2   51.89    2.22
  -2   6  -2   48.90    2.46
  -2   6  -3   16.77    0.92
   2  -6  -3   19.24    0.96
   2   6  -3   14.84    0.84
  -6   2   3   14.68    0.78
   6   2   3   14.86    0.78
  -2  -6  -3   17.37    1.01
  -6  -2   3   21.40    1.11
  -2  -6  -4   46.77    2.11
  -2   6  -4   40.32    1.93
   2  -6  -4   49.21    2.07
   2   6  -4   38.59    1.90
   6   2   4   40.52    1.88
  -6   2   4   45.81    1.90
  -2  -6  -5   18.99    1.15
  -6   2   5   20.77    1.02
   6   2   5   19.09    1.02
  -2   6  -5   20.38    1.07
  -2   6  -6   44.97    2.09
  -2  -6  -6   44.62    2.17
  -2   6  -6   45.91    2.16
  -6   2   6   44.92    2.05
   6   2   6   44.46    2.05
  -2  -6  -7    3.31    0.40
  -2   6  -7    3.43    0.40
   6   2   7    3.50    0.34
  -6   2   7    3.28    0.33
  -2   6  -7    3.38    0.38
  -2  -6  -8   17.00    1.05
  -6   2   8   18.87    1.00
   6   2   8   17.12    0.98
  -2   6  -8   17.87    1.04
   2   6  -9    6.84    0.39
  -2   6  -9    7.54    0.59
  -2  -6  -9    6.63    0.60
   6   2   9    7.61    0.57
  -6   2   9    7.25    0.55
   2   6 -10   64.81    2.71
  -2   6 -10   68.22    2.97
  -6   2  10   65.20    2.91
   6   2  10   64.07    2.92
  -2  -6 -10   67.28    3.00
   2   6 -11   12.40    0.69
  -2  -6 -11   11.65    0.85
   2  -6 -11   10.98    0.89
  -6   2  11   12.04    0.80
   6   2  11   11.97    0.81
  -2  -6 -12    5.60    0.57
   2  -6 -12    5.71    0.63
  -6   2  12    4.92    0.49
   6   2  12    5.24    0.51
   6  -2  12    5.89    0.46
   6   2  13   13.29    0.91
  -6   2  13   12.38    0.88
  -2  -6 -13   13.63    0.98
   2  -6 -13   14.17    1.04
   6  -2  13   13.56    0.81
   2  -6 -14    0.13    0.31
  -2  -6 -14    0.17    0.28
   6   2  14    0.37    0.22
  -6   2  14    0.44    0.20
   6  -2  14    0.53    0.19
  -2   6 -15    7.39    0.71
   6   2  15    6.45    0.62
  -6   2  15    6.15    0.61
   2  -6 -15    6.96    0.75
  -2  -6 -15    6.73    0.72
   6  -2  15    7.43    0.57
  -6   2  16   46.34    2.37
  -2   6 -16   49.48    2.49
   6   2  16   46.41    2.38
  -2  -6 -16   47.57    2.48
   2  -6 -16   49.46    2.56
   6  -2  16   50.25    2.27
   6   2  17   10.77    0.84
  -6   2  17    9.99    0.82
  -2   6 -17   10.17    0.90
  -2  -6 -17    9.47    0.90
   2  -6 -17    8.66    0.92
   6  -2  17   10.35    0.74
   2  -6 -18    0.15    0.44
  -2  -6 -18   -0.03    0.41
  -6   2  18    0.60    0.27
   6   2  18    0.34    0.26
  -2   6 -18    0.67    0.30
   6  -2  18    0.33    0.21
  -2   6 -19    6.86    0.74
  -6   2  19    5.32    0.63
   6   2  19    5.52    0.64
   6  -2  19    5.67    0.57
   2  -6 -19    4.72    0.72
  -2  -6 -19    5.51    0.71
   6  -2  20    2.42    0.41
  -2   6 -20    2.76    0.52
  -2  -6 -20    2.03    0.54
   2  -6 -20    2.09    0.55
   6  -2  21    7.22    0.69
  -2   6 -21    7.37    0.82
   2  -6 -21    7.22    0.88
  -2  -6 -21    6.12    0.78
   6  -2  22   19.30    1.26
  -2   6 -22   22.90    1.56
   2  -6 -22   18.65    1.45
  -2  -6 -22   20.55    1.47
   6  -2  23    2.26    0.44
  -2   6 -23    2.43    0.56
   2  -6 -23    2.14    0.60
  -2  -6 -23    1.84    0.55
  -2   6 -24    1.36    0.50
  -2  -6 -24    1.18    0.49
   2  -6 -24    0.40    0.45
  -2   6 -25    4.95    0.82
  -2  -6 -25    3.68    0.71
   2  -6 -25    4.09    0.73
  -2   6 -26    3.24    0.70
  -2  -6 -26    2.44    0.63
   2  -6 -26    1.64    0.59
  -2   6 -27    4.62    0.84
   2  -6 -27    4.21    0.77
  -2  -6 -27    3.22    0.71
  -2  -6 -28    8.92    1.05
  -6  -3 -28    2.57    0.60
   6   3 -27    9.52    1.13
  -6  -3 -27    9.96    1.00
  -6   3 -27    9.81    1.13
   6  -3 -26    3.86    0.76
   6   3 -26    5.08    0.83
  -6   3 -26    4.26    0.79
  -6  -3 -26    5.25    0.72
   6   3 -25    4.76    0.79
  -6   3 -25    4.92    0.80
   6  -3 -25    5.15    0.81
  -6  -3 -25    4.54    0.71
  -6   3 -24    5.04    0.79
   6   3 -24    5.72    0.79
   6  -3 -24    5.10    0.79
  -6  -3 -24    4.91    0.68
  -6   3 -23    8.18    0.93
   6   3 -23    8.49    0.95
   6  -3 -23    7.81    0.91
  -6  -3 -23    6.72    0.78
   6  -3 -22    3.28    0.64
   6   3 -22    4.95    0.69
  -6   3 -22    4.12    0.67
  -6  -3 -22    3.95    0.60
  -6  -3 -21   24.39    1.55
   6   3 -21   27.58    1.75
  -6   3 -21   27.25    1.75
  -6  -3 -20    2.44    0.47
   6   3 -20    2.24    0.49
  -6   3 -20    2.65    0.49
   6   3 -20    2.82    0.69
   3  -6  19    1.41    0.39
  -6  -3 -19    1.38    0.38
  -6   3 -19    1.80    0.44
   6   3 -19    1.44    0.39
   6   3 -19    1.55    0.59
   3  -6  18    2.31    0.41
   6   3 -18    1.63    0.59
  -6  -3 -18    2.20    0.41
   6   3 -18    2.45    0.45
  -6   3 -18    2.50    0.47
  -6  -3 -17   15.05    1.02
   3  -6  17   14.95    1.06
  -3  -6  17   14.88    1.10
   3   6  17   14.83    1.17
  -3   6  17   16.79    1.22
  -6   3 -17   16.10    1.14
   6   3 -17   16.02    1.12
   6   3 -17   13.84    1.19
  -6  -3 -16    5.81    0.59
  -3  -6  16    6.22    0.65
  -3   6  16    6.66    0.73
   3   6  16    6.37    0.71
   6   3 -16    6.49    0.66
  -6   3 -16    5.86    0.64
   6   3 -16    6.44    0.77
   6  -3 -16    6.03    0.93
  -6  -3 -15   18.58    1.11
  -3  -6  15   17.72    1.19
   3   6  15   19.98    1.34
   6   3 -15   18.47    1.19
  -3   6  15   19.02    1.33
  -6   3 -15   19.01    1.21
   6   3 -15   18.34    1.28
  -6  -3 -14   11.81    0.79
   6   3 -14   11.36    0.94
   6  -3 -14   10.84    1.09
  -3  -6  14   10.94    0.85
  -3   6  14   11.10    0.96
   6   3 -14   11.97    0.85
  -6   3 -14   12.02    0.87
   3   6  14   10.40    0.93
  -3  -6  13    4.88    0.54
   6   3 -13    6.26    0.66
   6  -3 -13    6.34    0.83
   3   6  13    6.08    0.67
  -6   3 -13    5.48    0.54
   6   3 -13    5.23    0.52
  -3   6  13    4.93    0.61
  -6  -3 -13    5.11    0.50
  -6  -3 -12   25.32    1.30
  -3  -6  12   23.75    1.40
   6   3 -12   25.71    1.47
  -3   6  12   24.77    1.55
   3   6  12   26.59    1.59
   6  -3 -12   24.25    1.62
   6   3 -12   31.23    1.69
   6   3 -12   25.14    1.39
  -6   3 -12   25.37    1.40
  -6  -3 -11   70.97    2.98
  -3  -6  11   64.06    3.11
   6   3 -11   80.27    3.25
   3   6  11   63.85    3.28
  -3   6  11   71.04    3.34
   6  -3 -11   65.31    3.19
   6  -3 -11   65.49    3.34
   6   3 -11   80.76    3.40
   6  -3 -11   69.48    3.44
  -6   3 -11   67.17    3.07
  -3  -6  10   16.62    1.06
   6   3 -10   20.98    1.17
  -3   6  10   18.00    1.15
   3   6  10   16.77    1.04
   6  -3 -10   15.91    1.11
   6  -3 -10   16.66    1.21
   6   3 -10   20.66    1.26
  -6   3 -10   18.58    1.03
   6  -3 -10   18.61    1.34
  -6  -3 -10   19.21    0.96
  -3  -6   9   19.83    1.15
   6   3  -9   22.81    1.24
  -3   6   9   18.62    1.19
   3   6   9   19.87    1.14
   6  -3  -9   19.74    1.29
   6   3  -9   24.12    1.37
  -6   3  -9   18.65    1.06
   6  -3  -9   21.89    1.45
  -6  -3  -9   20.18    1.00
  -6   3  -8   20.31    1.03
  -3  -6   8   19.57    1.16
   6   3  -8   26.41    1.31
   3   6   8   19.18    1.15
  -3   6   8   20.90    1.23
   6  -3  -8   20.06    1.29
   6   3  -8   23.38    1.11
  -6   3  -8   19.32    1.07
   6  -3  -8   24.94    1.54
   6   3  -8   23.66    1.35
  -6  -3  -8   20.62    1.00
  -6   3  -7   25.09    1.22
   6   3  -7   34.72    1.54
   3   6   7   26.78    1.35
  -3   6   7   24.66    1.40
   6   3  -7   34.57    1.65
   6  -3  -7   23.15    1.44
   6  -3  -7   25.48    1.63
  -6   3  -7   24.09    1.24
  -6  -3  -7   24.71    1.17
  -6   3  -6    6.25    0.43
   6   3  -6    8.05    0.65
  -3   6   6    6.24    0.57
   6  -3  -6    7.14    0.80
   6   3  -6    7.76    0.75
  -6  -3  -6    7.07    0.41
   3   6   6    7.34    0.55
   6  -3  -5   48.80    2.91
  -6   3  -5   62.94    2.72
   6  -3  -5   77.09    3.32
   6   3  -5   92.04    3.29
   3   6   5   64.92    2.84
   6  -3  -5   73.89    2.90
  -3   6   5   60.13    2.91
  -6   3  -5   64.30    2.78
   6  -3  -4   13.22    0.77
   3   6   4   13.34    0.77
  -3   6   4   12.75    0.83
   6  -3  -4   11.08    0.86
  -6   3  -4   10.97    0.94
  -3  -6   4   11.24    0.59
  -3   6   3   16.36    0.96
   6  -3  -3   15.86    0.89
   3   6   3   15.30    0.88
  -6   3  -3   17.83    0.86
  -6   3  -3   14.82    1.12
  -6   3  -2   57.09    2.21
   6  -3  -2   51.91    2.26
  -3   6   2   49.05    2.35
   3   6   2   50.07    2.29
   3  -6   2   54.26    2.38
  -3   6   1   67.15    3.11
  -6   3  -1   72.61    2.94
   3  -6   1   69.92    3.14
  -3  -6   1   67.83    3.02
   6  -3  -1   74.66    3.03
   3   6   1   70.95    3.06
   3  -6   0   51.12    2.17
  -3  -6   0   34.77    1.93
  -3   6   0   54.43    2.06
   3   6   0   39.00    2.00
   6  -3   0   46.81    1.98
  -3   6   0   38.96    2.04
  -6   3   0   47.32    1.92
  -6   3   1   84.85    3.22
   3  -6  -1   69.85    3.35
  -6   3   1   69.37    3.44
  -6  -3   1   87.39    3.17
  -3   6  -1   68.93    3.34
   6  -3   1   69.48    3.18
  -6  -3   2   68.08    2.62
  -6   3   2   54.17    2.32
  -6   3   2   46.69    2.55
  -3   6  -2   58.90    2.46
   3  -6  -2   45.78    2.44
   3   6  -2   50.62    2.37
  -6  -3   2   59.88    2.28
   6   3   2   50.80    2.16
   6   3   2   54.45    2.20
  -3   6  -2   52.18    2.49
  -3   6  -3   16.79    1.08
  -6  -3   3   20.74    0.94
   6   3   3   17.91    0.81
  -6  -3   3   21.30    1.15
  -6   3   3   20.54    1.00
   3  -6  -3   19.14    1.08
  -3   6  -3   19.85    1.09
   3  -6  -3   16.67    1.10
  -6  -3   3   21.73    1.27
  -6   3   3   16.70    1.18
   6   3   3   18.24    0.83
  -6  -3   4   13.95    0.70
  -3   6  -4   11.92    0.81
  -6  -3   4   14.87    0.90
   6   3   4   11.95    0.59
   3  -6  -4   13.56    0.87
   3   6  -4   11.42    0.77
  -6   3   4   12.70    0.96
  -3  -6  -4   12.40    0.82
  -6  -3   5   83.24    3.19
  -3   6  -5   75.52    3.33
  -6   3   5   73.39    3.21
   6   3   5   71.05    3.21
   3  -6  -5   82.32    3.41
   3   6  -5   62.63    3.21
  -3  -6  -5   73.75    3.32
  -3   6  -6    6.98    0.60
  -3   6  -6    6.08    0.52
  -6  -3   6    6.85    0.47
  -3  -6  -6    7.30    0.58
  -6   3   6    6.92    0.51
   6   3   6    6.66    0.50
  -3  -6  -7   22.89    1.27
  -3   6  -7   22.70    1.30
   6   3   7   21.89    1.22
  -6   3   7   22.76    1.22
  -3   6  -7   24.54    1.31
  -6  -3   7   25.97    1.21
  -3  -6  -8   18.81    1.12
  -6   3   8   20.11    1.10
   6   3   8   19.50    1.11
  -3   6  -8   20.39    1.12
   3   6  -9   16.13    0.80
  -3  -6  -9   15.11    0.99
   6   3   9   16.88    0.99
  -6   3   9   16.59    0.98
  -3   6  -9   16.99    1.00
   3   6 -10   16.88    0.87
  -3  -6 -10   17.12    1.05
   6   3  10   16.25    1.03
  -6   3  10   17.41    1.03
  -3   6 -10   17.35    1.03
  -6   3  11   68.79    3.08
   6   3  11   65.83    3.07
  -3  -6 -11   67.06    3.08
   3  -6 -11   67.01    3.18
  -3   6 -11   70.20    3.08
   3   6 -11   68.84    2.90
   6   3  12   24.63    1.39
  -6   3  12   23.48    1.36
   3   6 -12   26.62    1.28
  -3  -6 -12   24.44    1.41
   3  -6 -12   23.74    1.48
   3   6 -13    6.63    0.55
   6   3  13    5.61    0.55
  -6   3  13    5.66    0.57
   3  -6 -13    5.04    0.65
  -3  -6 -13    6.40    0.62
   3   6 -14   12.22    0.81
  -6   3  14   10.63    0.83
   6   3  14   11.42    0.85
  -3   6 -14   10.81    0.89
   3  -6 -14   10.61    0.95
  -3  -6 -14   11.87    0.89
  -3  -6 -15   18.87    1.26
   3  -6 -15   19.68    1.36
   3   6 -15   22.44    1.23
   6  -3  15   19.70    1.14
   3   6 -15   21.76    1.31
  -3   6 -15   21.29    1.32
  -6   3  15   18.83    1.23
   6   3  15   17.49    1.21
   3   6 -16    5.80    0.64
  -6   3  16    4.73    0.55
  -3   6 -16    5.41    0.63
   6   3  16    5.25    0.58
   3   6 -16    6.21    0.64
  -3  -6 -16    5.36    0.64
   3  -6 -16    4.68    0.68
   6  -3  16    5.68    0.54
  -6   3  17   15.40    1.10
  -3   6 -17   17.62    1.20
   6   3  17   13.91    1.07
   3   6 -17   15.77    1.13
  -3  -6 -17   16.12    1.16
   3  -6 -17   17.11    1.27
   6  -3  17   16.14    1.02
  -3  -6 -18    2.95    0.54
   3  -6 -18    2.59    0.57
  -3   6 -18    3.42    0.54
  -6   3  18    3.27    0.48
   3   6 -18    3.07    0.52
   6   3  18    2.79    0.44
   6  -3  18    3.46    0.47
  -3  -6 -19    1.93    0.48
   3  -6 -19    1.68    0.49
  -6   3  19    1.52    0.40
   6   3  19    1.56    0.37
   3   6 -19    2.16    0.47
  -3   6 -19    1.94    0.44
   6  -3  19    2.40    0.40
   6  -3  20    2.55    0.44
   3   6 -20    2.96    0.55
  -3   6 -20    2.70    0.52
   3  -6 -20    2.98    0.59
  -3  -6 -20    3.24    0.59
   6  -3  21   23.25    1.35
  -3   6 -21   25.12    1.61
   3  -6 -21   22.80    1.58
  -3  -6 -21   26.23    1.61
   6  -3  22    4.01    0.54
  -3   6 -22    4.89    0.71
   3  -6 -22    4.55    0.73
  -3  -6 -22    4.07    0.69
  -3   6 -23    8.05    0.93
   3  -6 -23    7.28    0.87
  -3  -6 -23    7.26    0.85
   3   6 -24    4.72    0.76
  -3   6 -24    5.96    0.81
   3  -6 -24    4.37    0.79
  -3  -6 -24    4.76    0.71
   3   6 -25    4.48    0.79
  -3   6 -25    5.41    0.83
  -3  -6 -25    3.96    0.70
   3  -6 -25    5.00    0.78
   3   6 -26    4.82    0.83
  -3   6 -26    3.54    0.77
   3  -6 -26    4.23    0.78
  -3  -6 -26    4.59    0.78
   3   6 -27    9.80    1.18
   3  -6 -27    8.39    1.06
  -3  -6 -27    8.61    1.05
  -3  -6 -28    1.82    0.62
  -3  -6 -29    0.55    0.53
  -6  -4 -28   -0.04    0.47
   6   4 -27    1.09    0.51
  -6   4 -27    0.41    0.50
  -6  -4 -27    0.78    0.51
   6  -4 -26   29.18    2.04
   6   4 -26   32.91    2.17
  -6   4 -26   32.66    2.19
  -6  -4 -26   31.34    1.91
   6   4 -25    0.78    0.49
  -6   4 -25    1.23    0.50
  -6  -4 -25    0.73    0.45
   6  -4 -25    0.68    0.56
   6  -4 -24    7.56    0.93
  -6  -4 -24    7.62    0.83
  -6   4 -24    7.98    0.97
   6   4 -24    9.11    1.01
   6  -4 -23    0.78    0.48
  -6  -4 -23    1.28    0.48
  -6   4 -23    1.05    0.45
   6   4 -23    1.36    0.47
   6  -4 -22    1.02    0.50
  -6  -4 -22    1.54    0.44
   6   4 -22    2.08    0.51
  -6   4 -22    0.77    0.41
   6   4 -21    0.39    0.60
   6  -4 -21    0.78    0.51
  -6  -4 -21    1.50    0.42
  -6   4 -21    0.98    0.39
   6   4 -21    1.55    0.42
  -6  -4 -20   36.24    1.92
   6   4 -20   34.57    2.05
  -6   4 -20   34.08    2.05
   6   4 -20   34.40    2.12
  -6  -4 -19    3.97    0.58
   6   4 -19    6.15    0.70
  -6   4 -19    4.90    0.66
   6   4 -19    4.27    0.76
  -6  -4 -18   22.85    1.38
  -6   4 -18   22.70    1.48
   6   4 -18   23.42    1.50
   6   4 -18   24.88    1.65
  -6  -4 -17    3.59    0.49
  -4   6  17    3.20    0.54
  -6   4 -17    4.03    0.54
   6   4 -17    3.76    0.51
   4   6  17    3.65    0.57
   6   4 -17    3.00    0.62
  -4  -6  16    4.18    0.54
   6   4 -16    4.06    0.68
  -6  -4 -16    3.77    0.50
   4   6  16    3.74    0.55
   6   4 -16    3.78    0.52
  -6   4 -16    4.72    0.59
  -4   6  16    4.96    0.61
   6   4 -15    8.93    0.86
  -4  -6  15    9.96    0.82
   6  -4 -15    8.62    1.04
  -6  -4 -15    9.95    0.75
  -6   4 -15   10.29    0.82
   6   4 -15   10.94    0.84
  -4   6  15   10.70    0.92
   4   6  15   10.72    0.93
   6   4 -14   39.86    2.13
  -4  -6  14   38.80    2.06
  -4   6  14   41.12    2.22
  -6   4 -14   40.08    2.07
   6   4 -14   42.28    2.07
   4   6  14   41.00    2.21
  -6  -4 -14   40.71    1.97
  -6  -4 -13    6.85    0.59
  -4  -6  13    7.06    0.65
   6   4 -13    7.51    0.73
   6  -4 -13    6.43    0.85
  -6   4 -13    7.36    0.64
   6   4 -13    7.67    0.64
   6   4 -13    8.22    0.85
  -4   6  13    7.85    0.75
   4   6  13    6.97    0.72
  -4  -6  12   98.15    4.50
   6   4 -12  103.41    4.56
  -4   6  12  104.94    4.69
   4   6  12  107.92    4.71
   6  -4 -12  102.15    4.84
  -6   4 -12  105.31    4.49
   6   4 -12  113.51    4.77
   6  -4 -12  109.88    4.91
   6   4 -12  106.54    4.49
  -6  -4 -12   99.86    4.37
  -4  -6  11    2.40    0.36
   6   4 -11    3.03    0.46
  -4   6  11    2.36    0.44
   4   6  11    2.44    0.43
   6  -4 -11    2.11    0.52
   6  -4 -11    2.13    0.59
   6   4 -11    2.62    0.34
   6   4 -11    3.43    0.54
  -6   4 -11    2.38    0.34
  -6  -4 -11    2.41    0.32
  -4  -6  10    7.17    0.62
   6   4 -10    8.07    0.68
   6  -4 -10    6.48    0.66
   4   6  10    7.78    0.60
   6  -4 -10    7.17    0.76
  -6   4 -10    7.87    0.60
   6   4 -10    8.83    0.78
   6  -4 -10    7.53    0.86
  -6  -4 -10    7.61    0.54
  -6   4  -9   10.16    0.65
  -4  -6   9    9.72    0.72
   6   4  -9   10.57    0.78
   4   6   9   10.15    0.71
  -4   6   9   10.75    0.81
   6  -4  -9    8.69    0.85
   6  -4  -9    9.99    0.96
   6   4  -9   10.33    0.85
  -6   4  -9   10.66    0.70
   6  -4  -9    9.40    0.76
  -6  -4  -9   10.58    0.64
  -6   4  -8   14.65    0.81
  -4  -6   8   12.50    0.86
   6   4  -8   17.33    0.98
   6  -4  -8   11.34    0.97
  -4   6   8   13.09    0.94
   4   6   8   13.03    0.83
   6  -4  -8   13.03    1.13
   6   4  -8   15.72    1.04
  -6  -4  -8   14.06    0.76
  -4   6   7    3.48    0.45
   4   6   7    4.00    0.40
   6   4  -7    4.18    0.56
   6  -4  -7    3.11    0.50
   6  -4  -7    4.27    0.65
  -6  -4  -7    3.99    0.34
  -4  -6   7    3.75    0.40
  -6   4  -7    3.53    0.34
  -6   4  -6  119.33    5.06
   6  -4  -6   96.87    5.26
  -4   6   6  119.63    5.24
   6  -4  -6  134.02    5.62
   6   4  -6  156.44    5.54
   4   6   6  130.04    5.15
  -6  -4  -6  130.08    5.04
   6  -4  -5    8.11    0.76
  -6   4  -5    8.93    0.86
  -4   6   5   10.71    0.75
  -4  -6   5    9.81    0.57
   6  -4  -5    8.31    0.89
  -6   4  -5   10.77    0.69
   4   6   5    9.96    0.65
  -6   4  -4    0.77    0.34
  -4  -6   4    0.72    0.17
  -6   4  -4    1.17    0.24
   6  -4  -4    0.71    0.21
   4   6   4    0.76    0.19
  -4   6   4    0.92    0.25
  -6   4  -3   35.40    1.92
   4   6   3   31.61    1.55
  -6   4  -3   31.76    1.54
  -4   6   3   32.43    1.64
   6  -4  -3   33.91    1.61
  -6   4  -2    3.49    0.53
   4  -6   2    2.94    0.42
  -6   4  -2    3.96    0.37
  -4   6   2    5.01    0.49
  -4  -6   2    3.75    0.47
   4   6   2    3.61    0.37
   6  -4  -2    5.69    0.49
  -6   4  -1    6.42    0.82
  -4   6   1    5.13    0.52
  -4  -6   1    5.57    0.59
  -4   6   1    4.27    0.53
   6  -4  -1    5.88    0.56
   4   6   1    5.58    0.49
   6   4   0  220.40    8.84
  -4  -6   0  265.84    9.12
  -4   6   0  210.90    9.04
   4  -6   0  204.15    9.15
  -6   4   0  221.71    9.35
   6  -4   0  221.05    9.01
   4   6   0  249.98    9.06
  -4   6   0  222.99    9.08
  -6   4   0  217.54    8.93
   4   6  -1    6.19    0.49
   6   4   1    5.29    0.38
   4  -6  -1    5.13    0.57
  -4   6  -1    8.43    0.68
  -6  -4   1    8.34    0.75
  -6   4   1    4.56    0.61
  -6   4   1    6.21    0.49
   6   4   1    7.30    0.45
   4   6  -2    3.23    0.35
   6   4   2    3.38    0.26
   4  -6  -2    3.96    0.48
  -6  -4   2    4.91    0.49
  -6   4   2    6.75    0.46
  -6  -4   2    4.97    0.59
  -4   6  -2    4.31    0.48
  -6   4   2    2.51    0.54
   6   4   2    3.33    0.29
  -4   6  -2    4.29    0.46
  -4   6  -3   36.31    1.93
  -6  -4   3   46.33    1.82
   6   4   3   37.50    1.67
  -4   6  -3   39.97    2.01
  -6  -4   3   43.85    1.97
  -6   4   3   39.83    1.83
   4  -6  -3   34.17    1.96
  -6   4   3   35.77    2.03
   6   4   3   38.57    1.69
  -6  -4   4    0.77    0.17
  -4   6  -4    0.61    0.29
  -6  -4   4    1.04    0.27
  -6   4   4    1.39    0.25
   4  -6  -4    0.72    0.31
   4  -6  -4    0.95    0.36
  -4   6  -4    0.98    0.29
   6   4   4    0.90    0.15
  -6  -4   5   16.30    0.95
   6   4   5   14.04    0.71
  -6   4   5   13.78    0.85
   4   6  -5   12.41    0.89
   4  -6  -5   15.41    1.05
   4  -6  -5   11.16    0.95
  -6  -4   5   15.10    0.80
  -4  -6  -5   12.15    0.85
  -4   6  -6  121.77    5.30
  -6  -4   6  144.43    5.28
  -4   6  -6  124.06    5.47
   6   4   6  121.17    5.11
  -6  -4   6  158.15    5.47
   4   6  -6  107.83    5.30
   4  -6  -6  139.60    5.57
  -4  -6  -6  127.22    5.33
  -4   6  -7    3.89    0.53
  -6   4   7    4.56    0.45
   6   4   7    4.40    0.44
   4   6  -7    3.92    0.46
   4  -6  -7    4.13    0.58
  -6  -4   7    4.85    0.42
  -4   6  -7    4.30    0.43
  -4  -6  -7    4.55    0.46
  -6  -4   8   13.30    0.79
  -4   6  -8   12.65    0.82
   4   6  -8   11.24    0.82
   4  -6  -8   12.35    0.97
  -4  -6  -8   12.82    0.82
   6   4   8   13.48    0.85
  -6   4   8   12.32    0.83
  -4  -6  -9    8.20    0.65
  -4   6  -9    8.54    0.65
  -6  -4   9    9.53    0.65
  -6   4   9    7.58    0.65
   6   4   9    9.06    0.69
  -4   6 -10    9.82    0.69
  -6  -4  10   10.31    0.70
  -4  -6 -10    8.92    0.69
   4  -6 -10    7.43    0.73
   6   4  10    9.29    0.72
  -6   4  10    8.94    0.71
   4   6 -10    8.46    0.59
  -6  -4  11    1.08    0.28
   4  -6 -11    1.19    0.35
  -4  -6 -11    1.14    0.32
   6   4  11    1.47    0.30
  -6   4  11    1.19    0.29
  -4   6 -11    1.19    0.28
   4   6 -11    0.97    0.26
  -6  -4  12  103.30    4.44
   4  -6 -12   98.52    4.58
  -4  -6 -12  103.53    4.45
  -6   4  12   99.85    4.48
   6   4  12   98.18    4.48
   4   6 -12  110.71    4.36
  -6  -4  13    7.54    0.67
  -6   4  13    6.72    0.65
   6   4  13    6.85    0.65
   4  -6 -13    7.70    0.80
  -4  -6 -13    7.72    0.69
   4   6 -13    7.83    0.64
   4  -6 -14   38.78    2.19
  -4  -6 -14   42.58    2.08
   4   6 -14   39.06    1.98
  -6  -4  14   41.39    2.07
  -4   6 -14   42.57    2.13
   4   6 -14   39.95    2.08
  -6   4  14   37.10    2.04
   6   4  14   38.54    2.07
  -4  -6 -15   11.73    0.91
   4  -6 -15   12.05    1.02
   4   6 -15   12.89    0.91
  -6  -4  15   11.94    0.92
  -4   6 -15   12.32    0.94
   4   6 -15   12.11    0.92
  -6   4  15   11.40    0.90
   6   4  15   10.87    0.88
  -4  -6 -16    4.15    0.58
   4  -6 -16    4.23    0.63
   4   6 -16    5.41    0.62
  -6  -4  16    5.49    0.61
  -4   6 -16    4.01    0.55
   4   6 -16    4.43    0.55
   6   4  16    4.90    0.55
  -6   4  16    3.52    0.51
   4  -6 -17    4.55    0.70
  -4  -6 -17    4.98    0.65
   4   6 -17    3.86    0.60
  -6  -4  17    4.41    0.59
   4   6 -17    5.18    0.61
  -4   6 -17    5.50    0.64
   6   4  17    4.85    0.59
  -6   4  17    3.89    0.54
   4   6 -18   25.96    1.51
  -4   6 -18   25.75    1.59
  -6   4  18   22.93    1.50
   4   6 -18   25.02    1.57
   6   4  18   23.39    1.50
  -4  -6 -18   25.02    1.55
   4  -6 -18   23.97    1.63
   6  -4  19    5.15    0.59
   4  -6 -19    5.24    0.75
  -4  -6 -19    5.48    0.68
  -4   6 -19    6.33    0.71
   4   6 -19    6.03    0.70
   6  -4  20   33.19    1.73
  -4  -6 -20   34.59    1.88
   4  -6 -20   31.33    1.95
  -4   6 -20   35.48    1.96
   4   6 -20   32.83    1.82
   6  -4  21    0.32    0.33
  -4  -6 -21    0.61    0.45
   4  -6 -21    0.66    0.45
  -4   6 -21    0.64    0.37
   4   6 -21    0.04    0.37
   4   6 -21    0.66    0.51
  -4   6 -22    1.10    0.44
   4   6 -22    0.09    0.48
  -4  -6 -22    1.24    0.47
   4  -6 -22    0.90    0.51
   4   6 -23    1.71    0.46
  -4   6 -23    1.75    0.49
   4  -6 -23    1.02    0.55
  -4  -6 -23    1.63    0.51
   4   6 -24    8.38    0.98
  -4   6 -24    8.47    0.99
   4  -6 -24    6.33    0.89
  -4  -6 -24    8.51    0.93
  -4   6 -25    1.29    0.52
   4   6 -25    1.63    0.49
   4  -6 -25    0.68    0.55
  -4  -6 -25    1.28    0.55
  -4   6 -26   35.25    2.27
   4   6 -26   33.24    2.21
  -4  -6 -26   33.52    2.05
   4  -6 -26   28.79    2.06
  -4   6 -27    1.43    0.61
   4   6 -27    0.81    0.54
  -4  -6 -27    0.57    0.52
  -4  -6 -28   -0.31    0.55
  -4  -6 -29    0.69    0.53
   6   5 -27   18.88    1.62
  -6   5 -27   20.36    1.67
  -6  -5 -27   17.04    1.37
  -6   5 -26   -0.17    0.55
   6   5 -26    0.33    0.51
  -6  -5 -26    0.93    0.52
   6  -5 -26    0.36    0.53
   6  -5 -25   11.93    1.23
   6   5 -25   13.65    1.30
  -6   5 -25   15.15    1.34
  -6  -5 -25   14.56    1.18
  -6   5 -24    0.97    0.43
   6   5 -24    0.35    0.41
   6  -5 -24    0.29    0.50
  -6  -5 -24    0.36    0.41
   6  -5 -23   15.16    1.34
  -6  -5 -23   15.75    1.22
  -6   5 -23   18.18    1.42
   6   5 -23   16.99    1.36
  -6  -5 -22    0.10    0.39
   6  -5 -22    0.37    0.47
   6   5 -22    0.36    0.35
  -6   5 -22    0.32    0.35
   6  -5 -21   21.22    1.59
   6   5 -21   23.57    1.66
   6   5 -21   21.56    1.54
  -6   5 -21   24.05    1.61
  -6  -5 -21   22.85    1.45
   6   5 -20    2.13    0.57
   6   5 -20    1.74    0.44
  -6   5 -20    2.20    0.51
  -6  -5 -20    1.83    0.47
   6   5 -19   12.29    1.00
  -6   5 -19   10.37    0.95
  -6  -5 -19   11.88    0.92
   6   5 -19    9.14    1.00
   6   5 -18    0.55    0.44
   6   5 -18    0.41    0.29
  -6   5 -18    0.60    0.32
  -6  -5 -18    0.41    0.32
   6   5 -17   24.31    1.51
  -6   5 -17   24.28    1.51
   5   6  17   23.62    1.55
  -5   6  17   22.63    1.54
  -6  -5 -17   24.56    1.42
   6   5 -17   26.08    1.61
  -5  -6  16    0.98    0.34
   6   5 -16    0.82    0.43
   5   6  16    0.32    0.29
   6   5 -16    0.97    0.30
  -6   5 -16    0.65    0.27
  -5   6  16    0.29    0.30
  -6  -5 -16    0.61    0.30
  -6  -5 -15   31.05    1.59
   6   5 -15   27.42    1.69
  -5  -6  15   27.77    1.64
   6  -5 -15   27.17    1.98
  -6   5 -15   30.58    1.68
   6   5 -15   30.55    1.67
   5   6  15   28.41    1.73
  -5   6  15   28.48    1.72
  -6  -5 -14    2.30    0.37
   6   5 -14    1.96    0.47
  -5  -6  14    2.15    0.39
   6   5 -14    0.55    0.48
  -6   5 -14    2.41    0.40
   6   5 -14    2.28    0.37
   5   6  14    1.93    0.42
  -5   6  14    1.63    0.40
  -6  -5 -13   36.59    1.81
   6   5 -13   36.00    1.93
  -5  -6  13   34.33    1.87
   6  -5 -13   37.23    2.26
  -6   5 -13   38.29    1.90
   6   5 -13   37.19    1.88
   6  -5 -13   33.82    2.18
   6   5 -13   39.29    2.12
  -5   6  13   35.39    2.00
   5   6  13   35.49    2.01
  -6  -5 -12    5.87    0.53
  -5  -6  12    5.71    0.56
   6   5 -12    5.73    0.62
   6  -5 -12    5.40    0.80
  -6   5 -12    6.60    0.60
   6   5 -12    6.99    0.74
   6  -5 -12    6.94    0.88
   6   5 -12    6.14    0.56
  -5   6  12    6.68    0.67
   5   6  12    6.16    0.66
  -5  -6  11   60.40    2.96
   6   5 -11   66.36    3.03
  -5   6  11   63.65    3.12
   5   6  11   64.83    3.15
   6  -5 -11   63.08    3.30
   6   5 -11   71.78    3.20
   6  -5 -11   72.42    3.43
  -6   5 -11   67.36    3.01
  -6  -5 -11   66.04    2.90
  -6  -5 -10    0.94    0.25
  -6   5 -10    1.15    0.23
  -5  -6  10    0.82    0.23
   6   5 -10    1.10    0.34
   6  -5 -10    0.31    0.37
   6  -5 -10    0.62    0.50
   6   5 -10    0.87    0.35
   6  -5 -10    1.18    0.35
  -5   6  10    1.30    0.33
   5   6  10    1.19    0.34
  -6  -5  -9   43.26    1.89
  -5   6   9   40.89    2.05
   5   6   9   38.02    1.88
  -5  -6   9   37.03    1.93
  -6   5  -9   41.91    1.91
   6  -5  -9   43.66    2.35
   6   5  -9   43.38    2.13
   6  -5  -9   36.82    2.02
  -6  -5  -8    4.17    0.40
  -5  -6   8    4.65    0.45
  -6   5  -8    4.36    0.41
   5   6   8    5.31    0.47
  -5   6   8    4.84    0.51
   6  -5  -8    3.46    0.57
   6   5  -8    4.80    0.59
   6  -5  -8    3.96    0.65
   6  -5  -8    4.02    0.49
  -6   5  -7   40.74    1.96
  -5  -6   7   42.19    2.03
  -6   5  -7   40.91    2.29
   5   6   7   43.63    1.98
  -5   6   7   43.30    2.10
   6  -5  -7   46.34    2.42
   6   5  -7   48.40    2.25
   6  -5  -7   40.66    2.09
  -6  -5  -7   42.87    1.95
  -6   5  -6    0.87    0.26
  -6   5  -6    0.46    0.16
  -6   5  -6    0.63    0.36
  -5   6   6    1.08    0.31
   6   5  -6    0.59    0.33
   6  -5  -6    1.05    0.45
   5   6   6    0.53    0.20
  -5  -6   5   50.42    2.37
  -6   5  -5   55.18    2.80
  -5   6   5   56.26    2.54
   6  -5  -5   55.18    2.78
  -6   5  -5   59.40    2.54
   5   6   5   55.22    2.41
  -5   6   4    1.99    0.33
   5   6   4    1.24    0.22
  -6   5  -4    1.17    0.27
  -5  -6   4    0.90    0.21
  -6   5  -4    0.94    0.38
  -5   6   3   49.42    2.36
   5   6   3   50.78    2.25
  -6   5  -3   53.49    2.34
  -5  -6   3   50.05    2.28
  -6   5  -3   53.42    2.68
   5   6   2    1.78    0.28
   6   5  -2    1.49    0.23
  -6   5  -2    1.45    0.45
  -5   6   2    1.04    0.38
  -5  -6   2    1.58    0.42
  -6   5  -2    6.73    0.62
  -5   6   2    7.02    0.52
   5   6   1  107.43    4.04
   6  -5  -1   98.78    4.12
   5  -6   1   81.98    4.16
  -6   5  -1   95.40    4.37
   6  -5  -1   81.86    4.21
   6   5  -1   91.41    3.92
  -5   6   1   90.50    4.15
  -6   5  -1   92.75    3.99
  -5   6   1   91.37    4.06
   5  -6   0   10.23    0.93
   6  -5   0   10.32    0.97
   5   6   0   13.52    0.80
   6   5   0   13.62    0.75
  -5   6   0   12.55    1.00
  -6   5   0   12.17    1.07
  -6   5   0    9.98    0.92
  -5  -6   0   14.88    0.99
  -5   6   0   11.30    0.93
   6  -5   0   24.39    1.13
  -6   5   0   20.90    0.98
  -5   6   0   25.22    1.09
   5  -6  -1   76.68    4.00
   5   6  -1   89.97    3.79
   6   5   1   94.18    3.73
  -6  -5   1  115.39    4.30
  -6   5   1   78.99    4.01
  -5   6  -1   88.49    4.06
  -6   5   1   83.07    4.11
  -6   5   1   82.31    3.81
  -5   6  -1   93.67    3.92
   6   5   1  105.29    3.81
   6   5   2    1.60    0.24
   5   6  -2    1.77    0.25
   6   5   2    1.49    0.20
   5  -6  -2    1.16    0.37
  -5   6  -2    1.89    0.44
  -6   5   2    2.66    0.60
  -6  -5   2    2.00    0.46
   6   5   3   51.25    2.23
  -6  -5   3   53.28    2.43
   5  -6  -3   44.23    2.50
  -5   6  -3   52.75    2.61
  -6   5   3   52.19    2.37
  -6   5   3   48.03    2.54
  -5   6  -3   54.20    2.46
  -6  -5   4    1.46    0.29
  -5   6  -4    0.88    0.34
  -6   5   4    1.56    0.30
  -5   6  -4    1.53    0.33
   6   5   4    1.06    0.19
  -6  -5   5   61.10    2.50
  -6  -5   5   60.01    2.56
  -5   6  -5   53.60    2.75
  -6   5   5   55.23    2.54
   5  -6  -5   56.67    2.78
  -5   6  -5   52.09    2.58
   6   5   5   53.22    2.38
  -6  -5   6    0.95    0.21
  -5   6  -6    0.40    0.32
  -6   5   6    1.04    0.28
   5   6  -6    4.53    0.56
   5  -6  -6    4.01    0.61
  -6  -5   6    1.27    0.28
   6   5   6    0.93    0.19
  -5  -6  -6    0.60    0.22
  -6  -5   7   44.98    1.93
  -5   6  -7   40.21    1.91
  -5   6  -7   36.75    2.11
  -6   5   7   41.40    2.01
   6   5   7   35.80    1.78
   5   6  -7   39.80    2.03
   5  -6  -7   45.88    2.28
  -5  -6  -7   42.94    1.94
  -5   6  -8    4.82    0.61
  -5  -6  -8    5.93    0.55
   5  -6  -8    5.22    0.67
   5   6  -8    4.07    0.51
  -5   6  -8    4.41    0.43
  -6  -5   8    4.46    0.43
  -6   5   8    5.05    0.51
   6   5   8    4.07    0.47
   6   5   8    4.51    0.38
  -5  -6  -9   43.83    2.00
   5  -6  -9   44.09    2.31
   5   6  -9   37.62    2.05
  -5   6  -9   40.16    1.99
  -6  -5   9   45.40    2.01
  -6   5   9   41.54    2.08
   6   5   9   39.23    2.08
  -5  -6 -10    1.26    0.29
   6   5  10    0.91    0.26
  -6   5  10    0.88    0.27
   5   6 -10    0.13    0.32
   5  -6 -10    1.23    0.44
  -6  -5  10    0.74    0.23
  -5   6 -10    0.77    0.23
  -5  -6 -11   66.16    2.91
  -5   6 -11   65.85    2.91
  -6  -5  11   65.22    2.92
   5   6 -11   58.11    2.99
  -6   5  11   67.02    3.03
   6   5  11   65.98    3.03
   5   6 -11   60.53    2.84
  -6  -5  12    6.51    0.60
  -5  -6 -12    6.39    0.59
  -6   5  12    6.11    0.62
   6   5  12    5.35    0.59
   5   6 -12    6.51    0.60
  -6  -5  13   33.58    1.80
   6   5  13   32.03    1.85
  -6   5  13   32.53    1.86
  -5  -6 -13   37.18    1.81
   5   6 -13   36.56    1.80
  -5  -6 -14    1.89    0.38
  -6  -5  14    1.69    0.35
  -5   6 -14    2.90    0.43
   5   6 -14    2.07    0.37
  -6   5  14    2.14    0.40
   6   5  14    2.14    0.38
   5   6 -14    1.47    0.42
  -5  -6 -15   27.04    1.59
   5  -6 -15   27.62    1.76
   5   6 -15   31.25    1.65
  -6  -5  15   28.64    1.64
  -5   6 -15   31.45    1.70
   5   6 -15   30.20    1.67
  -6   5  15   28.27    1.66
   6   5  15   25.59    1.63
  -5  -6 -16    0.74    0.34
   5  -6 -16    0.53    0.39
  -6  -5  16    0.53    0.29
   5   6 -16    1.29    0.41
   5   6 -16    0.77    0.27
  -5   6 -16    1.00    0.33
   6   5  16    0.91    0.33
  -6   5  16    0.97    0.31
   5   6 -17   23.17    1.46
   6   5  17   22.06    1.44
  -6   5  17   22.05    1.44
   5   6 -17   24.65    1.48
  -5   6 -17   25.08    1.51
   5  -6 -17   20.71    1.53
  -5  -6 -17   21.67    1.39
   5   6 -18    0.32    0.43
  -6   5  18    0.41    0.30
  -5   6 -18    0.54    0.29
   6   5  18    0.10    0.28
   5   6 -18    0.84    0.29
   5  -6 -18    0.41    0.43
  -5  -6 -18    0.73    0.35
   5   6 -19    9.53    0.95
  -5   6 -19   10.06    0.93
   5   6 -19   10.00    0.91
  -5  -6 -19    9.43    0.87
   5  -6 -19   10.10    0.98
   5   6 -20    2.91    0.64
  -5   6 -20    2.89    0.52
  -5  -6 -20    2.43    0.49
   5  -6 -20    3.11    0.67
   5   6 -21   23.71    1.51
  -5  -6 -21   24.51    1.50
   5  -6 -21   21.23    1.55
  -5   6 -21   23.70    1.58
  -5  -6 -22    0.66    0.42
  -5   6 -22    0.56    0.35
   5  -6 -23   16.64    1.39
  -5  -6 -23   17.70    1.30
   5   6 -23   16.11    1.36
  -5   6 -23   17.89    1.43
  -5  -6 -24    0.24    0.44
   5  -6 -24    0.44    0.52
   5   6 -24    0.40    0.37
  -5   6 -24    0.26    0.43
  -5  -6 -25   16.28    1.28
   5  -6 -25   12.63    1.27
   5   6 -25   15.99    1.37
  -5   6 -25   15.33    1.41
   5  -6 -26    0.41    0.53
  -5  -6 -26    0.50    0.51
  -5   6 -26    0.91    0.56
   5   6 -26    0.94    0.47
  -5  -6 -27   15.73    1.32
  -5  -6 -28   -0.09    0.62
  -5  -6 -29    6.22    0.89
  -6   6   0  235.02   10.74
   6   6   0  267.49   10.51
  -6   6   0  266.56   10.62
   6  -6   0  244.46   10.85
   6   6   1    4.42    0.41
   6  -6   1    4.11    0.59
   6  -6  -1    4.13    0.59
   6   6   1    3.95    0.37
   6   6  -1    4.66    0.39
  -6   6   1    3.55    0.58
  -6   6  -1    4.50    0.67
  -6  -6   1    5.09    0.67
  -6   6   1    3.01    0.54
  -6   6   1    4.79    0.49
  -6   6  -2    4.32    0.46
   6   6   2    4.47    0.39
   6   6  -2    4.93    0.41
  -6   6   2    3.54    0.57
  -6  -6   2    5.38    0.66
  -6   6   2    5.53    0.50
   6  -6  -2    3.83    0.57
  -6   6  -2    4.44    0.64
  -6   6   3   19.26    1.13
  -6   6  -3   19.37    1.37
   6  -6  -3   19.40    1.31
  -6  -6   3   20.53    1.14
  -6   6  -3   20.62    1.17
   6   6   3   19.97    1.03
  -6  -6   4    0.05    0.18
  -6   6  -4   -0.07    0.38
   6  -6  -4    0.19    0.28
  -6   6  -4    0.11    0.21
  -6   6   4    0.14    0.19
   6   6   4    0.09    0.13
  -6   6  -5    0.04    0.35
  -6   6   5    0.13    0.21
  -6  -6   5    0.07    0.22
   6   6   5    0.04    0.15
  -6   6  -6  102.30    4.66
  -6   6   6   98.42    4.35
   6  -6  -6  103.25    4.66
  -6  -6   6  104.31    4.27
  -6   6  -6   99.11    4.38
   6  -6  -6   98.55    4.41
   6   6   6  102.34    4.20
  -6  -6   7   15.17    0.89
  -6   6  -7   13.79    0.86
  -6   6  -7   13.54    1.13
  -6   6   7   13.54    0.93
   6   6   7   14.17    0.82
   6  -6  -7   13.92    1.17
   6   6  -7   15.48    1.07
  -6  -6  -7   13.43    0.86
   6  -6  -7   13.63    0.95
  -6   6  -8    9.92    0.71
  -6  -6   8   15.20    0.85
  -6   6  -8    9.76    0.93
   6   6  -8   13.60    0.95
   6  -6  -8   12.62    1.08
  -6  -6  -8   10.15    0.72
  -6   6   8    9.83    0.79
   6   6   8    9.84    0.67
   6  -6  -8    9.32    0.80
  -6  -6   9    4.29    0.45
  -6   6  -9    4.89    0.45
   6   6   9    4.64    0.43
  -6  -6  -9    4.88    0.47
   6   6  -9    4.90    0.58
   6  -6  -9    5.01    0.74
   6  -6  -9    4.69    0.56
  -6   6  10    1.10    0.31
   6   6  10    1.00    0.29
  -6  -6  10    1.82    0.32
  -6   6 -10    1.31    0.28
   6   6 -10    3.42    0.50
   6  -6 -10    2.92    0.60
  -6  -6 -10    1.31    0.29
  -6  -6 -11    8.98    0.67
  -6  -6  11    8.25    0.68
  -6   6 -11    8.72    0.66
   6   6  11    8.86    0.78
   6  -6 -11    7.99    0.94
   6   6 -11    6.90    0.76
   6  -6 -11   10.14    1.05
  -6   6  11    7.93    0.73
  -6  -6  12   69.27    3.37
   6   6 -12   73.98    3.39
  -6  -6 -12   80.48    3.38
   6  -6 -12   78.54    3.86
   6  -6 -12   82.62    3.87
   6   6 -12   72.23    3.56
  -6   6  12   75.31    3.53
   6   6  12   76.91    3.55
  -6  -6  13    2.54    0.41
   6   6 -13    1.55    0.40
  -6  -6 -13    2.23    0.37
   6  -6 -13    2.05    0.61
   6   6 -13    2.07    0.51
   6  -6 -13    2.24    0.72
  -6   6 -13    2.47    0.40
   6   6 -13    2.24    0.38
   6   6  13    1.70    0.39
  -6   6  13    2.36    0.42
  -6  -6 -14   12.14    0.89
   6   6 -14   12.40    0.94
  -6  -6  14   11.86    0.90
  -6   6 -14   13.17    0.96
   6   6 -14   14.94    0.97
   6   6 -14    9.68    1.02
   6  -6 -14   11.50    1.20
  -6   6  14   12.01    0.96
   6   6  14   11.64    0.95
  -6  -6 -15    2.12    0.40
   6   6 -15    2.18    0.49
  -6  -6  15    2.48    0.43
   6  -6 -15    2.56    0.75
  -6   6 -15    2.68    0.44
   6   6 -15    2.44    0.65
   6   6 -15    2.75    0.42
  -6   6  15    2.16    0.43
   6   6  15    2.64    0.48
   6   6 -16    1.14    0.51
  -6   6 -16    0.94    0.33
   6   6 -16    1.18    0.34
   6   6  16    0.77    0.26
  -6   6  16    1.08    0.34
  -6  -6 -16    0.85    0.34
   6   6 -17    1.11    0.47
   6   6  17    1.11    0.37
   6   6 -17    1.42    0.36
  -6   6  17    0.65    0.30
  -6   6 -17    1.52    0.37
  -6  -6 -17    0.85    0.35
   6   6 -18   12.79    1.10
   6   6 -18   12.64    1.03
  -6   6 -18   12.41    1.04
  -6  -6 -18   13.22    1.00
   6   6 -19    3.42    0.65
  -6   6 -19    3.77    0.57
  -6  -6 -19    4.44    0.58
   6   6 -20   24.20    1.53
  -6   6 -20   26.29    1.60
   6  -6 -20   22.07    1.57
  -6  -6 -20   24.32    1.43
  -6   6 -21    4.33    0.69
  -6  -6 -21    4.69    0.66
   6  -6 -21    4.37    0.76
  -6   6 -22    0.75    0.44
   6   6 -22    1.17    0.44
   6  -6 -22    0.62    0.52
  -6  -6 -22    0.69    0.45
   6   6 -23    1.57    0.49
  -6   6 -23    2.12    0.57
  -6  -6 -23    1.56    0.52
   6  -6 -23    2.05    0.57
   6   6 -24    8.62    1.01
  -6   6 -24   10.30    1.09
  -6  -6 -24    7.55    0.90
   6  -6 -24   10.31    1.14
   6   6 -25    0.73    0.45
  -6   6 -25    0.88    0.47
   6  -6 -25    0.05    0.57
  -6  -6 -25    0.39    0.49
   6   6 -26   29.06    2.03
  -6   6 -26   31.18    2.12
  -6  -6 -26   27.43    1.84
  -6  -6 -27    0.66    0.49
  -7   0 -27    9.73    0.96
  -7   0 -26   -0.10    0.40
  -7   0 -25    2.76    0.53
  -7   0 -24    0.34    0.36
  -7   0 -23    4.81    0.61
  -7   0 -22   -0.14    0.36
   7   0 -21   18.59    1.41
  -7   0 -21   19.21    1.48
  -7   0 -21   17.49    1.18
   7   0 -20    0.92    0.74
   7   0 -20    0.64    0.35
  -7   0 -20    0.36    0.28
   7   0 -19    8.49    0.87
  -7   0 -19    9.73    0.94
   7   0 -18   -0.38    0.32
  -7   0 -18   -0.16    0.32
   7   0 -17   38.84    2.34
   7   0 -17   38.92    2.17
  -7   0 -17   41.06    2.25
   0  -7  17   38.11    2.11
   0   7  17   41.73    2.32
   7   0 -16   -0.34    0.50
  -7   0 -16   -0.07    0.30
   7   0 -16    0.30    0.26
   0  -7  16   -0.12    0.27
   0   7  16    0.04    0.28
   0  -7  15    8.40    0.76
  -7   0 -15    9.95    0.86
   7   0 -15   10.20    0.84
   7   0 -15    8.59    1.04
   0   7  15    9.14    0.91
   7   0 -15    8.55    0.93
   7   0 -14   -0.34    0.42
   0   7  14   -0.24    0.30
   7   0 -14    0.15    0.19
  -7   0 -14    0.13    0.23
   7   0 -14    0.63    0.44
   7   0 -13   15.25    1.15
  -7   0 -13   15.77    1.09
   0   7  13   14.52    1.16
   7   0 -13   14.09    1.01
   7   0 -13   16.80    1.31
   7   0 -12   -0.13    0.32
  -7   0 -12   -0.03    0.20
   0   7  12    0.53    0.31
   7   0 -12   -0.41    0.41
  -7   0 -11   23.77    1.43
   0   7  11   24.84    1.47
   7   0 -11   26.44    1.54
   7   0 -10    0.17    0.23
   7   0 -10   -0.30    0.44
   0   7  10   -0.05    0.19
  -7   0 -10   -0.02    0.15
   7   0  -9   47.42    2.30
   7   0  -9   44.12    2.14
  -7   0  -9   45.90    2.18
   0   7   9   40.85    2.20
   7   0  -8   -0.03    0.11
  -7   0  -8    0.13    0.12
   7   0  -8    0.04    0.41
   7   0  -8    0.29    0.25
   7   0  -7   66.56    3.06
   7   0  -7   63.63    2.84
  -7   0  -7   64.17    2.87
   7   0  -6    0.10    0.22
  -7   0  -6    0.11    0.12
   7   0  -6    0.04    0.11
   7   0  -6    0.25    0.37
   7   0  -5  139.54    6.11
   7   0  -5  152.14    6.33
   7   0  -4    0.08    0.27
   0  -7   3   29.36    1.47
   7   0  -3   47.12    1.63
   7   0  -2   -0.04    0.11
   0  -7   2    0.08    0.15
   7   0  -1   44.62    1.88
   7   0   0    1.39    0.16
   7   0   1   47.26    1.85
   0   7  -1   38.11    2.14
   0   7  -2    0.02    0.22
   0  -7  -7   52.70    2.54
   0  -7  -8   -0.05    0.27
   0  -7  -9   41.11    2.09
   0   7  -9   41.32    1.71
   0  -7 -10   -0.10    0.26
   0   7 -10   -0.07    0.16
   7   0  10    0.01    0.10
   0  -7 -11   22.45    1.38
   7   0  11   23.76    1.11
   0  -7 -12    0.41    0.28
   7   0  12   -0.01    0.13
   0  -7 -13   14.11    1.06
   7   0  13   14.44    0.79
   0  -7 -14    0.03    0.29
   7   0  14   -0.04    0.13
   0  -7 -15    8.35    0.86
   7   0  15   10.44    0.66
   0   7 -16    0.13    0.25
   0  -7 -16   -0.14    0.32
   7   0  16    0.10    0.18
   0   7 -17   36.49    1.96
   0  -7 -17   31.40    1.93
   7   0  17   31.65    1.61
   0   7 -18   -0.14    0.26
   0  -7 -18   -0.19    0.41
   7   0  18   -0.06    0.23
   0   7 -19    7.02    0.77
   0  -7 -19    7.34    0.84
   7   0  19    6.72    0.60
   0  -7 -20    0.08    0.38
   0   7 -20    0.16    0.26
   0  -7 -21   17.35    1.39
   0   7 -21   18.94    1.40
   7   0  21   17.26    1.10
   0  -7 -22    0.09    0.41
   0   7 -22    0.23    0.36
   7   0  22   -0.15    0.31
   0  -7 -23    4.33    0.74
   0   7 -23    4.88    0.75
   7   0  23    5.18    0.58
   0  -7 -24   -0.05    0.50
   0   7 -24    0.05    0.41
   7   0  24   -0.08    0.28
   0   7 -25    3.00    0.68
   0  -7 -25    3.84    0.71
   0   7 -26    0.17    0.44
   0  -7 -26    0.14    0.53
   0  -7 -27   10.15    1.12
  -7   1 -27    1.47    0.50
  -7  -1 -27    1.63    0.53
  -7  -1 -26   10.59    0.95
  -7   1 -26    9.34    0.91
  -7   1 -25    1.83    0.62
  -7  -1 -25    1.46    0.47
   7   1 -25    1.50    0.59
  -7   1 -25    2.06    0.50
  -7  -1 -24    1.59    0.44
   7   1 -24    1.22    0.50
  -7   1 -24    1.32    0.49
  -7   1 -23    6.08    0.82
  -7  -1 -23    4.22    0.62
   7   1 -23    5.38    0.75
  -7  -1 -22    3.83    0.57
   7   1 -22    3.78    0.64
  -7   1 -22    4.20    0.70
   7   1 -21    3.13    0.82
  -7  -1 -21    4.28    0.58
   7   1 -21    6.23    0.75
  -7   1 -21    4.97    0.71
   7   1 -20   30.83    2.13
  -7  -1 -20   31.76    1.76
  -7   1 -20   36.18    2.07
   7   1 -20   32.97    1.98
  -7   1 -19   11.84    1.04
   7   1 -19   11.67    1.02
   7   1 -19   10.16    1.18
   7  -1 -19   11.45    1.28
  -7  -1 -19   11.75    0.86
  -7   1 -18   14.35    1.14
   7   1 -18   13.61    1.11
   7  -1 -18   14.99    1.40
   7   1 -18   14.66    1.33
  -7  -1 -18   14.02    0.96
   7   1 -17    7.08    0.93
   7  -1 -17    7.23    0.97
   7  -1 -17    7.75    0.81
  -7  -1 -17    7.03    0.64
   1  -7  17    7.73    0.74
   7   1 -17    7.61    0.76
  -7   1 -17    7.72    0.79
  -1   7  17    7.66    0.85
   7   1 -16    8.53    0.99
  -7  -1 -16    9.95    0.73
   1  -7  16    9.65    0.83
  -7   1 -16   10.46    0.90
   7   1 -16   10.18    0.86
  -1   7  16    9.44    0.93
  -7  -1 -15    6.42    0.56
   7   1 -15    7.54    0.96
  -1   7  15    8.01    0.83
   7   1 -15    7.34    0.69
  -7   1 -15    7.63    0.72
   7   1 -15    5.43    0.77
   7  -1 -15    5.18    0.78
  -7  -1 -14    6.12    0.52
  -1   7  14    6.32    0.72
   7   1 -14    6.63    0.85
  -7   1 -14    6.56    0.65
   7   1 -14    5.88    0.59
   7   1 -14    5.56    0.71
   7  -1 -14    4.86    0.70
  -1   7  13    3.73    0.57
  -7  -1 -13    3.83    0.38
   7   1 -13    3.59    0.57
   7  -1 -13    4.92    0.70
   7   1 -13    4.07    0.66
   7   1 -13    3.14    0.44
  -7   1 -13    3.81    0.49
   7   1 -12   49.00    2.39
  -1   7  12   45.75    2.48
  -7  -1 -12   42.24    2.03
  -7   1 -12   45.11    2.26
   7  -1 -12   46.18    2.42
  -7  -1 -11    2.63    0.29
   1   7  11    2.44    0.40
   7   1 -11    2.66    0.46
   7  -1 -11    2.31    0.47
   7   1 -11    3.71    0.61
  -7   1 -11    2.45    0.37
   7   1 -10   19.44    1.22
   7  -1 -10   18.52    1.23
   7   1 -10   22.01    1.40
  -7   1 -10   18.54    1.10
  -7  -1 -10   18.80    0.94
   1   7  10   17.72    1.14
   7  -1 -10   21.02    1.21
   7  -1  -9   18.33    1.14
   7   1  -9   16.86    1.09
  -7  -1  -9   15.27    0.78
   1   7   9   15.49    1.02
   7   1  -9   18.82    1.26
   7   1  -9   16.74    0.96
  -7   1  -9   16.88    0.98
   1   7   8    8.47    0.71
  -7  -1  -8    9.74    0.50
   7  -1  -8    9.96    0.80
   7   1  -8   10.79    0.82
   7   1  -8   10.15    0.65
  -7   1  -8   10.26    0.67
   7   1  -7   38.21    1.80
   7  -1  -7   35.22    1.76
   7   1  -7   42.01    2.01
  -7  -1  -7   30.47    1.30
   1   7   7   29.20    1.62
   7   1  -7   34.43    1.52
  -7   1  -7   30.21    1.51
   7   1  -6  125.43    4.95
  -7   1  -6  121.31    4.97
   7   1  -6  136.12    5.30
   7  -1  -6  121.67    5.24
   7  -1  -6  139.80    5.11
   7   1  -6  147.24    5.56
   1   7   6  114.67    5.12
  -7   1  -6  111.22    4.84
   7  -1  -5   52.75    2.14
   7  -1  -5   49.26    2.34
   1   7   5   43.50    2.16
  -7   1  -5   42.52    1.88
   7   1  -5   47.34    1.99
  -7   1  -5   46.00    2.00
  -7   1  -4   11.44    0.53
   7  -1  -4    8.24    0.76
  -7   1  -4   11.42    0.47
  -1   7   4    6.94    0.66
  -7   1  -4   11.40    0.58
   7   1  -4    7.73    0.49
   7  -1  -4    8.35    0.59
   1  -7   3   40.21    2.03
  -1  -7   3   43.15    1.95
   7  -1  -3   54.08    2.46
  -1   7   3   42.19    2.21
  -7   1  -3   47.78    1.97
   7   1  -3   47.46    1.96
   7  -1  -3   55.05    2.11
  -7   1  -3   53.42    1.93
  -7   1  -2   26.80    1.13
   7   1  -2   27.53    1.13
   1  -7   2   25.84    1.32
  -1   7   2   25.07    1.43
  -7  -1  -1    8.18    0.43
  -1   7   1    7.86    0.69
   1  -7   0  116.42    5.31
  -1   7   0  120.59    5.42
   7   1   0  128.33    5.09
  -1   7  -1   10.14    0.81
   7   1   1   11.78    0.55
  -1   7  -2   23.28    1.37
   7   1   2   25.39    1.03
   1   7  -3   39.54    1.79
  -1  -7  -3   41.67    2.09
  -7   1   3   41.50    1.72
   7   1   3   43.50    1.74
   1  -7  -3   47.08    1.88
  -1  -7  -4    9.76    0.76
  -7   1   4    9.42    0.47
   7   1   4    9.41    0.48
  -1  -7  -5   47.55    2.23
   7   1   5   44.13    1.91
  -7   1   5   44.90    1.90
  -1  -7  -6  113.99    4.86
   7   1   6  110.10    4.56
  -7   1   6  114.90    4.55
  -1  -7  -7   31.05    1.67
  -1   7  -7   30.39    1.40
   7   1   7   32.30    1.47
  -7   1   7   33.64    1.47
  -1  -7  -8    9.44    0.78
  -7   1   8   11.21    0.65
   7   1   8   10.41    0.64
  -1   7  -8   10.31    0.60
   7   1   9   16.20    0.75
  -1   7  -9   15.96    1.02
  -7   1   9   17.83    0.93
   7   1   9   16.72    0.92
   1  -7  -9   14.84    1.07
  -1  -7  -9   15.66    1.05
  -1   7  -9   16.79    0.88
   7   1  10   17.00    0.98
  -7   1  10   18.71    0.99
  -1  -7 -10   17.27    1.12
   1  -7 -10   16.80    1.12
  -1   7 -10   16.51    1.06
   7   1  10   17.33    0.82
  -7   1  11    3.52    0.37
   7   1  11    3.08    0.36
   1  -7 -11    3.28    0.48
  -1  -7 -11    3.56    0.48
  -1   7 -11    3.26    0.41
   7   1  11    3.39    0.27
  -7   1  12   48.69    2.20
   7   1  12   46.04    2.20
  -1  -7 -12   44.87    2.33
   1  -7 -12   46.09    2.37
   7  -1  12   47.95    2.06
   7   1  12   44.28    1.98
   7   1  13    3.96    0.43
  -7   1  13    3.71    0.43
   1  -7 -13    3.58    0.53
  -1  -7 -13    3.40    0.52
   7   1  13    3.39    0.31
   7  -1  13    3.92    0.36
   7   1  14    4.43    0.49
  -1  -7 -14    4.40    0.57
   1  -7 -14    4.10    0.58
   7   1  14    4.42    0.37
   7  -1  14    5.04    0.43
   7   1  15    7.41    0.64
  -1  -7 -15    6.24    0.72
   1  -7 -15    7.94    0.79
   7   1  15    5.89    0.47
   7  -1  15    6.73    0.53
  -1   7 -16   10.94    0.94
   1  -7 -16   11.91    1.03
  -1  -7 -16   11.03    0.98
   7   1  16   11.14    0.71
   7  -1  16   11.57    0.75
  -1   7 -17    8.73    0.85
   1  -7 -17    8.29    0.87
  -1  -7 -17    8.69    0.87
   7   1  17    8.24    0.61
   7  -1  17    8.37    0.64
  -1   7 -18   14.79    1.16
  -1  -7 -18   14.37    1.19
   1  -7 -18   14.50    1.22
   7   1  18   15.80    0.93
   7  -1  18   16.27    0.97
  -1   7 -19   12.74    1.07
   1  -7 -19   13.21    1.12
  -1  -7 -19   12.80    1.11
   7   1  19   11.52    0.80
   7  -1  19   11.59    0.82
  -1   7 -20   33.24    1.95
   1  -7 -20   30.27    1.94
  -1  -7 -20   29.61    1.89
   7  -1  20   31.32    1.63
   7   1  20   29.72    1.58
   1  -7 -21    4.16    0.69
  -1  -7 -21    4.99    0.73
  -1   7 -21    5.92    0.73
   7  -1  21    4.03    0.52
   7   1  21    4.81    0.53
  -1  -7 -22    4.12    0.68
   1  -7 -22    3.05    0.66
  -1   7 -22    4.19    0.64
   7  -1  22    3.50    0.48
   7   1  22    3.64    0.48
   1  -7 -23    5.58    0.81
  -1  -7 -23    6.57    0.84
  -1   7 -23    5.53    0.80
   7  -1  23    5.80    0.62
   7   1  23    5.43    0.60
   1  -7 -24    1.21    0.55
  -1  -7 -24    1.11    0.51
  -1   7 -24    1.22    0.50
   7   1  24    1.08    0.35
  -1  -7 -25    1.27    0.51
   1  -7 -25    1.89    0.55
  -1   7 -25    1.72    0.52
   1  -7 -26   10.20    1.11
  -1  -7 -26   10.65    1.11
  -1   7 -26   12.13    1.24
   1  -7 -27    1.22    0.57
  -1  -7 -27    0.66    0.53
  -1  -7 -28    1.79    0.61
  -7   2 -28    9.36    0.96
  -7  -2 -27    6.81    0.84
   7   2 -27    7.34    1.04
  -7   2 -27    6.99    1.02
  -7  -2 -26    4.37    0.68
   7   2 -26    5.48    0.83
  -7   2 -26    4.81    0.85
  -7  -2 -25    1.08    0.44
   7   2 -25    1.20    0.53
  -7   2 -25    0.97    0.54
   7   2 -24    7.49    0.92
  -7   2 -24    7.60    0.93
  -7  -2 -24    5.60    0.69
  -7   2 -23    5.72    0.79
  -7  -2 -23    4.95    0.64
   7   2 -23    4.30    0.69
  -7  -2 -22    7.95    0.77
   7   2 -22    9.22    0.94
  -7   2 -22    7.83    0.91
   7   2 -21   15.78    1.51
  -7  -2 -21   18.55    1.20
  -7   2 -21   18.06    1.38
   7   2 -21   16.49    1.31
  -7  -2 -20   16.28    1.09
  -7   2 -20   16.96    1.27
   7   2 -20   15.57    1.22
   7   2 -19    0.94    0.58
  -7  -2 -19    1.46    0.36
  -7   2 -19    1.47    0.41
   7   2 -19    1.59    0.43
   7   2 -18   32.45    2.15
   7  -2 -18   36.03    2.36
  -7  -2 -18   36.07    1.85
   7   2 -18   36.70    2.05
  -7   2 -18   37.51    2.09
   7   2 -17   17.83    1.44
   7  -2 -17   20.38    1.62
  -7  -2 -17   21.69    1.20
   7  -2 -17   16.46    1.30
  -2   7  17   18.92    1.41
   7   2 -17   19.11    1.31
  -7   2 -17   20.01    1.34
   7  -2 -16   34.35    2.19
   7   2 -16   34.43    2.09
  -7  -2 -16   36.09    1.77
   7  -2 -16   35.05    2.00
  -2   7  16   34.99    2.09
  -7   2 -16   35.93    1.98
   7   2 -16   34.71    1.93
  -2  -7  15   12.73    1.00
  -7  -2 -15   14.57    0.89
   7  -2 -15   13.23    1.04
   7  -2 -15   12.91    1.19
   7   2 -15   12.18    1.08
   7   2 -15   14.61    1.28
  -2   7  15   13.75    1.13
   7   2 -15   14.70    1.02
  -7   2 -15   14.52    1.04
  -2  -7  14   29.38    1.70
   7   2 -14   30.98    1.82
  -7  -2 -14   31.17    1.53
   7  -2 -14   30.07    1.76
   7  -2 -14   29.04    1.90
   7   2 -14   35.90    2.03
  -7   2 -14   30.11    1.69
   7   2 -14   30.93    1.68
  -2   7  14   30.92    1.86
  -2  -7  13    4.59    0.54
   7   2 -13    4.27    0.61
   7  -2 -13    4.64    0.58
  -2   7  13    5.39    0.65
  -7  -2 -13    4.47    0.44
   7  -2 -13    4.14    0.69
   7   2 -13    6.59    0.81
   7   2 -13    4.95    0.52
  -7   2 -13    6.20    0.59
  -2  -7  12   14.45    1.02
   7   2 -12   16.63    1.12
   7  -2 -12   15.62    1.09
  -7  -2 -12   15.64    0.87
  -2   7  12   15.83    1.20
   7  -2 -12   15.50    1.19
   7   2 -12   19.15    1.31
  -7   2 -12   15.65    1.01
  -2  -7  11   29.54    1.67
   7   2 -11   35.39    1.80
   7  -2 -11   31.64    1.73
   2   7  11   29.94    1.67
  -7  -2 -11   32.99    1.48
   7  -2 -11   30.17    1.81
   7   2 -11   37.61    1.97
  -7   2 -11   30.90    1.64
  -7   2 -10   27.07    1.48
   7   2 -10   30.75    1.64
   2   7  10   26.31    1.54
   7  -2 -10   29.63    1.59
   7  -2 -10   27.82    1.67
   7   2 -10   33.28    1.80
  -7  -2 -10   30.89    1.35
   7   2  -9   15.08    0.86
  -7   2  -9   14.40    0.87
   7   2  -9   18.20    1.08
   7  -2  -9   13.87    1.03
   7  -2  -9   15.98    0.99
   2   7   9   12.24    0.91
   7   2  -9   17.91    1.19
  -7  -2  -9   14.46    0.73
   7   2  -8   51.87    2.25
   7  -2  -8   43.02    2.20
   2   7   8   40.21    2.05
  -2   7   8   38.32    2.09
   7   2  -8   51.53    2.40
   7   2  -8   43.10    1.95
  -7   2  -8   42.77    1.96
  -7  -2  -8   42.25    1.78
   7   2  -7   23.78    1.14
  -7   2  -7   20.80    1.13
   7  -2  -7   21.70    1.35
   7   2  -7   28.14    1.44
  -2   7   7   21.66    1.31
   7   2  -7   29.57    1.61
  -7  -2  -7   23.85    1.00
   2   7   7   20.22    1.24
  -2   7   6   47.64    2.41
   2   7   6   46.34    2.35
  -7   2  -6   48.37    2.18
  -7   2  -6   51.06    2.13
   7  -2  -6   47.74    2.47
   7   2  -6   65.92    2.61
   7   2  -6   67.52    2.81
   7   2  -6   54.19    2.21
  -7   2  -6   49.79    2.21
  -7   2  -5   48.91    2.13
   7  -2  -5   50.09    2.48
  -7   2  -5   50.26    2.12
   7   2  -5   53.52    2.16
  -7   2  -5   48.45    2.15
   2   7   5   48.15    2.33
  -2   7   5   51.55    2.41
  -7   2  -4   82.59    3.35
   7   2  -4   84.06    3.36
  -7   2  -4   79.48    3.34
   7  -2  -4   92.25    3.53
   2   7   4   79.47    3.56
  -2   7   4   83.15    3.65
   7  -2  -4   82.99    3.76
   7  -2  -3    0.32    0.16
  -2   7   3    0.41    0.23
   7  -2  -3    0.32    0.30
  -7   2  -3    0.46    0.12
   2   7   3    0.18    0.19
   2  -7   2   46.53    2.03
   7  -2  -2   38.49    2.17
  -2   7   2   38.82    2.05
   7  -2  -2   42.38    1.91
   2   7   2   37.39    1.99
  -7   2  -2   47.60    1.82
   2  -7   1   64.20    2.74
  -2   7   1   54.46    2.75
   2   7   1   56.27    2.72
   7  -2  -1   62.82    2.58
  -7   2  -1   61.81    2.50
   2  -7   0   57.99    2.43
  -7  -2   0   46.10    2.09
  -2   7   0   46.06    2.39
   7  -2   0   55.88    2.22
  -7   2   0   56.25    2.18
   2  -7  -1   57.43    2.75
  -2   7  -1   60.38    2.82
   7  -2   1   62.36    2.56
  -7  -2   1   56.34    2.49
   7   2   2   31.20    1.37
  -7  -2   2   30.86    1.38
   2  -7  -2   32.01    1.67
  -7   2   2   33.12    1.37
  -2   7  -2   31.78    1.68
   2  -7  -3    0.90    0.26
   7   2   3    0.70    0.13
  -2   7  -3    0.31    0.24
  -7   2   3    0.68    0.13
  -2  -7  -4   80.72    3.72
   2  -7  -4   94.37    3.63
  -7   2   4   86.15    3.44
   7   2   4   80.73    3.44
   2   7  -4   81.13    3.51
  -2  -7  -5   49.27    2.32
  -2   7  -5   45.34    2.10
   2   7  -5   40.83    2.06
   7   2   5   49.84    2.08
  -7   2   5   53.79    2.08
  -2   7  -6   45.83    2.12
  -7   2   6   48.65    2.08
   7   2   6   46.77    2.09
  -2  -7  -6   48.56    2.30
  -2  -7  -7   17.85    1.13
  -2   7  -7   18.10    1.08
  -2   7  -7   18.25    1.01
   7   2   7   18.38    0.99
  -7   2   7   19.66    0.98
  -2  -7  -8   38.60    1.98
  -2   7  -8   43.81    1.98
   7   2   8   37.61    1.60
  -2   7  -8   42.22    1.88
   7   2   8   41.40    1.86
  -7   2   8   41.86    1.85
  -2  -7  -9   15.05    1.00
  -2   7  -9   14.35    0.94
  -7   2   9   15.51    0.88
   7   2   9   15.27    0.89
  -2   7  -9   14.56    0.90
  -2  -7 -10   29.36    1.63
   2  -7 -10   29.47    1.68
  -2   7 -10   31.23    1.61
  -7   2  10   30.54    1.52
   7   2  10   30.43    1.53
   2   7 -11   30.45    1.31
   7   2  11   30.18    1.57
  -7   2  11   31.59    1.56
   2  -7 -11   30.28    1.73
  -2  -7 -11   30.36    1.67
  -2   7 -11   32.08    1.64
  -2  -7 -12   13.58    1.01
   2  -7 -12   14.58    1.08
   2   7 -12   15.97    0.80
  -7   2  12   15.27    0.95
   7   2  12   14.87    0.95
  -7   2  13    5.99    0.56
   7   2  13    6.40    0.58
   2  -7 -13    5.87    0.68
  -2  -7 -13    6.68    0.68
   7   2  14   27.07    1.55
  -7   2  14   28.97    1.55
   2   7 -14   31.62    1.45
   2  -7 -14   26.40    1.68
  -2  -7 -14   28.01    1.66
   7   2  15   15.33    1.02
  -7   2  15   15.20    1.01
   2  -7 -15   13.48    1.11
  -2  -7 -15   14.71    1.10
   7  -2  15   15.59    0.92
  -2   7 -16   35.20    1.96
   7   2  16   33.19    1.83
  -7   2  16   34.40    1.83
   2  -7 -16   32.36    1.98
  -2  -7 -16   36.42    1.98
   7  -2  16   34.83    1.71
  -7   2  17   21.41    1.32
  -2   7 -17   22.10    1.43
   7   2  17   19.88    1.29
  -2  -7 -17   21.27    1.43
   2  -7 -17   20.25    1.46
   7  -2  17   20.99    1.19
  -7   2  18   32.38    1.82
   7   2  18   33.93    1.84
  -2   7 -18   34.31    1.95
  -2  -7 -18   32.13    1.92
   2  -7 -18   32.19    1.99
   7  -2  18   32.20    1.68
   2  -7 -19    1.82    0.57
  -2  -7 -19    1.56    0.50
   7   2  19    1.38    0.36
  -2   7 -19    1.37    0.40
   7  -2  19    1.07    0.31
  -2   7 -20   18.03    1.35
   7  -2  20   17.23    1.09
  -2  -7 -20   16.89    1.32
   2  -7 -20   15.73    1.31
   7   2  21   15.88    1.03
   7  -2  21   17.11    1.11
  -2   7 -21   18.22    1.36
  -2  -7 -21   15.77    1.30
   2  -7 -21   17.75    1.40
   7  -2  22    7.61    0.74
   7   2  22    8.77    0.72
  -2   7 -22   10.23    1.01
  -2  -7 -22    9.39    0.96
   2  -7 -22    8.34    0.96
   7   2  23    3.79    0.50
   7  -2  23    4.40    0.56
  -2   7 -23    4.71    0.74
  -2  -7 -23    3.96    0.75
   2  -7 -23    3.90    0.72
   7   2  24    6.29    0.67
  -2  -7 -24    8.14    0.93
   2  -7 -24    7.36    0.92
  -2   7 -24    9.62    1.00
   2  -7 -25    0.34    0.47
  -2  -7 -25    1.12    0.52
  -2   7 -25    1.52    0.53
  -2  -7 -26    4.73    0.81
   2  -7 -26    4.38    0.81
  -2   7 -26    5.76    0.91
  -2  -7 -27    7.59    0.97
   2  -7 -27    7.03    0.97
  -2  -7 -28    8.88    1.07
   7   3 -27    8.92    1.10
  -7   3 -27   10.16    1.20
  -7  -3 -27    7.90    0.89
  -7   3 -26    4.69    0.83
  -7  -3 -26    5.91    0.76
   7   3 -26    6.48    0.92
  -7  -3 -25    5.54    0.75
   7   3 -25    7.29    0.95
  -7   3 -25    6.05    0.91
   7   3 -24    0.90    0.44
  -7   3 -24    0.97    0.44
  -7  -3 -24    0.26    0.38
   7   3 -23    8.80    0.96
  -7  -3 -23    7.94    0.82
   7   3 -22   12.51    1.36
  -7   3 -22   16.43    1.31
   7   3 -22   14.44    1.23
  -7  -3 -22   14.00    1.06
   7   3 -21   12.18    1.08
  -7   3 -21   11.95    1.09
  -7  -3 -21   13.20    0.96
   7   3 -20    4.05    0.62
  -7   3 -20    5.57    0.72
  -7  -3 -20    4.43    0.57
   7   3 -19   19.73    1.59
  -7   3 -19   22.90    1.53
   7   3 -19   22.54    1.50
  -7  -3 -19   22.90    1.34
   7   3 -18    4.08    0.77
  -7  -3 -18    3.54    0.49
   7   3 -18    3.70    0.55
  -7   3 -18    4.67    0.61
   7  -3 -17   28.26    2.00
  -7  -3 -17   26.41    1.51
   7   3 -17   27.87    1.81
   7   3 -17   29.79    1.69
  -7   3 -17   27.62    1.68
  -3   7  17   28.45    1.80
  -7  -3 -16   22.96    1.26
  -3  -7  16   20.55    1.38
   7   3 -16   21.63    1.51
   7  -3 -16   21.66    1.47
   7  -3 -16   23.94    1.73
   7   3 -16   26.83    1.80
  -7   3 -16   22.20    1.41
  -3   7  16   23.19    1.55
   3   7  16   20.38    1.48
   7   3 -16   21.24    1.37
  -7  -3 -15   29.80    1.57
  -3  -7  15   30.98    1.77
   7   3 -15   33.29    1.90
   7  -3 -15   33.11    2.07
   3   7  15   32.01    1.93
   7   3 -15   31.15    1.74
  -3   7  15   32.59    1.94
  -7   3 -15   32.13    1.77
   7  -3 -15   30.66    2.11
   7   3 -15   37.51    2.13
   7  -3 -15   28.57    1.81
  -7  -3 -14    1.99    0.33
  -3  -7  14    1.58    0.36
   3   7  14    1.65    0.37
  -3   7  14    1.74    0.45
   7  -3 -14    1.91    0.44
   7   3 -14    1.82    0.50
   7  -3 -14    1.28    0.52
   7   3 -14    1.82    0.66
   7  -3 -14    0.84    0.55
   7   3 -14    2.23    0.36
  -7   3 -14    2.06    0.38
  -7  -3 -13   26.69    1.36
  -3  -7  13   24.89    1.51
   7   3 -13   32.61    1.71
  -3   7  13   27.47    1.70
   3   7  13   24.76    1.65
   7  -3 -13   26.91    1.60
   7  -3 -13   25.09    1.73
   7  -3 -13   27.75    1.87
   7   3 -13   33.75    1.86
   7   3 -13   27.47    1.49
  -7   3 -13   26.97    1.51
  -7  -3 -12   17.83    0.99
  -3  -7  12   17.20    1.15
   7   3 -12   21.27    1.28
   3   7  12   20.10    1.35
  -3   7  12   19.24    1.33
   7  -3 -12   18.40    1.23
   7  -3 -12   17.29    1.33
   7  -3 -12   20.54    1.52
   7   3 -12   21.35    1.40
  -7   3 -12   17.85    1.12
   7   3 -12   19.15    1.12
  -7  -3 -11   22.02    1.12
  -3  -7  11   20.49    1.29
   7   3 -11   27.03    1.45
  -3   7  11   21.10    1.36
   3   7  11   21.68    1.28
   7  -3 -11   22.18    1.35
   7  -3 -11   20.68    1.45
   7  -3 -11   26.32    1.70
   7   3 -11   28.14    1.58
  -7   3 -11   22.32    1.25
  -7  -3 -10   47.51    2.04
  -3  -7  10   41.37    2.23
   7   3 -10   54.92    2.41
   3   7  10   45.69    2.24
   7  -3 -10   47.09    2.32
  -3   7  10   44.61    2.32
   7  -3 -10   42.06    2.39
   7   3 -10   55.22    2.53
   7  -3 -10   47.70    2.62
  -7   3 -10   47.04    2.18
   7   3  -9   39.07    1.81
  -3   7   9   31.92    1.73
   7  -3  -9   31.23    1.68
   3   7   9   29.39    1.62
   7   3  -9   36.14    1.90
   7  -3  -9   27.32    1.74
  -7   3  -9   31.42    1.55
   7  -3  -9   37.32    2.08
  -7  -3  -9   30.96    1.42
  -7  -3  -8    1.59    0.19
  -7   3  -8    1.40    0.22
   7   3  -8    2.02    0.39
  -3   7   8    1.15    0.32
   7  -3  -8    1.14    0.37
   7  -3  -8    1.25    0.52
   7   3  -8    1.89    0.45
   7   3  -8    1.90    0.24
   3   7   8    1.59    0.31
  -7  -3  -7   42.58    1.82
  -7   3  -7   42.67    1.89
   7  -3  -7   37.53    2.16
   7   3  -7   53.55    2.27
  -3   7   7   42.27    2.14
   7  -3  -7   50.20    2.53
   7   3  -7   53.22    2.41
   7   3  -7   45.52    1.94
  -7   3  -7   40.27    1.92
   3   7   7   39.65    2.03
  -7   3  -6   32.18    1.51
   7  -3  -6   25.13    1.66
  -7   3  -6   32.43    1.45
   7   3  -6   41.57    1.97
   7  -3  -6   36.98    2.03
  -7   3  -6   31.80    1.47
   3   7   6   29.96    1.59
  -3   7   6   33.56    1.71
  -7   3  -5   55.81    2.37
   7  -3  -5   53.66    2.70
  -7   3  -5   56.66    2.41
  -3   7   5   58.34    2.64
   3   7   5   55.35    2.53
  -3  -7   4   27.85    1.34
  -7   3  -4   35.37    1.97
   7  -3  -4   29.80    1.76
  -7   3  -4   37.78    1.51
   3   7   4   37.41    1.65
  -3   7   4   36.06    1.73
   7  -3  -4   42.14    1.66
   3   7   3   60.96    2.62
   7  -3  -3   62.45    2.58
  -3   7   3   60.21    2.71
  -7   3  -3   56.28    2.44
   7  -3  -2   15.72    1.21
   3  -7   2   16.98    1.08
   3   7   2   17.42    1.06
  -3   7   2   17.67    1.12
   3  -7   1   68.40    3.15
  -7   3  -1   74.28    2.94
  -3   7   1   66.77    3.15
   3   7   1   68.20    3.10
   7  -3  -1   70.42    3.01
   3  -7   0   79.33    3.61
  -7   3   0   88.38    3.39
  -3  -7   0   74.76    3.41
  -3   7   0   75.18    3.39
   3   7   0   78.29    3.54
   7  -3   0   91.18    3.47
  -3   7   0   84.69    3.62
  -7  -3   1   85.91    3.26
  -7   3   1   62.53    2.81
   3  -7  -1   58.59    3.00
  -3   7  -1   65.45    2.89
  -7   3   1   55.07    3.10
  -7  -3   1   68.98    2.77
  -3   7  -1   74.59    3.12
   7  -3   1   69.93    2.84
  -7  -3   2   31.71    1.56
  -7   3   2   29.45    1.29
   3  -7  -2   21.25    1.38
  -7   3   2   21.60    1.51
  -7  -3   2   26.29    1.20
   7   3   2   25.28    1.11
  -3   7  -2   28.36    1.51
  -3   7  -3   55.75    2.74
  -7  -3   3   63.61    2.50
  -3   7  -3   52.83    2.61
   3  -7  -3   50.65    2.71
  -7   3   3   54.58    2.85
   7   3   3   59.11    2.35
  -7  -3   4   45.12    1.89
  -7  -3   4   51.55    2.21
  -7   3   4   39.98    1.88
   7   3   4   42.36    1.91
   7   3   4   43.66    1.72
   3  -7  -4   41.30    2.17
  -3   7  -4   36.91    1.97
   3  -7  -4   43.09    2.08
  -7   3   4   43.98    2.28
  -3   7  -4   37.95    2.08
  -7  -3   5   59.33    2.38
  -3   7  -5   50.05    2.48
  -7  -3   5   68.03    2.71
  -3  -7  -5   54.50    2.57
   3   7  -5   50.44    2.45
   3  -7  -5   62.28    2.62
   7   3   5   49.69    2.37
  -7   3   5   52.89    2.38
  -3   7  -6   29.68    1.52
  -7  -3   6   31.35    1.40
  -3   7  -6   28.92    1.50
  -3  -7  -6   29.21    1.55
   3  -7  -6   29.53    1.58
   3   7  -6   23.48    1.40
  -7   3   6   30.44    1.42
   7   3   6   29.17    1.42
  -3   7  -7   46.85    2.12
  -7  -3   7   48.90    2.01
  -3   7  -7   44.07    2.09
  -3  -7  -7   45.48    2.14
  -7   3   7   44.18    2.00
   7   3   7   42.29    2.00
  -3  -7  -8    0.93    0.27
  -3   7  -8    0.75    0.31
  -3   7  -8    0.84    0.24
   7   3   8    1.33    0.24
  -7   3   8    1.40    0.23
  -3  -7  -9   29.85    1.62
  -3   7  -9   29.03    1.60
  -3   7  -9   33.04    1.62
   7   3   9   31.08    1.55
  -7   3   9   29.93    1.53
  -3   7 -10   39.84    1.88
   3  -7 -10   34.56    1.94
   7   3  10   35.33    1.81
  -7   3  10   36.31    1.80
  -3  -7 -10   36.84    1.89
   3  -7 -11   21.10    1.38
  -3  -7 -11   23.35    1.35
  -7   3  11   23.61    1.27
   7   3  11   21.33    1.25
  -3   7 -11   23.15    1.30
  -7   3  12   21.82    1.25
   7   3  12   22.15    1.26
  -3  -7 -12   21.58    1.35
   3  -7 -12   20.32    1.37
   3   7 -12   21.98    1.06
  -7   3  13   22.14    1.28
   7   3  13   21.21    1.28
   3   7 -13   23.90    1.15
  -3  -7 -13   20.79    1.32
   3  -7 -13   20.26    1.41
   3   7 -14    1.71    0.34
   3  -7 -14    1.36    0.42
  -3  -7 -14    1.95    0.44
  -7   3  14    1.65    0.35
   7   3  14    2.15    0.37
  -3  -7 -15   27.33    1.69
   3  -7 -15   27.99    1.78
   7   3  15   28.81    1.64
  -7   3  15   29.69    1.63
   3   7 -15   33.07    1.56
  -7   3  16   22.71    1.38
   3   7 -16   24.06    1.48
   7   3  16   22.46    1.38
  -3   7 -16   24.46    1.51
   3   7 -16   24.06    1.32
   3  -7 -16   21.52    1.53
  -3  -7 -16   23.93    1.50
   3   7 -17   26.89    1.58
  -7   3  17   23.51    1.45
   7   3  17   23.75    1.46
  -3   7 -17   26.28    1.60
   3   7 -17   26.07    1.42
  -3  -7 -17   23.75    1.54
   3  -7 -17   22.10    1.60
   7   3  18    3.43    0.50
  -7   3  18    2.88    0.47
   3   7 -18    3.16    0.53
  -3   7 -18    4.05    0.57
   3   7 -18    2.61    0.52
  -3  -7 -18    3.36    0.57
   3  -7 -18    2.92    0.63
   3   7 -19   22.71    1.36
   7  -3  19   21.76    1.32
   3   7 -19   23.79    1.54
  -3   7 -19   23.91    1.58
  -7   3  19   21.70    1.42
   3  -7 -19   21.85    1.57
  -3  -7 -19   23.49    1.53
   3   7 -20    3.66    0.57
   7  -3  20    3.45    0.48
   3   7 -20    4.35    0.61
  -3   7 -20    3.91    0.61
  -3  -7 -20    2.63    0.60
   3  -7 -20    3.48    0.68
   7  -3  21   13.24    0.97
   3  -7 -21   13.33    1.19
  -3  -7 -21   12.58    1.12
  -3   7 -21   13.67    1.18
   3   7 -21   14.06    1.16
   3   7 -21   11.11    0.99
   7  -3  22   14.21    1.00
  -3  -7 -22   14.08    1.18
   3  -7 -22   13.90    1.22
  -3   7 -22   15.64    1.24
   3  -7 -23   11.11    1.12
  -3  -7 -23   11.08    1.04
  -3   7 -23   12.15    1.13
  -3  -7 -24    0.34    0.44
   3  -7 -24    0.34    0.47
   3   7 -24   -0.15    0.39
  -3   7 -24    0.93    0.42
  -3  -7 -25    5.99    0.84
   3  -7 -25    6.84    0.90
  -3   7 -25    5.75    0.88
   3   7 -25    7.18    0.93
   3  -7 -26    5.54    0.88
  -3  -7 -26    7.14    0.94
   3   7 -26    6.83    0.97
  -3   7 -26    6.53    0.98
  -3  -7 -27    7.89    1.01
  -3  -7 -28    6.27    0.92
   7   4 -27   10.67    1.19
  -7   4 -27    8.82    1.14
   7   4 -26    2.52    0.67
  -7   4 -26    2.15    0.64
   7  -4 -26    2.96    0.76
  -7  -4 -26    3.02    0.67
  -7   4 -25    2.65    0.66
   7   4 -25    2.77    0.64
  -7  -4 -25    2.42    0.55
  -7  -4 -24    4.49    0.68
  -7   4 -24    3.86    0.73
   7   4 -24    4.52    0.74
  -7  -4 -23    4.11    0.63
   7   4 -23    4.07    0.71
  -7   4 -23    4.74    0.75
  -7  -4 -22    2.54    0.50
   7   4 -22    3.65    0.61
  -7   4 -22    3.68    0.63
  -7   4 -21   10.21    1.02
   7   4 -21    9.86    0.97
  -7  -4 -21   11.98    0.94
   7   4 -21   10.61    1.17
  -7   4 -20    9.26    0.92
   7   4 -20    8.22    0.86
   7   4 -20    7.61    1.02
  -7  -4 -20   10.44    0.83
   7   4 -19    2.63    0.68
  -7  -4 -19    4.23    0.55
  -7   4 -19    4.64    0.63
   7   4 -19    4.31    0.59
   7   4 -18    6.71    0.90
  -7  -4 -18    8.84    0.74
   7   4 -18    9.09    0.83
  -7   4 -18    8.83    0.84
   7   4 -17   27.29    1.77
   7   4 -17   28.02    1.66
  -7   4 -17   28.92    1.70
   7   4 -17   26.86    1.95
  -7  -4 -17   27.92    1.53
   7  -4 -16    3.38    0.62
  -7  -4 -16    3.74    0.47
  -4  -7  16    3.13    0.52
   7  -4 -16    3.31    0.78
   7   4 -16    3.62    0.67
   7  -4 -16    2.72    0.80
   7   4 -16    2.51    0.72
   7   4 -16    3.82    0.52
  -7   4 -16    4.24    0.54
   4   7  16    3.33    0.56
  -4   7  16    4.91    0.65
  -7  -4 -15   22.65    1.24
  -4  -7  15   22.94    1.40
   7   4 -15   22.57    1.47
   7  -4 -15   20.86    1.44
   7  -4 -15   19.89    1.63
   7   4 -15   24.03    1.66
   7  -4 -15   21.35    1.72
   7   4 -15   23.22    1.37
  -7   4 -15   22.95    1.38
  -4   7  15   21.40    1.49
   4   7  15   21.51    1.49
  -7  -4 -14    5.11    0.48
  -4  -7  14    4.79    0.56
   7   4 -14    4.30    0.63
   7  -4 -14    5.11    0.64
   7  -4 -14    3.84    0.75
   7  -4 -14    6.01    0.88
   7   4 -14    5.96    0.79
   4   7  14    5.20    0.66
   7   4 -14    5.11    0.54
  -7   4 -14    4.71    0.53
  -4   7  14    4.94    0.64
  -7  -4 -13   13.27    0.83
  -4  -7  13   11.60    0.92
   7   4 -13   12.50    0.99
  -4   7  13   14.06    1.08
   7  -4 -13   12.85    1.02
   4   7  13   14.64    1.10
   7   4 -13   12.79    1.13
   7   4 -13   13.01    0.91
   7  -4 -13   13.99    1.30
  -7   4 -13   13.68    0.93
  -4  -7  12    8.85    0.74
   7   4 -12    8.24    0.77
   7  -4 -12    8.60    0.77
  -4   7  12    7.35    0.77
   4   7  12    7.63    0.78
   7  -4 -12    6.81    0.84
   7   4 -12    7.74    0.63
   7  -4 -12    6.51    0.97
   7   4 -12    7.96    0.85
  -7   4 -12    6.53    0.61
  -7  -4 -12    6.85    0.54
  -4  -7  11   31.94    1.79
   7   4 -11   42.59    2.00
   7  -4 -11   31.70    1.86
   4   7  11   37.71    1.82
   7  -4 -11   31.40    2.00
   7   4 -11   38.62    2.04
   7   4 -11   35.97    1.77
   7  -4 -11   38.56    2.25
  -7   4 -11   34.86    1.77
  -7  -4 -11   34.14    1.64
  -4  -7  10   10.20    0.79
   7   4 -10   12.06    0.90
   4   7  10   11.31    0.79
  -4   7  10   10.40    0.86
   7  -4 -10    9.12    0.92
  -7   4 -10   10.84    0.74
   7  -4 -10   10.40    1.08
   7  -4 -10   11.14    0.85
  -7  -4 -10   11.51    0.67
  -7  -4  -9   10.12    0.61
  -7   4  -9   10.04    0.64
   7   4  -9   12.42    0.87
  -4   7   9    9.68    0.80
   4   7   9   10.12    0.73
   7  -4  -9   10.32    1.03
   7  -4  -9    7.93    0.83
   7   4  -9   11.29    0.90
  -7   4  -9    9.97    0.69
   7  -4  -9   10.56    0.80
  -7   4  -8   21.03    1.08
   7  -4  -8   18.38    1.32
   4   7   8   19.70    1.15
  -4   7   8   20.50    1.26
   7   4  -8   25.38    1.46
   7  -4  -8   24.27    1.63
  -7  -4  -8   21.06    1.03
   7  -4  -8   20.70    1.24
  -7   4  -7   26.83    1.23
   7  -4  -7   18.47    1.37
  -4   7   7   22.29    1.36
   7  -4  -7   24.00    1.64
   7   4  -7   26.29    1.54
  -7   4  -7   30.70    1.35
   4   7   7   20.32    1.23
  -7   4  -6   30.29    1.41
  -7   4  -6   28.31    1.80
   7  -4  -6   28.76    1.69
  -4   7   6   30.49    1.61
   7  -4  -6   32.66    1.92
   4   7   6   27.76    1.48
  -7   4  -6   30.68    1.49
  -4  -7   5   57.29    2.48
  -4   7   5   67.49    2.84
   4   7   5   62.81    2.69
  -7   4  -5   65.55    2.67
  -7   4  -5   61.21    3.07
   4   7   4   22.01    1.14
  -4   7   4   25.02    1.29
  -7   4  -4   23.52    1.11
  -7   4  -4   22.60    1.49
   7  -4  -3    9.35    0.67
  -7   4  -3    9.37    0.60
  -4   7   3   10.81    0.77
   4   7   3    9.39    0.66
  -7   4  -3    9.51    0.92
  -7   4  -2   10.85    0.67
  -4   7   2   11.50    0.82
   7  -4  -2   10.48    0.72
   4   7   2   11.57    0.74
   4  -7   2    9.70    0.78
  -7   4  -2    9.85    0.96
  -4   7   1   60.77    2.83
  -7   4  -1   56.94    2.64
   4  -7   1   57.25    2.87
  -7   4  -1   60.64    3.12
  -4  -7   1   66.84    2.81
   4   7   1   66.31    2.79
   7  -4  -1   67.47    2.79
  -7   4   0    8.50    0.57
   4  -7   0    5.57    0.64
  -4  -7   0    5.49    0.58
  -7   4   0    5.89    0.70
  -4   7   0    4.71    0.57
   7  -4   0   13.18    0.74
  -4   7   0   14.20    0.84
   4   7   0    6.57    0.58
  -4   7  -1   49.52    2.45
  -7   4   1   49.77    2.67
  -7   4   1   57.91    2.40
  -4   7  -1   59.58    2.59
   4  -7  -1   53.98    2.64
  -7  -4   2   13.41    0.90
   4  -7  -2    8.02    0.77
  -7   4   2    9.20    0.66
  -7   4   2   13.60    1.02
  -4   7  -2    9.68    0.78
   7   4   2   10.49    0.55
  -4   7  -2   15.64    0.97
   7   4   2   11.58    0.59
  -4   7  -3   11.85    0.85
   7   4   3   10.50    0.54
  -7  -4   3   12.38    0.67
  -7  -4   3   13.85    0.89
  -7   4   3   10.21    0.69
   4  -7  -3   14.76    1.03
  -4   7  -3    9.94    0.78
  -7   4   3    9.79    0.90
   7   4   3    9.88    0.55
  -4   7  -4   23.40    1.38
   7   4   4   22.89    1.04
  -7  -4   4   27.40    1.21
  -7  -4   4   28.58    1.42
  -7   4   4   22.93    1.24
  -4   7  -4   23.39    1.37
   4  -7  -4   21.88    1.39
  -7   4   4   22.45    1.46
   7   4   4   24.25    1.07
  -4   7  -5   65.67    3.24
  -7  -4   5   85.74    3.32
   7   4   5   74.56    2.92
   4  -7  -5   72.58    3.33
   4   7  -5   56.96    3.11
   4  -7  -5   63.91    3.31
  -7  -4   5   82.10    3.08
  -4   7  -5   65.69    3.24
   4   7  -6   29.26    1.51
  -7  -4   6   34.01    1.47
  -4   7  -6   32.66    1.67
  -7   4   6   29.27    1.49
   7   4   6   28.08    1.49
   7   4   6   26.40    1.28
   4  -7  -6   30.48    1.77
   4   7  -6   26.26    1.53
  -7  -4   6   38.40    1.70
   4  -7  -6   32.60    1.73
  -4  -7  -6   29.74    1.58
  -4  -7  -7   21.02    1.21
  -4   7  -7   19.51    1.17
  -7  -4   7   23.81    1.13
   4   7  -7   19.25    1.15
  -4   7  -7   21.40    1.29
   7   4   7   19.66    1.15
   4  -7  -7   22.41    1.45
  -7  -4   7   28.94    1.39
   4  -7  -7   23.11    1.37
   4   7  -7   15.95    1.13
  -7   4   7   19.97    1.14
  -4   7  -8   20.74    1.28
  -7  -4   8   24.72    1.17
  -4   7  -8   20.37    1.19
  -4  -7  -8   21.40    1.23
   4   7  -8   17.08    1.15
   4  -7  -8   23.11    1.39
   7   4   8   19.58    1.17
  -7   4   8   21.50    1.18
  -4   7  -9   10.47    0.87
  -4  -7  -9   11.53    0.82
  -4   7  -9   11.36    0.78
  -7  -4   9   12.25    0.75
   7   4   9   10.40    0.75
  -7   4   9   10.77    0.76
   4  -7 -10    8.57    0.79
  -4  -7 -10   10.19    0.76
  -7  -4  10   11.02    0.73
  -4   7 -10    9.26    0.70
   4   7 -10    7.16    0.68
  -7   4  10    8.71    0.69
   7   4  10    8.87    0.70
  -4   7 -11   33.77    1.71
  -7  -4  11   36.78    1.73
   4  -7 -11   30.30    1.82
  -7   4  11   32.99    1.72
   7   4  11   30.42    1.69
  -4  -7 -11   32.54    1.73
  -4   7 -12    5.74    0.55
  -7  -4  12    5.84    0.55
  -4  -7 -12    5.11    0.56
   4  -7 -12    4.33    0.60
  -7   4  12    5.73    0.56
   7   4  12    4.29    0.50
  -7  -4  13   15.34    1.01
  -4  -7 -13   14.44    1.02
   4  -7 -13   12.62    1.09
  -7   4  13   14.13    0.97
   7   4  13   13.00    0.96
   4   7 -13   15.32    0.85
  -7  -4  14    5.28    0.57
  -7   4  14    4.43    0.53
   7   4  14    4.76    0.54
  -4  -7 -14    5.37    0.60
   4  -7 -14    4.58    0.64
   4   7 -14    6.60    0.57
   4  -7 -15   21.11    1.48
  -4  -7 -15   21.28    1.37
  -7  -4  15   25.39    1.42
  -4   7 -15   24.25    1.47
   7   4  15   20.47    1.32
  -7   4  15   22.05    1.35
   4   7 -15   21.25    1.25
   4  -7 -16    3.67    0.67
  -4  -7 -16    5.00    0.62
  -7  -4  16    4.68    0.60
   4   7 -16    4.67    0.58
  -4   7 -16    5.10    0.61
   4   7 -16    4.15    0.56
   7   4  16    4.26    0.53
  -7   4  16    4.09    0.54
   4   7 -17   31.42    1.68
  -4   7 -17   31.63    1.83
  -7   4  17   28.65    1.69
   4   7 -17   27.53    1.74
  -4  -7 -17   30.40    1.76
   4  -7 -17   34.52    2.00
   7   4  17   27.25    1.67
  -4  -7 -18    8.80    0.83
   4  -7 -18    8.03    0.91
   4   7 -18    9.97    0.88
  -7   4  18    8.56    0.78
  -4   7 -18    9.43    0.87
   7   4  18    7.57    0.77
   4   7 -18    8.40    0.81
   4   7 -19    4.46    0.61
  -4   7 -19    4.14    0.61
  -4  -7 -19    4.19    0.62
   4  -7 -19    4.04    0.74
   4   7 -19    2.92    0.58
  -4   7 -20    9.47    0.94
   4   7 -20    9.86    0.93
   4   7 -20    8.25    0.84
   4  -7 -20    8.60    0.98
  -4  -7 -20    9.59    0.94
   4  -7 -21   11.50    1.12
  -4  -7 -21    9.96    0.98
   4   7 -21   10.39    1.00
  -4   7 -21    9.86    1.00
  -4  -7 -22    3.30    0.63
   4  -7 -22    3.16    0.68
  -4   7 -22    4.37    0.67
   4  -7 -23    3.48    0.73
  -4  -7 -23    4.96    0.73
  -4   7 -23    4.80    0.74
  -4  -7 -24    3.82    0.71
   4  -7 -24    3.44    0.71
  -4   7 -24    5.30    0.78
  -4  -7 -25    1.90    0.63
   4  -7 -25    1.88    0.64
  -4   7 -25    2.26    0.64
   4   7 -25    2.88    0.66
  -4  -7 -26    2.09    0.63
   4  -7 -26    2.38    0.68
  -4   7 -26    2.25    0.64
   4   7 -26    1.95    0.66
  -4  -7 -27   10.18    1.07
  -4  -7 -28    3.02    0.72
  -7  -5 -26    2.10    0.57
  -7   5 -26    1.71    0.62
   7   5 -26    1.31    0.57
  -7  -5 -25   -0.04    0.41
   7   5 -25    0.05    0.48
  -7   5 -25   -0.16    0.54
  -7  -5 -24    1.41    0.49
   7   5 -24    0.84    0.47
  -7   5 -24    0.67    0.51
  -7  -5 -23   -0.13    0.40
   7   5 -23    0.09    0.36
  -7   5 -23    0.69    0.40
  -7  -5 -22   25.87    1.58
   7   5 -22   26.39    1.76
  -7   5 -22   25.61    1.77
   7   5 -21   -0.04    0.65
  -7  -5 -21    0.63    0.39
   7   5 -21    1.73    0.47
  -7   5 -21    1.14    0.41
   7   5 -20    1.72    0.71
  -7  -5 -20    1.23    0.40
   7   5 -20    1.27    0.38
  -7   5 -20    1.57    0.42
   7   5 -19   -0.20    0.49
  -7  -5 -19    0.14    0.30
   7   5 -19   -0.04    0.32
  -7   5 -19    0.70    0.32
   7   5 -18    0.24    0.46
  -7  -5 -18    0.59    0.30
   7   5 -18    0.03    0.33
  -7   5 -18    0.61    0.31
   7   5 -17    0.34    0.46
   7   5 -17    0.21    0.59
  -7  -5 -17    0.56    0.31
   7   5 -17    0.55    0.30
  -7   5 -17    0.81    0.33
   7   5 -16   53.48    2.77
   7   5 -16   54.43    2.68
   5   7  16   52.77    2.80
  -7   5 -16   56.05    2.71
  -5   7  16   53.84    2.81
   7  -5 -16   52.44    3.08
   7   5 -16   49.78    2.94
  -7  -5 -16   54.72    2.55
   7  -5 -15    3.00    0.55
  -7  -5 -15    2.72    0.40
  -5  -7  15    2.86    0.48
   7   5 -15    2.31    0.51
   7  -5 -15    1.57    0.62
   7  -5 -15    2.34    0.76
   7   5 -15    2.36    0.60
   7   5 -15    2.61    0.41
   5   7  15    2.24    0.48
  -7   5 -15    2.93    0.44
  -5   7  15    2.27    0.48
  -7  -5 -14    0.22    0.25
   7  -5 -14    0.63    0.36
  -5  -7  14    0.52    0.27
   7   5 -14    1.14    0.39
   5   7  14    0.81    0.29
  -5   7  14    1.33    0.35
   7  -5 -14    1.34    0.55
   7  -5 -14    0.37    0.58
   7   5 -14    0.45    0.45
   7   5 -14    0.89    0.28
  -7   5 -14    0.44    0.24
   7  -5 -13    4.79    0.63
  -7  -5 -13    4.38    0.46
  -5  -7  13    4.46    0.52
   7   5 -13    4.24    0.60
  -5   7  13    3.69    0.58
   7  -5 -13    3.93    0.75
   7   5 -13    3.78    0.68
   7  -5 -13    4.90    0.88
   7   5 -13    4.09    0.47
  -7   5 -13    5.05    0.52
   5   7  13    3.81    0.57
  -5  -7  12    4.54    0.52
   7   5 -12    4.62    0.61
  -5   7  12    5.22    0.62
   5   7  12    5.88    0.66
   7  -5 -12    3.50    0.65
  -7   5 -12    4.47    0.50
   7   5 -12    6.13    0.71
   7   5 -12    5.07    0.50
   7  -5 -12    5.91    0.88
  -7  -5 -12    4.55    0.46
   7  -5 -12    5.18    0.65
  -7  -5 -11    2.18    0.31
  -5  -7  11    1.75    0.35
   7   5 -11    1.34    0.41
   7  -5 -11    1.77    0.51
   7  -5 -11    1.92    0.40
  -7   5 -11    1.59    0.30
   7   5 -11    2.16    0.33
   7   5 -11    2.18    0.49
   7  -5 -11    2.43    0.69
  -5   7  11    2.05    0.43
   5   7  11    1.46    0.38
   5   7  11    1.58    0.32
  -7  -5 -10   54.53    2.34
  -5   7  10   53.69    2.58
   5   7  10   50.78    2.40
  -7   5 -10   55.56    2.38
  -5  -7  10   48.59    2.44
   7   5 -10   54.18    2.65
   7  -5 -10   56.16    2.93
   7  -5 -10   50.35    2.54
  -7  -5  -9    1.20    0.25
  -5   7   9    0.81    0.30
   5   7   9    0.97    0.26
  -7   5  -9    1.21    0.24
  -5  -7   9    0.97    0.27
   7  -5  -9    1.05    0.45
   7   5  -9    1.22    0.42
   7  -5  -9    0.69    0.51
   7  -5  -9    1.19    0.33
  -7   5  -8    8.94    0.61
  -5   7   8    9.27    0.76
   5   7   8    8.13    0.64
   7  -5  -8    8.06    0.83
   7  -5  -8    8.57    0.99
  -7  -5  -8    9.21    0.60
   7  -5  -8   10.01    0.77
  -7   5  -7    3.75    0.36
  -7   5  -7    3.28    0.57
  -5   7   7    3.42    0.44
   7  -5  -7    2.81    0.62
   7   5  -7    4.18    0.59
  -7   5  -7    4.12    0.46
   7  -5  -7    2.82    0.43
   5   7   7    3.57    0.39
  -7   5  -6   20.84    1.10
  -7   5  -6   21.56    1.50
  -5   7   6   23.98    1.30
   7  -5  -6   20.02    1.47
  -5  -7   6   20.75    1.06
   5   7   6   21.74    1.15
  -7   5  -6   21.61    1.20
  -5  -7   5    0.16    0.16
  -7   5  -5    0.64    0.36
  -7   5  -5    0.18    0.20
   5   7   5    0.30    0.18
  -5   7   5    0.45    0.26
  -7   5  -4   51.84    2.64
  -7   5  -4   51.69    2.22
  -5   7   4   54.02    2.36
   5   7   4   49.23    2.18
  -7   5  -3    4.49    0.66
   5   7   3    3.57    0.38
  -7   5  -3    3.61    0.39
  -7   5  -2   27.98    1.80
  -7   5  -2   25.98    1.38
  -5   7   2   29.41    1.53
  -5  -7   2   31.89    1.60
   5   7   2   28.60    1.44
   5  -7   1    1.83    0.41
  -7   5  -1    1.57    0.27
  -7   5  -1    1.77    0.51
  -5   7   1    1.22    0.39
  -5  -7   1    2.75    0.50
   5   7   1    1.95    0.31
   5  -7   0   31.93    1.82
   7  -5   0   27.21    1.80
   7   5   0   33.61    1.48
  -7   5   0   32.68    1.96
  -5   7   0   30.78    1.71
  -7   5   0   28.05    1.77
  -5  -7   0   39.65    1.83
  -7   5   0   32.85    1.57
  -5   7   0   32.48    1.69
   7  -5   0   31.39    1.64
   5   7   0   36.04    1.66
  -5   7  -1    3.05    0.51
   7   5   1    2.35    0.26
   7   5   1    1.96    0.22
   5  -7  -1    1.35    0.41
  -5   7  -1    1.11    0.35
  -7   5   1    1.91    0.53
  -5   7  -1    1.59    0.39
  -7   5   1    1.88    0.46
  -7   5   1    2.00    0.29
   7   5   2   28.51    1.24
   5  -7  -2   24.70    1.56
  -7   5   2   24.01    1.33
  -7   5   2   23.75    1.65
  -7   5   2   23.21    1.56
   7   5   2   27.44    1.26
  -5   7  -2   27.70    1.49
  -5   7  -3    4.26    0.50
   7   5   3    3.57    0.29
   5  -7  -3    3.65    0.53
  -7  -5   3    4.83    0.51
  -7   5   3    3.35    0.39
  -5   7  -3    3.46    0.52
  -7   5   3    4.26    0.66
  -7   5   3    3.01    0.51
   7   5   3    3.26    0.30
  -7  -5   4   62.77    2.54
  -5   7  -4   58.58    2.82
  -7  -5   4   65.04    2.71
  -7   5   4   55.99    2.58
  -5   7  -4   56.96    2.70
   5  -7  -4   54.31    2.73
   7   5   4   56.92    2.41
  -7  -5   5    0.39    0.19
  -7   5   5    0.35    0.21
  -7  -5   5    0.11    0.23
  -5   7  -5    0.34    0.33
   5  -7  -5    0.33    0.33
   5  -7  -5    0.71    0.36
  -5   7  -5    0.28    0.25
   7   5   5    0.42    0.14
  -5   7  -6   22.46    1.41
  -7   5   6   21.22    1.23
   7   5   6   21.63    1.05
   5  -7  -6   20.20    1.39
   5  -7  -6   23.40    1.46
   5   7  -6   16.93    1.22
  -7  -5   6   26.10    1.31
   5   7  -6   22.16    1.21
  -7  -5   6   25.02    1.19
  -5   7  -6   20.77    1.30
  -7  -5   7    4.11    0.39
  -5   7  -7    3.63    0.40
  -5   7  -7    4.59    0.59
   7   5   7    2.98    0.29
   5  -7  -7    3.60    0.58
  -7  -5   7    3.91    0.47
   5  -7  -7    3.00    0.61
   5   7  -7    2.74    0.45
  -5  -7  -7    3.88    0.45
  -5   7  -8    9.24    0.71
  -7  -5   8   11.51    0.71
  -5   7  -8   10.00    0.88
  -7   5   8   10.59    0.76
   7   5   8    9.87    0.75
   5   7  -8    8.57    0.77
   5  -7  -8   10.05    0.97
   5  -7  -8   10.10    0.95
  -5  -7  -8    9.68    0.74
  -5   7  -9    0.86    0.37
  -5  -7  -9    1.18    0.31
  -7   5   9    1.21    0.28
   7   5   9    1.43    0.27
   5   7  -9    1.06    0.33
   5  -7  -9    0.86    0.48
  -5   7  -9    1.26    0.26
  -7  -5   9    1.12    0.25
  -5   7 -10   53.57    2.77
  -7  -5  10   64.16    2.64
  -5   7 -10   58.06    2.62
   5   7 -10   45.46    2.62
   5  -7 -10   61.57    2.96
   7   5  10   56.84    2.68
  -7   5  10   53.44    2.65
  -5  -7 -10   59.06    2.65
  -5   7 -11    1.63    0.30
  -7  -5  11    2.14    0.35
   5   7 -11    0.83    0.38
   5  -7 -11    1.48    0.52
   7   5  11    1.75    0.33
  -7   5  11    1.72    0.33
  -5  -7 -11    1.77    0.35
  -7  -5  12    4.01    0.49
  -5   7 -12    4.44    0.48
  -5  -7 -12    3.84    0.50
   5   7 -12    3.27    0.56
  -7   5  12    4.20    0.51
   7   5  12    4.17    0.50
  -5  -7 -13    4.77    0.54
   5   7 -13    3.35    0.41
  -7  -5  13    3.58    0.47
   5   7 -13    3.00    0.59
  -7   5  13    3.97    0.50
   7   5  13    3.86    0.49
  -5  -7 -14    0.35    0.37
  -7  -5  14    0.80    0.28
   7   5  14    0.65    0.26
  -7   5  14    0.73    0.26
   5   7 -14    0.64    0.28
   5  -7 -15    2.53    0.54
   5   7 -15    2.27    0.44
  -7  -5  15    2.49    0.46
  -5  -7 -15    2.40    0.47
  -5   7 -15    2.98    0.48
   5   7 -15    2.95    0.45
  -7   5  15    2.46    0.43
   7   5  15    2.76    0.43
   5  -7 -16   49.62    2.72
  -5  -7 -16   48.71    2.53
  -7  -5  16   49.52    2.57
  -5   7 -16   57.22    2.70
   5   7 -16   54.06    2.63
   5   7 -16   54.29    2.50
  -7   5  16   50.00    2.57
   7   5  16   47.92    2.56
   5   7 -17    0.61    0.43
  -5   7 -17    0.82    0.35
   5   7 -17    0.64    0.30
   5  -7 -17    0.37    0.40
  -5  -7 -17    0.82    0.38
   7   5  17    0.39    0.28
  -7   5  17    0.35    0.30
   5   7 -18    0.83    0.31
  -5   7 -18    0.87    0.34
  -7   5  18    0.27    0.28
  -5  -7 -18    0.48    0.31
   5  -7 -18    0.78    0.43
   5   7 -18    0.76    0.41
   5   7 -19    0.57    0.30
  -5   7 -19    0.28    0.31
   5   7 -19    0.50    0.41
   5  -7 -19    0.18    0.45
  -5  -7 -19    0.10    0.33
   5   7 -20    1.09    0.50
   5   7 -20    1.21    0.38
  -5   7 -20    1.14    0.38
  -5  -7 -20    0.91    0.40
   5  -7 -20    1.63    0.54
   5   7 -21    0.89    7.16
  -5   7 -21    1.56    0.47
  -5  -7 -21    0.84    0.46
   5  -7 -21    1.48    0.54
  -5   7 -22   26.23    1.67
  -5  -7 -22   23.56    1.51
   5  -7 -22   24.16    1.69
  -5   7 -23    0.25    0.38
   5   7 -23   -0.05    0.38
  -5  -7 -23    0.16    0.42
   5  -7 -23    0.20    0.47
  -5   7 -24    1.38    0.52
   5   7 -24    0.71    0.46
  -5  -7 -24    0.61    0.46
   5  -7 -24    0.41    0.51
   5   7 -25   -0.16    0.47
  -5   7 -25   -0.17    0.49
  -5  -7 -25   -0.13    0.47
   5  -7 -25   -0.10    0.52
   5   7 -26    2.94    0.69
  -5   7 -26    1.16    0.58
  -5  -7 -26    2.25    0.66
  -5  -7 -27    0.22    0.56
  -5  -7 -28    8.04    0.99
  -7   6 -26    2.71    0.72
   7   6 -26    2.63    0.72
   7   6 -25    2.24    0.60
  -7   6 -25    2.75    0.69
  -7  -6 -25    2.65    0.61
   7  -6 -25    1.99    0.66
  -7   6 -24    2.29    0.63
   7   6 -24    2.48    0.60
  -7  -6 -24    1.78    0.53
   7   6 -23    8.12    0.95
  -7   6 -23    8.72    0.99
  -7  -6 -23    7.76    0.84
   7   6 -22    3.72    0.65
  -7   6 -22    2.78    0.60
  -7  -6 -22    2.14    0.52
   7   6 -21   17.87    1.36
  -7  -6 -21   16.38    1.21
  -7   6 -20    2.38    0.52
   7   6 -20    0.28    0.42
  -7  -6 -20    1.98    0.46
   7   6 -20    1.06    0.55
  -7   6 -19    1.84    0.44
  -7  -6 -19    1.99    0.43
   7   6 -19    2.84    0.63
   7   6 -18    6.18    0.69
  -7   6 -18    5.91    0.71
  -7  -6 -18    6.12    0.64
   7   6 -18    4.57    0.77
  -7   6 -17   13.07    1.07
   7   6 -17   14.06    1.06
  -7  -6 -17   14.28    1.00
   7   6 -17   14.08    1.16
  -6   7  16   12.47    1.08
   6   7  16   14.92    1.15
  -7   6 -16   13.54    1.05
   7   6 -16   15.39    1.43
   7   6 -16   13.91    1.05
   7  -6 -16   13.09    1.43
  -7  -6 -16   13.65    0.96
   7   6 -16   14.32    1.17
  -7  -6 -15   29.67    1.52
   7   6 -15   25.67    1.58
  -6  -7  15   24.69    1.52
   7   6 -15   22.54    1.71
  -7   6 -15   26.31    1.56
   7   6 -15   26.43    1.53
   7  -6 -15   23.12    1.89
   6   7  15   25.05    1.62
  -6   7  15   25.95    1.64
   7  -6 -14    7.14    0.78
  -7  -6 -14    7.97    0.68
  -6  -7  14    6.57    0.68
   7   6 -14    6.60    0.74
   7  -6 -14    6.47    0.98
   7  -6 -14    7.33    1.06
   7   6 -14    7.45    0.68
   7   6 -14    6.67    0.87
  -7   6 -14    8.71    0.74
  -6   7  14    7.02    0.74
   6   7  14    7.52    0.78
  -7  -6 -13    1.83    0.36
  -6  -7  13    2.27    0.37
   7   6 -13    1.65    0.43
   7  -6 -13    0.89    0.58
   7  -6 -13    1.50    0.41
   7   6 -13    1.68    0.34
   7  -6 -13    0.47    0.67
  -7   6 -13    1.96    0.37
   7   6 -13    1.61    0.54
  -6   7  13    2.12    0.41
   6   7  13    2.75    0.46
  -7  -6 -12   16.57    0.98
  -6   7  12   16.03    1.14
   6   7  12   16.87    1.16
  -6  -7  12   13.99    0.99
   7  -6 -12   13.60    1.26
   7   6 -12   12.95    1.12
   7  -6 -12   13.57    1.35
  -7   6 -12   15.11    1.01
   7  -6 -12   14.85    1.12
  -7  -6 -11   56.86    2.50
   6   7  11   58.05    2.79
  -6   7  11   53.05    2.71
  -7   6 -11   56.22    2.50
  -6  -7  11   51.70    2.54
   7   6 -11   53.28    2.74
   7  -6 -11   45.02    2.78
   7  -6 -11   57.42    3.05
   7  -6 -11   51.07    2.66
  -7  -6 -10    9.54    0.66
  -7   6 -10    7.97    0.63
  -6  -7  10    8.61    0.69
   6   7  10    7.86    0.63
   7  -6 -10    7.04    0.88
   7   6 -10    9.54    0.87
   7  -6 -10    6.19    0.95
   7  -6 -10    8.58    0.78
  -7  -6  -9    6.60    0.54
  -6  -7   9    5.75    0.55
  -7   6  -9    6.23    0.52
  -7   6  -9    4.84    0.72
   6   7   9    5.96    0.52
  -6   7   9    5.65    0.60
   7   6  -9    5.81    0.69
   7  -6  -9    6.37    0.89
   7  -6  -9    5.71    0.64
  -7   6  -8    3.43    0.46
  -7   6  -8    3.69    0.39
  -7   6  -8    3.84    0.65
  -6   7   8    3.91    0.48
   6   7   8    3.12    0.38
   7   6  -8    4.69    0.59
   7  -6  -8    3.36    0.65
   7  -6  -8    3.33    0.47
  -7   6  -7   21.44    1.16
  -7   6  -7   21.28    1.51
  -6   7   7   21.53    1.28
   6   7   7   20.90    1.14
   7  -6  -7   21.96    1.56
   7  -6  -7   20.46    1.26
  -7   6  -7   22.57    1.27
  -7   6  -6   10.08    0.98
  -6   7   6   10.05    0.77
  -6  -7   6    9.02    0.64
   6   7   6    9.47    0.65
   7  -6  -6    9.87    0.78
  -7   6  -6    9.54    0.74
  -6   7   5   38.12    1.89
  -7   6  -5   43.06    2.28
  -7   6  -5   40.13    1.88
   7  -6  -5   38.90    1.93
   6   7   5   37.35    1.74
  -6  -7   4   10.48    0.73
  -7   6  -4   12.85    1.10
  -7   6  -4   11.79    0.81
  -6   7   4   12.94    0.86
   6   7   4   11.92    0.73
  -6  -7   3   14.54    0.92
   7  -6  -3   12.77    1.09
  -7   6  -3   14.83    0.94
   6   7   3   13.81    0.85
  -6   7   3   15.17    0.98
  -7   6  -2   15.49    1.24
   7  -6  -2   11.63    1.03
  -7   6  -2   13.34    0.85
  -6   7   2   12.92    0.89
  -6   7   2   10.86    0.97
   6   7   2   13.44    0.82
   6   7   1   48.69    2.18
   6  -7   1   43.02    2.40
   7  -6  -1   39.97    2.43
   6   7   1   47.65    2.14
   7   6  -1   47.42    2.11
  -7   6  -1   47.78    2.60
  -6   7   1   39.98    2.33
  -6   7   1   47.67    2.27
  -7   6  -1   49.19    2.24
   6  -7   0   45.84    2.50
   7  -6   0   43.80    2.53
   7   6   0   51.24    2.19
  -7   6   0   43.61    2.48
  -7   6   0   53.31    2.72
  -6   7   0   43.19    2.44
  -6  -7   0   62.96    2.63
  -6   7   0   48.58    2.58
   6   7   0   54.01    2.32
  -7   6   0   47.70    2.27
  -6   7   0   49.58    2.34
   6  -7  -1   40.63    2.35
   7   6   1   47.56    2.01
  -6   7  -1   49.16    2.46
  -7   6   1   44.83    2.49
  -6   7  -1   36.62    2.23
  -7   6   1   40.10    2.34
  -6   7  -1   48.51    2.22
  -7   6   1   46.79    2.14
   7   6   1   47.93    2.05
  -6   7  -2   15.23    0.95
   7   6   2   13.45    0.77
   7   6   2   14.25    0.76
   6  -7  -2   12.85    1.05
  -6   7  -2   13.54    1.08
  -7   6   2   11.78    1.13
  -7   6   2   12.36    1.06
  -7   6   2   13.18    0.86
  -6   7  -3   14.28    0.95
   6  -7  -3   14.91    1.04
   7   6   3   13.37    0.75
   6  -7  -3   12.42    1.04
  -7  -6   3   14.22    0.93
  -7   6   3   14.36    0.90
  -6   7  -3   14.68    1.13
  -7   6   3   12.24    1.04
   7   6   3   14.03    0.77
  -6   7  -4   14.59    1.11
  -7  -6   4   12.40    0.85
   6  -7  -4   11.13    0.99
  -6   7  -4   13.52    0.92
   6  -7  -4   14.50    1.00
   7   6   4   11.63    0.71
  -7   6   4   12.80    0.84
  -6   7  -5   43.00    2.26
  -7  -6   5   40.51    1.96
   6  -7  -5   33.60    2.09
  -7   6   5   38.88    1.95
  -6   7  -5   41.77    2.05
   6  -7  -5   41.44    2.09
   7   6   5   40.17    1.80
  -6   7  -6   13.65    1.09
  -7   6   6   10.72    0.82
   7   6   6   13.20    0.73
  -7  -6   6   12.98    0.85
   6  -7  -6   11.12    0.98
   6  -7  -6   10.49    0.99
   6  -7  -6   11.62    0.91
  -6   7  -6   11.37    0.89
  -7  -6   6   13.99    0.82
  -6   7  -7   24.76    1.35
  -7  -6   7   26.14    1.35
  -6   7  -7   26.07    1.64
  -7   6   7   26.15    1.44
   7   6   7   26.93    1.27
   6  -7  -7   24.26    1.64
   6  -7  -7   22.41    1.57
   6   7  -7   25.46    1.49
  -7  -6   7   28.70    1.45
   6  -7  -7   23.58    1.48
  -6   7  -7   24.77    1.47
  -7  -6   8    2.43    0.33
  -6   7  -8    2.05    0.32
  -6   7  -8    1.76    0.50
   7   6   8    2.21    0.28
   6   7  -8    2.44    0.46
   6  -7  -8    2.79    0.63
   6  -7  -8    1.63    0.39
  -7  -6   9    8.95    0.66
  -6   7  -9    8.15    0.64
  -6   7  -9    8.39    0.85
  -7   6   9    8.49    0.72
   7   6   9    8.14    0.73
   6  -7  -9    8.14    0.95
   6   7  -9    8.10    0.77
   6  -7  -9    7.20    0.73
  -6  -7  -9    8.28    0.66
  -7  -6  10   10.09    0.72
  -6   7 -10    8.74    0.68
  -6   7 -10    7.34    0.83
   7   6  10    8.96    0.77
  -7   6  10    8.12    0.72
   6   7 -10    7.46    0.78
   6  -7 -10    9.02    1.00
  -6  -7 -10   10.44    0.76
  -6   7 -11   56.89    2.57
  -7  -6  11   59.46    2.61
  -6  -7 -11   55.59    2.59
  -6   7 -11   49.24    2.76
   6   7 -11   46.36    2.64
   6  -7 -11   60.48    3.05
   7   6  11   56.51    2.70
  -7   6  11   53.63    2.66
  -6   7 -12   12.11    0.85
  -7  -6  12   13.17    0.90
   6  -7 -12   14.17    1.26
  -7   6  12   11.88    0.93
   7   6  12   12.63    0.96
  -6  -7 -12   13.44    0.92
  -7  -6  13    2.59    0.41
  -6  -7 -13    2.55    0.42
   6   7 -13    2.40    0.56
   6  -7 -13    2.89    0.72
  -7   6  13    2.34    0.42
   7   6  13    2.67    0.45
  -7  -6  14    7.33    0.70
  -6  -7 -14    7.57    0.69
   6  -7 -14    7.54    1.03
   6   7 -14    5.18    0.79
   6  -7 -14    7.74    1.02
  -6   7 -14    8.83    0.77
  -7   6  14    7.22    0.72
   7   6  14    7.31    0.72
  -6  -7 -15   28.33    1.56
  -7  -6  15   27.78    1.59
   6   7 -15   26.31    1.58
  -6   7 -15   29.18    1.65
   6   7 -15   23.27    1.73
   6  -7 -15   28.55    1.97
  -7   6  15   26.52    1.61
   7   6  15   25.61    1.61
   6   7 -15   25.96    1.49
  -7   6  16   13.05    1.04
   7   6  16   14.22    1.08
  -6   7 -16   14.05    1.06
   6   7 -16   14.43    1.05
   6   7 -16   11.86    1.23
  -6  -7 -16   13.68    1.01
   6   7 -16   13.44    1.01
  -7   6  17   12.67    1.04
   7   6  17   13.73    1.07
   6   7 -17   14.23    1.38
   6   7 -17   14.81    1.09
  -6   7 -17   14.26    1.12
  -6  -7 -17   13.24    1.01
   6   7 -17   14.94    1.07
   6   7 -18    6.71    0.71
  -6   7 -18    6.33    0.72
   6   7 -18    4.20    0.69
  -6  -7 -18    6.37    0.69
   6   7 -19    1.17    0.47
   6   7 -19    1.83    0.43
  -6   7 -19    1.73    0.45
  -6  -7 -19    1.72    0.45
  -6   7 -20    2.77    0.54
   6   7 -20    2.50    0.51
   6  -7 -20    1.56    0.56
  -6  -7 -20    1.59    0.46
  -6   7 -21   20.62    1.43
   6  -7 -21   17.99    1.44
  -6  -7 -21   17.96    1.25
  -6   7 -22    4.01    0.68
   6  -7 -22    2.85    0.67
  -6  -7 -22    2.92    0.59
  -6   7 -23    8.87    0.98
   6  -7 -23    7.57    0.98
  -6  -7 -23    8.26    0.88
   6   7 -24    2.22    0.59
  -6   7 -24    2.08    0.62
  -6  -7 -24    2.22    0.56
   6  -7 -24    1.46    0.58
   6   7 -25    2.53    0.66
  -6   7 -25    3.28    0.75
   6  -7 -25    2.98    0.74
  -6  -7 -25    2.53    0.65
  -6   7 -26    2.27    0.69
   6   7 -26    2.97    0.71
  -6  -7 -26    2.98    0.68
  -7   7   0   21.86    1.53
  -7   7   0   23.18    1.64
  -7   7   0   24.96    1.35
   7   7   0   26.45    1.31
   7  -7   0   22.21    1.56
   7   7   1   51.66    2.22
   7  -7  -1   42.55    2.50
   7   7   1   50.65    2.18
  -7   7  -1   48.80    2.64
  -7   7  -1   44.70    2.49
  -7   7   1   44.10    2.49
  -7   7   1   49.35    2.30
  -7   7  -1   48.66    2.29
   7   7   2    0.59    0.21
   7  -7  -2    1.15    0.38
  -7   7  -2    0.50    0.26
   7  -7  -2    0.57    0.39
   7   7   2    0.61    0.18
  -7   7  -2    0.94    0.52
  -7   7   2   -0.56    0.63
  -7   7   2    0.50    0.26
   7  -7  -3   27.31    1.74
  -7  -7   3   28.61    1.56
   7   7   3   28.23    1.42
  -7   7  -3   29.68    1.57
   7  -7  -3   31.91    1.71
  -7   7   3   28.68    1.54
  -7   7  -4   16.60    1.32
   7  -7  -4   15.01    1.20
  -7  -7   4   14.97    0.98
  -7   7  -4   17.04    1.06
   7   7   4   15.18    0.89
  -7   7   4   17.44    1.05
   7  -7  -5   26.52    1.79
  -7   7  -5   34.73    2.02
  -7  -7   5   26.59    1.53
  -7   7   5   30.29    1.64
  -7   7  -5   34.81    1.71
   7  -7  -5   34.96    1.78
   7   7   5   32.21    1.50
   7  -7  -6   15.29    1.28
  -7   7  -6   19.69    1.45
  -7   7   6   19.43    1.19
  -7  -7   6   17.14    1.08
  -7   7  -6   20.74    1.22
   7  -7  -6   20.93    1.28
   7   7   6   21.31    1.07
  -7   7  -7   12.82    0.83
  -7   7  -7   14.54    1.18
   7  -7  -7   11.43    1.05
  -7   7   7   12.51    0.92
   7   7   7   13.74    0.80
   7  -7  -7   11.52    1.10
  -7  -7   7   11.62    0.83
  -7   7  -7   13.01    0.93
   7  -7  -7   13.53    0.99
  -7   7  -8    2.76    0.64
  -7   7   8    2.63    0.43
   7   7   8    3.26    0.37
   7   7  -8    2.63    0.51
   7  -7  -8    2.70    0.64
   7  -7  -8    2.33    0.43
  -7   7  -8    3.37    0.49
  -7   7  -8    3.16    0.39
  -7   7  -9   25.18    1.36
  -7  -7   9   26.42    1.41
  -7   7  -9   24.45    1.68
   7   7   9   25.53    1.31
  -7   7   9   26.76    1.52
   7  -7  -9   25.28    1.78
   7   7  -9   24.22    1.55
  -7  -7  -9   26.87    1.41
   7  -7  -9   23.40    1.49
  -7  -7  10   31.27    1.66
  -7   7 -10   33.61    1.64
  -7   7 -10   29.76    1.92
   7   7  10   32.31    1.82
  -7   7  10   32.31    1.79
   7   7  10   31.93    1.57
   7  -7 -10   29.27    2.04
   7   7 -10   31.20    1.82
  -7  -7 -10   32.35    1.65
   7  -7 -10   28.05    1.76
  -7  -7  11   17.26    1.10
  -7   7 -11   18.45    1.09
  -7   7 -11   15.44    1.30
   7   7 -11   16.12    1.24
   7  -7 -11   18.51    1.52
  -7  -7 -11   17.99    1.09
  -7   7  11   18.10    1.21
   7   7  11   19.09    1.26
   7  -7 -11   16.60    1.22
   7  -7 -12   12.01    1.00
  -7  -7 -12   13.00    0.88
  -7   7 -12   11.53    0.83
  -7  -7  12   10.94    0.85
   7   7 -12   10.63    1.02
   7  -7 -12   13.28    1.29
  -7   7  12   10.53    0.91
   7   7  12   12.35    0.98
   7  -7 -13   25.37    1.64
  -7  -7 -13   27.74    1.49
  -7  -7  13   26.05    1.49
   7   7 -13   21.91    1.62
   7  -7 -13   26.32    1.93
   7   7  13   27.40    1.63
  -7   7  13   25.84    1.59
   7  -7 -14    7.12    0.87
  -7  -7  14    8.18    0.76
  -7   7  14    8.69    0.82
   7   7  14    8.44    0.81
  -7  -7 -14    9.20    0.77
   7  -7 -14    9.89    1.19
   7   7 -14    9.03    0.77
  -7   7 -14    8.38    0.78
   7   7 -14    6.63    0.88
  -7   7  15   18.07    1.28
   7   7  15   17.11    1.27
   7   7 -15   18.85    1.23
   7  -7 -15   18.38    1.66
   7   7 -15   16.40    1.43
  -7   7 -15   19.97    1.28
  -7  -7 -15   18.36    1.18
  -7   7  16   37.70    2.17
   7   7  16   38.18    2.20
  -7   7 -16   44.21    2.23
   7   7 -16   40.85    2.14
   7   7 -16   36.41    2.39
   7  -7 -16   38.25    2.58
  -7  -7 -16   42.10    2.09
   7   7 -16   38.75    2.07
   7   7 -17   27.77    1.65
  -7   7 -17   29.10    1.70
  -7  -7 -17   26.39    1.56
   7   7 -17   25.10    1.59
   7   7 -18    5.34    0.66
  -7   7 -18    5.53    0.68
  -7  -7 -18    5.33    0.64
   7   7 -18    4.86    0.70
  -7  -7 -19   11.75    0.95
   7   7 -19   11.43    1.01
  -7   7 -19   13.12    1.09
  -7  -7 -20    2.92    0.55
   7   7 -20    2.40    0.51
  -7   7 -20    3.19    0.58
  -7  -7 -21    5.42    0.70
   7   7 -21    5.25    0.72
  -7   7 -21    5.34    0.75
  -7  -7 -22   15.37    1.13
  -7   7 -22   19.42    1.39
  -7  -7 -23    4.70    0.73
   7   7 -23    6.17    0.83
  -7   7 -23    6.24    0.89
  -7  -7 -24   -0.37    0.45
   7   7 -24   -0.20    0.49
  -7   7 -24   -0.32    0.53
  -7  -7 -25    8.04    0.91
   7   7 -25    7.38    0.98
  -7   7 -25    7.63    1.02
  -8   0 -26    7.34    0.81
  -8   0 -25   -0.16    0.34
   8   0 -25   -0.14    0.47
   8   0 -24   -0.14    0.48
  -8   0 -24    0.57    0.34
   8   0 -23   -0.31    0.50
  -8   0 -23   -0.29    0.39
   8   0 -22    3.48    0.68
  -8   0 -22    3.63    0.54
  -8   0 -21   -0.26    0.36
  -8   0 -20   20.45    1.26
  -8   0 -19    0.05    0.26
   8   0 -19   -0.04    0.31
   8   0 -18   21.21    1.45
  -8   0 -18   22.21    1.54
  -8   0 -18   21.05    1.24
   8   0 -18   20.72    1.66
  -8   0 -17   -0.12    0.42
   8   0 -17   -0.04    0.27
   8   0 -17   -0.10    0.53
   8   0 -16   20.41    1.33
  -8   0 -16   19.72    1.37
   8   0 -16   20.80    1.67
   0   8  16   17.45    1.39
   8   0 -16   18.70    1.46
   8   0 -15   -0.25    0.46
   8   0 -15    0.22    0.18
   0   8  15   -0.09    0.30
  -8   0 -15    0.07    0.25
   8   0 -15    0.57    0.48
   8   0 -14   17.36    1.18
   0   8  14   18.60    1.39
  -8   0 -14   19.57    1.28
   8   0 -14   20.17    1.55
   8   0 -14   16.76    1.33
   8   0 -13   -0.18    0.36
   8   0 -13   -0.08    0.24
  -8   0 -13   -0.15    0.26
   0   8  13   -0.25    0.37
   8   0 -13    0.33    0.50
  -8   0 -12   14.24    1.01
   0   8  12   12.45    1.00
   8   0 -12   14.92    1.11
   8   0 -12   16.46    1.29
  -8   0 -11    0.05    0.19
   0   8  11    0.23    0.23
   8   0 -11   -0.13    0.46
   8   0 -11   -0.10    0.30
   8   0 -10   16.20    1.28
   8   0 -10   16.92    1.13
  -8   0 -10   15.48    1.00
   0   8  10   14.40    1.03
   8   0  -9    0.06    0.26
  -8   0  -9   -0.02    0.10
   8   0  -9   -0.02    0.14
  -8   0  -9    0.13    0.15
   8   0  -9    0.41    0.38
   0   8   9    0.05    0.22
   8   0  -8    5.36    0.59
   0   8   8    4.71    0.53
   8   0  -8    5.05    0.44
  -8   0  -8    4.43    0.26
   8   0  -8    5.86    0.77
   8   0  -7    0.18    0.26
   8   0  -7    0.44    0.40
   8   0  -6  150.48    6.41
   8   0  -5   -0.03    0.31
   8   0  -5   -0.09    0.19
   8   0  -4   19.38    1.26
   8   0  -4   18.67    0.98
   0  -8   3    0.09    0.13
   8   0  -3   -0.06    0.13
   0  -8   2    0.98    0.22
   8   0  -2    1.21    0.18
   8   0  -1    0.01    0.11
   0  -8   1    8.72    0.49
   8   0   0   41.17    1.72
   8   0   1    2.81    0.18
   0   8  -1   -0.10    0.26
   0   8  -2    1.57    0.36
   0  -8  -6  122.59    5.34
   0  -8  -7   -0.09    0.27
   0  -8  -8    5.46    0.61
   0  -8  -9   -0.03    0.26
   0   8  -9    0.12    0.20
   0   8 -10   16.20    1.04
   0  -8 -10   14.11    1.08
   0   8 -11   -0.05    0.20
   0  -8 -11   -0.03    0.27
   0  -8 -12   13.18    1.03
   0  -8 -13   -0.10    0.30
   8   0  13   -0.01    0.14
   0  -8 -14   16.33    1.21
   8   0  14   16.46    0.89
   0  -8 -15    0.11    0.34
   8   0  15   -0.03    0.16
   0  -8 -16   18.37    1.36
   8   0  16   19.04    1.04
   0   8 -17    0.07    0.26
   0  -8 -17   -0.19    0.39
   8   0  17   -0.12    0.23
   0   8 -18   22.64    1.52
   0  -8 -18   20.93    1.52
   8   0  18   23.40    1.23
   0   8 -19    0.39    0.28
   0  -8 -19    0.17    0.36
   8   0  19   -0.16    0.24
   0   8 -20   22.99    1.56
   0  -8 -20   19.47    1.53
   8   0  20   21.21    1.21
   0  -8 -21    0.04    0.39
   0   8 -21   -0.04    0.29
   8   0  21   -0.07    0.29
   0   8 -22    5.09    0.74
   8   0  22    4.92    0.55
   0  -8 -22    4.97    0.81
   8   0  23   -0.05    0.28
   0   8 -23   -0.15    0.38
   0  -8 -23   -0.09    0.46
   8   0  24    0.47    0.27
   0  -8 -24    0.33    0.52
   0  -8 -25   -0.24    0.53
   0   8 -25   -0.16    0.49
   0  -8 -26    8.47    1.04
   0   8 -26    9.55    1.08
   0  -8 -27   -0.40    0.58
   8   1 -26    2.76    0.71
  -8   1 -26    2.33    0.53
  -8  -1 -25    1.00    0.42
  -8   1 -25    1.19    0.42
   8   1 -24    4.69    0.78
   8  -1 -24    4.40    0.76
  -8   1 -24    4.34    0.61
  -8  -1 -24    4.71    0.63
  -8  -1 -23    3.90    0.56
   8   1 -23    4.96    0.73
   8  -1 -23    2.46    0.61
  -8   1 -23    4.15    0.72
   8  -1 -22    4.20    0.72
   8   1 -22    3.44    0.67
  -8   1 -22    4.04    0.69
  -8  -1 -22    3.49    0.55
   8   1 -21   17.32    1.34
  -8   1 -21   17.80    1.40
  -8  -1 -21   18.41    1.17
   8  -1 -21   16.68    1.33
   8   1 -20    9.68    0.94
  -8   1 -20   10.65    1.03
  -8  -1 -20   11.62    0.86
   8  -1 -20    9.08    0.95
   8   1 -20   11.50    1.30
   8  -1 -19    0.84    0.43
  -8  -1 -19    0.90    0.30
   8   1 -19    1.31    0.39
  -8   1 -19    0.80    0.37
   8   1 -19    0.77    0.62
   8   1 -18   10.66    0.92
  -8   1 -18   10.99    0.96
  -8  -1 -18    8.75    0.74
   8  -1 -18    9.60    0.93
   8  -1 -18    7.84    1.09
   8   1 -18    7.94    1.05
   8  -1 -17   37.03    2.38
  -8   1 -17   40.23    2.20
  -8  -1 -17   36.42    1.88
   8  -1 -17   38.60    2.17
   8   1 -17   39.46    2.35
   8   1 -17   40.14    2.13
   8   1 -16    8.67    0.97
  -8  -1 -16    7.25    0.63
   8  -1 -16    8.03    0.82
   8  -1 -16    6.89    0.97
   8   1 -16    8.83    1.10
   8   1 -16    8.21    0.78
  -1   8  16    8.77    0.92
  -8   1 -16    9.90    0.86
   8   1 -15   13.21    1.18
  -1   8  15   15.68    1.25
  -8  -1 -15   14.74    0.90
   8  -1 -15   15.07    1.13
   8  -1 -15   12.77    1.22
   8   1 -15   18.69    1.52
  -8   1 -15   16.94    1.15
   8   1 -15   16.00    1.09
   8   1 -14    6.80    0.79
  -1   8  14    7.36    0.82
  -8  -1 -14    7.51    0.55
   8  -1 -14    7.84    0.76
   8   1 -14    8.25    0.98
   8   1 -14    7.92    0.69
  -8   1 -14    7.56    0.73
   8  -1 -14    5.02    0.76
   8  -1 -13    0.11    0.42
   8   1 -13    0.04    0.38
   8   1 -13    0.72    0.50
   8  -1 -13    0.41    0.25
  -8   1 -13    0.51    0.27
  -1   8  13    0.21    0.24
  -8  -1 -13    0.19    0.16
   8   1 -13    0.28    0.20
   8  -1 -12   10.41    0.94
   8   1 -12   11.02    0.92
   8   1 -12   11.73    1.07
  -8   1 -12   10.49    0.82
  -8  -1 -12   11.43    0.64
   8  -1 -12    9.10    0.82
  -1   8  12    9.08    0.83
   1   8  12    9.86    0.83
   8   1 -11   27.17    1.52
   8  -1 -11   24.96    1.50
   1   8  11   21.61    1.36
  -8  -1 -11   21.22    1.08
   8  -1 -11   23.83    1.39
   8   1 -11   29.34    1.72
  -8   1 -11   23.55    1.34
   8   1 -10   15.79    1.17
  -8  -1 -10   11.00    0.60
   1   8  10   16.47    1.03
   8  -1 -10   11.52    0.86
   8  -1 -10   10.98    0.93
   8   1 -10   12.74    0.95
  -8   1 -10   11.53    0.81
   8  -1  -9   10.74    0.90
   8   1  -9   14.02    0.97
   1   8   9   10.70    0.83
   8  -1  -9   12.50    0.84
   8   1  -9   15.80    1.19
  -8  -1  -9   10.10    0.53
   8   1  -9   12.38    0.76
  -8   1  -9   11.77    0.77
   8   1  -8   25.60    1.61
   1   8   8   23.25    1.37
   8  -1  -8   22.11    1.39
   8   1  -8   26.36    1.47
  -8   1  -8   23.46    1.23
   8   1  -8   21.79    1.18
  -8   1  -7   29.37    1.39
   8   1  -7   29.24    1.37
   8   1  -7   33.48    1.88
   1   8   7   24.68    1.49
   8  -1  -7   29.02    1.62
   8   1  -7   33.23    1.69
  -8   1  -7   26.64    1.21
   8   1  -6   18.55    1.16
   8  -1  -6   17.08    1.13
  -8   1  -6   14.07    0.67
   1   8   6   14.17    0.97
  -8   1  -6   16.66    0.85
   8   1  -6   17.56    0.84
   8  -1  -5   90.53    3.51
   8  -1  -5   86.60    3.78
   1   8   5   72.66    3.58
   8   1  -5   81.63    3.36
  -8   1  -5   79.81    3.37
  -8   1  -4   17.63    0.77
   8  -1  -4   21.23    1.28
   1   8   4   15.73    1.04
   8   1  -4   18.53    0.85
  -8   1  -4   17.43    0.85
   8  -1  -4   20.30    0.99
  -1  -8   3    4.00    0.30
  -1   8   3    3.43    0.48
   8   1  -3    4.13    0.26
   8  -1  -3    4.74    0.39
   8  -1  -2   24.82    1.21
  -1   8   2   21.60    1.37
   8   1  -1   43.43    1.68
  -8  -1  -1   35.63    1.58
   1  -8   1   41.65    1.88
   8  -1  -1   43.33    1.74
  -1   8   1   37.53    1.96
   1  -8   0   15.31    0.92
   8  -1   0   18.56    0.75
  -1   8   0    8.58    0.83
   8   1   0   12.42    0.63
  -1   8  -1   36.96    2.12
   8  -1   1   40.19    1.84
  -1   8  -2   19.62    1.22
  -1   8  -3    2.78    0.45
   1  -8  -3    3.13    0.31
  -1  -8  -4   21.16    1.28
   1   8  -4   19.17    0.95
  -1  -8  -5   79.53    3.52
   8   1   5   75.08    3.09
  -1  -8  -6   16.89    1.13
   8   1   6   16.98    0.85
   1  -8  -7   24.13    1.46
  -1  -8  -7   24.86    1.48
   8   1   7   25.23    1.19
  -1  -8  -8   24.95    1.40
   1  -8  -8   20.98    1.34
   8   1   8   20.50    1.07
  -1   8  -8   21.26    1.26
   1   8  -9   13.86    0.92
  -1   8  -9   12.73    0.90
  -1  -8  -9   12.87    0.95
  -1   8  -9   13.08    0.68
   8   1   9   12.56    0.76
   1  -8  -9   12.16    0.97
   1   8 -10    9.19    0.77
  -1   8 -10    9.92    0.79
   8   1  10   10.49    0.69
  -1   8 -10   10.60    0.60
   1  -8 -10    8.89    0.82
  -1   8 -11   21.62    1.09
   8   1  11   22.11    1.20
   1  -8 -11   21.40    1.39
  -1  -8 -11   21.31    1.37
   8   1  11   22.81    1.02
  -1   8 -11   23.13    1.33
  -1   8 -12   10.59    0.82
   8   1  12   10.09    0.57
   8   1  12   11.53    0.76
   1  -8 -12    9.26    0.86
  -1  -8 -12   11.02    0.90
   1   8 -13    0.73    0.17
   1  -8 -13    0.64    0.35
  -1  -8 -13    0.70    0.32
   8   1  13    0.82    0.17
   1  -8 -14    5.84    0.70
  -1  -8 -14    6.10    0.70
   8   1  14    6.55    0.46
  -1  -8 -15   13.78    1.11
   1  -8 -15   13.96    1.14
   8   1  15   14.82    0.81
   1  -8 -16    8.02    0.86
  -1  -8 -16    9.43    0.89
   8   1  16    7.23    0.55
   8  -1  16    8.51    0.61
  -1   8 -17   38.35    2.16
   1  -8 -17   36.03    2.18
  -1  -8 -17   37.45    2.17
   8   1  17   38.28    1.79
   8  -1  17   39.19    1.85
  -1   8 -18   11.08    0.98
   1  -8 -18   10.12    1.01
  -1  -8 -18   10.60    1.01
   8  -1  18   10.00    0.74
   8   1  18   10.91    0.72
  -1   8 -19    1.03    0.37
   1  -8 -19    0.30    0.42
  -1  -8 -19    0.73    0.44
   8   1  19    0.83    0.26
   8  -1  19    0.74    0.27
  -1   8 -20    8.58    0.90
  -1  -8 -20    9.49    0.96
   1  -8 -20    8.39    0.94
   8  -1  20    7.30    0.66
   8   1  20    8.42    0.67
  -1   8 -21   17.06    1.32
   8  -1  21   16.68    1.06
   8   1  21   16.23    1.03
  -1  -8 -21   15.97    1.33
   1  -8 -21   17.34    1.39
   8  -1  22    3.31    0.48
   8   1  22    3.13    0.46
  -1   8 -22    2.89    0.59
   1  -8 -22    4.06    0.71
  -1  -8 -22    3.99    0.68
   8  -1  23    2.39    0.44
   8   1  23    3.24    0.47
  -1   8 -23    3.95    0.64
   1  -8 -23    2.88    0.69
  -1  -8 -23    3.14    0.67
   8  -1  24    4.60    0.57
   1  -8 -24    3.86    0.71
  -1  -8 -24    4.90    0.78
  -1   8 -24    4.36    0.75
   1  -8 -25   -0.10    0.58
  -1  -8 -25    0.76    0.57
  -1   8 -25    1.30    0.51
   1  -8 -26    3.10    0.72
  -1  -8 -26    1.85    0.62
  -1   8 -26    3.54    0.75
  -1  -8 -27    7.55    0.99
   8   2 -27    7.79    1.03
   8   2 -26    7.34    0.99
  -8   2 -26    7.53    1.05
   8   2 -25    9.26    1.07
  -8   2 -25    9.16    1.09
  -8  -2 -25    9.09    0.86
   8   2 -24    0.05    0.45
  -8   2 -24    0.63    0.46
  -8  -2 -24    0.73    0.38
  -8  -2 -23   12.14    0.96
   8   2 -23   12.03    1.13
  -8   2 -23   12.82    1.19
   8  -2 -23   10.96    1.12
   8   2 -22   15.20    1.25
  -8   2 -22   15.08    1.26
   8  -2 -22   11.82    1.17
  -8  -2 -22   12.64    0.99
  -8   2 -21   17.55    1.35
   8   2 -21   17.01    1.30
   8  -2 -21   15.60    1.28
  -8  -2 -21   14.82    1.07
   8   2 -20    7.13    1.09
  -8   2 -20    8.95    0.93
   8   2 -20    8.56    0.88
   8  -2 -20    9.58    0.97
  -8  -2 -20    8.24    0.73
   8  -2 -19   12.71    1.11
  -8  -2 -19   13.03    0.92
   8   2 -19   12.25    1.27
   8   2 -19   13.48    1.10
  -8   2 -19   15.12    1.16
   8   2 -18    5.15    0.85
   8  -2 -18    6.37    0.78
  -8  -2 -18    5.64    0.59
   8   2 -18    5.92    0.70
  -8   2 -18    6.62    0.75
   8  -2 -17   29.48    2.05
   8  -2 -17   28.31    1.82
  -8  -2 -17   31.43    1.59
   8   2 -17   27.99    1.91
   8   2 -17   32.59    1.82
  -8   2 -17   32.76    1.86
   8   2 -16   31.12    1.97
   8  -2 -16   31.53    1.89
  -8  -2 -16   30.39    1.59
   8  -2 -16   31.35    2.09
   8   2 -16   34.83    2.19
  -2   8  16   33.28    2.03
  -8   2 -16   35.17    1.90
   8   2 -16   31.02    1.80
  -2  -8  15   23.81    1.49
   8   2 -15   21.71    1.57
  -8  -2 -15   26.43    1.29
   8  -2 -15   23.77    1.53
   8  -2 -15   22.81    1.69
   8   2 -15   28.23    1.86
  -2   8  15   24.20    1.65
   8   2 -15   23.73    1.45
  -8   2 -15   25.07    1.51
   8   2 -14    7.99    0.85
   8  -2 -14    8.37    0.79
  -2   8  14    8.85    0.89
  -8  -2 -14    7.78    0.58
   8  -2 -14    7.11    0.88
   8   2 -14    8.54    1.00
   8   2 -14    7.29    0.67
  -8   2 -14    8.92    0.76
   8   2 -13   21.73    1.30
  -8   2 -13   23.29    1.36
   8   2 -13   25.07    1.51
   8  -2 -13   21.44    1.39
  -2   8  13   23.27    1.57
   8  -2 -13   18.85    1.47
   8   2 -13   26.71    1.69
  -8  -2 -13   22.43    1.13
  -8   2 -12   25.84    1.44
   8  -2 -12   24.99    1.50
   2   8  12   23.95    1.45
   8  -2 -12   22.79    1.58
   8   2 -12   31.33    1.68
   8   2 -12   30.66    1.79
  -8  -2 -12   23.80    1.20
  -8   2 -11   44.48    2.18
   8   2 -11   50.56    2.39
   8  -2 -11   45.66    2.40
   2   8  11   39.62    2.20
   8  -2 -11   46.53    2.28
   8   2 -11   53.58    2.59
  -8  -2 -11   44.11    1.94
   8  -2 -10   31.06    1.82
   8   2 -10   37.70    1.86
   8  -2 -10   34.12    1.74
   2   8  10   26.79    1.64
   8   2 -10   34.89    1.97
  -8  -2 -10   31.21    1.39
  -8   2 -10   33.07    1.63
   8  -2  -9   27.47    1.74
   8   2  -9   38.08    1.85
   8  -2  -9   33.59    1.70
   2   8   9   30.08    1.67
  -8  -2  -9   31.30    1.35
   8   2  -9   31.57    1.55
  -8   2  -9   31.83    1.58
   8   2  -9   36.97    1.99
   8  -2  -8    1.66    0.44
   8   2  -8    2.87    0.47
   8   2  -8    3.54    0.56
   2   8   8    2.28    0.37
   8   2  -8    2.46    0.28
  -8   2  -8    2.00    0.27
   8   2  -7   58.82    2.51
   8  -2  -7   45.41    2.39
  -8   2  -7   45.93    2.03
   8   2  -7   54.73    2.61
  -2   8   7   46.59    2.34
   2   8   7   42.19    2.23
   8   2  -7   48.95    2.10
  -8   2  -7   46.93    2.12
   8  -2  -6   33.71    1.86
  -8   2  -6   31.92    1.44
  -8   2  -6   34.22    1.47
  -2   8   6   33.21    1.79
   2   8   6   31.40    1.70
   8   2  -6   37.00    1.54
  -8   2  -6   34.92    1.55
  -8   2  -5   37.86    1.55
   8  -2  -5   38.93    2.00
  -8   2  -5   32.88    1.52
   2   8   5   33.65    1.80
  -2   8   5   35.39    1.87
   8   2  -5   37.98    1.58
  -8   2  -5   37.69    1.60
   8  -2  -4   25.03    1.59
  -8   2  -4   27.65    1.21
   8   2  -4   26.89    1.19
  -2   8   4   28.30    1.51
  -8   2  -4   25.86    1.17
   2   8   4   26.87    1.44
   8  -2  -4   28.95    1.36
  -8   2  -3   32.35    1.32
   8  -2  -3   24.64    1.68
   2  -8   3   26.38    1.44
   8   2  -3   29.51    1.29
  -8   2  -3   31.19    1.30
   2   8   3   30.46    1.57
   8  -2  -3   34.99    1.49
  -2   8   3   29.65    1.63
   8  -2  -2    8.21    0.56
  -2   8   2    8.06    0.70
  -8   2  -2    9.68    0.51
   8   2  -2    7.43    0.40
  -8   2  -2    8.57    0.42
   2   8   2    6.94    0.63
   8  -2  -1   68.86    2.85
   2  -8   1   77.96    3.08
  -2   8   1   62.87    3.07
   2   8   1   61.07    3.00
  -8   2  -1   65.01    2.64
  -8   2  -1   72.10    2.78
  -8  -2   0   82.69    3.37
   2  -8   0   81.56    3.69
  -2   8   0   84.55    3.77
   2   8   0   79.88    3.69
   8  -2   0   90.75    3.50
   8  -2   1   64.90    2.54
  -2   8  -1   64.94    2.88
  -8  -2   1   57.29    2.46
   8   2   1   59.88    2.41
  -8   2   1   64.73    2.40
   2  -8  -2    9.57    0.82
  -2   8  -2   10.54    0.89
   8   2   2   11.47    0.55
  -8   2   2   10.27    0.51
  -8  -2   2    8.87    0.55
  -2   8  -3   34.35    1.86
  -8   2   3   35.92    1.49
   8   2   3   34.52    1.50
   2  -8  -4   30.26    1.44
  -2   8  -4   25.37    1.55
  -2  -8  -4   27.78    1.59
  -8   2   4   28.71    1.24
   8   2   4   27.12    1.25
   2   8  -5   32.51    1.65
   2  -8  -5   36.20    1.76
  -8   2   5   38.80    1.59
   8   2   5   35.39    1.59
  -2  -8  -5   36.10    1.90
  -2   8  -6   32.79    1.68
  -2  -8  -6   35.69    1.78
  -8   2   6   34.51    1.45
   8   2   6   33.09    1.47
  -2   8  -7   43.52    2.11
  -2   8  -7   40.64    1.91
  -2  -8  -7   42.90    2.19
  -8   2   7   43.47    1.90
   8   2   7   42.06    1.91
  -2   8  -8    2.14    0.36
  -2  -8  -8    1.90    0.38
   2  -8  -8    1.72    0.41
  -2   8  -8    1.91    0.32
  -8   2   8    2.27    0.27
   8   2   8    2.33    0.28
  -2   8  -9   31.92    1.64
   2   8  -9   26.85    1.58
  -2  -8  -9   30.06    1.68
  -2   8  -9   29.89    1.47
  -8   2   9   31.08    1.48
   8   2   9   30.73    1.49
   2  -8  -9   29.64    1.71
  -2   8 -10   25.54    1.47
   8   2  10   25.44    1.12
  -2  -8 -10   28.69    1.57
  -2   8 -10   26.57    1.34
   2   8 -10   26.66    1.48
   8   2  10   27.34    1.37
  -8   2  10   27.17    1.35
   2  -8 -10   27.26    1.62
  -2   8 -11   43.86    2.14
   8   2  11   42.68    1.76
  -2  -8 -11   43.11    2.20
  -8   2  11   42.36    2.00
   8   2  11   42.22    2.02
  -2   8 -11   39.52    1.96
   2  -8 -11   39.80    2.20
  -8   2  12   30.51    1.51
   8   2  12   28.49    1.49
   2  -8 -12   29.58    1.72
  -2  -8 -12   27.15    1.62
  -2   8 -12   28.24    1.58
   8   2  12   27.48    1.25
   8   2  13   23.22    1.28
  -8   2  13   22.46    1.26
   2  -8 -13   20.44    1.42
  -2  -8 -13   21.94    1.40
   8   2  13   21.75    1.04
   2   8 -14    7.96    0.45
  -8   2  14    7.67    0.64
   8   2  14    7.01    0.62
   2  -8 -14    6.23    0.78
  -2  -8 -14    6.54    0.73
   8   2  14    6.61    0.47
   2   8 -15   26.23    1.19
   8   2  15   22.23    1.14
  -8   2  15   24.39    1.38
   8   2  15   23.21    1.36
   2  -8 -15   22.76    1.56
  -2  -8 -15   22.50    1.49
   2   8 -16   34.83    1.55
   8   2  16   28.56    1.45
   2  -8 -16   30.97    1.91
  -2  -8 -16   29.70    1.82
  -8   2  16   31.70    1.71
   8   2  16   31.33    1.71
   8   2  17   31.39    1.56
  -2   8 -17   34.63    1.96
  -8   2  17   34.48    1.82
   8   2  17   32.64    1.79
   2  -8 -17   32.15    2.00
  -2  -8 -17   33.25    1.95
   2   8 -18    7.20    0.64
   8   2  18    6.60    0.53
  -2   8 -18    6.75    0.76
   8   2  18    6.37    0.67
   2  -8 -18    5.96    0.79
  -2  -8 -18    6.76    0.80
   2   8 -19   11.43    0.84
   8   2  19   11.49    0.75
  -2   8 -19   11.55    1.03
  -2  -8 -19   10.01    1.01
   2  -8 -19   10.24    1.04
   2   8 -20    6.19    0.70
  -2   8 -20    9.88    0.96
  -2  -8 -20    9.15    0.97
   2  -8 -20    8.41    0.95
   8   2  20    8.53    0.65
  -2   8 -21   15.83    1.26
   8   2  21   12.99    0.89
   8  -2  21   13.43    0.96
  -2  -8 -21   16.05    1.27
   2  -8 -21   13.58    1.24
   8  -2  22   12.36    0.93
   8   2  22   12.56    0.88
  -2   8 -22   12.68    1.17
  -2  -8 -22   12.72    1.19
   2  -8 -22   12.97    1.21
   8  -2  23   10.57    0.87
   8   2  23   10.60    0.83
  -2   8 -23   13.52    1.19
  -2  -8 -23   11.90    1.13
   2  -8 -23   11.42    1.16
  -2   8 -24    1.14    0.46
   2  -8 -24    0.89    0.55
  -2  -8 -24    0.55    0.50
  -2   8 -25    8.49    1.04
   2  -8 -25    8.24    1.03
  -2  -8 -25    7.68    0.97
  -2   8 -26    8.85    1.08
  -2  -8 -26    6.64    0.96
   2  -8 -26    8.10    1.03
  -2  -8 -27    6.54    0.97
   8   3 -27    5.74    0.91
  -8   3 -27    6.03    0.97
   8   3 -26    7.69    1.00
  -8   3 -26    6.77    1.00
  -8  -3 -25    1.91    0.50
  -8   3 -25    2.48    0.66
   8   3 -25    2.33    0.62
   8   3 -24    9.01    1.00
  -8   3 -24    7.71    0.96
  -8  -3 -24    7.51    0.78
  -8   3 -23    4.99    0.76
  -8  -3 -23    4.96    0.63
   8   3 -23    4.58    0.74
  -8   3 -22   12.47    1.12
   8   3 -22   11.71    1.08
  -8  -3 -22   10.97    0.89
   8   3 -21   11.44    1.34
   8   3 -21   16.43    1.26
  -8   3 -21   15.84    1.26
  -8  -3 -21   14.98    1.05
   8  -3 -21   14.36    1.26
   8   3 -20   16.29    1.54
   8  -3 -20   19.02    1.44
   8   3 -20   19.72    1.41
  -8   3 -20   20.90    1.47
  -8  -3 -20   20.08    1.21
   8  -3 -19    0.20    0.38
   8   3 -19   -0.33    0.62
   8   3 -19    0.52    0.35
  -8   3 -19    0.44    0.33
  -8  -3 -19    0.14    0.28
   8   3 -18   13.62    1.26
   8   3 -18   13.53    1.07
  -8   3 -18   14.82    1.13
  -8  -3 -18   13.86    0.94
   8  -3 -18   12.84    1.13
   8   3 -17   17.21    1.39
   8  -3 -17   15.01    1.23
   8   3 -17   16.08    1.17
  -8   3 -17   16.48    1.21
  -8  -3 -17   17.49    1.04
  -3   8  16   54.34    2.81
   8   3 -16   50.40    2.53
  -8   3 -16   51.16    2.58
   8   3 -16   51.96    2.73
   8  -3 -16   45.48    2.60
   8  -3 -16   47.53    2.84
   8   3 -16   50.30    2.89
  -8  -3 -16   51.04    2.34
  -8  -3 -15   29.68    1.51
  -3  -8  15   28.82    1.73
   8   3 -15   32.20    1.89
   8  -3 -15   28.96    1.77
   8  -3 -15   28.05    1.97
   8  -3 -15   29.88    2.16
   8   3 -15   34.31    2.10
  -8   3 -15   31.52    1.74
  -3   8  15   29.76    1.90
   3   8  15   30.09    1.90
   8   3 -15   31.48    1.71
  -8  -3 -14   20.53    1.09
  -3  -8  14   18.83    1.28
   8   3 -14   19.58    1.40
  -3   8  14   20.75    1.47
   3   8  14   21.27    1.49
   8  -3 -14   21.05    1.37
   8  -3 -14   16.78    1.43
   8  -3 -14   22.68    1.73
   8   3 -14   22.81    1.58
   8   3 -14   20.43    1.24
  -8   3 -14   20.57    1.27
   8   3 -13    1.62    0.31
  -8   3 -13    1.79    0.35
   8   3 -13    0.99    0.42
   8  -3 -13    0.97    0.38
  -3   8  13    2.11    0.46
   3   8  13    1.72    0.41
   8  -3 -13    1.42    0.54
   8  -3 -13    1.10    0.61
   8   3 -13    1.67    0.58
  -8  -3 -13    1.26    0.26
   8   3 -12   44.14    2.19
  -8   3 -12   43.44    2.21
   8   3 -12   52.02    2.45
   8  -3 -12   45.66    2.34
   3   8  12   51.01    2.35
   8  -3 -12   40.21    2.43
   8  -3 -12   48.47    2.73
   8   3 -12   50.06    2.56
  -8  -3 -12   43.88    2.01
  -8   3 -11   50.88    2.44
   8  -3 -11   51.23    2.72
   8   3 -11   63.99    2.74
   3   8  11   48.62    2.50
   8  -3 -11   50.95    2.57
  -3   8  11   49.07    2.58
   8   3 -11   56.50    2.80
   8  -3 -11   63.18    3.09
  -8  -3 -11   50.85    2.23
   8   3 -10   40.24    1.96
   8  -3 -10   32.28    1.93
  -3   8  10   33.35    1.85
   3   8  10   31.81    1.76
   8  -3 -10   32.71    1.81
   8  -3 -10   44.81    2.36
   8   3 -10   40.28    2.09
  -8   3 -10   33.27    1.68
  -8  -3 -10   32.20    1.50
   8   3  -9    4.49    0.57
   8  -3  -9    3.67    0.47
   3   8   9    4.27    0.48
  -3   8   9    3.37    0.51
   8  -3  -9    4.57    0.73
   8   3  -9    4.63    0.62
   8  -3  -9    2.88    0.54
  -8   3  -9    4.47    0.42
  -8  -3  -9    4.31    0.31
   3   8   8   23.07    1.35
   8   3  -8   30.81    1.59
   8  -3  -8   23.61    1.50
  -3   8   8   22.84    1.42
   8  -3  -8   24.75    1.38
   8   3  -8   27.98    1.65
   8  -3  -8   30.75    1.85
   8   3  -8   25.90    1.24
  -8   3  -8   23.56    1.24
  -8   3  -8   23.00    1.22
  -8   3  -7   20.17    1.07
  -8   3  -7   21.65    1.04
   8  -3  -7   19.50    1.35
  -3   8   7   21.78    1.31
   8   3  -7   25.52    1.54
   8  -3  -7   24.82    1.65
  -8   3  -7   21.17    1.09
   8   3  -7   22.24    1.09
   3   8   7   22.01    1.24
  -8   3  -6   27.86    1.34
  -8   3  -6   30.33    1.33
  -8   3  -6   28.79    1.35
   8   3  -6   30.72    1.35
  -3   8   6   28.61    1.59
   3   8   6   27.46    1.49
   8  -3  -6   25.25    1.61
  -8   3  -5   25.12    1.16
  -8   3  -5   27.14    1.19
  -8   3  -5   21.43    1.61
   8  -3  -5   22.12    1.48
   3   8   5   25.59    1.35
  -8   3  -5   24.13    1.16
  -3   8   5   26.22    1.46
  -8   3  -4   42.18    2.39
   8  -3  -4   36.37    2.15
  -8   3  -4   42.13    1.81
   3   8   4   41.66    1.99
  -3   8   4   45.00    2.13
  -8   3  -3    6.53    0.80
   8  -3  -3    5.38    0.69
   3   8   3    6.05    0.54
  -8   3  -3    6.33    0.43
   8  -3  -3    6.48    0.51
   8  -3  -2   17.79    1.32
   3  -8   2   17.90    1.13
  -3   8   2   21.54    1.25
   8  -3  -2   22.92    1.11
  -8   3  -2   19.56    0.97
   3   8   2   20.90    1.17
  -8   3  -1   44.44    1.91
   3  -8   1   42.89    2.15
  -3   8   1   45.16    2.21
   3   8   1   41.15    2.11
   8  -3  -1   44.74    2.00
   3  -8   0   54.38    2.61
   8  -3   0   56.65    2.42
  -3   8   0   62.97    2.68
   3   8   0   55.20    2.57
  -8   3   0   58.53    2.37
  -8   3   1   44.21    1.90
  -8  -3   1   47.21    1.85
  -3   8  -1   39.58    1.88
  -8   3   1   38.58    2.28
   3  -8  -1   43.86    2.16
  -3  -8  -1   38.15    1.90
   3   8  -1   39.51    2.08
   8  -3   1   42.06    1.91
  -3   8  -1   49.38    2.22
   3  -8  -2   26.03    1.49
  -8   3   2   25.16    1.65
  -8  -3   2   26.27    1.21
   8   3   2   27.60    1.10
   8   3   3    6.74    0.45
  -8   3   3    6.90    0.44
   3  -8  -3    6.59    0.68
  -3   8  -3    6.21    0.68
  -8   3   3    5.10    0.72
  -8  -3   3    7.14    0.46
   3   8  -4   47.92    2.37
  -8  -3   4   53.41    2.20
   3  -8  -4   49.13    2.33
   3  -8  -4   51.28    2.56
  -3   8  -4   47.25    2.46
  -8   3   4   46.56    2.58
   8   3   4   47.80    2.18
  -8   3   4   51.95    2.19
  -8  -3   5   29.84    1.33
   3  -8  -5   31.02    1.56
  -3   8  -5   26.77    1.43
   3   8  -5   21.26    1.35
  -3  -8  -5   26.04    1.52
  -8   3   5   30.35    1.75
  -8  -3   5   33.32    1.80
   8   3   5   26.28    1.31
  -8   3   5   28.91    1.32
  -8  -3   6   29.84    1.32
  -3  -8  -6   25.09    1.49
   3   8  -6   22.28    1.34
  -3   8  -6   26.39    1.40
   3  -8  -6   29.62    1.52
  -8   3   6   26.50    1.29
   8   3   6   25.81    1.30
  -3   8  -7   18.70    1.08
  -8  -3   7   19.27    0.99
  -3   8  -7   18.92    1.12
  -3  -8  -7   19.65    1.19
   3  -8  -7   19.87    1.18
   8   3   7   16.87    0.97
  -8   3   7   18.63    0.99
  -8  -3   8   30.21    1.31
  -3   8  -8   25.46    1.35
  -3   8  -8   24.77    1.38
   3  -8  -8   23.53    1.47
  -3  -8  -8   25.13    1.44
   3   8  -8   18.04    1.22
  -8   3   8   25.35    1.26
   8   3   8   23.26    1.25
  -3   8  -9    3.84    0.47
  -3   8  -9    4.59    0.49
  -3  -8  -9    3.85    0.52
   3  -8  -9    3.74    0.53
  -8   3   9    4.32    0.41
   8   3   9    3.79    0.40
  -3   8 -10   30.07    1.56
  -3   8 -10   29.60    1.59
  -3  -8 -10   31.29    1.67
   3  -8 -10   27.17    1.68
  -8   3  10   28.59    1.48
   8   3  10   27.51    1.48
  -3   8 -11   49.03    2.34
  -3   8 -11   51.11    2.40
  -3  -8 -11   49.53    2.45
   3  -8 -11   48.34    2.51
  -8   3  11   47.20    2.28
   8   3  11   48.42    2.31
  -3   8 -12   33.92    1.95
  -3  -8 -12   48.09    2.21
  -3   8 -12   41.39    2.07
  -8   3  12   41.07    1.99
   8   3  12   41.38    2.01
   3  -8 -12   39.48    2.18
   8   3  13    1.55    0.31
  -8   3  13    2.33    0.37
   3  -8 -13    2.45    0.50
  -3  -8 -13    1.64    0.40
  -3  -8 -14   21.12    1.36
   3  -8 -14   21.36    1.46
  -8   3  14   21.13    1.24
   8   3  14   19.34    1.21
   3  -8 -15   30.28    1.87
  -3  -8 -15   29.46    1.78
   3   8 -15   31.85    1.42
  -8   3  15   28.82    1.64
   8   3  15   30.37    1.67
  -3  -8 -16   48.82    2.59
   3  -8 -16   49.99    2.71
   3   8 -16   52.71    2.28
  -8   3  16   48.64    2.46
   8   3  16   51.14    2.50
   3  -8 -17   14.07    1.23
  -3  -8 -17   15.73    1.18
   3   8 -17   16.23    0.96
   3   8 -17   17.21    1.21
   8   3  17   14.32    1.05
  -3   8 -17   16.28    1.21
  -8   3  17   13.80    1.03
  -3  -8 -18   14.12    1.14
   3  -8 -18   14.87    1.24
  -8   3  18   14.15    1.04
  -3   8 -18   14.18    1.15
   3   8 -18   14.07    1.13
   8   3  18   13.24    1.01
   3   8 -18   15.59    0.96
  -3   8 -19    0.81    0.36
   3   8 -19    0.70    0.32
   3   8 -19    0.15    0.35
   3  -8 -19    0.31    0.46
  -3  -8 -19    0.04    0.48
  -3   8 -20   20.14    1.48
   3   8 -20   20.68    1.46
  -3  -8 -20   20.32    1.46
   3  -8 -20   20.02    1.52
   3   8 -21   14.15    1.19
  -3   8 -21   15.60    1.26
   8   3  21   13.07    0.89
  -3  -8 -21   14.47    1.23
   3  -8 -21   14.28    1.28
   8   3  22   11.42    0.84
   3   8 -22   12.77    1.17
  -3   8 -22   14.29    1.22
   3  -8 -22   11.35    1.20
  -3  -8 -22   14.31    1.21
   8   3  23    4.96    0.54
   3  -8 -23    5.00    0.82
  -3  -8 -23    4.74    0.79
  -3   8 -23    6.12    0.83
   3  -8 -24    6.32    0.89
  -3  -8 -24    7.98    0.93
  -3   8 -24    7.75    0.93
  -3  -8 -25    1.85    0.61
   3  -8 -25    2.11    0.66
  -3   8 -25    2.32    0.66
   3   8 -25    0.27    0.65
  -3  -8 -26    6.67    0.96
   3  -8 -26    6.21    0.97
  -3   8 -26    7.66    1.04
  -3  -8 -27    6.18    0.95
  -3  -8 -28    5.67    0.93
   8   4 -27    2.09    0.65
  -8   4 -27    1.41    0.62
   8   4 -26    4.18    0.76
  -8   4 -26    3.05    0.72
   8   4 -25    3.38    0.69
  -8   4 -25    2.65    0.66
   8   4 -24   -0.45    0.47
  -8   4 -24   -0.05    0.46
  -8  -4 -24   -0.16    0.44
  -8  -4 -23    4.99    0.62
  -8   4 -23    4.58    0.73
   8   4 -23    4.43    0.72
  -8  -4 -22   17.84    1.15
  -8   4 -22   16.99    1.35
   8   4 -22   16.95    1.32
   8   4 -21    2.79    0.82
  -8  -4 -21    3.19    0.51
  -8   4 -21    4.24    0.68
   8   4 -21    4.29    0.66
   8   4 -20    2.06    0.68
   8   4 -20    2.73    0.50
  -8   4 -20    2.71    0.57
   8  -4 -20    1.19    0.65
  -8  -4 -20    3.25    0.49
   8   4 -19    5.97    0.91
  -8  -4 -19    8.00    0.69
  -8   4 -19    8.37    0.86
   8   4 -19    8.11    0.80
   8   4 -18    1.22    0.61
   8   4 -18    1.67    0.38
  -8   4 -18    2.02    0.48
  -8  -4 -18    1.06    0.33
   8  -4 -18    0.78    0.50
   8   4 -17    5.74    0.84
   8   4 -17    5.67    0.65
  -8   4 -17    5.95    0.67
  -8  -4 -17    6.65    0.60
   8   4 -16   35.44    1.94
  -8   4 -16   35.32    1.96
   8   4 -16   35.51    2.10
   8  -4 -16   32.99    2.04
   8   4 -16   35.05    2.26
  -8  -4 -16   36.12    1.77
  -8  -4 -15   13.50    0.88
  -4  -8  15   11.75    0.98
   8   4 -15   13.43    1.12
   8  -4 -15   13.80    1.12
   8  -4 -15   11.33    1.24
   8   4 -15   14.75    1.32
   8  -4 -15   14.22    1.46
   4   8  15   12.02    1.11
   8   4 -15   13.69    0.98
  -8   4 -15   14.32    1.03
  -4   8  15   13.17    1.12
   8  -4 -14    0.28    0.35
  -8  -4 -14   -0.02    0.24
  -4  -8  14    0.76    0.29
   8   4 -14    1.03    0.47
  -4   8  14    0.61    0.33
   4   8  14    0.73    0.30
   8  -4 -14   -0.24    0.52
   8   4 -14    1.26    0.56
   8  -4 -14   -0.22    0.66
   8   4 -14    0.28    0.23
  -8   4 -14    0.11    0.20
  -8  -4 -13   10.80    0.70
  -4  -8  13   10.20    0.85
   8   4 -13   12.22    1.01
   8  -4 -13   10.46    0.91
  -4   8  13    9.71    0.96
   4   8  13   11.10    1.01
   8  -4 -13    9.42    1.04
   8  -4 -13   11.40    1.23
   8   4 -13   10.30    1.04
  -8   4 -13   11.11    0.82
   8   4 -13   10.58    0.80
   8   4 -12   11.72    0.78
  -8   4 -12    9.98    0.75
   8   4 -12   13.62    0.99
   8  -4 -12    8.91    0.84
   4   8  12    8.11    0.75
   8  -4 -12    8.30    0.96
   8  -4 -12    9.84    1.16
   8   4 -12   12.84    1.07
  -8  -4 -12    9.03    0.64
   8  -4 -11   18.59    1.19
   4   8  11   15.71    1.04
  -4   8  11   15.09    1.14
   8  -4 -11   14.65    1.24
   8  -4 -11   16.35    1.45
   8   4 -11   17.86    1.31
  -8   4 -11   15.42    1.00
   8   4 -11   16.29    1.00
  -8  -4 -11   16.74    0.89
   8  -4 -10   22.61    1.43
   8  -4 -10   18.33    1.48
   8   4 -10   30.90    1.62
  -4   8  10   24.81    1.51
   4   8  10   25.22    1.40
   8   4 -10   26.88    1.65
   8  -4 -10   27.75    1.87
  -8   4 -10   25.13    1.34
  -8  -4 -10   26.37    1.22
  -8  -4  -9   12.77    0.72
  -8   4  -9   14.30    0.78
   4   8   9   13.32    0.89
  -4   8   9   14.36    1.02
   8  -4  -9   14.19    1.27
   8   4  -9   15.68    1.14
  -8   4  -9   13.50    0.83
   8  -4  -9   13.59    0.95
  -8   4  -8    5.96    0.50
  -8   4  -8    5.96    0.45
   8  -4  -8    4.21    0.63
  -4   8   8    6.40    0.74
   4   8   8    7.15    0.59
   8  -4  -8    6.32    0.85
   8   4  -8    6.17    0.72
  -8   4  -8    5.88    0.47
   8  -4  -8    5.46    0.56
  -8   4  -7   24.41    1.23
  -8   4  -7   24.74    1.17
   8  -4  -7   19.26    1.40
  -4   8   7   23.51    1.39
   8  -4  -7   24.21    1.67
  -8   4  -7   24.28    1.19
   4   8   7   23.87    1.30
   8  -4  -7   21.48    1.30
  -8   4  -6   19.80    1.42
   8  -4  -6   15.13    1.19
  -8   4  -6   19.62    0.97
  -4   8   6   19.79    1.20
   4   8   6   16.41    1.05
  -8   4  -6   20.07    1.03
  -4  -8   5   12.97    0.63
  -4   8   5   15.78    1.01
   4   8   5   13.64    0.86
  -8   4  -5   13.93    0.78
  -8   4  -5   13.39    1.17
   8  -4  -5   12.55    1.01
  -8   4  -4   32.80    1.44
   4   8   4   32.30    1.54
  -4   8   4   35.08    1.71
   8  -4  -4   28.94    1.76
  -8   4  -4   33.16    1.97
  -4  -8   4   26.74    1.30
  -8   4  -3   33.06    1.53
   4   8   3   30.58    1.62
  -8   4  -3   30.02    2.00
  -8   4  -2   20.27    1.03
  -4   8   2   22.20    1.28
   8  -4  -2   22.40    1.16
   4   8   2   21.97    1.18
  -8   4  -2   17.77    1.45
   4  -8   2   16.96    1.18
  -8   4  -1   19.26    0.97
  -4   8   1   21.02    1.19
   4  -8   1   17.28    1.17
  -8   4  -1   18.87    1.44
   4   8   1   20.02    1.14
   8  -4  -1   18.87    1.06
   4  -8   0   39.25    2.08
  -8   4   0   41.50    2.37
  -8   4   0   42.01    1.82
  -4  -8   0   37.54    1.89
  -8   4   0   34.75    2.13
  -4   8   0   34.67    1.84
   4   8   0   43.21    2.01
  -4   8   0   45.45    2.09
   8  -4   0   40.91    1.89
  -4   8  -1   18.51    1.23
  -8   4   1   21.47    1.52
  -4  -8  -1   19.00    1.22
  -8   4   1   25.03    1.20
   4  -8  -1   22.13    1.42
  -4   8  -1   28.59    1.46
   8   4   1   26.91    1.11
   4   8  -1   24.43    1.36
  -8   4   2   21.35    1.49
  -8   4   2   20.44    1.14
   4  -8  -2   21.00    1.38
   8   4   2   24.11    1.03
  -4   8  -2   23.02    1.37
  -4   8  -3   35.10    1.92
  -8   4   3   33.41    1.72
  -8  -4   3   40.97    1.71
   4  -8  -3   33.43    1.95
  -8   4   3   32.65    2.02
   8   4   3   38.55    1.56
  -8  -4   4   42.78    1.72
   4   8  -4   36.12    1.81
  -4   8  -4   32.61    1.84
   4  -8  -4   33.49    1.95
   8   4   4   35.33    1.53
  -8  -4   4   46.23    2.21
  -8   4   4   36.18    2.06
  -4   8  -4   35.78    1.94
   4   8  -5   16.04    0.97
  -8  -4   5   16.48    0.85
   8   4   5   15.08    0.66
  -8   4   5   14.80    0.86
   8   4   5   16.23    0.89
   8   4   5   13.66    0.68
   4  -8  -5   15.07    1.13
   4  -8  -5   13.92    1.01
  -4   8  -5   14.45    1.00
  -4   8  -5   13.28    1.03
   8   4   6   18.32    0.80
   4   8  -6   17.88    1.10
  -8  -4   6   21.52    1.03
  -4   8  -6   17.29    1.15
   8   4   6   19.13    1.04
   4  -8  -6   23.88    1.53
   4  -8  -6   26.14    1.43
   4   8  -6   15.47    1.07
  -4  -8  -6   16.43    1.13
  -8   4   6   18.11    1.02
  -4   8  -7   29.37    1.51
  -8  -4   7   31.93    1.41
   4   8  -7   27.17    1.47
  -4   8  -7   28.55    1.56
  -4  -8  -7   25.96    1.52
   4   8  -7   22.09    1.42
   4  -8  -7   28.86    1.64
   8   4   7   26.13    1.40
  -8   4   7   27.40    1.40
  -4   8  -8    4.64    0.58
   4   8  -8    5.47    0.53
  -4   8  -8    5.61    0.53
  -8  -4   8    6.03    0.48
  -4  -8  -8    5.75    0.60
   4   8  -8    3.60    0.51
   8   4   8    5.05    0.49
  -8   4   8    5.53    0.48
   4  -8  -9   10.88    0.97
  -4   8  -9   12.84    0.96
  -8  -4   9   16.04    0.88
  -4   8  -9   12.16    0.87
  -4  -8  -9   13.01    0.96
   4  -8  -9   14.95    1.10
   4   8  -9   10.71    0.86
   8   4   9   14.01    0.88
  -8   4   9   13.82    0.87
   4  -8 -10   23.53    1.52
  -4   8 -10   26.10    1.49
  -8  -4  10   29.57    1.41
  -4   8 -10   25.80    1.43
  -4  -8 -10   25.30    1.48
   4   8 -10   20.64    1.37
   8   4  10   24.88    1.38
  -8   4  10   26.69    1.40
   4  -8 -11   13.62    1.07
  -4   8 -11   13.41    1.01
  -8  -4  11   17.18    0.98
  -4   8 -11   13.93    0.96
  -4  -8 -11   14.70    1.03
   4   8 -11   12.46    0.98
  -8   4  11   14.36    0.94
   8   4  11   14.46    0.94
  -4   8 -12    9.79    0.83
  -4   8 -12   10.76    0.82
   4  -8 -12   11.09    0.95
  -8   4  12   10.74    0.79
   8   4  12    9.96    0.79
  -4  -8 -12   10.12    0.86
  -8  -4  13   13.48    0.90
   4  -8 -13   10.40    0.96
  -8   4  13   10.78    0.82
   8   4  13   10.77    0.83
  -4  -8 -13   11.03    0.91
  -8  -4  14    0.39    0.26
   4  -8 -14    0.30    0.35
  -8   4  14    0.42    0.23
   8   4  14    0.32    0.20
  -4  -8 -14    0.03    0.31
  -8  -4  15   11.22    0.89
  -8   4  15   11.61    0.88
   8   4  15   11.96    0.90
   4  -8 -15    9.00    0.96
  -4  -8 -15   12.17    0.97
   8   4  16   33.31    1.83
  -8   4  16   32.42    1.80
  -4   8 -16   35.72    1.98
   4  -8 -16   30.99    1.98
  -4  -8 -16   33.96    1.91
   4   8 -16   32.89    1.58
  -8   4  17    5.67    0.64
   4   8 -17    6.69    0.72
   8   4  17    5.60    0.63
  -4   8 -17    6.88    0.73
   4  -8 -17    5.94    0.79
  -4  -8 -17    6.08    0.74
   4   8 -17    4.78    0.54
  -8   4  18    1.47    0.37
   8   4  18    1.35    0.37
  -4   8 -18    1.72    0.43
   4   8 -18    2.05    0.46
  -4  -8 -18    1.80    0.48
   4  -8 -18    1.28    0.51
   4   8 -18    1.67    0.39
   4   8 -19    6.52    0.76
  -4   8 -19    8.86    0.87
   4  -8 -19    8.22    0.94
  -4  -8 -19    7.80    0.85
   4   8 -19    6.83    0.68
  -4  -8 -20    3.00    0.58
   4  -8 -20    2.68    0.67
   4   8 -20    2.52    0.50
  -4   8 -20    3.14    0.56
  -4  -8 -21    3.45    0.67
   4  -8 -21    4.75    0.77
   4   8 -21    5.40    0.74
  -4   8 -21    5.63    0.75
  -4  -8 -22   17.40    1.35
   4  -8 -22   14.86    1.39
   4   8 -22   17.43    1.39
  -4   8 -22   19.56    1.48
   4  -8 -23    3.96    0.75
  -4  -8 -23    3.82    0.69
  -4   8 -23    4.41    0.72
   4  -8 -24   -0.05    0.60
  -4  -8 -24   -0.04    0.59
   4   8 -24    0.15    0.39
  -4   8 -24   -0.16    0.48
   4  -8 -25    2.21    0.67
  -4  -8 -25    2.08    0.63
   4   8 -25    2.51    0.64
  -4   8 -25    2.62    0.67
  -4  -8 -26    2.04    0.68
  -4  -8 -27    2.13    0.68
  -4  -8 -28    8.75    1.05
   8   5 -26   -0.05    0.47
  -8   5 -26   -0.23    0.55
  -8   5 -25    1.47    0.60
   8   5 -25    1.46    0.57
   8   5 -24   -0.25    0.49
  -8   5 -24   -0.31    0.49
  -8  -5 -24   -0.19    0.39
   8   5 -23    7.50    0.91
  -8   5 -23    6.74    0.90
  -8  -5 -23    6.29    0.71
   8   5 -22   -0.09    0.39
  -8   5 -22    0.05    0.39
  -8  -5 -22   -0.21    0.42
   8   5 -21   15.95    1.23
  -8  -5 -21   15.29    1.07
   8   5 -20    0.67    0.35
  -8   5 -20    1.08    0.39
  -8  -5 -20    0.94    0.40
   8  -5 -20    0.05    0.49
   8   5 -20    0.27    0.56
  -8   5 -19    3.22    0.55
   8   5 -19    3.52    0.53
   8  -5 -19    0.09    0.61
  -8  -5 -19    2.12    0.42
   8   5 -19    1.43    0.66
   8   5 -18    0.07    0.27
   8  -5 -18   -0.13    0.44
  -8  -5 -18   -0.17    0.32
   8   5 -18   -0.04    0.46
   8   5 -17   22.23    1.38
  -8   5 -17   22.82    1.41
  -8  -5 -17   21.18    1.21
   8   5 -17   22.77    1.53
   8   5 -16    0.06    0.22
  -8   5 -16    0.10    0.26
  -8  -5 -16    0.08    0.27
   8  -5 -16   -0.04    0.41
   8   5 -16    0.47    0.46
   8   5 -15   14.40    1.02
  -5   8  15   14.47    1.18
  -8   5 -15   14.20    1.03
   5   8  15   14.66    1.17
   8   5 -15   15.37    1.20
   8  -5 -15   14.44    1.46
   8   5 -15   11.10    1.21
  -8  -5 -15   14.43    0.94
   8  -5 -15   14.72    1.17
   8  -5 -14    0.90    0.40
  -8  -5 -14    0.86    0.27
  -5  -8  14    0.70    0.33
   8   5 -14    0.69    0.41
  -5   8  14    0.80    0.38
   5   8  14    0.56    0.34
   8  -5 -14    0.66    0.53
   8  -5 -14    1.26    0.67
   8   5 -14    1.21    0.55
   8   5 -14    0.63    0.24
  -8   5 -14    0.85    0.27
  -8  -5 -13    5.18    0.49
  -5  -8  13    4.15    0.53
   8   5 -13    4.98    0.68
  -5   8  13    5.65    0.69
   5   8  13    6.09    0.71
   8  -5 -13    4.01    0.78
  -8   5 -13    5.31    0.55
   8   5 -13    5.14    0.53
   8   5 -13    4.30    0.74
   8  -5 -13    4.70    0.92
   8  -5 -13    5.46    0.67
   8  -5 -12    0.59    0.34
  -8  -5 -12    0.93    0.24
  -5  -8  12    0.52    0.27
   8   5 -12    0.67    0.38
  -5   8  12    0.16    0.31
   5   8  12    0.35    0.28
   8  -5 -12    0.32    0.39
   8   5 -12    0.72    0.22
   8  -5 -12   -0.16    0.62
   8   5 -12    0.04    0.45
  -8   5 -12    1.12    0.29
  -5   8  11   33.24    1.88
   5   8  11   32.17    1.73
   8  -5 -11   32.91    1.88
   8   5 -11   35.69    2.03
   8  -5 -11   27.72    1.96
   8  -5 -11   33.22    2.23
  -8   5 -11   33.87    1.73
   8   5 -11   36.96    1.76
  -8  -5 -11   36.58    1.65
  -8  -5 -10    0.54    0.22
  -8   5 -10    0.50    0.20
  -5   8  10    0.54    0.31
   5   8  10    0.63    0.26
   8  -5 -10    0.16    0.40
   8  -5 -10    0.62    0.56
   8   5 -10    0.57    0.20
   8   5 -10    0.72    0.42
  -8   5 -10    0.64    0.23
   8  -5 -10    0.72    0.31
  -8   5  -9   18.63    0.99
   8  -5  -9   14.75    1.23
  -5   8   9   17.95    1.18
   5   8   9   17.30    1.06
   8   5  -9   20.09    1.33
   8  -5  -9   16.88    1.46
  -8   5  -9   17.15    1.07
   8  -5  -9   17.24    1.14
  -8   5  -8   -0.02    0.14
  -8   5  -8   -0.04    0.46
  -5   8   8   -0.14    0.29
   8   5  -8    0.44    0.35
   8  -5  -8   -0.11    0.33
   8  -5  -8    0.62    0.43
  -8   5  -8    0.04    0.21
   8  -5  -8    0.41    0.25
   5   8   8   -0.02    0.21
  -8   5  -7    7.37    0.90
   8  -5  -7    6.79    0.77
  -8   5  -7    8.99    0.59
  -5   8   7    9.53    0.78
  -8   5  -7    8.59    0.65
   5   8   7    9.07    0.66
   8  -5  -7    8.92    0.72
  -8   5  -6    1.96    0.26
   8  -5  -6    1.89    0.36
   5   8   6    1.62    0.30
  -5   8   6    1.90    0.37
  -8   5  -6    2.01    0.32
  -8   5  -6    3.10    0.60
  -5   8   5   42.64    2.13
   5   8   5   43.70    2.00
  -8   5  -5   48.07    2.00
  -8   5  -5   47.16    2.52
  -8   5  -4    1.85    0.29
   5   8   4    2.11    0.33
  -5   8   4    1.75    0.35
  -5  -8   4    1.02    0.23
  -8   5  -4    0.85    0.44
  -5   8   3    6.04    0.60
  -8   5  -3    5.72    0.47
   5   8   3    6.23    0.52
  -8   5  -3    5.94    0.80
  -5   8   2    2.44    0.40
  -8   5  -2    1.90    0.28
   5   8   2    2.26    0.33
  -8   5  -2    1.99    0.55
   5  -8   2    1.73    0.41
  -8   5  -1   39.99    1.96
  -5   8   1   43.83    2.16
  -8   5  -1   40.72    2.46
   5  -8   1   39.80    2.21
  -5  -8   1   47.35    2.18
   5   8   1   47.95    2.11
  -8   5   0    0.78    0.23
   5  -8   0    0.19    0.33
  -8   5   0    0.62    0.46
  -8   5   0    0.40    0.45
  -5  -8   0    0.07    0.40
  -5   8   0   -0.14    0.41
   5   8   0    0.66    0.24
  -8   5   1   37.02    2.30
  -5   8  -1   39.70    2.13
  -8   5   1   41.56    2.48
  -5  -8  -1   36.06    2.08
   5  -8  -1   43.35    2.30
   5   8  -1   48.47    2.20
   8   5   1   48.64    1.93
  -5   8  -1   43.29    2.18
   5  -8  -1   45.13    2.29
  -8   5   1   44.88    2.01
   5  -8  -2    1.06    0.39
  -8   5   2    1.64    0.51
   8   5   2    1.71    0.23
  -5   8  -2    2.20    0.40
   5  -8  -2    2.64    0.48
   5  -8  -3    6.56    0.70
   8   5   3    6.28    0.40
   5  -8  -3    5.92    0.70
  -8   5   3    6.34    0.82
  -5   8  -3    5.19    0.63
   8   5   3    6.50    0.42
  -8   5   3    6.43    0.77
  -8   5   3    6.23    0.52
  -5   8  -4    1.63    0.38
  -8   5   4    1.28    0.28
  -8  -5   4    1.93    0.26
   8   5   4    2.01    0.20
   5   8  -4    1.73    0.31
   5  -8  -4    1.34    0.44
  -5   8  -4    1.95    0.41
  -8   5   4    1.10    0.48
  -8  -5   4    1.96    0.52
  -8   5   4    1.90    0.51
   8   5   4    1.43    0.20
  -8   5   5   41.59    2.16
   8   5   5   49.44    1.99
   8   5   5   45.25    1.95
   5   8  -5   44.40    2.20
  -5   8  -5   45.33    2.34
   5  -8  -5   43.91    2.43
  -5   8  -5   47.43    2.41
   8   5   6    2.23    0.23
   5  -8  -6    2.35    0.48
   5  -8  -6    1.36    0.47
  -5   8  -6    2.16    0.46
  -8  -5   6    2.81    0.32
   5   8  -6    2.49    0.35
  -5   8  -6    1.60    0.41
  -5   8  -7   10.63    0.89
   8   5   7    9.84    0.73
  -8   5   7    9.21    0.69
   5  -8  -7    9.20    0.92
   5   8  -7    8.45    0.76
   5  -8  -7    8.83    0.91
  -5   8  -7    9.79    0.73
   5   8  -7    9.58    0.72
  -8  -5   7   10.99    0.68
  -5  -8  -7    9.35    0.76
  -5   8  -7    9.39    0.82
  -8  -5   8    0.16    0.17
  -5   8  -8    0.25    0.24
  -5   8  -8    0.03    0.37
   8   5   8    0.13    0.15
  -8   5   8    0.02    0.17
   5  -8  -8   -0.04    0.40
   5  -8  -8    0.07    0.42
  -5  -8  -8   -0.02    0.26
  -8  -5   9   20.31    1.05
  -5   8  -9   16.98    1.05
  -5   8  -9   17.18    1.20
  -5  -8  -9   16.96    1.09
   5  -8  -9   16.32    1.36
   5   8  -9   13.06    1.04
   5  -8  -9   16.50    1.27
   8   5   9   17.04    1.06
  -8   5   9   16.18    1.04
  -5   8 -10    0.49    0.24
  -8  -5  10    0.63    0.22
  -5   8 -10    0.48    0.37
  -5  -8 -10    0.58    0.29
   5  -8 -10    5.50    0.83
   5  -8 -10    4.62    0.75
   5   8 -10    0.82    0.39
   8   5  10    0.69    0.22
  -8   5  10    0.74    0.24
  -8  -5  11   38.66    1.76
  -5   8 -11   32.35    1.72
  -5   8 -11   30.89    1.83
  -5  -8 -11   35.26    1.81
   5  -8 -11   36.69    2.20
   5   8 -11   24.85    1.71
   5  -8 -11   35.07    2.05
   8   5  11   32.02    1.73
  -8   5  11   32.12    1.73
  -5   8 -12    0.32    0.34
  -8  -5  12    0.61    0.26
  -5   8 -12    0.74    0.28
  -5  -8 -12    0.53    0.33
   5  -8 -12    0.72    0.51
   8   5  12    0.80    0.26
  -8   5  12    0.42    0.23
  -5   8 -13    6.37    0.60
  -5   8 -13    4.38    0.64
  -5  -8 -13    5.29    0.61
  -8  -5  13    5.23    0.58
   5   8 -13    3.61    0.66
   5  -8 -13    5.72    0.84
  -8   5  13    5.49    0.57
   8   5  13    5.19    0.58
   5  -8 -14    0.43    0.40
  -5  -8 -14    0.50    0.35
  -8  -5  14    0.84    0.30
   5   8 -14    1.19    0.51
  -8   5  14    0.82    0.28
   8   5  14    0.98    0.28
  -5  -8 -15   17.08    1.16
  -8   5  15   14.16    1.07
   8   5  15   15.33    1.09
   5  -8 -15   13.91    1.23
  -8   5  16    0.30    0.25
   8   5  16    0.18    0.25
  -5  -8 -16    0.06    0.36
   5   8 -16    0.24    0.27
  -5   8 -16    0.22    0.26
   5  -8 -16    0.38    0.36
  -8   5  17   20.78    1.36
   8   5  17   21.22    1.38
   5   8 -17   21.38    1.20
   5   8 -17   23.08    1.46
  -5   8 -17   22.45    1.47
   5  -8 -17   22.02    1.57
  -5  -8 -17   21.78    1.42
  -8   5  18    0.03    0.28
  -5  -8 -18    0.38    0.37
   5   8 -18    0.24    0.32
  -5   8 -18   -0.04    0.34
   5   8 -18   -0.04    0.29
   5  -8 -18   -0.05    0.42
  -5  -8 -19    2.88    0.57
   5   8 -19    2.53    0.50
  -5   8 -19    2.86    0.54
   5  -8 -19    2.48    0.63
  -5   8 -20    1.61    0.42
   5   8 -20    0.86    0.36
   5  -8 -20    1.40    0.49
  -5  -8 -20    0.18    0.44
  -5   8 -21   18.30    1.40
   5   8 -21   17.49    1.34
  -5  -8 -21   16.22    1.28
   5  -8 -21   15.98    1.42
   5   8 -22    0.05    0.35
  -5   8 -22   -0.10    0.37
  -5  -8 -22   -0.12    0.45
   5  -8 -22    0.81    0.53
  -5   8 -23    8.06    0.94
   5  -8 -23    6.35    0.94
  -5  -8 -23    8.03    0.87
  -5   8 -24   -0.16    0.51
  -5  -8 -24   -0.17    0.50
   5  -8 -24   -0.42    0.56
   5   8 -25    1.50    0.54
  -5   8 -25    1.75    0.59
   5  -8 -25    2.21    0.67
  -5  -8 -25    1.68    0.58
  -5  -8 -26    0.04    0.55
  -5  -8 -27    7.35    0.99
  -5  -8 -28   -0.14    0.55
  -8   6 -26    2.47    0.72
   8   6 -26    2.50    0.66
  -8   6 -25    2.24    0.63
   8   6 -25    2.33    0.63
  -8   6 -24   -0.16    0.48
  -8   6 -23    2.72    0.61
   8   6 -23    3.67    0.66
  -8  -6 -23    3.25    0.56
  -8   6 -22   23.37    1.62
   8   6 -22   21.95    1.57
  -8  -6 -22   19.14    1.33
   8   6 -21    5.97    0.76
  -8   6 -21    5.31    0.76
  -8  -6 -21    5.31    0.65
   8  -6 -21    4.92    0.85
  -8   6 -20    4.50    0.69
   8   6 -20    4.49    0.65
  -8  -6 -20    3.99    0.58
   8  -6 -20    4.83    0.86
  -8  -6 -19    4.19    0.55
   8   6 -19    3.39    0.75
   8   6 -19    3.97    0.59
  -8   6 -19    4.62    0.66
   8  -6 -19    4.29    0.74
  -8  -6 -18    0.31    0.32
   8   6 -18    0.19    0.53
   8  -6 -18    0.67    0.48
   8   6 -18    0.73    0.30
  -8   6 -18    0.66    0.36
   8   6 -17    4.05    0.73
   8   6 -17    5.28    0.61
  -8   6 -17    4.97    0.63
  -8  -6 -17    4.72    0.56
   8  -6 -17    4.78    0.75
  -8   6 -16   32.74    1.85
  -8  -6 -16   32.48    1.71
   8   6 -16   31.95    1.92
   8   6 -16   32.62    1.82
   8  -6 -16   30.81    1.96
  -6   8  15    9.29    0.91
   6   8  15    8.59    0.89
   8   6 -15    8.25    0.87
  -8  -6 -15    9.58    0.75
  -8   6 -15    9.15    0.80
   8   6 -15    9.02    0.77
   8   6 -15    7.48    1.01
   8  -6 -15    8.83    1.28
   8  -6 -15    8.40    0.91
   8  -6 -14    0.75    0.41
  -6  -8  14    1.27    0.32
  -6   8  14    1.63    0.44
   6   8  14    1.06    0.32
  -8  -6 -14    0.53    0.30
   8   6 -14    0.67    0.25
   8   6 -14    0.22    0.51
   8  -6 -14    0.29    0.70
  -8   6 -14    0.91    0.30
  -8  -6 -13    7.85    0.63
  -6   8  13    5.59    0.69
   6   8  13    6.34    0.74
  -6  -8  13    5.64    0.63
   8   6 -13    7.21    0.86
   8  -6 -13    6.37    0.95
  -8   6 -13    6.89    0.64
   8  -6 -13    6.10    1.02
   8   6 -13    6.41    0.60
   8  -6 -13    5.87    0.72
  -8  -6 -12   10.24    0.72
   6   8  12   10.38    0.93
  -6   8  12    9.09    0.87
  -6  -8  12    8.64    0.76
   8  -6 -12    7.17    0.99
   8   6 -12    8.93    0.96
   8   6 -12   10.31    0.76
   8  -6 -12    7.59    1.13
  -8   6 -12   11.89    0.82
   8  -6 -12    9.13    0.87
  -8  -6 -11   10.20    0.70
  -8   6 -11    9.25    0.68
   6   8  11    8.77    0.70
   8  -6 -11    9.26    1.16
   8  -6 -11    7.48    0.97
   8   6 -11    8.84    0.93
  -8   6 -11   10.15    0.75
   8  -6 -11    8.05    0.80
  -8   6 -10   56.72    2.55
   8  -6 -10   48.47    2.88
  -8   6 -10   51.04    2.96
   6   8  10   57.43    2.59
  -6   8  10   57.70    2.77
   8  -6 -10   55.30    3.14
   8   6 -10   57.62    2.87
  -8  -6 -10   60.27    2.54
   8  -6 -10   53.15    2.74
  -8   6  -9   11.78    0.77
  -8   6  -9   10.02    1.07
  -6   8   9   11.46    0.91
   6   8   9   12.87    0.83
   8  -6  -9   12.44    1.22
   8   6  -9   11.24    1.00
  -8   6  -9   13.04    0.89
   8  -6  -9   11.30    0.92
  -8   6  -8    2.95    0.34
  -8   6  -8    2.78    0.61
  -6   8   8    2.66    0.46
   6   8   8    3.00    0.38
   8  -6  -8    2.29    0.66
  -8   6  -8    2.86    0.42
   8  -6  -8    3.48    0.48
  -8   6  -7   14.62    0.90
  -8   6  -7   15.73    1.31
  -6   8   7   15.86    1.07
   8  -6  -7   15.41    1.05
   6   8   7   15.44    0.93
  -8   6  -7   16.79    1.02
  -8   6  -6   19.78    1.47
  -6   8   6   19.40    1.19
  -6  -8   6   16.42    0.94
   8  -6  -6   17.84    1.15
   6   8   6   17.40    1.02
  -8   6  -6   19.38    1.11
  -6   8   5   12.74    0.93
  -8   6  -5   15.11    1.25
  -8   6  -5   14.22    0.87
   8  -6  -5   13.86    0.96
   6   8   5   13.82    0.82
  -8   6  -4   35.21    2.07
   8  -6  -4   32.68    1.69
  -6   8   4   31.76    1.67
   6   8   4   31.58    1.51
  -8   6  -4   30.37    1.54
  -8   6  -3   16.11    1.34
  -6  -8   3   14.13    0.92
   8  -6  -3   12.29    1.10
   6   8   3   15.59    0.90
  -8   6  -3   14.86    0.90
  -6   8   3   14.35    0.99
   8  -6  -2   18.13    1.39
  -8   6  -2   21.45    1.57
  -8   6  -2   18.36    1.10
  -6   8   2   19.02    1.21
  -6  -8   2   23.54    1.35
   6   8   2   22.27    1.16
   8  -6  -1   13.75    1.19
   6  -8   1   13.27    1.10
  -6   8   1   15.14    1.02
  -8   6  -1   15.95    0.93
  -8   6  -1   14.35    1.20
  -8   6  -1   16.45    1.36
  -6  -8   1   18.15    1.19
  -6   8   1   12.58    1.08
   6   8   1   17.36    0.99
   6  -8   0   21.60    1.45
  -8   6   0   19.66    1.17
  -6   8   0   22.62    1.31
  -8   6   0   19.44    1.50
  -6  -8   0   27.39    1.56
  -8   6   0   23.87    1.67
  -6   8   0   20.24    1.38
   6   8   0   23.85    1.27
   8   6   1   14.17    0.77
   6  -8  -1   13.18    1.09
  -8   6   1   12.95    1.18
  -6   8  -1   12.05    1.07
  -6  -8  -1   14.43    1.10
  -6   8  -1   13.94    0.97
  -8   6   1   13.64    0.86
   6   8  -1   14.46    0.95
   8   6   1   13.95    0.79
   6  -8  -1   13.21    1.03
   8   6   2   20.23    1.00
   6  -8  -2   20.03    1.38
  -8   6   2   20.67    1.14
  -8   6   2   18.71    1.48
  -6   8  -2   18.00    1.27
  -6   8  -2   21.46    1.40
  -8   6   2   17.20    1.38
  -6   8  -2   20.13    1.23
   6  -8  -2   20.49    1.33
   8   6   2   20.17    1.02
  -6   8  -3   15.35    1.04
   6  -8  -3   16.70    1.18
   8   6   3   16.87    0.83
   6  -8  -3   13.61    1.14
  -8   6   3   14.65    0.95
  -6   8  -3   15.96    1.18
  -8   6   3   16.83    1.38
  -8   6   3   14.72    1.20
   8   6   3   15.07    0.82
  -6   8  -4   34.45    1.84
   6  -8  -4   36.34    1.95
   6   8  -4   33.31    1.71
   8   6   4   33.51    1.53
   6  -8  -4   34.04    2.01
  -8   6   4   31.99    1.70
  -6   8  -4   35.69    2.01
   8   6   4   32.84    1.55
   8   6   5   12.31    0.67
   6   8  -5   12.37    0.83
  -6   8  -5   13.86    1.09
   6  -8  -5   11.32    1.03
  -8   6   5   11.02    0.83
   6  -8  -5   12.62    1.00
  -6   8  -5   13.25    0.96
   8   6   5   12.88    0.71
  -6   8  -6   21.45    1.43
   8   6   6   19.49    1.01
  -8   6   6   18.25    1.17
   6  -8  -6   16.87    1.36
  -6   8  -6   17.12    1.24
   6  -8  -6   19.21    1.32
  -6   8  -7   14.09    1.16
   8   6   7   14.46    0.80
   6  -8  -7   14.34    1.20
   6  -8  -7   14.45    1.17
  -6   8  -7   13.73    0.92
  -8  -6   7   16.55    0.93
   6  -8  -7   14.19    1.08
  -6   8  -7   14.87    1.07
  -6   8  -8    2.85    0.38
  -8  -6   8    3.10    0.39
  -6   8  -8    2.79    0.57
  -8   6   8    2.58    0.39
   8   6   8    3.10    0.44
   8   6   8    2.86    0.30
   6  -8  -8    1.28    0.55
   6   8  -8    1.53    0.42
   6  -8  -8    2.44    0.60
  -6   8  -8    2.35    0.47
   6  -8  -8    1.86    0.46
  -6   8  -9   12.94    1.11
  -8   6   9   13.60    0.94
   8   6   9   13.86    0.96
   6  -8  -9   14.32    1.22
   6   8  -9   11.38    0.97
   6  -8  -9   15.63    1.28
  -6  -8  -9   14.16    0.97
  -6   8  -9   12.96    0.90
  -8  -6   9   15.02    0.91
  -8  -6  10   59.89    2.55
  -6   8 -10   55.71    2.54
  -6   8 -10   48.73    2.74
  -6  -8 -10   56.43    2.60
   6  -8 -10   52.08    2.93
   6  -8 -10   56.52    2.96
   8   6  10   56.33    2.63
  -8   6  10   55.30    2.60
  -8  -6  11   12.18    0.80
  -6   8 -11    9.66    0.75
  -6   8 -11    8.61    0.91
  -6  -8 -11   10.98    0.85
   6   8 -11    8.35    0.86
   6  -8 -11   10.76    1.10
  -8   6  11    9.16    0.79
   8   6  11   10.77    0.85
  -6   8 -12    8.73    0.90
  -8  -6  12   10.60    0.78
  -6   8 -12    9.76    0.76
  -6  -8 -12   10.42    0.84
   6   8 -12    6.48    0.82
   6  -8 -12    9.06    1.07
  -8   6  12    9.27    0.78
   8   6  12    9.67    0.81
  -6   8 -13    7.29    0.85
  -6   8 -13    8.93    0.73
  -8  -6  13   10.00    0.78
   6   8 -13    6.88    0.84
   6  -8 -13    7.31    1.04
  -8   6  13    9.09    0.78
   8   6  13    9.27    0.79
  -6  -8 -13    9.33    0.81
  -8  -6  14    0.74    0.30
  -8   6  14    0.52    0.30
   8   6  14    0.88    0.32
  -6  -8 -14    0.58    0.35
   6  -8 -14    0.61    0.65
   6   8 -14    0.32    0.50
  -8   6  15    9.66    0.85
   8   6  15   11.14    0.90
  -6  -8 -15   10.81    0.90
   6   8 -15    6.99    1.01
  -6   8 -15   13.77    1.02
   6  -8 -15   10.06    1.22
  -8   6  16   29.99    1.82
   8   6  16   31.22    1.82
  -6  -8 -16   34.86    1.85
   6   8 -16   32.64    1.85
   6   8 -16   28.50    2.05
  -6   8 -16   35.09    1.93
   6  -8 -16   30.21    2.17
  -8   6  17    3.98    0.56
   8   6  17    3.61    0.54
   6   8 -17    5.06    0.62
  -6   8 -17    4.65    0.63
   6   8 -17    2.64    0.81
  -6  -8 -17    4.41    0.62
  -6   8 -18    0.16    0.30
   6   8 -18    0.62    0.30
  -6  -8 -18    0.53    0.36
   6   8 -18    0.43    0.36
  -6   8 -19    3.61    0.61
   6   8 -19    4.08    0.59
   6  -8 -19    3.84    0.72
  -6  -8 -19    3.42    0.58
  -6   8 -20    4.36    0.68
   6   8 -20    4.24    0.63
   6  -8 -20    3.21    0.74
  -6  -8 -20    3.38    0.59
   6   8 -21    4.26    0.67
  -6   8 -21    5.31    0.77
   6  -8 -21    5.08    0.82
  -6  -8 -21    4.17    0.67
  -6   8 -22   20.53    1.51
  -6  -8 -22   20.36    1.37
   6  -8 -22   21.99    1.60
  -6   8 -23    2.81    0.64
   6  -8 -23    3.51    0.76
  -6  -8 -23    3.15    0.63
   6   8 -24   -0.25    0.56
  -6   8 -24    0.27    0.47
   6  -8 -24   -0.60    0.69
   6   8 -25    3.23    0.69
  -6   8 -25    3.13    0.71
  -6  -8 -25    2.59    0.66
  -6  -8 -26    2.53    0.64
   8   7 -25    1.66    0.57
  -8   7 -25    2.21    0.65
   8   7 -24    6.88    0.91
  -8   7 -24    6.42    0.93
   8   7 -23    5.25    0.77
  -8   7 -23    6.79    0.90
  -8  -7 -23    6.72    0.77
   8   7 -22   14.28    1.24
  -8   7 -22   14.24    1.25
  -8  -7 -22   12.27    1.05
   8   7 -21   10.75    1.01
  -8   7 -21   11.97    1.10
  -8  -7 -21   10.78    0.96
   8   7 -20   18.48    1.29
  -8   7 -20   18.51    1.33
  -8  -7 -20   18.14    1.18
   8   7 -19    0.08    0.31
  -8   7 -19    0.24    0.29
   8  -7 -19   -0.34    0.51
  -8  -7 -19   -0.03    0.41
  -8   7 -18   19.01    1.27
   8   7 -18   16.30    1.16
  -8  -7 -18   16.80    1.10
   8   7 -17    8.49    0.78
  -8  -7 -17    7.77    0.73
  -8   7 -16   15.89    1.17
   8   7 -16   17.91    1.19
   8  -7 -16   16.39    1.31
  -8  -7 -16   15.78    1.11
  -7   8  15   15.88    1.21
   7   8  15   16.54    1.24
  -8  -7 -15   15.73    1.08
   8   7 -15   16.69    1.13
  -8   7 -15   16.15    1.15
   8   7 -15   13.18    1.32
   8  -7 -15   15.51    1.63
   8  -7 -15   16.05    1.28
   7   8  14   19.99    1.38
  -7   8  14   16.37    1.27
   8  -7 -14   17.56    1.34
   8   7 -14   14.20    1.35
   8  -7 -14   17.96    1.71
   8   7 -14   19.24    1.21
  -8   7 -14   20.00    1.25
  -8  -7 -14   20.51    1.20
  -8  -7 -13    2.10    0.39
  -7  -8  13    1.69    0.35
  -7   8  13    1.93    0.44
   7   8  13    2.11    0.47
  -8   7 -13    2.36    0.41
   8   7 -13    2.11    0.37
   8  -7 -13    1.36    0.79
   8   7 -13    0.74    0.55
   8  -7 -13    0.94    0.46
  -7  -8  12   20.53    1.28
  -8   7 -12   22.59    1.24
  -8   7 -12   17.98    1.51
  -7   8  12   20.07    1.40
   7   8  12   22.42    1.46
   8   7 -12   18.76    1.44
   8  -7 -12   22.45    1.80
  -8  -7 -12   22.77    1.25
   8  -7 -12   20.20    1.41
  -8   7 -11   21.97    1.25
  -8   7 -11   19.85    1.57
  -7   8  11   21.79    1.44
   7   8  11   22.23    1.47
   7   8  11   22.20    1.25
   8   7 -11   19.38    1.47
   8  -7 -11   22.15    1.81
  -8  -7 -11   24.56    1.28
   8  -7 -11   22.29    1.45
  -8   7 -10   18.98    1.10
  -8   7 -10   15.98    1.39
  -7   8  10   20.92    1.29
   7   8  10   18.46    1.07
   8  -7 -10   16.80    1.52
   8   7 -10   17.36    1.30
  -8   7 -10   19.06    1.23
   8  -7 -10   16.27    1.20
  -8   7  -9   11.86    0.79
  -8   7  -9   10.60    1.09
   7   8   9   12.19    0.79
  -7   8   9    9.84    0.87
   8  -7  -9   10.82    1.16
  -8   7  -9   12.36    0.93
   8  -7  -9   11.77    0.95
  -8   7  -8   26.98    1.49
  -8   7  -8   29.67    1.95
  -7   8   8   27.55    1.63
   7   8   8   30.10    1.50
  -8   7  -8   30.86    1.65
   8  -7  -8   30.96    1.71
  -8   7  -7   16.14    0.97
  -8   7  -7   15.90    1.33
  -7   8   7   15.97    1.09
  -7  -8   7   15.26    0.94
   7   8   7   15.32    0.93
   8  -7  -7   16.63    1.13
  -8   7  -7   17.07    1.08
  -8   7  -6   38.62    2.21
   8  -7  -6   29.79    1.93
  -7   8   6   33.12    1.77
  -7  -8   6   28.07    1.59
   7   8   6   35.92    1.64
   8  -7  -6   36.14    1.87
  -8   7  -6   33.74    1.76
   8  -7  -5   34.35    2.16
  -7  -8   5   33.70    1.82
  -8   7  -5   43.19    2.42
   7   8   5   39.52    1.84
   8  -7  -5   40.98    2.08
  -8   7  -5   40.39    1.96
  -7   8   5   42.92    2.04
   8  -7  -4   31.56    1.98
  -7  -8   4   30.78    1.68
  -8   7  -4   40.01    2.28
  -8   7  -4   35.52    1.77
   7   8   4   32.93    1.64
   8  -7  -4   37.44    1.92
  -7   8   4   36.36    1.84
  -8   7  -3    2.84    0.41
  -7   8   3    2.80    0.44
   7   8   3    2.44    0.34
   8  -7  -3    3.37    0.52
   8  -7  -3    1.79    0.55
  -7  -8   3    2.07    0.42
   8  -7  -2   39.62    2.42
  -7   8   2   46.57    2.23
  -8   7  -2   44.15    2.15
  -8   7  -2   53.93    2.75
  -7   8   2   35.84    2.30
   7   8   2   47.76    2.12
   8  -7  -2   48.99    2.35
   8  -7  -1   32.36    2.06
  -8   7  -1   33.51    1.75
  -7   8   1   36.09    1.83
  -8   7  -1   38.78    2.16
  -7   8   1   29.05    1.95
   7   8   1   35.17    1.74
   8  -7  -1   35.98    1.90
   7  -8   0   30.03    1.83
   8  -7   0   29.90    1.85
  -7   8   0   27.05    1.53
  -8   7   0   26.54    1.48
  -8   7   0   33.44    2.01
  -8   7   0   34.09    1.98
  -7   8   0   25.57    1.82
   8   7   0   27.98    1.44
   7   8   0   26.00    1.47
   8   7   1   36.79    1.70
   7  -8  -1   34.95    1.94
   7  -8  -1   30.48    2.00
   8   7   1   35.59    1.66
  -7   8  -1   40.60    2.22
  -8   7   1   38.95    2.26
  -7   8  -1   39.43    2.12
  -8   7   1   29.31    2.02
  -8   7   1   33.58    1.76
  -7   8  -1   35.02    1.83
   8   7   2   47.60    2.03
   7  -8  -2   46.61    2.36
   7  -8  -2   42.52    2.41
   8   7   2   46.33    2.00
  -7   8  -2   40.35    2.33
  -7   8  -2   48.32    2.52
  -8   7   2   34.44    2.35
  -7   8  -2   45.79    2.20
  -8   7   2   40.11    2.10
   7  -8  -3    2.63    0.50
  -7   8  -3    2.55    0.41
   7   8  -3    2.18    0.32
   8   7   3    2.15    0.27
   7  -8  -3    1.78    0.55
  -8   7   3    1.85    0.63
   8   7   3    2.13    0.29
  -8   7   3    2.48    0.41
   8   7   4   37.53    1.73
   7   8  -4   38.80    1.87
   7  -8  -4   33.60    2.13
  -8   7   4   38.22    1.91
  -7   8  -4   40.12    2.28
   8   7   4   37.48    1.74
  -7   8  -4   38.60    1.97
   7  -8  -4   39.22    2.11
  -7   8  -5   38.50    2.25
   8   7   5   38.76    1.74
   7  -8  -5   41.15    2.11
  -7   8  -5   39.85    2.01
  -8   7   5   35.19    1.89
  -8  -7   6   27.29    1.59
  -7   8  -6   34.81    2.03
   7  -8  -6   27.45    1.86
  -8   7   6   29.85    1.65
   8   7   6   32.09    1.49
   7  -8  -6   33.03    1.82
  -7   8  -6   34.05    1.77
   7  -8  -7   12.33    1.17
  -7   8  -7   15.69    1.31
   8   7   7   15.63    0.87
  -8   7   7   14.67    1.01
  -8  -7   7   15.20    0.99
  -7   8  -7   14.79    0.96
  -7   8  -7   17.02    1.13
   7  -8  -7   16.68    1.16
  -7   8  -8   31.98    1.96
   8   7   8   28.52    1.44
  -8   7   8   29.69    1.65
   7  -8  -8   29.90    1.92
   7  -8  -8   29.69    1.93
  -7   8  -8   30.00    1.58
  -7   8  -8   30.93    1.74
   7  -8  -8   29.39    1.76
  -8  -7   9   13.45    0.86
  -7   8  -9   11.66    0.83
  -7   8  -9   12.19    1.10
  -8   7   9   12.61    0.94
   8   7   9   12.06    0.74
   7  -8  -9   11.67    1.16
   7  -8  -9   10.09    1.09
   7   8  -9   10.58    0.94
   7  -8  -9   11.05    0.96
  -7   8  -9   12.65    1.01
  -7   8 -10   20.90    1.18
  -8  -7  10   20.68    1.18
  -7   8 -10   17.28    1.39
   8   7  10   20.31    1.29
  -8   7  10   17.08    1.19
   7  -8 -10   17.88    1.49
   7  -8 -10   20.29    1.58
   7   8 -10   17.26    1.29
   7  -8 -10   17.10    1.28
  -7  -8 -10   20.78    1.21
  -8  -7  11   23.47    1.32
  -7   8 -11   23.11    1.30
  -7   8 -11   19.79    1.51
  -7  -8 -11   23.12    1.34
   7  -8 -11   23.55    1.77
   7   8 -11   18.13    1.40
   7  -8 -11   21.23    1.45
   8   7  11   21.91    1.39
  -8   7  11   24.02    1.42
  -8  -7  12   21.84    1.30
  -7   8 -12   22.93    1.30
  -7   8 -12   20.15    1.52
  -7  -8 -12   22.13    1.34
   7  -8 -12   23.15    1.80
   7   8 -12   18.16    1.42
   8   7  12   23.01    1.43
  -8   7  12   22.30    1.40
   7  -8 -12   23.65    1.51
   7  -8 -13    1.09    0.46
  -7   8 -13    1.41    0.54
  -7   8 -13    1.47    0.33
  -8  -7  13    1.57    0.36
   8   7  13    1.54    0.39
  -8   7  13    1.36    0.39
   7  -8 -13    1.62    0.75
   7   8 -13    0.71    0.51
  -7  -8 -13    1.73    0.41
  -8   7  14   18.27    1.25
   8   7  14   18.85    1.27
   7   8 -14   14.74    1.35
   7  -8 -14   18.29    1.63
  -7  -8 -14   19.97    1.25
  -7   8 -14   18.98    1.44
   7  -8 -15   12.99    1.45
   7   8 -15   12.07    1.26
   7   8 -15   15.19    1.09
  -7   8 -15   16.06    1.14
  -7  -8 -15   14.33    1.06
  -8   7  15   14.07    1.08
   8   7  15   13.61    1.08
   7   8 -16   14.40    1.08
   7   8 -16   11.19    1.28
  -7   8 -16   17.34    1.20
  -7  -8 -16   15.76    1.11
   8   7  16   15.93    1.17
  -8   7  16   13.27    1.09
   7   8 -17    9.37    0.87
  -7   8 -17   10.68    0.94
  -7  -8 -17   10.15    0.89
  -7   8 -18   17.37    1.28
   7   8 -18   16.80    1.22
  -7  -8 -18   14.76    1.14
  -7   8 -19   -0.13    0.37
   7   8 -19   -0.15    0.36
  -7  -8 -19   -0.13    0.40
  -7   8 -20   19.05    1.42
   7   8 -20   17.77    1.34
  -7  -8 -20   18.11    1.30
   7   8 -21   11.89    1.11
  -7   8 -21   14.74    1.22
  -7  -8 -21   13.21    1.10
   7   8 -22   10.25    1.06
  -7   8 -22   12.43    1.17
  -7  -8 -22   11.58    1.05
   7   8 -23    6.88    0.87
  -7   8 -23    7.29    0.93
  -7  -8 -23    5.72    0.81
   7   8 -24    6.23    0.90
  -7   8 -24    6.83    0.95
  -7  -8 -24    6.39    0.82
   7   8 -25    2.70    0.70
  -7   8 -25    2.60    0.69
  -8   8   0   67.65    3.40
  -8   8   0   57.25    3.18
   8  -8   0   58.93    3.23
  -8   8   0   64.91    2.94
   8   8   0   66.90    2.90
  -8   8  -1   15.47    1.03
  -8   8   1   14.64    1.01
  -8   8  -1   19.03    1.44
  -8   8  -1   16.96    1.34
   8  -8  -1   17.53    1.36
  -8   8   1   14.43    1.38
   8   8  -1   15.94    1.02
   8  -8  -1   15.42    1.14
   8   8   1   15.07    0.95
  -8   8  -2    0.74    0.31
  -8   8   2    0.61    0.30
   8  -8  -2    1.53    0.56
  -8   8  -2   15.27    1.20
  -8   8  -2   15.41    1.22
  -8   8   2    0.59    0.57
   8  -8  -2    0.86    0.37
   8   8   2    0.53    0.24
   8  -8  -3   32.06    2.09
  -8   8   3   34.93    1.85
  -8   8  -3   39.60    2.31
   8   8   3   35.10    1.71
  -8   8  -3   37.45    1.87
   8  -8  -3   35.68    2.00
   8  -8  -4   10.26    1.04
  -8   8   4   10.26    0.82
  -8   8  -4   11.55    1.14
  -8   8  -4   10.73    0.84
   8   8   4   11.13    0.71
   8  -8  -4   11.50    0.97
  -8  -8   5   14.96    1.01
  -8   8  -5   17.94    1.41
   8  -8  -5   14.17    1.26
   8   8   5   16.71    0.94
  -8   8  -5   18.02    1.12
   8  -8  -5   19.11    1.24
  -8   8   5   15.24    1.06
  -8   8  -6   19.96    1.48
  -8  -8   6   14.61    0.98
   8  -8  -6   14.27    1.26
  -8   8   6   15.62    1.08
   8   8   6   16.67    0.95
   8  -8  -6   15.54    1.18
  -8   8  -6   18.77    1.15
   8  -8  -7   27.56    1.93
  -8   8  -7   33.57    2.08
   8   8   7   30.54    1.54
  -8   8   7   30.73    1.72
  -8  -8   7   29.73    1.60
  -8   8  -7   30.95    1.62
  -8   8  -7   35.93    1.80
   8  -8  -7   33.09    1.85
  -8   8  -8    1.71    0.58
   8   8   8    1.20    0.27
  -8   8   8    1.29    0.39
   8  -8  -8    0.65    0.45
  -8   8  -8    1.07    0.28
  -8   8  -8    1.02    0.38
   8  -8  -8    1.03    0.39
  -8   8  -9   16.05    1.03
  -8   8  -9   17.06    1.39
   8  -8  -9   15.02    1.37
   8   8   9   17.73    1.01
  -8   8   9   17.95    1.19
   8  -8  -9   16.94    1.23
  -8   8  -9   18.71    1.22
  -8   8 -10   17.02    1.07
  -8   8 -10   17.74    1.44
  -8   8  10   17.92    1.22
   8   8  10   16.62    1.00
   8  -8 -10   16.11    1.48
   8  -8 -10   17.79    1.27
  -8   8 -10   18.86    1.25
  -8   8 -11   19.98    1.16
  -8   8 -11   17.18    1.42
  -8   8  11   20.60    1.32
   8   8  11   19.75    1.34
   8  -8 -11   17.29    1.61
   8   8 -11   15.26    1.30
   8  -8 -11   20.05    1.38
  -8   8 -11   20.95    1.36
  -8  -8 -12   28.11    1.48
  -8   8 -12   25.95    1.42
  -8  -8  12   24.45    1.45
  -8   8 -12   21.50    1.66
   8   8  12   27.04    1.63
   8   8 -12   19.97    1.57
   8  -8 -12   24.76    1.95
  -8   8  12   25.03    1.55
   8  -8 -12   24.86    1.62
  -8   8 -13   29.11    1.54
  -8   8 -13   24.27    1.81
  -8   8  13   28.96    1.69
   8   8  13   28.82    1.72
   8   8 -13   22.89    1.72
   8  -8 -13   27.26    2.10
   8  -8 -13   26.20    1.73
  -8  -8 -13   28.47    1.58
  -8  -8 -14    8.99    0.78
  -8   8 -14    7.16    0.98
  -8   8  14    8.52    0.84
   8   8  14    9.25    0.87
  -8   8 -14    8.99    0.82
   8   8 -14    4.93    0.89
   8  -8 -14    6.92    1.20
   8   8 -14    8.43    0.77
   8  -8 -14    8.73    0.94
  -8  -8 -15   17.30    1.14
  -8   8 -15   15.45    1.40
  -8   8  15   15.72    1.20
   8   8  15   17.50    1.28
   8   8 -15   17.95    1.17
  -8   8 -15   16.52    1.19
   8  -8 -15   17.07    1.33
   8  -8 -16    5.87    0.79
   8   8 -16    5.87    0.64
  -8   8 -16    5.07    0.64
  -8  -8 -16    5.31    0.64
  -8   8 -16    3.63    0.79
   8   8 -17   19.90    1.34
  -8   8 -17   19.12    1.37
  -8  -8 -17   20.89    1.34
   8  -8 -17   19.32    1.50
  -8   8 -18    3.96    0.59
   8   8 -18    4.99    0.63
  -8  -8 -18    4.10    0.60
  -8  -8 -19   21.02    1.31
   8   8 -19   19.58    1.34
  -8   8 -19   22.05    1.43
   8   8 -20    3.03    0.57
  -8   8 -20    4.30    0.66
   8  -8 -20    4.23    0.82
  -8  -8 -20    3.43    0.58
   8   8 -21    8.08    0.91
  -8   8 -21    9.69    1.00
  -8  -8 -21    8.61    0.87
   8   8 -22   14.93    1.25
  -8   8 -22   15.62    1.31
  -8  -8 -22   13.26    1.13
   8   8 -23    5.64    0.82
  -8   8 -23    6.96    0.93
  -8   8 -24   -0.43    0.53
   9   0 -25    4.61    0.77
   9   0 -24   -0.09    0.46
  -9   0 -23   12.74    0.96
   9   0 -23   12.95    1.18
  -9   0 -22   -0.28    0.39
   9   0 -22   -0.22    0.43
  -9   0 -21   39.97    2.02
   9   0 -21   40.12    2.31
   9   0 -20   -0.08    0.41
  -9   0 -20   -0.14    0.28
   9   0 -19   17.96    1.31
  -9   0 -19   16.47    1.04
  -9   0 -18    0.04    0.22
  -9   0 -17   36.02    1.73
   9   0 -17   33.47    2.21
   9   0 -16    0.37    0.51
  -9   0 -16   -0.26    0.29
   9   0 -15   28.89    1.86
  -9   0 -15   27.23    1.36
  -9   0 -14    0.01    0.18
   0   9  14   -0.18    0.38
   9   0 -14   -0.12    0.42
   9   0 -14    0.47    0.55
   0   9  13    8.04    0.77
  -9   0 -13    8.06    0.52
   9   0 -13    7.52    0.86
   9   0 -13    7.97    1.06
   0   9  12    0.09    0.27
  -9   0 -12    0.14    0.14
   9   0 -12   -0.10    0.52
   9   0 -12    0.15    0.33
   9   0 -11   58.43    2.88
  -9   0 -11   57.31    2.38
   0   9  11   51.98    2.76
  -9   0 -10   -0.09    0.12
   0   9  10    0.06    0.25
   9   0 -10    0.27    0.42
   9   0 -10   -0.17    0.35
   9   0  -9   55.82    2.72
   9   0  -9   60.12    2.99
   9   0  -8    0.17    0.42
   0   9   8   -0.03    0.28
   9   0  -8   -0.03    0.31
   0   9   7   31.03    1.78
   9   0  -7   38.60    1.97
   9   0  -6    0.16    0.30
   9   0  -5  129.17    5.15
   9   0  -5  116.96    5.46
   9   0  -4   -0.10    0.18
   9   0  -3   17.02    0.84
   0  -9   3   14.06    0.78
   0  -9   2    8.50    0.49
   9   0  -2   -0.01    0.14
   9   0  -1   38.80    1.57
   0  -9   1   31.00    1.69
   9   0   0    0.96    0.22
   9   0   1   36.37    1.50
   0   9  -2    0.20    0.30
   0   9  -3   12.56    0.96
   0  -9  -4    0.19    0.31
   0  -9  -5   98.19    4.90
  -9   0   5  132.05    5.20
   0  -9  -6    0.23    0.29
   0   9  -7   39.48    2.08
   0  -9  -7   37.40    2.17
   0   9  -8    0.08    0.19
   0  -9  -8   -0.10    0.30
   0   9  -9   52.94    2.52
   0  -9  -9   48.45    2.58
   0   9 -10    0.06    0.22
   0  -9 -10    0.07    0.31
   0   9 -11   54.75    2.62
   0  -9 -11   51.49    2.70
   0  -9 -12   -0.04    0.31
   0   9 -12   -0.03    0.24
   0  -9 -13    9.43    0.91
   0  -9 -14   -0.04    0.34
   0   9 -14    0.12    0.12
   0  -9 -15   23.62    1.54
   0   9 -15   21.75    1.02
   0  -9 -16   -0.04    0.42
   0  -9 -17   41.17    2.34
   0   9 -18    0.47    0.29
   0  -9 -18   -0.04    0.42
   9   0  18    0.09    0.17
   0   9 -19   16.05    1.28
   0  -9 -19   16.67    1.35
   9   0  19   15.74    0.95
   0   9 -20    0.34    0.28
   0  -9 -20   -0.05    0.42
   9   0  20   -0.08    0.20
   0   9 -21   43.81    2.43
   0  -9 -21   38.77    2.40
   9   0  21   39.68    1.97
   0  -9 -22    0.33    0.48
   0   9 -22   -0.09    0.39
   9   0  22   -0.09    0.29
   0  -9 -23   12.18    1.24
   0   9 -23   15.47    1.29
   0  -9 -24   -0.15    0.54
   0   9 -24   -0.15    0.39
   0  -9 -25    4.48    0.84
   0   9 -25    5.81    0.84
   0  -9 -26   -0.16    0.59
   9  -1 -25    0.78    0.50
   9   1 -25    0.64    0.49
  -9   1 -24    3.17    0.51
   9  -1 -24    2.84    0.66
   9   1 -24    3.34    0.69
  -9  -1 -23    0.88    0.39
  -9   1 -23    1.68    0.42
   9  -1 -23    1.05    0.52
   9  -1 -22   35.61    2.18
  -9  -1 -22   36.96    1.91
   9   1 -22   35.70    2.20
  -9   1 -22   36.48    1.90
  -9   1 -21    0.58    0.41
  -9  -1 -21    0.33    0.29
   9   1 -21   -0.13    0.37
   9  -1 -21    0.63    0.42
  -9   1 -21    0.10    0.36
   9  -1 -20   -0.16    0.43
   9   1 -20    0.45    0.34
  -9   1 -20   -0.05    0.33
  -9  -1 -20    0.02    0.27
  -9  -1 -19    2.40    0.42
   9  -1 -19    1.64    0.50
   9   1 -19    2.24    0.49
  -9   1 -19    2.78    0.57
   9   1 -18    0.95    0.66
  -9  -1 -18    0.98    0.29
   9  -1 -18    0.64    0.42
   9   1 -18    1.42    0.37
  -9   1 -18    1.84    0.45
   9   1 -17    2.81    0.75
   9  -1 -17    3.43    0.80
  -9   1 -17    5.65    0.68
   9  -1 -17    3.31    0.59
   9   1 -17    4.45    0.59
  -9  -1 -17    4.42    0.47
  -9  -1 -16   72.65    3.19
  -9   1 -16   81.59    3.63
   9  -1 -16   76.55    3.57
   9   1 -16   73.68    3.49
   9   1 -16   72.59    3.72
   9  -1 -16   67.56    3.72
   9  -1 -15    5.80    0.87
   9   1 -15    7.25    0.68
  -9  -1 -15    5.62    0.50
   9  -1 -15    6.73    0.74
  -9   1 -15    7.42    0.74
   9   1 -15    6.22    0.86
   9  -1 -14    1.81    0.57
  -9   1 -14    3.48    0.49
   9   1 -14    2.61    0.41
  -1   9  14    3.08    0.56
  -9  -1 -14    2.88    0.32
   9  -1 -14    3.62    0.55
   9   1 -14    2.07    0.74
   9   1 -14    2.47    0.59
   9   1 -13    2.53    0.57
  -9   1 -13    2.93    0.45
  -1   9  13    3.14    0.52
  -9  -1 -13    2.33    0.28
   9  -1 -13    2.90    0.47
   1   9  13    2.75    0.47
   9  -1 -13    2.07    0.52
   9   1 -13    3.33    0.69
   9   1 -13    3.06    0.42
   9   1 -12    2.10    0.49
   9  -1 -12    2.17    0.51
   9   1 -12    1.81    0.60
  -9  -1 -12    1.87    0.23
  -9   1 -12    1.98    0.36
   9  -1 -12    2.12    0.42
  -1   9  12    2.49    0.46
   1   9  12    1.46    0.39
   9   1 -11    1.87    0.47
   9  -1 -11    1.68    0.46
  -1   9  11    1.92    0.43
  -9   1 -11    2.17    0.36
   1   9  11    1.84    0.38
   9  -1 -11    1.49    0.37
   9   1 -11    2.42    0.58
  -9  -1 -11    1.75    0.19
   9   1 -10  103.65    4.12
   9  -1 -10   95.13    4.07
   1   9  10   83.12    3.88
   9  -1 -10   97.25    3.91
   9   1 -10  109.35    4.38
  -9  -1 -10   80.55    3.41
  -9   1 -10   94.58    3.83
   9  -1  -9    5.99    0.69
   9   1  -9    5.52    0.66
   9  -1  -9    5.19    0.53
   1   9   9    5.09    0.57
   9   1  -9    6.34    0.81
  -9   1  -9    4.87    0.48
   9   1  -9    5.52    0.46
  -9   1  -9    4.86    0.33
   9   1  -8   25.79    1.46
   9  -1  -8   22.76    1.41
   9   1  -8   24.92    1.57
   1   9   8   19.99    1.26
  -9   1  -8   19.59    0.90
  -9   1  -8   22.37    1.15
   9   1  -8   22.51    1.12
  -9   1  -7    2.39    0.28
   9  -1  -7    2.01    0.45
   9   1  -7    2.04    0.46
   1   9   7    2.34    0.38
   9   1  -7    2.26    0.27
  -9   1  -6    6.68    0.46
   9  -1  -6    6.66    0.71
   1   9   6    5.25    0.56
   9   1  -6    6.32    0.44
   1   9   5    5.89    0.58
   9  -1  -5    5.44    0.66
   9   1  -5    5.81    0.39
   9  -1  -5    6.60    0.52
  -9   1  -4   68.08    2.79
   1   9   4   73.29    3.23
   1  -9   3    7.83    0.56
   9  -1  -3    8.22    0.57
   1   9   3    6.84    0.67
  -1  -9   2   54.36    2.29
   9   1  -2   56.55    2.24
   1  -9   2   49.57    2.35
  -1   9   2   46.36    2.48
   9  -1  -2   50.92    2.25
  -9  -1  -1   17.93    0.82
   1  -9   1   19.54    1.12
   9   1  -1   21.28    0.92
  -1   9   1   18.08    1.19
   9  -1  -1   21.14    0.97
  -9  -1   0    1.31    0.15
  -1   9   0    1.40    0.39
   9  -1   0    1.65    0.23
   9  -1   1   18.03    0.85
  -1   9  -1   19.76    1.22
  -1   9  -2   43.79    2.45
  -9  -1   2   63.16    2.81
  -1   9  -3    6.58    0.73
  -9  -1   3   10.59    0.96
   1  -9  -4   76.31    3.16
  -1  -9  -4   73.41    3.51
  -1   9  -4   65.55    3.45
  -9   1   5    7.58    0.82
  -1  -9  -5    6.48    0.69
   1  -9  -5    6.77    0.72
   1   9  -5    7.51    0.52
  -9  -1   5    8.53    0.84
   1  -9  -6    6.46    0.69
  -1  -9  -6    6.79    0.68
   1   9  -6    4.28    0.40
  -9  -1   6    7.70    0.77
  -1   9  -6    8.44    0.68
   1   9  -6    5.82    0.58
  -9  -1   7    2.74    0.53
  -1   9  -7    3.20    0.43
   1   9  -7    2.69    0.41
  -1  -9  -7    2.60    0.46
   1  -9  -7    2.57    0.48
   1   9  -8   20.65    1.27
  -1   9  -8   21.58    1.29
   1  -9  -8   20.94    1.37
  -1  -9  -8   19.31    1.32
  -1   9  -9    4.88    0.55
   1   9  -9    5.00    0.55
   1  -9  -9    4.49    0.61
  -1  -9  -9    5.65    0.65
   1   9 -10   92.27    4.02
  -1   9 -10   90.15    4.01
   1  -9 -10   85.44    4.09
  -1  -9 -10   87.66    4.08
  -1   9 -11    1.21    0.33
   1   9 -11    1.58    0.36
  -1  -9 -11    1.23    0.41
   1  -9 -11    1.50    0.42
  -1   9 -12    1.43    0.35
  -1   9 -12    1.65    0.23
   1  -9 -12    1.54    0.44
  -1  -9 -12    2.13    0.46
  -1  -9 -13    3.74    0.58
  -1   9 -13    3.87    0.36
   1  -9 -13    3.40    0.57
  -1   9 -14    2.88    0.34
   1  -9 -14    3.78    0.60
  -1  -9 -14    3.14    0.56
  -1  -9 -15    6.37    0.76
   1  -9 -15    4.74    0.70
   9   1  15    5.87    0.43
   9   1  16   75.00    2.89
  -1  -9 -16   71.02    3.39
   1  -9 -16   73.23    3.43
   9   1  17    4.88    0.43
   1  -9 -17    4.21    0.69
  -1  -9 -17    4.36    0.70
   1   9 -17    3.77    0.39
   1   9 -18    0.67    0.26
   9   1  18    0.89    0.23
  -1   9 -18    0.63    0.37
  -1  -9 -18   -0.04    0.49
   1  -9 -18    0.30    0.47
  -1   9 -19    2.56    0.50
   1  -9 -19    3.14    0.66
  -1  -9 -19    2.33    0.59
   9   1  19    2.61    0.37
  -1   9 -20    0.21    0.29
   1  -9 -20   -0.09    0.43
  -1  -9 -20    0.09    0.43
   9   1  20    0.19    0.20
   1  -9 -21   -0.05    0.48
  -1  -9 -21    0.05    0.41
  -1   9 -21    0.13    0.36
   9   1  21   -0.12    0.30
  -1   9 -22   39.56    2.27
   9   1  22   34.50    1.78
   1  -9 -22   36.34    2.26
  -1  -9 -22   34.76    2.19
   1  -9 -23    1.00    0.52
  -1  -9 -23    0.72    0.52
  -1   9 -23    1.39    0.49
   1  -9 -24    3.00    0.73
  -1  -9 -24    2.45    0.72
  -1   9 -24    4.61    0.74
   1  -9 -25    0.77    0.57
  -1  -9 -25    0.25    0.54
  -1   9 -25    0.27    0.48
   1  -9 -26   -0.21    0.59
  -1  -9 -26   -0.25    0.59
   9  -2 -25    2.36    0.64
   9   2 -25    2.00    0.62
  -9   2 -25    2.41    0.70
   9   2 -24    2.50    0.63
  -9   2 -24    3.32    0.72
   9  -2 -24    2.59    0.63
   9   2 -23    7.15    0.87
  -9   2 -23    6.83    0.90
   9  -2 -23    4.84    0.80
  -9  -2 -23    6.74    0.68
   9   2 -22    3.41    0.63
  -9   2 -22    2.77    0.58
   9  -2 -22    2.62    0.67
  -9  -2 -22    3.59    0.53
   9   2 -21   17.80    1.35
  -9   2 -21   19.70    1.46
   9  -2 -21   15.03    1.37
  -9  -2 -21   18.72    1.15
   9  -2 -20    4.59    0.72
  -9   2 -20    4.33    0.68
   9   2 -20    4.48    0.63
  -9  -2 -20    4.69    0.53
   9   2 -19    0.77    0.71
  -9  -2 -19    0.54    0.27
   9  -2 -19    0.12    0.37
   9   2 -19    0.23    0.33
  -9   2 -19    0.37    0.37
   9  -2 -18    4.10    0.67
  -9   2 -18    5.66    0.70
   9   2 -18    4.99    0.63
  -9  -2 -18    4.94    0.49
   9  -2 -17   11.86    1.03
   9   2 -17    8.62    1.06
   9   2 -17   11.47    0.94
  -9   2 -17   11.77    0.98
  -9  -2 -17   11.55    0.76
   9  -2 -16   23.10    1.51
   9   2 -16   19.84    1.54
   9  -2 -16   18.87    1.60
  -9   2 -16   24.11    1.47
   9   2 -16   20.81    1.36
  -9  -2 -16   21.09    1.14
   9  -2 -15   24.55    1.58
   9   2 -15   24.42    1.69
   9  -2 -15   23.31    1.73
   9   2 -15   24.91    1.49
  -9   2 -15   27.48    1.59
  -9  -2 -15   25.58    1.27
   9   2 -14   16.38    1.09
  -9   2 -14   16.66    1.13
   9  -2 -14   15.57    1.17
  -2   9  14   16.82    1.34
   9   2 -14   16.75    1.31
   9  -2 -14   12.92    1.25
   9   2 -14   19.72    1.53
  -9  -2 -14   16.32    0.88
  -9   2 -13    5.50    0.59
   9   2 -13    5.21    0.54
   9   2 -13    4.88    0.71
   9  -2 -13    5.17    0.79
   9  -2 -13    6.19    0.71
   2   9  13    5.58    0.63
   9   2 -13    5.68    0.89
  -9  -2 -13    5.03    0.40
   9  -2 -12   12.57    1.12
   9   2 -12   21.50    1.30
   2   9  12   13.12    1.00
   9  -2 -12   13.29    1.02
   9   2 -12   19.79    1.42
  -9  -2 -12   13.83    0.73
  -9   2 -12   13.92    0.98
   9   2 -11   62.13    2.76
   9  -2 -11   48.88    2.66
   2   9  11   48.29    2.50
   9  -2 -11   54.17    2.56
   9   2 -11   57.81    2.87
  -9  -2 -11   50.09    2.13
  -9   2 -11   51.68    2.46
   9  -2 -10   10.17    0.95
   9   2 -10   13.68    1.01
   2   9  10   10.39    0.83
   9  -2 -10   12.99    0.89
   9   2 -10   12.17    1.08
  -9   2 -10   11.23    0.78
  -9  -2 -10   10.06    0.50
   9   2  -9    8.02    0.78
   9  -2  -9    6.52    0.76
   2   9   9    6.43    0.64
   9   2  -9    7.63    0.86
   9   2  -9    7.01    0.53
  -9   2  -9    6.91    0.57
  -9   2  -9    6.11    0.45
   9   2  -8   14.65    0.81
  -9   2  -8   13.07    0.81
   9  -2  -8   13.49    1.04
   9   2  -8   16.80    1.13
   9  -2  -8   13.68    0.92
   9   2  -8   14.15    1.15
   2   9   8   12.98    0.93
  -9   2  -8   13.20    0.70
  -2   9   7   18.07    1.20
   2   9   7   18.59    1.15
  -9   2  -7   17.67    0.85
   9  -2  -7   19.89    1.30
  -9   2  -7   19.34    1.00
   9   2  -7   19.54    0.97
   9  -2  -6    5.96    0.69
  -9   2  -6    6.29    0.36
  -9   2  -6    5.96    0.35
  -2   9   6    5.86    0.62
   2   9   6    5.65    0.56
  -9   2  -6    6.73    0.45
   9   2  -6    6.90    0.44
   9  -2  -5   27.27    1.66
  -9   2  -5   28.48    1.21
  -9   2  -5   26.01    1.18
  -2   9   5   27.34    1.56
   2   9   5   25.80    1.47
  -9   2  -5   29.35    1.28
   9   2  -5   28.21    1.25
  -9   2  -4   23.81    0.99
  -9   2  -4   17.31    1.48
   9  -2  -4   19.43    1.41
   9  -2  -4   21.19    1.16
   2   9   4   20.84    1.26
  -2   9   4   20.64    1.31
  -9   2  -4   23.56    1.02
   9   2  -4   21.96    1.00
  -9   2  -3    8.37    0.45
   2   9   3    8.07    0.66
  -2   9   3    8.67    0.74
   9  -2  -3    8.69    0.58
  -9   2  -3    8.19    0.42
   9   2  -3    7.77    0.41
   2  -9   2   12.55    0.87
  -2   9   2   14.13    0.98
   9  -2  -2   13.46    0.78
   2   9   2   12.58    0.92
   9   2  -2   14.06    0.60
  -2   9   1   63.06    3.07
   2   9   1   57.52    2.99
   9  -2  -1   62.49    2.80
   2  -9   0   64.95    3.08
  -9   2   0   64.89    3.38
  -9  -2   0   65.77    2.73
  -2   9   0   72.34    3.19
   9  -2   0   65.20    2.84
   2   9   0   63.04    3.09
   9   2   1   72.05    2.61
   2  -9  -1   67.78    3.08
  -9   2   1   62.45    3.33
   9  -2   1   58.21    2.73
  -2   9  -1   70.96    3.15
   2   9  -1   60.17    3.04
  -9  -2   1   57.77    2.68
  -2   9  -2   17.21    1.15
  -9   2   2   14.94    1.24
   2  -9  -2   14.38    1.04
   9   2   2   16.23    0.67
  -9  -2   2   12.58    0.73
  -2   9  -3    5.90    0.68
   2  -9  -3    6.82    0.75
  -9   2   3    8.36    0.88
  -9   2   3    7.28    0.37
   9   2   3    7.73    0.39
  -9  -2   3    6.92    0.45
  -2   9  -4   22.42    1.48
   9   2   4   24.39    1.11
  -9   2   4   25.03    1.10
   2  -9  -5   29.34    1.48
  -2  -9  -5   28.05    1.66
   2  -9  -5   28.58    1.73
  -9   2   5   31.03    1.83
   9   2   5   28.30    1.29
  -9   2   5   28.40    1.28
  -2  -9  -6    7.57    0.74
   2  -9  -6    8.08    0.79
  -9   2   6    8.46    0.48
   9   2   6    7.87    0.49
   2  -9  -6    8.19    0.65
  -2   9  -6    7.97    0.69
   2   9  -6    6.45    0.55
  -9  -2   6    9.04    0.83
  -2  -9  -7   15.26    1.10
   2  -9  -7   15.74    1.15
  -9   2   7   16.49    0.82
   9   2   7   15.59    0.82
   2   9  -7   11.94    0.84
  -2   9  -7   15.26    1.02
  -9  -2   7   19.37    1.24
  -2  -9  -8   12.80    1.03
   2  -9  -8   14.23    1.07
   9   2   8   13.67    0.78
  -9   2   8   12.66    0.76
  -2   9  -8   14.48    0.98
   2  -9  -9    6.16    0.71
  -2  -9  -9    5.84    0.67
  -2   9  -9    5.64    0.48
   9   2   9    5.83    0.48
  -9   2   9    8.20    0.54
  -2   9  -9    6.29    0.61
  -2  -9 -10   10.26    0.89
   2  -9 -10   10.12    0.91
   2   9 -10    9.31    0.79
  -2   9 -10   10.17    0.82
   9   2  10    9.76    0.68
  -9   2  10    9.93    0.67
  -2   9 -10   11.68    0.71
  -2   9 -11   49.39    2.21
  -2   9 -11   49.98    2.43
  -2  -9 -11   47.97    2.52
   9   2  11   48.33    2.26
  -9   2  11   49.18    2.25
   2  -9 -11   47.90    2.55
  -2   9 -12   11.00    0.73
  -2   9 -12   11.81    0.89
  -2  -9 -12    9.25    0.91
  -9   2  12   11.48    0.77
   9   2  12   11.18    0.77
   2  -9 -12   11.19    0.98
  -2   9 -13    6.18    0.63
  -2   9 -13    5.83    0.52
   9   2  13    5.96    0.37
  -2  -9 -13    5.62    0.68
   9   2  13    6.09    0.54
  -9   2  13    5.67    0.54
   2  -9 -13    5.27    0.71
   9   2  14   14.81    0.76
   9   2  14   16.17    0.99
  -9   2  14   16.07    1.00
  -2  -9 -14   14.97    1.17
   2  -9 -14   14.52    1.19
  -2   9 -14   13.58    0.88
   9   2  15   25.28    1.16
   9   2  15   25.09    1.40
   2  -9 -15   24.41    1.64
  -2  -9 -15   23.61    1.56
  -2   9 -15   21.94    1.27
   9   2  16   21.72    1.07
  -2  -9 -16   21.53    1.48
   2  -9 -16   19.60    1.47
   9   2  17   11.21    0.63
  -2  -9 -17   10.33    0.97
   2  -9 -17   10.38    1.01
   2   9 -17    7.89    0.44
   9   2  18    5.50    0.45
  -2   9 -18    5.82    0.71
   2  -9 -18    5.43    0.76
  -2  -9 -18    4.83    0.70
   2   9 -18    4.69    0.41
  -2   9 -19    0.08    0.35
   2  -9 -19   -0.37    0.49
  -2  -9 -19    0.12    0.48
   9   2  19    0.36    0.20
  -2   9 -20    5.45    0.72
   2  -9 -20    5.20    0.80
  -2  -9 -20    5.49    0.76
   9   2  20    4.88    0.49
  -2   9 -21   18.34    1.40
   9   2  21   16.84    1.02
   2  -9 -21   16.77    1.41
  -2  -9 -21   17.24    1.39
   9   2  22    2.02    0.40
   2  -9 -22    3.38    0.72
  -2  -9 -22    2.58    0.61
  -2   9 -22    3.42    0.63
   2  -9 -23    6.71    0.91
  -2  -9 -23    4.76    0.83
  -2   9 -23    7.51    0.90
   2  -9 -24    1.91    0.65
  -2  -9 -24    1.58    0.61
  -2   9 -24    2.31    0.62
   2  -9 -25    1.94    0.66
  -2  -9 -25    1.81    0.63
  -2   9 -25    2.67    0.67
  -2  -9 -26    1.94    0.69
  -2  -9 -27    7.95    1.07
   9   3 -27    1.31    0.56
  -9   3 -27    1.79    0.68
   9   3 -26   12.00    1.23
  -9   3 -26   11.44    1.26
   9   3 -25    3.05    0.70
  -9   3 -25    3.37    0.75
   9  -3 -25    3.23    0.73
   9  -3 -24    0.24    0.46
   9   3 -24    0.25    0.42
  -9   3 -24    0.68    0.50
   9   3 -23    2.34    0.57
  -9   3 -23    1.69    0.56
   9  -3 -23    1.29    0.68
  -9  -3 -22    9.17    0.77
  -9   3 -22    9.63    1.00
   9   3 -22    8.56    0.94
  -9   3 -21    2.62    0.57
   9  -3 -21    1.52    0.63
  -9  -3 -21    2.00    0.41
   9   3 -20    8.56    1.14
   9   3 -20   11.67    1.00
  -9   3 -20   10.78    1.02
  -9  -3 -20   11.33    0.81
   9   3 -19   12.11    1.30
   9   3 -19   14.74    1.12
  -9   3 -19   16.47    1.22
  -9  -3 -19   15.18    0.93
   9   3 -18   14.21    1.33
  -9   3 -18   14.62    1.14
   9   3 -18   15.45    1.12
  -9  -3 -18   14.34    0.89
   9  -3 -17    9.70    0.97
   9   3 -17   10.83    1.14
   9   3 -17   11.21    0.93
  -9   3 -17   11.05    0.96
  -9  -3 -17   11.55    0.76
   9  -3 -16   19.25    1.38
   9   3 -16   18.54    1.45
   9   3 -16   19.59    1.28
  -9   3 -16   18.74    1.30
  -9  -3 -16   20.08    1.08
   9  -3 -15   14.87    1.18
   9   3 -15   15.46    1.26
   9  -3 -15   14.45    1.36
   9   3 -15   15.65    1.07
  -9   3 -15   15.80    1.12
  -9  -3 -15   15.21    0.89
   9   3 -14   16.00    1.03
  -9   3 -14   15.64    1.06
   9  -3 -14   12.06    1.22
   9   3 -14   14.36    1.20
   9  -3 -14   13.96    1.11
  -3   9  14   14.30    1.23
   3   9  14   15.86    1.26
   9  -3 -14   11.86    1.38
   9   3 -14   15.49    1.35
  -9  -3 -14   15.12    0.83
   9   3 -13   28.39    1.69
   9  -3 -13   25.54    1.76
   9  -3 -13   23.57    1.52
   3   9  13   22.70    1.45
   9   3 -13   25.89    1.76
   9  -3 -13   29.92    2.06
  -9   3 -13   24.36    1.43
   9   3 -13   23.89    1.39
  -9  -3 -13   24.60    1.19
   9   3 -12   38.70    2.02
   9  -3 -12   28.33    1.93
   9  -3 -12   33.77    1.86
   3   9  12   27.88    1.75
   9  -3 -12   38.52    2.34
   9   3 -12   39.97    2.18
   9   3 -12   34.09    1.73
  -9   3 -12   32.49    1.75
  -9  -3 -12   33.83    1.51
  -9   3 -11    6.48    0.56
   9  -3 -11    4.93    0.73
   9  -3 -11    5.39    0.61
  -3   9  11    5.50    0.66
   3   9  11    5.22    0.58
   9   3 -11    4.98    0.78
   9  -3 -11    4.58    0.90
  -9  -3 -11    5.66    0.38
   9   3 -10   16.74    1.26
   9  -3 -10   15.61    1.36
   3   9  10   13.36    0.97
  -3   9  10   12.83    1.03
   9  -3 -10   14.75    1.03
   9   3 -10   17.20    1.17
   9  -3 -10   13.50    1.12
  -9   3 -10   14.60    0.92
   9  -3  -9   18.83    1.37
   9   3  -9   25.84    1.48
  -3   9   9   18.78    1.29
   9  -3  -9   22.02    1.28
   3   9   9   18.90    1.21
   9  -3  -9   21.60    1.64
   9   3  -9   23.05    1.51
  -9   3  -9   21.71    1.15
  -9   3  -9   20.33    1.07
   9  -3  -8    1.04    0.41
  -9   3  -8    0.52    0.19
   9  -3  -8    1.33    0.51
   9   3  -8    1.13    0.19
  -9   3  -8    0.68    0.19
  -3   9   8    0.63    0.32
   9  -3  -8    1.09    0.29
   3   9   8    0.70    0.26
  -3   9   7   17.84    1.18
   3   9   7   17.55    1.09
  -9   3  -7   18.40    0.88
  -9   3  -7   17.19    0.89
   9   3  -7   19.17    0.94
  -9   3  -7   17.90    0.95
  -9   3  -6   38.02    1.72
  -3   9   6   40.11    2.08
   3   9   6   37.58    1.94
  -9   3  -6   40.83    1.73
   9   3  -6   43.09    1.77
  -9   3  -6   41.54    1.78
  -9   3  -6   35.27    2.30
   9  -3  -6   32.33    2.06
  -9   3  -5    4.79    0.75
   9  -3  -5    5.08    0.65
   9   3  -5    5.74    0.38
  -9   3  -5    6.08    0.40
  -9   3  -5    5.25    0.38
   3   9   5    5.14    0.54
  -3   9   5    6.14    0.62
  -9   3  -5    5.55    0.39
  -9   3  -4   16.55    1.36
   9  -3  -4   14.01    1.19
  -9   3  -4   18.22    0.85
   9   3  -4   17.25    0.83
  -3   9   4   18.49    1.16
  -9   3  -4   16.62    0.84
   3   9   4   18.21    1.07
   9  -3  -3   21.52    1.17
  -3   9   3   24.13    1.37
  -9   3  -3   20.41    1.03
   3  -9   3   18.82    1.18
   9  -3  -3   16.67    1.35
  -9   3  -3   22.37    1.60
  -9   3  -3   22.22    0.99
   3  -9   2    0.25    0.27
   9  -3  -2    0.39    0.20
   3   9   2    0.27    0.25
  -9   3  -2    0.17    0.15
   3  -9   1    5.16    0.57
  -9   3  -1    4.97    0.77
  -9   3  -1    4.73    0.38
   3   9   1    5.76    0.59
   9  -3  -1    5.00    0.47
  -3   9   1    5.20    0.59
  -9   3   0  119.94    4.65
  -3   9   0  112.22    4.94
   9  -3   0  111.13    4.68
   3   9   0  107.57    4.87
   3  -9   0  111.36    4.94
   3  -9  -1    6.81    0.71
  -9  -3   1   10.05    0.90
  -9  -3   1   10.40    1.03
  -9   3   1    6.30    0.82
  -3  -9  -1    6.11    0.51
  -9  -3   1    7.39    0.47
   3   9  -1    6.85    0.66
   9   3   2    0.64    0.14
  -9   3   2    0.17    0.09
   3  -9  -2    0.03    0.34
  -9   3   2    0.25    0.39
  -3   9  -2    0.18    0.20
  -9  -3   2    0.49    0.13
  -3   9  -2   -0.03    0.29
   3   9  -2    0.03    0.29
   3   9  -3   26.24    1.42
  -9  -3   3   24.48    1.18
  -3   9  -3   21.41    1.43
  -9   3   3   24.94    1.64
  -9   3   3   26.55    1.14
   9   3   3   23.00    1.14
  -9  -3   4   18.10    0.90
   3   9  -4   17.20    1.08
  -9   3   4   17.59    1.36
   3  -9  -4   17.14    1.21
  -3   9  -4   15.91    1.15
   3  -9  -4   16.01    1.20
  -9  -3   4   20.44    1.40
  -9   3   4   18.62    1.33
  -9   3   4   16.36    0.84
   9   3   4   15.71    0.84
  -9  -3   5    8.43    0.55
   3   9  -5    7.43    0.66
  -9   3   5    8.70    0.98
   3  -9  -5    8.27    0.83
  -3   9  -5    7.76    0.75
  -9  -3   5   10.82    0.98
  -9   3   5    9.38    0.90
   9   3   5    7.99    0.53
  -9   3   5    7.91    0.52
   3  -9  -6   38.16    1.95
   3   9  -6   31.87    1.78
   3  -9  -6   37.82    2.10
  -3  -9  -6   36.08    2.00
  -9  -3   6   41.17    1.77
  -9   3   6   37.84    1.72
   9   3   6   37.20    1.73
  -3   9  -7   16.16    1.10
  -9  -3   7   19.15    0.99
  -3  -9  -7   16.81    1.18
   3  -9  -7   19.24    1.28
   3   9  -7   15.09    1.01
  -3   9  -7   19.21    1.07
   3  -9  -7   18.02    1.15
  -9   3   7   18.10    0.95
   9   3   7   17.37    0.96
  -3   9  -8    1.16    0.32
  -9  -3   8    1.58    0.26
  -3  -9  -8    0.75    0.32
   3  -9  -8    1.72    0.39
  -9  -3   8    1.82    0.48
  -3   9  -8    1.13    0.32
   3  -9  -8    1.95    0.42
   3   9  -8    1.28    0.30
  -9   3   8    1.44    0.24
   9   3   8    1.63    0.25
  -3   9  -9   15.63    0.99
  -3   9  -9   17.00    1.09
   3  -9  -9   16.11    1.18
  -3  -9  -9   16.47    1.15
   3   9  -9   14.01    0.97
  -9   3   9   18.31    0.96
   9   3   9   15.92    0.94
  -3   9 -10   13.52    0.88
  -3   9 -10   12.52    0.92
   3  -9 -10   13.76    1.07
  -3  -9 -10   12.96    1.00
  -9   3  10   13.42    0.81
   3   9 -10   10.45    0.87
   9   3  10   11.85    0.79
  -3   9 -11    3.11    0.45
  -3   9 -11    3.38    0.46
   9   3  11    2.43    0.17
  -3  -9 -11    2.93    0.52
   3  -9 -11    3.05    0.54
  -9   3  11    3.06    0.37
   9   3  11    2.65    0.36
  -3   9 -12   30.00    1.53
  -3   9 -12   30.16    1.63
   9   3  12   27.49    1.22
  -3  -9 -12   28.66    1.70
  -9   3  12   28.81    1.49
   9   3  12   28.53    1.51
   3  -9 -12   27.96    1.76
  -3   9 -13   21.71    1.28
  -3   9 -13   22.76    1.39
   9   3  13   23.24    1.03
  -3  -9 -13   23.02    1.48
   9   3  13   22.42    1.29
  -9   3  13   23.25    1.30
   3  -9 -13   21.56    1.53
  -3   9 -14   13.36    0.93
   9   3  14   13.67    0.70
  -3  -9 -14   13.39    1.08
  -9   3  14   13.80    0.93
   9   3  14   13.69    0.93
   3  -9 -14   13.52    1.14
   9   3  15   14.65    0.76
   9   3  15   14.42    0.99
  -9   3  15   14.68    0.98
  -3  -9 -15   15.18    1.15
   3  -9 -15   13.38    1.17
  -3   9 -15   13.39    0.95
   9   3  16   17.41    0.91
  -3  -9 -16   17.35    1.31
   3  -9 -16   18.56    1.40
   9   3  16   18.88    1.18
  -9   3  16   18.43    1.16
   9   3  17   11.72    0.70
   9   3  17   11.94    0.92
  -9   3  17   12.79    0.94
  -3  -9 -17   12.79    1.08
   3  -9 -17   12.52    1.13
   9   3  18   11.57    0.70
  -3   9 -18   13.54    1.09
   3   9 -18   13.56    1.08
   9   3  18   11.34    0.90
  -9   3  18   11.80    0.93
  -3  -9 -18   12.83    1.09
   3  -9 -18   12.46    1.14
   3   9 -18    9.62    0.54
   3   9 -19   16.77    1.26
  -3   9 -19   16.37    1.27
  -3  -9 -19   14.55    1.25
   3  -9 -19   17.30    1.39
   9   3  19   14.87    0.89
   3   9 -20   13.26    1.12
  -3   9 -20   14.53    1.16
   3  -9 -20   11.88    1.19
  -3  -9 -20   11.90    1.09
   9   3  20   10.67    0.75
   3  -9 -21    3.53    0.72
  -3  -9 -21    3.50    0.66
   3   9 -21    3.76    0.65
  -3   9 -21    4.37    0.67
   9   3  21    3.02    0.41
  -3  -9 -22    9.22    1.00
   3  -9 -22    9.65    1.10
   3   9 -22    9.30    0.98
  -3   9 -22    9.63    1.02
   3   9 -23    2.78    0.62
  -3   9 -23    3.69    0.66
   3  -9 -23    2.54    0.65
  -3  -9 -23    2.88    0.66
   3   9 -24   -0.05    0.44
  -3   9 -24    0.05    0.56
   3  -9 -24    0.37    0.55
  -3  -9 -24    0.32    0.57
   3   9 -25    3.10    0.70
  -3   9 -25    3.31    0.70
   3  -9 -25    2.41    0.71
  -3  -9 -25    2.95    0.72
  -3  -9 -26   10.16    1.15
  -3  -9 -27    1.49    0.59
   9   4 -26    1.18    0.56
  -9   4 -26    1.29    0.61
   9   4 -25    6.18    0.91
  -9   4 -25    7.92    1.00
   9  -4 -24    0.76    0.56
  -9   4 -24    0.83    0.47
   9   4 -24    0.74    0.46
  -9   4 -23    9.09    1.01
   9   4 -23   10.02    1.02
   9   4 -22    3.13    0.58
   9  -4 -22    1.53    0.65
  -9  -4 -22    1.50    0.40
  -9   4 -22    3.29    0.62
  -9   4 -21   15.54    1.25
   9   4 -21   14.70    1.19
  -9  -4 -21   14.02    0.97
   9   4 -20    4.00    0.81
  -9   4 -20    3.67    0.64
   9   4 -20    4.89    0.68
   9  -4 -20    2.79    0.77
  -9  -4 -20    3.96    0.53
   9   4 -19    9.13    1.10
   9   4 -19   10.90    0.94
  -9   4 -19   11.27    0.98
  -9  -4 -19    9.66    0.75
   9   4 -18    1.47    0.62
   9   4 -18    1.85    0.44
  -9   4 -18    1.27    0.41
   9  -4 -18    1.18    0.52
  -9  -4 -18    1.49    0.34
   9   4 -17   20.64    1.57
   9   4 -17   20.07    1.32
  -9   4 -17   21.31    1.38
  -9  -4 -17   21.39    1.15
   9   4 -16    5.06    0.84
  -9   4 -16    5.67    0.64
   9   4 -16    5.73    0.61
  -9  -4 -16    5.72    0.51
   9   4 -15   36.93    2.08
   9  -4 -15   29.99    1.90
   9   4 -15   31.39    1.77
  -9   4 -15   34.12    1.84
  -9  -4 -15   32.24    1.59
  -9  -4 -14    1.65    0.30
   9   4 -14    1.91    0.35
  -9   4 -14    1.97    0.41
   9   4 -14    1.86    0.54
  -4   9  14    1.83    0.51
   4   9  14    1.22    0.45
   9  -4 -14    0.89    0.62
   9   4 -14    1.03    0.59
   9  -4 -14    2.62    0.93
   9  -4 -14    1.59    0.47
   9   4 -13   26.29    1.44
  -9   4 -13   25.22    1.45
   9  -4 -13   20.21    1.67
  -4   9  13   25.66    1.72
   4   9  13   24.93    1.49
   9   4 -13   26.30    1.78
   9  -4 -13   26.16    1.99
  -9  -4 -13   26.11    1.29
   9  -4 -13   25.03    1.59
   9   4 -12    9.00    0.68
  -9   4 -12    8.29    0.69
   9  -4 -12    6.16    0.87
   9   4 -12    9.17    0.92
  -4   9  12    8.18    0.81
   4   9  12    7.87    0.72
   9  -4 -12    9.47    1.16
   9   4 -12   10.07    0.98
  -9  -4 -12    8.54    0.56
   9  -4 -12    7.40    0.77
   9   4 -11   51.82    2.29
  -9   4 -11   47.57    2.29
   9  -4 -11   37.53    2.48
   9   4 -11   63.12    2.70
   4   9  11   43.23    2.33
  -4   9  11   45.35    2.47
   9   4 -11   53.36    2.69
   9  -4 -11   50.26    2.90
  -9  -4 -11   50.03    2.10
   9  -4 -11   46.54    2.42
  -9   4 -10    3.26    0.37
   9  -4 -10    3.04    0.58
  -4   9  10    2.69    0.49
   4   9  10    2.98    0.45
   9  -4 -10    2.39    0.74
   9   4 -10    3.36    0.61
   9  -4 -10    2.87    0.46
  -9   4 -10    2.88    0.38
   9  -4  -9   19.57    1.25
   9  -4  -9   16.39    1.32
   4   9   9   20.02    1.21
  -4   9   9   22.87    1.35
   9   4  -9   22.98    1.49
   9  -4  -9   20.60    1.62
  -9   4  -9   20.16    1.11
  -9   4  -9   20.23    1.10
  -9   4  -8    4.53    0.42
   9  -4  -8    3.25    0.60
  -9   4  -8    5.10    0.40
  -9   4  -8    4.53    0.42
   4   9   8    4.66    0.50
   9  -4  -8    4.66    0.53
  -9   4  -7   28.76    1.39
  -9   4  -7   27.37    1.88
  -9   4  -7   30.30    1.37
  -4   9   7   28.84    1.65
   9   4  -7   31.50    1.39
  -9   4  -7   28.55    1.39
   4   9   7   26.05    1.50
   9  -4  -7   29.17    1.55
  -9   4  -6    7.36    0.49
  -9   4  -6    7.15    0.49
  -9   4  -6    6.65    0.87
   9  -4  -6    4.88    0.70
   9  -4  -6    7.11    0.61
  -9   4  -6    6.72    0.49
   4   9   6    6.96    0.60
  -9   4  -5   43.08    2.45
   4   9   5   41.60    2.00
  -4   9   5   43.82    2.16
  -9   4  -5   41.73    1.83
   9  -4  -4    4.12    0.65
  -9   4  -4    5.36    0.78
  -4  -9   4    3.83    0.29
   4   9   4    4.34    0.46
  -4   9   4    4.93    0.57
  -9   4  -4    4.73    0.37
  -9   4  -3   33.62    2.07
  -4   9   3   34.96    1.80
  -9   4  -3   30.68    1.49
   4   9   3   32.58    1.66
  -9   4  -2    4.66    0.77
   4  -9   2    4.22    0.55
   4   9   2    4.71    0.50
  -9   4  -2    4.93    0.41
   4  -9   1   52.37    2.64
  -9   4  -1   53.56    2.97
  -9   4  -1   52.48    2.36
  -4   9   1   54.96    2.64
   9  -4  -1   55.37    2.48
   4   9   1   57.27    2.58
   4  -9   0   12.09    1.00
  -9   4   0   13.30    1.23
  -9   4   0   12.38    0.76
  -9   4   0    9.84    1.08
  -4  -9   0   10.18    0.80
   9  -4   0   12.26    0.81
   4   9   0   13.27    0.92
   4  -9  -1   57.79    2.77
  -9   4   1   53.82    2.42
  -4  -9  -1   47.54    2.46
  -9   4   1   43.57    2.79
  -9   4   1   57.41    3.04
  -4   9  -1   45.26    2.40
  -4   9  -1   58.80    2.71
   9   4   1   63.68    2.32
   4   9  -1   54.31    2.64
   4   9  -2    5.38    0.53
   4  -9  -2    4.36    0.63
  -9   4   2    6.36    0.88
  -9  -4   2    9.39    1.05
   9   4   2    5.09    0.32
  -4   9  -2   10.20    0.84
  -9   4   2    4.34    0.82
  -4   9  -2    3.70    0.53
  -9   4   2    4.94    0.45
   4   9  -3   36.68    1.89
  -9  -4   3   41.21    1.74
  -4   9  -3   36.68    2.01
   4  -9  -3   35.73    2.06
  -9   4   3   36.13    2.26
  -9   4   3   28.15    2.05
  -9  -4   3   48.98    2.39
   9   4   3   37.99    1.56
  -9   4   4    5.51    0.43
   9   4   4    5.78    0.44
   9   4   4    4.91    0.28
   4  -9  -4    4.29    0.61
  -9   4   4    7.43    0.90
  -4   9  -4    4.45    0.60
  -9  -4   4    7.71    0.85
  -9   4   4    6.81    0.89
  -9  -4   4    6.55    0.45
   4   9  -4    5.63    0.54
   4   9  -5   43.59    2.14
  -9  -4   5   47.75    1.97
  -4   9  -5   41.01    2.15
  -9   4   5   43.19    2.55
   4  -9  -5   39.66    2.29
  -4   9  -5   42.26    2.24
  -9   4   5   42.24    1.95
   9   4   5   39.14    1.94
  -4   9  -6    9.01    0.85
  -9  -4   6    9.84    0.62
   4   9  -6    8.80    0.72
  -9   4   6    9.00    0.61
   9   4   6    8.55    0.61
  -4   9  -6    8.10    0.74
   4  -9  -6    8.34    0.79
   4  -9  -6    8.93    0.91
  -4  -9  -7   27.45    1.62
  -4   9  -7   29.64    1.59
   4  -9  -7   30.77    1.87
   4  -9  -7   31.57    1.71
   4   9  -7   23.33    1.47
   4   9  -7   29.47    1.58
  -9  -4   7   33.35    1.47
  -4   9  -7   27.40    1.56
  -9   4   7   28.67    1.43
   9   4   7   27.03    1.43
  -4   9  -8    4.25    0.49
  -9  -4   8    5.19    0.45
   4   9  -8    4.06    0.47
  -4   9  -8    4.51    0.54
  -4  -9  -8    4.26    0.56
   4  -9  -8    3.67    0.70
   4   9  -8    3.37    0.47
   4  -9  -8    3.43    0.61
  -9   4   8    3.60    0.38
   9   4   8    4.14    0.42
  -4   9  -9   17.72    1.13
  -9  -4   9   20.88    1.08
  -4   9  -9   17.76    1.16
   4   9  -9   18.21    1.14
   4  -9  -9   16.37    1.24
  -4  -9  -9   18.41    1.22
   4   9  -9   14.05    1.08
   4  -9  -9   20.17    1.33
   9   4   9   17.78    1.05
  -9   4   9   18.12    1.05
   4  -9 -10    3.48    0.57
  -4   9 -10    2.98    0.49
  -9  -4  10    3.81    0.42
  -4   9 -10    2.57    0.41
  -4  -9 -10    3.83    0.54
   4   9 -10    2.55    0.48
   4  -9 -10    3.19    0.60
  -9   4  10    2.98    0.38
   9   4  10    3.27    0.39
   4  -9 -11   48.10    2.57
  -4   9 -11   48.18    2.39
  -9  -4  11   57.68    2.38
  -4   9 -11   48.26    2.39
  -4  -9 -11   49.67    2.49
   4   9 -11   40.61    2.34
   4  -9 -11   52.20    2.60
  -9   4  11   45.95    2.28
   9   4  11   49.08    2.32
   4  -9 -12    7.70    0.83
  -4   9 -12    6.66    0.71
  -4   9 -12    8.34    0.73
  -9  -4  12    9.61    0.72
  -4  -9 -12    8.83    0.85
   4   9 -12    6.73    0.76
  -9   4  12    8.28    0.68
   9   4  12    8.45    0.68
   4  -9 -13   19.48    1.45
  -4   9 -13   20.53    1.30
  -4   9 -13   22.42    1.34
  -9  -4  13   25.38    1.36
  -4  -9 -13   23.20    1.45
   4   9 -13   18.02    1.39
  -9   4  13   21.14    1.26
   9   4  13   22.13    1.28
  -4   9 -14    0.83    0.37
  -9  -4  14    0.79    0.30
  -4  -9 -14    0.71    0.39
  -9   4  14    1.22    0.32
   9   4  14    1.22    0.30
   4  -9 -14    0.52    0.42
  -4   9 -15   27.46    1.69
  -9  -4  15   36.43    1.84
   9   4  15   31.08    1.72
  -9   4  15   31.61    1.72
   4  -9 -15   30.20    1.95
  -4  -9 -15   37.26    1.95
  -9   4  16    4.01    0.52
   9   4  16    4.36    0.54
   4  -9 -16    4.93    0.74
  -4  -9 -16    5.22    0.69
  -9   4  17   18.68    1.25
  -4   9 -17   24.06    1.50
   9   4  17   19.64    1.27
  -4  -9 -17   18.91    1.39
   4  -9 -17   19.18    1.48
   4   9 -18    2.15    0.45
  -9   4  18    1.81    0.40
  -4   9 -18    2.45    0.50
   9   4  18    1.75    0.41
   4  -9 -18    2.15    0.61
  -4  -9 -18    2.54    0.55
   4   9 -19    8.61    0.91
   4  -9 -19    9.21    1.06
  -4  -9 -19   10.65    1.01
  -4   9 -20    5.30    0.71
   4   9 -20    4.14    0.64
   4  -9 -20    3.37    0.71
  -4  -9 -20    3.95    0.68
   9   4  21   14.11    0.91
  -4   9 -21   16.27    1.32
   4   9 -21   15.96    1.28
   4  -9 -21   13.65    1.32
  -4  -9 -21   17.75    1.32
   4   9 -22    2.17    0.55
  -4   9 -22    2.73    0.60
   4  -9 -22    2.29    0.66
  -4  -9 -22    2.82    0.64
   4  -9 -23    9.92    1.15
  -4  -9 -23   11.16    1.08
   4   9 -23    9.47    1.03
  -4   9 -23   10.65    1.12
   4   9 -24    0.71    0.43
  -4   9 -24    0.96    0.52
   4  -9 -24    1.51    0.59
  -4  -9 -24    0.55    0.54
  -4  -9 -25    8.19    1.00
   4   9 -25    9.03    1.04
  -4   9 -25    8.36    1.04
  -4  -9 -26    1.49    0.62
  -4  -9 -27   10.71    1.17
   9   5 -26   21.65    1.75
  -9   5 -26   24.70    1.84
  -9   5 -25   -0.32    0.54
   9   5 -24    8.28    1.00
  -9   5 -24    9.51    1.08
   9  -5 -24    8.34    1.04
  -9   5 -23   -0.20    0.49
   9   5 -23    0.24    0.41
   9  -5 -23   -0.45    0.59
  -9   5 -22    0.28    0.41
   9   5 -22   -0.22    0.43
  -9  -5 -22   -0.21    0.39
   9  -5 -22   -0.44    0.59
   9   5 -21   -0.04    0.43
  -9   5 -21    0.35    0.33
  -9  -5 -21   -0.23    0.41
   9  -5 -21    0.14    0.44
  -9   5 -20   33.56    1.86
   9   5 -20   31.31    1.79
  -9  -5 -20   30.11    1.54
   9   5 -19    0.49    0.29
  -9   5 -19    0.28    0.32
  -9  -5 -19   -0.19    0.35
   9  -5 -19   -0.04    0.45
   9   5 -19    0.05    0.53
   9   5 -18   24.06    1.48
  -9   5 -18   26.68    1.56
  -9  -5 -18   24.53    1.30
   9   5 -18   24.16    1.68
   9   5 -17    0.10    0.26
  -9   5 -17    0.17    0.27
  -9  -5 -17   -0.13    0.29
   9  -5 -17    0.04    0.44
   9   5 -17    0.13    0.46
  -9   5 -16    2.39    0.43
   9   5 -16    1.59    0.37
  -9  -5 -16    1.58    0.35
   9   5 -16    1.42    0.57
   9   5 -15    1.22    0.31
  -9   5 -15    1.32    0.35
   9   5 -15    0.73    0.48
  -9  -5 -15    1.28    0.31
   9  -5 -15    0.88    0.40
   9   5 -14   36.05    1.89
  -9   5 -14   36.50    1.93
   9   5 -14   36.09    2.11
   9  -5 -14   33.00    2.44
   9   5 -14   35.82    2.24
   5   9  14   35.37    2.15
  -5   9  14   37.58    2.18
   9  -5 -14   32.69    2.04
  -9  -5 -14   39.65    1.79
  -9  -5 -13    0.31    0.24
   9   5 -13    0.98    0.28
  -9   5 -13    0.77    0.27
  -5   9  13    1.00    0.46
   5   9  13    0.39    0.35
   9  -5 -13    0.55    0.65
   9   5 -13    1.22    0.47
   9  -5 -13    0.46    0.39
   9  -5 -12   65.32    3.33
   9  -5 -12   58.17    3.46
   9   5 -12   74.14    3.55
   9  -5 -12   69.59    3.82
  -9  -5 -12   74.82    3.04
   9   5 -12   75.78    3.20
  -9   5 -12   70.11    3.19
  -5   9  12   69.45    3.40
   5   9  12   67.30    3.21
  -9   5 -11    0.48    0.23
   9  -5 -11    0.57    0.43
   9   5 -11    0.40    0.47
   9  -5 -11    0.62    0.32
   9   5 -11    0.50    0.20
   9  -5 -11   -0.06    0.61
   5   9  11    0.39    0.26
  -5   9  11    0.34    0.32
  -9   5 -10    1.38    0.33
  -9   5 -10    1.88    0.28
   5   9  10    1.43    0.35
  -5   9  10    2.26    0.47
   9  -5 -10    1.41    0.67
   9  -5 -10    1.40    0.50
   9   5 -10    1.22    0.49
  -9   5 -10    2.02    0.31
   9   5 -10    2.00    0.30
   9  -5 -10    1.90    0.42
  -9   5  -9    0.66    0.26
  -9   5  -9    0.75    0.20
  -9   5  -9    0.44    0.50
   9  -5  -9   -0.04    0.44
  -5   9   9    1.08    0.37
   9  -5  -9    1.39    0.58
  -9   5  -9    0.79    0.21
   9  -5  -9    0.64    0.31
   5   9   9    0.96    0.28
  -9   5  -8   15.72    0.92
  -9   5  -8   13.69    1.26
   9  -5  -8   11.78    1.09
  -9   5  -8   14.98    0.85
  -5   9   8   13.23    1.01
  -9   5  -8   15.53    0.88
   5   9   8   13.77    0.92
   9  -5  -8   13.97    0.99
  -9   5  -7    0.36    0.17
  -9   5  -7    0.37    0.21
  -5   9   7    0.30    0.31
   9  -5  -7    0.28    0.27
   5   9   7    1.41    0.36
   9  -5  -7    0.27    0.37
  -9   5  -7    0.05    0.44
  -9   5  -6   81.54    3.37
  -9   5  -6   80.33    4.02
   9  -5  -6   81.20    3.55
  -5   9   6   85.63    3.70
   5   9   6   77.20    3.47
  -9   5  -6   86.08    3.43
   9  -5  -5    2.80    0.41
  -9   5  -5    2.45    0.31
  -5   9   5    2.25    0.43
  -9   5  -5    1.89    0.58
  -5  -9   5    1.41    0.22
  -9   5  -4    1.89    0.56
  -5  -9   4    1.58    0.23
   5   9   4    2.09    0.33
  -5   9   4    1.79    0.39
  -9   5  -4    2.39    0.30
  -9   5  -3    1.21    0.54
   5   9   3    0.98    0.27
  -9   5  -3    1.34    0.25
  -5   9   3    1.46    0.37
   5  -9   2    5.43    0.64
  -5   9   2    5.68    0.61
  -9   5  -2    5.70    0.48
   5   9   2    6.65    0.59
   5  -9   1    1.60    0.46
  -9   5  -1    2.24    0.59
  -9   5  -1    2.11    0.68
  -9   5  -1    1.70    0.27
  -5   9   1    2.51    0.43
   5   9   1    2.16    0.36
  -5   9   0  123.76    5.16
   5  -9   0  118.32    5.25
  -9   5   0  120.02    4.90
  -9   5   0  102.43    5.31
  -9  -5   0  166.22    5.80
  -9   5   0  129.94    5.66
  -5   9   0  100.71    4.93
  -5  -9   0  105.75    4.98
   5   9   0  142.84    5.17
   5   9  -1    1.88    0.32
   5  -9  -1    5.01    0.71
  -9   5   1    1.55    0.32
  -5  -9  -1    0.97    0.43
  -9   5   1    2.04    0.69
  -9   5   1    2.16    0.58
  -5   9  -1    1.86    0.50
  -9  -5   1    3.22    0.69
   9   5   1    2.33    0.25
  -5   9  -1    5.66    0.64
   5   9  -1    1.60    0.37
   5   9  -2    7.26    0.62
   5  -9  -2    6.22    0.75
  -9  -5   2    8.11    0.97
  -9   5   2    7.16    0.95
   5  -9  -2    6.79    0.74
  -5   9  -2    7.22    0.70
   9   5   2    7.39    0.46
  -9   5   2    8.27    0.92
  -9   5   2    6.95    0.56
   5  -9  -3    1.12    0.38
  -5   9  -3    1.05    0.35
  -9   5   3    1.40    0.27
   5   9  -3    1.51    0.29
  -9   5   3    1.33    0.51
   5  -9  -3    1.42    0.44
  -9   5   3    0.49    0.48
  -9  -5   3    1.46    0.55
   9   5   3    1.48    0.18
  -5   9  -4    2.08    0.46
  -9   5   4    8.24    0.66
   5   9  -4    2.71    0.38
  -9   5   4   28.40    1.78
  -5   9  -4    2.13    0.48
   5  -9  -4    2.36    0.52
  -9   5   4   28.79    1.47
  -9  -5   4    3.03    0.64
   9   5   4    3.01    0.26
   9   5   5    1.89    0.21
  -5   9  -5    1.91    0.44
  -9  -5   5    2.61    0.31
   5   9  -5    1.94    0.33
  -5   9  -5    1.77    0.47
   5  -9  -5    1.86    0.52
  -9   5   6   89.93    3.93
   9   5   6   92.51    3.97
  -5   9  -6   88.28    4.18
   5   9  -6   88.20    4.03
   9   5   6   91.39    3.66
   5  -9  -6   86.24    4.30
  -5   9  -6   91.87    4.17
  -9   5   7    0.12    0.16
   9   5   7    0.55    0.22
  -5   9  -7    0.66    0.41
   5  -9  -7   -0.36    0.50
  -9  -5   7    0.44    0.16
   5   9  -7    0.44    0.20
   9   5   7    0.30    0.09
  -5   9  -7    0.56    0.24
  -5   9  -7    0.27    0.31
   5   9  -8   12.99    0.90
  -5   9  -8   12.11    1.01
   5  -9  -8   11.11    1.06
   5   9  -8    8.19    0.84
   5  -9  -8   13.46    1.19
  -5  -9  -8   11.81    0.93
  -5   9  -8   12.34    1.02
   9   5   8   12.81    0.59
  -9  -5   8   15.91    0.86
  -5   9  -8   12.23    0.87
  -9   5   8   12.70    0.84
   9   5   8   13.18    0.85
  -5   9  -9    0.52    0.23
  -9  -5   9    0.93    0.24
  -5  -9  -9    0.58    0.32
  -5   9  -9    0.60    0.38
   5  -9  -9    0.67    0.49
   5   9  -9    0.89    0.40
   5  -9  -9    0.50    0.48
   9   5   9    0.91    0.24
  -9   5   9    0.78    0.24
  -5   9 -10    2.17    0.37
  -9  -5  10    2.49    0.37
  -5   9 -10    2.12    0.47
  -5  -9 -10    1.51    0.40
   5  -9 -10    1.62    0.60
   5   9 -10    1.84    0.46
   5  -9 -10    2.97    0.58
   9   5  10    2.12    0.33
  -9   5  10    2.59    0.37
  -9  -5  11    0.41    0.24
  -5   9 -11    0.36    0.24
  -5   9 -11    0.43    0.39
  -5  -9 -11    0.83    0.37
   5   9 -11    0.30    0.40
   5  -9 -11   -0.08    0.53
  -9   5  11    0.22    0.24
   9   5  11    0.37    0.22
  -5   9 -12   64.02    3.09
  -9  -5  12   80.71    3.16
  -5   9 -12   60.05    3.15
  -5  -9 -12   69.38    3.23
   5  -9 -12   72.36    3.68
   5   9 -12   56.19    3.15
   5  -9 -12   76.31    3.52
  -9   5  12   66.71    3.08
   9   5  12   63.42    3.08
  -5   9 -13   -0.15    0.46
  -5   9 -13    0.65    0.28
  -9  -5  13    0.80    0.30
  -5  -9 -13    0.19    0.38
   5   9 -13    0.10    0.51
   5  -9 -13    0.13    0.58
  -9   5  13    0.76    0.27
   9   5  13    0.38    0.24
   5  -9 -14   30.60    1.95
  -5   9 -14   28.61    1.78
  -9  -5  14   36.52    1.87
  -9   5  14   32.62    1.76
   9   5  14   34.19    1.78
   5   9 -14   27.80    1.89
   5  -9 -14   33.77    2.11
  -5  -9 -14   33.05    1.87
  -5  -9 -15    1.02    0.42
  -9   5  15    1.83    0.36
   9   5  15    0.66    0.29
   5   9 -15    0.29    0.57
   5  -9 -15    1.32    0.49
  -5   9 -15    0.67    0.42
  -5  -9 -16    2.65    0.52
  -9   5  16    2.17    0.40
   9   5  16    2.25    0.41
   5   9 -16    1.08    0.59
   5  -9 -16    2.04    0.55
  -5   9 -16    0.83    0.47
  -5  -9 -17   -0.22    0.39
   5   9 -17    0.04    0.25
  -5   9 -17    0.43    0.39
   5   9 -17    0.05    0.62
   5  -9 -17   -0.09    0.45
  -9   5  17   -0.03    0.30
   9   5  17   -0.12    0.28
   5   9 -18   25.40    1.65
  -5   9 -18   27.44    1.73
  -5  -9 -18   26.82    1.68
   5  -9 -18   24.23    1.78
  -5   9 -19    0.72    0.33
   5   9 -19    0.64    0.34
  -5  -9 -19    0.15    0.37
   5  -9 -19   -0.20    0.45
   5   9 -20   31.44    1.97
  -5   9 -20   34.58    2.07
   5  -9 -20   31.29    2.12
  -5  -9 -20   31.50    1.94
   5   9 -21   -0.04    0.35
  -5   9 -21   -0.05    0.39
   5  -9 -21    0.26    0.53
  -5  -9 -21   -0.29    0.48
   5   9 -22    1.11    0.44
  -5   9 -22    0.69    0.40
   5  -9 -22    0.05    0.62
  -5  -9 -22   -0.13    0.50
   5   9 -23    0.05    0.39
  -5   9 -23    0.10    0.41
   5  -9 -23   -0.22    0.59
  -5  -9 -23   -0.22    0.45
   5  -9 -24    9.39    1.14
  -5  -9 -24    8.54    1.00
   5   9 -24    9.55    1.05
  -5   9 -24   10.38    1.13
  -5  -9 -25   -0.46    0.61
  -5  -9 -26   23.02    1.69
  -5  -9 -27   -0.33    0.56
  -9   6 -25    7.44    1.01
   9   6 -25    7.74    0.97
  -9   6 -24    0.31    0.51
   9   6 -24    0.39    0.44
   9  -6 -23    8.51    1.09
   9   6 -23    9.68    1.02
  -9   6 -23   10.50    1.09
   9  -6 -22    0.87    0.54
  -9   6 -22    1.49    0.50
   9   6 -22    1.29    0.47
  -9  -6 -21   23.30    1.42
   9  -6 -21   21.18    1.68
  -9   6 -21   26.38    1.71
   9   6 -21   23.73    1.61
   9   6 -20    2.39    0.51
  -9   6 -20    2.93    0.54
   9  -6 -20    1.75    0.60
  -9  -6 -20    2.59    0.47
   9   6 -19    3.83    0.57
  -9   6 -19    4.71    0.68
  -9  -6 -19    4.26    0.55
   9  -6 -19    3.39    0.72
   9   6 -18    6.57    0.71
  -9   6 -18    6.62    0.74
  -9  -6 -18    6.71    0.65
   9  -6 -18    6.83    0.87
   9   6 -18    4.58    0.81
   9   6 -17   24.22    1.48
  -9   6 -17   24.20    1.52
  -9  -6 -17   24.82    1.39
   9  -6 -17   22.50    1.62
   9   6 -17   19.76    1.56
  -9  -6 -16    1.95    0.40
   9  -6 -16    2.30    0.55
   9   6 -16    1.72    0.40
  -9   6 -16    1.49    0.36
  -9  -6 -15   27.56    1.45
  -9   6 -15   25.04    1.54
   9   6 -15   28.29    1.58
   9  -6 -15   25.37    1.70
   9  -6 -14    3.57    0.60
  -6   9  14    2.85    0.59
   6   9  14    3.94    0.65
  -9   6 -14    3.66    0.48
   9   6 -14    3.25    0.76
   9   6 -14    3.79    0.48
   9  -6 -14    2.46    0.92
  -9  -6 -14    3.25    0.43
   9  -6 -13   12.18    1.09
   9   6 -13   13.03    1.23
   9  -6 -13   11.17    1.43
  -6   9  13   14.61    1.19
   6   9  13   15.03    1.21
  -9   6 -13   14.37    1.00
   9   6 -13   14.88    0.98
  -9  -6 -13   15.02    0.92
   9  -6 -12    1.39    0.45
   6   9  12    2.35    0.40
   9   6 -12    3.18    0.67
   9  -6 -12    0.72    0.71
   9   6 -12    2.16    0.36
  -9   6 -12    2.42    0.39
  -9  -6 -12    1.64    0.32
  -9   6 -11   35.54    1.83
  -9   6 -11   35.18    1.70
   9  -6 -11   29.78    2.06
  -9   6 -11   29.20    2.11
   6   9  11   32.23    1.76
  -6   9  11   35.58    1.96
   9  -6 -11   33.11    2.30
   9   6 -11   32.97    2.02
   9   6 -11   38.53    1.79
  -9   6 -11   36.02    1.78
   9  -6 -11   31.54    1.90
  -9   6 -10    1.23    0.33
  -9   6 -10    1.38    0.26
  -9   6 -10    0.89    0.50
  -6   9  10    0.81    0.37
   6   9  10    0.79    0.30
   9  -6 -10    0.11    0.67
   9  -6 -10    0.63    0.50
   9   6 -10    1.97    0.52
  -9   6 -10    1.19    0.26
   9  -6 -10    1.89    0.43
  -9   6  -9   24.30    1.22
  -6   9   9   23.23    1.43
   6   9   9   22.95    1.28
   9  -6  -9   18.28    1.48
  -9   6  -9   20.43    1.63
  -9   6  -9   21.63    1.28
   9  -6  -9   21.89    1.39
  -9   6  -8    2.70    0.33
  -6   9   8    1.88    0.42
  -9   6  -8    2.36    0.63
  -9   6  -8    2.36    0.37
   6   9   8    3.23    0.42
   9  -6  -8    2.56    0.46
  -9   6  -7   26.73    1.37
  -9   6  -7   26.07    1.86
  -6   9   7   27.22    1.58
   6   9   7   27.13    1.44
   9  -6  -7   26.49    1.54
  -9   6  -7   27.75    1.45
  -9   6  -6   11.49    1.14
  -6   9   6   11.54    0.90
  -6  -9   6    8.61    0.60
  -9   6  -6   10.78    0.73
   9  -6  -6   10.74    0.84
   6   9   6   10.50    0.73
  -6   9   5   35.84    1.88
  -9   6  -5   38.46    1.73
   6   9   5   35.37    1.70
   9  -6  -5   36.38    1.85
  -9   6  -5   39.75    2.31
  -6   9   4    6.38    0.67
   6   9   4    4.85    0.48
  -9   6  -4    5.40    0.48
   9  -6  -4    5.34    0.59
  -9   6  -4    5.94    0.88
  -6  -9   4    4.42    0.43
  -9   6  -3   17.03    0.94
  -6   9   3   14.62    1.03
  -9   6  -3   15.91    1.39
   6   9   3   14.44    0.92
   9  -6  -3   14.52    1.02
  -9   6  -2    2.44    0.71
  -9   6  -2    1.90    0.31
  -6   9   2    1.97    0.41
   6   9   2    1.54    0.32
   9  -6  -2    1.13    0.51
   6  -9   1   42.46    2.33
  -6   9   1   43.72    2.20
  -9   6  -1   49.95    2.71
  -9   6  -1   45.76    2.49
  -6  -9   1   47.97    2.26
   6   9   1   45.67    2.12
   6   9   0    8.99    0.73
   9   6   0    9.83    0.63
   6   9   0    8.63    0.66
   6  -9   0    7.29    0.83
  -6  -9   0    7.87    0.84
  -9   6   0    8.05    1.03
  -9   6   0    8.78    0.97
  -9  -6   0   11.83    1.16
  -6   9   0    5.80    0.78
  -6   9   0    7.99    0.74
  -9   6   0    8.20    0.63
   6   9  -1   40.44    1.99
   6  -9  -1   37.18    2.24
  -9   6   1   38.96    1.93
  -6   9  -1   45.59    2.24
  -9   6   1   41.48    2.49
  -6  -9  -1   35.80    2.10
  -9   6   1   35.65    2.30
  -6   9  -1   39.35    2.09
   6   9  -1   44.96    2.12
   9   6   1   41.83    1.85
   6   9  -2    2.03    0.34
   6  -9  -2    1.60    0.54
  -9   6   2    2.35    0.35
  -9   6   2    2.30    0.66
  -6   9  -2    2.01    0.61
  -9  -6   2    2.42    0.67
  -9   6   2    2.06    0.58
   9   6   2    2.05    0.26
  -6   9  -2    2.73    0.46
   6  -9  -2    2.29    0.47
   6  -9  -3   14.83    1.17
  -6   9  -3   16.01    1.11
   6   9  -3   16.47    1.00
   6  -9  -3   13.50    1.18
  -6   9  -3   22.76    1.41
  -9   6   3   15.93    1.40
   9   6   3   15.62    0.82
  -9  -6   3   21.79    1.46
  -9   6   3   12.10    1.18
  -9   6   3   14.38    0.95
   6  -9  -4    5.39    0.77
  -6   9  -4    5.07    0.62
   6   9  -4    3.97    0.46
   9   6   4    4.51    0.34
  -9   6   4    4.97    0.50
  -6   9  -4    4.63    0.66
   6  -9  -4    3.56    0.68
  -9  -6   4    5.15    0.75
  -9   6   4    3.79    0.68
   9   6   4    4.53    0.36
   6   9  -5   37.33    1.93
   9   6   5   40.27    1.69
   6  -9  -5   35.33    2.20
  -6   9  -5   37.02    2.13
  -9   6   5   36.42    1.90
   9   6   5   40.08    1.71
   6  -9  -5   39.95    2.19
  -6   9  -5   37.72    2.06
   9   6   6   11.08    0.64
   6  -9  -6   10.74    1.07
  -6   9  -6   12.86    1.06
  -6   9  -6   10.86    0.94
   6   9  -6   10.92    0.81
   9   6   6   11.56    0.62
  -6   9  -7   26.90    1.72
  -9   6   7   26.19    1.46
   9   6   7   26.87    1.49
   9   6   7   27.31    1.25
   6  -9  -7   26.72    1.68
  -6   9  -7   28.29    1.66
  -6   9  -7   24.95    1.47
   9   6   7   26.43    1.22
  -9  -6   7   31.00    1.45
   6  -9  -7   26.99    1.83
  -9   6   8    3.12    0.42
   9   6   8    2.93    0.43
   6  -9  -8    2.86    0.62
  -6   9  -8    3.55    0.61
   6  -9  -8    3.14    0.67
  -6   9  -8    3.74    0.56
   6  -9  -8    3.34    0.56
  -6   9  -8    3.29    0.43
  -9  -6   8    3.29    0.40
  -9  -6   9   25.06    1.26
  -6   9  -9   21.79    1.26
  -6   9  -9   22.13    1.45
   6  -9  -9   21.40    1.54
   6  -9  -9   19.63    1.55
  -9   6   9   20.95    1.24
   9   6   9   21.25    1.26
  -6   9  -9   21.44    1.42
  -6  -9 -10    1.20    0.39
  -9  -6  10    2.02    0.35
  -6   9 -10    1.53    0.33
  -6   9 -10    0.83    0.45
   9   6  10    1.65    0.35
   6   9 -10    0.63    0.42
   6  -9 -10   -0.09    0.63
  -9   6  10    1.15    0.31
  -6   9 -11   32.93    2.01
  -6  -9 -11   36.53    1.96
   6  -9 -11   36.61    2.23
   6  -9 -11   36.83    2.30
  -6   9 -11   35.38    1.86
  -9  -6  11   39.92    1.87
  -9   6  11   36.32    1.88
   9   6  11   37.43    1.92
  -6   9 -12    3.41    0.46
  -9  -6  12    4.12    0.50
  -6   9 -12    3.38    0.65
  -6  -9 -12    3.37    0.51
   6  -9 -12    2.43    0.72
   6   9 -12    2.18    0.60
   6  -9 -12    3.11    0.76
  -9   6  12    3.14    0.44
   9   6  12    3.56    0.49
  -6   9 -13    9.33    0.98
  -6   9 -13   13.54    0.94
  -9  -6  13   14.05    0.96
  -6  -9 -13   14.05    1.04
   6   9 -13   10.45    1.08
   6  -9 -13   11.59    1.26
  -9   6  13   13.68    0.97
   9   6  13   12.53    0.94
[truncated: 476,242 more chars]
