# Supplementary material for: RE(III) 3-Furoate Complexes: Synthesis, Structure, and Corrosion Inhibiting Properties
Source: Molecules. 2022 Dec 13;27(24):8836. doi: 10.3390/molecules27248836 (PMC9784407; doi:10.3390/molecules27248836)
Supplement: Supplementary file 1 [file molecules-27-08836-s001.zip › xray files/12.cif]

data_vv3yb
_audit_creation_date               2022-10-11
_audit_creation_method
;
Olex2 1.3
(compiled 2020.11.12 svn.r5f609507 for OlexSys, GUI svn.r6408)
;
_shelx_SHELXL_version_number       '2018/3'
_audit_contact_author_address      ?
_audit_contact_author_email        ?
_audit_contact_author_name         ''
_audit_contact_author_phone        ?
_publ_contact_author_id_orcid      ?
_publ_section_references
;
Dolomanov, O.V., Bourhis, L.J., Gildea, R.J, Howard, J.A.K. & Puschmann, H.
 (2009), J. Appl. Cryst. 42, 339-341.

Sheldrick, G.M. (2015). Acta Cryst. A71, 3-8.

Sheldrick, G.M. (2015). Acta Cryst. C71, 3-8.
;
_chemical_name_common              ?
_chemical_name_systematic          ?
_chemical_formula_moiety           'C20 H12 Na O12 Yb'
_chemical_formula_sum              'C20 H12 Na O12 Yb'
_chemical_formula_weight           640.33
_chemical_absolute_configuration   ?
_chemical_melting_point            ?
loop_
  _atom_type_symbol
  _atom_type_description
  _atom_type_scat_dispersion_real
  _atom_type_scat_dispersion_imag
  _atom_type_scat_source
 'C' 'C' 0.0033 0.0016 'International Tables Vol C Tables 4.2.6.8 and 6.1.1.4'
 'H' 'H' 0.0000 0.0000 'International Tables Vol C Tables 4.2.6.8 and 6.1.1.4'
 'Na' 'Na' 0.0362 0.0249 'International Tables Vol C Tables 4.2.6.8 and 6.1.1.4'
 'O' 'O' 0.0106 0.0060 'International Tables Vol C Tables 4.2.6.8 and 6.1.1.4'
 'Yb' 'Yb' -0.3850 5.5486
 'International Tables Vol C Tables 4.2.6.8 and 6.1.1.4'

_shelx_space_group_comment
;
The symmetry employed for this shelxl refinement is uniquely defined
by the following loop, which should always be used as a source of
symmetry information in preference to the above space-group names.
They are only intended as comments.
;
_space_group_crystal_system        'tetragonal'
_space_group_IT_number             118
_space_group_name_H-M_alt          'P -4 n 2'
_space_group_name_Hall             'P -4 -2n'
loop_
  _space_group_symop_operation_xyz
 'x, y, z'
 '-x, -y, z'
 'y, -x, -z'
 '-y, x, -z'
 'x+1/2, -y+1/2, z+1/2'
 '-x+1/2, y+1/2, z+1/2'
 'y+1/2, x+1/2, -z+1/2'
 '-y+1/2, -x+1/2, -z+1/2'

_cell_length_a                     14.184(2)
_cell_length_b                     14.184(2)
_cell_length_c                     21.501(4)
_cell_angle_alpha                  90
_cell_angle_beta                   90
_cell_angle_gamma                  90
_cell_volume                       4326.0(15)
_cell_formula_units_Z              8
_cell_measurement_reflns_used      3815
_cell_measurement_temperature      100(2)
_cell_measurement_theta_max        25
_cell_measurement_theta_min        2
_shelx_estimated_absorpt_T_max     0.879
_shelx_estimated_absorpt_T_min     0.667
_exptl_absorpt_coefficient_mu      4.409
_exptl_absorpt_correction_T_max    0.4319
_exptl_absorpt_correction_T_min    0.3525
_exptl_absorpt_correction_type     multi-scan
_exptl_absorpt_process_details     'XDS (Kabsch, 1993)'
_exptl_absorpt_special_details     ?
_exptl_crystal_colour              colourless
_exptl_crystal_colour_primary      colourless
_exptl_crystal_density_diffrn      1.966
_exptl_crystal_density_meas        ?
_exptl_crystal_density_method      ?
_exptl_crystal_description         block
_exptl_crystal_F_000               2472
_exptl_crystal_size_max            0.1
_exptl_crystal_size_mid            0.05
_exptl_crystal_size_min            0.03
_exptl_transmission_factor_max     ?
_exptl_transmission_factor_min     ?
_diffrn_reflns_av_R_equivalents    0.0390
_diffrn_reflns_av_unetI/netI       0.0115
_diffrn_reflns_Laue_measured_fraction_full  0.992
_diffrn_reflns_Laue_measured_fraction_max  0.992
_diffrn_reflns_limit_h_max         16
_diffrn_reflns_limit_h_min         -16
_diffrn_reflns_limit_k_max         16
_diffrn_reflns_limit_k_min         -16
_diffrn_reflns_limit_l_max         24
_diffrn_reflns_limit_l_min         -25
_diffrn_reflns_number              49021
_diffrn_reflns_point_group_measured_fraction_full  0.993
_diffrn_reflns_point_group_measured_fraction_max  0.993
_diffrn_reflns_theta_full          25.035
_diffrn_reflns_theta_max           25.035
_diffrn_reflns_theta_min           1.894
_diffrn_ambient_temperature        100(2)
_diffrn_detector_area_resol_mean   ?
_diffrn_measured_fraction_theta_full  0.992
_diffrn_measured_fraction_theta_max  0.992
_diffrn_measurement_device_type    'ADSC Quantum 210r'
_diffrn_measurement_method         '\w scans'
_diffrn_radiation_monochromator    'Silicon Double Crystal'
_diffrn_radiation_type             Synchrotron
_diffrn_radiation_wavelength       0.71073
_diffrn_source                     'MX1 Beamline Australian Synchrotron'
_reflns_Friedel_coverage           0.835
_reflns_Friedel_fraction_full      0.994
_reflns_Friedel_fraction_max       0.994
_reflns_number_gt                  3803
_reflns_number_total               3815
_reflns_special_details
;
 Reflections were merged by SHELXL according to the crystal
 class for the calculation of statistics and refinement.
 
 _reflns_Friedel_fraction is defined as the number of unique
 Friedel pairs measured divided by the number that would be
 possible theoretically, ignoring centric projections and
 systematic absences.
;
_reflns_threshold_expression       'I > 2\s(I)'
_computing_cell_refinement         'XDS (Kabsch, 1993)'
_computing_data_collection         'BluIce (McPhillips, 2002)'
_computing_data_reduction          'XDS (Kabsch, 1993)'
_computing_molecular_graphics      'Olex2 1.3 (Dolomanov et al., 2009)'
_computing_publication_material    'Olex2 1.3 (Dolomanov et al., 2009)'
_computing_structure_refinement    'SHELXL 2018/3 (Sheldrick, 2015)'
_computing_structure_solution      'SHELXT 2018/2 (Sheldrick, 2018)'
_refine_diff_density_max           0.481
_refine_diff_density_min           -0.504
_refine_diff_density_rms           0.067
_refine_ls_abs_structure_details
;
 Flack x determined using 1718 quotients [(I+)-(I-)]/[(I+)+(I-)]
 (Parsons, Flack and Wagner, Acta Cryst. B69 (2013) 249-259).
;
_refine_ls_abs_structure_Flack     -0.004(2)
_refine_ls_extinction_coef         .
_refine_ls_extinction_method       none
_refine_ls_goodness_of_fit_ref     1.087
_refine_ls_hydrogen_treatment      constr
_refine_ls_matrix_type             full
_refine_ls_number_parameters       308
_refine_ls_number_reflns           3815
_refine_ls_number_restraints       14
_refine_ls_R_factor_all            0.0142
_refine_ls_R_factor_gt             0.0141
_refine_ls_restrained_S_all        1.093
_refine_ls_shift/su_max            0.001
_refine_ls_shift/su_mean           0.000
_refine_ls_structure_factor_coef   Fsqd
_refine_ls_weighting_details      
 'w=1/[\s^2^(Fo^2^)+(0.0196P)^2^+4.9126P] where P=(Fo^2^+2Fc^2^)/3'
_refine_ls_weighting_scheme        calc
_refine_ls_wR_factor_gt            0.0384
_refine_ls_wR_factor_ref           0.0384
_refine_special_details            ?
_olex2_refinement_description
;
1. Rigid bond restraints
 O3, C4
 with sigma for 1-2 distances of 0.001 and sigma for 1-3 distances of 0.001
 C3, C4
 with sigma for 1-2 distances of 0.001 and sigma for 1-3 distances of 0.001
2. Uiso/Uaniso restraints and constraints
C4 \\sim O3: within 2A with sigma of 0.01 and sigma for terminal atoms of 0.01
within 2A
C3 \\sim C4: within 2A with sigma of 0.01 and sigma for terminal atoms of 0.02
within 2A
C4 \\sim C3: within 2A with sigma of 0.001 and sigma for terminal atoms of
0.002 within 2A
3.a Aromatic/amide H refined with riding coordinates:
 C21(H21), C19(H19), C5(H5), C18(H18), C8(H8), C3(H3), C20(H20), C13(H13),
 C10(H10), C14(H14), C15(H15), C4(H4)
;
_atom_sites_solution_hydrogens     geom
_atom_sites_solution_primary       dual
_atom_sites_solution_secondary     ?
loop_
  _atom_site_label
  _atom_site_type_symbol
  _atom_site_fract_x
  _atom_site_fract_y
  _atom_site_fract_z
  _atom_site_U_iso_or_equiv
  _atom_site_adp_type
  _atom_site_occupancy
  _atom_site_site_symmetry_order
  _atom_site_calc_flag
  _atom_site_refinement_flags_posn
  _atom_site_refinement_flags_adp
  _atom_site_refinement_flags_occupancy
  _atom_site_disorder_assembly
  _atom_site_disorder_group
 Yb1 Yb 0.500000 0.500000 0.59357(2) 0.01929(7) Uani 1 2 d S T P . .
 Yb2 Yb 0.59972(2) 0.90028(2) 0.750000 0.01867(7) Uani 1 2 d S T P . .
 Na1 Na 0.55642(13) 0.69557(12) 0.67555(9) 0.0274(4) Uani 1 1 d . . . . .
 O2 O 0.3700(2) 0.4499(2) 0.65947(14) 0.0251(7) Uani 1 1 d . . . . .
 O8 O 0.7684(2) 0.9148(2) 0.71853(15) 0.0268(7) Uani 1 1 d . . . . .
 O1 O 0.4312(2) 0.5907(2) 0.67363(15) 0.0256(7) Uani 1 1 d . . . . .
 O4 O 0.3772(2) 0.5331(2) 0.53439(15) 0.0257(6) Uani 1 1 d . . . . .
 O10 O 0.5971(2) 1.0201(2) 0.68652(15) 0.0246(7) Uani 1 1 d . . . . .
 O5 O 0.3455(2) 0.5356(2) 0.43320(14) 0.0235(6) Uani 1 1 d . . . . .
 O7 O 0.6756(2) 0.8088(2) 0.67608(13) 0.0261(7) Uani 1 1 d . . . . .
 O11 O 0.5187(2) 1.1559(2) 0.68322(15) 0.0241(7) Uani 1 1 d . . . . .
 C6 C 0.3207(3) 0.5400(3) 0.4896(2) 0.0219(9) Uani 1 1 d . . . . .
 O6 O 0.0904(3) 0.5690(3) 0.56214(18) 0.0472(11) Uani 1 1 d . . . . .
 C17 C 0.6597(3) 1.1378(3) 0.6240(2) 0.0257(10) Uani 1 1 d . . . . .
 C7 C 0.2200(3) 0.5546(3) 0.5051(2) 0.0237(9) Uani 1 1 d . . . . .
 C21 C 0.0692(3) 0.5921(3) 0.5016(2) 0.0291(10) Uani 1 1 d . . . . .
 H21 H 0.008920 0.611657 0.487208 0.035 Uiso 1 1 calc R U . . .
 C19 C 0.7456(4) 1.2240(4) 0.5594(2) 0.0359(12) Uani 1 1 d . . . . .
 H19 H 0.767123 1.273873 0.533587 0.043 Uiso 1 1 calc R U . . .
 O12 O 0.7913(3) 1.1363(3) 0.5675(2) 0.0577(12) Uani 1 1 d . . . . .
 C11 C 0.7559(3) 0.8489(3) 0.6805(2) 0.0248(9) Uani 1 1 d . . . . .
 C16 C 0.5864(3) 1.1034(3) 0.66697(18) 0.0220(9) Uani 1 1 d . . . . .
 C2 C 0.2985(4) 0.5484(3) 0.7349(2) 0.0310(11) Uani 1 1 d . . . . .
 C5 C 0.2222(4) 0.4906(4) 0.7503(3) 0.0462(13) Uani 1 1 d . . . . .
 H5 H 0.207061 0.431767 0.731627 0.055 Uiso 1 1 calc R U . . .
 C18 C 0.6677(4) 1.2256(4) 0.5939(2) 0.0342(11) Uani 1 1 d . . . . .
 H18 H 0.625057 1.276887 0.597529 0.041 Uiso 1 1 calc R U . . .
 C8 C 0.1458(3) 0.5831(4) 0.4661(2) 0.0298(10) Uani 1 1 d . . . . .
 H8 H 0.149472 0.593898 0.422612 0.036 Uiso 1 1 calc R U . . .
 O9 O 0.9103(4) 0.7260(6) 0.5720(3) 0.085(2) Uani 1 1 d . . . . .
 C3 C 0.2931(5) 0.6249(5) 0.7737(3) 0.0531(12) Uani 1 1 d . U . . .
 H3 H 0.336269 0.676070 0.774590 0.064 Uiso 1 1 calc R U . . .
 C1 C 0.3707(3) 0.5288(3) 0.6876(2) 0.0241(9) Uani 1 1 d . . . . .
 C20 C 0.7363(4) 1.0861(4) 0.6053(3) 0.0397(13) Uani 1 1 d . . . . .
 H20 H 0.748582 1.022979 0.617703 0.048 Uiso 1 1 calc R U . . .
 C12 C 0.8311(4) 0.8164(4) 0.6389(2) 0.0379(12) Uani 1 1 d . . . . .
 C13 C 0.9196(4) 0.8594(6) 0.6272(3) 0.0580(18) Uani 1 1 d . . . . .
 H13 H 0.943302 0.915938 0.644895 0.070 Uiso 1 1 calc R U . . .
 C10 C 0.1825(4) 0.5473(4) 0.5636(2) 0.0337(11) Uani 1 1 d . . . . .
 H10 H 0.216520 0.529551 0.599748 0.040 Uiso 1 1 calc R U . . .
 C14 C 0.9630(5) 0.8028(7) 0.5854(3) 0.069(2) Uani 1 1 d . . . . .
 H14 H 1.023118 0.815473 0.567770 0.083 Uiso 1 1 calc R U . . .
 C15 C 0.8283(4) 0.7356(5) 0.6031(3) 0.0565(17) Uani 1 1 d . . . . .
 H15 H 0.776497 0.693215 0.600706 0.068 Uiso 1 1 calc R U . . .
 O3 O 0.1737(4) 0.5335(5) 0.7966(3) 0.0755(14) Uani 1 1 d . U . . .
 C4 C 0.2172(5) 0.6158(5) 0.8102(3) 0.0531(12) Uani 1 1 d . U . . .
 H4 H 0.197197 0.659900 0.840727 0.064 Uiso 1 1 calc R U . . .

loop_
  _atom_site_aniso_label
  _atom_site_aniso_U_11
  _atom_site_aniso_U_22
  _atom_site_aniso_U_33
  _atom_site_aniso_U_23
  _atom_site_aniso_U_13
  _atom_site_aniso_U_12
 Yb1 0.02074(15) 0.01674(15) 0.02037(12) 0.000 0.000 -0.00098(9)
 Yb2 0.01780(8) 0.01780(8) 0.02040(12) -0.00016(8) -0.00016(8) -0.00045(8)
 Na1 0.0307(10) 0.0202(8) 0.0312(9) -0.0034(7) -0.0035(8) -0.0013(7)
 O2 0.0279(17) 0.0207(16) 0.0266(17) -0.0005(13) 0.0014(13) -0.0017(14)
 O8 0.0227(17) 0.0293(16) 0.0282(17) 0.0009(14) 0.0011(13) -0.0013(13)
 O1 0.0281(18) 0.0223(16) 0.0264(16) -0.0023(12) -0.0008(14) -0.0028(14)
 O4 0.0237(16) 0.0258(17) 0.0277(16) 0.0014(14) -0.0023(13) 0.0008(14)
 O10 0.0257(18) 0.0222(16) 0.0260(17) 0.0045(13) -0.0002(13) 0.0003(13)
 O5 0.0196(14) 0.0261(16) 0.0248(16) 0.0018(13) 0.0013(12) 0.0003(13)
 O7 0.0252(18) 0.0263(18) 0.0269(14) -0.0034(13) -0.0002(13) 0.0005(13)
 O11 0.0234(15) 0.0214(16) 0.0274(17) 0.0020(13) 0.0028(13) 0.0008(13)
 C6 0.022(2) 0.0163(19) 0.028(3) -0.0004(16) 0.0001(17) -0.0017(16)
 O6 0.031(2) 0.070(3) 0.040(2) -0.007(2) 0.0061(17) 0.0024(19)
 C17 0.025(2) 0.024(2) 0.028(2) 0.0000(17) 0.0005(18) -0.002(2)
 C7 0.024(2) 0.022(2) 0.025(2) -0.0043(19) 0.0021(19) -0.0028(17)
 C21 0.017(2) 0.039(3) 0.031(2) -0.005(2) -0.002(2) 0.0049(18)
 C19 0.041(3) 0.025(2) 0.041(2) 0.010(2) 0.021(2) -0.005(2)
 O12 0.051(3) 0.046(3) 0.076(3) 0.008(2) 0.027(2) 0.002(2)
 C11 0.027(2) 0.026(2) 0.021(2) 0.0037(18) 0.0015(18) 0.0051(18)
 C16 0.025(3) 0.021(2) 0.0203(18) -0.0019(16) -0.0045(18) -0.0015(17)
 C2 0.036(3) 0.033(2) 0.023(3) 0.0008(18) 0.0046(18) 0.007(2)
 C5 0.045(3) 0.057(3) 0.037(3) 0.009(3) 0.018(3) 0.011(2)
 C18 0.037(3) 0.024(2) 0.041(3) 0.008(2) 0.004(2) 0.003(2)
 C8 0.027(3) 0.030(3) 0.032(3) -0.003(2) 0.000(2) 0.003(2)
 O9 0.052(3) 0.134(6) 0.069(4) -0.037(4) 0.009(3) 0.030(3)
 C3 0.077(3) 0.053(2) 0.030(2) 0.0033(19) 0.021(2) 0.030(2)
 C1 0.029(2) 0.025(2) 0.019(2) 0.0005(17) -0.0018(18) 0.005(2)
 C20 0.030(3) 0.030(3) 0.059(4) 0.006(2) 0.012(2) 0.001(2)
 C12 0.027(3) 0.057(3) 0.030(2) 0.001(2) 0.004(2) 0.012(2)
 C13 0.033(3) 0.092(5) 0.049(4) 0.004(4) 0.006(3) 0.008(3)
 C10 0.027(2) 0.042(3) 0.032(3) -0.004(2) 0.004(2) -0.002(2)
 C14 0.028(3) 0.125(7) 0.055(4) -0.008(4) 0.018(3) 0.014(4)
 C15 0.040(3) 0.076(4) 0.053(4) -0.018(3) 0.005(3) 0.021(3)
 O3 0.077(4) 0.083(3) 0.066(3) 0.003(3) 0.029(3) 0.006(3)
 C4 0.077(3) 0.054(2) 0.029(2) 0.0029(18) 0.023(2) 0.033(2)

_geom_special_details
;
 All esds (except the esd in the dihedral angle between two l.s. planes)
 are estimated using the full covariance matrix.  The cell esds are taken
 into account individually in the estimation of esds in distances, angles
 and torsion angles; correlations between esds in cell parameters are only
 used when they are defined by crystal symmetry.  An approximate (isotropic)
 treatment of cell esds is used for estimating esds involving l.s. planes.
;
loop_
  _geom_bond_atom_site_label_1
  _geom_bond_atom_site_label_2
  _geom_bond_distance
  _geom_bond_site_symmetry_2
  _geom_bond_publ_flag
 Yb1 O2 2.432(3) . ?
 Yb1 O2 2.432(3) 2_665 ?
 Yb1 O1 2.360(3) . ?
 Yb1 O1 2.360(3) 2_665 ?
 Yb1 O4 2.208(3) 2_665 ?
 Yb1 O4 2.208(3) . ?
 Yb1 O5 2.321(3) 3_566 ?
 Yb1 O5 2.321(3) 4_656 ?
 Yb2 O8 2.494(3) 8_666 ?
 Yb2 O8 2.494(3) . ?
 Yb2 O10 2.180(3) 8_666 ?
 Yb2 O10 2.180(3) . ?
 Yb2 O7 2.317(3) . ?
 Yb2 O7 2.317(3) 8_666 ?
 Yb2 O11 2.349(3) 7_456 ?
 Yb2 O11 2.349(3) 2_675 ?
 Na1 O2 2.338(4) 2_665 ?
 Na1 O8 2.370(4) 8_666 ?
 Na1 O1 2.317(4) . ?
 Na1 O5 2.428(4) 3_566 ?
 Na1 O7 2.331(4) . ?
 Na1 O11 2.367(4) 2_675 ?
 O2 C1 1.272(6) . ?
 O8 C11 1.254(6) . ?
 O1 C1 1.263(6) . ?
 O4 C6 1.257(5) . ?
 O10 C16 1.263(6) . ?
 O5 C6 1.264(5) . ?
 O7 C11 1.277(6) . ?
 O11 C16 1.264(6) . ?
 C6 C7 1.481(6) . ?
 O6 C21 1.376(7) . ?
 O6 C10 1.342(7) . ?
 C17 C16 1.474(6) . ?
 C17 C18 1.408(7) . ?
 C17 C20 1.371(7) . ?
 C7 C8 1.405(7) . ?
 C7 C10 1.369(7) . ?
 C21 H21 0.9500 . ?
 C21 C8 1.334(7) . ?
 C19 H19 0.9500 . ?
 C19 O12 1.414(7) . ?
 C19 C18 1.330(7) . ?
 O12 C20 1.333(7) . ?
 C11 C12 1.467(7) . ?
 C2 C5 1.397(8) . ?
 C2 C3 1.371(8) . ?
 C2 C1 1.471(6) . ?
 C5 H5 0.9500 . ?
 C5 O3 1.355(8) . ?
 C18 H18 0.9500 . ?
 C8 H8 0.9500 . ?
 O9 C14 1.353(11) . ?
 O9 C15 1.348(8) . ?
 C3 H3 0.9500 . ?
 C3 C4 1.338(9) . ?
 C20 H20 0.9500 . ?
 C12 C13 1.417(9) . ?
 C12 C15 1.382(9) . ?
 C13 H13 0.9500 . ?
 C13 C14 1.352(10) . ?
 C10 H10 0.9500 . ?
 C14 H14 0.9500 . ?
 C15 H15 0.9500 . ?
 O3 C4 1.352(9) . ?
 C4 H4 0.9500 . ?

loop_
  _geom_angle_atom_site_label_1
  _geom_angle_atom_site_label_2
  _geom_angle_atom_site_label_3
  _geom_angle
  _geom_angle_site_symmetry_1
  _geom_angle_site_symmetry_3
  _geom_angle_publ_flag
 O2 Yb1 O2 108.73(15) 2_665 . ?
 O1 Yb1 O2 74.30(11) 2_665 . ?
 O1 Yb1 O2 54.60(11) 2_665 2_665 ?
 O1 Yb1 O2 54.60(11) . . ?
 O1 Yb1 O2 74.30(11) . 2_665 ?
 O1 Yb1 O1 86.34(15) 2_665 . ?
 O4 Yb1 O2 78.45(11) . . ?
 O4 Yb1 O2 78.44(11) 2_665 2_665 ?
 O4 Yb1 O2 150.69(11) . 2_665 ?
 O4 Yb1 O2 150.69(11) 2_665 . ?
 O4 Yb1 O1 149.62(11) . 2_665 ?
 O4 Yb1 O1 88.74(12) 2_665 2_665 ?
 O4 Yb1 O1 149.62(11) 2_665 . ?
 O4 Yb1 O1 88.74(12) . . ?
 O4 Yb1 O4 109.61(17) 2_665 . ?
 O4 Yb1 O5 83.48(12) . 4_656 ?
 O4 Yb1 O5 80.08(12) . 3_566 ?
 O4 Yb1 O5 83.48(12) 2_665 3_566 ?
 O4 Yb1 O5 80.08(12) 2_665 4_656 ?
 O5 Yb1 O2 125.82(11) 4_656 2_665 ?
 O5 Yb1 O2 72.76(11) 3_566 2_665 ?
 O5 Yb1 O2 72.76(11) 4_656 . ?
 O5 Yb1 O2 125.82(11) 3_566 . ?
 O5 Yb1 O1 75.89(11) 3_566 . ?
 O5 Yb1 O1 127.26(10) 3_566 2_665 ?
 O5 Yb1 O1 75.89(11) 4_656 2_665 ?
 O5 Yb1 O1 127.26(10) 4_656 . ?
 O5 Yb1 O5 151.29(15) 4_656 3_566 ?
 O8 Yb2 O8 103.41(15) 8_666 . ?
 O10 Yb2 O8 77.42(11) 8_666 8_666 ?
 O10 Yb2 O8 156.35(12) . 8_666 ?
 O10 Yb2 O8 77.42(11) . . ?
 O10 Yb2 O8 156.35(12) 8_666 . ?
 O10 Yb2 O10 111.43(17) 8_666 . ?
 O10 Yb2 O7 90.88(12) 8_666 8_666 ?
 O10 Yb2 O7 90.87(12) . . ?
 O10 Yb2 O7 143.23(12) 8_666 . ?
 O10 Yb2 O7 143.23(12) . 8_666 ?
 O10 Yb2 O11 82.50(12) . 2_675 ?
 O10 Yb2 O11 82.50(12) 8_666 7_456 ?
 O10 Yb2 O11 80.26(12) . 7_456 ?
 O10 Yb2 O11 80.26(12) 8_666 2_675 ?
 O7 Yb2 O8 71.77(11) . 8_666 ?
 O7 Yb2 O8 54.19(12) . . ?
 O7 Yb2 O8 54.19(12) 8_666 8_666 ?
 O7 Yb2 O8 71.77(11) 8_666 . ?
 O7 Yb2 O7 87.14(14) . 8_666 ?
 O7 Yb2 O11 73.92(11) . 2_675 ?
 O7 Yb2 O11 131.49(12) . 7_456 ?
 O7 Yb2 O11 73.92(11) 8_666 7_456 ?
 O7 Yb2 O11 131.49(12) 8_666 2_675 ?
 O11 Yb2 O8 123.23(11) 7_456 8_666 ?
 O11 Yb2 O8 77.39(11) 2_675 8_666 ?
 O11 Yb2 O8 123.23(11) 2_675 . ?
 O11 Yb2 O8 77.39(11) 7_456 . ?
 O11 Yb2 O11 149.15(16) 7_456 2_675 ?
 O2 Na1 O8 104.81(13) 2_665 8_666 ?
 O2 Na1 O5 72.54(12) 2_665 3_566 ?
 O2 Na1 O11 175.49(15) 2_665 2_675 ?
 O8 Na1 O5 176.79(14) 8_666 3_566 ?
 O1 Na1 O2 76.89(13) . 2_665 ?
 O1 Na1 O8 106.72(13) . 8_666 ?
 O1 Na1 O5 74.66(12) . 3_566 ?
 O1 Na1 O7 176.34(14) . . ?
 O1 Na1 O11 103.15(13) . 2_675 ?
 O7 Na1 O2 106.55(13) . 2_665 ?
 O7 Na1 O8 73.84(12) . 8_666 ?
 O7 Na1 O5 104.98(12) . 3_566 ?
 O7 Na1 O11 73.32(12) . 2_675 ?
 O11 Na1 O8 79.54(13) 2_675 8_666 ?
 O11 Na1 O5 103.07(13) 2_675 3_566 ?
 Na1 O2 Yb1 90.31(12) 2_665 . ?
 C1 O2 Yb1 90.8(3) . . ?
 C1 O2 Na1 134.7(3) . 2_665 ?
 Na1 O8 Yb2 87.74(12) 8_666 . ?
 C11 O8 Yb2 88.8(3) . . ?
 C11 O8 Na1 141.7(3) . 8_666 ?
 Na1 O1 Yb1 92.62(13) . . ?
 C1 O1 Yb1 94.3(3) . . ?
 C1 O1 Na1 164.2(3) . . ?
 C6 O4 Yb1 164.0(3) . . ?
 C16 O10 Yb2 160.0(3) . . ?
 Yb1 O5 Yb1 0.000(11) 3_566 4_656 ?
 Yb1 O5 Na1 90.83(11) 3_566 4_656 ?
 Yb1 O5 Na1 90.83(11) 4_656 4_656 ?
 C6 O5 Yb1 120.8(3) . 3_566 ?
 C6 O5 Yb1 120.8(3) . 4_656 ?
 C6 O5 Na1 148.3(3) . 4_656 ?
 Yb2 O7 Na1 93.01(13) . . ?
 C11 O7 Yb2 96.5(3) . . ?
 C11 O7 Na1 162.6(3) . . ?
 Yb2 O11 Yb2 0.000(2) 7_456 2_675 ?
 Yb2 O11 Na1 91.28(12) 7_456 2_675 ?
 Yb2 O11 Na1 91.28(12) 2_675 2_675 ?
 C16 O11 Yb2 120.8(3) . 2_675 ?
 C16 O11 Yb2 120.8(3) . 7_456 ?
 C16 O11 Na1 147.9(3) . 2_675 ?
 Yb1 C6 Yb1 0.000(7) 3_566 4_656 ?
 O4 C6 Yb1 84.6(2) . 3_566 ?
 O4 C6 Yb1 84.6(2) . 4_656 ?
 O4 C6 O5 123.6(4) . . ?
 O4 C6 C7 117.0(4) . . ?
 O5 C6 Yb1 39.11(19) . 3_566 ?
 O5 C6 Yb1 39.11(19) . 4_656 ?
 O5 C6 C7 119.5(4) . . ?
 C7 C6 Yb1 158.2(3) . 3_566 ?
 C7 C6 Yb1 158.2(3) . 4_656 ?
 C10 O6 C21 106.8(4) . . ?
 C18 C17 C16 129.7(4) . . ?
 C20 C17 C16 124.4(4) . . ?
 C20 C17 C18 105.9(4) . . ?
 C8 C7 C6 129.0(4) . . ?
 C10 C7 C6 124.8(4) . . ?
 C10 C7 C8 106.1(4) . . ?
 O6 C21 H21 125.1 . . ?
 C8 C21 O6 109.8(4) . . ?
 C8 C21 H21 125.1 . . ?
 O12 C19 H19 125.4 . . ?
 C18 C19 H19 125.4 . . ?
 C18 C19 O12 109.1(4) . . ?
 C20 O12 C19 106.0(4) . . ?
 O8 C11 O7 120.5(4) . . ?
 O8 C11 C12 121.9(4) . . ?
 O7 C11 C12 117.6(4) . . ?
 Yb2 C16 Yb2 0.000(2) 7_456 2_675 ?
 O10 C16 Yb2 84.1(3) . 2_675 ?
 O10 C16 Yb2 84.1(3) . 7_456 ?
 O10 C16 O11 123.4(4) . . ?
 O10 C16 C17 115.7(4) . . ?
 O11 C16 Yb2 39.3(2) . 2_675 ?
 O11 C16 Yb2 39.3(2) . 7_456 ?
 O11 C16 C17 120.9(4) . . ?
 C17 C16 Yb2 160.2(3) . 2_675 ?
 C17 C16 Yb2 160.2(3) . 7_456 ?
 C5 C2 C1 126.3(5) . . ?
 C3 C2 C5 106.1(5) . . ?
 C3 C2 C1 127.6(5) . . ?
 C2 C5 H5 126.2 . . ?
 O3 C5 C2 107.6(5) . . ?
 O3 C5 H5 126.2 . . ?
 C17 C18 H18 126.0 . . ?
 C19 C18 C17 108.0(4) . . ?
 C19 C18 H18 126.0 . . ?
 C7 C8 H8 126.3 . . ?
 C21 C8 C7 107.3(4) . . ?
 C21 C8 H8 126.3 . . ?
 C15 O9 C14 106.9(6) . . ?
 C2 C3 H3 125.5 . . ?
 C4 C3 C2 109.0(7) . . ?
 C4 C3 H3 125.5 . . ?
 O2 C1 C2 119.3(4) . . ?
 O1 C1 O2 120.3(4) . . ?
 O1 C1 C2 120.4(4) . . ?
 C17 C20 H20 124.5 . . ?
 O12 C20 C17 110.9(5) . . ?
 O12 C20 H20 124.5 . . ?
 C13 C12 C11 128.1(6) . . ?
 C15 C12 C11 125.4(5) . . ?
 C15 C12 C13 106.5(6) . . ?
 C12 C13 H13 127.3 . . ?
 C14 C13 C12 105.5(7) . . ?
 C14 C13 H13 127.3 . . ?
 O6 C10 C7 109.9(5) . . ?
 O6 C10 H10 125.0 . . ?
 C7 C10 H10 125.0 . . ?
 O9 C14 H14 124.2 . . ?
 C13 C14 O9 111.5(6) . . ?
 C13 C14 H14 124.2 . . ?
 O9 C15 C12 109.5(6) . . ?
 O9 C15 H15 125.2 . . ?
 C12 C15 H15 125.2 . . ?
 C4 O3 C5 108.4(5) . . ?
 C3 C4 O3 108.9(6) . . ?
 C3 C4 H4 125.6 . . ?
 O3 C4 H4 125.6 . . ?

loop_
  _geom_torsion_atom_site_label_1
  _geom_torsion_atom_site_label_2
  _geom_torsion_atom_site_label_3
  _geom_torsion_atom_site_label_4
  _geom_torsion
  _geom_torsion_site_symmetry_1
  _geom_torsion_site_symmetry_2
  _geom_torsion_site_symmetry_3
  _geom_torsion_site_symmetry_4
  _geom_torsion_publ_flag
 Yb1 O2 C1 O1 -2.1(4) . . . . ?
 Yb1 O2 C1 C2 176.0(4) . . . . ?
 Yb1 O1 C1 O2 2.2(4) . . . . ?
 Yb1 O1 C1 C2 -175.9(4) . . . . ?
 Yb1 O4 C6 Yb1 -20.2(11) . . . 3_566 ?
 Yb1 O4 C6 Yb1 -20.2(11) . . . 4_656 ?
 Yb1 O4 C6 O5 -23.8(14) . . . . ?
 Yb1 O4 C6 C7 156.5(9) . . . . ?
 Yb1 O5 C6 Yb1 0.000(1) 4_656 . . 3_566 ?
 Yb1 O5 C6 Yb1 0.000(1) 3_566 . . 4_656 ?
 Yb1 O5 C6 O4 5.7(6) 3_566 . . . ?
 Yb1 O5 C6 O4 5.7(6) 4_656 . . . ?
 Yb1 O5 C6 C7 -174.7(3) 3_566 . . . ?
 Yb1 O5 C6 C7 -174.7(3) 4_656 . . . ?
 Yb1 C6 C7 C8 -22.9(10) 4_656 . . . ?
 Yb1 C6 C7 C8 -22.9(10) 3_566 . . . ?
 Yb1 C6 C7 C10 161.2(6) 3_566 . . . ?
 Yb1 C6 C7 C10 161.2(6) 4_656 . . . ?
 Yb2 O8 C11 O7 -1.0(4) . . . . ?
 Yb2 O8 C11 C12 177.7(4) . . . . ?
 Yb2 O10 C16 Yb2 -42.0(9) . . . 2_675 ?
 Yb2 O10 C16 Yb2 -42.0(9) . . . 7_456 ?
 Yb2 O10 C16 O11 -40.4(12) . . . . ?
 Yb2 O10 C16 C17 138.5(8) . . . . ?
 Yb2 O7 C11 O8 1.1(4) . . . . ?
 Yb2 O7 C11 C12 -177.6(4) . . . . ?
 Yb2 O11 C16 Yb2 0.000(1) 7_456 . . 2_675 ?
 Yb2 O11 C16 Yb2 0.000(1) 2_675 . . 7_456 ?
 Yb2 O11 C16 O10 -2.5(6) 2_675 . . . ?
 Yb2 O11 C16 O10 -2.5(6) 7_456 . . . ?
 Yb2 O11 C16 C17 178.6(3) 2_675 . . . ?
 Yb2 O11 C16 C17 178.6(3) 7_456 . . . ?
 Na1 O2 C1 O1 89.1(5) 2_665 . . . ?
 Na1 O2 C1 C2 -92.8(5) 2_665 . . . ?
 Na1 O8 C11 O7 83.9(6) 8_666 . . . ?
 Na1 O8 C11 C12 -97.5(6) 8_666 . . . ?
 Na1 O1 C1 O2 -113.7(10) . . . . ?
 Na1 O1 C1 C2 68.2(13) . . . . ?
 Na1 O5 C6 Yb1 -174.7(7) 4_656 . . 4_656 ?
 Na1 O5 C6 Yb1 -174.7(7) 4_656 . . 3_566 ?
 Na1 O5 C6 O4 -169.1(4) 4_656 . . . ?
 Na1 O5 C6 C7 10.6(8) 4_656 . . . ?
 Na1 O7 C11 O8 -121.6(8) . . . . ?
 Na1 O7 C11 C12 59.7(11) . . . . ?
 Na1 O11 C16 Yb2 -178.2(7) 2_675 . . 2_675 ?
 Na1 O11 C16 Yb2 -178.2(7) 2_675 . . 7_456 ?
 Na1 O11 C16 O10 179.3(4) 2_675 . . . ?
 Na1 O11 C16 C17 0.4(8) 2_675 . . . ?
 O8 C11 C12 C13 -10.7(9) . . . . ?
 O8 C11 C12 C15 169.1(5) . . . . ?
 O4 C6 C7 C8 165.9(4) . . . . ?
 O4 C6 C7 C10 -10.0(7) . . . . ?
 O5 C6 C7 C8 -13.8(7) . . . . ?
 O5 C6 C7 C10 170.3(4) . . . . ?
 O7 C11 C12 C13 168.1(5) . . . . ?
 O7 C11 C12 C15 -12.2(8) . . . . ?
 C6 C7 C8 C21 -176.1(4) . . . . ?
 C6 C7 C10 O6 177.1(4) . . . . ?
 O6 C21 C8 C7 -1.0(6) . . . . ?
 C21 O6 C10 C7 -1.0(6) . . . . ?
 C19 O12 C20 C17 -2.3(7) . . . . ?
 O12 C19 C18 C17 -1.4(6) . . . . ?
 C11 C12 C13 C14 -179.8(6) . . . . ?
 C11 C12 C15 O9 -178.2(5) . . . . ?
 C16 C17 C18 C19 -179.8(5) . . . . ?
 C16 C17 C20 O12 -178.7(5) . . . . ?
 C2 C5 O3 C4 0.2(7) . . . . ?
 C2 C3 C4 O3 1.0(7) . . . . ?
 C5 C2 C3 C4 -0.9(7) . . . . ?
 C5 C2 C1 O2 -5.0(7) . . . . ?
 C5 C2 C1 O1 173.1(5) . . . . ?
 C5 O3 C4 C3 -0.7(8) . . . . ?
 C18 C17 C16 Yb2 0.8(12) . . . 2_675 ?
 C18 C17 C16 Yb2 0.8(12) . . . 7_456 ?
 C18 C17 C16 O10 179.3(5) . . . . ?
 C18 C17 C16 O11 -1.7(7) . . . . ?
 C18 C17 C20 O12 1.4(7) . . . . ?
 C18 C19 O12 C20 2.3(7) . . . . ?
 C8 C7 C10 O6 0.4(6) . . . . ?
 C3 C2 C5 O3 0.5(7) . . . . ?
 C3 C2 C1 O2 173.5(5) . . . . ?
 C3 C2 C1 O1 -8.4(8) . . . . ?
 C1 C2 C5 O3 179.2(5) . . . . ?
 C1 C2 C3 C4 -179.6(5) . . . . ?
 C20 C17 C16 Yb2 -179.1(6) . . . 2_675 ?
 C20 C17 C16 Yb2 -179.1(6) . . . 7_456 ?
 C20 C17 C16 O10 -0.6(7) . . . . ?
 C20 C17 C16 O11 178.4(5) . . . . ?
 C20 C17 C18 C19 0.1(6) . . . . ?
 C12 C13 C14 O9 -2.4(9) . . . . ?
 C13 C12 C15 O9 1.6(8) . . . . ?
 C10 O6 C21 C8 1.3(6) . . . . ?
 C10 C7 C8 C21 0.4(5) . . . . ?
 C14 O9 C15 C12 -3.1(8) . . . . ?
 C15 O9 C14 C13 3.4(9) . . . . ?
 C15 C12 C13 C14 0.5(8) . . . . ?

_shelx_res_file
;
TITL 1_a.res in P-4n2
    vv3yb.res
    created by SHELXL-2018/3 at 16:56:05 on 11-Oct-2022
REM Old TITL 1 in P4(2)/mnm
REM SHELXT solution in P-4n2: R1 0.044, Rweak 0.004, Alpha 0.012
REM <I/s> 2.485 for 170 systematic absences, Orientation as input
REM Flack x = -0.060 ( 0.006 ) from 1721 Parsons' quotients
REM Formula found by SHELXT: C24 O8 Na Yb
CELL 0.71073 14.1845 14.1845 21.501 90 90 90
ZERR 8 0.002 0.002 0.0043 0 0 0
LATT -1
SYMM -X,-Y,+Z
SYMM +Y,-X,-Z
SYMM -Y,+X,-Z
SYMM 0.5+X,0.5-Y,0.5+Z
SYMM 0.5-X,0.5+Y,0.5+Z
SYMM 0.5+Y,0.5+X,0.5-Z
SYMM 0.5-Y,0.5-X,0.5-Z
SFAC C H Na O Yb
UNIT 160 96 8 96 8
EQIV $1 1-X,1-Y,+Z
EQIV $2 1.5-Y,1.5-X,1.5-Z
EQIV $3 1-X,2-Y,+Z
EQIV $4 -0.5+Y,0.5+X,1.5-Z
EQIV $5 1-Y,+X,1-Z
EQIV $6 +Y,1-X,1-Z
DELU 0.001 0.001 O3 C4
SIMU 0.01 0.01 2 C4 O3
SIMU 0.01 0.02 2 C3 C4
DELU 0.001 0.001 C3 C4
SIMU 0.001 0.002 2 C4 C3

L.S. 10 0 0
PLAN  5
SIZE 0.1 0.05 0.03
TEMP -150
CONF
FREE Yb2 C11_$2
FREE Yb2 C11
FREE Yb2 Na1_$2
FREE Yb2 Na1
FREE Yb2 Yb2_$3
FREE Yb2 Yb2_$4
FREE Yb2 C16_$3
FREE Yb2 C16_$4
FREE Yb1 C1_$1
FREE Yb1 C1
FREE Yb1 Na1_$1
FREE Yb1 Na1
FREE Yb1 Yb1_$5
FREE Yb1 Yb1_$6
FREE Yb1 C6_$6
FREE Yb1 C6_$5
BOND
list 4
MORE -1
BOND $H
fmap 2
acta
REM <olex2.extras>
REM <HklSrc "%.\\VV3Yb.hkl">
REM </olex2.extras>

WGHT    0.019600    4.912600
FVAR       0.22298
YB1   5    0.500000    0.500000    0.593571    10.50000    0.02074    0.01674 =
         0.02037    0.00000    0.00000   -0.00098
YB2   5    0.599721    0.900279    0.750000    10.50000    0.01780    0.01780 =
         0.02040   -0.00016   -0.00016   -0.00045
NA1   3    0.556419    0.695570    0.675545    11.00000    0.03069    0.02021 =
         0.03116   -0.00343   -0.00353   -0.00132
O2    4    0.369983    0.449893    0.659472    11.00000    0.02792    0.02075 =
         0.02662   -0.00052    0.00145   -0.00168
O8    4    0.768362    0.914801    0.718526    11.00000    0.02270    0.02934 =
         0.02823    0.00086    0.00106   -0.00130
O1    4    0.431177    0.590697    0.673632    11.00000    0.02809    0.02226 =
         0.02637   -0.00230   -0.00081   -0.00279
O4    4    0.377203    0.533125    0.534389    11.00000    0.02370    0.02579 =
         0.02768    0.00136   -0.00230    0.00075
O10   4    0.597097    1.020097    0.686523    11.00000    0.02568    0.02218 =
         0.02600    0.00455   -0.00024    0.00034
O5    4    0.345539    0.535580    0.433196    11.00000    0.01961    0.02609 =
         0.02475    0.00182    0.00131    0.00033
O7    4    0.675576    0.808765    0.676082    11.00000    0.02518    0.02630 =
         0.02694   -0.00340   -0.00023    0.00052
O11   4    0.518731    1.155869    0.683216    11.00000    0.02343    0.02142 =
         0.02738    0.00201    0.00279    0.00075
C6    1    0.320682    0.540006    0.489586    11.00000    0.02170    0.01629 =
         0.02776   -0.00040    0.00009   -0.00169
O6    4    0.090389    0.568977    0.562141    11.00000    0.03118    0.07003 =
         0.04041   -0.00712    0.00614    0.00239
C17   1    0.659681    1.137751    0.623978    11.00000    0.02452    0.02433 =
         0.02827    0.00005    0.00050   -0.00186
C7    1    0.220003    0.554561    0.505089    11.00000    0.02429    0.02164 =
         0.02521   -0.00428    0.00211   -0.00282
C21   1    0.069155    0.592133    0.501604    11.00000    0.01699    0.03946 =
         0.03100   -0.00547   -0.00240    0.00491
AFIX  43
H21   2    0.008920    0.611657    0.487208    11.00000   -1.20000
AFIX   0
C19   1    0.745621    1.223998    0.559440    11.00000    0.04094    0.02545 =
         0.04124    0.00961    0.02104   -0.00515
AFIX  43
H19   2    0.767123    1.273873    0.533587    11.00000   -1.20000
AFIX   0
O12   4    0.791282    1.136258    0.567456    11.00000    0.05081    0.04646 =
         0.07589    0.00811    0.02698    0.00186
C11   1    0.755876    0.848920    0.680507    11.00000    0.02731    0.02648 =
         0.02052    0.00369    0.00152    0.00509
C16   1    0.586425    1.103360    0.666970    11.00000    0.02482    0.02090 =
         0.02027   -0.00192   -0.00449   -0.00153
C2    1    0.298516    0.548359    0.734949    11.00000    0.03650    0.03300 =
         0.02339    0.00078    0.00458    0.00732
C5    1    0.222209    0.490555    0.750288    11.00000    0.04472    0.05723 =
         0.03680    0.00894    0.01766    0.01062
AFIX  43
H5    2    0.207061    0.431767    0.731627    11.00000   -1.20000
AFIX   0
C18   1    0.667734    1.225568    0.593879    11.00000    0.03713    0.02441 =
         0.04093    0.00774    0.00367    0.00343
AFIX  43
H18   2    0.625057    1.276887    0.597529    11.00000   -1.20000
AFIX   0
C8    1    0.145779    0.583072    0.466147    11.00000    0.02706    0.03047 =
         0.03175   -0.00298    0.00047    0.00290
AFIX  43
H8    2    0.149472    0.593898    0.422612    11.00000   -1.20000
AFIX   0
O9    4    0.910251    0.726026    0.571968    11.00000    0.05204    0.13354 =
         0.06867   -0.03705    0.00921    0.02980
C3    1    0.293114    0.624869    0.773744    11.00000    0.07656    0.05269 =
         0.03008    0.00325    0.02109    0.03040
AFIX  43
H3    2    0.336269    0.676070    0.774590    11.00000   -1.20000
AFIX   0
C1    1    0.370662    0.528833    0.687553    11.00000    0.02879    0.02491 =
         0.01858    0.00051   -0.00182    0.00465
C20   1    0.736305    1.086085    0.605316    11.00000    0.03002    0.03034 =
         0.05882    0.00605    0.01232    0.00128
AFIX  43
H20   2    0.748582    1.022979    0.617703    11.00000   -1.20000
AFIX   0
C12   1    0.831116    0.816435    0.638863    11.00000    0.02694    0.05712 =
         0.02963    0.00129    0.00392    0.01193
C13   1    0.919564    0.859374    0.627161    11.00000    0.03253    0.09250 =
         0.04891    0.00405    0.00616    0.00822
AFIX  43
H13   2    0.943302    0.915938    0.644895    11.00000   -1.20000
AFIX   0
C10   1    0.182455    0.547300    0.563553    11.00000    0.02662    0.04248 =
         0.03211   -0.00423    0.00381   -0.00150
AFIX  43
H10   2    0.216520    0.529551    0.599748    11.00000   -1.20000
AFIX   0
C14   1    0.963039    0.802847    0.585430    11.00000    0.02770    0.12494 =
         0.05542   -0.00823    0.01763    0.01432
AFIX  43
H14   2    1.023118    0.815473    0.567770    11.00000   -1.20000
AFIX   0
C15   1    0.828263    0.735562    0.603053    11.00000    0.04005    0.07642 =
         0.05314   -0.01838    0.00528    0.02143
AFIX  43
H15   2    0.776497    0.693215    0.600706    11.00000   -1.20000
AFIX   0
O3    4    0.173731    0.533540    0.796603    11.00000    0.07689    0.08339 =
         0.06629    0.00284    0.02917    0.00599
C4    1    0.217228    0.615771    0.810230    11.00000    0.07689    0.05359 =
         0.02892    0.00290    0.02257    0.03277
AFIX  43
H4    2    0.197197    0.659900    0.840727    11.00000   -1.20000
AFIX   0
HKLF 4


REM  1_a.res in P-4n2
REM wR2 = 0.0384, GooF = S = 1.087, Restrained GooF = 1.093 for all data
REM R1 = 0.0141 for 3803 Fo > 4sig(Fo) and 0.0142 for all 3815 data
REM 308 parameters refined using 14 restraints

END

WGHT      0.0196      4.9136

REM Highest difference peak  0.481,  deepest hole -0.504,  1-sigma level  0.067
Q1    1   0.6562  0.9016  0.7756  11.00000  0.05    0.35
Q2    1   0.5208  0.4487  0.6167  11.00000  0.05    0.30
Q3    1   0.1100  0.7140  0.8138  11.00000  0.05    0.30
Q4    1   0.5987  0.8226  0.7739  11.00000  0.05    0.30
Q5    1   0.5000  0.5000  0.5253  10.50000  0.05    0.29
;
_shelx_res_checksum                57173
_shelx_hkl_file
;
   0   0  -1    0.00    0.03
   0   0   1    0.18    0.06
   0   0  -2 3088.88   60.12
   0   0   2 3003.24   58.47
   0   0  -3    0.35    0.15
   0   0  -3    0.47    0.21
   0   0   3    0.56    0.18
   0   0   3    0.62    0.21
   0   0  -4   62.37    1.48
   0   0  -4   60.54    1.51
   0   0   4   63.25    1.51
   0   0   4   62.01    1.51
   0   0  -5    0.89    0.32
   0   0  -5    0.47    0.24
   0   0   5    0.80    0.24
   0   0   5    0.62    0.30
   0   0  -6 5442.46  106.19
   0   0  -6 5495.61  107.11
   0   0  -7    1.00    0.41
   0   0  -7    0.24    0.30
   0   0   7    1.12    0.38
   0   0   7    0.80    0.30
   0   0  -9    0.50    0.38
   0   0  -9    0.24    0.32
   0   0   9   -0.24    0.35
   0   0   9    0.83    0.32
   0   0 -10   45.65    1.42
   0   0 -10   48.28    1.54
   0   0 -11    0.97    0.38
   0   0 -11    0.41    0.35
   0   0  11    0.56    0.35
   0   0  11    0.89    0.38
   0   0 -13   -0.15    0.38
   0   0 -13    0.35    0.38
   0   0  13    0.97    0.44
   0   0  13    1.18    0.44
   0   0 -14 4665.81   91.69
   0   0 -14 4984.73   97.92
   0   0  14 4532.92   89.06
   0   0  14 4627.42   90.87
   0   0 -16  726.15   14.82
   0   0 -16  758.93   15.44
   0   0  16  789.94   16.09
   0   0  16  770.15   15.71
   0   0 -17   -0.18    0.27
   0   1 -21  533.32   11.19
   0  -1  20    0.27    0.44
   0  -1  20   -0.15    0.44
   0   1 -20    0.56    0.47
   0   1 -20    0.65    0.47
   0  -1  19  363.81    8.15
   0  -1  19  379.76    8.45
   0   1 -19  370.02    8.27
   0   1 -19  383.30    8.53
   0  -1  18    0.30    0.53
   0  -1  18    0.80    0.53
   0   1 -18    0.21    0.50
   0   1 -18    0.68    0.47
   0  -1  17  815.04   17.10
   0  -1  17  846.05   17.63
   0   1 -17  708.43   15.00
   0   1 -17  750.07   15.77
   0  -1  16    1.92    0.62
   0  -1  16    1.24    0.68
   0   1 -16    1.80    0.59
   0   1 -16   -0.35    0.65
   0   1 -15 3277.88   64.82
   0   1 -15 3056.40   60.66
   0  -1  14   -1.33    0.94
   0  -1  14   -1.71    0.92
   0   1 -14   -0.59    0.83
   0   1 -14   -0.35    1.06
   0   1 -12   -0.03    0.41
   0   1 -12    1.00    0.56
   0  -1  11 4128.35   81.21
   0  -1  11 3930.50   77.34
   0   1 -11 4358.69   85.82
   0   1 -11 4577.22   89.77
   0  -1  10   -0.12    0.38
   0  -1  10   -0.44    0.47
   0   1 -10    0.00    0.38
   0   1 -10    0.18    0.47
   0  -1   9  900.38   18.46
   0  -1   9  870.85   17.81
   0   1  -9 1260.95   25.51
   0   1  -9 1327.69   26.61
   0  -1   8    0.00    0.35
   0  -1   8    0.62    0.44
   0   1  -8    0.83    0.53
   0   1  -8    0.68    0.38
   0  -1   7  471.60    9.89
   0  -1   7  483.41   10.22
   0   1  -7  421.69    8.92
   0   1  -7  418.15    9.01
   0  -1   6    0.71    0.47
   0  -1   6    0.32    0.38
   0   1  -6    0.65    0.35
   0   1  -6    0.24    0.47
   0  -1   5  243.09    5.35
   0  -1   5  243.18    5.43
   0   1  -5  365.29    7.80
   0   1  -5  353.77    7.44
   0  -1   4    0.15    0.35
   0  -1   4    0.97    0.32
   0   1  -4    0.86    0.41
   0   1  -4    0.18    0.30
   0  -1   3 2904.32   56.88
   0  -1   3 2827.54   55.31
   0   1  -3 2828.42   55.37
   0   1  -3 2752.83   53.83
   0  -1   2    0.65    0.27
   0  -1   2    0.74    0.30
   0   1  -2    0.86    0.27
   0   1  -2    0.15    0.32
   0  -1   0    0.18    0.24
   0  -1   0    0.35    0.18
   0   1   0    0.80    0.18
   0   1   0    0.41    0.21
   0  -1  -2   -0.09    0.15
   0  -1  -2    0.18    0.18
   0   1   2    0.06    0.18
   0   1   2    0.27    0.15
   0  -1  -3 2823.40   55.16
   0  -1  -3 2878.92   56.26
   0   1   3 2914.65   56.93
   0   1   3 2920.85   57.11
   0  -1  -4    0.21    0.09
   0   1   4    0.30    0.12
   0   2 -24   88.41    2.42
   0  -2  23    0.47    0.56
   0  -2  23    0.09    0.56
   0   2 -23    0.03    0.59
   0   2 -23    0.44    0.53
   0  -2  22  162.30    4.55
   0  -2  22  158.64    4.49
   0   2 -22  125.62    3.87
   0   2 -22  132.83    3.93
   0  -2  21    0.68    0.62
   0  -2  21    0.24    0.65
   0   2 -21    0.56    0.59
   0   2 -21   -0.71    0.62
   0  -2  20  710.21   15.53
   0  -2  20  735.60   15.92
   0   2 -20  717.00   15.68
   0   2 -20  722.90   15.77
   0  -2  19   -0.06    0.62
   0  -2  19    0.03    0.62
   0   2 -19   -0.03    0.59
   0   2 -19    1.15    0.65
   0  -2  18  608.62   13.50
   0  -2  18  574.66   12.88
   0   2 -18  491.68   11.34
   0   2 -18  510.58   11.58
   0  -2  17    0.30    0.62
   0  -2  17   -0.50    0.59
   0   2 -17    0.74    0.74
   0   2 -17    0.32    0.62
   0  -2  16  419.92    9.77
   0  -2  16  453.88   10.42
   0   2 -16  409.59    9.51
   0   2 -16  387.73    9.36
   0  -2  15   -1.98    0.80
   0  -2  15   -0.32    0.74
   0   2 -15   -1.77  103.62
   0   2 -15   -1.48    1.00
   0   2 -14  772.52   16.83
   0   2 -14  783.44   16.71
   0  -2  13    0.35    0.65
   0  -2  13    1.12    0.62
   0   2 -13    0.24    0.68
   0   2 -13    0.06    0.56
   0  -2  12 2096.36   42.08
   0  -2  12 1995.96   40.22
   0   2 -12 2440.10   48.73
   0   2 -12 2281.82   45.95
   0   2 -11    1.68    0.71
   0   2 -11   -0.03    0.44
   0  -2  10 1337.14   27.20
   0  -2  10 1410.96   28.76
   0   2 -10 1072.54   22.03
   0   2 -10 1044.49   21.73
   0  -2   9    0.44    0.56
   0  -2   9    0.41    0.44
   0   2  -9    0.97    0.50
   0   2  -9    0.15    0.59
   0  -2   8   75.01    2.51
   0  -2   8   74.89    2.39
   0   2  -8   86.29    2.66
   0   2  -8   87.26    2.83
   0  -2   7    0.74    0.47
   0  -2   7    0.18    0.53
   0   2  -7    2.13    0.68
   0   2  -7    0.94    0.47
   0  -2   6 1273.06   25.66
   0  -2   6 1367.85   27.67
   0   2  -6 1124.52   22.77
   0   2  -6 1134.85   23.15
   0  -2   5    0.53    0.41
   0  -2   5    1.30    0.59
   0   2  -5    1.06    0.44
   0   2  -5    0.71    0.59
   0  -2   4   32.16    1.42
   0  -2   4   33.84    1.33
   0   2  -4   76.16    2.19
   0   2  -4   79.61    2.42
   0  -2   3    0.41    0.38
   0  -2   3    1.92    0.56
   0   2  -3    0.74    0.50
   0   2  -3    0.92    0.41
   0  -2   2  497.59   10.54
   0  -2   2  472.19    9.89
   0  -2   1   -0.12    0.44
   0  -2   1    1.00    0.38
   0   2  -1    0.86    0.47
   0   2  -1    0.18    0.32
   0   2   0 4467.95   87.17
   0   2   0 4780.98   93.35
   0  -2  -1    0.38    0.35
   0  -2  -1    0.59    0.30
   0   2   1    0.62    0.32
   0   2   1   -0.03    0.38
   0  -2  -2  429.08    8.80
   0  -2  -2  453.59    9.36
   0   2   2  448.86    9.30
   0   2   2  421.10    8.68
   0  -2  -3    1.48    0.35
   0  -2  -3    1.09    0.30
   0   2   3    0.59    0.38
   0   2   3    0.80    0.30
   0  -2  -4   77.40    1.86
   0  -2  -4   83.90    2.04
   0   2   4   33.75    1.09
   0   2   4   33.90    1.03
   0  -2  -5    0.92    0.27
   0  -2  -5    0.32    0.24
   0   2   5    1.00    0.27
   0   2   5    0.30    0.30
   0  -2  -6 1261.24   24.89
   0  -2  -6 1287.53   25.43
   0   2   7    1.09    0.15
   0   2   7    0.77    0.18
   0  -3  24    0.27    0.71
   0  -3  24   -0.09    0.77
   0   3 -24    0.15    0.83
   0   3 -24    0.03    0.71
   0  -3  23  260.96    7.15
   0  -3  23  272.09    7.32
   0   3 -23  279.68    7.47
   0   3 -23  275.73    7.26
   0  -3  22   -0.06    0.74
   0  -3  22    1.80    0.80
   0   3 -22    1.45    0.83
   0   3 -22    1.36    0.77
   0  -3  21  522.69   12.26
   0  -3  21  508.81   12.11
   0   3 -21  611.87   14.06
   0   3 -21  586.77   13.64
   0  -3  20    0.74    0.74
   0  -3  20    0.12    0.71
   0   3 -20    0.24    0.77
   0   3 -20   -0.65    0.74
   0  -3  19  209.28    6.08
   0  -3  19  213.09    6.11
   0   3 -19  262.55    7.15
   0   3 -19  246.67    7.00
   0  -3  18    0.56    0.80
   0  -3  18    2.01    0.77
   0   3 -18    1.03    0.89
   0   3 -18    1.68    0.89
   0  -3  17  443.84   10.66
   0  -3  17  411.95    9.98
   0   3 -17  369.13    9.12
   0   3 -17  365.88    9.39
   0  -3  16    0.21    0.83
   0  -3  16    0.65    0.71
   0   3 -16    0.09    0.86
   0   3 -16   -0.18    0.65
   0  -3  15  866.72   18.75
   0  -3  15  906.29   19.58
   0   3 -15  865.24   18.69
   0   3 -15  810.91   17.98
   0  -3  14   -0.21    0.74
   0  -3  14    1.62    0.74
   0   3 -14    1.89    0.74
   0   3 -14    1.62    0.80
   0  -3  13  485.78   11.16
   0  -3  13  499.95   11.58
   0  -3  12   -0.56    0.59
   0  -3  12    1.83    0.80
   0   3 -12   -0.56    0.56
   0   3 -12    1.24    0.68
   0   3 -11 1196.57   25.13
   0   3 -11 1208.98   25.07
   0  -3  10    0.41    0.65
   0  -3  10    0.62    0.53
   0   3 -10    1.06    0.77
   0   3 -10    0.30    0.53
   0  -3   9 1362.24   27.88
   0  -3   9 1376.12   28.32
   0   3  -9 1185.06   24.48
   0   3  -9 1191.26   24.84
   0  -3   8   -0.74    0.56
   0  -3   8   -0.06    0.50
   0   3  -8   -0.38    0.68
   0   3  -8    0.12    0.47
   0  -3   7 1382.02   28.11
   0  -3   7 1406.53   28.82
   0   3  -7 1376.12   28.05
   0   3  -7 1384.09   28.41
   0  -3   6    1.39    0.71
   0  -3   6    0.59    0.50
   0   3  -6    0.44    0.53
   0   3  -6    1.21    0.74
   0  -3   5 3398.95   67.30
   0  -3   5 3283.78   64.85
   0   3  -5 3074.12   60.77
   0   3  -5 3171.57   62.84
   0  -3   4    0.94    0.53
   0  -3   4    1.83    0.65
   0   3  -4    0.92    0.68
   0   3  -4    1.36    0.50
   0  -3   3  196.29    4.84
   0  -3   3  214.86    5.40
   0   3  -3  236.21    5.58
   0   3  -3  240.08    5.85
   0  -3   2    0.06    0.47
   0  -3   2    0.83    0.59
   0   3  -2    1.65    0.50
   0   3  -2    0.06    0.59
   0  -3   1 8333.48  162.62
   0  -3   1 7890.53  153.82
   0   3  -1 7453.48  145.38
   0   3  -1 7704.49  150.43
   0  -3   0    0.24    0.44
   0  -3   0    0.71    0.56
   0   3   0    0.24    0.56
   0   3   0    0.27    0.41
   0  -3  -1 7763.55  151.37
   0  -3  -1 7710.39  150.22
   0   3   1 8035.23  156.63
   0   3   1 7952.54  155.12
   0  -3  -2   -0.06    0.50
   0  -3  -2    0.41    0.38
   0   3   2    0.27    0.47
   0   3   2    0.21    0.38
   0  -3  -3  223.10    5.02
   0  -3  -3  215.37    4.99
   0   3   3  177.92    4.19
   0   3   3  181.35    4.37
   0  -3  -4    1.42    0.47
   0  -3  -4    0.71    0.38
   0   3   4    0.53    0.35
   0   3   4    0.86    0.50
   0  -3  -5 3192.24   62.55
   0  -3  -5 3319.22   65.11
   0   3   5 3384.19   66.38
   0   3   5 3390.09   66.44
   0  -3  -6    0.89    0.35
   0  -3  -6    0.53    0.35
   0   3   6    0.71    0.41
   0   3   6    0.89    0.35
   0  -3  -7 1360.76   26.96
   0  -3  -7 1439.90   28.53
   0   3   7 1353.67   26.90
   0   3   7 1337.14   26.52
   0  -3  -8    0.53    0.27
   0  -3  -8    0.18    0.27
   0   3   8   -0.06    0.27
   0   3   8    0.59    0.32
   0   3   9 1363.12   27.11
   0   3   9 1324.44   26.40
   0  -4  24  338.71    9.01
   0   4 -24  301.51    9.07
   0  -4  23    0.15    0.80
   0  -4  19    0.68    0.97
   0  -4  18   94.88    3.75
   0   4 -18  122.37    4.75
   0  -4  17    0.89    0.80
   0   4 -17    0.44    0.80
   0   4 -17    1.03    0.97
   0  -4  16 2994.38   60.39
   0  -4  16 3162.71   63.76
   0   4 -16 3165.66   63.76
   0   4 -16 3047.54   61.90
   0  -4  15    0.68    0.89
   0  -4  15    0.38    0.80
   0   4 -15    0.68    0.92
   0   4 -15   -0.77    0.71
   0  -4  14  223.69    6.26
   0  -4  14  237.31    6.73
   0   4 -14  215.60    6.11
   0   4 -14  204.06    6.17
   0  -4  13    0.47    0.74
   0  -4  13    1.39    0.86
   0   4 -13    1.33    0.77
   0   4 -13    0.30    0.86
   0  -4  12   50.11    2.36
   0  -4  12   50.94    2.51
   0   4 -12   61.13    2.86
   0   4 -12   55.43    2.51
   0  -4  11    1.36    0.71
   0  -4  11    0.12    0.77
   0   4 -11   -0.30    0.56
   0   4 -11    2.27    0.89
   0  -4  10 6647.30  130.94
   0  -4  10 6703.41  131.74
   0   4 -10 6620.72  130.49
   0   4 -10 6747.70  132.65
   0  -4   9    1.51    0.62
   0  -4   9   -0.06    0.68
   0   4  -9    0.53    0.77
   0   4  -9    0.62    0.59
   0  -4   8 1349.84   27.85
   0  -4   8 1367.85   28.44
   0   4  -8 1544.44   31.66
   0   4  -8 1465.59   30.39
   0  -4   7    0.97    0.62
   0  -4   7    0.89    0.74
   0   4  -7    0.35    0.77
   0   4  -7    0.53    0.56
   0  -4   6  808.84   17.42
   0  -4   6  801.75   17.07
   0   4  -6  824.19   17.78
   0   4  -6  801.16   17.10
   0  -4   5    0.27    0.62
   0  -4   5    0.30    0.53
   0   4  -5    0.92    0.77
   0   4  -5    0.21    0.53
   0  -4   4 4222.85   83.31
   0  -4   4 4305.54   85.14
   0   4  -4 4154.93   82.01
   0   4  -4 4149.02   82.07
   0  -4   3    0.92    0.62
   0  -4   3   -0.77    0.65
   0   4  -3    0.77    0.53
   0   4  -3    0.80    0.80
   0  -4   2 3986.61   78.61
   0  -4   2 4001.37   79.05
   0   4  -2 3803.52   75.07
   0   4  -2 3682.44   72.91
   0  -4   1    0.41    0.53
   0  -4   1    0.47    0.65
   0   4  -1    0.47    0.53
   0   4  -1   -0.12    0.62
   0  -4   0    3.87    0.80
   0  -4   0    3.19    0.68
   0   4   0    3.10    0.65
   0   4   0    3.34    0.83
   0  -4  -1    0.35    0.53
   0  -4  -1   -0.18    0.59
   0   4   1   -0.47    0.47
   0   4   1    0.83    0.62
   0  -4  -2 3824.19   75.36
   0  -4  -2 3850.77   75.72
   0   4   2 3957.08   77.93
   0   4   2 4116.54   80.97
   0  -4  -3    1.45    0.62
   0  -4  -3    0.21    0.50
   0   4   3    0.86    0.62
   0   4   3    1.39    0.53
   0  -4  -4 3909.83   76.93
   0  -4  -4 3957.08   77.72
   0   4   4 3833.05   75.36
   0   4   4 4004.32   78.82
   0  -4  -5    0.77    0.50
   0  -4  -5    0.30    0.44
   0   4   5    1.00    0.44
   0   4   5   -0.30    0.56
   0  -4  -6  814.74   16.86
   0  -4  -6  822.13   16.83
   0   4   6  819.47   16.95
   0   4   6  809.72   16.66
   0  -4  -7    0.09    0.35
   0  -4  -7    0.38    0.38
   0   4   7    0.15    0.50
   0   4   7   -0.38    0.38
   0  -4  -8 1521.11   30.33
   0  -4  -8 1478.59   29.47
   0  -4  -9    8.42    0.74
   0  -4  -9   10.63    0.74
   0   4  10 6387.43  124.97
   0   4  10 6227.97  121.99
   0  -4 -11    2.07    0.38
   0  -4 -11    2.21    0.32
   0   4  11    2.33    0.30
   0   4  11    2.86    0.44
   0  -5  24    1.74    1.03
   0  -5  24   -0.41    0.97
   0   5 -24   -0.09    1.06
   0   5 -24   -0.06    0.94
   0  -5  23  752.44   17.75
   0  -5  23  746.53   17.66
   0   5 -23  814.15   19.05
   0   5 -23  820.65   19.22
   0  -5  22    2.10    1.06
   0  -5  22    0.97    1.06
   0   5 -22    1.33    1.06
   0   5 -22    0.09    1.09
   0  -5  21 1071.36   23.86
   0  -5  21 1071.95   23.92
   0   5 -21  994.29   22.74
   0   5 -21 1020.28   22.86
   0  -5  20    1.89    1.12
   0  -5  20   -1.24    1.03
   0   5 -20    0.62    1.09
   0   5 -20    0.65    1.36
   0  -5  19  780.78   18.04
   0  -5  19  811.50   18.84
   0   5 -19  825.67   18.90
   0   5 -19  831.87   19.46
   0  -5  18    0.97    0.94
   0  -5  18   -0.03    1.06
   0   5 -18   -1.68    1.24
   0   5 -18    1.51    0.97
   0  -5  17 1138.99   24.75
   0  -5  17 1131.61   24.75
   0   5 -17 1166.16   25.31
   0   5 -17 1102.37   24.51
   0  -5  16    0.50    0.80
   0  -5  16   -0.47    0.94
   0   5 -16   -0.89    0.97
   0   5 -16    1.03    0.89
   0  -5  15 1557.43   32.93
   0   5 -15 1481.84   31.30
   0  -5  14   -0.89    0.94
   0  -5  12    1.59    0.80
   0   5 -12    2.63    1.00
   0  -5  11 2450.43   50.02
   0  -5  11 2414.41   48.99
   0   5 -11 2346.78   47.72
   0   5 -11 2301.31   47.16
   0  -5  10   -0.32    0.80
   0  -5  10    0.06    0.62
   0   5 -10   -0.09    0.59
   0   5 -10    0.00    0.80
   0  -5   9 3369.42   67.36
   0  -5   9 3437.34   68.98
   0   5  -9 3390.09   68.13
   0   5  -9 3328.08   66.56
   0  -5   8    0.92    0.77
   0  -5   8   -0.35    0.56
   0   5  -8    1.33    0.83
   0   5  -8   -0.68    0.53
   0  -5   7 2405.55   48.55
   0  -5   7 2355.64   47.84
   0   5  -7 2593.07   52.21
   0   5  -7 2548.18   51.62
   0  -5   6    0.77    0.80
   0  -5   6    0.56    0.62
   0   5  -6    1.27    0.62
   0   5  -6    0.41    0.77
   0  -5   5 6109.84  120.45
   0  -5   5 6083.27  119.69
   0   5  -5 6038.97  119.13
   0   5  -5 5787.96  113.99
   0  -5   4   -0.50    0.68
   0  -5   4    0.50    0.56
   0   5  -4    1.15    0.80
   0   5  -4    0.24    0.56
   0  -5   3 3044.59   60.71
   0  -5   3 2953.04   59.18
   0   5  -3 2879.51   57.50
   0   5  -3 2946.25   59.03
   0  -5   2    0.24    0.71
   0  -5   2   -1.06    0.56
   0   5  -2    1.15    0.83
   0   5  -2   -0.15    0.56
   0  -5   1 6236.82  122.43
   0  -5   1 6071.45  119.45
   0   5  -1 5811.59  114.22
   0   5  -1 5885.41  115.85
   0  -5   0    1.21    0.71
   0  -5   0   -0.18    0.59
   0   5   0    0.18    0.56
   0   5   0    0.44    0.68
   0  -5  -1 5911.99  116.20
   0  -5  -1 5891.32  115.61
   0   5   1 6328.37  124.15
   0   5   1 6242.73  122.70
   0  -5  -2   -0.27    0.53
   0  -5  -2    0.71    0.65
   0   5   2   -0.03    0.71
   0   5   2    0.56    0.53
   0  -5  -3 2976.67   59.06
   0  -5  -3 2926.46   58.29
   0   5   3 2958.95   58.77
   0   5   3 2985.53   59.44
   0  -5  -4   -0.03    0.53
   0  -5  -4    1.36    0.65
   0   5   4    0.65    0.53
   0   5   4   -0.27    0.59
   0  -5  -5 5587.16  109.68
   0  -5  -5 5717.09  112.10
   0   5   5 5566.48  109.17
   0   5   5 5542.86  108.88
   0  -5  -6   -0.06    0.47
   0  -5  -6    1.06    0.59
   0   5   6    0.47    0.56
   0   5   6    1.80    0.53
   0  -5  -7 2602.81   51.62
   0  -5  -7 2708.23   53.75
   0   5   7 2457.82   48.84
   0   5   7 2460.47   49.08
   0  -5  -8    4.46    0.68
   0  -5  -8    5.97    0.80
   0   5   8    6.41    0.86
   0   5   8    6.91    0.83
   0  -5  -9 3437.34   67.77
   0  -5  -9 3407.81   67.15
   0   5   9 3413.72   67.24
   0   5   9 3266.06   64.55
   0  -5 -10    0.86    0.59
   0  -5 -10    2.48    0.56
   0   5  10    2.72    0.53
   0   5  10    1.89    0.74
   0  -5 -11 2417.06   47.81
   0  -5 -11 2277.39   45.09
   0   5  11 2357.41   46.84
   0   5  11 2343.53   46.36
   0  -5 -12    0.09    0.30
   0  -5 -12    0.09    0.32
   0   5  12    0.24    0.38
   0   5  12    0.92    0.32
   0  -5 -13 1825.28   37.27
   0   5  13 1832.36   37.33
   0   5  13 1825.87   37.15
   0  -6  23    0.41    1.06
   0  -6  23    0.56    0.97
   0   6 -23    1.77    1.24
   0   6 -23   -0.59    1.27
   0  -6  22 1346.88   29.77
   0  -6  22 1379.66   30.21
   0   6 -22 1479.47   32.28
   0   6 -22 1509.89   33.22
   0  -6  21    1.68    1.15
   0  -6  21    1.18    1.21
   0   6 -21    2.51    1.45
   0   6 -21    2.33    1.24
   0  -6  20   29.29    2.42
   0  -6  20   27.76    2.42
   0   6 -20   24.48    2.30
   0   6 -20   20.20    2.33
   0  -6  19    0.53    1.15
   0  -6  19   -1.27    1.03
   0   6 -19   -0.12    1.27
   0   6 -19   -1.51    0.97
   0  -6  18   89.65    4.08
   0  -6  18   90.92    3.96
   0   6 -18   36.74    2.92
   0   6 -18   42.17    2.83
   0  -6  17   -1.21    0.94
   0  -6  17    0.56    0.92
   0   6 -17    1.80    1.24
   0   6 -17   -0.27    0.92
   0  -6  16 2593.66   53.42
   0  -6  16 2552.61   52.39
   0   6 -16 2658.92   54.51
   0   6 -16 2566.19   53.18
   0  -6  15    1.09    0.86
   0  -6  15    0.12    0.94
   0   6 -15   -0.44    0.86
   0   6 -15    1.65    1.06
   0  -6  14  125.92    4.55
   0  -6  14  129.96    4.87
   0   6 -14  165.37    5.46
   0   6 -14  165.37    5.99
   0  -6  13    0.56    0.80
   0  -6  13    1.21    0.97
   0   6 -13   -0.21    0.80
   0   6 -13    1.33    1.03
   0  -6  12  150.69    4.99
   0   6 -12  153.79    5.08
   0   6 -12  151.70    5.32
   0  -6  11    0.38    0.74
   0  -6  11    1.54    0.94
   0   6 -11    0.56    0.89
   0   6 -11    0.47    0.80
   0  -6  10 4919.77   98.04
   0   6 -10 5147.15  102.23
   0  -6   8 1165.27   24.81
   0   6  -8 1366.96   29.59
   0  -6   7   -0.18    0.56
   0   6  -7   -0.24    0.77
   0   6  -7    0.62    0.77
   0  -6   6  418.74   10.10
   0  -6   6  425.24   10.48
   0   6  -6  452.70   10.81
   0   6  -6  481.35   11.66
   0  -6   5   -0.09    0.62
   0  -6   5   -2.10    0.71
   0   6  -5    0.86    0.65
   0   6  -5   -0.27    0.80
   0  -6   4 6718.17  132.47
   0  -6   4 6626.63  130.38
   0   6  -4 6532.13  128.96
   0   6  -4 6425.82  126.60
   0  -6   3    0.15    0.59
   0  -6   3   -0.56    0.68
   0   6  -3   -0.27    0.59
   0   6  -3    0.27    0.83
   0  -6   2 2523.37   51.06
   0  -6   2 2583.62   51.97
   0   6  -2 2294.22   46.69
   0   6  -2 2240.47   45.36
   0  -6   1    0.15    0.62
   0  -6   1    0.12    0.74
   0   6  -1    0.77    0.62
   0   6  -1    0.21    0.77
   0  -6   0    5.82    1.06
   0  -6   0    5.29    0.92
   0   6   0    5.37    0.89
   0   6   0    6.20    1.06
   0  -6  -1    1.06    0.77
   0  -6  -1    0.65    0.59
   0   6   1    0.27    0.53
   0   6   1   -0.09    0.74
   0  -6  -2 2338.81   47.25
   0  -6  -2 2328.77   46.84
   0   6   2 2651.24   53.36
   0   6   2 2536.66   50.91
   0  -6  -3   -0.30    0.62
   0  -6  -3    1.30    0.62
   0   6   3    0.47    0.71
   0   6   3    0.53    0.56
   0  -6  -4 6476.02  127.13
   0  -6  -4 6434.68  126.51
   0   6   4 6538.04  128.58
   0   6   4 6464.21  126.92
   0  -6  -5   -0.03    0.53
   0  -6  -5    0.71    0.65
   0   6   5    0.47    0.71
   0   6   5    2.16    0.65
   0  -6  -6  433.51    9.98
   0  -6  -6  447.98   10.13
   0   6   6  398.66    9.42
   0   6   6  381.83    8.89
   0  -6  -7    0.50    0.53
   0  -6  -7    0.32    0.59
   0  -6  -8 1470.32   29.91
   0  -6  -8 1370.80   28.05
   0   6   8 1157.59   23.86
   0   6   8 1211.04   25.16
   0  -6  -9   -0.15    0.59
   0  -6  -9    0.92    0.59
   0   6   9    1.89    0.86
   0   6   9    2.83    0.65
   0  -6 -10 4937.49   97.07
   0  -6 -10 5123.53  100.67
   0   6  10 4757.35   93.85
   0   6  10 4801.65   94.44
   0  -6 -11   -0.06    0.44
   0  -6 -11    1.45    0.53
   0   6  11    0.24    0.41
   0   6  11    1.65    0.68
   0  -6 -12  160.94    4.10
   0  -6 -12  166.76    4.28
   0   6  12  138.85    3.63
   0   6  12  141.75    3.93
   0  -6 -13    0.50    0.38
   0  -6 -13    0.68    0.38
   0   6  13    0.30    0.47
   0   6  13    0.21    0.35
   0  -6 -14  186.10    4.16
   0  -6 -14  175.29    4.02
   0   6  14  126.27    3.01
   0   6  14  127.16    3.19
   0  -7  23  110.30    5.20
   0  -7  23  117.80    5.14
   0   7 -23   98.48    4.96
   0   7 -23   89.74    4.72
   0  -7  22    0.56    1.24
   0  -7  22    0.03    1.00
   0   7 -22   -0.12    1.15
   0   7 -22    0.09    1.06
   0  -7  21  452.41   12.28
   0  -7  21  439.41   11.75
   0   7 -21  457.43   12.79
   0   7 -21  467.76   12.55
   0  -7  20   -1.12    1.18
   0  -7  20   -1.18    1.15
   0   7 -20   -0.50    1.24
   0   7 -20   -1.59    1.45
   0  -7  19  229.24    7.26
   0  -7  19  233.64    7.56
   0   7 -19  205.09    7.26
   0   7 -19  205.86    6.97
   0  -7  18   -0.12    0.86
   0  -7  18    1.42    1.21
   0   7 -18   -0.56    1.00
   0   7 -18    1.00    1.27
   0  -7  17  991.04   22.30
   0  -7  17  979.52   22.32
   0   7 -17  848.70   19.61
   0   7 -17  850.77   20.20
   0  -7  16   -0.32    0.92
   0  -7  16    0.35    1.06
   0   7 -16    1.68    1.18
   0   7 -16    1.27    1.03
   0  -7  15  285.18    8.45
   0  -7  15  294.39    8.33
   0   7 -15  297.37    8.83
   0   7 -15  310.36    8.77
   0  -7  14    0.71    0.80
   0  -7  14    0.35    1.12
   0  -7  13  350.53    9.33
   0  -7  13  348.16    9.60
   0   7 -13  382.71   10.10
   0   7 -13  378.28   10.37
   0  -7  12   -0.35    0.92
   0   7 -12   -0.27    0.89
   0   7 -12    1.45    0.86
   0  -7  11  716.70   16.80
   0  -7  11  692.19   16.01
   0   7 -11  710.80   16.83
   0   7 -11  696.03   16.12
   0   7 -10    0.44    0.83
   0   7 -10   -0.47    0.92
   0  -7   9 1351.31   29.06
   0  -7   9 1383.20   29.35
   0   7  -9 1398.56   30.09
   0   7  -9 1415.98   30.06
   0  -7   8    0.18    0.77
   0  -7   8    0.06    0.89
   0   7  -8   -0.09    0.71
   0   7  -8    1.03    0.92
   0  -7   7 1838.27   38.42
   0  -7   7 1815.53   37.62
   0   7  -7 1733.73   36.09
   0   7  -7 1739.93   36.59
   0  -7   6    1.18    0.77
   0  -7   6    1.24    0.86
   0   7  -6    0.06    0.86
   0   7  -6    0.35    0.74
   0  -7   5 3570.23   71.79
   0   7  -5 3434.39   68.95
   0  -7   3  946.45   20.52
   0   7  -3  799.68   18.01
   0  -7   2   -0.21    0.59
   0   7  -2   -0.38    0.80
   0  -7   1 1195.10   25.51
   0  -7   1 1179.74   24.98
   0   7  -1 1360.47   28.79
   0   7  -1 1383.20   28.97
   0  -7   0    1.65    0.77
   0  -7   0    0.03    0.62
   0   7   0    2.10    0.92
   0   7   0   -0.47    0.59
   0  -7  -1 1417.76   29.47
   0  -7  -1 1415.39   29.68
   0   7   1 1157.00   24.75
   0   7   1 1181.81   24.95
   0  -7  -2   -0.30    0.71
   0  -7  -2   -0.35    0.62
   0   7   2    0.06    0.62
   0   7   2    0.27    0.77
   0  -7  -3  813.86   17.90
   0  -7  -3  835.42   18.10
   0   7   3  972.44   21.08
   0   7   3  951.17   20.38
   0  -7  -4    0.35    0.62
   0  -7  -4    1.65    0.83
   0   7   4    0.35    0.59
   0   7   4   -0.38    0.71
   0  -7  -5 3440.29   68.75
   0  -7  -5 3567.27   70.99
   0   7   5 3490.50   69.54
   0   7   5 3652.91   72.97
   0  -7  -6    6.67    1.00
   0  -7  -6    8.68    1.18
   0   7   6    7.65    1.18
   0   7   6    4.87    1.00
   0  -7  -7 1546.80   31.89
   0  -7  -7 1628.01   33.34
   0   7   7 1742.59   35.88
   0   7   7 1740.23   35.55
   0  -7  -8    2.10    0.65
   0  -7  -8    0.21    0.56
   0   7   8    0.89    0.74
   0   7   8    1.00    0.65
   0  -7  -9 1418.64   29.24
   0  -7  -9 1385.86   28.56
   0   7   9 1349.54   27.88
   0   7   9 1360.47   28.41
   0  -7 -11  698.99   15.09
   0  -7 -11  719.95   15.50
   0   7  11  702.82   15.12
   0   7  11  682.74   15.06
   0  -7 -12    0.30    0.50
   0  -7 -12    0.83    0.56
   0   7  12    0.38    0.47
   0   7  12   -0.35    0.62
   0   7  13  339.90    8.18
   0   7  13  332.81    7.68
   0  -7 -14    0.32    0.44
   0  -7 -14    0.12    0.41
   0   7  14    0.77    0.59
   0   7  14    0.30    0.41
   0  -7 -15  300.91    6.61
   0  -7 -15  307.41    6.85
   0   7  15  272.95    6.29
   0   7  15  287.95    6.35
   0  -8  22   92.58    4.52
   0  -8  22   80.68    4.49
   0   8 -22   97.75    4.90
   0   8 -22  106.75    5.43
   0  -8  21    0.03    1.06
   0  -8  21   -0.35    0.97
   0   8 -21   -1.24    1.06
   0   8 -21   -0.50    1.30
   0  -8  20  554.88   14.17
   0  -8  20  570.82   14.77
   0   8 -20  597.70   15.74
   0   8 -20  583.52   14.94
   0  -8  19    0.12    0.94
   0  -8  19    0.38    1.12
   0   8 -19   -0.80    1.12
   0   8 -19   -0.32    1.27
   0  -8  18  508.51   13.35
   0  -8  18  512.94   13.11
   0   8 -18  508.51   13.67
   0   8 -18  546.61   14.03
   0  -8  17    0.86    0.94
   0  -8  17   -0.09    1.12
   0   8 -17    0.71    0.97
   0   8 -17   -0.06    1.18
   0  -8  16  457.43   12.20
   0  -8  16  486.07   12.40
   0   8 -16  479.57   12.43
   0   8 -16  473.37   12.73
   0  -8  15    0.80    0.92
   0  -8  15    0.44    1.15
   0   8 -15    1.48    1.18
   0   8 -15   -0.71    0.97
   0  -8  14  573.19   14.03
   0  -8  14  552.22   13.97
   0   8 -14  543.06   13.97
   0  -8  13    0.24    0.86
   0  -8  13   -0.18    1.00
   0   8 -13    1.15    0.97
   0   8 -13    0.62    1.00
   0  -8  12  375.63   10.01
   0  -8  12  379.17   10.42
   0   8 -12  370.90    9.95
   0   8 -12  370.61   10.28
   0  -8  11    0.56    0.83
   0  -8  11   -0.74    0.89
   0   8 -11   -0.68    0.86
   0   8 -11    0.09    1.03
   0  -8  10  450.93   11.72
   0  -8  10  441.78   11.19
   0   8 -10  466.29   11.72
   0   8 -10  465.69   12.14
   0  -8   9    1.83    0.86
   0  -8   9   -0.35    0.94
   0  -8   8  184.24    5.82
   0  -8   8  180.70    6.02
   0   8  -8  177.24    5.76
   0   8  -8  190.06    6.32
   0  -8   7    0.94    0.77
   0  -8   7    0.00    0.83
   0   8  -7    0.71    0.97
   0   8  -7   -0.18    0.74
   0  -8   6 3880.30   78.17
   0  -8   6 4027.95   80.71
   0   8  -6 3841.91   77.58
   0   8  -6 3765.13   75.72
   0  -8   5    0.47    0.80
   0  -8   5    0.86    0.83
   0   8  -5    0.15    0.94
   0   8  -5    0.21    0.68
   0  -8   4  381.53    9.75
   0  -8   4  370.90    9.75
   0   8  -4  500.25   12.46
   0   8  -4  478.69   11.69
   0  -8   3    1.54    0.89
   0  -8   3   -0.06    0.68
   0   8  -3    0.09    0.86
   0   8  -3    1.30    0.77
   0  -8   2   19.55    1.83
   0  -8   2   20.70    1.68
   0   8  -2   26.22    1.89
   0   8  -2   22.50    1.98
   0  -8   1   -0.21    0.71
   0  -8   1   -0.06    0.74
   0   8  -1   -0.56    0.77
   0   8  -1    0.27    0.59
   0  -8   0 1317.35   28.11
   0   8   0 1293.43   27.43
   0  -8  -3   -0.09    0.68
   0   8   3    0.38    0.83
   0  -8  -4  461.56   11.16
   0  -8  -4  459.20   10.93
   0   8   4  401.61   10.16
   0   8   4  370.31    9.39
   0  -8  -5    3.37    1.03
   0  -8  -5    4.72    0.94
   0   8   5    1.83    1.03
   0   8   5    2.42    0.89
   0  -8  -6 3664.73   73.35
   0  -8  -6 3655.87   72.91
   0   8   6 4007.28   80.65
   0  -8  -7   -0.35    0.65
   0  -8  -7    0.47    0.86
   0   8   7    0.65    0.68
   0   8   7    0.09    0.83
   0   8   8  175.47    5.17
   0   8   8  176.39    5.46
   0  -8  -9    0.94    0.71
   0  -8  -9    0.94    0.62
   0   8   9    0.12    0.62
   0   8   9    0.77    0.74
   0  -8 -10  438.23   10.34
   0  -8 -10  449.16   10.57
   0   8  10  425.24   10.45
   0   8  10  458.61   10.72
   0  -8 -11    0.62    0.65
   0  -8 -11    0.80    0.71
   0   8  11    0.62    0.74
   0   8  11    1.42    0.68
   0  -8 -12  366.47    8.83
   0  -8 -12  391.57    9.30
   0   8  12  380.65    9.07
   0   8  12  376.22    9.39
   0  -8 -13   -0.35    0.56
   0  -8 -13   -0.03    0.59
   0   8  13    0.12    0.56
   0   8  13    1.80    0.89
   0  -8 -14  525.35   11.81
   0  -8 -14  532.14   11.84
   0   8  14  554.29   12.64
   0   8  14  582.34   12.76
   0  -8 -15   -0.41    0.47
   0  -8 -15    0.12    0.50
   0   8  15    0.09    0.62
   0   8  15    1.12    0.53
   0  -8 -16  481.05   10.34
   0  -8 -16  471.31   10.28
   0   8  16  473.96   10.39
   0   8  16  497.29   10.60
   0  -9  21  968.89   23.00
   0   9 -21  947.63   23.06
   0  -9  20   -1.39    1.06
   0  -9  19  430.55   11.72
   0  -9  19  402.50   12.70
   0   9 -19  385.08   11.07
   0   9 -19  378.28   11.31
   0  -9  18   -0.32    1.00
   0  -9  18   -0.21    1.12
   0   9 -18   -0.30    1.03
   0   9 -18    0.41    1.30
   0  -9  17  935.82   21.53
   0  -9  17  956.49   22.41
   0   9 -17 1049.22   24.42
   0   9 -17 1103.85   25.10
   0  -9  16    0.94    1.03
   0  -9  16   -0.38    1.12
   0   9 -16    0.71    1.03
   0   9 -16    1.00    1.33
   0  -9  15  815.63   19.46
   0  -9  15  810.31   18.90
   0   9 -15  747.41   18.28
   0   9 -15  740.92   17.78
   0  -9  14    0.53    0.92
   0  -9  14    0.32    1.03
   0   9 -14    0.24    1.00
   0   9 -14    0.92    1.12
   0  -9  13  244.75    7.83
   0  -9  13  249.41    7.56
   0   9 -13  350.23    9.80
   0   9 -13  344.03   10.01
   0  -9  12    3.16    1.06
   0  -9  12    0.12    1.09
   0   9 -12   -0.30    0.86
   0   9 -12    0.80    1.15
   0  -9  11 1578.40   33.66
   0  -9  11 1594.94   34.43
   0   9 -11 1519.04   32.69
   0   9 -11 1550.05   33.69
   0  -9  10    0.15    0.89
   0  -9  10    0.18    1.00
   0   9 -10    0.35    0.86
   0   9 -10    0.30    1.09
   0  -9   9 1548.28   33.46
   0  -9   9 1580.76   33.66
   0   9  -9 1545.03   33.52
   0   9  -9 1527.31   32.69
   0  -9   8    0.68    0.83
   0  -9   8    0.44    1.03
   0   9  -8    1.03    0.89
   0   9  -8   -0.71    1.00
   0  -9   7 1039.47   23.36
   0  -9   7 1056.60   23.30
   0   9  -7 1163.50   25.93
   0   9  -7 1134.26   24.89
   0  -9   6    1.48    0.86
   0  -9   6    0.77    1.00
   0   9  -6    0.92    1.00
   0   9  -6    0.21    0.86
   0  -9   5 3118.41   63.22
   0  -9   5 3056.40   62.40
   0   9  -5 2985.53   60.80
   0   9  -5 3012.10   61.75
   0  -9   4    0.15    0.86
   0  -9   4    0.53    0.71
   0   9  -4   -0.47    0.77
   0   9  -4    1.51    1.06
   0  -9   3  555.76   13.35
   0  -9   3  553.40   13.58
   0   9  -3  524.46   13.14
   0   9  -3  518.85   12.67
   0  -9   2   -0.83    0.86
   0  -9   2    0.94    0.80
   0   9  -2   -0.03    0.92
   0   9  -2   -0.03    0.71
   0  -9   1 1138.99   24.98
   0  -9   1 1113.30   24.21
   0   9  -1 1208.98   26.46
   0   9  -1 1144.01   24.81
   0  -9   0    0.47    0.68
   0  -9   0   -0.94    0.83
   0   9   0    0.21    0.71
   0   9   0    0.62    0.89
   0  -9  -1 1158.77   25.25
   0  -9  -1 1213.11   26.05
   0   9   1 1055.71   23.42
   0   9   1 1049.51   22.92
   0  -9  -2    0.89    0.80
   0  -9  -2   -0.47    0.83
   0   9   2    0.35    0.68
   0   9   2   -0.12    0.89
   0  -9  -3  512.35   12.49
   0  -9  -3  521.21   12.46
   0   9   3  542.18   13.29
   0   9   3  540.11   12.85
   0   9   4    6.59    1.42
   0   9   4    4.37    1.06
   0  -9  -6   -0.24    0.92
   0   9   6    2.89    1.00
   0   9   8    0.15    0.89
   0  -9  -9 1488.63   31.15
   0  -9  -9 1441.38   30.59
   0   9   9 1420.12   30.27
   0  -9 -10    1.06    0.65
   0  -9 -10    1.03    0.77
   0   9  10   -0.09    0.83
   0   9  10    0.32    0.71
   0   9  11 1546.80   32.66
   0   9  11 1536.76   31.98
   0  -9 -12    0.21    0.68
   0  -9 -12   -0.24    0.65
   0   9  12    1.00    0.68
   0   9  12    0.30    0.89
   0  -9 -13  351.71    8.80
   0  -9 -13  335.17    8.39
   0   9  13  255.02    7.23
   0   9  13  255.14    6.76
   0  -9 -14   -0.03    0.65
   0  -9 -14    0.00    0.65
   0   9  14    0.38    0.59
   0   9  14    0.59    0.89
   0  -9 -15  742.69   16.33
   0  -9 -15  765.43   16.60
   0   9  15  816.81   17.51
   0   9  15  838.96   18.60
   0  -9 -16    0.24    0.50
   0  -9 -16    1.18    0.65
   0   9  16   -0.03    0.74
   0   9  16    0.03    0.53
   0  -9 -17 1076.97   22.24
   0  -9 -17 1040.65   21.38
   0   9  17  971.85   20.35
   0   9  17 1000.20   20.61
   0 -10  20 1046.56   24.16
   0 -10  20 1052.76   24.69
   0  10 -20 1032.97   24.21
   0  10 -20 1038.88   24.69
   0 -10  19    1.03    1.09
   0 -10  19   -1.12    1.15
   0  10 -19    0.77    1.21
   0  10 -19    0.30    1.24
   0 -10  18  943.20   21.91
   0 -10  18  955.90   22.68
   0  10 -18  957.08   22.47
   0  10 -18  956.19   22.97
   0 -10  17   -0.80    1.15
   0  10 -17   -1.42    1.12
   0 -10  16    6.85    1.54
   0  10 -16    8.27    2.21
   0 -10  15   -0.97    1.24
   0 -10  15   -1.00    0.92
   0  10 -15    1.36    1.24
   0  10 -15    0.06    1.06
   0 -10  14 1509.30   32.66
   0 -10  14 1525.54   33.55
   0  10 -14 1618.27   35.05
   0  10 -14 1607.93   35.20
   0 -10  13   -0.97    1.06
   0 -10  13    0.86    0.92
   0  10 -13    0.00    1.15
   0  10 -13    0.86    1.03
   0 -10  12 2871.24   58.97
   0 -10  12 2928.83   60.69
   0  10 -12 2667.48   55.72
   0  10 -12 2692.29   55.72
   0 -10  11   -0.44    0.86
   0 -10  11    0.80    1.06
   0  10 -11   -0.62    0.92
   0  10 -11    1.12    1.09
   0 -10  10   20.64    2.21
   0 -10  10   21.26    2.07
   0  10 -10   17.30    1.98
   0  10 -10   15.98    2.10
   0 -10   9   -0.09    0.86
   0 -10   9    0.35    1.03
   0  10  -9   -0.09    1.12
   0  10  -9   -0.47    0.74
   0 -10   8  945.86   21.79
   0 -10   8  975.69   21.94
   0  10  -8  953.24   22.09
   0  10  -8  929.32   21.20
   0 -10   7    0.53    0.94
   0 -10   7   -0.56    0.71
   0  10  -7    1.51    1.09
   0  10  -7   -0.27    0.86
   0 -10   6 4311.44   86.61
   0 -10   6 4329.16   87.44
   0  10  -6 3939.36   79.55
   0  10  -6 4063.39   82.48
   0 -10   5    2.78    1.15
   0 -10   5   -0.59    0.74
   0  10  -5    0.62    1.12
   0  10  -5    0.53    0.80
   0 -10   4  396.30   10.39
   0 -10   4  378.28   10.39
   0  10  -4  466.88   11.87
   0  10  -4  486.96   12.67
   0 -10   3    1.68    1.03
   0 -10   3   -0.56    0.80
   0  10  -3   -0.32    0.92
   0  10  -3   -1.12    0.65
   0 -10   2 1016.44   22.59
   0 -10   2  972.73   22.06
   0  10  -2 1035.93   23.42
   0  10  -2  965.64   21.62
   0 -10   1   -0.59    0.71
   0 -10   1   -0.41    0.94
   0  10  -1    0.41    0.89
   0  10  -1   -0.38    1.03
   0 -10   0 4524.06   90.57
   0 -10   0 4556.54   91.51
   0  10   0 4630.37   93.17
   0  10   0 4423.66   88.71
   0 -10  -1   -2.10    0.74
   0 -10  -1   -0.77    0.83
   0  10   1    0.30    0.86
   0  10   1    0.71    0.74
   0 -10  -2  998.72   22.38
   0 -10  -2 1022.34   22.56
   0  10   2  983.36   21.85
   0  10   2  955.31   21.73
   0 -10  -3    0.94    0.92
   0 -10  -3   -0.65    0.71
   0  10   3   -1.68    0.86
   0  10   3    0.06    0.77
   0 -10  -4  461.27   11.46
   0 -10  -4  468.35   11.78
   0  10   4  396.59   10.25
   0  10   4  402.20   10.72
   0 -10  -5    2.07    1.03
   0 -10  -5   -0.12    0.80
   0  10   5   -1.74    1.06
   0  10   5    1.39    1.00
   0 -10  -6 4036.81   81.12
   0 -10  -6 4095.87   82.09
   0  10   6 4273.05   86.05
   0  10   6 4237.62   84.93
   0 -10  -7    1.33    0.83
   0  10   7    1.48    1.03
   0  10   7   -0.71    0.77
   0 -10  -8  921.94   20.44
   0 -10  -8  932.87   20.73
   0  10   8  917.51   20.82
   0  10   8  922.83   20.49
   0 -10  -9    0.56    0.68
   0 -10  -9    0.06    0.71
   0  10   9    0.27    0.94
   0  10   9   -0.24    0.74
   0 -10 -10   19.11    1.71
   0 -10 -10   13.47    1.48
   0  10  10   23.65    1.86
   0  10  10   19.81    2.04
   0 -10 -11   -0.18    0.77
   0  10  11    0.65    0.80
   0 -10 -13    0.12    0.80
   0 -10 -13    0.68    0.77
   0  10  13    2.10    1.06
   0 -10 -14 1594.35   33.19
   0 -10 -14 1590.21   33.31
   0  10  14 1558.32   32.48
   0  10  14 1525.54   32.54
   0 -10 -15    0.03    0.71
   0 -10 -15   -0.38    0.65
   0  10  15    1.27    0.68
   0  10  15    0.74    0.92
   0 -10 -16    7.38    1.15
   0 -10 -16    6.20    1.06
   0  10  16    8.36    1.45
   0  10  16   10.28    1.18
   0 -10 -17   -0.03    0.59
   0 -10 -17   -0.62    0.65
   0  10  17    0.89    0.59
   0  10  17    0.53    0.77
   0 -10 -18  988.38   20.55
   0 -10 -18 1021.16   21.14
   0 -11  19  295.13    9.60
   0 -11  19  297.67    9.21
   0  11 -19  279.24    9.39
   0  11 -19  270.76    8.98
   0 -11  18    0.41    1.18
   0 -11  18   -0.35    0.92
   0  11 -18   -0.80    1.12
   0  11 -18    0.86    1.03
   0 -11  17  464.51   13.02
   0 -11  17  480.46   12.82
   0  11 -17  513.83   14.12
   0  11 -17  518.55   13.85
   0 -11  16    0.27    0.92
   0 -11  16    0.24    1.15
   0  11 -16    0.35    1.03
   0  11 -16    0.50    1.18
   0 -11  15  700.17   17.54
   0 -11  15  700.76   17.07
   0  11 -15  629.00   16.18
   0  11 -15  673.29   16.77
   0 -11  14   -0.30    0.94
   0 -11  14    0.47    1.09
   0  11 -14    0.27    1.06
   0  11 -14    0.27    1.24
   0 -11  12   -0.15    0.89
   0  11 -12    0.38    1.21
   0 -11  11 1492.47   32.93
   0 -11  11 1468.25   31.83
   0  11 -11 1623.88   35.61
   0  11 -11 1598.78   34.70
   0 -11  10   -0.32    0.92
   0 -11  10    0.44    1.15
   0  11 -10   -0.41    1.06
   0  11 -10    1.57    1.06
   0 -11   9 1013.78   22.89
   0 -11   9 1028.25   23.65
   0  11  -9  925.48   21.32
   0  11  -9  969.19   22.62
   0 -11   8    0.80    1.03
   0 -11   8   -0.15    0.77
   0  11  -8   -0.50    0.97
   0  11  -8   -0.50    0.92
   0 -11   7 1023.23   23.00
   0 -11   7 1022.05   23.45
   0  11  -7 1011.71   23.36
   0  11  -7 1025.59   23.24
   0 -11   6    0.94    1.15
   0 -11   6    0.94    0.92
   0  11  -6    0.80    1.21
   0  11  -6   -0.35    0.92
   0 -11   5 1305.54   28.47
   0 -11   5 1324.14   29.26
   0  11  -5 1199.53   27.02
   0  11  -5 1208.38   26.75
   0 -11   4    0.65    0.83
   0 -11   4    0.77    1.09
   0  11  -4   -1.27    0.77
   0  11  -4    0.35    1.03
   0 -11   3 1716.90   36.82
   0 -11   3 1741.41   36.91
   0  11  -3 1714.83   36.53
   0  11  -3 1741.41   37.50
   0 -11   2    0.80    0.89
   0 -11   2   -0.18    0.94
   0  11  -2    0.47    0.97
   0  11  -2    1.80    0.92
   0 -11   1 1387.04   30.30
   0 -11   1 1442.86   31.04
   0  11  -1 1479.77   32.34
   0  11  -1 1431.93   30.92
   0 -11   0    1.95    1.12
   0 -11   0    0.24    0.74
   0  11   0   -0.12    1.03
   0  11   0   -0.83    0.77
   0 -11  -1 1490.40   31.92
   0 -11  -1 1506.94   32.54
   0  11   1 1389.11   30.00
   0  11   1 1351.31   29.77
   0 -11  -2    0.92    0.94
   0 -11  -2    2.98    1.21
   0  11   2    0.71    1.00
   0  11   2    0.80    1.15
   0 -11  -3 1724.58   36.38
   0 -11  -3 1646.62   35.11
   0  11   3 1713.06   36.32
   0  11   3 1706.86   36.68
   0 -11  -4   -0.94    0.89
   0 -11  -4    0.32    0.80
   0  11   4   -0.62    1.21
   0 -11  -5 1198.05   26.13
   0 -11  -5 1201.00   26.40
   0  11   5 1279.55   27.79
   0  11   5 1270.10   28.08
   0  11   6    1.59    1.03
   0  11   6    0.97    0.80
   0 -11  -7 1000.20   22.35
   0 -11  -7 1037.99   22.95
   0  11   7  986.32   22.56
   0  11   7 1010.24   22.50
   0 -11  -8   -0.27    0.77
   0 -11  -8    0.35    0.86
   0  11   8   -0.03    0.80
   0  11   8    0.80    0.97
   0 -11  -9  990.75   22.03
   0 -11  -9  941.73   21.20
   0  11   9 1047.74   23.68
   0  11   9 1028.25   22.80
   0 -11 -10    0.15    0.65
   0 -11 -10    0.59    0.83
   0  11  10    0.35    1.00
   0  11  10   -0.56    0.80
   0 -11 -11 1521.41   32.34
   0 -11 -11 1560.98   33.10
   0  11  11 1437.84   30.68
   0  11  11 1492.17   32.39
   0 -11 -12    0.68    0.86
   0 -11 -12    0.56    0.77
   0  11  12   -0.89    0.94
   0  11  12    0.97    0.83
   0 -11 -13  543.95   13.14
   0 -11 -13  528.59   12.90
   0 -11 -14    0.89    0.89
   0 -11 -14   -0.15    0.80
   0  11  14    1.18    0.83
   0 -11 -16   -0.41    0.71
   0 -11 -16    0.92    0.80
   0  11  16    0.21    1.00
   0  11  16    1.24    0.77
   0 -11 -17  518.26   12.31
   0 -11 -17  534.50   12.46
   0  11  17  462.45   11.63
   0  11  17  481.94   11.37
   0 -11 -18    0.71    0.68
   0 -11 -18    1.27    0.71
   0 -12  18  134.13    5.52
   0 -12  18  128.87    5.91
   0  12 -18  105.54    5.52
   0  12 -18  112.13    5.35
   0 -12  17   -1.09    1.12
   0 -12  17    0.56    1.09
   0  12 -17   -0.62    1.24
   0  12 -17   -0.77    1.09
   0 -12  16  138.47    5.97
   0 -12  16  121.67    5.17
   0  12 -16  155.45    6.47
   0  12 -16  160.79    6.44
   0 -12  15   -0.86    0.89
   0 -12  15   -0.53    1.21
   0  12 -15    1.18    1.24
   0  12 -15    1.57    1.27
   0 -12  14  268.96    8.42
   0 -12  14  278.00    9.10
   0  12 -14  311.84    9.69
   0  12 -14  297.96    9.24
   0 -12  13    0.62    0.92
   0  12 -13   -0.71    1.06
   0  12 -13    0.86    1.03
   0 -12  12  548.97   14.00
   0 -12  12  527.12   14.09
   0  12 -12  543.36   14.50
   0  12 -12  517.67   13.67
   0 -12  11    1.54    0.97
   0 -12  11    0.41    1.06
   0  12 -11    0.65    0.97
   0  12 -11    0.35    1.18
   0 -12  10  336.94    9.60
   0 -12  10  346.39   10.28
   0  12 -10  323.36    9.89
   0  12 -10  323.95    9.54
   0 -12   9   -0.44    1.06
   0  12  -9   -1.59    0.86
   0 -12   7    1.57    0.97
   0  12  -7    0.65    1.21
   0 -12   6 1341.57   29.88
   0 -12   6 1331.23   29.12
   0  12  -6 1355.15   30.27
   0  12  -6 1399.74   30.71
   0 -12   5    2.07    1.03
   0 -12   5   -1.36    1.00
   0  12  -5    1.45    1.03
   0  12  -5    1.74    1.30
   0 -12   4  309.18    9.24
   0 -12   4  314.20    8.98
   0  12  -4  315.98    9.57
   0  12  -4  312.43    9.12
   0 -12   3   -0.09    0.74
   0 -12   3    0.06    0.97
   0  12  -3   -0.74    0.86
   0  12  -3    1.12    1.12
   0 -12   2   32.57    2.45
   0 -12   2   24.92    2.42
   0  12  -2   36.12    2.89
   0  12  -2   35.61    2.57
   0 -12   1    0.44    1.03
   0 -12   1    0.21    0.86
   0  12  -1    0.94    1.03
   0  12  -1    2.45    1.00
   0 -12   0 1593.46   34.49
   0 -12   0 1719.56   36.59
   0  12   0 1631.85   35.02
   0  12   0 1681.76   36.47
   0 -12  -1   -0.27    0.83
   0 -12  -1    0.41    1.00
   0  12   1    2.07    1.15
   0  12   1   -0.62    0.83
   0 -12  -2   35.97    2.81
   0 -12  -2   34.70    2.48
   0  12   2   28.20    2.24
   0  12   2   28.05    2.54
   0 -12  -3   -0.53    0.71
   0 -12  -3    0.06    0.97
   0  12   3   -0.21    0.77
   0 -12  -4  303.87    8.89
   0 -12  -4  296.78    8.50
   0  12   4  326.02    9.63
   0  12   4  303.57    8.74
   0 -12  -5   -0.06    0.83
   0  12   5    1.80    1.15
   0  12   5   -0.27    0.89
   0 -12  -6 1410.96   30.65
   0 -12  -6 1389.41   30.09
   0  12   6 1323.85   28.91
   0  12   6 1364.31   30.21
   0 -12  -7   -0.47    0.68
   0 -12  -7    0.12    0.89
   0  12   7   -0.09    0.80
   0  12   7    1.00    1.12
   0 -12  -8  119.63    4.72
   0 -12  -8  124.62    4.75
   0  12   8  110.30    4.87
   0  12   8  114.96    4.61
   0 -12  -9    0.68    0.86
   0 -12  -9    1.33    0.94
   0  12   9    0.86    1.00
   0  12   9    0.53    0.83
   0 -12 -10  339.90    9.36
   0 -12 -10  363.52    9.92
   0  12  10  352.30   10.16
   0  12  10  346.98    9.51
   0 -12 -11    1.51    0.97
   0 -12 -11    0.35    0.80
   0  12  11   -0.53    0.77
   0  12  11    0.92    1.12
   0 -12 -12  541.59   13.44
   0 -12 -12  517.96   12.99
   0  12  12  543.06   13.35
   0  12  12  528.89   13.82
   0 -12 -13   -0.62    0.83
   0 -12 -13    0.50    0.89
   0  12  13    0.38    1.12
   0  12  13   -1.06    0.80
   0 -12 -14  320.41    8.92
   0 -12 -14  308.89    8.80
   0  12  14  293.36    8.33
   0  12  14  292.65    9.04
   0 -12 -15   -0.41    0.80
   0 -12 -15   -0.30    0.89
   0  12  15    0.06    0.83
   0  12  15   -1.15    1.03
   0 -12 -16  171.31    5.70
   0 -12 -16  158.67    5.52
   0  12  16  140.62    4.96
   0  12  16  147.74    5.73
   0 -12 -18  128.66    4.70
   0 -12 -18  121.28    4.43
   0 -13  16    0.32    0.94
   0 -13  16    0.68    1.21
   0  13 -16    0.80    1.33
   0  13 -16   -0.35    1.03
   0 -13  15  257.30    8.24
   0 -13  15  262.32    8.89
   0  13 -15  263.06    8.95
   0  13 -15  276.43    8.95
   0 -13  14    3.84    1.45
   0 -13  14    0.47    0.94
   0  13 -14    0.86    1.27
   0  13 -14    4.46    1.39
   0 -13  13   17.16    2.60
   0  13 -13   32.72    2.83
   0  13 -13   32.04    2.95
   0 -13  12    0.41    1.12
   0 -13  12    0.27    1.00
   0  13 -12   -1.18    0.94
   0  13 -12   -1.24    1.12
   0 -13  11  595.63   15.53
   0 -13  11  574.96   14.53
   0  13 -11  627.52   16.18
   0  13 -11  616.00   15.65
   0 -13  10    2.19    1.18
   0 -13  10   -0.21    0.86
   0  13 -10   -0.59    1.00
   0  13 -10    1.18    1.12
   0 -13   9  253.87    7.91
   0 -13   9  256.15    8.39
   0  13  -9  218.82    7.47
   0  13  -9  224.25    7.83
   0 -13   8    1.92    1.18
   0 -13   8    1.33    1.00
   0  13  -8   -1.83    1.12
   0  13  -8    1.12    1.00
   0 -13   7  369.72   10.31
   0 -13   7  366.77   10.75
   0  13  -7  346.98   10.07
   0  13  -7  356.43   10.63
   0 -13   6   -0.18    0.97
   0 -13   6    0.03    1.09
   0  13  -6    0.03    1.15
   0  13  -6   -0.21    0.94
   0 -13   5 1394.13   30.42
   0 -13   5 1362.53   30.36
   0  13  -5 1363.12   30.18
   0  13  -5 1377.89   30.92
   0 -13   4   -0.09    1.03
   0  13  -4   -1.06    0.89
   0 -13   2    0.62    0.86
   0  13  -2    0.62    1.00
   0 -13   1  254.26    7.77
   0 -13   1  241.00    7.83
   0  13  -1  274.04    8.77
   0  13  -1  263.68    8.21
   0 -13   0    4.10    1.27
   0 -13   0    1.89    1.21
   0  13   0    2.63    1.42
   0  13   0    1.71    1.15
   0 -13  -1  279.92    8.33
   0 -13  -1  279.09    8.65
   0  13   1  242.39    8.06
   0  13   1  231.55    7.41
   0 -13  -2   -0.30    1.00
   0 -13  -2    1.03    0.94
   0  13   2    1.68    1.24
   0  13   2    1.71    1.03
   0 -13  -3  107.46    4.46
   0 -13  -3  101.50    4.58
   0  13   3   97.95    4.34
   0  13   3  103.21    4.78
   0 -13  -4   -0.27    0.92
   0 -13  -4    0.44    0.86
   0  13   4    0.03    0.97
   0  13   4    1.21    1.18
   0 -13  -5 1403.29   31.72
   0 -13  -5 1385.86   30.18
   0  13   5 1380.25   30.77
   0  13   5 1417.16   30.98
   0 -13  -6    0.59    0.83
   0 -13  -6    1.30    0.94
   0  13   6   -0.41    1.12
   0  13   6    0.92    0.94
   0 -13  -7  348.75    9.75
   0 -13  -7  361.45   10.16
   0  13   7  379.76   10.93
   0  13   7  365.00   10.16
   0 -13  -8    0.97    0.97
   0 -13  -8    1.45    0.89
   0  13   8   -0.18    0.92
   0  13   8    2.75    1.21
   0 -13  -9  223.10    7.23
   0 -13  -9  225.49    7.15
   0  13   9  265.98    8.03
   0  13   9  263.82    8.56
   0 -13 -10    0.56    0.83
   0 -13 -10    1.42    1.03
   0  13  10    0.47    1.09
   0  13  10    0.47    0.89
   0 -13 -11  636.38   15.59
   0 -13 -11  641.70   15.62
   0  13  11  618.96   15.24
   0  13  11  612.76   15.80
   0 -13 -12    0.86    0.94
   0 -13 -12    0.21    0.83
   0  13  12    0.44    0.97
   0  13  12    0.24    1.21
   0 -13 -13   40.37    2.83
   0 -13 -13   37.89    2.69
   0  13  13   23.95    2.60
   0  13  13   22.24    2.19
   0 -13 -14    1.98    1.09
   0 -13 -14   -0.50    0.89
   0  13  14    0.74    1.24
   0  13  14    1.33    1.00
   0 -13 -15  278.35    8.39
   0 -13 -15  307.41    8.92
   0  13  15  286.27    8.39
   0  13  15  272.60    8.80
   0 -13 -16    0.38    0.89
   0 -13 -16   -1.12    0.89
   0  13  16    0.86    1.18
   0  13  16    0.32    0.89
   0 -14  14   74.51    4.49
   0 -14  14   79.20    4.10
   0  14 -14   87.56    4.90
   0  14 -14   96.71    4.75
   0 -14  13   -1.92    1.03
   0  14 -13    0.38    1.09
   0  14 -13   -1.18    1.12
   0 -14  12    5.17    1.57
   0 -14  12    4.99    1.33
   0  14 -12    4.02    1.36
   0  14 -12    3.48    1.42
   0 -14  11    2.07    1.30
   0 -14  11    1.42    1.09
   0  14 -11   -1.00    1.18
   0  14 -11    1.15    1.18
   0 -14  10 1230.83   28.20
   0 -14  10 1257.41   28.02
   0  14 -10 1295.20   29.47
   0  14 -10 1291.37   29.03
   0 -14   9    0.35    0.94
   0 -14   9    0.65    1.15
   0  14  -9    0.65    1.00
   0  14  -9    1.51    1.39
   0  14  -8  225.29    7.94
   0  14  -8  233.20    7.80
   0 -14   7    1.77    1.00
   0 -14   7    0.32    1.21
   0  14  -7    1.48    1.12
   0  14  -7    2.36    1.36
   0 -14   6   29.91    2.75
   0 -14   6   27.64    2.42
   0  14  -6   31.21    2.69
   0  14  -6   31.42    2.86
   0 -14   5   -0.59    0.89
   0 -14   5   -1.80    1.12
   0  14  -5    0.56    1.00
   0  14  -5   -0.09    1.24
   0 -14   4 1305.84   28.88
   0 -14   4 1261.24   28.53
   0  14  -4 1409.78   31.15
   0  14  -4 1469.14   32.78
   0 -14   3    0.38    0.92
   0 -14   3   -0.44    1.09
   0  14  -3    0.74    1.00
   0  14  -3    0.32    1.15
   0 -14   2  994.29   23.21
   0 -14   2 1010.24   23.09
   0  14  -2  921.05   22.03
   0  14  -2  927.55   21.68
   0 -14   1    1.39    1.24
   0 -14   1    1.71    1.48
   0  14  -1    1.09    1.15
   0  14  -1    0.62    1.45
   0 -14   0    7.56    1.68
   0 -14   0    8.74    1.57
   0  14   0    7.18    1.77
   0  14   0    8.21    1.54
   0 -14  -1    0.56    1.00
   0 -14  -1    0.83    1.27
   0  14   1    1.48    1.27
   0  14   1    0.59    1.06
   0 -14  -2  937.00   22.00
   0  14   2  970.37   22.47
   0  14   3   -0.77    0.89
   0 -14  -5   -0.50    0.89
   0  14   5   -0.65    1.12
   0 -14  -6   34.02    2.69
   0 -14  -6   30.45    2.48
   0  14   6   31.95    2.81
   0 -14  -7   -0.56    1.03
   0 -14  -7    2.21    1.12
   0  14   7    0.35    1.06
   0  14   7   -0.09    0.92
   0 -14  -8  241.88    7.68
   0 -14  -8  223.49    7.47
   0  14   8  302.98    9.57
   0  14   8  297.96    8.92
   0 -14  -9    0.83    0.89
   0 -14  -9    0.27    1.00
   0  14   9    1.42    1.24
   0  14   9    0.18    0.89
   0 -14 -10 1341.86   29.74
   0 -14 -10 1311.45   29.00
   0  14  10 1298.75   28.79
   0  14  10 1254.16   28.67
   0 -14 -11   -0.56    0.92
   0 -14 -11    1.71    1.06
   0  14  11    0.44    1.00
   0  14  11    1.09    1.18
   0 -14 -12    7.47    1.51
   0 -14 -12    4.40    1.39
   0  14  12    8.86    1.86
   0  14  12    7.50    1.57
   0 -14 -13    0.71    0.97
   0 -14 -13    0.00    0.89
   0  14  13    0.38    1.00
   0  14  13    2.13    1.33
   0 -14 -14  114.90    4.90
   0 -14 -14  104.04    4.78
   0  14  14   97.24    4.49
   0  14  14   85.87    4.75
   0 -15  11  805.89   19.25
   0 -15  11  781.67   19.52
   0  15 -11  817.70   20.17
   0  15 -11  817.40   19.87
   0 -15  10   -0.92    1.18
   0 -15  10   -0.30    0.97
   0  15 -10    1.33    1.36
   0  15 -10   -0.32    1.12
   0 -15   9  380.65   10.75
   0 -15   9  372.67   11.10
   0  15  -9  331.63   10.01
   0  15  -9  352.89   10.78
   0 -15   8   -0.94    1.12
   0 -15   8   -0.53    0.89
   0  15  -8    1.27    1.03
   0  15  -8   -0.83    1.06
   0 -15   7  808.25   19.28
   0 -15   7  759.52   18.93
   0  15  -7  765.43   19.11
   0  15  -7  763.07   18.66
   0 -15   6   -0.18    0.94
   0 -15   6    0.27    0.89
   0  15  -6    1.80    1.30
   0  15  -6   -0.92    0.94
   0 -15   5  845.16   19.90
   0 -15   5  832.17   20.26
   0  15  -5  804.41   19.43
   0  15  -5  858.45   20.97
   0 -15   4   -0.30    1.12
   0 -15   4   -0.15    0.97
   0  15  -4    1.48    1.09
   0  15  -4   -0.21    1.24
   0 -15   3  544.84   14.47
   0 -15   3  566.69   14.38
   0  15  -3  621.02   16.21
   0  15  -3  586.47   15.12
   0 -15   2    0.00    1.18
   0 -15   2    1.21    1.15
   0  15  -2    0.80    1.27
   0  15  -2   -0.21    1.03
   0 -15   1  760.11   18.25
   0 -15   1  752.73   18.60
   0  15  -1  757.75   18.52
   0  15  -1  758.64   19.02
   0 -15   0    3.43    1.18
   0 -15   0    0.24    1.24
   0  15   0    0.97    1.12
   0  15   0    1.59    1.48
   0 -15  -1  756.57   18.19
   0 -15  -1  748.30   18.49
   0  15   1  715.23   18.13
   0 -15  -2    0.83    0.97
   0  15   2    1.98    1.03
   0  15   2    1.03    1.24
   0 -15  -3  616.30   15.53
   0 -15  -3  619.55   15.77
   0  15   3  524.16   13.70
   0  15   3  538.63   14.59
   0 -15  -4    1.00    0.89
   0 -15  -4    0.41    1.03
   0  15   4    0.41    0.92
   0  15   4    1.00    1.09
   0 -15  -5  853.43   20.38
   0 -15  -5  831.58   19.64
   0  15   5  830.99   20.44
   0  15   5  861.11   20.38
   0 -15  -6   -0.15    0.92
   0 -15  -6    0.77    1.03
   0  15   6   -1.24    0.92
   0  15   6   -0.56    1.03
   0 -15  -7  776.35   18.84
   0 -15  -7  750.37   18.07
   0  15   7  767.20   18.52
   0  15   7  740.03   18.72
   0 -15  -8   -0.53    0.77
   0 -15  -8    1.12    1.06
   0  15   8    0.38    0.94
   0  15   8    1.33    1.21
   0 -15  -9  339.60   10.04
   0 -15  -9  329.26    9.66
   0 -15 -10   -0.06    1.03
   0  15  10    1.33    1.09
   0  15  11  834.23   20.08
   0 -16   7   -1.12    0.89
   0  16  -7   -1.30    1.15
   0 -16   6   29.74    2.86
   0 -16   6   34.99    2.78
   0  16  -6   24.27    2.54
   0  16  -6   26.46    2.86
   0 -16   5    0.62    1.24
   0 -16   5    0.50    0.94
   0  16  -5    2.24    1.33
   0  16  -5    1.68    1.15
   0 -16   4  988.09   23.45
   0 -16   4 1003.15   23.12
   0  16  -4 1061.62   25.07
   0  16  -4 1067.52   24.72
   0 -16   3    0.27    0.97
   0 -16   3   -0.92    0.97
   0  16  -3    1.09    1.36
   0  16  -3    0.71    1.12
   0 -16   2  493.16   13.58
   0 -16   2  515.90   13.55
   0  16  -2  546.61   14.85
   0  16  -2  549.56   14.47
   0 -16   1   -0.38    1.12
   0 -16   1    0.53    1.09
   0  16  -1   -1.03    1.33
   0  16  -1   -1.33    1.00
   0 -16   0    4.93    1.30
   0 -16   0    5.20    1.45
   0  16   0    3.57    1.39
   0 -16  -1   -0.21    1.09
   0 -16  -1    1.09    1.03
   0  16   1    0.03    0.86
   0  16   1   -0.09    1.12
   0 -16  -2  569.35   14.88
   0  16   2  502.90   13.44
   0  16   2  504.67   14.03
   0 -16  -3   -0.35    1.03
   0 -16  -3    1.09    0.94
   0  16   3    1.71    1.00
   0  16   3   -0.03    1.21
   0 -16  -4 1060.73   24.24
   0 -16  -4 1082.59   25.10
   0  16   4 1004.62   24.07
   0  16   4 1032.68   23.92
   0 -16  -5   -1.21    0.97
   0 -16  -5    0.06    0.86
   0  16   5    0.83    1.09
   0  16   5    0.03    0.94
   0 -16  -6   26.16    2.48
   0 -16  -6   32.45    2.81
   0  16   6   32.54    3.13
   0  16   6   36.97    2.86
   0 -16  -7    0.44    1.03
   0 -16  -7   -0.03    0.89
   0  16   7    0.30    1.21
   0  16   7    0.18    0.92
   0 -16  -8  201.22    7.06
   0 -16  -8  211.73    7.50
   0  16   8  232.32    7.83
   0  16   8  212.00    7.94
  -1  16   8   33.64    3.19
  -1  16   8   27.52    2.51
   1 -16  -8   49.35    3.43
   1 -16  -8   41.43    3.07
  -1  16   7  122.73    5.32
  -1  16   7  126.39    5.85
   1 -16  -7  102.88    4.75
   1 -16  -7  109.79    5.05
  -1  16   6   20.26    2.60
  -1  16   6   24.39    2.45
   1 -16  -6   19.31    2.16
   1 -16  -6   16.89    2.10
  -1  16   5  460.97   12.61
  -1  16   5  467.76   13.35
   1 -16  -5  439.41   12.26
   1 -16  -5  459.20   12.34
  -1  16   4   92.76    4.58
  -1  16   4   83.54    4.70
  -1  16   3  218.97    7.97
  -1  16   3  223.37    7.59
   1 -16  -3  187.10    6.67
   1 -16  -3  180.64    6.82
  -1  16   2   70.55    4.37
  -1  16   2   77.96    4.10
   1 -16  -2   72.91    4.16
   1 -16  -2   66.24    3.75
  -1  16   1  618.96   15.80
  -1  16   1  624.27   16.51
   1 -16  -1  677.13   17.22
   1 -16  -1  674.18   16.68
  -1  16   0   60.54    3.99
   1 -16   0   57.82    3.40
   1 -16   0   57.11    3.72
  -1  16  -1  683.04   17.13
  -1  16  -1  664.73   17.22
   1 -16   1  632.25   16.30
   1 -16   1  623.09   15.68
  -1  16  -2   71.97    4.28
  -1  16  -2   73.35    4.02
   1 -16   2   67.06    4.05
   1 -16   2   72.44    3.90
  -1  16  -3  187.64    7.23
  -1  16  -3  186.37    6.85
  -1  16  -4   67.42    4.16
  -1  16  -4   70.28    3.96
   1 -16   4   89.54    4.72
   1 -16   4   92.19    4.37
  -1  16  -5  455.36   13.02
  -1  16  -5  441.48   12.28
   1 -16   5  449.75   12.17
   1 -16   5  463.04   12.96
  -1  16  -6   14.97    2.01
  -1  16  -6   20.94    2.60
   1 -16   6   24.39    2.63
   1 -16   6   23.18    2.33
  -1  16  -7  100.40    5.23
   1 -16   7  108.58    4.96
  -1  15  10    4.05    1.33
   1 -15 -10    4.84    1.51
  -1  15   9   11.46    1.83
  -1  15   9   12.64    2.48
   1 -15  -9   13.73    1.92
   1 -15  -9   11.61    1.74
  -1  15   8  177.92    6.50
  -1  15   8  170.57    6.88
   1 -15  -8  208.25    7.23
   1 -15  -8  210.05    7.09
  -1  15   7   22.50    2.30
  -1  15   7   22.24    2.63
   1 -15  -7   25.16    2.48
   1 -15  -7   22.65    2.27
  -1  15   6 1219.90   28.23
  -1  15   6 1277.78   28.59
   1 -15  -6 1189.78   26.73
  -1  15   5   68.81    4.10
  -1  15   5   78.96    4.02
   1 -15  -5   70.96    3.75
   1 -15  -5   72.44    3.99
  -1  15   4    3.46    1.21
  -1  15   4    0.83    1.21
   1 -15  -4    0.68    1.09
   1 -15  -4    1.71    1.00
  -1  15   3    5.29    1.57
  -1  15   3    5.88    1.39
   1 -15  -3    5.37    1.30
   1 -15  -3    5.23    1.42
  -1  15   2  241.00    8.39
  -1  15   2  261.99    8.33
   1 -15  -2  227.68    7.41
   1 -15  -2  231.81    7.94
  -1  15   1   12.61    2.07
  -1  15   1   13.52    1.98
   1 -15  -1   17.42    2.21
   1 -15  -1   15.27    1.92
  -1  15   0 2264.10   47.87
  -1  15   0 2413.82   51.35
   1 -15   0 2325.23   48.78
   1 -15   0 2449.55   51.77
  -1  15  -1   16.01    2.07
  -1  15  -1    9.36    1.98
   1 -15   1   13.79    1.89
   1 -15   1   14.85    2.19
  -1  15  -2  215.04    7.44
  -1  15  -2  222.04    7.97
   1 -15   2  256.68    8.00
   1 -15   2  242.47    8.27
  -1  15  -3    6.94    1.51
  -1  15  -3    4.58    1.57
   1 -15   3    6.05    1.39
   1 -15   3    5.05    1.57
  -1  15  -4    1.03    1.33
  -1  15  -4    0.80    1.06
   1 -15   4    0.44    0.94
   1 -15   4    1.03    1.21
  -1  15  -5   71.70    4.31
  -1  15  -5   68.63    3.93
   1 -15   5   64.91    4.08
   1 -15   5   75.21    3.90
  -1  15  -6 1217.83   27.67
  -1  15  -6 1224.33   28.26
   1 -15   6 1250.02   27.91
   1 -15   6 1167.04   26.90
  -1  15  -7   18.63    2.24
  -1  15  -7   26.31    2.78
   1 -15   7   28.02    2.48
   1 -15   7   26.31    2.75
  -1  15  -8  196.41    7.03
  -1  15  -8  192.66    7.26
   1 -15   8  178.78    6.41
   1 -15   8  183.89    7.03
  -1  15  -9   10.10    1.92
  -1  15  -9   13.61    1.95
   1 -15   9   12.90    1.80
   1 -15   9    8.53    1.86
  -1  15 -10    1.68    1.24
  -1  15 -10    3.31    1.62
   1 -15  10    4.78    1.36
   1 -15  10    4.61    1.51
  -1  15 -11    4.70    1.48
  -1  15 -11    6.29    1.65
   1 -15  11    3.72    1.65
   1 -15  11    6.11    1.36
  -1  14  14   29.71    2.95
  -1  14  14   33.31    2.69
   1 -14 -14   29.68    2.54
   1 -14 -14   33.46    2.69
  -1  14  13  342.26    9.92
  -1  14  13  340.19   10.63
  -1  14  12   26.02    2.36
  -1  14  12   22.50    2.57
   1 -14 -12   19.64    2.13
   1 -14 -12   21.47    2.24
  -1  14  11  744.17   17.90
  -1  14  11  713.45   18.19
   1 -14 -11  773.99   18.60
   1 -14 -11  768.97   18.52
  -1  14  10  120.19    5.55
  -1  14  10  113.87    4.84
   1 -14 -10  115.05    4.90
   1 -14 -10  118.18    5.02
  -1  14   9  450.63   12.02
  -1  14   9  427.01   12.26
   1 -14  -9  413.43   11.43
   1 -14  -9  409.88   11.22
  -1  14   8   65.11    3.96
  -1  14   8   67.62    3.63
   1 -14  -8   65.00    3.69
   1 -14  -8   70.78    3.69
  -1  14   7  280.80    8.56
  -1  14   7  270.44    8.89
   1 -14  -7  277.50    8.68
   1 -14  -7  264.95    8.18
  -1  14   6   49.67    3.75
  -1  14   6   46.95    3.40
   1 -14  -6   53.24    3.19
   1 -14  -6   52.74    3.31
  -1  14   5  624.86   16.15
   1 -14  -5  641.70   15.83
  -1  14   3  500.54   13.20
  -1  14   2   95.27    4.46
   1 -14  -2  125.12    5.32
  -1  14   1  799.09   19.08
  -1  14   1  816.52   19.99
   1 -14  -1  820.65   19.76
   1 -14  -1  858.74   20.08
  -1  14   0    5.32    1.36
  -1  14   0    4.72    1.59
   1 -14   0    4.96    1.33
   1 -14   0    2.66    1.39
  -1  14  -1  885.32   20.82
  -1  14  -1  864.65   20.88
   1 -14   1  820.36   19.84
   1 -14   1  825.08   19.46
  -1  14  -2  114.87    5.29
  -1  14  -2  123.47    5.17
   1 -14   2   89.42    4.52
   1 -14   2   92.87    4.28
  -1  14  -3  472.78   13.08
  -1  14  -3  467.47   12.58
   1 -14   3  489.91   13.32
   1 -14   3  500.54   13.05
  -1  14  -4  218.20    7.74
  -1  14  -4  220.44    7.41
   1 -14   4  184.83    6.94
   1 -14   4  200.30    6.85
  -1  14  -5  664.14   16.98
  -1  14  -5  608.33   15.39
   1 -14   5  592.38   15.41
   1 -14   5  648.19   16.04
  -1  14  -6   47.63    3.25
  -1  14  -6   49.85    3.54
   1 -14   6   49.20    3.54
   1 -14   6   50.62    3.16
  -1  14  -7  258.83    8.74
  -1  14  -7  274.93    8.68
   1 -14   7  272.95    8.39
   1 -14   7  270.85    8.86
   1 -14   8   74.95    4.28
   1 -14   8   66.27    3.63
  -1  14  -9  407.82   11.90
  -1  14  -9  406.04   11.49
   1 -14   9  448.57   12.02
   1 -14   9  432.03   12.23
  -1  14 -10  121.28    5.61
  -1  14 -10  115.20    5.14
   1 -14  10  118.18    5.46
   1 -14  10  129.11    5.23
  -1  14 -11  750.07   18.84
  -1  14 -11  718.18   17.81
   1 -14  11  714.64   18.10
   1 -14  11  735.01   17.87
  -1  14 -12   14.94    2.07
  -1  14 -12   16.15    2.30
   1 -14  12   19.67    2.21
   1 -14  12   20.26    2.51
  -1  14 -13  334.87   10.13
  -1  14 -13  342.55   10.60
   1 -14  13  314.50   10.13
   1 -14  13  321.29   10.13
  -1  14 -14   31.66    2.86
  -1  14 -14   24.39    2.83
   1 -14  14   27.73    2.54
   1 -14  14   27.14    2.83
   1 -13 -16  226.56    7.09
   1 -13 -16  221.42    7.15
   1 -13 -15   82.09    3.93
   1 -13 -15   75.66    3.75
  -1  13  14   56.99    3.81
  -1  13  14   63.52    3.46
   1 -13 -14   58.91    3.31
   1 -13 -14   61.51    3.46
  -1  13  13   60.86    3.81
  -1  13  13   71.94    3.63
   1 -13 -13   76.01    3.75
   1 -13 -13   80.44    3.87
  -1  13  12  353.18    9.89
  -1  13  12  333.69   10.31
   1 -13 -12  370.31   10.34
   1 -13 -12  370.31   10.31
  -1  13  11  161.27    5.82
  -1  13  11  164.16    6.47
   1 -13 -11  180.99    6.23
   1 -13 -11  191.92    6.53
  -1  13  10  258.69    7.86
  -1  13  10  255.02    8.42
   1 -13 -10  250.21    7.83
   1 -13 -10  234.94    7.44
  -1  13   9  268.93    8.68
  -1  13   9  264.50    8.03
   1 -13  -9  284.20    8.45
   1 -13  -9  276.46    8.36
  -1  13   8   18.28    1.95
  -1  13   8   20.91    2.33
   1 -13  -8   20.11    2.04
   1 -13  -8   21.03    2.24
  -1  13   7  403.68   11.49
  -1  13   7  404.27   10.96
   1 -13  -7  404.86   10.87
   1 -13  -7  415.79   11.31
  -1  13   6 1229.35   27.26
  -1  13   6 1210.75   27.52
   1 -13  -6 1155.53   26.02
   1 -13  -6 1139.58   25.40
  -1  13   5  463.33   12.17
  -1  13   5  460.67   12.64
   1 -13  -5  437.64   11.58
   1 -13  -5  454.47   12.17
  -1  13   4  251.16    8.30
  -1  13   4  272.80    8.27
   1 -13  -4  289.31    9.10
   1 -13  -4  311.55    8.98
  -1  13   3  206.86    6.88
  -1  13   3  213.68    7.44
   1 -13  -3  202.76    6.64
   1 -13  -3  201.57    6.91
  -1  13   2    0.09    0.89
  -1  13   2   -0.09    1.15
   1 -13  -2    3.28    1.30
   1 -13  -2    4.70    1.21
  -1  13   1  212.06    7.03
  -1  13   1  234.26    7.91
   1 -13  -1  232.05    7.41
   1 -13  -1  225.49    7.59
  -1  13   0  533.61   14.12
  -1  13   0  535.98   13.70
   1 -13   0  545.13   14.20
   1 -13   0  548.68   13.85
  -1  13  -1  230.69    7.59
  -1  13  -1  231.55    7.91
   1 -13   1  231.61    7.71
   1 -13   1  245.43    7.62
  -1  13  -2    2.54    1.42
   1 -13   2   -0.41    0.92
  -1  13  -4  282.75    8.65
   1 -13   4  261.05    8.42
  -1  13  -5  461.27   12.37
  -1  13  -5  443.84   12.46
   1 -13   5  438.53   12.17
   1 -13   5  446.80   11.81
  -1  13  -6 1136.63   26.19
  -1  13  -6 1135.74   25.75
   1 -13   6 1159.95   26.52
   1 -13   6 1145.78   25.72
  -1  13  -7  406.04   11.28
  -1  13  -7  409.59   11.72
   1 -13   7  400.14   10.93
   1 -13   7  385.67   11.19
  -1  13  -8   14.65    2.16
  -1  13  -8   15.68    2.10
   1 -13   8   16.98    2.01
   1 -13   8   18.99    2.30
  -1  13  -9  287.45    8.89
  -1  13  -9  272.39    8.89
   1 -13   9  266.54    8.74
   1 -13   9  267.99    8.24
  -1  13 -10  247.02    8.30
  -1  13 -10  238.78    7.91
   1 -13  10  237.60    8.15
   1 -13  10  235.39    7.56
  -1  13 -11  176.12    6.85
  -1  13 -11  171.90    6.44
   1 -13  11  165.78    6.59
   1 -13  11  169.74    6.17
  -1  13 -12  339.30   10.10
  -1  13 -12  361.75   10.87
   1 -13  12  336.35    9.77
   1 -13  12  332.51   10.31
  -1  13 -13   72.82    4.05
  -1  13 -13   75.39    4.37
   1 -13  13   54.60    3.81
  -1  13 -14   63.52    4.05
  -1  13 -14   53.04    3.51
   1 -13  14   52.18    3.72
   1 -13  14   63.58    3.63
  -1  13 -15   68.78    4.05
  -1  13 -15   72.88    4.46
   1 -13  15   74.86    4.05
   1 -13  15   89.62    4.81
  -1  13 -16  196.35    7.18
  -1  13 -16  209.25    7.86
   1 -13  16  208.31    7.32
   1 -13  16  201.84    7.56
  -1  12  16  104.60    4.10
   1 -12 -16   98.48    4.10
   1 -12 -16  105.36    4.10
  -1  12  15  265.66    8.39
  -1  12  15  267.90    7.77
  -1  12  14  106.69    4.84
  -1  12  14  105.60    4.28
   1 -12 -14   96.33    4.13
   1 -12 -14  106.37    4.28
  -1  12  13  180.40    6.61
  -1  12  13  190.94    6.20
   1 -12 -13  177.27    6.08
   1 -12 -13  184.59    6.14
  -1  12  12   99.84    4.16
  -1  12  12  101.67    4.67
   1 -12 -12   99.87    4.22
   1 -12 -12  103.21    4.37
  -1  12  11  694.85   17.16
  -1  12  11  688.94   16.27
   1 -12 -11  648.49   15.62
   1 -12 -11  644.65   15.59
  -1  12  10  283.70    8.21
  -1  12  10  265.27    8.39
   1 -12 -10  252.87    7.62
   1 -12 -10  247.26    7.56
  -1  12   9  247.70    7.50
  -1  12   9  267.07    8.45
   1 -12  -9  251.92    7.68
   1 -12  -9  246.22    7.47
  -1  12   8  191.03    6.79
  -1  12   8  192.92    6.32
   1 -12  -8  186.75    6.29
   1 -12  -8  182.62    6.08
  -1  12   7  423.47   11.13
  -1  12   7  420.51   11.63
   1 -12  -7  484.00   12.28
   1 -12  -7  454.18   11.87
  -1  12   6  475.74   12.76
  -1  12   6  464.81   11.99
   1 -12  -6  435.28   11.52
   1 -12  -6  431.14   11.25
  -1  12   5 1299.93   28.97
  -1  12   5 1303.18   28.47
   1 -12  -5 1200.41   26.58
  -1  12   4  162.56    6.14
  -1  12   4  161.06    5.70
  -1  12   3   63.99    3.57
   1 -12  -3   31.86    2.51
   1 -12  -3   38.01    2.57
  -1  12   2  231.28    7.68
  -1  12   2  229.39    7.23
   1 -12  -2  257.59    8.03
   1 -12  -2  265.15    7.91
  -1  12   1  667.98   16.12
  -1  12   1  675.36   16.74
   1 -12  -1  551.63   14.09
   1 -12  -1  559.90   13.94
  -1  12   0  358.20   10.37
  -1  12   0  353.18    9.86
   1 -12   0  348.46    9.98
   1 -12   0  349.34    9.69
  -1  12  -1  541.00   13.70
  -1  12  -1  542.47   14.15
   1 -12   1  683.92   16.36
   1 -12   1  676.25   16.60
  -1  12  -2  268.84    8.56
  -1  12  -2  254.11    7.88
   1 -12   2  238.37    7.38
   1 -12   2  236.89    7.62
  -1  12  -3   37.74    2.69
  -1  12  -3   32.63    2.75
   1 -12   3   56.14    3.43
   1 -12   3   56.26    3.19
  -1  12  -4  167.08    6.35
  -1  12  -4  161.15    5.85
   1 -12   4  170.18    6.23
   1 -12   4  175.91    6.05
  -1  12  -5 1220.79   27.64
  -1  12  -5 1216.36   27.11
   1 -12   5 1256.81   28.17
   1 -12   5 1284.28   28.20
  -1  12  -6  463.04   12.26
  -1  12  -6  429.08   11.90
   1 -12   6  463.63   12.08
   1 -12   6  465.10   12.58
  -1  12  -7  472.19   12.82
   1 -12   7  423.47   11.28
  -1  12  -9  247.11    7.88
   1 -12   9  240.47    8.06
  -1  12 -10  245.57    7.91
  -1  12 -10  242.36    8.15
   1 -12  10  254.91    7.86
   1 -12  10  266.81    8.62
  -1  12 -11  629.88   16.18
  -1  12 -11  674.18   16.74
   1 -12  11  672.11   16.95
   1 -12  11  671.52   16.33
  -1  12 -12   91.28    4.43
  -1  12 -12   89.89    4.61
   1 -12  12   99.19    4.90
   1 -12  12   92.61    4.28
  -1  12 -13  175.85    6.79
  -1  12 -13  176.21    6.50
   1 -12  13  166.55    6.88
  -1  12 -14  102.68    4.72
  -1  12 -14   93.29    4.81
   1 -12  14   95.06    4.90
   1 -12  14   87.26    4.28
  -1  12 -15  207.07    7.74
  -1  12 -15  205.50    7.26
   1 -12  15  236.48    7.74
   1 -12  15  260.55    8.71
  -1  12 -16  105.28    4.93
  -1  12 -16   95.80    5.14
   1 -12  16   83.19    4.70
   1 -12  16   94.38    4.58
  -1  12 -17  319.81    9.95
  -1  12 -17  302.98    9.83
   1 -12  17  311.55    9.89
   1 -12  17  283.46    8.83
   1 -11 -18   22.35    1.54
   1 -11 -18   20.88    1.51
  -1  11  17   44.56    2.24
  -1  11  17   39.48    2.42
   1 -11 -17   50.67    2.48
   1 -11 -17   50.41    2.51
  -1  11  16 1411.26   29.71
  -1  11  16 1363.42   29.41
   1 -11 -16 1354.86   28.64
   1 -11 -16 1314.99   28.11
  -1  11  15   25.93    2.30
  -1  11  14   43.65    2.51
   1 -11 -14   37.50    2.45
  -1  11  13   53.95    3.28
  -1  11  13   57.76    2.89
   1 -11 -13   51.12    2.83
   1 -11 -13   57.61    2.92
  -1  11  12    5.14    1.15
  -1  11  12    4.64    1.42
   1 -11 -12    4.64    1.18
   1 -11 -12    4.16    1.15
  -1  11  11  147.30    5.08
  -1  11  11  149.28    5.64
   1 -11 -11  144.76    5.08
   1 -11 -11  140.09    5.02
  -1  11  10 2283.29   47.81
  -1  11  10 2278.57   47.04
   1 -11 -10 2332.90   48.19
   1 -11 -10 2374.54   48.96
  -1  11   9  150.07    5.61
  -1  11   9  163.19    5.46
   1 -11  -9  139.41    5.08
   1 -11  -9  133.15    4.84
  -1  11   8   93.20    3.93
  -1  11   8  100.46    4.46
   1 -11  -8  132.21    4.81
   1 -11  -8  140.12    5.14
  -1  11   7  341.08    9.27
  -1  11   7  348.46    9.89
   1 -11  -7  361.75    9.66
   1 -11  -7  339.90    9.36
  -1  11   6  168.88    5.67
  -1  11   6  174.41    6.20
   1 -11  -6  203.79    6.59
  -1  11   5  176.71    5.85
  -1  11   5  169.98    6.11
   1 -11  -5  205.21    6.64
   1 -11  -5  210.20    6.56
  -1  11   4 2167.24   45.62
  -1  11   4 2114.38   44.59
   1 -11  -4 1977.36   41.55
   1 -11  -4 2009.55   41.90
  -1  11   3   54.28    2.98
  -1  11   3   56.31    3.34
   1 -11  -3   75.42    3.51
   1 -11  -3   81.65    3.81
  -1  11   2 1509.60   32.37
  -1  11   2 1574.27   34.11
   1 -11  -2 1350.43   29.18
   1 -11  -2 1282.21   28.20
  -1  11   1    7.56    1.51
  -1  11   1   12.20    1.54
   1 -11  -1    3.19    1.21
   1 -11  -1    5.35    1.24
  -1  11   0    1.86    0.94
  -1  11   0    3.81    1.33
   1 -11   0    3.13    1.03
   1 -11   0    1.27    1.06
  -1  11  -1    5.64    1.42
  -1  11  -1    4.37    1.18
   1 -11   1   11.28    1.57
   1 -11   1   10.93    1.77
  -1  11  -2 1335.07   29.15
  -1  11  -2 1378.78   30.42
   1 -11   2 1492.47   32.42
   1 -11   2 1569.84   33.55
  -1  11  -3   83.81    3.87
  -1  11  -3   78.88    4.13
   1 -11   3   47.16    2.86
   1 -11   3   47.90    3.13
  -1  11  -4 2084.85   44.21
  -1  11  -4 2070.38   43.50
   1 -11   4 2120.58   44.30
   1 -11   4 2053.25   43.47
  -1  11  -5  193.81    6.53
  -1  11  -5  197.68    6.94
   1 -11   5  180.76    6.11
   1 -11   5  176.92    6.35
  -1  11  -6  206.06    6.79
  -1  11  -6  206.39    7.12
   1 -11   6  172.22    6.23
   1 -11   6  168.21    5.82
  -1  11  -7  331.33    9.45
  -1  11  -7  355.84   10.34
   1 -11   7  357.91    9.89
   1 -11   7  340.19    9.92
  -1  11  -8  133.83    5.55
  -1  11  -8  142.28    5.40
   1 -11   8   99.05    4.31
   1 -11   8   94.73    4.52
  -1  11  -9  131.29    5.23
  -1  11  -9  134.36    5.58
   1 -11   9  153.68    5.94
   1 -11   9  155.92    5.64
  -1  11 -10 2420.02   51.00
  -1  11 -10 2350.33   49.14
   1 -11  10 2263.80   47.90
   1 -11  10 2267.05   47.37
  -1  11 -11  139.68    5.82
  -1  11 -11  143.13    5.64
   1 -11  11  137.02    6.44
   1 -11  11  147.33    5.52
  -1  11 -13   52.30    3.28
  -1  11 -14   33.96    2.89
  -1  11 -14   33.37    2.98
   1 -11  14   37.86    2.81
   1 -11  14   36.20    3.19
   1 -11  15   23.27    2.27
   1 -11  15   25.99    2.75
  -1  11 -16 1282.21   28.88
  -1  11 -16 1283.10   29.35
   1 -11  16 1303.47   28.97
   1 -11  16 1334.18   30.15
  -1  11 -17   45.45    3.60
  -1  11 -17   51.24    3.43
   1 -11  17   36.97    2.86
   1 -11  17   42.49    3.40
  -1  11 -18   17.66    2.42
  -1  11 -18   14.50    2.10
   1 -11  18   31.98    2.75
   1 -11  18   33.93    3.19
  -1  11 -19   35.14    3.10
  -1  11 -19   34.23    3.25
   1 -11  19   18.96    2.57
   1 -11  19   25.46    2.51
  -1  10  18    7.56    0.68
  -1  10  18    7.09    0.71
   1 -10 -18    5.82    0.68
   1 -10 -18    7.29    0.71
  -1  10  17  572.89   12.61
  -1  10  17  547.49   12.40
   1 -10 -17  617.48   13.52
   1 -10 -17  587.66   13.05
  -1  10  16   13.41    1.45
  -1  10  16   12.34    1.21
   1 -10 -16   11.46    1.24
   1 -10 -16   11.81    1.24
  -1  10  15 1102.08   24.21
  -1  10  15 1092.33   23.24
   1 -10 -15 1044.20   22.56
   1 -10 -15 1021.16   21.85
  -1  10  14    6.26    1.06
  -1  10  14    4.05    1.21
   1 -10 -14    4.96    1.03
   1 -10 -14    3.25    0.94
  -1  10  13  960.03   21.32
  -1  10  13  941.43   21.29
   1 -10 -13  913.38   20.02
   1 -10 -13  912.49   20.20
  -1  10  12   52.03    3.07
  -1  10  11 1399.15   29.59
  -1  10  10    1.65    0.97
  -1  10  10    1.12    0.80
   1 -10 -10    0.71    0.77
   1 -10 -10    1.09    0.86
  -1  10   9  692.19   15.92
  -1  10   9  711.39   16.86
   1 -10  -9  754.50   17.16
   1 -10  -9  769.56   17.57
  -1  10   8   51.18    2.69
  -1  10   8   48.78    2.89
   1 -10  -8   50.20    2.72
   1 -10  -8   51.88    2.69
  -1  10   7  626.34   14.71
  -1  10   7  606.85   14.79
   1 -10  -7  709.03   16.51
   1 -10  -7  680.38   15.74
  -1  10   6   11.99    1.45
  -1  10   6   10.10    1.59
   1 -10  -6    8.18    1.27
   1 -10  -6    9.69    1.42
  -1  10   5 1786.30   37.89
  -1  10   5 1717.19   36.00
   1 -10  -5 1511.96   32.28
   1 -10  -5 1578.70   33.31
  -1  10   4   13.79    1.89
  -1  10   4   17.39    1.71
   1 -10  -4   14.29    1.74
   1 -10  -4   14.79    1.62
  -1  10   3 1070.18   23.48
  -1  10   3 1045.97   23.57
   1 -10  -3 1123.63   24.78
   1 -10  -3 1090.85   23.86
  -1  10   2   92.64    4.19
  -1  10   2   88.71    3.75
   1 -10  -2   97.86    4.16
   1 -10  -2   93.08    3.87
  -1  10   1 1720.44   36.23
  -1  10   1 1772.42   37.74
  -1  10   0   37.77    2.69
  -1  10   0   38.06    2.45
  -1  10  -1 1759.72   37.56
  -1  10  -1 1688.84   35.70
   1 -10   1 1786.89   37.89
   1 -10   1 1810.81   38.01
  -1  10  -2   85.96    4.10
  -1  10  -2   85.28    3.78
   1 -10   2   91.01    4.10
   1 -10   2   94.35    3.96
  -1  10  -3 1057.78   23.48
  -1  10  -3 1081.70   24.42
   1 -10   3 1115.07   24.54
   1 -10   3 1049.22   23.62
  -1  10  -4   15.03    1.71
  -1  10  -4   12.64    1.83
   1 -10   4   14.65    1.65
   1 -10   4   13.47    1.89
  -1  10  -5 1517.86   32.54
  -1  10  -5 1573.09   34.11
   1 -10   5 1801.95   37.92
   1 -10   5 1757.95   37.53
  -1  10  -6   10.10    1.74
  -1  10  -6   10.96    1.57
   1 -10   6   10.57    1.51
   1 -10   6   11.25    1.71
  -1  10  -7  731.76   17.72
  -1  10  -7  689.24   16.45
   1 -10   7  620.43   14.97
   1 -10   7  590.61   14.82
  -1  10  -8   49.70    3.25
  -1  10  -8   48.75    2.98
  -1  10  -9  773.40   18.63
  -1  10  -9  783.15   18.43
   1 -10   9  686.29   16.36
   1 -10   9  719.95   17.54
  -1  10 -10    0.71    1.00
  -1  10 -10    0.80    1.09
   1 -10  10    1.06    0.83
   1 -10  10   -0.86    0.94
  -1  10 -11 1540.01   33.37
  -1  10 -11 1564.23   34.28
   1 -10  11 1476.52   31.92
   1 -10  11 1469.43   32.31
  -1  10 -12   53.30    3.25
  -1  10 -12   56.52    3.60
   1 -10  12   44.97    3.25
   1 -10  12   52.71    3.07
  -1  10 -13  946.15   21.85
  -1  10 -13  900.97   21.38
   1 -10  13  924.60   22.27
   1 -10  13  877.94   20.29
  -1  10 -14    2.30    1.30
  -1  10 -14    4.37    1.45
   1 -10  14    1.86    1.36
   1 -10  14    5.17    1.36
  -1  10 -15 1030.32   23.74
  -1  10 -15 1036.22   24.19
   1 -10  15 1023.23   23.27
  -1  10 -17  526.23   15.27
  -1  10 -17  569.05   14.74
   1 -10  17  552.22   14.65
  -1  10 -18    7.21    1.71
  -1  10 -18    3.84    1.48
   1 -10  18    8.42    1.71
   1 -10  18    8.15    1.51
  -1  10 -19  175.26    7.00
  -1  10 -19  174.47    6.70
   1 -10  19  207.75    7.53
   1 -10  19  188.79    6.76
  -1  10 -20   11.04    1.89
  -1  10 -20   10.01    2.07
   1 -10  20   12.37    1.80
   1 -10  20   10.16    1.98
  -1   9  17  107.02    2.89
  -1   9  17  106.58    2.98
   1  -9 -17  111.54    3.04
   1  -9 -17  111.27    2.98
  -1   9  16 2052.07   41.61
  -1   9  16 2085.44   41.93
   1  -9 -16 2088.39   42.14
   1  -9 -16 2064.47   41.58
  -1   9  15  162.65    4.61
  -1   9  15  157.22    4.90
   1  -9 -15  151.76    4.55
   1  -9 -15  141.27    4.19
  -1   9  14   69.28    3.13
  -1   9  14   71.91    2.81
   1  -9 -14   77.07    3.07
   1  -9 -14   79.61    2.98
  -1   9  13   60.95    2.63
  -1   9  13   62.22    3.01
  -1   9  12   62.78    2.72
  -1   9  12   66.35    3.13
   1  -9 -12   54.10    2.57
   1  -9 -12   61.01    2.75
  -1   9  11   39.66    2.45
  -1   9  11   48.22    2.39
   1  -9 -11   32.93    1.98
   1  -9 -11   30.53    1.92
  -1   9  10 2528.39   51.83
  -1   9  10 2663.64   53.95
   1  -9 -10 2608.42   52.89
   1  -9 -10 2714.73   55.31
  -1   9   9  137.49    4.84
   1  -9  -9  124.62    4.37
   1  -9  -9  126.33    4.31
  -1   9   8  549.27   13.32
  -1   9   6  172.55    5.37
   1  -9  -6  170.15    5.46
  -1   9   5  163.30    5.29
   1  -9  -5  185.92    5.85
   1  -9  -5  188.52    5.73
  -1   9   4 2359.78   48.75
  -1   9   4 2433.60   49.70
   1  -9  -4 2166.65   44.74
   1  -9  -4 2263.80   46.36
  -1   9   3  217.49    6.41
  -1   9   3  213.98    6.67
   1  -9  -3  204.32    6.11
   1  -9  -3  205.65    6.35
  -1   9   2 1477.70   31.69
  -1   9   2 1508.12   31.80
   1  -9  -2 1495.13   31.80
   1  -9  -2 1550.05   32.60
  -1   9   1  538.63   12.93
  -1   9   1  553.40   13.64
   1  -9  -1  564.62   13.41
   1  -9  -1  552.81   13.44
  -1   9   0   57.73    3.16
  -1   9   0   51.35    2.72
   1  -9   0   52.56    2.75
   1  -9   0   51.91    2.89
  -1   9  -1  539.23   12.99
  -1   9  -1  560.19   13.85
   1  -9   1  556.06   13.32
   1  -9   1  538.04   13.26
  -1   9  -2 1540.01   32.57
  -1   9  -2 1499.26   32.25
   1  -9   2 1556.25   32.90
   1  -9   2 1505.76   32.22
  -1   9  -3  197.94    6.17
  -1   9  -3  201.13    6.56
   1  -9   3  211.38    6.44
   1  -9   3  198.00    6.38
  -1   9  -4 2283.29   47.57
  -1   9  -4 2183.77   45.21
   1  -9   4 2348.55   48.70
   1  -9   4 2391.96   49.14
  -1   9  -5  190.23    6.08
  -1   9  -5  195.02    6.56
   1  -9   5  167.67    5.49
   1  -9   5  168.03    5.82
  -1   9  -6  180.40    6.26
  -1   9  -6  162.80    5.55
   1  -9   6  177.09    6.05
   1  -9   6  174.14    5.70
  -1   9  -7   77.04    3.57
  -1   9  -7   80.20    3.87
   1  -9   7   64.44    3.40
   1  -9   7   70.75    3.31
  -1   9  -8  568.46   13.88
  -1   9  -8  572.00   14.35
   1  -9   8  600.06   14.44
   1  -9   8  573.48   14.32
  -1   9  -9  131.26    5.26
  -1   9  -9  123.26    4.75
   1  -9   9  141.42    5.14
   1  -9   9  138.82    5.37
  -1   9 -10 2689.63   55.37
  -1   9 -10 2752.53   57.08
   1  -9  10 2645.04   54.84
   1  -9  10 2686.09   55.19
  -1   9 -11   30.09    2.63
  -1   9 -11   31.42    2.45
   1  -9  11   45.68    3.01
   1  -9  11   45.95    2.83
  -1   9 -12   57.50    3.54
  -1   9 -12   51.59    3.16
   1  -9  12   67.27    3.81
   1  -9  12   61.25    3.31
  -1   9 -13   99.87    4.40
  -1   9 -13   88.33    4.37
   1  -9  13   61.63    3.60
   1  -9  13   58.03    3.22
  -1   9 -14   84.01    4.40
  -1   9 -14   82.15    3.99
   1  -9  14   68.19    3.87
   1  -9  14   63.79    3.43
  -1   9 -15  151.34    6.05
  -1   9 -15  147.77    5.70
   1  -9  15  163.48    6.23
   1  -9  15  157.01    5.73
  -1   9 -16 2049.41   43.94
  -1   9 -16 2065.36   43.76
   1  -9  16 2075.69   44.24
   1  -9  16 2061.22   43.44
  -1   9 -17  113.90    5.23
  -1   9 -17  101.64    4.75
   1  -9  17  105.93    5.05
   1  -9  17  101.94    4.52
  -1   9 -18   31.80    3.01
  -1   9 -18   38.39    3.04
   1  -9  18   43.14    2.98
   1  -9  18   39.45    3.22
  -1   9 -19   51.71    3.99
  -1   9 -19   63.87    4.10
   1  -9  19   60.12    3.54
   1  -9  20    2.39    1.59
  -1   9 -21    4.13    1.62
  -1   9 -21    3.34    1.39
   1  -9  21   11.04    2.04
  -1   8  16  249.80    5.73
  -1   8  16  233.29    5.29
   1  -8 -16  224.70    5.20
   1  -8 -16  222.36    5.11
  -1   8  15  457.43   10.31
  -1   8  15  474.55   10.37
   1  -8 -15  435.57    9.69
   1  -8 -15  459.49   10.28
  -1   8  13    5.99    0.86
  -1   8  13    5.52    1.06
   1  -8 -13    8.92    1.06
   1  -8 -13   11.63    1.12
  -1   8  12  274.16    7.38
  -1   8  12  297.08    7.38
   1  -8 -12  289.78    7.23
   1  -8 -12  287.83    7.29
  -1   8  11  651.74   14.41
  -1   8  11  655.28   14.97
   1  -8 -11  692.19   15.33
   1  -8 -11  693.08   15.36
  -1   8  10  330.45    8.21
  -1   8  10  316.57    8.30
   1  -8 -10  288.01    7.41
   1  -8 -10  308.59    8.33
  -1   8   9  329.85    8.27
  -1   8   9  334.87    8.71
   1  -8  -9  393.94    9.51
   1  -8  -9  388.33    9.51
   1  -8  -8  614.23   14.09
  -1   8   7  808.54   17.72
  -1   8   7  800.57   17.98
   1  -8  -7  744.17   16.48
   1  -8  -7  769.86   17.13
  -1   8   6  447.39   10.72
  -1   8   6  446.20   11.04
   1  -8  -6  483.41   11.37
   1  -8  -6  468.35   11.25
  -1   8   5 2281.82   46.45
  -1   8   5 2308.98   47.37
   1  -8  -5 2408.21   49.05
   1  -8  -5 2368.93   48.08
  -1   8   4  522.98   12.67
  -1   8   4  488.73   11.93
   1  -8  -4  618.37   14.09
   1  -8  -4  615.12   14.26
  -1   8   3  141.01    4.87
   1  -8  -3  118.06    4.10
  -1   8   1 1244.71   26.55
  -1   8   0  250.57    6.97
   1  -8   0  246.64    7.09
  -1   8  -1 1233.78   26.31
  -1   8  -1 1259.77   27.23
   1  -8   1 1351.61   28.61
   1  -8   1 1295.79   27.82
  -1   8  -2  656.46   15.50
  -1   8  -2  637.27   14.74
   1  -8   2  684.52   15.62
   1  -8   2  659.12   15.44
  -1   8  -3  114.31    4.16
  -1   8  -3  116.41    4.55
   1  -8   3  133.77    4.55
   1  -8   3  136.11    4.87
  -1   8  -4  674.47   15.98
  -1   8  -4  644.35   14.97
   1  -8   4  506.45   12.52
   1  -8   4  528.30   12.64
  -1   8  -5 2399.35   49.17
  -1   8  -5 2428.29   50.17
   1  -8   5 2246.97   46.51
   1  -8   5 2339.99   47.96
  -1   8  -6  490.50   12.05
  -1   8  -6  522.98   13.11
   1  -8   6  459.20   11.34
   1  -8   6  458.31   11.66
  -1   8  -7  751.55   17.28
  -1   8  -7  780.49   18.25
   1  -8   7  801.16   18.10
   1  -8   7  784.62   18.16
  -1   8  -8  608.62   14.85
  -1   8  -8  618.37   14.68
   1  -8   8  645.54   15.12
   1  -8   8  627.82   15.18
  -1   8  -9  407.82   10.96
  -1   8  -9  402.50   10.45
   1  -8   9  375.04   10.22
   1  -8   9  367.36    9.72
  -1   8 -10  288.16    8.53
  -1   8 -10  279.59    7.97
   1  -8  10  332.22    9.39
   1  -8  10  330.45    9.01
  -1   8 -11  677.72   16.01
  -1   8 -11  688.35   16.66
   1  -8  11  705.78   16.54
   1  -8  11  725.86   17.30
  -1   8 -12  296.19    8.45
  -1   8 -12  308.59    9.07
   1  -8  12  277.00    8.03
   1  -8  12  262.47    8.06
  -1   8 -13    9.51    1.71
  -1   8 -13   10.51    1.57
   1  -8  13    6.53    1.54
   1  -8  13    4.37    1.15
  -1   8 -14  191.12    6.47
  -1   8 -14  196.41    6.88
   1  -8  14  196.02    6.41
   1  -8  14  196.58    6.76
  -1   8 -15  449.45   12.26
  -1   8 -15  453.29   11.84
   1  -8  15  454.77   11.78
   1  -8  15  462.15   12.34
  -1   8 -16  212.09    7.38
  -1   8 -16  215.19    7.03
   1  -8  16  234.53    7.32
   1  -8  16  237.28    7.77
  -1   8 -17  957.38   22.53
  -1   8 -17 1035.04   23.54
   1  -8  17 1027.66   23.68
   1  -8  17 1002.85   22.77
  -1   8 -18  284.38    8.74
  -1   8 -18  283.76    9.10
   1  -8  18  263.35    8.50
   1  -8  18  258.13    8.03
  -1   8 -19   26.84    2.75
  -1   8 -19   24.60    2.54
   1  -8  19   35.29    2.78
   1  -8  19   27.05    2.78
  -1   8 -20  194.04    6.94
  -1   8 -20  198.33    7.38
   1  -8  20  243.69    8.18
   1  -8  20  235.71    7.68
  -1   8 -21  425.53   12.34
  -1   8 -21  408.70   11.61
   1  -8  21  417.26   11.52
   1  -8  21  411.95   11.75
  -1   8 -22   83.13    4.67
  -1   8 -22   97.54    4.99
   1  -8  22  104.36    4.90
   1  -8  22   97.36    5.23
  -1   7  15  201.63    4.61
  -1   7  15  210.88    4.72
   1  -7 -15  190.26    4.34
   1  -7 -15  184.86    4.19
  -1   7  14  211.08    5.05
  -1   7  14  201.52    5.05
   1  -7 -14  147.47    3.78
   1  -7 -14  151.40    3.93
  -1   7  13  114.96    3.57
  -1   7  13  119.07    3.40
  -1   7  12 1160.84   24.33
  -1   7  12 1171.18   24.10
   1  -7 -12 1265.38   26.05
   1  -7 -12 1266.85   25.99
  -1   7  11   84.90    3.13
  -1   7  11   87.88    2.92
   1  -7 -11  104.54    3.34
   1  -7 -11   94.23    3.10
   1  -7 -10  561.08   12.49
  -1   7   9  491.09   11.16
  -1   7   9  468.65   11.04
   1  -7  -9  484.89   11.04
   1  -7  -9  525.05   11.90
  -1   7   8  269.49    6.82
  -1   7   8  263.23    7.06
   1  -7  -8  311.25    7.65
   1  -7  -8  306.82    7.65
  -1   7   7  913.38   19.84
  -1   7   7  938.48   19.96
   1  -7  -7  981.59   20.79
   1  -7  -7  984.25   21.00
  -1   7   6 3322.17   66.24
  -1   7   6 3322.17   66.59
   1  -7  -6 3239.49   64.82
   1  -7  -6 3239.49   64.64
  -1   7   5 1260.36   26.31
  -1   7   5 1276.60   26.96
   1  -7  -5 1342.45   28.08
   1  -7  -5 1311.45   27.29
  -1   7   4  272.57    7.32
  -1   7   4  263.82    6.88
   1  -7  -4  339.90    8.36
   1  -7  -4  340.19    8.53
  -1   7   3 1361.65   28.41
  -1   7   3 1337.73   28.26
   1  -7  -3 1238.51   25.96
   1  -7  -3 1281.03   26.99
  -1   7   2  912.79   20.02
  -1   7   2  871.44   18.90
   1  -7  -2  877.64   19.25
   1  -7  -2  879.12   19.02
   1  -7  -1  336.35    8.62
   1  -7  -1  351.12    8.71
  -1   7   0 3587.95   71.70
  -1   7   0 3564.32   71.55
   1  -7   0 3611.57   72.35
   1  -7   0 3614.52   72.14
  -1   7  -1  334.87    8.50
  -1   7  -1  336.94    8.83
   1  -7   1  281.99    7.65
   1  -7   1  270.59    7.18
  -1   7  -2  895.36   19.87
   1  -7   2  873.21   19.11
  -1   7  -5 1291.37   27.40
   1  -7   5 1267.15   27.20
  -1   7  -6 3354.66   67.92
  -1   7  -6 3221.77   64.94
   1  -7   6 3313.31   66.62
   1  -7   6 3310.36   66.95
  -1   7  -7  968.60   21.26
  -1   7  -7 1009.65   22.44
   1  -7   7  913.97   20.44
   1  -7   7  917.51   20.17
  -1   7  -8  331.92    8.80
  -1   7  -8  324.83    9.01
   1  -7   8  272.77    7.88
   1  -7   8  282.90    7.74
  -1   7  -9  532.14   13.20
  -1   7  -9  504.38   12.26
   1  -7   9  482.53   12.14
   1  -7   9  472.19   11.58
  -1   7 -10  562.55   13.88
  -1   7 -10  551.04   13.23
   1  -7  10  550.74   13.55
   1  -7  10  569.05   13.55
  -1   7 -11   99.69    3.99
  -1   7 -11  101.50    4.34
   1  -7  11   95.35    3.87
   1  -7  11   89.09    4.02
  -1   7 -12 1330.64   29.06
  -1   7 -12 1276.90   27.55
   1  -7  12 1191.26   26.25
   1  -7  12 1205.73   26.61
  -1   7 -13  117.32    4.52
  -1   7 -13  121.05    4.96
   1  -7  13  114.67    4.40
   1  -7  13  117.59    4.75
  -1   7 -14  155.09    5.88
   1  -7  14  199.80    6.38
   1  -7  14  217.40    7.03
  -1   7 -15  186.87    6.17
  -1   7 -15  194.16    6.70
   1  -7  15  197.71    6.67
   1  -7  15  207.33    6.59
  -1   7 -16  321.00    9.07
  -1   7 -16  330.74    9.69
   1  -7  16  298.26    8.53
   1  -7  16  309.18    9.07
  -1   7 -17  223.46    7.53
  -1   7 -17  233.62    7.32
   1  -7  17  209.13    7.06
   1  -7  17  223.72    7.09
  -1   7 -18  331.63    9.51
  -1   7 -18  327.49    9.83
   1  -7  18  300.62    8.83
   1  -7  18  292.50    8.89
  -1   7 -19  322.47    9.39
  -1   7 -19  318.93    9.75
   1  -7  19  293.92    8.74
   1  -7  19  304.16    9.15
  -1   7 -20  790.23   19.31
  -1   7 -20  799.39   19.02
   1  -7  20  900.68   20.97
   1  -7  20  858.74   20.38
  -1   7 -21  136.19    5.85
  -1   7 -21  131.00    5.58
   1  -7  21  115.08    5.02
   1  -7  21  117.32    5.32
  -1   7 -22   82.80    4.52
  -1   7 -22   75.42    4.22
   1  -7  22   83.57    4.58
   1  -7  22   85.08    4.25
  -1   7 -23  131.20    5.73
  -1   7 -23  139.38    5.94
   1  -7  23  124.97    5.58
   1  -7  23  132.15    5.58
   1  -6 -14  227.06    4.90
  -1   6  13  375.04    8.06
  -1   6  13  364.11    8.00
   1  -6 -13  397.77    8.56
   1  -6 -13  387.44    8.30
  -1   6  12  132.00    3.66
  -1   6  12  134.19    3.48
  -1   6  11 1779.50   36.03
  -1   6  11 1804.60   36.17
  -1   6  10  221.36    5.43
  -1   6  10  209.40    5.49
   1  -6 -10  176.44    4.61
   1  -6 -10  169.24    4.46
  -1   6   9 1193.03   24.81
  -1   6   9 1248.25   25.54
  -1   6   8  373.56    8.92
  -1   6   8  400.14    9.10
   1  -6  -8  346.98    8.09
   1  -6  -8  352.00    8.30
   1  -6  -7 2450.14   48.99
   1  -6  -7 2482.33   49.73
  -1   6   6  406.04    9.63
  -1   6   6  400.43    9.24
   1  -6  -6  377.10    8.89
   1  -6  -6  395.71    9.15
  -1   6   5 1975.59   39.87
  -1   6   5 1872.52   38.18
   1  -6  -5 1934.54   39.10
   1  -6  -5 1931.58   39.22
  -1   6   4  117.41    3.87
  -1   6   4  125.39    3.81
   1  -6  -4  101.41    3.31
   1  -6  -4  102.20    3.48
  -1   6   3 1600.25   33.02
  -1   6   3 1608.23   32.90
   1  -6  -3 1642.19   33.72
   1  -6  -3 1637.76   33.40
  -1   6   2 1088.20   22.86
  -1   6   2 1094.10   23.24
   1  -6  -2 1095.87   22.95
   1  -6  -2 1075.50   22.77
  -1   6   1 4022.04   79.79
  -1   6   1 3900.97   77.69
   1  -6  -1 3694.26   73.38
   1  -6  -1 3623.38   72.23
  -1   6   0   30.95    1.95
  -1   6   0   27.55    1.68
   1  -6   0   27.23    1.65
   1  -6   0   26.16    1.77
  -1   6  -1 3703.11   74.06
  -1   6  -1 3623.38   72.14
   1  -6   1 3877.34   76.99
   1  -6   1 3788.75   75.60
  -1   6  -2 1093.22   23.15
  -1   6  -2 1075.50   23.12
   1  -6   2 1086.42   22.95
   1  -6   2 1107.98   23.65
  -1   6  -3 1669.95   34.73
  -1   6  -3 1670.83   34.40
   1  -6   3 1575.45   32.78
   1  -6   3 1652.52   34.02
  -1   6  -4  104.01    3.66
  -1   6  -4  104.60    3.90
   1  -6   4  121.07    4.22
   1  -6   4  123.91    4.05
  -1   6  -5 1919.77   39.36
  -1   6  -5 1885.22   39.01
   1  -6   5 1951.37   39.90
   1  -6   5 1853.92   38.33
  -1   6  -6  383.60    9.48
  -1   6  -6  392.46    9.95
   1  -6   6  380.94    9.66
   1  -6   6  393.64    9.60
  -1   6  -7 2688.15   54.75
   1  -6   7 2692.58   54.40
  -1   6  -9 1248.25   26.75
   1  -6   9 1218.13   26.28
  -1   6 -10  177.98    5.88
  -1   6 -10  179.66    5.58
   1  -6  10  222.25    6.70
   1  -6  10  231.49    6.97
  -1   6 -11 1933.36   40.01
  -1   6 -11 1946.05   40.69
   1  -6  11 1855.69   38.48
   1  -6  11 1874.59   39.22
  -1   6 -12  133.57    4.99
  -1   6 -12  134.22    4.70
  -1   6 -13  398.07   10.57
  -1   6 -13  396.89   10.13
   1  -6  13  394.23   10.13
   1  -6  13  364.11    9.77
  -1   6 -14  225.17    6.82
   1  -6  14  222.28    6.94
   1  -6  14  208.40    6.38
  -1   6 -15  765.72   18.10
  -1   6 -15  787.58   18.04
   1  -6  15  805.29   18.37
   1  -6  15  829.21   19.14
  -1   6 -16    2.95    1.21
  -1   6 -16    3.34    1.12
   1  -6  16    6.53    1.24
   1  -6  16    6.47    1.42
  -1   6 -17  546.02   14.00
  -1   6 -17  540.11   13.35
   1  -6  17  509.99   12.99
   1  -6  17  478.98   12.14
  -1   6 -18   81.68    3.87
  -1   6 -18   78.26    4.22
   1  -6  18   82.15    4.10
   1  -6  18   85.02    3.93
  -1   6 -19  353.77    9.86
  -1   6 -19  360.57   10.39
   1  -6  19  396.00   10.63
   1  -6  19  373.86   10.34
  -1   6 -20   95.80    4.43
  -1   6 -20   87.73    4.55
   1  -6  20  102.74    4.55
   1  -6  20  103.33    4.67
  -1   6 -21  776.95   18.78
  -1   6 -21  752.14   17.98
   1  -6  21  756.27   18.10
   1  -6  21  745.35   17.84
  -1   6 -22   22.89    2.51
  -1   6 -22   20.64    2.33
   1  -6  22   28.97    2.60
   1  -6  22   28.41    2.81
  -1   6 -23  295.89    9.10
  -1   6 -23  313.02    9.48
   1  -6  23  328.08    9.54
   1  -6  23  346.10   10.13
  -1   5  12 3599.76   71.08
  -1   5  12 3717.88   73.32
   1  -5 -12 3765.13   74.30
   1  -5 -12 3821.24   75.33
  -1   5  11   32.19    1.24
  -1   5  11   31.66    1.30
   1  -5 -11   35.38    1.30
   1  -5 -11   32.34    1.27
  -1   5  10   23.03    1.27
  -1   5  10   24.60    1.12
   1  -5 -10   14.44    0.89
   1  -5 -10   14.29    0.92
  -1   5   9    1.95    0.62
  -1   5   9    1.54    0.47
   1  -5  -9    1.09    0.53
   1  -5  -9    2.13    0.53
  -1   5   8 1542.96   31.30
  -1   5   8 1568.66   31.51
   1  -5  -8 1406.83   28.47
   1  -5  -8 1341.86   27.14
  -1   5   7  205.65    5.08
  -1   5   7  191.03    5.02
   1  -5  -7  182.35    4.61
   1  -5  -7  188.64    4.81
  -1   5   6 7527.30  147.45
  -1   5   6 7329.45  143.34
   1  -5  -6 7660.19  149.84
   1  -5  -6 7320.59  143.16
  -1   5   5   59.30    2.19
  -1   5   5   54.34    2.21
   1  -5  -5   53.42    2.07
   1  -5  -5   54.57    2.19
  -1   5   4  195.55    5.23
  -1   5   4  204.85    5.20
   1  -5  -4  192.15    5.11
   1  -5  -4  196.88    5.05
  -1   5   3   26.93    1.45
  -1   5   3   27.76    1.62
   1  -5  -3   30.15    1.54
   1  -5  -3   25.87    1.54
   1  -5  -2   95.94    3.07
   1  -5  -2  101.32    3.34
  -1   5   1  486.07   11.13
  -1   5   1  472.19   10.63
   1  -5  -1  479.28   10.93
   1  -5  -1  470.71   10.57
  -1   5   0 9576.71  187.16
  -1   5   0 9579.67  187.49
   1  -5   0 9647.59  188.46
   1  -5   0 9674.17  189.29
  -1   5  -1  480.76   10.93
  -1   5  -1  503.49   11.61
   1  -5   1  476.62   10.78
   1  -5   1  453.00   10.54
  -1   5  -2   97.57    3.48
  -1   5  -2   95.50    3.25
   1  -5   2   82.71    2.92
   1  -5   2   80.38    3.07
  -1   5  -3   29.88    1.89
  -1   5  -3   27.29    1.62
   1  -5   3   26.99    1.62
   1  -5   3   27.94    1.80
  -1   5  -4  188.64    5.26
  -1   5  -4  196.41    5.61
   1  -5   4  206.00    5.82
   1  -5   4  221.01    5.88
  -1   5  -5   51.86    2.54
  -1   5  -5   56.40    2.45
   1  -5   5   56.55    2.60
   1  -5   5   56.99    2.42
  -1   5  -6 7970.26  156.39
  -1   5  -6 7979.12  156.92
   1  -5   6 8064.76  158.19
   1  -5   6 8047.04  158.16
  -1   5  -7  194.90    5.79
  -1   5  -7  189.61    5.43
   1  -5   7  187.34    5.32
   1  -5   7  184.86    5.52
  -1   5  -8 1421.89   29.65
  -1   5  -8 1405.65   29.68
   1  -5   8 1538.53   32.16
   1  -5   8 1558.62   32.22
  -1   5  -9    1.21    0.89
  -1   5  -9    0.21    0.68
   1  -5   9    2.95    0.94
   1  -5   9    0.09    0.68
  -1   5 -10   10.90    1.45
  -1   5 -10   15.65    1.45
   1  -5  10   26.37    1.98
   1  -5  10   21.79    1.65
  -1   5 -11   32.25    2.19
  -1   5 -11   33.34    2.33
   1  -5  11   33.19    2.04
   1  -5  12 3593.85   72.11
  -1   5 -14 1178.56   25.31
   1  -5  14 1080.81   23.71
  -1   5 -15   43.20    2.81
  -1   5 -15   44.71    2.60
   1  -5  15   41.34    2.63
   1  -5  15   41.58    2.45
  -1   5 -16   31.21    2.33
  -1   5 -16   30.92    2.45
   1  -5  16   41.34    2.75
   1  -5  16   47.72    2.75
  -1   5 -17   24.16    2.30
  -1   5 -17   24.16    2.07
   1  -5  17   25.25    2.07
   1  -5  17   23.06    2.10
  -1   5 -18  836.89   19.52
  -1   5 -18  854.91   19.34
   1  -5  18  843.39   19.19
   1  -5  18  866.13   19.81
  -1   5 -19   57.97    3.28
  -1   5 -19   60.51    3.66
   1  -5  19   73.56    3.66
   1  -5  19   63.22    3.48
  -1   5 -20 1214.59   26.64
  -1   5 -20 1209.86   26.96
   1  -5  20 1234.08   27.02
   1  -5  20 1213.11   26.64
  -1   5 -21    6.47    1.59
  -1   5 -21    5.26    1.39
   1  -5  21    3.66    1.45
   1  -5  21    5.02    1.45
  -1   5 -22   19.43    2.10
  -1   5 -22   17.92    2.07
   1  -5  22   16.80    1.98
   1  -5  22   17.07    1.98
  -1   5 -23   13.85    1.89
  -1   5 -23   19.96    2.13
   1  -5  23   14.12    1.86
   1  -5  23   16.83    1.98
  -1   5 -24  201.10    6.79
  -1   5 -24  206.00    7.06
   1  -5  24  247.17    7.65
   1  -5  24  223.22    7.38
   1  -4 -11 2546.70   52.24
   1  -4 -10   94.88    2.39
   1  -4 -10   96.89    2.45
   1  -4  -9 2261.44   44.68
   1  -4  -9 2422.38   47.78
   1  -4  -8  561.08   11.69
   1  -4  -8  593.27   12.34
   1  -4  -7 1910.91   38.01
   1  -4  -7 1835.91   36.50
  -1   4   6 1117.73   22.59
  -1   4   6 1075.79   21.97
   1  -4  -6 1169.11   23.59
   1  -4  -6 1243.82   25.13
  -1   4   5 3434.39   67.60
  -1   4   5 3440.29   67.89
   1  -4  -5 3410.76   67.18
   1  -4  -5 3277.88   64.55
  -1   4   4 1849.19   36.88
  -1   4   4 1880.79   37.71
   1  -4  -4 1717.49   34.34
   1  -4  -4 1785.70   35.79
  -1   4   3 1321.78   26.93
  -1   4   3 1385.57   27.97
   1  -4  -3 1470.32   29.77
   1  -4  -3 1452.60   29.26
  -1   4   2   34.90    1.54
  -1   4   2   32.90    1.62
   1  -4  -2    6.53    0.77
   1  -4  -2    6.20    0.89
  -1   4   1 1828.52   36.82
  -1   4   1 1852.15   37.12
   1  -4  -1 1929.22   38.77
   1  -4  -1 1966.73   39.33
  -1   4   0 2180.82   43.56
  -1   4   0 2067.42   41.55
   1  -4   0 2211.24   44.12
   1  -4   0 2154.24   43.23
  -1   4  -1 1944.58   39.22
  -1   4  -1 1982.97   39.78
   1  -4   1 1934.24   38.80
   1  -4   1 1816.12   36.74
  -1   4  -2    5.46    0.94
  -1   4  -2    7.23    0.89
   1  -4   2   36.82    1.86
   1  -4   2   33.52    1.62
  -1   4  -3 1444.63   29.47
  -1   4  -3 1412.74   29.09
   1  -4   3 1325.92   27.11
   1  -4   3 1265.38   26.19
  -1   4  -4 1728.42   35.02
  -1   4  -4 1716.60   35.05
   1  -4   4 1843.29   37.24
   1  -4   4 1815.83   36.94
  -1   4  -5 3679.49   73.15
  -1   4  -5 3676.54   72.85
   1  -4   5 3732.65   73.94
   1  -4   5 3732.65   74.15
  -1   4  -6 1241.75   26.02
  -1   4  -6 1227.58   25.46
   1  -4   6 1126.88   23.48
   1  -4   6 1134.56   23.89
  -1   4  -7 1936.90   39.30
  -1   4  -7 1923.02   39.30
   1  -4   7 1719.56   35.35
   1  -4   7 1703.31   34.73
  -1   4  -8  601.83   13.70
  -1   4  -8  600.35   13.38
   1  -4   8  564.33   12.90
   1  -4   8  556.65   12.49
  -1   4  -9 2330.54   47.07
  -1   4  -9 2350.33   47.78
   1  -4   9 2451.91   49.35
   1  -4   9 2428.58   49.17
  -1   4 -10   97.78    3.69
  -1   4 -10  102.20    3.54
   1  -4  10  124.06    3.99
   1  -4  10  121.67    4.13
  -1   4 -11 2579.78   52.00
  -1   4 -11 2538.43   51.62
   1  -4  11 2741.60   55.46
   1  -4  11 2615.80   52.71
  -1   4 -12  209.81    6.23
  -1   4 -12  203.08    5.76
   1  -4  12  157.69    5.05
   1  -4  12  148.04    4.64
  -1   4 -13  755.09   17.16
  -1   4 -13  777.83   17.19
   1  -4  13  781.97   17.51
   1  -4  13  734.72   16.39
  -1   4 -14   42.70    2.33
  -1   4 -14   43.53    2.66
   1  -4  14   35.85    2.13
   1  -4  14   35.85    2.27
  -1   4 -15 1057.19   23.27
  -1   4 -15 1102.37   23.62
   1  -4  15 1026.18   22.41
   1  -4  15  963.87   21.03
  -1   4 -16  141.81    4.87
  -1   4 -16  148.77    5.20
   1  -4  16  144.49    4.81
   1  -4  17 1279.85   27.35
   1  -4  19  201.16    6.29
   1  -4  20  106.58    4.28
  -1   4 -21  962.99   21.56
   1  -4  21  955.90   21.32
  -1   4 -22   26.31    2.30
  -1   4 -22   28.35    2.48
   1  -4  22   30.53    2.39
   1  -4  23  375.92   10.04
   1  -4  24   18.07    1.89
  -1   3   9  964.76   19.43
  -1   3   9 1036.22   20.88
   1  -3  -9 1157.59   23.30
   1  -3  -8  128.66    2.92
   1  -3  -8  135.63    3.07
  -1   3   6 3112.51   61.22
  -1   3   6 3266.06   63.99
  -1   3   5 2193.22   43.38
  -1   3   5 2203.86   43.41
   1  -3  -5 2385.47   46.95
   1  -3  -5 2474.06   48.75
  -1   3   4 1356.04   27.05
  -1   3   4 1311.45   26.34
   1  -3  -4 1115.66   22.47
   1  -3  -4 1067.52   21.44
  -1   3   3  657.94   13.70
  -1   3   3  685.11   14.09
   1  -3  -3  922.83   18.81
   1  -3  -3  898.02   18.22
  -1   3   2  116.17    3.04
  -1   3   2  109.17    3.04
   1  -3  -2  126.36    3.25
   1  -3  -2  123.94    3.34
  -1   3   1 1886.99   37.65
  -1   3   1 1901.46   37.77
   1  -3  -1 1517.86   30.33
   1  -3  -1 1446.10   29.09
  -1   3   0 4532.92   88.83
  -1   3   0 4405.94   86.55
   1  -3   0 4379.36   85.99
   1  -3   0 4429.56   86.82
  -1   3  -1 1472.39   29.77
  -1   3  -1 1511.66   30.36
   1  -3   1 1848.01   37.00
   1  -3   1 1894.67   37.74
  -1   3  -2  116.82    3.43
  -1   3  -2  126.60    3.46
   1  -3   2  108.38    3.22
   1  -3   2  118.42    3.28
  -1   3  -3  903.63   18.69
  -1   3  -3  904.81   18.90
   1  -3   3  668.57   14.12
   1  -3   3  637.86   13.67
  -1   3  -4 1191.55   24.54
  -1   3  -4 1185.06   24.21
   1  -3   4 1382.61   28.23
   1  -3   4 1388.82   28.14
  -1   3  -5 2459.59   48.96
  -1   3  -5 2369.23   47.46
   1  -3   5 2210.35   44.15
   1  -3   5 2246.67   45.06
  -1   3  -6 3440.29   68.30
  -1   3  -6 3537.74   69.93
   1  -3   6 3233.58   64.29
   1  -3   6 3289.69   65.11
  -1   3  -7 1146.67   23.95
  -1   3  -7 1121.27   23.18
   1  -3   7 1114.48   23.27
   1  -3   7 1112.71   23.00
  -1   3  -8  130.52    4.08
  -1   3  -8  128.43    3.81
   1  -3   8  163.42    4.52
   1  -3   8  162.62    4.67
  -1   3  -9 1131.61   23.89
  -1   3  -9 1160.84   24.19
   1  -3   9 1022.05   21.65
   1  -3   9  986.91   20.73
  -1   3 -10 1229.06   25.84
  -1   3 -10 1254.16   25.96
   1  -3  10 1310.26   27.11
   1  -3  10 1317.94   27.40
  -1   3 -11  872.03   18.96
  -1   3 -11  897.13   19.11
   1  -3  11  821.83   18.16
  -1   3 -12 1274.24   26.49
  -1   3 -12 1213.11   25.69
   1  -3  12 1344.52   27.94
   1  -3  12 1387.34   28.91
  -1   3 -13  220.50    6.32
   1  -3  13  274.84    7.26
   1  -3  13  252.04    6.64
  -1   3 -14  794.07   17.28
  -1   3 -14  771.04   17.25
   1  -3  14  815.04   17.92
   1  -3  14  757.46   16.66
  -1   3 -15  170.01    5.02
  -1   3 -15  170.12    5.32
   1  -3  15  146.38    4.72
   1  -3  15  138.82    4.46
  -1   3 -16  578.21   13.23
  -1   3 -16  583.23   13.67
   1  -3  16  554.88   12.85
   1  -3  16  597.40   13.76
  -1   3 -17  289.99    7.88
  -1   3 -17  289.90    7.62
   1  -3  17  347.57    8.86
   1  -3  17  353.18    9.04
  -1   3 -18  464.51   11.13
  -1   3 -18  436.46   10.78
   1  -3  18  518.85   12.28
   1  -3  18  523.28   12.37
  -1   3 -19  231.90    6.64
  -1   3 -19  234.97    6.61
   1  -3  19  251.22    7.00
   1  -3  19  253.58    7.06
  -1   3 -20  727.63   16.51
  -1   3 -20  764.84   17.13
   1  -3  20  643.47   14.79
   1  -3  20  634.90   14.59
  -1   3 -21  208.46    6.20
  -1   3 -21  203.11    6.05
   1  -3  21  193.31    5.85
   1  -3  21  201.40    5.99
  -1   3 -22  188.67    5.64
  -1   3 -22  172.72    5.52
   1  -3  22  178.57    5.55
   1  -3  22  185.01    5.73
  -1   3 -23  173.02    5.49
  -1   3 -23  169.39    5.23
   1  -3  23  181.32    5.55
   1  -3  23  197.09    5.91
   1  -3  24   60.66    2.89
   1  -3  24   57.08    2.86
  -1   3 -25   94.73    3.81
   1  -2  -6   58.44    1.45
   1  -2  -6   58.80    1.51
   1  -2  -5 2427.70   47.57
   1  -2  -5 2574.46   50.47
  -1   2   4 4081.10   79.73
  -1   2   4 4338.02   84.60
   1  -2  -4 4078.15   79.61
   1  -2  -4 4340.97   84.75
  -1   2   3 1640.41   32.45
  -1   2   3 1614.43   31.80
   1  -2  -3 1660.50   32.81
   1  -2  -3 1641.60   32.37
  -1   2   2 1815.83   35.91
  -1   2   2 1777.44   35.02
   1  -2  -2 1927.45   38.04
   1  -2  -2 1805.19   35.58
  -1   2   1 4160.84   81.42
  -1   2   0 2080.71   41.17
  -1   2   0 2081.01   41.05
   1  -2   0 1958.75   38.80
   1  -2   0 2069.79   40.81
  -1   2  -1 4225.80   82.69
  -1   2  -1 4140.17   81.12
   1  -2   1 4267.15   83.60
   1  -2   1 4391.17   85.84
  -1   2  -2 1871.05   37.09
  -1   2  -2 1883.15   37.47
   1  -2   2 1841.52   36.53
   1  -2   2 1778.03   35.44
  -1   2  -3 1889.36   37.68
  -1   2  -3 1830.30   36.35
   1  -2   3 1802.83   35.85
   1  -2   3 1734.32   34.64
  -1   2  -4 4456.14   87.32
  -1   2  -4 4417.75   86.79
   1  -2   4 4178.55   82.07
   1  -2   4 4249.43   83.31
  -1   2  -5 2520.13   50.08
  -1   2  -5 2504.77   49.58
   1  -2   5 2391.08   47.51
   1  -2   5 2377.49   47.10
  -1   2  -6   58.77    2.27
  -1   2  -6   54.72    1.95
   1  -2   6  152.67    4.10
   1  -2   6  154.71    4.02
  -1   2  -7 1965.84   39.25
  -1   2  -7 1895.85   38.15
   1  -2   7 1920.95   38.45
   1  -2   7 1936.90   38.92
  -1   2  -8  216.93    5.58
  -1   2  -8  223.19    5.46
   1  -2   8  191.06    5.02
   1  -2   8  188.11    4.81
  -1   2  -9  928.14   19.28
  -1   2  -9  926.07   19.55
   1  -2   9  938.77   19.55
   1  -2   9  985.13   20.58
  -1   2 -10  690.13   14.71
  -1   2 -10  687.17   14.97
   1  -2  10  626.04   13.67
   1  -2  10  582.64   12.70
  -1   2 -11 1660.20   33.93
  -1   2 -11 1716.90   34.70
   1  -2  11 1702.43   34.67
   1  -2  11 1667.58   33.84
  -1   2 -12  590.90   12.93
  -1   2 -12  580.57   13.02
   1  -2  12  577.32   12.73
   1  -2  12  623.98   13.73
  -1   2 -13  216.58    5.67
   1  -2  13  232.11    5.99
   1  -2  13  253.13    6.53
  -1   2 -14  410.18    9.51
  -1   2 -14  390.10    9.36
   1  -2  14  391.57    9.24
   1  -2  14  411.65    9.72
  -1   2 -15  926.37   19.61
  -1   2 -15  899.79   19.34
  -1   2 -16  471.01   11.07
  -1   2 -16  482.82   11.07
  -1   2 -17  976.57   20.85
  -1   2 -17 1023.82   21.65
   1  -2  17  972.44   20.76
   1  -2  17 1022.05   21.73
  -1   2 -18  194.37    5.40
  -1   2 -18  193.19    5.46
   1  -2  18  209.28    5.79
   1  -2  18  197.62    5.52
  -1   2 -19  270.62    7.00
  -1   2 -19  278.97    7.15
   1  -2  19  258.72    6.76
   1  -2  19  251.51    6.64
  -1   2 -20  201.55    5.64
  -1   2 -20  193.04    5.40
   1  -2  20  158.40    4.72
   1  -2  20  161.15    4.78
  -1   2 -21  515.90   11.75
  -1   2 -21  531.55   12.14
   1  -2  21  514.12   11.78
   1  -2  21  523.87   11.99
  -1   2 -22   77.58    3.01
  -1   2 -22   80.12    2.95
   1  -2  22   90.60    3.25
   1  -2  22   88.80    3.19
  -1   2 -23  190.06    5.11
  -1   2 -23  180.58    5.05
   1  -2  23  182.76    5.08
   1  -2  23  180.76    5.08
  -1   2 -24   85.43    2.89
  -1   2 -24   87.88    2.83
  -1   1   7   81.12    1.77
  -1   1   6  158.90    3.28
  -1   1   6  167.11    3.46
   1  -1  -5  117.62    2.51
   1  -1  -5  112.72    2.45
   1  -1  -3  875.28   17.28
   1  -1  -3  860.81   17.04
  -1   1   2 2603.70   50.88
   1  -1  -2 3094.79   60.36
   1  -1  -2 3009.15   58.77
  -1   1   1  452.70    9.21
  -1   1   1  427.60    8.74
   1  -1  -1  451.22    9.21
   1  -1  -1  442.37    9.01
  -1   1   0  421.99    8.65
  -1   1   0  431.73    8.89
   1  -1   0  423.47    8.68
   1  -1   0  422.88    8.74
  -1   1  -1  414.90    8.56
  -1   1  -1  429.37    8.92
  -1   1  -2 3168.61   62.01
  -1   1  -2 3283.78   64.35
   1  -1   2 3209.96   62.75
   1  -1   2 3201.10   62.72
  -1   1  -3  803.82   16.24
  -1   1  -3  813.27   16.54
   1  -1   3  786.40   16.01
   1  -1   3  796.73   16.09
  -1   1  -4 7722.21  150.49
  -1   1  -4 7503.68  146.15
   1  -1   4 7261.53  141.42
   1  -1   4 7332.40  142.90
  -1   1  -5  114.08    3.07
  -1   1  -5  109.85    2.83
   1  -1   5  102.47    2.72
   1  -1   5  102.38    2.81
  -1   1  -6  180.17    4.28
  -1   1  -6  175.88    4.34
   1  -1   6  183.18    4.46
   1  -1   6  169.83    4.10
  -1   1  -7   94.29    2.78
  -1   1  -7  100.40    2.75
   1  -1   7  101.88    2.92
   1  -1   7   97.30    2.72
  -1   1  -8  766.91   15.80
  -1   1  -8  725.56   15.18
   1  -1   8  729.70   15.15
   1  -1   8  763.95   15.92
  -1   1  -9  412.84    9.18
  -1   1  -9  424.65    9.21
  -1   1 -10 3257.21   64.20
  -1   1 -10 3074.12   60.89
  -1   1 -11  264.27    6.35
  -1   1 -11  282.90    6.56
   1  -1  11  282.93    6.73
   1  -1  11  262.29    6.23
  -1   1 -12   22.50    1.33
  -1   1 -12   25.48    1.33
   1  -1  12   22.80    1.36
   1  -1  12   24.84    1.33
  -1   1 -13  501.13   10.93
  -1   1 -13  469.83   10.45
   1  -1  13  502.02   11.07
   1  -1  13  476.62   10.54
  -1   1 -14   66.62    2.39
  -1   1 -14   71.38    2.45
  -1   1 -15   84.75    2.98
  -1   1 -15   84.46    2.83
   1  -1  15   91.46    3.13
   1  -1  15   81.95    2.89
  -1   1 -16 4252.38   83.98
  -1   1 -16 4397.08   86.73
   1  -1  16 4205.13   83.10
   1  -1  16 4352.78   85.96
  -1   1 -17   99.55    3.13
  -1   1 -17   97.63    3.10
   1  -1  17  101.76    3.25
   1  -1  17   98.81    3.19
  -1   1 -18   59.89    2.24
  -1   1 -18   56.67    2.21
   1  -1  18   61.01    2.33
   1  -1  18   57.23    2.21
  -1   1 -19   70.13    2.45
  -1   1 -19   71.14    2.54
   1  -1  19   72.26    2.54
   1  -1  19   81.12    2.72
  -1   1 -20   14.29    1.15
  -1   1 -20   14.56    1.09
   1  -1  20   17.75    1.18
   1  -1  20   16.04    1.15
  -1   1 -21    9.24    0.86
  -1   1 -21    8.74    0.86
   1  -1  21    9.89    0.89
   1  -1  21   10.66    0.94
   1   0 -16    0.41    0.27
   1   0 -15 3422.58   67.74
   1   0 -15 3248.35   64.38
  -1   0  14    1.45    0.35
  -1   0  14    1.00    0.38
   1   0 -14    1.68    0.38
   1   0 -14    1.00    0.44
   1   0 -11 4405.94   86.38
   1   0 -11 4125.40   81.03
  -1   0  10   -0.41    0.30
  -1   0  10    0.44    0.30
   1   0 -10    0.24    0.38
   1   0 -10    0.47    0.32
  -1   0   8    0.21    0.30
  -1   0   8    0.44    0.30
   1   0  -8    0.32    0.30
   1   0  -8    0.68    0.38
  -1   0   7  442.96    9.04
  -1   0   7  467.17    9.54
  -1   0   6    0.83    0.30
  -1   0   6    0.41    0.27
   1   0  -6    0.41    0.35
   1   0  -6    0.83    0.30
  -1   0   5  393.35    8.03
  -1   0   5  402.50    8.21
   1   0  -5  250.74    5.26
   1   0  -5  250.45    5.29
  -1   0   4    0.35    0.24
  -1   0   4    0.62    0.27
   1   0  -4   -0.15    0.24
   1   0  -4   -0.06    0.24
  -1   0   3 2979.62   58.12
  -1   0   3 3088.88   60.24
   1   0  -3 2958.95   57.73
   1   0  -3 2824.88   55.13
  -1   0   2    0.50    0.21
  -1   0   2    0.83    0.21
   1   0  -2    0.68    0.21
   1   0  -2    0.30    0.21
  -1   0   0    0.86    0.18
  -1   0   0    0.47    0.21
   1   0   0    0.77    0.21
   1   0   0    0.59    0.18
  -1   0  -2    0.53    0.27
  -1   0  -2    0.53    0.27
   1   0   2    0.12    0.24
   1   0   2    0.47    0.24
  -1   0  -3 2676.34   52.33
  -1   0  -3 2785.31   54.45
   1   0   3 2903.43   56.73
   1   0   3 2803.03   54.81
   1   0   4    0.32    0.30
   1   0   4    0.32    0.30
  -1   0  -5  226.20    4.93
  -1   0  -5  224.40    4.90
  -1   0  -6   -0.21    0.35
  -1   0  -6    0.68    0.32
   1   0   6    0.47    0.44
   1   0   6    1.92    0.38
  -1   0  -7  471.60    9.83
  -1   0  -7  447.68    9.33
  -1   0  -8    0.65    0.32
  -1   0  -8    0.94    0.38
   1   0   8    0.15    0.44
   1   0   8    0.59    0.38
  -1   0  -9  859.93   17.45
  -1   0  -9  849.00   17.22
   1   0   9 1301.41   26.16
   1   0   9 1257.70   25.16
  -1   0 -10    1.06    0.38
  -1   0 -10    0.53    0.35
  -1   0 -11 4213.99   82.63
  -1   0 -11 4095.87   80.41
   1   0  11 4603.79   90.33
   1   0  11 4317.35   84.63
  -1   0 -12    0.65    0.41
  -1   0 -12    0.38    0.47
   1   0  12   -0.06    0.44
   1   0  12    0.65    0.41
  -1   0 -13 2577.42   50.97
  -1   0 -13 2518.06   49.82
   1   0  13 2552.61   50.50
   1   0  13 2609.90   51.71
  -1   0 -14   -1.98   24.04
  -1   0 -14    0.47    0.77
   1   0  14   -0.59    8.00
   1   0  14    0.59    0.86
  -1   0 -15 3339.89   65.91
  -1   0 -15 3310.36   65.32
   1   0  15 3328.08   65.71
   1   0  15 3212.91   63.43
  -1   0 -16    1.57    0.50
  -1   0 -16    1.48    0.50
  -1   0 -17  830.40   17.04
  -1   0 -17  821.83   16.83
   1   0  17  760.70   15.68
  -1   0 -18   -0.21    0.35
  -1   0 -18    0.74    0.38
   1   0  18    0.27    0.35
   1   0  18    0.38    0.38
  -1   0 -19  390.98    8.27
  -1  -1  20   16.30    0.92
  -1  -1  20   16.04    0.89
   1   1 -20   16.04    0.89
   1   1 -20   15.15    0.86
  -1  -1  19   71.91    2.27
  -1  -1  19   72.08    2.21
   1   1 -19   68.92    2.21
   1   1 -19   69.63    2.19
  -1  -1  18   59.68    2.10
  -1  -1  18   62.84    2.13
   1   1 -17   97.24    2.86
   1   1 -17   98.37    2.98
   1   1 -16 4222.85   83.42
   1   1 -16 4497.48   88.56
  -1  -1  15   92.58    2.78
  -1  -1  15   84.13    2.63
   1   1 -15   96.65    2.86
   1   1 -15   90.07    2.95
   1   1 -14   69.46    2.42
   1   1 -14   69.07    2.27
  -1  -1  13  476.33   10.28
  -1  -1  13  476.62   10.28
  -1  -1  12   27.40    1.27
  -1  -1  12   23.86    1.18
   1   1 -12   24.04    1.36
   1   1 -12   23.54    1.21
  -1  -1  11  292.26    6.61
  -1  -1  11  278.86    6.32
   1   1 -11  278.47    6.50
   1   1 -11  293.83    6.64
  -1  -1  10 3189.29   62.90
   1   1 -10 3212.91   63.37
   1   1 -10 3289.69   64.76
  -1  -1   9  471.90   10.07
  -1  -1   9  452.11    9.63
   1   1  -9  440.30    9.51
   1   1  -9  450.63    9.60
  -1  -1   8  796.44   16.27
  -1  -1   8  825.38   16.86
   1   1  -8  814.15   16.71
   1   1  -8  825.97   16.86
  -1  -1   7  104.15    2.72
  -1  -1   7  110.80    2.89
   1   1  -7  108.79    2.83
   1   1  -7  106.87    2.86
  -1  -1   6  204.50    4.70
  -1  -1   6  199.48    4.55
   1   1  -6  197.50    4.61
   1   1  -6  204.23    4.67
  -1  -1   5  114.28    2.86
  -1  -1   5  115.97    2.89
   1   1  -5  112.66    2.86
   1   1  -5  115.88    2.89
  -1  -1   4 7937.78  154.47
  -1  -1   4 8079.52  157.25
   1   1  -4 8608.12  167.47
   1   1  -4 8924.09  173.58
  -1  -1   3  958.26   19.14
  -1  -1   3  960.33   19.19
   1   1  -3  932.87   18.72
   1   1  -3  965.35   19.31
  -1  -1   2 3502.31   68.42
  -1  -1   2 3561.37   69.54
   1   1  -2 3531.84   68.95
   1   1  -2 3552.51   69.40
  -1  -1   1  532.73   10.84
  -1  -1   1  545.43   11.07
   1   1  -1  531.25   10.81
   1   1  -1  542.18   11.01
  -1  -1   0  584.11   11.78
  -1  -1   0  566.39   11.46
   1   1   0  557.53   11.28
   1   1   0  553.70   11.19
  -1  -1  -1  535.68   10.84
  -1  -1  -1  553.99   11.19
   1   1   1  571.12   11.52
   1   1   1  547.49   11.04
  -1  -1  -2 3570.23   69.63
  -1  -1  -2 3514.12   68.57
   1   1   2 3605.66   70.31
   1   1   2 3587.95   69.99
  -1  -1  -3  970.66   19.25
  -1  -1  -3  955.60   18.96
   1   1   3  981.00   19.46
   1   1   3  964.76   19.14
  -1  -1  -4 8977.25  174.55
  -1  -1  -4 8705.57  169.30
   1   1   4 8755.77  170.21
   1   1   4 9346.38  181.73
  -1  -1  -5  115.35    2.66
  -1  -1  -5  114.43    2.66
  -1  -1  -6  204.65    4.43
  -1  -1  -6  193.63    4.22
   1   1   6  194.72    4.25
   1   1   6  199.42    4.31
  -1  -1  -7  108.41    2.54
  -1  -1  -7  104.74    2.51
   1   1   7  101.82    2.51
   1   1   7  107.40    2.54
  -1  -1  -8  788.76   15.80
  -1  -1  -8  745.64   15.03
  -1  -1  -9  431.14    8.86
  -1  -1  -9  434.10    8.98
   1   1   9  428.49    8.83
   1   1   9  418.45    8.77
  -1  -1 -10 3198.14   62.75
  -1  -1 -10 3192.24   62.66
   1   1  10 3254.25   63.99
   1   1  10 3254.25   63.87
  -1  -1 -11  277.97    5.97
  -1  -1 -11  279.45    5.97
   1   1  11  286.39    6.11
   1   1  11  269.17    5.85
  -1  -1 -12   26.02    0.97
  -1  -1 -12   24.45    0.92
   1   1  12   25.78    0.94
   1   1  12   23.71    0.97
  -1  -1 -13  514.72   10.57
  -1  -1 -13  502.90   10.34
   1   1  13  518.26   10.69
   1   1  13  491.68   10.10
  -1  -1 -14   73.09    1.89
  -1  -1 -14   67.06    1.74
   1   1  14   72.23    1.83
   1   1  14   70.31    1.83
  -1  -1 -15   91.90    2.16
   1   1  15  112.48    2.69
  -1  -2  22   87.71    2.89
  -1  -2  22   90.54    2.98
   1   2 -22   72.73    2.57
   1   2 -22   77.10    2.66
  -1  -2  21  511.76   11.49
  -1  -2  21  525.35   11.69
   1   2 -21  520.33   11.66
   1   2 -21  549.56   12.20
  -1  -2  20  159.02    4.49
  -1  -2  20  165.08    4.70
   1   2 -20  197.62    5.35
   1   2 -20  198.36    5.43
  -1  -2  19  257.36    6.61
  -1  -2  19  270.26    6.76
   1   2 -19  291.32    7.41
   1   2 -19  297.37    7.35
  -1  -2  18  220.27    5.79
  -1  -2  18  200.22    5.40
   1   2 -18  204.23    5.49
   1   2 -18  190.56    5.43
  -1  -2  16  508.22   11.46
  -1  -2  16  498.18   11.19
   1   2 -16  484.89   10.96
   1   2 -16  470.71   10.96
   1   2 -15  935.82   19.96
   1   2 -15  954.13   20.05
  -1  -2  14  407.22    9.36
  -1  -2  14  383.30    8.86
   1   2 -14  394.23    9.30
   1   2 -14  397.77    9.18
  -1  -2  13  239.58    5.97
  -1  -2  13  253.28    6.29
   1   2 -13  222.13    5.67
   1   2 -13  218.11    5.79
  -1  -2  12  612.76   13.26
  -1  -2  12  606.85   13.08
   1   2 -12  593.27   13.05
   1   2 -12  608.62   13.17
  -1  -2  11 1821.14   36.71
  -1  -2  11 1740.23   35.05
   1   2 -11 1724.58   34.93
   1   2 -11 1731.07   34.88
  -1  -2  10  629.00   13.52
  -1  -2  10  643.17   13.70
   1   2 -10  706.66   15.09
   1   2 -10  701.64   14.85
  -1  -2   9 1041.54   21.35
  -1  -2   9 1026.18   21.17
   1   2  -9  954.13   19.84
   1   2  -9  973.91   20.11
  -1  -2   8  201.28    4.96
  -1  -2   8  194.52    4.90
   1   2  -8  230.31    5.67
   1   2  -8  235.15    5.67
  -1  -2   7 2017.81   40.31
  -1  -2   7 2005.12   39.95
   1   2  -7 2039.08   40.63
   1   2  -7 2057.98   41.11
   1   2  -6   58.65    1.98
   1   2  -6   60.09    2.16
  -1  -2   5 2678.11   52.86
  -1  -2   5 2751.64   54.42
   1   2  -5 2668.66   52.77
   1   2  -5 2695.24   53.21
  -1  -2   4 4961.11   97.16
  -1  -2   4 4825.27   94.41
   1   2  -4 4828.22   94.56
   1   2  -4 4804.60   94.05
  -1  -2   3 1834.43   36.44
  -1  -2   3 1827.34   36.38
  -1  -2   2 2129.73   42.11
   1   2  -2 2130.62   42.17
   1   2  -2 2105.22   41.61
  -1  -2   1 5250.51  102.50
  -1  -2   1 5333.19  104.15
   1   2  -1 5306.62  103.65
   1   2  -1 5176.68  101.11
  -1  -2   0 2272.66   44.77
  -1  -2   0 2326.41   45.80
   1   2   0 2404.37   47.34
   1   2   0 2482.03   48.90
  -1  -2  -1 4783.93   93.40
  -1  -2  -1 4916.81   95.94
   1   2   1 4834.13   94.35
   1   2   1 5046.75   98.51
  -1  -2  -2 2116.45   41.67
  -1  -2  -2 2239.59   44.06
  -1  -2  -3 1902.35   37.50
  -1  -2  -3 1938.08   38.18
   1   2   3 1766.51   34.88
   1   2   3 1789.25   35.29
  -1  -2  -4 4937.49   96.36
  -1  -2  -4 4952.25   96.65
   1   2   4 4851.85   94.67
   1   2   4 4922.72   96.00
  -1  -2  -5 2754.01   53.98
  -1  -2  -5 2815.14   55.19
   1   2   5 2764.64   54.19
   1   2   5 2801.26   54.90
  -1  -2  -6   58.68    1.62
  -1  -2  -6   59.56    1.65
   1   2   6  168.56    3.81
   1   2   6  167.29    3.75
  -1  -2  -7 2022.83   39.81
  -1  -2  -7 2085.14   41.02
   1   2   7 2048.53   40.28
   1   2   7 2026.38   39.90
  -1  -2  -8  233.76    5.02
  -1  -2  -8  236.83    5.08
   1   2   8  206.03    4.49
   1   2   8  202.76    4.43
  -1  -2  -9  947.93   18.93
  -1  -2  -9  950.29   18.99
   1   2   9  953.83   19.05
   1   2   9  941.13   18.84
   1   2  10  619.84   12.52
   1   2  10  577.02   11.78
   1   2  11 1692.98   33.64
   1   2  11 1653.11   32.93
  -1  -2 -12  625.45   12.93
   1   2  12  647.90   13.38
   1   2  12  639.04   13.41
   1   3 -24   71.14    2.89
   1   3 -24   66.97    2.92
  -1  -3  23  185.04    5.43
  -1  -3  23  187.64    5.49
   1   3 -23  174.35    5.23
   1   3 -23  172.31    5.20
  -1  -3  22  173.85    5.32
  -1  -3  22  185.19    5.49
   1   3 -22  189.56    5.67
   1   3 -22  198.68    5.82
  -1  -3  21  213.39    6.11
  -1  -3  21  207.86    6.05
   1   3 -21  223.55    6.29
   1   3 -21  220.06    6.38
  -1  -3  20  664.14   15.09
  -1  -3  20  678.02   15.27
   1   3 -20  729.11   16.27
   1   3 -20  742.99   16.89
  -1  -3  19  263.85    7.06
  -1  -3  19  256.74    6.97
   1   3 -19  245.55    7.03
   1   3 -19  242.56    6.70
  -1  -3  18  524.76   12.17
  -1  -3  18  516.49   12.05
   1   3 -18  449.16   10.72
   1   3 -18  425.24   10.57
  -1  -3  17  352.89    8.77
  -1  -3  17  365.00    9.01
   1   3 -17  281.72    7.68
   1   3 -17  288.66    7.50
  -1  -3  16  583.52   13.23
  -1  -3  16  585.00   13.26
   1   3 -16  566.39   12.93
   1   3 -16  564.33   13.20
  -1  -3  15  150.34    4.55
  -1  -3  15  149.42    4.58
   1   3 -15  172.90    5.26
   1   3 -15  174.44    5.05
  -1  -3  14  771.04   16.83
  -1  -3  14  795.25   17.22
   1   3 -14  802.93   17.69
   1   3 -14  824.49   17.81
  -1  -3  13  276.14    6.97
  -1  -3  13  271.50    6.97
   1   3 -13  228.18    6.26
  -1  -3  12 1408.01   29.12
  -1  -3  12 1377.30   28.38
   1   3 -12 1240.28   25.99
   1   3 -12 1313.22   27.17
  -1  -3  11  817.11   17.45
   1   3 -11  900.38   19.08
   1   3 -11  870.56   18.69
  -1  -3  10 1356.63   27.85
  -1  -3  10 1380.55   28.44
   1   3 -10 1278.96   26.37
   1   3 -10 1216.06   25.34
  -1  -3   9 1061.91   22.18
  -1  -3   9  989.56   20.64
   1   3  -9 1123.63   23.48
   1   3  -9 1131.90   23.48
  -1  -3   8  160.29    4.34
  -1  -3   8  170.10    4.67
   1   3  -8  137.55    3.96
   1   3  -8  134.07    4.02
  -1  -3   7 1161.14   23.86
  -1  -3   7 1193.03   24.63
   1   3  -7 1228.76   25.22
   1   3  -7 1198.94   24.78
  -1  -3   6 3478.68   68.75
  -1  -3   6 3493.45   69.19
   1   3  -6 3676.54   72.70
   1   3  -6 3756.27   74.15
  -1  -3   5 2244.31   44.71
  -1  -3   5 2391.08   47.75
   1   3  -5 2728.02   54.28
   1   3  -5 2614.92   51.97
  -1  -3   4 1405.06   28.41
  -1  -3   4 1379.37   28.08
   1   3  -4 1177.38   24.04
   1   3  -4 1184.76   24.27
  -1  -3   3  743.87   15.68
  -1  -3   3  735.90   15.41
   1   3  -3  974.80   20.05
   1   3  -3  958.85   19.81
  -1  -3   2  143.05    3.81
  -1  -3   2  134.04    3.72
   1   3  -2  135.19    3.69
   1   3  -2  143.55    3.81
  -1  -3   1 2093.41   41.76
  -1  -3   1 2140.66   42.58
   1   3  -1 1609.70   32.34
   1   3  -1 1606.16   32.19
  -1  -3   0 4739.63   92.99
  -1  -3   0 4887.28   95.74
   1   3   0 4884.33   95.74
   1   3   0 4928.63   96.53
  -1  -3  -1 1637.46   32.72
  -1  -3  -1 1626.83   32.51
   1   3   1 2072.44   41.14
   1   3   1 2045.87   40.69
  -1  -3  -2  138.67    3.57
  -1  -3  -2  131.91    3.43
   1   3   2  118.56    3.13
   1   3   2  125.30    3.34
  -1  -3  -3 1001.67   20.32
  -1  -3  -3  960.92   19.49
   1   3   3  726.74   14.97
   1   3   3  747.12   15.44
  -1  -3  -4 1194.51   24.01
  -1  -3  -4 1168.52   23.48
   1   3   4 1465.59   29.35
   1   3   4 1428.98   28.56
  -1  -3  -5 2570.62   50.64
  -1  -3  -5 2521.60   49.70
   1   3   5 2385.47   47.07
   1   3   5 2371.88   46.86
  -1  -3  -6 3635.19   71.26
  -1  -3  -6 3593.85   70.49
   1   3   6 3455.06   67.83
   1   3   6 3614.52   70.87
  -1  -3  -7 1188.30   23.77
  -1  -3  -7 1260.95   25.19
   1   3   7 1186.24   23.74
   1   3   7 1163.79   23.36
  -1  -3  -8  140.74    3.37
  -1  -3  -8  132.38    3.19
   1   3   8  168.38    3.90
   1   3   8  164.13    3.84
  -1  -3  -9 1109.46   22.18
  -1  -3  -9 1169.11   23.33
   1   3   9 1018.50   20.41
   1   3   9 1055.71   21.14
  -1  -3 -10 1260.65   25.10
  -1  -3 -10 1305.24   25.99
   1   3  10 1394.13   27.73
   1   3  10 1321.19   26.25
  -1  -3 -12 1313.22   26.99
   1   4 -24   20.49    1.95
   1   4 -24   24.19    2.10
  -1  -4  23  362.34    9.48
   1   4 -23  338.71    9.42
   1   4 -23  342.26    9.51
  -1  -4  22   30.27    2.27
  -1  -4  21  958.56   21.23
  -1  -4  20  104.54    4.10
  -1  -4  19  219.38    6.47
   1   4 -19  225.85    7.09
  -1  -4  18   31.92    2.16
   1   4 -18   58.03    3.16
   1   4 -18   54.72    2.86
  -1  -4  17 1289.89   27.35
  -1  -4  17 1309.08   27.88
   1   4 -17 1264.49   27.32
   1   4 -17 1320.01   27.99
  -1  -4  16  158.16    5.02
  -1  -4  16  150.10    4.81
   1   4 -16  160.56    5.11
   1   4 -16  164.57    5.40
  -1  -4  15 1031.20   22.15
  -1  -4  15 1044.20   22.53
   1   4 -15 1094.99   23.45
   1   4 -15 1083.77   23.57
  -1  -4  14   41.17    2.19
  -1  -4  14   39.42    2.51
   1   4 -14   42.11    2.48
   1   4 -14   46.57    2.39
  -1  -4  13  789.94   17.30
  -1  -4  13  773.70   17.16
   1   4 -13  809.13   18.34
   1   4 -13  755.68   17.01
  -1  -4  12  163.51    4.87
  -1  -4  12  157.40    4.87
   1   4 -12  218.26    6.05
   1   4 -12  206.51    6.02
  -1  -4  11 2712.07   54.69
   1   4 -11 2652.13   53.36
   1   4 -11 2598.97   52.56
  -1  -4  10  120.72    3.87
  -1  -4  10  119.13    3.96
   1   4 -10  105.10    3.54
   1   4 -10   96.09    3.51
  -1  -4   9 2516.88   50.53
  -1  -4   9 2524.26   50.85
   1   4  -9 2404.66   48.43
   1   4  -9 2370.41   47.96
  -1  -4   8  587.06   13.20
  -1  -4   8  561.08   12.49
   1   4  -8  614.82   13.79
   1   4  -8  577.32   12.88
  -1  -4   7 1767.40   35.91
  -1  -4   7 1809.92   36.94
   1   4  -7 1964.66   39.75
   1   4  -7 1963.77   39.93
  -1  -4   6 1190.37   24.66
  -1  -4   6 1201.30   25.07
   1   4  -6 1284.57   26.52
   1   4  -6 1260.65   26.19
  -1  -4   5 3806.47   75.48
  -1  -4   5 3703.11   73.32
   1   4  -5 3629.29   71.94
   1   4  -5 3567.27   70.81
  -1  -4   4 1934.54   38.95
  -1  -4   4 1984.74   40.13
   1   4  -4 1867.21   37.86
   1   4  -4 1852.74   37.44
  -1  -4   3 1493.35   30.33
  -1  -4   3 1578.99   32.19
   1   4  -3 1674.97   34.08
   1   4  -3 1683.23   34.11
  -1  -4   2   37.47    1.83
  -1  -4   2   32.90    1.62
   1   4  -2    6.23    0.83
   1   4  -2    5.94    0.94
  -1  -4   1 1967.91   39.48
  -1  -4   1 2053.25   41.28
   1   4  -1 2040.85   40.99
   1   4  -1 2110.83   42.26
  -1  -4   0 2262.33   45.15
  -1  -4   0 2315.19   46.30
   1   4   0 2224.23   44.41
   1   4   0 2207.69   44.18
  -1  -4  -1 2154.24   43.14
  -1  -4  -1 2191.45   43.73
   1   4   1 1933.65   38.74
   1   4   1 1952.85   39.19
  -1  -4  -2    5.85    0.77
  -1  -4  -2    7.44    0.83
   1   4   2   33.28    1.59
   1   4   2   34.55    1.57
  -1  -4  -3 1547.69   31.18
  -1  -4  -3 1496.90   30.21
   1   4   3 1403.88   28.47
   1   4   3 1417.46   28.67
  -1  -4  -4 1831.18   36.62
  -1  -4  -4 1824.68   36.53
   1   4   4 1933.95   38.71
   1   4   4 1904.12   38.06
  -1  -4  -5 3593.85   70.75
  -1  -4  -5 3567.27   70.25
   1   4   5 3584.99   70.61
   1   4   5 3617.48   71.35
  -1  -4  -6 1270.99   25.66
  -1  -4  -6 1280.14   25.90
   1   4   6 1150.51   23.45
   1   4   6 1178.56   23.86
  -1  -4  -7 1950.19   38.80
  -1  -4  -7 1975.59   39.28
   1   4   7 1828.23   36.50
   1   4   7 1794.27   35.88
  -1  -4  -8  609.21   12.70
  -1  -4  -8  613.05   12.82
  -1  -4  -9 2411.75   47.66
  -1  -4  -9 2414.11   47.72
   1   4   9 2601.04   51.35
   1   4   9 2542.86   50.29
  -1  -4 -11 2681.95   52.89
  -1  -4 -11 2689.93   53.04
   1   4  11 2698.79   53.15
   1   4  11 2642.09   52.18
  -1  -4 -12  223.01    4.90
  -1  -4 -12  221.01    4.87
   1   4  12  158.34    3.72
   1   4  12  148.21    3.43
  -1  -4 -13  745.94   15.41
  -1  -5  24  220.00    7.35
  -1  -5  24  221.63    7.21
   1   5 -24  216.87    7.03
   1   5 -24  214.86    7.15
  -1  -5  23   17.87    1.95
  -1  -5  23   17.57    2.01
   1   5 -23   16.15    2.07
   1   5 -23   12.46    1.83
  -1  -5  22   22.62    2.19
  -1  -5  22   18.87    1.95
   1   5 -22   19.67    2.07
   1   5 -22   24.04    2.36
  -1  -5  21    4.22    1.21
  -1  -5  21    6.53    1.39
   1   5 -21    9.07    1.68
   1   5 -21    6.56    1.39
  -1  -5  20 1190.96   26.02
  -1  -5  20 1215.47   26.52
   1   5 -20 1180.04   26.37
   1   5 -20 1209.57   26.49
  -1  -5  19   73.24    3.46
  -1  -5  19   72.53    3.46
   1   5 -19   71.76    3.72
   1   5 -19   72.88    3.54
  -1  -5  18  865.54   19.55
  -1  -5  18  858.45   19.28
   1   5 -18  852.54   19.31
   1   5 -18  814.45   19.02
  -1  -5  17   25.54    2.01
  -1  -5  17   24.48    2.04
   1   5 -17   24.36    2.21
   1   5 -17   21.23    1.95
  -1  -5  16   44.50    2.57
  -1  -5  16   49.02    2.72
   1   5 -16   40.31    2.69
   1   5 -16   34.90    2.39
   1   5 -15   39.36    2.45
  -1  -5  14 1106.21   24.30
  -1  -5  13    3.04    0.97
  -1  -5  12 3788.75   75.69
   1   5 -12 3623.38   72.88
  -1  -5  11   34.34    2.04
  -1  -5  11   32.96    2.16
   1   5 -11   34.14    2.10
   1   5 -11   31.45    2.16
  -1  -5  10   26.84    1.95
  -1  -5  10   25.90    1.77
   1   5 -10   16.39    1.59
   1   5 -10   14.17    1.36
  -1  -5   9    2.16    0.77
  -1  -5   9    2.04    0.89
   1   5  -9    1.71    0.71
   1   5  -9    0.77    0.80
  -1  -5   8 1625.94   33.72
  -1  -5   8 1595.23   32.87
   1   5  -8 1387.04   29.12
   1   5  -8 1413.62   29.41
  -1  -5   7  198.65    5.52
  -1  -5   7  195.88    5.67
   1   5  -7  202.67    5.64
   1   5  -7  186.78    5.49
  -1  -5   6 7822.61  153.44
  -1  -5   6 8035.23  157.84
   1   5  -6 7621.80  149.81
   1   5  -6 7415.09  145.58
  -1  -5   5   61.90    2.69
  -1  -5   5   62.69    2.57
   1   5  -5   54.16    2.36
   1   5  -5   58.65    2.60
  -1  -5   4  239.46    6.44
  -1  -5   4  230.46    6.08
   1   5  -4  221.80    5.91
   1   5  -4  221.09    6.02
  -1  -5   3   30.89    1.71
  -1  -5   3   30.42    1.83
   1   5  -3   30.18    1.68
   1   5  -3   29.21    1.74
  -1  -5   2   80.82    3.01
  -1  -5   2   86.55    3.01
   1   5  -2  100.52    3.46
   1   5  -2  103.86    3.43
  -1  -5   1  489.91   11.04
  -1  -5   1  507.63   11.55
   1   5  -1  495.23   11.34
   1   5  -1  500.84   11.31
  -1  -5   0 9999.00  195.46
  -1  -5   0 9833.63  192.07
   1   5   0 9810.01  191.71
   1   5   0 9889.74  193.37
  -1  -5  -1  501.43   11.34
  -1  -5  -1  501.13   11.16
   1   5   1  503.79   11.28
   1   5   1  499.65   11.31
  -1  -5  -2  108.82    3.46
  -1  -5  -2  105.16    3.28
   1   5   2   76.57    2.78
   1   5   2   82.39    2.83
  -1  -5  -3   26.10    1.48
  -1  -5  -3   27.29    1.51
   1   5   3   29.68    1.57
   1   5   3   25.99    1.57
  -1  -5  -4  201.63    5.17
  -1  -5  -4  204.35    5.29
   1   5   4  220.21    5.67
   1   5   4  214.18    5.46
  -1  -5  -5   59.12    2.21
  -1  -5  -5   59.06    2.24
   1   5   5   55.40    2.13
   1   5   5   55.61    2.21
  -1  -5  -6 7677.91  150.16
  -1  -5  -6 7731.06  151.17
   1   5   6 7881.67  154.09
   1   5   6 7781.27  152.26
  -1  -5  -7  200.07    5.08
  -1  -5  -7  199.01    5.02
   1   5   7  196.41    4.99
   1   5   7  193.04    5.02
  -1  -5  -8 1391.77   28.20
  -1  -5  -8 1438.13   29.09
   1   5   8 1610.88   32.45
   1   5   8 1555.07   31.51
  -1  -5  -9   18.55    1.30
  -1  -5  -9   18.22    1.24
  -1  -5 -10   13.23    1.09
   1   5  10   23.51    1.18
   1   5  10   25.60    1.36
  -1  -5 -11   36.82    1.54
  -1  -5 -11   35.38    1.45
   1   5  11   35.85    1.45
   1   5  11   38.09    1.71
  -1  -5 -12 3623.38   71.35
  -1  -5 -12 3682.44   72.47
   1   5  12 3703.11   72.85
   1   5  12 3833.05   75.57
  -1  -5 -13    3.63    0.50
  -1  -5 -13    3.07    0.44
   1   5  13    4.22    0.47
   1   5  13    3.69    0.56
  -1  -5 -14 1151.98   23.30
   1   5  14 1096.46   22.21
   1   5  14 1058.37   21.50
  -1  -6  23  340.19    9.89
  -1  -6  23  336.35    9.60
   1   6 -23  310.66    9.72
   1   6 -23  319.52    9.57
  -1  -6  22   26.43    2.54
  -1  -6  22   30.36    2.51
   1   6 -22   24.54    2.66
   1   6 -22   21.44    2.30
  -1  -6  21  755.98   17.87
  -1  -6  21  740.92   17.66
   1   6 -21  765.43   18.63
   1   6 -21  775.76   18.43
  -1  -6  20  117.74    4.78
  -1  -6  20  108.26    4.46
   1   6 -20   99.67    4.46
   1   6 -20   93.35    4.61
  -1  -6  19  383.60   10.22
  -1  -6  19  410.18   10.93
   1   6 -19  362.63   10.37
   1   6 -19  363.52   10.01
  -1  -6  18   85.58    3.96
  -1  -6  18   88.06    3.87
   1   6 -18   86.08    4.05
   1   6 -18   83.90    4.19
  -1  -6  17  512.94   12.61
  -1  -6  17  502.31   12.64
   1   6 -17  564.03   13.82
   1   6 -17  541.59   13.73
  -1  -6  16    5.49    1.30
  -1  -6  16    5.08    1.15
   1   6 -16    0.56    1.09
   1   6 -16    3.51    1.09
  -1  -6  15  830.69   18.75
  -1  -6  15  829.21   18.93
   1   6 -15  782.26   17.92
   1   6 -15  790.53   18.43
  -1  -6  14  220.15    6.53
  -1  -6  14  234.09    7.03
   1   6 -14  238.34    7.03
   1   6 -14  242.77    7.38
  -1  -6  13  381.24    9.98
  -1  -6  13  395.71   10.07
   1   6 -13  401.91   10.54
   1   6 -13  413.43   10.51
  -1  -6  12  141.69    4.78
  -1  -6  12  148.86    5.14
   1   6 -12  149.34    5.02
   1   6 -12  139.24    4.96
  -1  -6  11 1900.28   39.54
  -1  -6  11 1939.56   40.10
   1   6 -11 1954.03   40.40
   1   6 -11 1951.07   40.60
  -1  -6  10  226.06    6.61
   1   6 -10  193.28    5.85
  -1  -6   8  405.75   10.25
  -1  -6   7 2606.06   52.68
   1   6  -7 2579.78   52.51
  -1  -6   6  404.57   10.04
  -1  -6   6  424.06   10.19
   1   6  -6  416.67   10.31
   1   6  -6  388.33    9.51
  -1  -6   5 2136.82   43.73
  -1  -6   5 2087.21   42.52
   1   6  -5 2123.24   43.50
   1   6  -5 2055.91   41.93
  -1  -6   4  133.98    4.43
  -1  -6   4  132.47    4.22
   1   6  -4  112.13    3.81
   1   6  -4  115.32    4.08
  -1  -6   3 1685.60   34.88
  -1  -6   3 1729.01   35.50
   1   6  -3 1703.02   35.20
   1   6  -3 1673.49   34.43
  -1  -6   2 1168.52   24.78
  -1  -6   2 1146.08   24.13
   1   6  -2 1171.18   24.66
   1   6  -2 1153.16   24.48
  -1  -6   1 4089.96   81.15
  -1  -6   1 4098.82   81.56
   1   6  -1 3812.38   75.86
   1   6  -1 3771.03   75.18
  -1  -6   0   28.17    1.71
  -1  -6   0   27.99    1.80
   1   6   0   31.07    1.89
   1   6   0   31.04    1.77
  -1  -6  -1 3853.72   76.66
  -1  -6  -1 3951.17   78.40
   1   6   1 3960.03   78.76
   1   6   1 4075.20   80.85
  -1  -6  -2 1140.46   23.86
  -1  -6  -2 1139.28   23.98
   1   6   2 1106.80   23.24
   1   6   2 1130.42   23.83
  -1  -6  -3 1729.01   35.38
  -1  -6  -3 1705.09   34.76
   1   6   3 1660.50   33.96
   1   6   3 1655.77   33.99
  -1  -6  -4  116.47    3.66
  -1  -6  -4  107.14    3.51
   1   6   4  123.91    3.93
   1   6   4  133.83    4.02
  -1  -6  -5 1985.03   40.13
  -1  -6  -5 1990.35   40.34
   1   6   5 1959.93   39.78
   1   6   5 1946.05   39.36
  -1  -6  -6  380.35    8.92
  -1  -6  -6  409.29    9.48
   1   6   6  411.36    9.51
   1   6   6  400.73    9.45
  -1  -6  -7 2516.58   50.35
  -1  -6  -7 2478.78   49.64
   1   6   7 2603.99   52.62
   1   6   7 2555.86   51.15
  -1  -6  -8  376.51    8.77
  -1  -6  -8  363.81    8.48
   1   6   8  398.96    9.18
   1   6   8  412.54    9.60
  -1  -6  -9 1338.32   27.40
  -1  -6  -9 1382.61   28.29
  -1  -6 -10  181.49    4.78
  -1  -6 -10  185.81    4.87
   1   6  10  221.06    5.76
   1   6  10  225.29    5.64
  -1  -6 -11 1992.12   39.95
  -1  -6 -11 1908.85   38.36
   1   6  11 1891.72   38.01
   1   6  11 1881.68   38.04
  -1  -6 -12  133.30    3.66
  -1  -6 -12  141.83    3.87
  -1  -6 -13  405.75    8.98
  -1  -6 -13  403.09    8.86
   1   6  13  360.27    8.00
   1   6  13  379.17    8.62
  -1  -6 -14  235.65    5.46
  -1  -6 -14  230.99    5.32
   1   6  14  230.78    5.55
   1   6  14  215.99    5.02
  -1  -6 -15  771.33   15.74
  -1  -6 -15  765.13   15.68
   1   6  15  812.97   16.57
   1   6  15  837.19   17.22
   1   7 -23  138.08    5.82
   1   7 -23  136.22    6.11
  -1  -7  22   90.84    4.46
  -1  -7  22  104.48    4.64
   1   7 -22   78.67    4.55
   1   7 -22   86.55    4.40
  -1  -7  21  113.63    4.99
  -1  -7  21  115.46    4.87
   1   7 -21  138.17    5.55
   1   7 -21  154.83    6.29
  -1  -7  20  872.92   20.23
  -1  -7  20  871.44   20.44
   1   7 -20  820.65   19.40
   1   7 -20  855.20   20.55
  -1  -7  19  313.32    9.24
  -1  -7  19  317.75    9.04
   1   7 -19  320.41    9.66
   1   7 -19  323.65    9.45
  -1  -7  18  309.18    8.77
  -1  -7  18  321.00    9.27
   1   7 -18  346.10   10.07
   1   7 -18  340.78    9.69
  -1  -7  17  228.27    7.06
  -1  -7  17  233.41    7.35
   1   7 -17  232.49    7.62
   1   7 -17  253.64    7.77
  -1  -7  16  299.73    8.48
   1   7 -16  335.17    9.33
   1   7 -16  327.20    9.51
  -1  -7  15  210.55    6.56
  -1  -7  15  219.74    7.06
   1   7 -15  202.70    6.47
   1   7 -15  205.00    6.82
  -1  -7  14  200.04    6.29
  -1  -7  14  193.81    6.38
   1   7 -14  160.00    5.55
  -1  -7  13  120.78    4.70
  -1  -7  13  122.79    4.55
   1   7 -13  124.32    4.93
   1   7 -13  128.93    4.78
   1   7 -12 1371.10   29.74
   1   7 -12 1366.96   29.35
  -1  -7  11   94.17    3.96
  -1  -7  11   91.46    3.78
   1   7 -11  114.37    4.34
   1   7 -11  103.47    4.31
  -1  -7  10  574.66   13.64
  -1  -7  10  579.98   13.97
   1   7 -10  578.21   14.06
   1   7 -10  574.96   13.70
  -1  -7   9  501.13   12.37
  -1  -7   9  493.16   11.99
   1   7  -9  514.72   12.46
   1   7  -9  509.40   12.64
  -1  -7   8  269.05    7.68
  -1  -7   8  283.49    7.74
   1   7  -8  319.52    8.53
   1   7  -8  321.59    8.83
  -1  -7   7  940.54   20.61
  -1  -7   7  960.92   21.23
   1   7  -7 1037.11   22.86
   1   7  -7 1024.71   22.35
  -1  -7   6 3658.82   73.59
  -1  -7   6 3579.09   71.76
   1   7  -6 3511.17   70.87
   1   7  -6 3573.18   71.70
  -1  -7   5 1315.88   28.05
   1   7  -5 1352.49   28.56
  -1  -7   2  935.52   20.29
   1   7  -2  899.50   19.84
  -1  -7   1  270.71    7.21
  -1  -7   1  282.61    7.59
   1   7  -1  343.44    8.68
   1   7  -1  347.87    8.92
  -1  -7   0 3765.13   75.07
  -1  -7   0 3735.60   74.71
   1   7   0 3587.95   71.73
   1   7   0 3614.52   72.44
  -1  -7  -1  346.10    8.62
  -1  -7  -1  344.32    8.71
   1   7   1  275.96    7.41
   1   7   1  274.34    7.23
  -1  -7  -2  938.77   20.20
  -1  -7  -2  906.88   19.76
   1   7   2  909.54   19.84
   1   7   2  919.87   19.87
  -1  -7  -3 1312.04   27.58
  -1  -7  -3 1341.86   27.99
   1   7   3 1384.98   29.06
   1   7   3 1385.57   28.88
  -1  -7  -4  359.39    8.80
  -1  -7  -4  354.96    8.77
   1   7   4  276.11    7.32
   1   7   4  271.95    7.09
  -1  -7  -5 1358.40   28.32
  -1  -7  -5 1406.53   29.24
   1   7   5 1366.67   28.44
   1   7   5 1307.61   27.46
  -1  -7  -6 3186.33   63.73
  -1  -7  -6 3304.45   65.94
   1   7   6 3375.33   67.39
   1   7   6 3466.87   69.31
  -1  -7  -7 1029.14   21.82
  -1  -7  -7 1064.28   22.47
   1   7   7  968.01   20.64
   1   7   7  977.75   21.03
  -1  -7  -8  303.57    7.56
  -1  -7  -8  310.96    7.68
   1   7   8  269.44    6.91
   1   7   8  264.09    7.00
  -1  -7  -9  489.32   11.19
  -1  -7  -9  500.54   11.40
   1   7   9  482.53   11.28
   1   7   9  487.55   11.16
  -1  -7 -10  551.33   12.34
  -1  -7 -10  553.10   12.34
   1   7  10  571.12   12.96
   1   7  10  582.04   12.93
  -1  -7 -11  110.68    3.51
  -1  -7 -11  110.06    3.48
   1   7  11   89.86    3.25
   1   7  11   92.49    3.10
  -1  -7 -12 1363.71   27.99
  -1  -7 -12 1343.34   27.64
   1   7  12 1242.94   25.96
   1   7  12 1156.12   23.95
  -1  -7 -13  114.90    3.48
  -1  -7 -13  116.05    3.48
   1   7  13  116.44    3.46
   1   7  13  120.51    3.84
  -1  -7 -14  155.24    4.22
  -1  -7 -14  150.58    4.08
   1   7  14  208.19    5.20
   1   7  14  209.73    5.52
  -1  -7 -15  182.20    4.61
  -1  -7 -15  193.45    4.72
   1   7  15  211.29    5.40
   1   7  15  202.34    4.90
  -1  -7 -16  358.50    7.71
  -1  -7 -16  340.19    7.44
   1   7  16  296.78    6.50
   1   7  16  294.60    6.67
  -1  -8  22   90.75    4.75
  -1  -8  22  105.63    4.81
   1   8 -22   84.87    4.58
   1   8 -22   92.22    5.11
  -1  -8  21  427.31   11.61
  -1  -8  21  436.16   12.02
   1   8 -21  442.66   12.28
   1   8 -21  436.46   12.61
  -1  -8  20  242.36    7.97
  -1  -8  20  258.69    8.09
   1   8 -20  208.63    7.62
   1   8 -20  202.73    7.15
  -1  -8  19   26.87    2.60
  -1  -8  19   29.88    2.51
   1   8 -19   31.30    2.69
   1   8 -19   28.38    2.75
  -1  -8  18  282.84    8.71
  -1  -8  18  272.06    8.21
   1   8 -18  286.21    8.71
   1   8 -18  291.55    9.10
  -1  -8  17 1021.75   23.00
  -1  -8  17 1032.68   23.65
   1   8 -17  996.36   23.18
   1   8 -17 1001.67   22.89
  -1  -8  16  244.16    7.44
  -1  -8  16  253.11    8.56
   1   8 -16  222.31    7.26
   1   8 -16  229.95    7.65
  -1  -8  15  477.51   12.52
  -1  -8  15  467.17   11.96
   1   8 -15  437.94   11.55
   1   8 -15  445.02   12.05
  -1  -8  14  203.49    6.50
  -1  -8  14  209.22    6.94
  -1  -8  13    5.97    1.27
  -1  -8  13    5.02    1.42
   1   8 -13   11.93    1.68
   1   8 -13    8.68    1.65
  -1  -8  12  283.52    8.36
   1   8 -12  316.86    8.86
   1   8 -12  305.94    8.92
  -1  -8  11  746.82   17.30
  -1  -8  11  689.83   16.45
   1   8 -11  736.19   17.19
   1   8 -11  739.74   17.57
  -1  -8  10  336.06    9.33
  -1  -8  10  339.90    9.18
   1   8 -10  290.46    8.48
   1   8 -10  300.91    8.45
  -1  -8   9  365.88    9.92
  -1  -8   9  365.29    9.66
   1   8  -9  416.97   10.99
   1   8  -9  411.65   10.63
  -1  -8   8  677.72   16.04
  -1  -8   8  658.23   15.39
   1   8  -8  645.54   15.18
   1   8  -8  643.17   15.44
  -1  -8   7  839.25   18.84
  -1  -8   7  838.96   19.11
   1   8  -7  805.29   18.63
   1   8  -7  804.41   18.31
  -1  -8   6  460.08   11.61
  -1  -8   6  457.43   11.25
   1   8  -6  514.42   12.85
   1   8  -6  512.06   12.49
  -1  -8   5 2416.77   49.43
  -1  -8   5 2297.47   47.37
   1   8  -5 2408.50   49.35
   1   8  -5 2508.90   51.62
  -1  -8   4  522.98   12.73
  -1  -8   4  511.76   12.34
   1   8  -4  671.23   15.50
   1   8  -4  673.88   15.83
  -1  -8   3  144.17    4.96
  -1  -8   3  146.77    4.84
   1   8  -3  114.31    4.43
   1   8  -3  117.59    4.22
  -1  -8   2  713.75   16.42
  -1  -8   2  709.62   16.12
   1   8  -2  682.15   15.95
   1   8  -2  685.70   15.68
  -1  -8   1 1371.10   28.97
  -1  -8   1 1312.63   28.05
   1   8  -1 1246.48   26.58
   1   8  -1 1309.67   28.11
  -1  -8   0  247.23    7.03
  -1  -8   0  261.91    7.38
   1   8   0  257.89    7.12
  -1  -8  -1 1290.18   27.55
   1   8   1 1325.62   28.02
   1   8   3  139.38    4.96
  -1  -8  -4  659.41   14.91
   1   8   4  525.94   12.61
  -1  -8  -5 2511.56   50.85
  -1  -8  -5 2462.84   50.02
   1   8   5 2334.97   47.54
   1   8   5 2328.47   47.66
  -1  -8  -6  526.53   12.26
  -1  -8  -6  552.51   12.90
  -1  -8  -7  774.58   17.07
  -1  -8  -7  724.38   16.18
   1   8   7  812.09   18.13
   1   8   7  816.22   17.95
  -1  -8  -8  628.41   14.20
   1   8   8  646.42   14.85
   1   8   8  649.96   14.68
  -1  -8  -9  408.70    9.89
  -1  -8  -9  406.04    9.77
   1   8   9  346.39    8.89
   1   8   9  351.12    8.74
  -1  -8 -10  300.62    7.71
  -1  -8 -10  294.98    7.56
   1   8  10  339.01    8.74
   1   8  10  328.97    8.21
  -1  -8 -11  701.05   15.50
  -1  -8 -11  742.69   16.33
   1   8  11  708.73   16.01
   1   8  11  724.38   15.95
  -1  -8 -12  299.73    7.56
  -1  -8 -12  304.46    7.65
   1   8  12  274.51    7.03
   1   8  12  282.05    7.53
  -1  -8 -13    9.75    1.09
  -1  -8 -13   11.31    1.18
   1   8  13    5.91    1.12
   1   8  13    6.08    0.89
  -1  -8 -14  192.92    5.29
  -1  -8 -14  195.11    5.29
   1   8  14  197.91    5.64
   1   8  14  202.11    5.37
  -1  -8 -15  467.76   10.54
  -1  -8 -15  439.71   10.07
   1   8  15  439.71    9.89
   1   8  15  464.51   10.87
  -1  -8 -16  242.89    5.88
  -1  -8 -16  229.89    5.82
   1   8  16  242.59    6.23
   1   8  16  243.45    5.82
  -1  -8 -17  975.69   20.05
  -1  -8 -17  970.66   19.84
   1   8  17  997.54   20.35
   1   8  17 1024.11   21.17
  -1  -9  21    9.89    1.89
  -1  -9  20    3.93    1.27
  -1  -9  19   48.46    3.69
  -1  -9  19   59.24    3.46
   1   9 -19   60.48    3.81
   1   9 -19   66.33    4.16
  -1  -9  18   46.27    3.04
  -1  -9  18   39.54    3.07
   1   9 -18   41.93    3.31
   1   9 -18   32.45    2.86
  -1  -9  17  108.55    4.67
  -1  -9  17   95.50    4.61
   1   9 -17  120.13    5.08
   1   9 -17  107.99    5.08
  -1  -9  16 2216.55   47.57
  -1  -9  16 2161.92   45.30
   1   9 -16 2108.47   44.53
   1   9 -16 2101.68   44.83
  -1  -9  15  162.42    6.08
  -1  -9  15  155.24    5.64
   1   9 -15  157.66    5.85
   1   9 -15  147.56    5.91
  -1  -9  14   71.40    3.54
  -1  -9  14   68.66    3.81
   1   9 -14   74.71    4.13
  -1  -9  13   69.90    3.48
  -1  -9  13   69.93    3.81
   1   9 -13   86.82    4.08
   1   9 -13   92.93    4.49
  -1  -9  12   64.79    3.31
  -1  -9  12   62.93    3.51
   1   9 -12   58.06    3.46
   1   9 -12   55.55    3.16
  -1  -9  11   47.28    2.81
  -1  -9  11   42.14    2.95
   1   9 -11   36.44    2.83
   1   9 -11   31.80    2.48
  -1  -9  10 2597.50   53.42
  -1  -9  10 2567.67   53.15
   1   9 -10 2613.44   54.22
   1   9 -10 2736.88   56.28
  -1  -9   9  146.91    5.40
  -1  -9   9  150.04    5.32
   1   9  -9  131.44    4.96
   1   9  -9  134.72    5.26
  -1  -9   8  631.95   15.36
  -1  -9   8  632.54   15.15
   1   9  -8  631.36   15.15
   1   9  -8  590.31   14.68
  -1  -9   7   65.97    3.40
  -1  -9   7   71.35    3.37
   1   9  -7   89.89    4.16
   1   9  -7   81.80    3.69
  -1  -9   6  183.47    5.88
  -1  -9   6  175.35    5.94
   1   9  -6  181.46    6.20
   1   9  -6  192.07    6.14
  -1  -9   5  176.18    5.94
  -1  -9   5  167.91    5.49
   1   9  -5  191.33    6.11
   1   9  -5  198.95    6.53
  -1  -9   4 2455.16   50.32
  -1  -9   4 2382.51   49.26
   1   9  -4 2299.24   47.78
   1   9  -4 2339.70   48.22
  -1  -9   3  214.33    6.47
  -1  -9   3  217.85    6.73
   1   9  -3  216.90    6.59
   1   9  -3  212.44    6.70
  -1  -9   2 1567.47   33.07
  -1  -9   2 1459.69   31.21
   1   9  -2 1513.43   32.10
   1   9  -2 1553.00   33.16
  -1  -9   1  554.88   13.52
  -1  -9   1  569.94   13.58
   1   9  -1  573.19   13.94
   1   9  -1  569.05   13.58
  -1  -9   0   61.31    2.92
  -1  -9   0   55.99    2.95
  -1  -9  -1  559.60   13.52
  -1  -9  -1  585.59   13.79
   1   9   1  558.42   13.35
   1   9   1  550.74   13.50
  -1  -9  -2 1559.50   33.02
  -1  -9  -2 1612.07   33.78
   1   9   2 1485.08   31.39
   1   9   2 1556.55   33.10
  -1  -9  -3  209.75    6.20
  -1  -9  -3  220.15    6.61
   1   9   3  204.79    6.41
   1   9   3  221.04    6.50
  -1  -9  -4 2315.78   47.51
  -1  -9  -4 2276.80   46.63
   1   9   4 2419.13   49.79
   1   9   4 2406.43   49.20
  -1  -9  -5  221.27    6.56
  -1  -9  -5  216.64    6.32
   1   9   5  192.57    5.94
   1   9   5  195.52    6.23
  -1  -9  -6  169.06    5.26
  -1  -9  -6  175.97    5.52
   1   9   6  190.77    5.82
  -1  -9  -7   84.75    3.51
   1   9   7   66.47    3.07
   1   9   9  145.88    5.08
  -1  -9 -10 2616.99   53.18
  -1  -9 -10 2639.43   53.48
   1   9  10 2613.44   53.42
  -1  -9 -11   33.19    2.01
  -1  -9 -11   34.85    2.07
   1   9  11   48.11    2.66
   1   9  11   47.57    2.42
  -1  -9 -12   63.08    2.78
  -1  -9 -12   59.44    2.75
   1   9  12   65.20    3.13
   1   9  12   69.19    2.92
  -1  -9 -13   95.03    3.54
  -1  -9 -13   94.00    3.48
   1   9  13   66.56    3.13
   1   9  13   64.35    2.75
  -1  -9 -14   82.74    3.19
  -1  -9 -14   83.36    3.19
   1   9  14   67.18    2.78
   1   9  14   76.01    3.37
  -1  -9 -15  154.06    4.70
  -1  -9 -15  149.48    4.49
   1   9  15  149.81    4.46
   1   9  15  156.36    5.08
  -1  -9 -16 2092.82   42.49
  -1  -9 -16 2026.38   41.05
   1   9  16 2139.77   43.85
   1   9  16 2234.27   45.00
  -1  -9 -17  120.10    3.66
  -1  -9 -17  121.61    3.57
   1   9  17  104.36    3.57
   1   9  17  103.62    3.16
  -1 -10  20   13.85    1.98
  -1 -10  20   10.84    1.95
   1  10 -20   12.64    2.07
   1  10 -20   13.23    2.16
  -1 -10  19  194.01    7.15
  -1 -10  19  205.38    7.06
   1  10 -19  171.54    6.61
   1  10 -19  195.85    7.32
  -1 -10  18    6.05    1.54
  -1 -10  18    8.36    1.54
   1  10 -18    6.14    1.62
   1  10 -18    5.52    1.65
  -1 -10  17  568.46   14.79
  -1 -10  16   11.07    1.77
   1  10 -16    7.77    2.07
  -1 -10  15 1040.36   23.54
  -1 -10  15 1084.95   25.04
   1  10 -15 1004.03   23.48
   1  10 -15 1072.54   24.51
  -1 -10  14    2.98    1.18
  -1 -10  14    1.27    1.24
   1  10 -14    2.78    1.48
   1  10 -14    3.69    1.39
  -1 -10  13  947.34   22.09
  -1 -10  13  930.21   21.23
   1  10 -13  948.81   21.91
   1  10 -13  930.80   21.94
  -1 -10  12   50.14    3.40
  -1 -10  12   58.85    3.25
   1  10 -12   58.59    3.66
   1  10 -12   59.92    3.40
  -1 -10  11 1500.74   32.31
  -1 -10  11 1453.19   31.86
   1  10 -11 1520.82   32.93
   1  10 -11 1531.74   33.58
  -1 -10  10    1.36    0.94
  -1 -10  10   -0.27    0.97
   1  10 -10    1.03    0.94
   1  10 -10    1.83    1.18
  -1 -10   9  748.89   17.54
  -1 -10   9  738.56   17.72
   1  10  -9  777.83   18.31
   1  10  -9  762.18   18.34
  -1 -10   8   46.92    2.95
  -1 -10   8   47.34    2.86
   1  10  -8   50.00    2.98
   1  10  -8   54.48    3.31
  -1 -10   7  645.24   15.77
  -1 -10   7  668.57   15.92
   1  10  -7  716.11   17.30
   1  10  -7  705.78   16.77
  -1 -10   6   11.34    1.54
  -1 -10   6   10.72    1.65
   1  10  -6   12.02    1.65
   1  10  -6   10.66    1.71
  -1 -10   5 1786.00   37.65
  -1 -10   5 1784.23   37.89
   1  10  -5 1607.64   34.34
   1  10  -5 1614.72   34.85
  -1 -10   4   14.79    1.68
  -1 -10   4   13.76    1.77
   1  10  -4   11.72    1.57
   1  10  -4   13.35    1.80
  -1 -10   3 1103.26   24.30
  -1 -10   3 1056.01   23.62
   1  10  -3 1090.56   24.16
   1  10  -3 1112.12   24.92
  -1 -10   2   86.61    3.75
  -1 -10   2   92.99    4.08
   1  10  -2   92.11    3.96
   1  10  -2   94.53    4.19
  -1 -10   1 1838.27   38.80
  -1 -10   1 1896.15   39.63
   1  10  -1 1788.36   38.01
   1  10  -1 1753.52   36.97
  -1 -10   0   38.66    2.60
  -1 -10   0   39.10    2.45
   1  10   0   38.89    2.69
   1  10   0   38.27    2.51
  -1 -10  -1 1772.71   37.44
  -1 -10  -1 1752.34   36.77
   1  10   1 1800.77   37.86
   1  10   1 1749.97   37.18
  -1 -10  -2   91.34    3.93
  -1 -10  -2   92.40    3.81
   1  10   2   91.51    4.08
   1  10   2   92.52    3.87
  -1 -10  -3 1085.54   23.98
  -1 -10  -3 1092.63   23.89
   1  10   3 1089.08   24.27
   1  10   3 1066.05   23.48
  -1 -10  -4   16.98    1.68
  -1 -10  -4   14.06    1.68
   1  10   4   18.75    1.83
   1  10   4   14.26    1.86
  -1 -10  -5 1553.60   32.81
  -1 -10  -5 1594.05   33.75
   1  10   5 1830.00   38.66
   1  10   5 1742.00   36.56
  -1 -10  -6   12.93    1.65
  -1 -10  -6    9.63    1.45
   1  10   6   13.82    1.62
   1  10   6   12.43    1.77
  -1 -10  -7  714.34   16.51
   1  10   7  624.27   14.71
   1  10   7  596.22   14.53
  -1 -10  -8   47.40    2.66
  -1 -10  -8   47.66    2.60
   1  10   8   47.01    2.63
   1  10   8   46.33    2.83
  -1 -10  -9  758.34   17.33
  -1 -10  -9  750.07   17.07
   1  10   9  720.84   16.54
   1  10   9  734.42   17.25
  -1 -10 -10    0.97    0.83
  -1 -10 -10    2.04    0.83
   1  10  10    0.86    0.97
   1  10  10    1.98    0.83
  -1 -10 -11 1511.37   31.86
  -1 -10 -11 1498.37   31.69
  -1 -10 -12   50.62    2.83
   1  10  12   56.40    2.78
   1  10  13  900.68   21.00
  -1 -10 -14    3.37    0.97
  -1 -10 -14    4.10    1.00
   1  10  14    5.40    1.27
  -1 -10 -15 1053.05   22.80
  -1 -10 -15 1069.00   22.97
   1  10  15 1074.61   23.68
   1  10  15 1063.39   22.80
  -1 -10 -16   10.72    1.21
  -1 -10 -16   10.19    1.27
   1  10  16   11.49    1.24
   1  10  16   11.19    1.54
  -1 -10 -17  595.92   13.35
  -1 -10 -17  565.51   12.93
   1  10  17  544.84   12.34
   1  10  17  551.63   13.20
  -1 -10 -18    6.61    0.86
  -1 -10 -18    5.52    0.86
   1  10  18    7.53    0.89
   1  10  18    4.78    0.94
  -1 -10 -19  194.01    4.52
  -1 -11  19   27.49    2.83
  -1 -11  19   28.44    2.60
   1  11 -19   39.54    3.37
   1  11 -19   32.19    3.04
  -1 -11  18   38.06    3.19
  -1 -11  18   32.84    2.78
   1  11 -18   22.32    2.51
   1  11 -18   16.51    2.21
  -1 -11  17   44.38    3.04
  -1 -11  17   41.82    3.13
   1  11 -17   44.53    3.43
   1  11 -17   41.25    3.25
  -1 -11  16 1362.24   30.48
  -1 -11  16 1360.76   30.03
   1  11 -16 1296.39   29.41
   1  11 -16 1325.03   29.68
  -1 -11  15   32.63    2.98
  -1 -11  15   29.24    2.48
   1  11 -15   24.51    2.63
   1  11 -15   29.88    2.72
  -1 -11  14   34.73    2.72
  -1 -11  14   33.02    3.01
   1  11 -14   35.82    3.04
   1  11 -14   30.30    2.75
  -1 -11  13   60.95    3.90
   1  11 -13   43.44    3.75
  -1 -11  12    4.96    1.33
   1  11 -12    3.43    1.54
  -1 -11  11  159.20    6.11
  -1 -11  11  161.47    5.73
   1  11 -11  145.47    5.61
   1  11 -11  153.59    6.05
  -1 -11  10 2443.35   50.73
  -1 -11  10 2416.18   50.76
   1  11 -10 2523.08   52.53
   1  11 -10 2563.24   53.77
  -1 -11   9  155.24    5.58
  -1 -11   9  153.62    5.91
   1  11  -9  151.14    5.61
   1  11  -9  149.16    5.88
  -1 -11   8  106.66    4.46
  -1 -11   8   92.78    4.49
   1  11  -8  131.85    5.14
   1  11  -8  136.67    5.58
  -1 -11   7  363.22    9.95
  -1 -11   7  338.71    9.80
   1  11  -7  351.71    9.83
   1  11  -7  348.16   10.10
  -1 -11   6  172.69    6.17
  -1 -11   6  182.73    6.14
   1  11  -6  207.16    6.79
   1  11  -6  216.64    7.29
  -1 -11   5  191.06    6.29
  -1 -11   5  188.49    6.50
   1  11  -5  201.55    6.64
   1  11  -5  218.23    7.35
  -1 -11   4 2159.56   45.06
  -1 -11   4 2150.11   45.24
   1  11  -4 2066.83   43.41
   1  11  -4 2110.24   44.65
  -1 -11   3   58.32    3.13
  -1 -11   3   50.32    3.13
   1  11  -3   83.16    4.10
   1  11  -3   80.91    3.78
  -1 -11   2 1555.07   33.55
  -1 -11   2 1598.19   34.11
   1  11  -2 1365.19   30.12
   1  11  -2 1328.28   29.00
  -1 -11   1   12.46    1.62
  -1 -11   1   12.58    1.71
   1  11  -1    4.84    1.21
   1  11  -1    4.70    1.39
  -1 -11   0    3.01    1.18
  -1 -11   0    2.69    1.03
   1  11   0    1.51    1.12
   1  11   0    3.69    1.06
  -1 -11  -1    4.55    1.18
  -1 -11  -1    3.16    1.27
   1  11   1    8.98    1.45
   1  11   1   10.25    1.71
  -1 -11  -2 1372.57   29.59
  -1 -11  -2 1403.88   30.48
   1  11   2 1573.68   33.61
   1  11   2 1561.86   33.84
   1  11   3   52.56    3.25
   1  11   3   59.92    3.16
  -1 -11  -4 2048.53   42.64
  -1 -11  -4 1954.03   40.93
   1  11   4 2125.90   45.06
  -1 -11  -5  202.58    6.47
  -1 -11  -5  198.65    6.29
  -1 -11  -6  210.99    6.59
   1  11   6  182.50    6.29
   1  11   6  170.80    5.73
  -1 -11  -7  346.10    9.27
  -1 -11  -7  345.51    9.42
   1  11   7  365.88   10.19
   1  11   7  365.59    9.80
  -1 -11  -8  135.25    4.96
  -1 -11  -8  134.10    4.78
   1  11   8  101.02    4.13
   1  11   8   92.25    4.22
  -1 -11  -9  144.05    5.20
  -1 -11  -9  151.43    5.20
   1  11   9  157.75    5.40
   1  11   9  156.57    5.73
  -1 -11 -10 2433.31   50.05
  -1 -11 -10 2505.66   51.56
   1  11  10 2311.64   48.25
   1  11  10 2335.27   48.19
  -1 -11 -11  145.35    5.14
  -1 -11 -11  139.86    4.96
   1  11  11  152.20    5.26
   1  11  11  154.98    5.67
  -1 -11 -12    5.64    1.18
  -1 -11 -12    4.72    1.18
   1  11  12    5.64    1.42
   1  11  12    6.67    1.24
  -1 -11 -13   63.25    3.13
  -1 -11 -13   57.20    2.92
   1  11  13   57.91    3.31
   1  11  13   57.61    2.92
  -1 -11 -14   36.88    2.42
  -1 -11 -14   43.41    2.60
   1  11  14   38.54    2.83
   1  11  14   39.81    2.45
  -1 -11 -15   28.17    2.16
   1  11  15   31.27    2.16
  -1 -11 -16 1346.59   29.12
   1  11  16 1382.32   30.09
  -1 -11 -17   53.13    2.69
  -1 -11 -17   46.95    2.60
   1  11  17   42.52    2.75
   1  11  17   44.03    2.36
  -1 -11 -18   19.40    1.65
  -1 -11 -18   23.42    1.74
  -1 -12  17  304.75    9.21
  -1 -12  17  295.04    9.48
   1  12 -17  341.37   10.37
   1  12 -17  305.64    9.77
  -1 -12  16  101.91    4.67
  -1 -12  16   85.52    4.58
   1  12 -16   97.48    5.05
   1  12 -16   97.83    4.87
  -1 -12  15  243.42    7.88
  -1 -12  15  245.04    8.21
   1  12 -15  223.31    7.94
   1  12 -15  209.73    7.47
  -1 -12  14   96.71    5.26
  -1 -12  14   99.16    4.55
   1  12 -14   96.45    4.67
   1  12 -14   94.14    4.81
  -1 -12  13  186.07    7.83
  -1 -12  13  184.15    6.47
   1  12 -13  179.69    6.79
   1  12 -13  176.03    6.53
  -1 -12  12  105.84    4.58
  -1 -12  12  103.30    4.90
   1  12 -12   99.75    4.64
   1  12 -12   94.85    4.70
  -1 -12  11  709.32   17.63
  -1 -12  11  699.28   16.86
   1  12 -11  672.41   17.01
   1  12 -11  710.21   17.45
  -1 -12  10  268.79    8.18
  -1 -12  10  289.60    9.01
   1  12 -10  268.64    8.36
   1  12 -10  261.64    8.53
  -1 -12   9  246.31    8.12
   1  12  -9  247.61    7.91
  -1 -12   7  424.94   11.31
   1  12  -7  465.10   12.61
  -1 -12   6  495.82   13.17
  -1 -12   6  475.44   12.28
   1  12  -6  453.88   12.37
   1  12  -6  444.14   11.87
  -1 -12   5 1291.07   28.29
  -1 -12   5 1313.51   29.24
   1  12  -5 1245.30   27.64
   1  12  -5 1301.11   29.15
  -1 -12   4  177.42    6.05
  -1 -12   4  185.36    6.59
   1  12  -4  171.90    6.08
   1  12  -4  159.05    6.05
  -1 -12   3   61.10    3.57
  -1 -12   3   59.89    3.25
   1  12  -3   34.37    2.57
   1  12  -3   29.94    2.75
  -1 -12   2  252.46    7.94
  -1 -12   2  241.65    7.41
   1  12  -2  263.47    8.00
   1  12  -2  286.68    8.89
  -1 -12   1  695.15   16.57
  -1 -12   1  682.15   16.66
   1  12  -1  570.82   14.65
   1  12  -1  560.19   14.03
  -1 -12   0  379.76   10.57
  -1 -12   0  364.41    9.95
   1  12   0  371.79   10.60
   1  12   0  347.28    9.75
  -1 -12  -1  569.64   14.06
  -1 -12  -1  574.66   14.53
   1  12   1  664.14   16.04
   1  12   1  673.88   16.66
   1  12   2  238.52    7.41
   1  12   2  256.68    8.15
  -1 -12  -3   36.20    2.57
  -1 -12  -3   39.90    2.60
   1  12   3   57.82    3.48
   1  12   3   60.04    3.25
  -1 -12  -4  163.24    5.64
  -1 -12  -4  174.35    6.05
   1  12   4  175.50    6.35
   1  12   4  173.14    5.97
  -1 -12  -5 1267.74   27.67
  -1 -12  -5 1251.50   27.58
   1  12   5 1328.57   29.47
   1  12   5 1289.59   28.23
  -1 -12  -6  452.41   11.81
  -1 -12  -6  471.01   12.02
   1  12   6  466.58   12.05
   1  12   6  481.05   12.76
  -1 -12  -7  477.51   12.28
  -1 -12  -7  460.38   11.78
   1  12   7  450.04   11.72
   1  12   7  437.35   11.90
  -1 -12  -8  195.34    6.35
  -1 -12  -8  191.92    6.35
   1  12   8  207.63    7.09
   1  12   8  200.90    6.53
  -1 -12  -9  236.18    7.32
  -1 -12  -9  262.41    7.80
   1  12   9  259.84    7.77
   1  12   9  275.11    8.53
  -1 -12 -10  261.76    7.80
  -1 -12 -10  278.56    8.21
   1  12  10  277.79    8.09
   1  12  10  286.18    8.77
  -1 -12 -11  673.88   16.09
  -1 -12 -11  683.92   16.36
   1  12  11  697.51   16.48
   1  12  11  708.14   17.30
  -1 -12 -12  113.13    4.58
  -1 -12 -12  103.42    4.31
   1  12  12  104.09    4.67
   1  12  12  108.55    4.40
  -1 -12 -13  178.63    5.99
  -1 -12 -13  187.55    6.20
   1  12  13  182.00    6.02
   1  12  13  184.30    6.61
  -1 -12 -14  104.77    4.28
  -1 -12 -14   98.90    4.16
   1  12  14  104.45    4.25
   1  12  14  104.04    4.72
  -1 -12 -15  232.20    7.09
  -1 -12 -15  209.46    6.64
   1  12  15  269.49    8.45
   1  12  15  259.51    7.59
  -1 -12 -16  112.92    4.43
  -1 -12 -16  106.34    4.37
   1  12  16  106.40    4.22
   1  12  16  104.89    4.78
  -1 -12 -17  320.11    8.77
  -1 -12 -17  321.00    9.01
   1  12  17  337.83    9.04
  -1 -13  16  204.00    7.56
  -1 -13  16  196.02    6.94
   1  13 -16  228.68    7.91
   1  13 -16  205.56    7.65
  -1 -13  15   83.42    4.52
  -1 -13  15   95.18    4.49
   1  13 -15   83.31    4.43
   1  13 -15   73.77    4.37
  -1 -13  14   51.91    3.60
  -1 -13  14   56.82    3.48
   1  13 -14   56.05    3.63
   1  13 -14   54.37    3.84
  -1 -13  13   63.87    3.63
   1  13 -13   63.67    4.05
   1  13 -13   72.20    4.08
  -1 -13  12  331.63    9.63
  -1 -13  12  342.26   10.48
   1  13 -12  368.54   10.69
   1  13 -12  348.16   10.51
  -1 -13  11  175.74    6.73
  -1 -13  11  176.41    6.32
   1  13 -11  183.21    6.94
   1  13 -11  178.87    6.59
  -1 -13  10  239.20    7.56
  -1 -13  10  249.33    8.30
   1  13 -10  262.53    8.45
   1  13 -10  241.12    8.18
  -1 -13   9  279.65    8.92
  -1 -13   9  269.41    8.21
   1  13  -9  282.78    8.83
   1  13  -9  278.91    9.01
  -1 -13   8   19.19    2.07
  -1 -13   8   21.26    2.39
   1  13  -8   22.86    2.51
   1  13  -8   22.77    2.36
  -1 -13   7  429.96   11.52
  -1 -13   7  424.06   11.90
   1  13  -7  429.08   12.11
   1  13  -7  424.35   11.63
  -1 -13   6 1199.53   27.23
  -1 -13   6 1226.10   27.20
   1  13  -6 1144.89   25.87
   1  13  -6 1161.14   26.61
  -1 -13   5  470.71   12.28
  -1 -13   5  473.37   12.79
   1  13  -5  461.56   12.37
   1  13  -5  462.15   12.76
  -1 -13   4  277.67    8.68
   1  13  -4  314.50    9.33
  -1 -13   2   -1.12    0.97
   1  13  -2    1.33    1.27
  -1 -13   1  237.54    8.00
  -1 -13   1  218.38    7.03
   1  13  -1  239.58    8.00
  -1 -13   0  516.49   13.17
   1  13   0  559.01   14.20
   1  13   0  543.06   14.26
  -1 -13  -1  249.80    7.77
  -1 -13  -1  259.54    8.24
   1  13   1  240.67    7.71
   1  13   1  252.37    8.33
  -1 -13  -2    2.48    1.21
  -1 -13  -2    0.80    0.94
   1  13   2    0.12    1.00
   1  13   2    0.80    0.92
  -1 -13  -3  213.21    6.91
  -1 -13  -3  211.14    7.03
   1  13   3  217.55    7.53
   1  13   3  225.23    7.29
  -1 -13  -4  297.37    8.89
  -1 -13  -4  310.07    8.95
   1  13   4  261.79    8.06
   1  13   4  255.82    8.33
  -1 -13  -5  448.86   11.75
  -1 -13  -5  461.27   12.23
   1  13   5  478.98   12.49
   1  13   5  468.94   12.70
  -1 -13  -6 1172.36   26.28
  -1 -13  -6 1200.12   26.58
   1  13   6 1189.78   27.02
   1  13   6 1190.67   26.52
  -1 -13  -7  447.09   11.72
  -1 -13  -7  441.78   11.75
   1  13   7  427.60   11.90
   1  13   7  415.20   11.19
  -1 -13  -8   19.37    2.04
  -1 -13  -8   19.76    2.13
   1  13   8   18.96    2.27
   1  13   8   16.33    1.86
  -1 -13  -9  305.34    8.98
  -1 -13  -9  288.72    8.50
   1  13   9  277.59    8.33
   1  13   9  283.70    8.92
  -1 -13 -10  254.02    7.91
  -1 -13 -10  248.11    7.68
   1  13  10  257.00    7.88
   1  13  10  263.74    8.53
  -1 -13 -11  195.73    6.53
  -1 -13 -11  183.44    6.35
   1  13  11  178.92    6.67
   1  13  11  182.65    6.32
   1  13  12  330.15    9.42
   1  13  12  341.08   10.19
  -1 -13 -13   81.12    3.87
  -1 -13 -13   79.14    3.87
   1  13  13   66.47    3.54
   1  13  13   72.91    4.10
  -1 -13 -14   61.42    3.34
  -1 -13 -14   66.38    3.51
   1  13  14   69.75    3.63
   1  13  14   64.52    3.99
  -1 -13 -15   76.37    3.87
  -1 -13 -15   86.82    4.10
   1  13  15   86.79    4.49
   1  13  15   90.24    4.10
  -1 -13 -16  230.13    7.26
  -1 -13 -16  227.33    7.29
   1  13  16  215.07    7.59
   1  13  16  223.04    7.06
  -1 -14  14   28.14    2.57
  -1 -14  14   28.85    2.86
   1  14 -14   30.53    2.95
   1  14 -14   31.63    2.86
  -1 -14  13  316.57    9.60
   1  14 -13  335.17   10.16
   1  14 -13  350.82   10.84
  -1 -14  12   21.35    2.51
  -1 -14  12   25.75    2.45
   1  14 -12   16.42    2.19
   1  14 -12   18.78    2.45
  -1 -14  11  714.05   17.87
  -1 -14  11  745.05   18.01
   1  14 -11  790.82   19.61
   1  14 -11  752.73   18.55
  -1 -14  10  127.69    5.17
  -1 -14  10  115.49    5.91
   1  14 -10  118.77    5.43
   1  14 -10  130.47    5.55
  -1 -14   9  437.05   11.84
  -1 -14   9  444.43   12.43
   1  14  -9  434.98   12.02
   1  14  -9  432.33   12.37
  -1 -14   8   79.67    4.28
  -1 -14   8   67.42    3.60
   1  14  -8   64.76    3.75
   1  14  -8   63.58    4.02
  -1 -14   7  274.25    8.83
  -1 -14   7  272.71    8.36
   1  14  -7  274.72    9.04
   1  14  -7  258.51    8.33
  -1 -14   6   46.57    3.43
  -1 -14   6   55.19    3.28
   1  14  -6   47.25    3.54
   1  14  -6   55.10    3.48
  -1 -14   5  644.94   15.92
  -1 -14   5  641.40   16.33
   1  14  -5  632.54   15.89
   1  14  -5  665.91   16.95
  -1 -14   4  189.67    6.97
  -1 -14   4  193.66    6.61
   1  14  -4  227.53    7.91
   1  14  -4  230.96    7.62
  -1 -14   3  498.77   13.02
  -1 -14   3  484.89   13.29
   1  14  -3  481.64   12.79
   1  14  -3  516.78   13.97
  -1 -14   2   81.15    4.02
  -1 -14   2   82.07    4.28
   1  14  -2  120.01    5.37
   1  14  -2  119.33    5.08
  -1 -14   1  815.33   19.58
  -1 -14   1  839.25   19.70
   1  14  -1  854.32   20.17
   1  14  -1  869.08   20.94
  -1 -14   0    4.72    1.45
  -1 -14   0    3.46    1.42
   1  14   0    4.49    1.54
   1  14   0    5.08    1.65
  -1 -14  -1  910.13   21.08
  -1 -14  -1  871.44   20.64
   1  14   1  836.01   20.29
   1  14   1  824.78   19.52
  -1 -14  -2  127.84    5.40
  -1 -14  -2  124.23    5.14
   1  14   2   83.57    4.93
  -1 -14  -3  454.47   12.31
   1  14   3  493.16   12.96
   1  14   5  584.41   15.47
  -1 -14  -6   57.76    3.31
   1  14   6   52.30    3.60
  -1 -14  -7  263.82    8.12
  -1 -14  -7  263.12    8.33
   1  14   7  265.89    8.45
   1  14   7  281.63    9.07
  -1 -14  -8   70.05    3.63
  -1 -14  -8   75.57    3.99
   1  14   8   75.21    3.84
   1  14   8   66.56    3.99
  -1 -14  -9  437.94   11.90
  -1 -14  -9  424.35   11.46
   1  14   9  428.19   12.17
   1  14   9  442.96   11.93
  -1 -14 -10  124.35    5.08
  -1 -14 -10  121.07    5.11
   1  14  10  124.06    5.52
   1  14  10  132.27    5.32
  -1 -14 -11  783.15   18.81
  -1 -14 -11  750.07   18.04
   1  14  11  744.46   17.98
   1  14  11  711.68   17.98
  -1 -14 -12   17.95    2.07
  -1 -14 -12   20.11    2.21
   1  14  12   28.50    2.42
   1  14  12   23.18    2.57
  -1 -14 -13  381.53   10.69
  -1 -14 -13  371.79   10.42
   1  14  13  339.30   10.45
   1  14  13  370.90   10.48
  -1 -14 -14   30.36    2.51
  -1 -14 -14   39.84    2.83
   1  14  14   31.15    2.98
   1  14  14   31.57    2.66
  -1 -15  11    5.70    1.59
  -1 -15  11    4.37    1.30
   1  15 -11    4.10    1.42
   1  15 -11    3.84    1.59
  -1 -15  10    3.75    1.15
  -1 -15  10    2.16    1.18
   1  15 -10    2.24    1.42
   1  15 -10    2.95    1.39
  -1 -15   9   13.20    2.10
  -1 -15   9   10.22    1.65
   1  15  -9    8.89    1.71
   1  15  -9   11.90    2.10
  -1 -15   8  164.57    6.14
  -1 -15   8  163.72    6.41
   1  15  -8  200.16    7.15
   1  15  -8  207.54    7.65
  -1 -15   7   24.45    2.36
  -1 -15   7   21.94    2.51
   1  15  -7   20.26    2.60
   1  15  -7   23.33    2.42
  -1 -15   6 1258.59   28.02
  -1 -15   6 1239.10   28.11
   1  15  -6 1263.31   28.97
   1  15  -6 1197.16   27.23
  -1 -15   5   63.08    3.93
  -1 -15   5   71.88    3.75
   1  15  -5   75.36    4.34
   1  15  -5   64.41    3.78
  -1 -15   4    3.13    1.27
  -1 -15   4   -0.32    1.00
   1  15  -4    0.74    1.21
   1  15  -4    0.89    1.00
  -1 -15   3    2.72    1.12
  -1 -15   3    2.78    1.27
   1  15  -3    5.64    1.59
   1  15  -3    5.35    1.39
  -1 -15   2  261.46    8.48
  -1 -15   2  256.83    8.03
   1  15  -2  221.51    7.53
   1  15  -2  236.98    8.30
  -1 -15   1   19.93    2.19
  -1 -15   1   12.55    1.98
   1  15  -1   17.54    2.19
   1  15  -1   17.69    2.39
  -1 -15   0 2330.25   48.87
  -1 -15   0 2347.67   49.64
   1  15   0 2340.29   49.88
   1  15   0 2327.00   49.08
  -1 -15  -1   13.61    2.13
  -1 -15  -1   15.18    1.98
   1  15   1   14.71    2.30
  -1 -15  -2  225.70    7.38
  -1 -15  -2  222.04    7.59
   1  15   2  242.21    7.88
   1  15   2  235.56    8.30
  -1 -15  -3    6.64    1.57
   1  15   3    5.05    1.59
   1  15   3    6.26    1.39
  -1 -15  -4    0.47    0.97
  -1 -15  -4    0.35    0.92
   1  15   4    2.66    1.33
   1  15   4    2.72    1.09
  -1 -15  -5   81.44    4.19
  -1 -15  -5   75.60    3.87
   1  15   5   68.39    4.10
   1  15   5   76.10    3.96
  -1 -15  -6 1278.96   28.76
  -1 -15  -6 1248.84   27.82
   1  15   6 1218.72   27.40
   1  15   6 1291.07   29.50
  -1 -15  -7   21.08    2.21
  -1 -15  -7   23.48    2.39
   1  15   7   22.74    2.60
   1  15   7   28.11    2.51
  -1 -15  -8  209.16    7.29
  -1 -15  -8  201.78    6.88
   1  15   8  181.58    6.53
   1  15   8  170.10    6.85
  -1 -15  -9   13.52    1.92
  -1 -15  -9   11.93    1.71
   1  15   9   11.19    1.77
   1  15   9   13.67    2.19
  -1 -15 -10    3.51    1.42
  -1 -15 -10    2.54    1.15
   1  15  10    4.43    1.36
   1  15  10    3.66    1.77
  -1 -15 -11    6.73    1.57
   1  15  11    3.63    1.33
  -1 -16   7  126.33    5.35
   1  16  -7  105.98    5.43
  -1 -16   6   25.31    2.39
  -1 -16   6   26.93    2.69
   1  16  -6   19.14    2.33
   1  16  -6   18.22    2.48
  -1 -16   5  449.75   12.58
  -1 -16   5  447.39   12.08
   1  16  -5  450.34   12.43
   1  16  -5  425.24   12.43
  -1 -16   4   92.13    4.37
  -1 -16   4   86.08    4.55
   1  16  -4   78.55    4.13
   1  16  -4   79.26    4.49
  -1 -16   3  220.80    7.35
  -1 -16   3  206.74    7.38
   1  16  -3  194.07    7.38
   1  16  -3  195.43    7.03
  -1 -16   2   71.64    4.08
  -1 -16   2   82.63    4.13
   1  16  -2   82.63    4.64
   1  16  -2   72.35    3.96
  -1 -16   1  639.63   15.98
  -1 -16   1  641.99   16.39
   1  16  -1  691.90   17.30
   1  16  -1  688.35   17.69
  -1 -16   0   60.86    3.78
  -1 -16   0   68.98    3.75
   1  16   0   64.11    3.72
  -1 -16  -1  689.83   17.33
  -1 -16  -1  687.76   16.89
   1  16   1  655.28   17.13
   1  16   1  655.58   16.51
  -1 -16  -2   69.69    4.05
   1  16   2   77.64    4.46
   1  16   2   71.79    3.93
   1  16   3  225.70    7.62
   1  16   3  232.85    8.33
  -1 -16  -4   78.43    4.02
  -1 -16  -4   81.95    4.34
   1  16   4   97.51    4.61
   1  16   4   94.23    4.99
  -1 -16  -5  459.49   12.28
  -1 -16  -5  474.85   12.96
   1  16   5  483.71   13.61
   1  16   5  465.40   12.67
  -1 -16  -6   15.53    1.98
  -1 -16  -6   19.76    2.30
   1  16   6   28.94    2.89
   1  16   6   27.23    2.54
  -1 -16  -7  110.71    5.08
  -1 -16  -7  104.98    4.70
   1  16   7  126.24    5.40
   1  16   7  115.11    5.58
  -1 -16  -8   43.44    3.22
  -1 -16  -8   45.62    3.04
   1  16   8   34.46    2.78
   1  16   8   32.07    3.10
  -2  16   7  114.93    5.67
  -2  16   7  121.16    5.29
   2 -16  -7  142.43    5.91
   2 -16  -7  134.42    5.55
  -2  16   6  193.84    7.59
  -2  16   6  208.48    7.29
   2 -16  -6  218.97    7.71
   2 -16  -6  206.27    7.12
  -2  16   5   71.02    3.96
  -2  16   5   66.38    4.28
   2 -16  -5   69.49    3.81
   2 -16  -5   61.42    3.90
  -2  16   4  441.18   12.20
  -2  16   4  431.73   12.70
   2 -16  -4  397.77   11.13
   2 -16  -4  406.34   11.69
  -2  16   3  155.83    6.11
  -2  16   3  151.61    6.50
   2 -16  -3  160.94    6.08
   2 -16  -3  157.93    6.32
  -2  16   2  228.21    7.71
  -2  16   2  237.57    8.45
   2 -16  -2  260.93    8.30
   2 -16  -2  264.47    8.71
  -2  16   1   83.51    4.70
  -2  16   1   87.79    4.37
   2 -16  -1   90.07    4.37
   2 -16  -1   88.68    4.64
  -2  16   0  203.41    7.32
  -2  16   0  203.94    7.71
   2 -16   0  214.54    7.23
   2 -16   0  197.17    7.32
  -2  16  -1   86.23    4.40
  -2  16  -1   88.80    4.87
   2 -16   1   84.10    4.22
   2 -16   1   93.52    4.78
  -2  16  -2  243.39    8.15
  -2  16  -2  246.90    8.68
   2 -16   2  252.69    8.59
   2 -16   2  248.11    8.00
  -2  16  -3  153.35    6.11
  -2  16  -3  158.90    6.59
   2 -16   3  150.63    5.85
   2 -16   3  153.53    6.35
  -2  16  -4  397.48   11.43
  -2  16  -4  407.22   11.99
   2 -16   4  436.46   12.55
   2 -16   4  451.52   12.20
  -2  16  -5   59.56    3.72
  -2  16  -5   65.06    4.13
   2 -16   5   71.52    4.28
   2 -16   5   70.61    3.84
  -2  16  -6  209.64    7.83
   2 -16   6  212.41    7.26
  -2  15  11  384.19   11.04
  -2  15  10    3.48    1.27
   2 -15 -10    2.27    1.33
   2 -15 -10    1.12    1.15
  -2  15   9   71.38    4.43
  -2  15   9   70.11    3.87
   2 -15  -9   74.59    3.93
   2 -15  -9   70.61    3.93
  -2  15   8   33.43    2.78
  -2  15   8   31.24    3.07
   2 -15  -8   31.98    2.66
   2 -15  -8   31.98    2.83
  -2  15   7  186.31    7.29
  -2  15   7  193.51    6.82
   2 -15  -7  194.25    6.79
   2 -15  -7  213.06    7.44
  -2  15   6   22.56    2.30
  -2  15   6   25.99    2.78
   2 -15  -6   26.13    2.54
   2 -15  -6   18.25    2.07
  -2  15   5  379.17   10.81
  -2  15   5  380.35   11.49
   2 -15  -5  323.06    9.51
   2 -15  -5  330.45    9.98
  -2  15   4   18.43    2.07
  -2  15   4   13.20    2.16
   2 -15  -4   17.81    2.01
   2 -15  -4   16.33    2.10
  -2  15   3   81.21    4.13
  -2  15   3   79.50    4.49
   2 -15  -3   90.07    4.25
   2 -15  -3   91.93    4.58
  -2  15   2   24.10    2.66
  -2  15   2   26.22    2.45
   2 -15  -2   23.74    2.54
   2 -15  -2   22.59    2.24
  -2  15   1  447.09   12.82
  -2  15   1  432.03   11.90
   2 -15  -1  440.89   11.93
   2 -15  -1  432.62   12.20
  -2  15   0   13.05    1.92
  -2  15   0   17.25    2.36
   2 -15   0   15.03    1.98
   2 -15   0   11.90    1.95
  -2  15  -1  443.25   12.70
  -2  15  -1  426.42   11.90
   2 -15   1  432.92   11.75
   2 -15   1  424.65   12.05
  -2  15  -2   22.38    2.36
  -2  15  -2   21.56    2.66
   2 -15   2   17.84    2.33
   2 -15   2   25.37    2.36
   2 -15   3   79.17    4.40
   2 -15   3   73.91    3.87
  -2  15  -4   17.07    2.13
  -2  15  -4   19.02    2.45
   2 -15   4   18.43    2.36
   2 -15   4   16.06    1.98
  -2  15  -5  316.86    9.60
  -2  15  -5  336.35   10.54
   2 -15   5  372.08   11.13
   2 -15   5  369.13   10.54
  -2  15  -6   22.56    2.72
  -2  15  -6   23.18    2.45
   2 -15   6   20.97    2.48
   2 -15   6   19.87    2.19
  -2  15  -7  189.79    6.88
  -2  15  -7  201.01    7.65
   2 -15   7  183.32    7.12
   2 -15   7  199.15    6.97
  -2  15  -8   28.88    2.95
  -2  15  -8   31.18    2.78
   2 -15   8   29.47    2.95
   2 -15   8   28.64    2.54
  -2  15  -9   64.61    3.81
  -2  15  -9   62.60    4.22
   2 -15   9   60.39    4.02
   2 -15   9   66.56    3.72
  -2  15 -10    3.25    1.33
  -2  15 -10    2.54    1.42
   2 -15  10    5.32    1.57
   2 -15  10    4.78    1.27
  -2  15 -11  393.35   11.84
   2 -15  11  376.51   10.69
  -2  14  13  199.92    6.88
  -2  14  13  192.86    7.35
   2 -14 -13  178.90    6.38
   2 -14 -13  173.14    6.29
  -2  14  12  137.52    5.40
  -2  14  12  130.14    5.85
   2 -14 -12  140.59    5.55
   2 -14 -12  137.97    5.49
  -2  14  11  210.14    7.83
  -2  14  11  221.06    7.26
   2 -14 -11  225.20    7.50
   2 -14 -11  250.12    8.00
  -2  14  10  641.11   15.92
  -2  14  10  629.59   16.57
   2 -14 -10  608.03   15.33
   2 -14 -10  600.35   15.18
  -2  14   9  250.57    8.59
  -2  14   9  245.46    7.83
  -2  14   8   35.73    2.69
  -2  14   8   35.85    3.04
   2 -14  -8   31.04    2.63
   2 -14  -8   33.99    2.78
  -2  14   7  118.24    5.02
  -2  14   7  114.52    5.29
   2 -14  -7  102.20    4.75
   2 -14  -7  100.49    4.55
  -2  14   6  239.02    8.24
   2 -14  -6  223.99    7.32
   2 -14  -6  230.63    7.80
  -2  14   5  123.17    5.55
  -2  14   3  203.17    6.97
  -2  14   2  245.99    8.00
  -2  14   2  233.26    8.18
   2 -14  -2  289.63    9.04
   2 -14  -2  286.50    8.59
  -2  14   1  104.92    5.11
  -2  14   1  102.03    4.61
   2 -14  -1  128.46    5.49
   2 -14  -1  142.37    5.46
  -2  14   0  496.70   13.55
  -2  14   0  476.62   12.73
   2 -14   0  495.52   12.90
   2 -14   0  532.43   14.12
  -2  14  -1  134.10    5.49
  -2  14  -1  144.40    6.02
   2 -14   1   98.90    4.52
   2 -14   1  108.44    5.02
  -2  14  -2  289.07    8.86
  -2  14  -2  290.61    9.30
   2 -14   2  241.47    8.09
   2 -14   2  245.57    7.83
  -2  14  -3  238.31    8.24
  -2  14  -3  232.82    7.71
   2 -14   3  185.78    7.00
   2 -14   3  203.14    6.97
  -2  14  -4  551.63   14.26
  -2  14  -4  559.01   14.88
   2 -14   4  565.51   14.38
   2 -14   4  535.09   14.29
  -2  14  -5  142.40    6.05
  -2  14  -5  139.47    5.61
   2 -14   5  126.77    5.23
   2 -14   5  125.12    5.55
  -2  14  -6  238.69    8.21
  -2  14  -6  243.33    7.94
   2 -14   6  241.26    8.21
   2 -14   6  238.40    7.68
  -2  14  -7   93.32    4.93
  -2  14  -7   88.27    4.46
   2 -14   7  102.12    4.96
   2 -14   7  109.35    4.72
  -2  14  -8   27.88    2.63
  -2  14  -8   27.91    2.86
   2 -14   8   28.23    2.51
   2 -14   8   25.54    2.66
  -2  14  -9  226.41    7.71
  -2  14  -9  231.58    8.27
   2 -14   9  240.73    7.77
   2 -14   9  224.58    7.91
  -2  14 -10  585.00   15.12
  -2  14 -10  605.37   16.04
   2 -14  10  597.70   15.06
   2 -14  10  626.64   16.39
  -2  14 -11  205.71    7.29
  -2  14 -11  200.48    7.65
   2 -14  11  209.55    7.15
   2 -14  11  205.24    7.68
  -2  14 -12  135.63    6.08
  -2  14 -12  124.38    5.49
   2 -14  12  134.60    5.43
   2 -14  12  119.80    5.70
  -2  14 -13  173.99    6.64
  -2  14 -13  169.18    6.76
   2 -14  13  182.88    6.56
   2 -14  13  174.91    7.00
   2 -13 -16  305.94    8.98
   2 -13 -16  301.80    8.65
  -2  13  15  163.10    6.32
  -2  13  15  182.56    6.20
   2 -13 -15  205.24    6.73
   2 -13 -15  201.37    6.76
  -2  13  14  248.79    7.62
  -2  13  14  241.62    8.12
   2 -13 -14  248.35    7.83
   2 -13 -14  251.10    7.77
  -2  13  13   65.41    3.48
  -2  13  13   69.31    4.08
   2 -13 -13   76.37    3.84
   2 -13 -13   84.63    4.08
  -2  13  12  360.57    9.98
  -2  13  12  337.24   10.37
   2 -13 -12  341.37    9.69
   2 -13 -12  320.11    9.27
  -2  13  11  453.59   12.79
  -2  13  11  460.08   12.05
   2 -13 -11  430.85   11.58
   2 -13 -11  433.21   11.58
  -2  13  10  520.03   13.26
  -2  13  10  509.40   13.82
   2 -13 -10  565.21   14.23
   2 -13 -10  577.02   14.56
   2 -13  -9  164.51    6.02
   2 -13  -9  169.50    6.02
  -2  13   8  678.61   16.45
  -2  13   8  644.65   16.42
   2 -13  -8  761.88   18.07
   2 -13  -8  729.40   17.63
  -2  13   7  344.62   10.31
  -2  13   7  352.59    9.95
   2 -13  -7  328.67    9.42
   2 -13  -7  333.69    9.69
  -2  13   6  863.76   20.14
  -2  13   6  882.66   21.17
   2 -13  -6  795.84   19.02
   2 -13  -6  821.24   19.28
  -2  13   5 1004.92   22.92
  -2  13   5 1061.62   24.63
   2 -13  -5 1117.73   25.04
   2 -13  -5 1121.27   25.46
  -2  13   4  600.35   15.50
  -2  13   4  605.37   15.06
   2 -13  -4  524.76   13.38
  -2  13   3    7.91    1.45
  -2  13   3    9.21    1.74
   2 -13  -3    7.86    1.39
   2 -13  -3    8.80    1.65
  -2  13   2  577.32   14.56
   2 -13  -2  508.22   13.05
   2 -13  -2  525.94   13.76
  -2  13   1  591.79   15.36
  -2  13   1  572.89   14.44
   2 -13  -1  547.49   14.23
   2 -13  -1  541.59   13.73
  -2  13   0  386.55   10.78
  -2  13   0  365.29   10.78
   2 -13   0  372.08   10.75
   2 -13   0  387.14   10.66
  -2  13  -1  541.00   14.35
   2 -13   1  584.41   14.56
  -2  13  -3    8.30    1.62
   2 -13   3    6.20    1.59
  -2  13  -4  552.51   14.79
  -2  13  -4  542.47   14.00
   2 -13   4  589.13   15.24
   2 -13   4  589.72   14.77
  -2  13  -5 1089.08   24.86
  -2  13  -5 1117.14   25.84
   2 -13   5 1002.85   23.42
   2 -13   5 1026.77   23.30
  -2  13  -6  772.52   19.08
  -2  13  -6  790.82   18.99
   2 -13   6  860.81   20.08
   2 -13   6  831.28   20.17
  -2  13  -7  334.28   10.22
  -2  13  -7  301.21    9.15
   2 -13   7  325.43    9.48
   2 -13   7  330.74   10.07
  -2  13  -8  750.96   18.69
  -2  13  -8  717.59   17.63
   2 -13   8  682.45   16.60
   2 -13   8  653.21   16.66
  -2  13  -9  162.36    6.20
  -2  13  -9  178.81    6.91
   2 -13   9  155.83    6.29
   2 -13   9  162.00    5.97
  -2  13 -10  590.31   15.15
  -2  13 -10  579.09   15.33
   2 -13  10  500.84   13.05
   2 -13  10  484.59   13.35
  -2  13 -11  439.12   12.55
  -2  13 -11  419.04   11.78
   2 -13  11  427.31   11.61
   2 -13  11  437.05   12.43
  -2  13 -12  344.32   10.19
  -2  13 -12  337.24   10.48
  -2  13 -13   71.79    4.34
  -2  13 -13   78.14    4.22
   2 -13  13   56.99    3.93
   2 -13  13   50.73    3.57
  -2  13 -14  236.66    8.39
  -2  13 -14  222.81    7.71
   2 -13  14  253.37    8.68
   2 -13  14  238.55    7.83
  -2  13 -15  183.15    6.85
  -2  13 -15  161.97    7.00
   2 -13  15  153.59    6.05
   2 -13  15  166.20    6.91
  -2  13 -16  267.40    8.83
  -2  13 -16  295.60    9.83
   2 -13  16  296.19    9.24
   2 -13  16  300.03    9.75
   2 -12 -17  274.37    7.68
   2 -12 -17  254.61    7.32
  -2  12  16  177.42    5.76
   2 -12 -16  178.36    5.79
   2 -12 -16  175.03    5.88
   2 -12 -15  330.45    9.18
   2 -12 -15  346.10    9.30
  -2  12  14   38.66    3.13
  -2  12  14   39.66    2.72
   2 -12 -14   36.71    2.72
   2 -12 -14   42.20    2.81
  -2  12  13  456.54   12.46
  -2  12  13  460.08   11.69
   2 -12 -13  423.76   11.19
   2 -12 -13  452.41   11.61
  -2  12  12  436.16   12.08
  -2  12  12  421.99   10.93
   2 -12 -12  434.98   11.49
   2 -12 -12  457.72   11.81
  -2  12  11  447.39   12.28
  -2  12  11  443.55   11.43
   2 -12 -11  450.34   11.78
   2 -12 -11  449.75   11.81
  -2  12  10  505.86   12.70
  -2  12  10  517.67   13.67
   2 -12 -10  498.47   12.76
   2 -12 -10  510.88   13.02
  -2  12   9  731.47   17.22
  -2  12   9  731.17   17.90
   2 -12  -9  662.37   15.95
   2 -12  -9  649.96   15.80
  -2  12   8    9.86    1.51
  -2  12   8   11.99    1.89
   2 -12  -8    6.14    1.24
   2 -12  -8    6.23    1.39
  -2  12   7  824.49   19.08
  -2  12   7  780.49   18.93
   2 -12  -7  823.60   19.08
   2 -12  -7  808.25   18.99
  -2  12   6  751.25   17.69
  -2  12   6  766.02   18.60
   2 -12  -6  769.56   18.28
   2 -12  -6  762.48   17.90
  -2  12   5  639.63   16.06
  -2  12   5  647.31   15.65
   2 -12  -5  683.63   16.60
  -2  12   4  211.14    6.82
  -2  12   4  198.00    6.97
   2 -12  -4  242.00    7.68
   2 -12  -4  234.09    7.26
  -2  12   3  629.00   15.92
   2 -12  -3  647.60   15.92
   2 -12  -3  655.87   15.80
  -2  12   2  141.60    5.29
  -2  12   2  149.93    5.85
   2 -12  -2  130.35    5.02
   2 -12  -2  128.34    5.29
  -2  12   1  781.97   18.37
  -2  12   1  794.37   19.17
   2 -12  -1  827.15   19.25
   2 -12  -1  808.84   19.28
  -2  12   0 1024.71   23.71
  -2  12   0 1055.12   23.80
   2 -12   0 1074.02   24.51
   2 -12   0 1074.32   24.10
  -2  12  -1  802.05   18.87
  -2  12  -1  810.31   19.52
   2 -12   1  836.30   19.46
   2 -12   1  831.87   19.76
  -2  12  -2  124.68    5.37
  -2  12  -2  130.44    5.14
   2 -12   2  147.71    5.73
   2 -12   2  152.55    5.58
  -2  12  -3  629.88   15.53
  -2  12  -3  670.64   16.89
   2 -12   3  625.45   15.74
   2 -12   3  673.59   16.27
  -2  12  -4  218.67    7.15
  -2  12  -4  231.73    7.83
   2 -12   4  209.08    7.18
   2 -12   4  191.74    6.47
  -2  12  -5  607.74   15.18
  -2  12  -5  592.38   15.30
   2 -12   5  682.15   17.01
   2 -12   5  656.76   15.92
  -2  12  -6  729.99   18.01
  -2  12  -6  751.55   18.46
   2 -12   6  713.45   18.46
   2 -12   6  766.61   18.13
  -2  12  -8    4.78    1.36
   2 -12   8    8.71    1.77
  -2  12  -9  641.99   16.42
  -2  12  -9  638.74   15.95
   2 -12   9  728.52   18.07
   2 -12   9  719.66   17.30
  -2  12 -10  478.69   12.82
  -2  12 -10  495.23   13.52
   2 -12  10  485.48   12.67
   2 -12  10  513.24   13.85
  -2  12 -11  435.57   11.96
  -2  12 -11  427.90   12.23
   2 -12  11  414.31   11.84
   2 -12  11  426.42   11.46
  -2  12 -12  439.12   12.43
  -2  12 -12  438.23   12.08
   2 -12  12  409.59   11.16
   2 -12  12  416.67   11.96
  -2  12 -13  427.60   11.90
  -2  12 -13  421.99   12.17
   2 -12  13  440.00   12.46
  -2  12 -14   30.06    2.92
  -2  12 -14   33.22    2.86
   2 -12  14   32.57    2.75
   2 -12  14   35.20    3.16
  -2  12 -15  329.26   10.48
  -2  12 -15  327.20    9.95
   2 -12  15  358.79   10.90
   2 -12  15  328.97    9.72
  -2  12 -16  154.15    6.53
  -2  12 -16  165.87    6.47
   2 -12  16  155.42    6.61
   2 -12  16  164.63    6.20
  -2  12 -17  250.83    8.45
  -2  12 -17  245.69    8.62
   2 -12  17  226.53    7.71
   2 -12  17  239.02    8.50
   2 -11 -17  264.30    7.09
   2 -11 -17  275.49    7.26
  -2  11  16   91.75    3.54
  -2  11  16   86.91    3.69
   2 -11 -16   91.43    3.60
   2 -11 -16   99.78    3.87
  -2  11  15  396.30   10.51
  -2  11  14  232.70    6.73
   2 -11 -14  221.98    6.61
   2 -11 -14  216.90    6.88
  -2  11  13   72.20    3.87
  -2  11  13   72.38    3.40
   2 -11 -13   55.43    3.04
   2 -11 -13   65.47    3.31
  -2  11  12  143.84    4.96
  -2  11  12  146.71    5.67
   2 -11 -12  147.47    5.26
   2 -11 -12  156.84    5.35
  -2  11  11 1008.17   23.12
  -2  11  11 1021.75   22.53
  -2  11  10  179.49    6.35
  -2  11  10  193.93    6.11
   2 -11 -10  156.16    5.46
   2 -11 -10  160.65    5.52
  -2  11   9  617.19   14.71
  -2  11   9  583.52   14.74
   2 -11  -9  567.57   13.82
   2 -11  -9  584.70   14.26
  -2  11   8  468.65   12.43
  -2  11   8  501.72   12.49
   2 -11  -8  485.48   12.23
   2 -11  -8  483.12   12.31
  -2  11   7  255.70    7.56
  -2  11   7  248.71    7.88
   2 -11  -7  305.64    8.71
   2 -11  -7  319.52    8.89
  -2  11   6  393.35   10.90
  -2  11   6  409.88   10.69
   2 -11  -6  407.22   10.84
   2 -11  -6  412.24   10.78
  -2  11   5  581.75   14.65
  -2  11   5  580.27   14.12
   2 -11  -5  488.73   12.52
   2 -11  -5  497.00   12.46
  -2  11   4  243.04    7.38
  -2  11   4  249.80    7.88
   2 -11  -4  291.26    8.27
   2 -11  -4  290.22    8.48
  -2  11   3  152.32    5.82
  -2  11   3  151.99    5.40
  -2  11   2  468.06   11.99
  -2  11   2  467.76   12.43
   2 -11  -2  486.07   12.28
   2 -11  -2  489.61   12.64
  -2  11   1  960.03   21.70
  -2  11   1  959.74   22.24
   2 -11  -1  910.72   20.67
   2 -11  -1  870.56   20.23
  -2  11   0   65.11    3.37
  -2  11   0   68.78    3.72
   2 -11   0   60.60    3.40
   2 -11   0   68.24    3.46
  -2  11  -1  894.18   21.00
  -2  11  -1  872.03   20.08
  -2  11  -2  499.06   13.14
  -2  11  -2  468.94   12.14
   2 -11   2  458.31   12.14
   2 -11   2  492.27   12.46
  -2  11  -3  145.23    5.67
  -2  11  -3  147.30    5.46
   2 -11   3  163.10    5.97
   2 -11   3  161.38    5.64
  -2  11  -4  293.56    9.01
  -2  11  -4  289.87    8.53
   2 -11   4  240.17    7.74
   2 -11   4  240.61    7.38
  -2  11  -5  471.01   12.28
  -2  11  -5  489.32   13.02
   2 -11   5  560.19   14.35
   2 -11   5  569.35   14.12
  -2  11  -6  398.37   10.81
  -2  11  -6  435.57   11.93
   2 -11   6  403.98   11.22
   2 -11   6  414.61   10.99
  -2  11  -7  301.51    9.21
  -2  11  -7  297.37    8.77
   2 -11   7  257.39    8.24
   2 -11   7  257.24    7.86
  -2  11  -8  462.74   12.14
  -2  11  -8  490.50   13.14
   2 -11   8  488.73   13.08
   2 -11   8  496.11   12.76
  -2  11  -9  531.55   13.58
  -2  11  -9  556.65   14.53
   2 -11   9  588.84   15.15
   2 -11   9  580.57   14.41
  -2  11 -10  154.53    5.76
  -2  11 -10  152.76    6.05
   2 -11  10  173.17    6.56
   2 -11  10  179.66    6.20
  -2  11 -11  957.38   22.68
   2 -11  11  960.33   21.94
   2 -11  12  138.73    5.88
  -2  11 -13   57.67    3.84
  -2  11 -13   51.00    3.31
  -2  11 -14  208.66    7.47
  -2  11 -14  211.05    7.29
   2 -11  14  213.09    7.62
   2 -11  14  215.48    7.18
  -2  11 -15  394.23   11.19
  -2  11 -15  383.60   11.37
   2 -11  15  370.31   10.51
   2 -11  15  389.21   11.43
  -2  11 -16   86.38    4.49
  -2  11 -16   79.44    4.64
   2 -11  16   82.18    4.16
   2 -11  16   75.92    4.40
  -2  11 -17  235.92    8.42
  -2  11 -17  243.33    8.15
   2 -11  17  294.42    9.63
   2 -11  17  264.56    8.39
  -2  11 -18  100.05    4.96
  -2  11 -18   98.22    5.17
   2 -11  18   80.00    4.70
   2 -11  18   77.81    4.19
  -2  11 -19   45.30    3.63
  -2  11 -19   33.96    3.10
   2 -11  19   47.60    3.28
   2 -11  19   41.22    3.46
  -2  10  17    5.73    0.83
  -2  10  17    2.92    0.71
   2 -10 -17    3.57    0.77
   2 -10 -17    3.81    0.77
  -2  10  16  148.07    4.52
  -2  10  16  149.16    4.72
   2 -10 -16  137.70    4.37
   2 -10 -16  139.56    4.34
  -2  10  15    4.28    0.89
  -2  10  15    5.23    1.12
   2 -10 -15    3.40    0.89
   2 -10 -15    3.51    0.89
  -2  10  14  401.91   10.45
  -2  10  14  400.73    9.86
   2 -10 -14  406.34   10.01
   2 -10 -14  411.36   10.34
  -2  10  13   45.21    2.75
   2 -10 -13   47.93    2.60
   2 -10 -13   46.51    2.48
  -2  10  11    5.76    1.09
   2 -10 -11    5.46    1.18
  -2  10  10  362.04    9.95
  -2  10  10  381.83    9.75
   2 -10 -10  361.75    9.45
   2 -10 -10  370.02    9.69
  -2  10   9   50.17    2.98
  -2  10   9   46.19    2.57
   2 -10  -9   52.62    2.83
   2 -10  -9   46.81    2.63
  -2  10   8   48.70    2.92
  -2  10   8   42.41    2.45
  -2  10   7   37.74    2.33
  -2  10   7   38.83    2.66
   2 -10  -7   32.48    2.19
   2 -10  -7   30.18    2.21
  -2  10   6 1211.04   26.73
  -2  10   6 1243.53   26.87
   2 -10  -6 1132.79   24.92
   2 -10  -6 1112.41   24.30
  -2  10   5   78.49    3.46
  -2  10   5   82.83    3.87
   2 -10  -5   81.83    3.54
   2 -10  -5   77.75    3.57
  -2  10   4  161.24    5.82
  -2  10   4  162.30    5.40
   2 -10  -4  149.90    5.29
   2 -10  -4  153.53    5.23
  -2  10   3   40.96    2.48
  -2  10   3   41.58    2.83
   2 -10  -3   46.57    2.63
   2 -10  -3   43.53    2.66
  -2  10   2   14.79    1.86
  -2  10   2   13.02    1.48
   2 -10  -2   19.61    1.80
   2 -10  -2   15.59    1.74
  -2  10   1   74.53    3.84
  -2  10   1   72.17    3.46
   2 -10  -1   67.86    3.54
   2 -10  -1   76.87    3.57
  -2  10   0 3487.54   70.64
  -2  10   0 3487.54   71.17
   2 -10   0 3499.35   70.81
   2 -10   0 3387.14   69.01
  -2  10  -1   61.72    3.16
  -2  10  -1   67.68    3.60
   2 -10   1   65.29    3.22
   2 -10   1   57.44    3.31
  -2  10  -2   13.91    1.86
  -2  10  -2   16.45    1.74
   2 -10   2   11.10    1.54
   2 -10   2   12.93    1.71
  -2  10  -3   43.41    2.92
  -2  10  -3   40.63    2.60
   2 -10   3   44.09    2.69
   2 -10   3   41.11    2.81
  -2  10  -4  141.69    5.17
  -2  10  -4  156.39    5.85
   2 -10   4  167.41    5.99
   2 -10   4  175.68    5.91
  -2  10  -5   81.06    4.08
  -2  10  -5   81.00    3.72
   2 -10   5   85.73    4.10
   2 -10   5   83.69    3.78
  -2  10  -6 1130.72   25.10
  -2  10  -6 1139.87   25.75
   2 -10   6 1267.15   27.64
   2 -10   6 1197.46   26.75
  -2  10  -7   33.19    2.75
  -2  10  -7   32.60    2.45
   2 -10   7   31.42    2.36
   2 -10   7   31.24    2.66
  -2  10  -8   35.64    2.54
  -2  10  -8   32.90    2.81
   2 -10   8   42.23    3.04
   2 -10   8   43.44    2.75
  -2  10  -9   41.73    3.10
  -2  10  -9   45.21    2.89
   2 -10   9   46.54    3.13
   2 -10   9   49.49    2.95
  -2  10 -10  376.51   10.78
  -2  10 -10  378.28   10.39
   2 -10  10  375.92   10.69
   2 -10  10  379.47   10.31
  -2  10 -11    6.64    1.42
  -2  10 -11    5.02    1.51
   2 -10  11    5.40    1.45
   2 -10  11    5.94    1.36
  -2  10 -12 1364.90   30.59
  -2  10 -12 1360.17   29.97
   2 -10  12 1368.14   30.53
   2 -10  12 1359.88   29.71
  -2  10 -13   42.17    3.28
  -2  10 -13   48.16    3.13
   2 -10  13   47.31    3.01
  -2  10 -14  423.17   11.63
  -2  10 -14  391.87   11.34
   2 -10  14  388.62   10.75
   2 -10  14  384.19   11.22
  -2  10 -15    5.05    1.77
   2 -10  15    4.25    1.27
  -2  10 -16  119.95    5.76
   2 -10  16  133.74    5.88
  -2  10 -17    2.21    1.36
  -2  10 -17    1.83    1.27
   2 -10  17    2.75    1.12
   2 -10  17    3.63    1.45
  -2  10 -18  154.77    6.08
  -2  10 -18  157.52    6.59
   2 -10  18  163.13    6.14
   2 -10  18  173.31    6.82
  -2  10 -19    0.59    1.27
  -2  10 -19    2.19    1.24
   2 -10  19   -0.09    1.33
   2 -10  19    0.92    1.00
  -2  10 -20  307.71    9.72
  -2  10 -20  280.42    9.48
   2 -10  20  317.16    9.66
   2 -10  20  318.63   10.10
  -2   9  17  278.21    6.32
  -2   9  17  280.39    6.32
   2  -9 -17  271.47    6.20
   2  -9 -17  277.56    6.26
  -2   9  16  530.37   11.66
  -2   9  16  549.27   12.17
   2  -9 -16  530.07   11.66
   2  -9 -16  556.35   12.26
  -2   9  15  710.21   15.41
  -2   9  15  718.18   15.89
   2  -9 -15  707.55   15.53
   2  -9 -15  677.72   14.85
  -2   9  14  418.74    9.86
  -2   9  14  414.61   10.19
   2  -9 -14  393.35    9.39
   2  -9 -14  416.08   10.04
  -2   9  13  127.39    4.10
  -2   9  13  126.63    4.52
   2  -9 -13  148.27    4.70
   2  -9 -13  148.36    4.61
  -2   9  12  368.54    9.63
  -2   9  12  364.70    9.01
   2  -9 -11 1286.05   27.26
   2  -9 -11 1310.26   27.73
   2  -9 -10  265.07    7.23
   2  -9 -10  271.86    7.47
  -2   9   9  190.74    6.11
   2  -9  -9  187.64    5.73
  -2   9   7  513.24   12.26
  -2   9   6  164.75    5.23
   2  -9  -6  187.58    5.79
   2  -9  -6  194.10    6.02
   2  -9  -5  833.35   18.60
   2  -9  -5  818.58   18.52
  -2   9   4  584.41   13.76
  -2   9   4  599.17   14.53
   2  -9  -4  698.99   16.27
   2  -9  -4  688.65   15.80
  -2   9   3  241.09    7.32
  -2   9   3  232.43    6.73
   2  -9  -3  220.33    6.73
   2  -9  -3  217.93    6.41
  -2   9   2  388.92    9.95
  -2   9   2  418.74   11.01
   2  -9  -2  424.35   10.69
   2  -9  -2  406.04   10.63
  -2   9   1 1895.56   39.95
  -2   9   1 1866.91   38.86
   2  -9  -1 1935.42   40.16
   2  -9  -1 1885.52   39.63
  -2   9   0 1777.73   37.18
  -2   9   0 1821.44   38.57
   2  -9   0 1873.71   39.04
   2  -9   0 1930.11   40.55
  -2   9  -1 1897.92   40.04
  -2   9  -1 1840.34   38.39
   2  -9   1 1875.77   39.60
   2  -9   1 1887.58   39.36
  -2   9  -2  377.99    9.83
  -2   9  -2  404.57   10.84
   2  -9   2  385.37   10.39
   2  -9   2  408.41   10.48
  -2   9  -3  235.00    7.41
  -2   9  -3  213.59    6.53
   2  -9   3  248.44    7.26
   2  -9   3  256.94    7.80
  -2   9  -4  703.41   16.39
  -2   9  -4  712.27   17.07
   2  -9   4  606.26   14.91
   2  -9   4  615.12   14.59
  -2   9  -5  847.23   19.28
  -2   9  -5  855.20   19.90
   2  -9   5  826.26   18.78
   2  -9   5  855.79   19.84
  -2   9  -6  190.56    6.56
  -2   9  -6  198.27    6.35
   2  -9   6  149.72    5.55
   2  -9   6  160.38    5.46
  -2   9  -7  393.94   10.42
  -2   9  -7  393.94   10.78
   2  -9   7  500.54   12.46
   2  -9   7  484.00   12.55
  -2   9  -8  376.81   10.51
  -2   9  -8  373.56   10.04
   2  -9   8  340.49    9.33
   2  -9   8  343.44    9.75
  -2   9  -9  184.39    6.14
  -2   9  -9  191.77    6.64
   2  -9   9  198.06    6.70
   2  -9   9  192.10    6.26
  -2   9 -10  267.10    7.94
  -2   9 -10  275.28    8.56
   2  -9  10  271.68    8.36
   2  -9  10  274.57    8.06
  -2   9 -11 1410.08   31.21
  -2   9 -11 1382.02   30.09
   2  -9  11 1333.89   29.56
   2  -9  11 1374.94   29.86
  -2   9 -12  283.29    8.80
  -2   9 -12  297.96    8.68
   2  -9  12  361.45   10.34
   2  -9  12  380.06   10.31
  -2   9 -13  140.77    5.73
  -2   9 -13  133.06    5.23
   2  -9  13  132.30    5.52
   2  -9  13  127.72    4.99
  -2   9 -14  417.56   11.72
  -2   9 -14  401.02   10.99
   2  -9  14  413.43   11.55
   2  -9  14  398.96   10.75
  -2   9 -15  683.33   17.16
  -2   9 -15  738.56   17.78
   2  -9  15  700.76   16.89
   2  -9  15  704.89   17.48
  -2   9 -16  528.00   14.15
  -2   9 -16  554.29   14.23
   2  -9  16  512.35   13.26
   2  -9  16  522.39   13.94
  -2   9 -17  242.95    8.30
  -2   9 -17  238.10    7.83
   2  -9  17  278.97    9.04
   2  -9  17  272.30    8.45
  -2   9 -18  119.54    5.61
  -2   9 -18  120.04    5.32
   2  -9  18  120.81    5.05
  -2   9 -20  115.88    5.32
  -2   9 -20  117.91    6.05
   2  -9  20   96.71    5.14
  -2   9 -21  421.69   12.02
  -2   9 -21  413.43   12.08
   2  -9  21  442.96   12.26
   2  -9  21  416.08   12.23
  -2   8  16  861.99   17.72
  -2   8  16  802.05   16.48
   2  -8 -16  870.26   17.87
   2  -8 -16  873.21   17.95
  -2   8  15  613.94   13.14
  -2   8  15  639.04   13.76
   2  -8 -15  649.37   13.88
   2  -8 -15  635.79   13.64
  -2   8  14  266.78    6.56
  -2   8  14  252.51    6.47
   2  -8 -14  247.55    6.23
   2  -8 -14  262.85    6.59
  -2   8  13  576.14   13.11
  -2   8  13  618.07   13.58
   2  -8 -13  608.92   13.47
   2  -8 -13  622.21   13.82
  -2   8  12  665.91   15.15
  -2   8  12  637.86   14.12
   2  -8 -12  711.39   15.65
   2  -8 -12  734.42   16.06
  -2   8  11 1146.96   24.63
  -2   8  11 1221.67   25.54
  -2   8  10  882.66   19.02
  -2   8  10  853.43   19.02
  -2   8   9  868.78   18.84
  -2   8   9  823.31   18.46
   2  -8  -9  866.72   18.93
   2  -8  -9  892.11   19.49
  -2   8   8   73.80    3.25
  -2   8   8   75.48    3.01
   2  -8  -8   76.72    3.16
   2  -8  -8   69.49    2.95
   2  -8  -7 1221.08   25.90
   2  -8  -7 1283.39   27.20
  -2   8   6  976.57   21.56
  -2   8   6 1041.54   22.35
   2  -8  -6 1001.38   21.62
   2  -8  -6 1005.22   21.85
  -2   8   5 1128.65   24.57
  -2   8   5 1068.41   22.95
   2  -8  -5 1063.10   23.09
   2  -8  -5 1102.08   23.57
  -2   8   4  820.65   18.60
   2  -8  -4  800.87   17.72
  -2   8   2  185.33    5.85
  -2   8   1 1883.75   38.89
   2  -8  -1 1792.20   37.47
  -2   8   0 2463.43   50.20
  -2   8   0 2591.00   53.18
   2  -8   0 2427.40   49.88
   2  -8   0 2517.76   51.26
  -2   8  -1 1770.05   36.82
  -2   8  -1 1834.43   38.54
   2  -8   1 1928.04   40.22
   2  -8   1 1961.71   40.52
  -2   8  -2  240.26    6.85
  -2   8  -2  261.05    7.74
   2  -8   2  204.70    6.41
   2  -8   2  209.49    6.23
   2  -8   3  964.17   21.20
   2  -8   3  904.81   20.41
  -2   8  -4  825.38   18.57
  -2   8  -4  857.86   19.73
   2  -8   4  812.38   18.28
   2  -8   4  799.98   18.40
   2  -8   5 1138.99   24.72
   2  -8   5 1119.50   24.75
  -2   8  -6  986.32   21.82
  -2   8  -6 1063.69   23.86
   2  -8   6 1008.17   22.62
   2  -8   6 1014.67   22.30
  -2   8  -7 1303.47   28.56
  -2   8  -7 1262.13   27.29
   2  -8   7 1286.35   28.11
   2  -8   7 1322.37   28.35
  -2   8  -8   77.78    3.51
  -2   8  -8   80.59    3.90
   2  -8   8   75.69    3.46
   2  -8   8   63.96    3.40
  -2   8  -9  876.46   20.29
  -2   8  -9  885.32   20.02
   2  -8   9  883.85   19.99
   2  -8   9  837.19   19.46
  -2   8 -10  838.07   19.67
  -2   8 -10  829.80   19.02
   2  -8  10  932.28   21.41
   2  -8  10  949.40   21.35
  -2   8 -11 1232.60   27.46
  -2   8 -11 1208.38   26.46
   2  -8  11 1230.24   27.32
   2  -8  11 1236.73   26.99
  -2   8 -12  745.94   17.48
  -2   8 -12  780.19   18.66
   2  -8  12  662.37   15.86
   2  -8  12  635.49   15.74
  -2   8 -13  628.70   15.21
  -2   8 -13  614.23   15.41
   2  -8  13  581.75   14.26
   2  -8  13  602.42   15.09
  -2   8 -14  252.31    8.12
  -2   8 -14  258.18    7.83
   2  -8  14  284.88    8.71
   2  -8  14  261.49    7.83
  -2   8 -15  629.00   15.39
  -2   8 -15  618.07   15.74
   2  -8  15  647.31   15.71
   2  -8  15  644.65   16.09
  -2   8 -16  853.13   20.46
  -2   8 -16  836.60   19.61
   2  -8  16  842.80   19.67
   2  -8  16  861.70   20.46
  -2   8 -17  829.21   20.11
  -2   8 -17  863.17   20.20
   2  -8  17  841.32   20.17
   2  -8  17  831.58   19.55
  -2   8 -18  132.83    5.49
  -2   8 -18  136.05    5.85
   2  -8  18  136.84    5.43
   2  -8  18  130.76    5.55
  -2   8 -19  281.19    8.74
  -2   8 -19  278.74    9.04
   2  -8  19  329.85    9.66
   2  -8  19  323.06    9.89
  -2   8 -20  224.79    7.88
  -2   8 -20  242.56    7.97
   2  -8  20  257.68    8.65
   2  -8  20  243.60    7.88
  -2   8 -21  356.14   10.48
  -2   8 -21  346.10   10.57
   2  -8  21  364.70   10.48
   2  -8  21  366.77   11.04
  -2   8 -22  283.55    9.15
  -2   8 -22  297.08    9.54
   2  -8  22  293.44    9.10
  -2   7  15  416.38    8.80
  -2   7  15  421.69    8.92
   2  -7 -15  464.81    9.77
   2  -7 -15  480.16   10.07
  -2   7  14  871.44   18.10
  -2   7  14  863.47   17.84
   2  -7 -14  823.60   17.07
   2  -7 -14  800.27   16.63
  -2   7  13  123.85    3.54
  -2   7  13  116.70    3.51
   2  -7 -13  142.22    3.96
   2  -7 -13  140.98    3.87
  -2   7  12  454.77   10.48
  -2   7  12  466.29   10.42
   2  -7 -12  460.67   10.39
   2  -7 -12  459.79   10.39
  -2   7  11  903.34   19.02
  -2   7  11  863.76   18.66
  -2   7  10  823.01   18.01
  -2   7  10  844.87   17.98
  -2   7   9  450.63   10.84
  -2   7   9  450.63   10.39
  -2   7   8 1245.59   26.40
  -2   7   8 1260.06   26.22
   2  -7  -8 1291.96   26.99
   2  -7  -8 1238.51   25.87
  -2   7   7  629.59   14.00
  -2   7   7  607.44   14.00
   2  -7  -7  519.14   11.93
   2  -7  -7  539.52   12.43
  -2   7   6 1575.74   32.45
   2  -7  -6 1489.81   30.83
   2  -7  -6 1491.58   31.07
  -2   7   5 1582.54   32.63
  -2   7   5 1596.71   33.34
   2  -7  -5 1632.74   33.64
   2  -7  -5 1645.44   34.11
  -2   7   4 2605.76   52.95
  -2   7   4 2603.40   52.51
   2  -7  -4 2506.54   50.85
   2  -7  -4 2517.47   50.82
  -2   7   3   12.82    1.27
  -2   7   3   11.81    1.39
   2  -7  -3   18.78    1.48
   2  -7  -3   18.25    1.59
  -2   7   2 1232.01   26.02
  -2   7   2 1278.67   27.29
   2  -7  -2 1056.89   22.56
   2  -7  -2 1048.03   22.68
  -2   7   1 1663.45   34.79
  -2   7   1 1634.51   33.87
   2  -7  -1 1821.73   37.74
   2  -7  -1 1896.44   38.89
  -2   7   0 1431.34   29.97
  -2   7   0 1471.80   31.13
  -2   7  -1 1915.64   39.78
   2  -7   1 1649.57   34.20
  -2   7  -4 2458.11   50.08
   2  -7   4 2399.05   49.26
   2  -7   5 1545.03   32.75
   2  -7   5 1584.60   33.16
  -2   7  -6 1597.60   33.99
  -2   7  -6 1498.96   31.63
   2  -7   6 1588.44   33.66
   2  -7   6 1594.05   33.34
  -2   7  -7  541.00   12.96
  -2   7  -7  520.03   12.99
   2  -7   7  619.84   14.79
   2  -7   7  615.41   14.32
  -2   7  -8 1327.98   28.85
  -2   7  -8 1257.41   26.99
   2  -7   8 1282.21   27.88
   2  -7   8 1286.64   27.52
  -2   7  -9  479.57   11.84
  -2   7  -9  519.74   13.08
   2  -7   9  502.90   12.31
   2  -7   9  461.56   11.90
  -2   7 -10  974.50   21.59
  -2   7 -10  978.05   22.15
   2  -7  10  875.28   19.70
   2  -7  10  862.29   19.81
  -2   7 -11  926.96   20.73
  -2   7 -11  893.59   20.58
   2  -7  11  895.66   20.17
   2  -7  11  896.25   20.49
  -2   7 -12  465.40   11.72
  -2   7 -12  454.47   11.96
   2  -7  12  475.44   12.26
   2  -7  12  477.80   12.05
  -2   7 -13  151.11    5.70
  -2   7 -13  141.72    5.11
   2  -7  13  122.46    4.99
   2  -7  13  114.46    4.46
  -2   7 -14  799.39   19.02
   2  -7  14  821.83   18.87
   2  -7  14  855.20   19.90
  -2   7 -15  448.86   11.58
  -2   7 -15  446.20   12.05
   2  -7  15  409.59   11.19
   2  -7  15  396.00   10.54
  -2   7 -16  938.77   21.35
  -2   7 -16  978.93   22.71
   2  -7  16  988.97   22.74
   2  -7  16  982.18   22.24
  -2   7 -17  536.27   14.03
  -2   7 -17  546.31   13.73
   2  -7  17  513.53   13.41
   2  -7  17  510.88   13.02
  -2   7 -18  849.59   20.35
  -2   7 -18  870.85   20.26
   2  -7  18  931.39   21.76
   2  -7  18  936.41   21.53
  -2   7 -19   40.75    3.19
  -2   7 -19   41.31    3.04
   2  -7  19   52.03    3.48
   2  -7  19   50.64    3.22
  -2   7 -20  443.55   12.31
  -2   7 -20  429.08   11.69
   2  -7  20  376.51   10.90
   2  -7  20  371.20   10.51
  -2   7 -21  405.45   11.52
  -2   7 -21  414.90   11.55
   2  -7  21  443.55   12.37
   2  -7  21  431.73   11.75
  -2   7 -22  204.17    7.35
  -2   7 -22  211.97    7.41
   2  -7  22  185.98    6.76
   2  -7  22  162.18    6.59
  -2   7 -23   81.24    4.55
  -2   7 -23   84.40    4.61
   2  -7  23   84.07    4.52
   2  -7  23   75.95    4.49
  -2   6  14    4.70    0.41
  -2   6  14    4.49    0.38
   2  -6 -14    6.88    0.47
  -2   6  13  395.71    8.53
  -2   6  13  398.37    8.62
   2  -6 -13  406.63    8.77
   2  -6 -13  427.31    9.15
  -2   6  12  193.31    4.84
  -2   6  12  206.59    4.99
   2  -6 -12  150.10    4.16
   2  -6 -12  140.86    3.75
  -2   6  11  436.75    9.63
  -2   6  11  411.65    9.33
   2  -6 -11  420.22    9.42
   2  -6 -11  398.07    8.98
  -2   6  10 2057.09   41.55
  -2   6  10 2121.17   42.44
  -2   6   9  352.30    8.15
  -2   6   9  324.24    7.97
   2  -6  -9  252.07    6.70
  -2   6   8  495.23   11.43
  -2   6   8  524.16   11.61
   2  -6  -8  424.06    9.75
   2  -6  -8  449.45   10.31
  -2   6   7  156.01    4.72
  -2   6   7  166.96    4.61
  -2   6   6 1304.36   27.32
  -2   6   6 1323.26   27.29
   2  -6  -6 1422.78   29.38
   2  -6  -6 1430.45   29.44
  -2   6   5  702.82   15.27
  -2   6   5  712.57   15.83
   2  -6  -5  616.30   13.79
   2  -6  -5  660.89   14.53
  -2   6   4 1532.92   31.45
  -2   6   4 1451.12   30.24
   2  -6  -4 1416.57   29.26
   2  -6  -4 1397.67   29.06
  -2   6   3  464.81   10.72
  -2   6   3  440.59   10.60
   2  -6  -3  507.33   11.58
   2  -6  -3  505.86   11.75
   2  -6  -2 1519.64   31.54
   2  -6  -2 1511.37   31.13
  -2   6   1 1217.54   25.48
  -2   6   1 1269.81   26.84
   2  -6  -1 1144.01   24.04
   2  -6  -1 1151.39   24.45
  -2   6   0 1285.46   27.23
  -2   6   0 1231.71   25.81
   2  -6   0 1184.17   25.13
   2  -6   0 1253.86   26.22
  -2   6  -1 1183.87   25.31
  -2   6  -1 1154.93   24.39
   2  -6   1 1214.00   25.48
   2  -6   1 1193.91   25.40
  -2   6  -2 1515.21   31.77
  -2   6  -2 1514.62   31.42
   2  -6   2 1734.32   35.64
   2  -6   2 1689.73   35.11
  -2   6  -3  497.88   11.66
  -2   6  -3  510.88   12.26
  -2   6  -4 1344.52   28.23
  -2   6  -4 1415.10   30.00
   2  -6   4 1446.10   30.15
   2  -6   4 1468.25   30.92
  -2   6  -5  631.36   14.38
  -2   6  -5  666.50   15.44
   2  -6   5  714.34   15.95
   2  -6   5  669.45   15.41
  -2   6  -6 1436.95   30.56
   2  -6   6 1325.62   27.94
  -2   6  -8  455.36   11.13
   2  -6   8  509.99   12.49
  -2   6  -9  233.50    7.06
  -2   6  -9  231.61    6.64
   2  -6   9  336.35    8.80
   2  -6   9  360.27    9.54
  -2   6 -10 2109.65   43.94
  -2   6 -10 2061.81   42.52
   2  -6  10 2164.28   44.92
   2  -6  10 2141.55   44.09
  -2   6 -11  392.46   10.42
  -2   6 -11  405.45   10.25
   2  -6  11  437.35   11.25
   2  -6  11  427.60   10.75
  -2   6 -12  139.00    4.84
  -2   6 -12  140.74    5.23
  -2   6 -13  427.60   11.28
  -2   6 -13  407.22   10.45
   2  -6  13  404.86   10.42
   2  -6  13  386.26   10.31
   2  -6  14    7.09    1.42
   2  -6  14    2.78    0.97
  -2   6 -15  218.02    6.73
  -2   6 -15  207.60    6.88
   2  -6  15  203.11    6.41
   2  -6  15  212.26    6.88
  -2   6 -16 1379.66   30.27
  -2   6 -16 1387.63   29.88
   2  -6  16 1336.55   28.94
   2  -6  16 1416.87   30.83
  -2   6 -17  301.51    8.62
  -2   6 -17  300.91    9.01
   2  -6  17  322.77    9.33
   2  -6  17  309.77    8.80
  -2   6 -18    5.46    1.48
  -2   6 -18    6.61    1.45
   2  -6  18   10.54    1.74
   2  -6  18    8.80    1.51
  -2   6 -19  176.62    6.47
  -2   6 -19  160.56    5.85
   2  -6  19  176.86    6.35
   2  -6  19  184.03    6.29
  -2   6 -20   75.13    3.90
  -2   6 -20   78.93    4.13
   2  -6  20   74.09    3.84
   2  -6  20   67.57    3.84
  -2   6 -21  176.92    6.44
  -2   6 -21  187.61    6.70
   2  -6  21  189.02    6.70
   2  -6  21  184.42    6.76
  -2   6 -22  482.53   12.85
  -2   6 -22  466.88   12.46
   2  -6  22  501.43   13.38
   2  -6  22  516.78   13.41
  -2   6 -23   61.98    3.87
  -2   6 -23   64.67    3.84
   2  -6  23   45.12    3.16
   2  -6  23   46.36    3.46
   2  -5 -13  372.38    7.91
  -2   5  12   33.34    1.18
  -2   5  12   32.75    1.15
   2  -5 -12   34.58    1.24
   2  -5 -12   31.80    1.18
   2  -5 -11 1444.04   29.00
   2  -5 -11 1362.53   27.37
  -2   5  10   70.99    2.21
  -2   5  10   64.38    2.16
   2  -5 -10   69.63    2.27
   2  -5 -10   66.30    2.16
   2  -5  -8  365.59    8.36
   2  -5  -8  357.02    8.15
  -2   5   7  337.24    7.77
  -2   5   7  312.14    7.59
   2  -5  -7  494.63   10.87
   2  -5  -7  507.04   11.19
  -2   5   5 3156.80   62.90
  -2   5   5 3242.44   64.26
   2  -5  -5 3026.87   60.18
   2  -5  -5 3044.59   60.63
  -2   5   4   42.05    1.86
  -2   5   4   40.69    2.01
   2  -5  -4   42.44    2.04
   2  -5  -4   38.80    1.83
  -2   5   3  274.43    6.97
  -2   5   3  266.72    6.59
   2  -5  -3  243.21    6.32
   2  -5  -3  227.80    5.85
  -2   5   2   90.45    3.01
  -2   5   2   89.27    3.22
   2  -5  -2   89.12    3.04
   2  -5  -2   86.23    3.13
  -2   5   1 1967.32   40.07
  -2   5   1 1993.30   40.25
   2  -5  -1 1683.82   34.28
   2  -5  -1 1615.02   33.19
  -2   5   0   40.99    2.16
  -2   5   0   38.15    1.86
   2  -5   0   34.28    1.95
   2  -5   0   34.93    1.80
  -2   5  -1 1661.68   34.28
  -2   5  -1 1597.30   32.69
   2  -5   1 1874.59   38.33
   2  -5   1 1955.80   39.63
  -2   5  -2   93.52    3.25
  -2   5  -2   92.49    3.48
   2  -5   2   86.49    3.07
   2  -5   2   92.52    3.43
  -2   5  -3  239.34    6.29
  -2   5  -3  240.20    6.59
   2  -5   3  290.58    7.35
   2  -5   3  283.43    7.47
  -2   5  -4   42.61    2.10
  -2   5  -4   44.00    2.36
   2  -5   4   48.08    2.27
   2  -5   4   43.32    2.33
  -2   5  -5 2907.57   58.29
  -2   5  -5 3062.30   61.69
   2  -5   5 3230.63   64.58
   2  -5   5 3162.71   63.61
  -2   5  -6  189.56    5.76
  -2   5  -6  183.27    5.29
  -2   5  -7  521.51   12.11
  -2   5  -7  556.94   13.26
   2  -5   7  354.96    9.15
   2  -5   7  344.92    8.68
  -2   5  -8  381.24    9.80
  -2   5  -8  367.06    9.12
   2  -5   8  365.88    9.39
   2  -5   8  380.94    9.42
  -2   5  -9  583.82   13.47
  -2   5  -9  569.35   13.55
   2  -5   9  553.70   13.20
   2  -5   9  542.47   12.64
  -2   5 -10   71.46    3.28
   2  -5  10   64.14    2.86
   2  -5  12   25.13    2.54
  -2   5 -13  362.63    9.80
  -2   5 -13  372.97    9.54
   2  -5  13  377.99    9.98
  -2   5 -14   90.36    3.69
  -2   5 -14   95.24    4.19
   2  -5  14   98.57    3.87
   2  -5  14   94.64    3.99
  -2   5 -15  890.05   19.90
  -2   5 -15  902.45   20.58
   2  -5  15  901.27   20.08
   2  -5  15  939.36   21.14
  -2   5 -16    1.39    1.09
  -2   5 -16    2.69    1.00
   2  -5  16    1.51    0.92
   2  -5  16    0.53    1.03
  -2   5 -17  835.12   18.93
  -2   5 -17  824.49   19.17
   2  -5  17  812.97   18.84
   2  -5  17  764.84   17.66
  -2   5 -18   36.59    2.54
  -2   5 -18   35.41    2.63
   2  -5  18   30.62    2.39
   2  -5  18   35.67    2.69
  -2   5 -19   48.58    2.98
  -2   5 -19   57.11    3.37
   2  -5  19   60.89    3.34
   2  -5  19   59.47    3.40
  -2   5 -20   15.50    1.98
  -2   5 -20   12.28    1.92
   2  -5  20   12.82    1.89
   2  -5  20   15.59    2.07
  -2   5 -21  515.01   13.08
  -2   5 -21  516.78   13.20
   2  -5  21  490.20   12.58
   2  -5  21  487.84   12.76
  -2   5 -22    7.50    1.59
  -2   5 -22   10.42    1.68
   2  -5  22    7.00    1.65
   2  -5  22    9.45    1.62
  -2   5 -23  134.36    5.29
  -2   5 -23  130.58    5.32
   2  -5  23  141.57    5.64
   2  -5  23  146.32    5.58
  -2   5 -24   17.75    2.13
  -2   5 -24   17.39    2.01
   2  -5  24   19.76    2.13
  -2   4  11  201.96    4.40
  -2   4  11  204.91    4.46
   2  -4 -11  118.48    2.78
   2  -4 -11  117.77    2.81
  -2   4  10 3029.82   59.62
  -2   4  10 3080.02   60.60
   2  -4  -9 1231.71   24.75
   2  -4  -9 1202.77   24.24
  -2   4   8   87.53    2.54
  -2   4   8   84.81    2.57
   2  -4  -8  130.97    3.37
   2  -4  -8  129.96    3.43
   2  -4  -7 1017.62   20.85
   2  -4  -7 1006.10   20.52
  -2   4   5  468.06   10.42
  -2   4   5  473.37   10.28
   2  -4  -5  551.33   11.87
   2  -4  -5  585.59   12.64
  -2   4   4 2535.78   50.35
  -2   4   4 2455.16   49.05
   2  -4  -4 2350.92   46.81
   2  -4  -4 2426.81   48.43
  -2   4   3 1069.89   22.24
  -2   4   3 1092.03   22.41
   2  -4  -3 1182.69   24.21
   2  -4  -3 1125.40   23.27
  -2   4   2  478.39   10.54
  -2   4   2  473.37   10.69
   2  -4  -2  464.51   10.31
   2  -4  -2  436.16    9.92
  -2   4   1  352.30    8.39
  -2   4   1  371.79    8.50
   2  -4  -1  455.65   10.34
   2  -4  -1  465.40   10.37
  -2   4   0  295.89    7.06
  -2   4   0  305.64    7.53
   2  -4   0  307.41    7.32
   2  -4   0  286.77    7.09
  -2   4  -1  459.79   10.60
  -2   4  -1  450.63   10.16
   2  -4   1  383.90    8.89
   2  -4   1  363.52    8.65
  -2   4  -2  457.72   10.63
  -2   4  -2  459.79   10.39
   2  -4   2  473.96   10.90
   2  -4   2  490.20   11.01
  -2   4  -3 1174.72   24.33
  -2   4  -3 1160.55   24.36
   2  -4   3 1038.58   21.97
   2  -4   3 1117.14   23.27
  -2   4  -4 2437.15   48.87
  -2   4  -4 2445.41   49.35
   2  -4   4 2615.80   52.39
   2  -4   4 2506.84   50.53
  -2   4  -5  579.68   13.20
  -2   4  -5  590.90   13.11
   2  -4   5  498.77   11.34
   2  -4   5  480.46   11.22
  -2   4  -6 2303.67   46.42
  -2   4  -6 2324.93   47.19
   2  -4   6 2286.84   46.16
   2  -4   6 2206.81   44.86
  -2   4  -7 1008.76   21.73
  -2   4  -7  974.50   20.70
   2  -4   7  992.81   21.11
   2  -4   7  981.30   21.14
  -2   4  -8  139.62    4.61
  -2   4  -8  131.20    4.13
   2  -4   8   90.87    3.48
   2  -4   8   85.14    3.16
  -2   4  -9 1167.04   24.57
  -2   4  -9 1155.23   24.78
   2  -4   9 1172.36   24.75
   2  -4   9 1221.67   25.99
  -2   4 -10 3230.63   64.70
  -2   4 -10 3192.24   64.41
   2  -4  10 3127.27   62.75
   2  -4  10 3150.90   63.49
  -2   4 -11  112.25    3.87
  -2   4 -11  112.16    4.16
   2  -4  11  206.71    5.91
   2  -4  11  214.45    6.29
  -2   4 -12  188.76    5.91
  -2   4 -12  195.46    5.70
   2  -4  12  214.77    6.38
   2  -4  12  217.85    6.17
  -2   4 -13  472.78   11.31
  -2   4 -13  467.47   11.61
   2  -4  13  475.74   11.40
   2  -4  13  506.45   12.31
  -2   4 -14    6.67    1.30
  -2   4 -14    2.92    1.00
   2  -4  14   12.23    1.39
   2  -4  15  363.52    9.33
   2  -4  17  297.96    8.36
  -2   4 -18   10.37    1.62
  -2   4 -18   12.70    1.59
   2  -4  18   14.74    1.77
  -2   4 -19  571.12   13.85
  -2   4 -19  541.59   13.14
   2  -4  19  512.06   12.76
   2  -4  19  514.42   12.70
  -2   4 -20   94.26    4.05
  -2   4 -20   86.32    3.93
   2  -4  20   88.38    3.90
   2  -4  20   88.30    3.99
  -2   4 -21   88.30    3.96
  -2   4 -21   88.86    3.99
   2  -4  21   68.39    3.51
   2  -4  21   70.11    3.51
  -2   4 -22  767.20   17.84
  -2   4 -22  756.86   17.60
   2  -4  22  729.40   17.07
   2  -4  22  749.19   17.54
  -2   4 -23  110.50    4.64
  -2   4 -23  120.10    4.70
   2  -4  23  125.74    4.90
   2  -4  23  116.44    4.87
  -2   4 -24   13.08    1.62
  -2   4 -24   11.01    1.62
   2  -4  24   18.13    1.89
   2  -4  24   12.73    1.71
  -2   3  10 2007.18   39.81
  -2   3  10 1888.47   37.47
   2  -3 -10 1842.70   36.65
   2  -3 -10 1835.61   36.44
  -2   3   9 1250.32   24.84
  -2   3   9 1254.45   24.95
   2  -3  -9 1200.41   23.98
   2  -3  -9 1162.02   23.12
  -2   3   8 2386.06   47.01
  -2   3   8 2329.95   45.89
   2  -3  -8 2508.31   49.35
   2  -3  -8 2504.18   49.40
  -2   3   7  662.96   13.58
  -2   3   7  664.14   13.64
   2  -3  -7  649.37   13.44
   2  -3  -7  664.14   13.61
  -2   3   6 4807.55   94.11
  -2   3   6 4899.10   95.86
   2  -3  -6 4745.54   92.99
   2  -3  -6 4724.87   92.43
  -2   3   5 5105.81   99.87
  -2   3   5 4816.41   94.35
   2  -3  -5 4580.17   89.74
   2  -3  -5 4822.32   94.53
  -2   3   4 1674.97   33.55
  -2   3   4 1705.38   33.99
   2  -3  -4 1501.92   30.09
   2  -3  -4 1513.14   30.45
  -2   3   3   78.29    2.48
  -2   3   3   78.02    2.36
   2  -3  -3   52.33    1.95
   2  -3  -3   46.72    1.74
  -2   3   2   94.73    2.92
  -2   3   2   85.96    2.57
  -2   3   1  333.10    7.50
  -2   3   1  348.46    8.03
   2  -3  -1  475.14   10.28
   2  -3  -1  470.42   10.39
   2  -3   0 2347.08   46.86
   2  -3   0 2308.69   45.89
   2  -3   1  342.26    7.83
   2  -3   1  337.83    7.91
   2  -3   2   92.67    3.04
   2  -3   2   96.59    2.98
  -2   3  -3   52.56    2.07
  -2   3  -3   47.81    2.19
   2  -3   3   81.09    2.69
   2  -3   3   84.63    2.95
  -2   3  -4 1516.68   30.77
  -2   3  -4 1581.06   32.34
   2  -3   4 1728.71   35.14
   2  -3   4 1717.78   34.73
  -2   3  -5 5353.87  105.54
  -2   3  -5 5073.33   99.75
   2  -3   5 5359.77  105.63
   2  -3   5 5616.69  110.33
  -2   3  -6 4837.08   95.62
  -2   3  -6 4775.07   94.02
   2  -3   6 4804.60   94.70
   2  -3   6 4689.43   92.70
  -2   3  -7  671.23   14.56
  -2   3  -7  645.83   14.41
   2  -3   7  638.74   14.00
   2  -3   7  638.15   14.17
  -2   3  -8 2386.94   47.93
  -2   3  -8 2398.46   48.55
   2  -3   8 2203.86   44.44
   2  -3   8 2258.78   45.74
  -2   3  -9 1136.33   24.13
  -2   3  -9 1172.06   24.45
   2  -3   9 1187.71   25.01
   2  -3   9 1170.00   24.45
  -2   3 -10 1746.43   35.64
  -2   3 -10 1693.27   34.99
   2  -3  10 1784.52   36.44
   2  -3  10 1869.28   38.33
  -2   3 -11 1364.60   28.32
  -2   3 -11 1337.14   28.14
  -2   3 -12 1248.55   26.52
  -2   3 -12 1247.66   26.10
   2  -3  12 1062.80   22.83
   2  -3  12 1017.91   21.73
  -2   3 -13   42.02    2.39
  -2   3 -13   46.78    2.36
   2  -3  13   58.03    2.75
   2  -3  13   54.75    2.54
  -2   3 -14  564.33   12.93
  -2   3 -14  535.68   12.64
   2  -3  14  442.96   10.63
   2  -3  14  458.02   11.16
  -2   3 -15  906.88   19.70
  -2   3 -15  855.79   18.99
   2  -3  15  881.19   19.46
   2  -3  15  845.75   18.57
  -2   3 -16  855.50   18.78
  -2   3 -16  832.17   18.55
   2  -3  16  877.64   19.31
   2  -3  16  909.54   20.08
  -2   3 -17 1073.43   23.27
  -2   3 -17 1107.98   23.77
   2  -3  17 1118.91   24.07
   2  -3  17 1191.55   25.60
  -2   3 -18  779.90   17.39
  -2   3 -18  755.09   17.07
   2  -3  18  780.49   17.66
   2  -3  18  767.50   17.28
  -2   3 -19  108.88    4.13
  -2   3 -19  109.09    4.05
   2  -3  19  112.22    4.22
   2  -3  19  101.08    3.93
  -2   3 -20  997.83   21.82
  -2   3 -20 1024.11   22.38
   2  -3  20 1071.36   23.48
   2  -3  20 1080.81   23.51
  -2   3 -21  531.25   12.82
  -2   3 -21  518.85   12.46
   2  -3  21  460.08   11.31
   2  -3  21  462.15   11.75
  -2   3 -22  647.60   15.12
  -2   3 -22  601.53   14.06
   2  -3  22  593.86   14.00
   2  -3  22  599.17   14.29
  -2   3 -23  176.80    5.58
  -2   3 -23  160.08    5.46
   2  -3  23  170.36    5.40
   2  -3  23  185.45    6.08
  -2   3 -24  301.21    8.33
  -2   3 -24  318.93    8.45
   2  -3  24  306.53    8.36
   2  -3  24  302.39    8.21
  -2   3 -25   50.05    2.83
  -2   2  10  932.87   19.46
   2  -2 -10 1019.39   21.44
  -2   2   9 2078.65   41.05
  -2   2   9 1954.91   38.66
  -2   2   8   15.24    0.65
  -2   2   8   16.42    0.71
   2  -2  -8   15.92    0.80
   2  -2  -8   16.45    0.71
   2  -2  -7 1868.09   36.97
   2  -2  -7 1940.15   38.21
   2  -2  -4 3112.51   61.01
   2  -2  -4 3041.63   59.80
   2  -2  -3 4583.12   89.57
   2  -2  -3 4349.83   85.20
  -2   2   2  828.92   16.89
  -2   2   2  873.51   17.84
   2  -2  -2  815.63   16.77
   2  -2  -2  867.60   17.63
  -2   2   1  579.39   12.11
  -2   2   1  553.99   11.69
   2  -2  -1  585.59   12.37
   2  -2  -1  579.68   12.11
  -2   2   0  775.17   16.09
  -2   2   0  779.01   16.04
   2  -2   0  822.42   17.07
   2  -2   0  785.51   16.15
  -2   2  -1  567.28   11.99
  -2   2  -1  590.90   12.58
   2  -2   1  559.01   11.84
   2  -2   1  567.28   12.20
  -2   2  -2  796.14   16.48
  -2   2  -2  823.90   17.13
   2  -2   2  833.05   17.42
   2  -2   2  848.70   17.54
  -2   2  -3 4317.35   84.87
  -2   2  -3 4208.08   82.69
   2  -2   3 4355.74   85.73
   2  -2   3 4367.55   85.82
  -2   2  -4 3212.91   63.43
  -2   2  -4 3242.44   64.17
   2  -2   4 3325.13   65.62
   2  -2   4 3271.97   64.82
  -2   2  -5 5049.70   99.25
  -2   2  -5 4931.58   96.80
   2  -2   5 5099.90  100.11
   2  -2   5 4896.14   96.39
  -2   2  -6 1642.78   33.34
  -2   2  -6 1656.66   33.40
   2  -2   6 1658.13   33.69
   2  -2   6 1726.64   34.79
  -2   2  -7 1804.31   36.56
  -2   2  -7 1809.33   36.44
   2  -2   7 1831.77   37.12
   2  -2   7 1780.39   35.88
  -2   2  -8   15.15    1.12
  -2   2  -8   12.67    1.24
   2  -2   8   13.17    1.06
   2  -2   8   15.86    1.30
  -2   2  -9 2007.48   40.43
  -2   2  -9 1974.99   40.04
   2  -2   9 1932.47   39.04
   2  -2   9 1893.20   38.42
  -2   2 -10  933.16   19.84
  -2   2 -10  968.01   20.29
   2  -2  10  952.95   20.29
   2  -2  10  902.74   19.11
  -2   2 -11 1115.95   23.21
  -2   2 -11 1060.73   22.38
   2  -2  11 1056.89   22.32
  -2   2 -12  596.81   13.41
  -2   2 -12  631.66   13.88
   2  -2  12  619.84   13.76
   2  -2  12  634.61   14.20
   2  -2  13 1922.43   39.13
   2  -2  13 2003.05   40.87
  -2   2 -14  409.88    9.77
  -2   2 -14  391.57    9.27
   2  -2  14  417.86   10.10
   2  -2  14  402.20    9.60
  -2   2 -15  913.08   19.67
  -2   2 -15  937.89   19.99
   2  -2  15  912.79   19.64
   2  -2  15  954.13   20.58
  -2   2 -16 1049.81   22.38
  -2   2 -16 1055.12   22.35
   2  -2  16 1066.05   22.77
   2  -2  16 1053.94   22.44
  -2   2 -17  455.36   10.81
  -2   2 -17  490.20   11.40
   2  -2  17  475.74   11.28
   2  -2  17  482.82   11.52
  -2   2 -18  190.41    5.46
  -2   2 -18  182.20    5.35
   2  -2  18  197.09    5.79
   2  -2  18  199.18    5.73
  -2   2 -19  905.99   19.61
  -2   2 -19  904.81   19.61
   2  -2  19  889.16   19.43
   2  -2  19  899.20   19.52
  -2   2 -20  459.79   10.87
  -2   2 -20  466.88   11.07
   2  -2  20  471.01   11.25
   2  -2  20  474.55   11.25
  -2   2 -21  245.25    6.67
  -2   2 -21  241.06    6.47
   2  -2  21  253.87    6.91
   2  -2  21  245.87    6.73
  -2   2 -22  413.13   10.04
  -2   2 -22  424.06   10.07
   2  -2  22  422.29   10.22
   2  -2  22  438.82   10.54
  -2   2 -23  374.45    9.21
  -2   2 -23  386.55    9.24
   2  -2  23  407.52    9.83
   2  -2  23  386.55    9.45
  -2   2 -24   -0.09    0.65
  -2   2 -24    1.54    0.74
   2  -2  24    1.33    0.83
  -2   1  12  571.41   11.84
  -2   1  12  590.31   12.23
   2  -1 -12  582.04   12.14
  -2   1  11 1649.86   32.81
  -2   1  11 1665.22   33.10
   2  -1 -11 1758.54   34.99
   2  -1 -11 1729.01   34.40
  -2   1  10  699.28   14.06
  -2   1  10  718.48   14.44
   2  -1 -10  611.28   12.37
   2  -1 -10  635.20   12.85
  -2   1   9  887.98   17.75
  -2   1   9  895.07   17.90
   2  -1  -9 1032.09   20.58
   2  -1  -9 1013.78   20.23
   2  -1  -8  201.60    4.40
   2  -1  -8  204.56    4.46
  -2   1   7 2113.20   41.58
  -2   1   7 2106.11   41.43
  -2   1   6   63.67    1.74
  -2   1   6   57.91    1.62
   2  -1  -6  162.15    3.69
   2  -1  -6  169.62    3.81
   2  -1  -5 2783.54   54.54
   2  -1  -5 2595.43   50.94
   2  -1  -4 4668.76   91.13
   2  -1  -4 4686.48   91.46
  -2   1   3 1819.96   35.91
  -2   1   3 1853.92   36.56
   2  -1  -3 1753.52   34.61
   2  -1  -3 1693.57   33.49
  -2   1   2 1958.16   38.60
  -2   1   2 2041.44   40.22
   2  -1  -2 1869.87   36.94
   2  -1  -2 1811.99   35.76
  -2   1   1 4400.03   85.93
  -2   1   1 4467.95   87.29
   2  -1  -1 4541.78   88.71
   2  -1  -1 4636.28   90.57
  -2   1   0 2192.93   43.23
  -2   1   0 2181.71   43.06
   2  -1   0 2223.35   43.91
   2  -1   0 2180.82   43.00
  -2   1  -1 4343.92   85.02
  -2   1  -1 4402.99   86.11
   2  -1   1 4423.66   86.61
   2  -1   1 4441.38   86.85
  -2   1  -2 1765.03   35.14
  -2   1  -2 1773.01   35.20
   2  -1   2 1881.97   37.33
   2  -1   2 1932.47   38.42
  -2   1  -3 1807.56   35.97
  -2   1  -3 1783.93   35.55
   2  -1   3 1748.50   34.79
   2  -1   3 1791.02   35.73
  -2   1  -4 4314.39   84.63
  -2   1  -4 4305.54   84.46
   2  -1   4 4187.41   82.09
   2  -1   4 4022.04   79.02
  -2   1  -5 2425.92   48.13
  -2   1  -5 2345.90   46.51
   2  -1   5 2273.25   45.27
   2  -1   5 2342.35   46.42
  -2   1  -6  140.51    3.72
  -2   1  -6  148.89    3.96
   2  -1   6   49.58    1.83
   2  -1   6   49.82    1.98
  -2   1  -7 1827.34   36.59
  -2   1  -7 1790.72   35.94
   2  -1   7 1814.35   36.53
   2  -1   7 1823.50   36.50
  -2   1  -8  173.96    4.55
  -2   1  -8  179.63    4.61
   2  -1   8  206.45    5.32
   2  -1   8  208.93    5.17
  -2   1  -9  953.24   19.81
  -2   1  -9  937.30   19.40
   2  -1   9  889.75   18.72
   2  -1   9  880.89   18.34
  -2   1 -10  574.66   12.40
  -2   1 -10  590.90   12.82
   2  -1  10  684.22   14.62
   2  -1  10  701.05   15.15
  -2   1 -11 1698.59   34.28
  -2   1 -11 1716.31   34.73
   2  -1  11 1674.37   34.08
   2  -1  11 1622.99   32.90
  -2   1 -12  595.63   12.93
  -2   1 -12  575.25   12.61
   2  -1  12  580.57   12.73
   2  -1  12  585.88   12.96
  -2   1 -13  235.71    5.99
  -2   1 -13  242.21    6.08
   2  -1  13  215.34    5.55
   2  -1  13  215.25    5.73
  -2   1 -14  411.06    9.42
  -2   1 -14  407.22    9.42
   2  -1  14  401.32    9.45
   2  -1  14  377.40    8.83
  -2   1 -15  926.07   19.55
  -2   1 -15  953.83   20.05
   2  -1  15  948.81   20.20
   2  -1  15  886.21   18.78
  -2   1 -16  485.48   11.01
  -2   1 -16  510.29   11.49
   2  -1  16  484.30   11.16
   2  -1  16  479.57   10.96
  -2   1 -17  998.13   20.97
  -2   1 -17  957.08   20.14
   2  -1  17 1006.69   21.20
   2  -1  17 1036.81   21.94
  -2   1 -18  210.85    5.55
  -2   1 -18  218.67    5.76
   2  -1  18  197.85    5.49
   2  -1  18  194.13    5.29
  -2   1 -19  266.78    6.76
  -2   1 -19  266.90    6.67
   2  -1  19  290.14    7.18
   2  -1  19  306.53    7.56
  -2   1 -20  154.33    4.37
  -2   1 -20  150.52    4.40
   2  -1  20  195.96    5.32
   2  -1  20  205.35    5.46
  -2   1 -21  527.12   11.78
  -2   1 -21  519.14   11.49
   2  -1  21  541.88   12.05
   2  -1  21  544.84   12.14
  -2   1 -22   80.62    2.78
  -2   1 -22   84.22    2.78
   2  -1  22   82.63    2.78
   2  -1  22   80.38    2.78
   2   0 -16  423.47    8.95
   2   0 -16  440.59    9.15
  -2   0  15    1.83    0.38
  -2   0  15    0.77    0.35
   2   0 -15    0.18    0.32
   2   0 -15    0.62    0.41
  -2   0  14  777.83   15.83
  -2   0  14  757.16   15.44
   2   0 -14  758.93   15.47
   2   0 -14  751.55   15.47
  -2   0  13    0.38    0.35
  -2   0  13    0.50    0.35
   2   0 -13    0.41    0.35
   2   0 -13    0.06    0.41
  -2   0  12 2304.55   45.54
  -2   0  12 2384.58   47.10
   2   0 -12 2214.78   43.91
   2   0 -12 2224.82   44.00
  -2   0  10 1093.51   21.97
  -2   0  10 1100.60   22.06
   2   0 -10 1357.22   27.14
   2   0 -10 1438.13   28.64
  -2   0   9    0.32    0.35
  -2   0   9    0.32    0.35
   2   0  -9    0.68    0.41
   2   0  -9    0.27    0.35
  -2   0   8   91.13    2.39
  -2   0   8   93.40    2.45
   2   0  -8   77.13    2.19
   2   0  -8   76.13    2.10
  -2   0   7    0.74    0.35
  -2   0   7   -0.06    0.35
   2   0  -7   -0.41    0.35
   2   0  -7    0.77    0.35
  -2   0   6 1255.63   25.01
  -2   0   6 1255.04   25.01
   2   0  -6 1346.88   26.78
   2   0  -6 1330.64   26.49
  -2   0   5    0.06    0.32
  -2   0   5    0.38    0.35
   2   0  -5    0.18    0.35
   2   0  -5    0.44    0.32
  -2   0   4   84.22    2.21
  -2   0   4   79.38    2.13
   2   0  -4   35.58    1.24
   2   0  -4   34.34    1.21
  -2   0   3    0.15    0.30
  -2   0   3    0.32    0.35
   2   0  -3   -0.21    0.32
   2   0  -3    0.62    0.35
  -2   0   2  479.28    9.92
  -2   0   2  468.94    9.72
   2   0  -2  450.93    9.39
   2   0  -2  441.18    9.18
  -2   0   1    0.18    0.32
  -2   0   1    0.15    0.32
   2   0  -1   -0.21    0.32
   2   0  -1    0.94    0.35
  -2   0   0 4913.86   95.91
  -2   0   0 4842.99   94.56
   2   0   0 4798.69   93.64
   2   0   0 4899.10   95.62
   2   0   1    1.06    0.38
   2   0   1    1.98    0.41
  -2   0  -2  476.92    9.95
  -2   0  -2  478.39    9.98
   2   0   2  507.63   10.57
   2   0   2  503.20   10.45
  -2   0  -3    0.86    0.41
  -2   0  -3    0.21    0.35
   2   0   3    0.53    0.38
   2   0   3   -0.15    0.35
  -2   0  -4   35.91    1.36
  -2   0  -4   34.76    1.33
   2   0   4   75.57    2.21
   2   0   4   82.51    2.30
   2   0   5    0.77    0.41
   2   0   5    0.97    0.44
  -2   0  -6 1267.45   25.46
  -2   0  -6 1245.89   25.07
  -2   0  -7    0.41    0.44
  -2   0  -7    0.47    0.41
   2   0   7    0.71    0.41
   2   0   7    1.06    0.53
   2   0   8   86.08    2.69
   2   0   8   87.26    2.54
  -2   0  -9    0.53    0.44
  -2   0  -9    1.80    0.50
   2   0   9    1.36    0.47
   2   0   9    1.59    0.59
  -2   0 -10 1328.87   26.81
  -2   0 -10 1281.62   25.96
   2   0  10 1012.89   21.20
  -2   0 -11    1.80    0.50
  -2   0 -11    1.54    0.50
   2   0  11    1.80    0.50
   2   0  11    1.48    0.62
  -2   0 -12 2121.17   42.32
  -2   0 -12 2107.29   42.08
   2   0  12 2324.34   46.48
   2   0  12 2339.99   46.57
  -2   0 -13    0.38    0.44
  -2   0 -13    0.83    0.50
   2   0  13    0.00    0.56
   2   0  13   -0.21    0.47
  -2   0 -14  774.58   16.21
  -2   0 -14  782.56   16.42
   2   0  14  791.12   16.77
   2   0  14  785.80   16.48
  -2   0 -15   -1.68    2.98
  -2   0 -15   -0.86    0.59
   2   0  15   -0.86    0.74
   2   0  15   -1.21    0.68
  -2   0 -16  437.05    9.63
  -2   0 -16  445.91    9.86
   2   0  16  403.09    9.04
   2   0  16  408.70    9.30
  -2   0 -17    0.97    0.53
  -2   0 -17    0.06    0.50
  -2   0 -18  576.73   12.31
  -2   0 -18  594.15   12.73
   2   0  18  553.10   12.05
   2   0  18  537.45   11.66
  -2   0 -19    0.83    0.47
  -2   0 -19   -0.12    0.50
   2   0  19   -0.38    0.53
   2   0  19    0.00    0.44
  -2   0 -20  739.74   15.44
  -2   0 -20  737.97   15.33
   2   0  20  702.82   14.68
   2   0  20  705.48   15.03
  -2   0 -21   -0.06    0.35
  -2  -1  20  207.60    4.78
  -2  -1  20  205.44    4.81
  -2  -1  19  284.50    6.47
  -2  -1  19  274.93    6.35
   2   1 -19  258.98    6.11
   2   1 -19  268.05    6.14
  -2  -1  18  200.39    4.90
  -2  -1  18  190.12    4.78
   2   1 -18  205.62    5.17
   2   1 -18  213.80    5.17
   2   1 -17 1008.76   20.73
   2   1 -17  965.05   20.14
  -2  -1  16  502.31   10.93
  -2  -1  16  500.25   10.87
   2   1 -16  473.37   10.54
   2   1 -16  512.35   11.10
  -2  -1  15  900.38   18.63
  -2  -1  15  919.87   19.02
   2   1 -15  952.95   19.70
   2   1 -15  912.49   19.11
  -2  -1  14  386.26    8.59
  -2  -1  14  390.98    8.71
   2   1 -14  412.54    9.30
   2   1 -14  424.94    9.39
  -2  -1  13  218.64    5.32
  -2  -1  13  207.45    5.05
   2   1 -13  249.74    5.91
   2   1 -13  233.88    5.73
  -2  -1  12  621.02   13.14
  -2  -1  12  584.11   12.40
   2   1 -12  581.75   12.88
  -2  -1  11 1737.87   34.76
  -2  -1  11 1809.92   36.17
   2   1 -11 1797.81   36.06
   2   1 -11 1855.69   37.09
   2   1 -10  608.92   12.82
   2   1 -10  649.08   13.70
  -2  -1   9  956.79   19.55
  -2  -1   9  994.29   20.32
   2   1  -9  989.56   20.26
   2   1  -9 1004.62   20.49
   2   1  -8  199.45    4.87
   2   1  -8  204.20    4.87
  -2  -1   7 2133.87   42.29
  -2  -1   7 2043.21   40.55
   2   1  -7 1972.93   39.22
   2   1  -7 2085.14   41.40
  -2  -1   6   61.13    1.95
  -2  -1   6   61.95    1.98
   2   1  -6  164.54    4.05
   2   1  -6  168.03    4.10
  -2  -1   5 2778.81   54.75
  -2  -1   5 2922.63   57.53
   2   1  -5 2646.52   52.18
   2   1  -5 2691.70   53.04
  -2  -1   4 4754.40   92.96
  -2  -1   4 4804.60   93.97
   2   1  -4 4807.55   94.00
   2   1  -4 4866.61   95.15
  -2  -1   3 1895.56   37.53
  -2  -1   3 1957.28   38.74
   2   1  -3 1790.13   35.50
   2   1  -3 1892.01   37.47
  -2  -1   2 2218.33   43.79
  -2  -1   2 2212.71   43.68
   2   1  -2 2027.26   40.07
   2   1  -2 2048.82   40.49
  -2  -1   1 4884.33   95.41
  -2  -1   1 4813.46   94.02
   2   1  -1 4860.71   94.94
   2   1  -1 4990.64   97.45
  -2  -1   0 2418.54   47.60
  -2  -1   0 2392.26   47.10
   2   1   0 2414.41   47.54
   2   1   0 2416.77   47.60
  -2  -1  -1 5377.49  104.95
  -2  -1  -1 5389.30  105.16
   2   1   1 5271.18  102.91
   2   1   1 5268.23  102.82
  -2  -1  -2 2096.66   41.37
  -2  -1  -2 2073.63   40.93
   2   1   2 2184.66   43.08
   2   1   2 2169.30   42.79
  -2  -1  -3 1879.61   37.18
  -2  -1  -3 1823.21   36.09
   2   1   3 1852.44   36.65
   2   1   3 1930.70   38.18
  -2  -1  -4 4987.69   97.45
  -2  -1  -4 5099.90   99.58
   2   1   4 4801.65   93.85
   2   1   4 4937.49   96.48
  -2  -1  -5 2683.13   52.77
  -2  -1  -5 2642.97   52.00
   2   1   5 2775.56   54.60
   2   1   5 2736.88   53.83
  -2  -1  -6  159.85    3.84
  -2  -1  -6  161.59    3.87
   2   1   6   60.30    1.86
   2   1   6   59.59    1.86
  -2  -1  -7 1974.40   39.13
  -2  -1  -7 2019.29   39.95
   2   1   7 2041.14   40.40
   2   1   7 1967.02   39.01
  -2  -1  -8  199.95    4.67
  -2  -1  -8  197.44    4.64
   2   1   8  229.45    5.35
   2   1   8  234.29    5.35
  -2  -1  -9  945.27   19.22
  -2  -1  -9  989.86   20.02
   2   1   9  972.73   19.73
   2   1   9  915.15   18.78
  -2  -1 -10  612.76   12.73
  -2  -1 -10  587.06   12.31
   2   1  10  693.08   14.56
   2   1  10  738.56   15.24
  -2  -1 -11 1699.48   33.99
  -2  -1 -11 1784.82   35.53
   2   1  11 1748.50   34.88
   2   1  11 1641.89   33.02
  -2  -1 -12  563.44   11.93
   2   1  12  584.41   12.26
   2   1  12  556.35   11.96
  -2  -1 -13  240.91    5.61
  -2  -1 -13  244.48    5.61
   2   1  13  208.16    5.14
   2   1  13  213.24    5.02
  -2  -1 -14  413.72    9.01
  -2  -1 -14  387.44    8.42
   2   1  14  402.79    8.71
   2   1  14  393.64    8.74
  -2  -1 -15  954.42   19.52
  -2  -1 -15  948.52   19.34
   2   1  15  930.50   18.99
   2   1  15  960.62   19.76
  -2  -1 -16  492.86   10.42
  -2  -1 -16  517.08   10.93
   2   1  16  502.90   10.66
   2   1  16  507.63   10.90
  -2  -1 -17  964.46   19.58
  -2  -1 -17 1013.48   20.58
   2   1  17 1078.16   21.85
   2   1  17 1066.34   21.70
  -2  -1 -18  211.26    4.75
  -2  -1 -18  206.86    4.67
   2   1  18  195.14    4.46
   2   1  18  199.89    4.52
  -2  -2  23  414.02    9.12
  -2  -2  23  398.66    8.86
   2   2 -23  399.84    8.80
   2   2 -23  399.25    8.80
  -2  -2  22  440.00    9.89
  -2  -2  22  413.13    9.39
   2   2 -22  442.66    9.92
   2   2 -22  428.78    9.75
  -2  -2  21  241.74    6.17
  -2  -2  21  243.92    6.14
   2   2 -21  251.75    6.47
   2   2 -21  245.84    6.20
  -2  -2  20  473.37   10.72
  -2  -2  20  452.41   10.42
   2   2 -20  477.80   10.84
   2   2 -20  445.32   10.51
  -2  -2  19  886.21   18.90
  -2  -2  19  915.15   19.40
   2   2 -19  925.19   19.99
   2   2 -19  922.53   19.58
  -2  -2  18  205.50    5.49
  -2  -2  18  217.28    5.73
   2   2 -18  186.99    5.40
   2   2 -18  198.77    5.40
  -2  -2  17  512.94   11.55
  -2  -2  17  500.54   11.31
   2   2 -17  509.99   11.49
   2   2 -17  482.82   11.22
  -2  -2  16 1060.14   22.18
  -2  -2  16 1111.53   23.18
   2   2 -16 1073.73   22.44
   2   2 -16 1031.79   21.88
  -2  -2  15  981.89   20.61
  -2  -2  15  964.76   20.23
   2   2 -15  955.01   20.35
   2   2 -15  975.69   20.49
  -2  -2  14  420.81    9.60
  -2  -2  14  396.59    9.15
   2   2 -14  408.11    9.57
   2   2 -14  411.06    9.48
  -2  -2  13 2040.26   41.05
  -2  -2  13 2000.10   40.28
   2   2 -13 2022.24   40.90
   2   2 -13 2124.12   42.73
  -2  -2  12  671.52   14.44
  -2  -2  12  652.33   14.03
   2   2 -12  662.96   14.29
   2   2 -12  679.79   14.77
  -2  -2  11 1159.07   23.83
  -2  -2  11 1186.83   24.45
   2   2 -11 1158.77   23.98
   2   2 -11 1160.55   23.92
  -2  -2  10 1029.14   21.32
  -2  -2  10 1030.61   21.29
   2   2 -10 1030.61   21.32
   2   2 -10  991.93   20.67
  -2  -2   9 2156.02   43.06
  -2  -2   9 2144.79   42.91
   2   2  -9 2113.20   42.38
   2   2  -9 2151.00   43.03
  -2  -2   8   16.39    1.12
  -2  -2   8   16.30    1.09
   2   2  -8   16.09    1.09
   2   2  -8   13.08    1.12
  -2  -2   7 1948.42   38.95
  -2  -2   7 2013.09   40.25
   2   2  -7 2068.90   41.43
   2   2  -7 2101.68   41.96
  -2  -2   6 1979.72   39.57
  -2  -2   6 1949.89   38.95
   2   2  -6 1971.16   39.45
   2   2  -6 1949.30   38.95
  -2  -2   5 5849.98  114.52
  -2  -2   5 5708.23  111.71
   2   2  -5 5950.38  116.50
   2   2  -5 6112.80  119.63
  -2  -2   4 3540.70   69.72
  -2  -2   4 3525.93   69.40
   2   2  -4 3543.65   69.78
   2   2  -4 3706.07   72.91
  -2  -2   3 5235.74  102.47
  -2  -2   3 5268.23  103.12
  -2  -2   2 1056.30   21.50
  -2  -2   2 1026.18   20.91
   2   2  -2  995.77   20.29
   2   2  -2 1036.22   21.08
  -2  -2   1  688.94   14.32
  -2  -2   1  707.55   14.71
   2   2  -1  709.91   14.74
   2   2  -1  671.82   13.97
  -2  -2   0 1037.70   21.06
  -2  -2   0 1031.50   20.94
   2   2   0 1026.18   20.85
   2   2   0 1014.96   20.61
  -2  -2  -1  684.22   14.17
  -2  -2  -1  701.35   14.53
   2   2   1  684.22   14.17
   2   2   1  684.81   14.17
  -2  -2  -2 1034.75   20.97
  -2  -2  -2 1025.89   20.76
   2   2   2 1003.74   20.32
   2   2   2  993.40   20.14
  -2  -2  -3 5324.33  104.07
  -2  -2  -3 5297.76  103.56
   2   2   3 5365.68  104.86
   2   2   3 5439.50  106.25
  -2  -2  -4 3534.79   69.34
  -2  -2  -4 3664.73   71.94
   2   2   4 3679.49   72.20
   2   2   4 3617.48   70.99
  -2  -2  -5 6003.53  117.27
  -2  -2  -5 5965.15  116.50
   2   2   5 5867.69  114.58
   2   2   5 6127.56  119.66
  -2  -2  -6 1867.50   37.03
  -2  -2  -6 1957.57   38.80
   2   2   6 1961.12   38.89
   2   2   6 1973.52   39.10
  -2  -2  -7 2093.41   41.46
  -2  -2  -7 1970.27   39.04
   2   2   7 2026.38   40.16
   2   2   7 2008.95   39.78
  -2  -2  -8   16.01    0.92
  -2  -2  -8   14.77    0.89
   2   2   8   16.12    0.92
   2   2   8   18.04    0.94
  -2  -2  -9 2091.64   41.40
  -2  -2  -9 2066.24   40.93
   2   2   9 2170.78   43.03
   2   2   9 2165.17   42.85
  -2  -2 -10 1004.33   20.32
  -2  -2 -10 1008.76   20.44
   2   2  10 1005.81   20.44
   2   2  10 1020.57   20.64
  -2  -2 -11 1145.78   23.12
  -2  -2 -11 1163.20   23.42
   2   2  11 1140.46   22.97
   2   2  11 1143.71   23.18
  -2  -2 -12  608.62   12.70
  -2  -2 -12  632.54   13.08
  -2  -2 -13 1949.60   38.77
  -2  -2 -13 1992.42   39.54
   2   2  13 2013.68   39.95
   2   2  13 1884.34   37.65
  -2  -2 -14  410.77    8.74
  -2  -2 -14  412.84    8.77
   2   2  14  395.41    8.39
   2   2  14  391.57    8.50
  -2  -2 -15  936.11   18.96
  -2  -2 -15  914.26   18.52
   2   2  15  965.35   19.64
   2   2  15  998.13   20.14
  -2  -2 -16 1044.20   21.17
   2   2  16 1120.09   22.71
   2   2  16 1121.86   22.68
   2   3 -24  300.03    7.62
   2   3 -24  295.89    7.53
  -2  -3  23  188.05    5.46
  -2  -3  23  185.86    5.46
   2   3 -23  168.38    5.08
   2   3 -23  169.42    5.17
  -2  -3  22  619.84   14.23
  -2  -3  22  605.37   13.82
  -2  -3  21  495.82   11.72
  -2  -3  21  491.39   11.72
   2   3 -21  544.84   12.67
   2   3 -21  522.98   12.58
  -2  -3  20 1100.01   23.59
  -2  -3  20 1174.13   24.92
   2   3 -20 1014.67   22.27
   2   3 -20 1064.28   22.83
  -2  -3  19  103.06    3.69
  -2  -3  19  105.28    3.72
   2   3 -19  119.48    4.40
   2   3 -19  109.17    3.87
  -2  -3  18  785.51   17.28
  -2  -3  18  815.93   17.87
   2   3 -18  772.52   17.36
   2   3 -18  802.93   17.63
  -2  -3  17 1208.38   25.48
  -2  -3  17 1220.20   25.69
   2   3 -17 1109.16   23.57
   2   3 -17 1095.28   23.59
  -2  -3  16  912.19   19.67
  -2  -3  16  885.91   19.11
   2   3 -16  865.83   19.05
   2   3 -16  875.87   18.99
  -2  -3  15  893.59   19.25
  -2  -3  15  895.36   19.22
   2   3 -15  920.76   20.05
   2   3 -15  928.14   19.96
  -2  -3  14  467.76   10.87
  -2  -3  14  470.12   10.96
   2   3 -14  587.06   13.26
   2   3 -14  550.45   12.73
  -2  -3  13   58.29    2.45
  -2  -3  13   59.33    2.51
   2   3 -13   48.05    2.39
   2   3 -13   44.44    2.19
  -2  -3  12 1108.28   23.24
  -2  -3  12 1110.64   23.24
   2   3 -12 1299.63   27.02
   2   3 -12 1293.14   27.02
  -2  -3  11 1614.43   32.96
  -2  -3  11 1586.96   32.48
   2   3 -11 1413.33   29.29
   2   3 -11 1416.57   29.21
  -2  -3  10 1951.07   39.51
  -2  -3  10 1933.95   39.10
   2   3 -10 1829.11   37.12
   2   3 -10 1783.05   36.35
  -2  -3   9 1247.07   25.69
  -2  -3   9 1251.50   25.87
   2   3  -9 1231.12   25.46
   2   3  -9 1263.02   26.22
  -2  -3   8 2435.37   48.78
  -2  -3   8 2464.31   49.23
   2   3  -8 2594.54   51.97
   2   3  -8 2617.58   52.30
  -2  -3   7  710.80   15.27
  -2  -3   7  683.04   14.65
   2   3  -7  740.62   15.83
   2   3  -7  717.00   15.47
  -2  -3   6 5451.32  107.17
  -2  -3   6 5371.58  105.54
   2   3  -6 5424.74  106.60
   2   3  -6 5519.24  108.55
  -2  -3   5 5849.98  114.73
  -2  -3   5 5699.37  111.83
   2   3  -5 5566.48  109.41
   2   3  -5 5315.48  104.42
  -2  -3   4 2033.17   40.75
  -2  -3   4 1993.01   39.95
   2   3  -4 1776.55   35.79
   2   3  -4 1755.58   35.47
  -2  -3   3   93.67    2.89
  -2  -3   3   94.76    2.95
   2   3  -3   55.93    2.13
   2   3  -3   58.91    2.27
  -2  -3   2  103.00    3.07
  -2  -3   2  102.85    3.07
   2   3  -2    1.74    0.71
   2   3  -2    2.39    0.62
  -2  -3   1  455.36   10.04
  -2  -3   1  440.30    9.72
   2   3  -1  582.34   12.49
   2   3  -1  589.72   12.67
  -2  -3   0 2883.94   57.11
  -2  -3   0 2775.86   54.96
   2   3   0 2689.93   53.33
   2   3   0 2820.45   55.87
  -2  -3  -1  541.59   11.63
  -2  -3  -1  564.03   12.05
   2   3   1  410.18    9.07
   2   3   1  413.72    9.15
  -2  -3  -2    1.51    0.56
  -2  -3  -2    0.97    0.50
   2   3   2  101.02    2.92
   2   3   2   98.13    2.86
  -2  -3  -3   56.40    1.98
  -2  -3  -3   61.13    2.13
   2   3   3   97.66    2.83
   2   3   3   90.69    2.69
  -2  -3  -4 1776.25   35.50
  -2  -3  -4 1830.89   36.56
   2   3   4 2007.77   39.98
   2   3   4 2072.44   41.22
  -2  -3  -5 5522.19  108.05
  -2  -3  -5 5398.16  105.66
   2   3   5 5773.20  112.92
   2   3   5 5841.12  114.28
  -2  -3  -6 5389.30  105.45
  -2  -3  -6 5463.13  106.93
   2   3   6 5575.34  109.11
   2   3   6 5480.85  107.22
  -2  -3  -7  726.74   15.06
  -2  -3  -7  746.82   15.44
   2   3   7  702.82   14.59
   2   3   7  731.17   15.18
  -2  -3  -8 2551.43   50.44
  -2  -3  -8 2558.22   50.59
   2   3   8 2561.47   50.67
   2   3   8 2596.31   51.29
  -2  -3  -9 1230.53   24.81
  -2  -3  -9 1168.52   23.57
  -2  -3 -10 1937.79   38.54
  -2  -3 -10 1815.23   36.15
   2   3  10 1911.50   38.01
   2   3  10 1865.14   37.06
   2   3  11 1485.38   29.71
   2   3  11 1540.01   30.80
  -2  -3 -12 1355.45   27.20
  -2  -3 -12 1295.20   26.05
   2   3  12 1051.87   21.32
   2   3  12 1030.61   20.85
  -2  -3 -13   48.78    1.62
  -2  -3 -13   48.70    1.59
  -2  -3 -15  864.06   17.54
   2   3  15  891.23   18.19
   2   3  15  913.67   18.55
   2   4 -24   13.08    1.59
   2   4 -24   13.02    1.59
  -2  -4  23  128.16    4.58
   2   4 -23  107.85    4.55
   2   4 -23  119.24    4.87
  -2  -4  22  730.88   16.77
  -2  -4  21   70.67    3.31
  -2  -4  20   85.70    3.63
  -2  -4  19  523.87   12.52
  -2  -4  18   12.70    1.48
   2   4 -18   11.84    1.68
  -2  -4  17  291.67    7.74
   2   4 -17  340.78    9.15
   2   4 -17  342.55    8.89
  -2  -4  16 1910.62   39.30
  -2  -4  16 1888.18   38.95
   2   4 -16 1957.57   40.63
   2   4 -16 1942.81   40.04
  -2  -4  15  379.17    9.39
  -2  -4  15  380.35    9.51
   2   4 -15  372.08    9.36
   2   4 -15  366.77    9.48
  -2  -4  14   12.17    1.30
  -2  -4  14   12.70    1.42
   2   4 -14    7.94    1.30
   2   4 -14    7.21    1.21
  -2  -4  13  541.59   12.49
  -2  -4  13  521.80   12.20
  -2  -4  12  233.73    6.32
  -2  -4  12  231.40    6.38
   2   4 -12  208.57    6.05
   2   4 -12  210.85    5.97
   2   4 -11  120.57    4.02
   2   4 -11  119.07    4.10
  -2  -4  10 3348.75   66.92
  -2  -4  10 3218.82   64.26
   2   4 -10 3404.86   68.16
   2   4 -10 3440.29   68.66
  -2  -4   9 1296.09   26.93
  -2  -4   9 1289.00   26.93
   2   4  -9 1244.41   25.99
   2   4  -9 1219.02   25.66
  -2  -4   8   95.86    3.28
  -2  -4   8   94.38    3.34
   2   4  -8  141.33    4.40
   2   4  -8  146.83    4.40
  -2  -4   7 1073.73   22.62
  -2  -4   7 1058.07   22.21
   2   4  -7 1058.37   22.27
   2   4  -7 1081.11   22.83
  -2  -4   6 2218.92   44.68
  -2  -4   6 2268.82   45.74
   2   4  -6 2336.74   47.13
   2   4  -6 2313.71   46.57
  -2  -4   5  521.51   11.66
  -2  -4   5  539.52   12.08
   2   4  -5  654.69   14.44
   2   4  -5  671.52   14.68
  -2  -4   4 2696.42   53.89
  -2  -4   4 2761.69   55.10
   2   4  -4 2718.57   54.34
   2   4  -4 2731.56   54.69
  -2  -4   3 1179.74   24.42
  -2  -4   3 1192.73   24.72
   2   4  -3 1329.46   27.46
   2   4  -3 1311.15   26.99
  -2  -4   2  565.21   12.46
  -2  -4   2  574.66   12.61
   2   4  -2  555.17   12.26
   2   4  -2  556.94   12.40
  -2  -4   1  414.61    9.48
  -2  -4   1  416.67    9.48
   2   4  -1  558.12   12.28
   2   4  -1  523.28   11.66
  -2  -4   0  349.94    8.15
  -2  -4   0  337.83    7.94
   2   4   0  340.49    8.06
   2   4   0  339.30    7.97
  -2  -4  -1  517.96   11.40
  -2  -4  -1  504.97   11.16
   2   4   1  428.19    9.75
   2   4   1  396.89    9.07
  -2  -4  -2  513.53   11.31
  -2  -4  -2  499.36   10.99
   2   4   2  536.57   11.75
   2   4   2  529.19   11.69
  -2  -4  -3 1326.80   27.05
  -2  -4  -3 1380.25   28.11
   2   4   3 1202.77   24.63
  -2  -4  -4 2688.45   53.42
  -2  -4  -4 2755.48   54.72
   2   4   4 2740.13   54.42
   2   4   4 2846.44   56.49
  -2  -4  -5  639.92   13.64
  -2  -4  -5  667.09   14.20
   2   4   5  535.09   11.63
   2   4   5  553.99   12.02
  -2  -4  -6 2388.13   47.54
  -2  -4  -6 2413.23   48.05
   2   4   6 2253.17   44.95
   2   4   6 2286.25   45.57
  -2  -4  -7 1084.65   22.24
  -2  -4  -7 1100.89   22.53
   2   4   7 1092.63   22.44
   2   4   7 1099.12   22.47
  -2  -4  -8  149.78    3.93
  -2  -4  -8  141.63    3.78
   2   4   8   97.01    2.95
   2   4   8   94.00    2.81
  -2  -4  -9 1294.61   26.22
  -2  -4  -9 1223.45   24.84
   2   4   9 1250.61   25.34
   2   4   9 1307.02   26.55
  -2  -4 -10 3490.50   68.81
  -2  -4 -10 3446.20   67.95
   2   4  10 3177.47   62.81
   2   4  10 3162.71   62.37
  -2  -4 -11  132.27    3.54
  -2  -4 -11  130.26    3.51
   2   4  11  237.34    5.67
   2   4  11  233.70    5.49
  -2  -4 -12  202.73    4.84
  -2  -4 -12  192.98    4.61
   2   4  12  226.32    5.37
   2   4  12  214.75    5.05
  -2  -4 -13  499.65   10.60
  -2  -4 -13  465.99    9.92
   2   4  13  514.42   10.90
   2   4  13  520.62   11.04
   2   4  14   12.05    0.80
   2   4  14   12.43    0.83
  -2  -4 -15  356.14    7.50
  -2  -4 -15  334.28    7.09
   2   4  15  404.86    8.53
   2   4  15  382.71    8.18
   2   5 -24   14.56    1.86
   2   5 -24   15.27    2.10
  -2  -5  23  148.01    5.37
  -2  -5  23  154.39    5.64
   2   5 -23  147.21    5.85
   2   5 -23  139.09    5.29
  -2  -5  22    8.62    1.51
  -2  -5  22   11.46    1.57
   2   5 -22    9.21    1.74
   2   5 -22    8.86    1.57
  -2  -5  21  496.70   12.55
  -2  -5  21  508.22   12.61
   2   5 -21  512.35   12.88
   2   5 -21  542.47   13.88
  -2  -5  20   18.13    1.83
  -2  -5  20   19.17    1.92
   2   5 -20   16.92    1.89
   2   5 -20   15.30    2.01
  -2  -5  19   66.38    3.34
  -2  -5  19   65.50    3.22
   2   5 -19   53.01    3.19
   2   5 -19   55.49    3.07
  -2  -5  18   40.57    2.51
  -2  -5  18   36.44    2.45
   2   5 -18   38.48    2.75
   2   5 -18   34.49    2.48
  -2  -5  17  779.60   17.63
  -2  -5  17  811.79   18.46
   2   5 -17  830.99   19.14
   2   5 -17  868.19   19.55
  -2  -5  16    1.36    0.92
  -2  -5  16   -0.30    0.86
   2   5 -16    0.27    0.92
   2   5 -16    2.45    1.18
  -2  -5  15  976.87   21.50
   2   5 -15  931.98   20.67
   2   5 -15  904.22   20.38
  -2  -5  14   99.16    3.87
   2   5 -14   97.78    4.08
  -2  -5  12   32.28    2.01
   2   5 -12   27.02    2.51
  -2  -5  11 1298.16   27.37
   2   5 -11 1345.70   28.44
   2   5 -11 1416.28   29.94
  -2  -5  10   68.30    2.86
  -2  -5  10   75.66    3.16
  -2  -5   9  569.35   13.02
  -2  -5   9  582.04   13.44
   2   5  -9  594.15   13.58
   2   5  -9  600.06   13.88
  -2  -5   8  393.05    9.51
  -2  -5   8  395.12    9.69
   2   5  -8  384.78    9.60
   2   5  -8  381.24    9.33
  -2  -5   7  352.00    8.80
  -2  -5   7  351.41    8.65
   2   5  -7  572.89   13.05
   2   5  -7  560.78   12.99
  -2  -5   6  205.62    5.79
  -2  -5   6  196.23    5.49
   2   5  -6  196.55    5.52
   2   5  -6  204.00    5.82
  -2  -5   5 3407.81   67.89
  -2  -5   5 3481.64   69.49
   2   5  -5 3195.19   64.02
   2   5  -5 3325.13   66.38
  -2  -5   4   50.11    2.27
  -2  -5   4   50.82    2.33
   2   5  -4   48.70    2.27
   2   5  -4   50.17    2.39
  -2  -5   3  295.30    7.47
  -2  -5   3  304.16    7.56
   2   5  -3  277.59    7.18
   2   5  -3  261.93    6.76
  -2  -5   2   97.83    3.31
  -2  -5   2   95.97    3.31
   2   5  -2   95.29    3.40
   2   5  -2   96.36    3.31
  -2  -5   1 2132.39   43.03
  -2  -5   1 2104.04   42.55
   2   5  -1 1837.38   37.42
   2   5  -1 1877.25   38.30
  -2  -5   0   37.24    1.86
  -2  -5   0   40.10    1.95
   2   5   0   38.63    2.04
   2   5   0   43.14    2.04
  -2  -5  -1 1807.85   36.74
  -2  -5  -1 1784.23   36.23
   2   5   1 2222.16   44.89
   2   5   1 2106.70   42.52
  -2  -5  -2   93.40    3.16
  -2  -5  -2   94.82    3.16
   2   5   2   91.19    3.19
   2   5   2   96.53    3.19
  -2  -5  -3  256.77    6.47
  -2  -5  -3  250.54    6.32
   2   5   3  300.03    7.41
   2   5   3  287.80    7.06
  -2  -5  -4   46.24    2.04
  -2  -5  -4   47.51    2.10
   2   5   4   47.37    2.04
   2   5   4   46.13    2.07
  -2  -5  -5 3304.45   65.56
  -2  -5  -5 3322.17   66.00
   2   5   5 3348.75   66.41
   2   5   5 3437.34   68.27
  -2  -5  -6  201.69    5.26
  -2  -5  -6  211.47    5.46
   2   5   6  214.30    5.58
   2   5   6  205.50    5.32
  -2  -5  -7  586.77   12.76
  -2  -5  -7  543.95   11.93
   2   5   7  351.41    8.30
   2   5   7  344.03    8.03
  -2  -5  -8  390.10    8.89
  -2  -5  -8  393.35    8.95
   2   5   8  408.11    9.54
   2   5   8  380.65    8.83
  -2  -5  -9  600.06   12.96
  -2  -5  -9  594.45   12.88
   2   5   9  564.03   12.23
   2   5   9  539.82   11.90
  -2  -5 -11 1385.57   28.14
  -2  -5 -11 1436.65   29.12
   2   5  11 1297.27   26.34
   2   5  11 1326.80   27.08
  -2  -5 -12   35.11    1.59
  -2  -5 -12   33.66    1.51
   2   5  12   32.45    1.45
   2   5  12   32.13    1.59
  -2  -5 -13  384.19    8.53
  -2  -5 -13  399.84    8.80
   2   5  13  388.62    8.68
   2   5  13  365.88    8.09
  -2  -5 -14   95.12    2.66
  -2  -5 -14   95.06    2.69
   2   5  14   96.36    2.72
   2   5  14   99.90    2.89
  -2  -5 -15  900.38   18.34
  -2  -5 -15  896.25   18.25
   2   5  15  993.40   20.29
   2   5  15  970.07   19.76
  -2  -6  23   48.28    3.28
  -2  -6  23   56.82    3.34
  -2  -6  22  503.79   13.17
  -2  -6  22  494.34   12.67
   2   6 -22  480.46   12.64
   2   6 -22  513.53   13.76
  -2  -6  21  191.59    6.41
  -2  -6  21  201.10    6.76
   2   6 -21  208.87    7.23
   2   6 -21  199.77    6.79
  -2  -6  20   77.10    3.72
  -2  -6  20   75.21    3.81
   2   6 -20   70.73    3.99
   2   6 -20   65.17    3.63
  -2  -6  19  179.22    6.14
  -2  -6  19  177.39    5.91
   2   6 -19  167.05    6.14
   2   6 -19  159.76    5.76
  -2  -6  18    8.42    1.51
  -2  -6  18   13.91    1.65
   2   6 -18    7.50    1.59
   2   6 -18    4.67    1.27
  -2  -6  17  314.20    8.86
  -2  -6  17  326.61    8.89
   2   6 -17  309.48    8.83
   2   6 -17  310.66    9.10
  -2  -6  16 1423.07   30.59
  -2  -6  16 1413.33   30.18
   2   6 -16 1485.97   31.80
   2   6 -16 1395.02   30.33
  -2  -6  15  200.98    6.35
  -2  -6  15  221.01    6.61
   2   6 -15  213.48    6.61
   2   6 -15  236.45    7.29
  -2  -6  14    4.70    1.15
  -2  -6  14    5.05    1.09
   2   6 -14    6.17    1.27
   2   6 -14    5.14    1.27
  -2  -6  13  427.31   10.87
  -2  -6  13  431.14   10.84
   2   6 -13  435.87   11.19
   2   6 -13  446.50   11.16
  -2  -6  12  219.97    6.61
  -2  -6  12  225.91    6.56
   2   6 -12  157.07    5.20
   2   6 -12  143.64    5.11
  -2  -6  11  431.73   10.84
  -2  -6  11  455.65   11.13
   2   6 -11  438.53   10.87
   2   6 -11  424.94   10.84
  -2  -6  10 2271.48   46.48
  -2  -6  10 2237.52   45.95
   2   6 -10 2119.99   43.85
   2   6 -10 2169.90   44.56
  -2  -6   9  362.93    9.30
   2   6  -9  246.96    6.94
  -2  -6   7  169.21    5.20
  -2  -6   6 1428.39   29.86
   2   6  -6 1521.70   31.92
  -2  -6   5  766.61   16.92
  -2  -6   5  800.87   18.16
   2   6  -5  674.47   15.18
   2   6  -5  667.98   15.21
  -2  -6   4 1689.14   34.82
  -2  -6   4 1631.26   33.84
   2   6  -4 1523.77   31.69
   2   6  -4 1539.13   32.13
  -2  -6   3  481.05   11.25
  -2  -6   3  472.19   11.19
   2   6  -3  546.31   12.58
   2   6  -3  535.98   12.52
  -2  -6   2 1842.11   37.83
  -2  -6   2 1897.03   38.77
   2   6  -2 1626.54   33.72
   2   6  -2 1632.74   33.69
  -2  -6   1 1364.90   28.38
  -2  -6   1 1334.48   27.91
   2   6  -1 1245.59   26.16
   2   6  -1 1264.20   26.64
  -2  -6   0 1324.44   27.67
  -2  -6   0 1364.01   28.32
   2   6   0 1328.57   27.73
   2   6   0 1351.90   28.32
  -2  -6  -1 1253.86   26.16
  -2  -6  -1 1272.76   26.64
   2   6   1 1346.88   28.17
   2   6   1 1323.55   27.58
  -2  -6  -2 1604.39   33.02
  -2  -6  -2 1611.18   33.07
   2   6   2 1813.46   37.06
   2   6   2 1821.44   37.33
  -2  -6  -3  554.29   12.55
  -2  -6  -3  546.61   12.34
   2   6   3  486.07   11.19
   2   6   3  486.37   11.34
  -2  -6  -4 1423.66   29.35
  -2  -6  -4 1421.30   29.38
   2   6   4 1542.08   31.83
   2   6   4 1525.84   31.39
  -2  -6  -5  691.01   15.18
  -2  -6  -5  666.21   14.62
   2   6   5  728.22   15.98
   2   6   5  724.09   15.74
  -2  -6  -6 1480.06   30.42
  -2  -6  -6 1506.94   31.01
   2   6   6 1407.72   29.15
   2   6   6 1390.59   28.67
  -2  -6  -7  141.24    4.19
  -2  -6  -7  137.64    4.13
   2   6   7  173.64    4.87
   2   6   7  165.52    4.84
  -2  -6  -8  466.29   10.63
  -2  -6  -8  450.63   10.34
   2   6   8  511.47   11.52
   2   6   8  517.67   11.78
  -2  -6  -9  244.60    6.23
  -2  -6  -9  258.60    6.53
   2   6   9  368.83    8.83
   2   6   9  377.99    8.83
  -2  -6 -10 2112.02   42.55
  -2  -6 -10 2157.49   43.41
   2   6  10 2275.02   45.83
   2   6  10 2242.54   45.03
  -2  -6 -11  426.42    9.72
  -2  -6 -11  421.69    9.63
   2   6  11  463.33   10.39
   2   6  11  440.59   10.16
  -2  -6 -12  154.59    4.28
  -2  -6 -12  151.82    4.22
  -2  -6 -13  438.53    9.77
  -2  -6 -13  415.79    9.39
   2   6  13  402.79    9.07
   2   6  13  415.79    9.54
  -2  -6 -14    6.88    0.77
  -2  -6 -14    7.80    0.83
   2   6  14    4.72    0.65
   2   6  14    3.72    0.77
  -2  -6 -15  212.94    5.14
  -2  -6 -15  208.87    5.02
   2   6  15  226.71    5.61
   2   6  15  219.06    5.26
  -2  -6 -16 1379.07   27.76
  -2  -6 -16 1432.52   28.85
   2   6  16 1401.22   28.38
   2   6  16 1392.36   28.08
  -2  -7  23   86.26    4.34
  -2  -7  23   80.38    4.34
   2   7 -23   93.35    4.61
   2   7 -23   88.18    4.90
  -2  -7  22  202.08    7.12
  -2  -7  22  194.25    6.70
   2   7 -22  209.05    7.56
   2   7 -22  213.21    7.35
  -2  -7  21  445.02   12.11
  -2  -7  21  435.57   11.63
   2   7 -21  419.04   11.93
   2   7 -21  442.96   12.05
  -2  -7  20  366.77   10.10
  -2  -7  20  371.49   10.48
   2   7 -20  447.09   12.31
   2   7 -20  453.00   12.14
  -2  -7  19   55.25    3.16
  -2  -7  19   49.52    3.25
  -2  -7  18  953.83   21.56
  -2  -7  18  983.07   22.38
   2   7 -18  898.32   21.11
   2   7 -18  914.85   21.11
  -2  -7  17  525.35   13.05
  -2  -7  17  510.58   13.05
   2   7 -17  590.31   14.88
   2   7 -17  596.22   14.74
  -2  -7  16 1018.80   22.97
  -2  -7  16 1013.78   22.59
   2   7 -16  992.81   22.74
   2   7 -16  995.77   22.47
  -2  -7  15  440.89   11.55
  -2  -7  15  416.08   10.78
   2   7 -15  477.51   12.17
   2   7 -15  476.62   12.40
   2   7 -14  819.47   19.14
   2   7 -14  869.97   19.84
  -2  -7  13  123.20    4.70
  -2  -7  13  127.63    4.70
   2   7 -13  146.35    5.23
   2   7 -13  150.16    5.52
  -2  -7  12  491.09   12.11
  -2  -7  12  466.58   12.11
   2   7 -12  495.23   12.28
   2   7 -12  508.81   12.82
  -2  -7  11  954.42   21.35
  -2  -7  11  890.93   19.90
   2   7 -11  969.19   21.82
   2   7 -11  965.05   21.44
  -2  -7  10  882.37   19.84
  -2  -7  10  893.30   19.87
   2   7 -10  991.34   21.91
   2   7 -10 1024.11   22.83
  -2  -7   9  471.90   11.55
  -2  -7   9  484.59   12.43
   2   7  -9  507.63   12.61
   2   7  -9  504.67   12.31
  -2  -7   8 1367.85   29.00
  -2  -7   8 1340.09   28.73
   2   7  -8 1338.61   28.56
   2   7  -8 1380.55   29.65
  -2  -7   7  664.73   15.27
  -2  -7   7  666.21   15.50
   2   7  -7  553.70   13.17
   2   7  -7  566.98   13.67
  -2  -7   6 1702.13   35.64
  -2  -7   6 1649.27   34.34
   2   7  -6 1614.43   33.81
   2   7  -6 1599.37   33.75
  -2  -7   5 1757.95   36.44
  -2  -7   5 1780.98   37.09
   2   7  -5 1767.99   36.71
   2   7  -5 1817.01   37.92
  -2  -7   4 2568.56   52.36
   2   7  -4 2608.13   52.95
  -2  -7   1 1800.77   37.15
   2   7  -1 1959.93   40.40
  -2  -7   0 1528.20   31.80
  -2  -7   0 1529.38   32.22
   2   7   0 1516.98   31.75
  -2  -7  -1 1985.33   40.75
  -2  -7  -1 2003.34   40.96
   2   7   1 1657.25   34.28
   2   7   1 1747.91   36.20
  -2  -7  -2 1143.12   24.24
  -2  -7  -2 1150.21   24.51
   2   7   2 1337.14   28.05
   2   7   2 1256.22   26.64
  -2  -7  -3   20.32    1.59
  -2  -7  -3   21.14    1.59
   2   7   3   11.87    1.24
   2   7   3   13.70    1.39
  -2  -7  -4 2584.21   52.18
  -2  -7  -4 2658.03   53.57
   2   7   4 2747.81   55.52
   2   7   4 2710.60   54.66
  -2  -7  -5 1730.19   35.55
  -2  -7  -5 1702.13   34.99
   2   7   5 1679.40   34.64
   2   7   5 1661.68   34.43
  -2  -7  -6 1545.92   31.98
  -2  -7  -6 1602.62   33.04
   2   7   6 1661.38   34.26
   2   7   6 1647.80   34.14
  -2  -7  -7  525.64   12.11
  -2  -7  -7  555.47   12.64
   2   7   7  661.19   14.77
   2   7   7  648.19   14.65
  -2  -7  -8 1337.14   27.88
  -2  -7  -8 1379.07   28.64
   2   7   8 1390.59   29.09
   2   7   8 1366.08   28.41
  -2  -7  -9  494.04   11.40
   2   7   9  468.06   10.87
   2   7   9  477.51   11.28
  -2  -7 -10  966.24   20.55
  -2  -7 -10 1036.52   21.91
  -2  -7 -11  973.62   20.64
  -2  -7 -11  956.19   20.32
   2   7  11  917.51   19.76
   2   7  11  922.23   19.61
  -2  -7 -12  491.39   11.19
  -2  -7 -12  489.32   11.16
   2   7  12  483.41   11.25
   2   7  12  475.44   10.81
  -2  -7 -13  140.12    4.13
  -2  -7 -13  143.87    4.19
   2   7  13  118.12    3.63
   2   7  13  120.78    3.96
  -2  -7 -14  875.28   18.49
  -2  -7 -14  858.45   18.19
   2   7  14  883.55   18.60
   2   7  14  884.44   18.96
  -2  -7 -15  464.81   10.42
  -2  -7 -15  479.28   10.66
   2   7  15  440.59   10.19
   2   7  15  430.55    9.66
  -2  -7 -16  963.87   19.93
  -2  -7 -16 1017.91   21.06
   2   7  16  990.45   20.41
   2   7  16 1015.55   21.20
  -2  -7 -17  538.63   11.40
  -2  -7 -17  529.78   11.16
   2   7  17  521.80   11.04
   2   7  17  541.00   11.63
  -2  -8  22  307.12    9.27
  -2  -8  22  323.95   10.04
   2   8 -22  295.60    9.66
   2   8 -22  275.84    8.92
  -2  -8  21  388.03   10.75
  -2  -8  21  385.67   11.04
   2   8 -21  364.41   10.69
   2   8 -21  374.15   11.25
  -2  -8  20  245.52    8.00
  -2  -8  20  258.30    8.03
   2   8 -20  247.32    8.09
   2   8 -20  253.52    8.45
  -2  -8  19  324.24    9.57
  -2  -8  19  330.45    9.45
   2   8 -19  300.62    9.15
   2   8 -19  299.44    9.36
  -2  -8  18  136.90    5.29
  -2  -8  18  142.28    5.61
   2   8 -18  151.20    5.88
   2   8 -18  141.60    5.85
  -2  -8  17  822.72   19.46
  -2  -8  17  850.18   19.64
   2   8 -17  896.25   21.17
   2   8 -17  926.07   21.44
  -2  -8  16  889.46   20.64
  -2  -8  16  865.54   19.84
   2   8 -16  871.74   20.61
   2   8 -16  886.80   20.58
  -2  -8  15  669.16   16.27
  -2  -8  15  672.11   16.01
   2   8 -15  656.17   16.24
   2   8 -15  641.70   15.68
  -2  -8  14  275.37    8.27
  -2  -8  14  274.81    8.00
   2   8 -14  265.24    7.97
  -2  -8  13  594.15   14.62
  -2  -8  13  620.73   14.88
   2   8 -13  659.41   15.86
   2   8 -13  644.06   15.80
   2   8 -12  782.26   18.43
   2   8 -12  772.52   17.98
  -2  -8  11 1281.62   27.76
  -2  -8  11 1240.57   27.17
   2   8 -11 1299.34   28.20
   2   8 -11 1256.22   27.67
  -2  -8  10  939.66   21.26
  -2  -8  10  942.91   21.03
   2   8 -10  894.48   20.55
   2   8 -10  861.70   19.58
  -2  -8   9  900.68   20.14
  -2  -8   9  875.28   20.67
   2   8  -9  952.65   21.38
   2   8  -9  975.39   22.06
  -2  -8   8   77.13    3.63
  -2  -8   8   76.37    3.37
   2   8  -8   80.94    3.75
   2   8  -8   83.13    3.66
  -2  -8   7 1381.73   29.41
  -2  -8   7 1390.29   29.88
   2   8  -7 1334.78   28.67
   2   8  -7 1372.87   29.74
  -2  -8   6 1134.26   24.86
  -2  -8   6 1100.01   23.89
   2   8  -6 1115.66   24.39
   2   8  -6 1130.42   24.98
  -2  -8   5 1185.94   25.54
  -2  -8   5 1209.27   26.25
   2   8  -5 1213.70   26.49
   2   8  -5 1150.51   24.98
  -2  -8   4  867.60   19.55
  -2  -8   4  876.46   19.49
   2   8  -4  898.02   20.26
   2   8  -4  898.91   20.02
  -2  -8   3  974.50   21.38
  -2  -8   3 1007.28   22.68
   2   8  -3 1100.01   23.89
   2   8  -3 1114.48   24.45
  -2  -8   2  213.36    6.35
  -2  -8   2  205.68    6.11
   2   8  -2  275.52    7.62
   2   8  -2  281.78    7.97
  -2  -8   1 2006.00   41.46
  -2  -8   1 2088.69   42.94
   2   8  -1 1920.95   39.98
   2   8  -1 1912.98   39.60
  -2  -8   0 2657.44   53.98
  -2  -8   0 2554.68   52.09
   2   8   0 2593.95   52.98
   2   8   0 2574.76   52.42
  -2  -8  -1 1908.55   39.42
  -2  -8  -1 1898.22   39.30
   2   8   1 1941.33   40.31
   2   8   1 1993.60   41.08
  -2  -8  -2  261.76    7.23
   2   8   2  219.53    6.32
   2   8   3  918.10   20.14
   2   8   5 1170.88   25.25
  -2  -8  -6 1078.75   23.09
  -2  -8  -7 1324.73   27.88
  -2  -8  -7 1339.20   28.26
   2   8   7 1409.19   29.83
   2   8   7 1357.51   28.67
  -2  -8  -8   74.30    3.13
  -2  -8  -8   82.04    3.22
   2   8   8   76.34    3.10
   2   8   8   75.57    3.25
  -2  -8  -9  934.34   20.23
  -2  -8  -9  919.28   19.99
   2   8   9  887.39   19.34
   2   8   9  878.23   19.37
  -2  -8 -10  816.81   17.95
  -2  -8 -10  854.32   18.63
   2   8  10  937.30   20.49
   2   8  10  933.16   20.23
  -2  -8 -11 1263.61   26.55
  -2  -8 -11 1207.50   25.51
   2   8  11 1273.35   27.05
   2   8  11 1285.16   26.96
  -2  -8 -12  796.73   17.42
  -2  -8 -12  812.68   17.78
   2   8  12  667.39   15.24
   2   8  12  652.62   14.59
  -2  -8 -13  653.80   14.56
  -2  -8 -13  630.18   14.12
   2   8  13  621.91   13.91
   2   8  13  605.96   13.97
  -2  -8 -14  263.59    6.79
  -2  -8 -14  258.18    6.70
   2   8  14  275.96    7.00
   2   8  14  277.62    7.41
  -2  -8 -15  645.24   14.17
  -2  -8 -15  624.57   13.88
   2   8  15  639.92   14.03
   2   8  15  675.07   15.18
  -2  -8 -16  887.09   18.87
  -2  -8 -16  873.51   18.49
   2   8  16  881.19   19.05
   2   8  16  883.85   18.66
  -2  -8 -17  885.32   18.57
  -2  -8 -17  902.74   18.84
   2   8  17  849.89   17.78
   2   8  17  852.25   18.22
  -2  -8 -18  148.24    3.63
  -2  -8 -18  148.63    3.72
   2   8  18  145.05    3.60
   2   8  18  139.41    3.72
  -2  -9  21  438.82   12.34
   2   9 -21  375.63   11.40
  -2  -9  20   95.00    5.14
  -2  -9  19   15.77    1.98
   2   9 -19    8.98    1.74
   2   9 -19    6.35    1.65
  -2  -9  18  115.20    5.11
  -2  -9  18  123.64    5.02
   2   9 -18  120.34    5.46
   2   9 -18  127.22    5.46
  -2  -9  17  291.76    8.98
  -2  -9  17  267.13    8.09
   2   9 -17  259.16    8.24
   2   9 -17  266.96    8.65
  -2  -9  16  544.25   13.73
  -2  -9  16  566.39   14.53
   2   9 -16  563.74   14.41
   2   9 -16  553.70   14.47
  -2  -9  15  703.41   16.80
  -2  -9  15  731.76   17.72
   2   9 -15  746.23   17.95
   2   9 -15  708.43   17.51
  -2  -9  14  438.23   11.43
  -2  -9  14  427.31   11.55
   2   9 -14  407.22   11.66
  -2  -9  13  138.44    5.37
  -2  -9  13  122.91    4.78
   2   9 -13  155.12    5.73
   2   9 -13  150.25    5.82
  -2  -9  12  386.55   10.60
   2   9 -12  310.07    8.98
   2   9 -12  328.08    9.57
  -2  -9  11 1338.32   29.24
  -2  -9  11 1331.82   28.88
   2   9 -11 1391.18   30.56
   2   9 -11 1419.23   30.77
  -2  -9  10  283.61    8.30
  -2  -9  10  294.98    8.39
   2   9 -10  278.41    8.21
   2   9 -10  274.28    8.36
  -2  -9   9  196.70    6.29
  -2  -9   9  215.81    7.15
   2   9  -9  197.79    6.70
   2   9  -9  202.61    6.59
  -2  -9   8  354.96    9.51
  -2  -9   8  358.20    9.92
   2   9  -8  391.57   10.39
   2   9  -8  400.14   10.84
  -2  -9   7  546.61   13.61
  -2  -9   7  533.02   13.02
   2   9  -7  444.43   11.72
   2   9  -7  451.82   11.58
  -2  -9   6  167.76    5.55
  -2  -9   6  164.57    5.73
   2   9  -6  205.03    6.50
   2   9  -6  193.93    6.50
  -2  -9   5  861.40   19.73
  -2  -9   5  841.62   18.99
   2   9  -5  880.89   19.96
   2   9  -5  900.38   20.64
  -2  -9   4  613.94   15.09
  -2  -9   4  622.80   14.68
   2   9  -4  733.54   17.33
   2   9  -4  729.70   16.95
  -2  -9   3  248.35    7.35
  -2  -9   3  250.54    7.23
   2   9  -3  227.18    6.82
   2   9  -3  230.31    7.15
  -2  -9   2  424.35   10.90
  -2  -9   2  410.18   10.45
   2   9  -2  421.99   10.78
   2   9  -2  419.04   10.96
  -2  -9   1 1978.83   41.08
  -2  -9   1 1946.35   40.63
   2   9  -1 1937.20   40.28
   2   9  -1 1960.82   41.08
  -2  -9   0 1914.46   39.78
  -2  -9   0 1850.38   38.71
   2   9   0 1817.89   37.95
   2   9   0 1857.17   39.04
  -2  -9  -1 1964.66   40.87
  -2  -9  -1 1994.78   41.28
   2   9   1 1974.11   41.28
   2   9   1 1959.93   40.72
  -2  -9  -2  401.91   10.19
  -2  -9  -2  408.41   10.42
   2   9   2  414.61   10.78
   2   9   2  404.86   10.31
  -2  -9  -3  224.96    6.67
  -2  -9  -3  228.68    6.64
   2   9   3  256.97    7.26
   2   9   3  251.45    7.44
  -2  -9  -4  715.23   16.30
  -2  -9  -4  713.75   16.39
   2   9   4  624.86   14.62
   2   9   4  624.57   14.91
  -2  -9  -5  863.47   19.28
  -2  -9  -5  880.30   19.52
   2   9   5  892.70   20.14
   2   9   5  859.04   19.19
  -2  -9  -6  197.85    5.97
  -2  -9  -6  210.76    6.32
   2   9   6  180.22    5.88
   2   9   6  167.32    5.43
  -2  -9  -7  412.24   10.25
  -2  -9  -7  417.26   10.42
   2   9   7  515.01   12.61
   2   9   7  512.94   12.31
  -2  -9  -8  374.45    9.60
  -2  -9  -8  377.99    9.60
   2   9   8  347.28    8.98
  -2  -9  -9  191.21    5.91
   2   9   9  206.92    6.11
   2   9  11 1350.72   28.91
  -2  -9 -12  308.59    8.09
  -2  -9 -12  315.68    8.27
   2   9  12  390.10   10.04
  -2  -9 -13  151.43    4.84
  -2  -9 -13  150.96    4.81
   2   9  13  129.96    4.67
   2   9  13  127.36    4.25
  -2  -9 -14  422.58   10.28
  -2  -9 -14  421.10   10.19
   2   9  14  435.57   10.93
   2   9  14  447.98   10.69
   2   9  15  719.07   15.86
   2   9  15  740.03   16.89
  -2  -9 -16  565.80   12.93
  -2  -9 -16  542.18   12.31
   2   9  16  584.41   13.73
   2   9  16  587.95   13.20
  -2  -9 -17  254.91    6.50
  -2  -9 -17  262.05    6.79
   2   9  17  273.16    7.32
   2   9  17  277.35    6.91
  -2  -9 -18  126.39    3.75
  -2  -9 -18  128.10    3.69
   2   9  18  120.34    3.51
   2   9  18  114.61    3.78
  -2  -9 -19    9.77    0.62
  -2 -10  20  312.43    9.75
  -2 -10  20  323.65    9.66
   2  10 -20  299.44    9.69
   2  10 -20  320.41    9.95
  -2 -10  19   -0.24    1.18
  -2 -10  19   -0.59    0.97
   2  10 -19    0.00    1.27
   2  10 -19    0.32    1.21
  -2 -10  18  178.90    6.70
  -2 -10  18  172.63    6.23
   2  10 -18  146.18    6.23
   2  10 -18  155.65    6.23
  -2 -10  17    2.72    1.33
   2  10 -17    3.13    1.33
  -2 -10  15    4.16    1.21
   2  10 -15    3.90    1.36
   2  10 -15    1.89    1.18
  -2 -10  14  398.07   11.16
  -2 -10  14  392.16   10.69
   2  10 -14  412.84   11.69
  -2 -10  13   45.12    2.89
  -2 -10  13   44.44    3.22
   2  10 -13   43.68    3.22
   2  10 -13   50.38    3.34
  -2 -10  12 1406.24   30.92
  -2 -10  12 1350.43   29.41
   2  10 -12 1431.34   31.33
   2  10 -12 1351.61   30.06
  -2 -10  11    6.59    1.48
  -2 -10  11    4.34    1.18
   2  10 -11    5.76    1.33
   2  10 -11    6.91    1.57
  -2 -10  10  405.45   11.01
  -2 -10  10  404.57   10.72
   2  10 -10  416.67   11.19
   2  10 -10  394.53   11.07
  -2 -10   9   42.91    2.92
  -2 -10   9   49.97    2.89
   2  10  -9   51.32    3.07
   2  10  -9   43.62    3.10
  -2 -10   8   47.69    2.81
  -2 -10   8   39.30    2.78
   2  10  -8   40.55    2.98
   2  10  -8   33.55    2.54
   2  10  -7   35.32    2.54
   2  10  -7   36.50    2.75
  -2 -10   6 1262.43   27.43
   2  10  -6 1199.82   26.43
   2  10  -6 1231.71   27.40
  -2 -10   5   80.80    3.63
  -2 -10   5   88.56    4.05
   2  10  -5   84.66    4.08
   2  10  -5   87.29    3.93
  -2 -10   4  185.57    6.02
  -2 -10   4  191.50    6.35
   2  10  -4  169.48    6.02
   2  10  -4  161.15    5.58
  -2 -10   3   37.62    2.63
  -2 -10   3   43.14    2.60
   2  10  -3   47.10    2.78
   2  10  -3   40.49    2.75
  -2 -10   2   14.32    1.71
  -2 -10   2   17.92    1.71
   2  10  -2   19.58    2.07
   2  10  -2   16.15    1.71
  -2 -10   1   61.48    3.22
  -2 -10   1   66.47    3.25
   2  10  -1   67.60    3.28
   2  10  -1   64.97    3.43
  -2 -10   0 3658.82   74.03
  -2 -10   0 3685.40   74.33
   2  10   0 3561.37   72.05
   2  10   0 3620.43   73.53
  -2 -10  -1   67.54    3.34
  -2 -10  -1   68.54    3.25
   2  10   1   60.66    3.07
   2  10   1   65.29    3.40
  -2 -10  -2   18.43    1.92
  -2 -10  -2   18.57    1.77
   2  10   2   15.33    1.62
   2  10   2   13.61    1.77
  -2 -10  -3   42.17    2.63
  -2 -10  -3   45.24    2.57
   2  10   3   43.14    2.78
   2  10   3   42.61    2.54
  -2 -10  -4  161.27    5.35
  -2 -10  -4  174.38    5.73
   2  10   4  187.19    6.23
   2  10   4  194.90    6.14
  -2 -10  -5   89.86    3.87
  -2 -10  -5   91.13    3.78
   2  10   5   86.73    4.02
  -2 -10  -6 1202.48   26.13
  -2 -10  -6 1166.16   25.28
   2  10   6 1247.96   26.96
   2  10   6 1271.88   27.76
  -2 -10  -7   30.27    2.30
   2  10   7   35.17    2.60
   2  10   7   37.30    2.39
  -2 -10  -8   34.28    2.24
  -2 -10  -8   38.80    2.45
   2  10   8   47.84    2.86
   2  10   8   43.29    2.51
  -2 -10  -9   45.54    2.57
  -2 -10  -9   48.46    2.69
   2  10   9   51.09    3.01
   2  10   9   57.64    2.89
  -2 -10 -10  394.82   10.07
  -2 -10 -10  397.77   10.25
   2  10  10  403.09   10.69
   2  10  10  398.07   10.19
  -2 -10 -11    6.05    1.18
  -2 -10 -11    5.99    1.15
   2  10  11    4.02    1.24
   2  10  11    5.35    1.12
  -2 -10 -12 1372.28   29.21
  -2 -10 -12 1452.60   30.80
   2  10  12 1375.23   29.21
   2  10  12 1394.43   30.15
  -2 -10 -13   53.15    2.78
  -2 -10 -13   45.42    2.54
   2  10  13   51.18    2.63
  -2 -10 -15    2.81    1.00
  -2 -10 -15    3.10    0.92
   2  10  15    3.96    1.21
   2  10  16  152.17    4.81
   2  10  16  154.83    5.32
  -2 -10 -17    2.89    0.80
  -2 -10 -17    3.40    0.92
   2  10  17    2.51    1.09
   2  10  17    2.83    0.77
  -2 -10 -18  158.55    4.84
  -2 -10 -18  171.72    4.96
   2  10  18  170.98    4.90
   2  10  18  175.77    5.55
  -2 -10 -19    2.01    0.62
  -2 -10 -19    1.59    0.59
  -2 -11  19   38.66    3.31
  -2 -11  19   44.89    3.22
   2  11 -19   38.92    3.34
   2  11 -19   43.20    3.48
  -2 -11  18   91.99    4.43
  -2 -11  18   82.33    4.58
   2  11 -18  107.28    5.11
   2  11 -18   98.66    5.11
  -2 -11  17  310.96    9.30
  -2 -11  17  300.62    9.42
   2  11 -17  267.16    8.65
   2  11 -17  250.71    8.50
  -2 -11  16   82.66    4.46
  -2 -11  16   80.59    4.05
   2  11 -16   88.21    4.52
   2  11 -16   88.27    4.70
  -2 -11  15  415.49   11.66
  -2 -11  15  404.27   11.07
   2  11 -15  402.20   11.43
   2  11 -15  417.56   11.90
  -2 -11  14  225.73    7.71
  -2 -11  14  231.16    7.47
   2  11 -14  230.34    7.88
  -2 -11  13   62.99    3.72
   2  11 -13   54.13    3.37
  -2 -11  11 1074.02   24.10
   2  11 -11  986.02   23.80
   2  11 -11 1007.87   23.48
  -2 -11  10  193.78    6.76
  -2 -11  10  203.44    6.70
   2  11 -10  166.29    6.26
   2  11 -10  163.27    6.02
  -2 -11   9  627.52   15.68
  -2 -11   9  609.51   14.97
   2  11  -9  605.67   15.12
   2  11  -9  613.05   15.56
  -2 -11   8  521.80   13.47
  -2 -11   8  512.65   12.96
   2  11  -8  505.56   13.02
   2  11  -8  502.02   13.29
  -2 -11   7  266.45    7.97
  -2 -11   7  246.70    7.80
   2  11  -7  314.50    9.45
   2  11  -7  306.23    8.95
  -2 -11   6  424.65   11.43
  -2 -11   6  437.35   11.40
   2  11  -6  452.70   12.23
   2  11  -6  419.63   11.25
  -2 -11   5  593.56   14.50
  -2 -11   5  597.40   14.82
   2  11  -5  528.89   13.44
   2  11  -5  526.53   13.67
  -2 -11   4  238.75    7.26
  -2 -11   4  246.31    7.65
   2  11  -4  318.34    9.10
   2  11  -4  330.45    9.66
  -2 -11   3  162.15    5.79
  -2 -11   3  159.38    5.58
   2  11  -3  144.14    5.61
   2  11  -3  150.37    5.49
  -2 -11   2  498.18   12.52
  -2 -11   2  496.41   12.67
   2  11  -2  515.31   13.35
   2  11  -2  519.74   13.14
  -2 -11   1 1018.80   22.92
  -2 -11   1 1025.59   22.92
   2  11  -1  910.42   20.91
   2  11  -1  910.72   21.17
  -2 -11   0   70.52    3.54
  -2 -11   0   73.26    3.48
   2  11   0   66.86    3.43
   2  11   0   72.56    3.78
  -2 -11  -1  900.97   20.58
  -2 -11  -1  917.21   20.76
   2  11   1 1016.44   22.80
   2  11   1  985.43   22.59
  -2 -11  -2  506.74   12.79
  -2 -11  -2  509.40   12.70
   2  11   2  515.60   13.26
   2  11   2  496.11   12.52
  -2 -11  -3  147.77    5.20
  -2 -11  -3  142.01    5.20
   2  11   3  167.97    6.02
   2  11   3  164.84    5.70
  -2 -11  -4  282.90    8.18
  -2 -11  -4  290.14    8.18
   2  11   4  255.20    7.65
  -2 -11  -5  506.74   12.70
  -2 -11  -5  507.33   12.58
   2  11   5  597.11   14.47
   2  11   5  603.01   14.94
  -2 -11  -6  409.29   10.63
   2  11   6  423.17   11.31
   2  11   6  417.86   10.87
  -2 -11  -7  333.10    9.07
  -2 -11  -7  333.69    9.21
   2  11   7  282.07    8.45
   2  11   7  254.38    7.56
  -2 -11  -8  478.69   11.99
  -2 -11  -8  521.51   12.96
   2  11   8  514.12   13.17
   2  11   8  504.08   12.58
  -2 -11  -9  582.64   14.06
  -2 -11  -9  598.29   14.47
   2  11   9  636.09   15.59
   2  11   9  621.32   14.88
  -2 -11 -10  167.82    5.64
  -2 -11 -10  168.62    5.70
   2  11  10  200.98    6.70
   2  11  10  189.20    6.11
  -2 -11 -11  991.93   22.09
  -2 -11 -11 1001.08   22.30
   2  11  11 1005.51   22.35
   2  11  11 1053.35   23.80
  -2 -11 -12  173.43    5.73
  -2 -11 -12  155.06    5.37
   2  11  12  157.87    5.37
   2  11  12  144.79    5.43
  -2 -11 -13   54.57    2.92
  -2 -11 -13   53.10    2.92
   2  11  13   58.85    3.43
   2  11  13   63.20    3.13
  -2 -11 -14  242.65    7.21
  -2 -11 -14  234.80    7.00
   2  11  14  229.69    6.82
   2  11  14  233.91    7.41
  -2 -11 -15  423.17   10.87
  -2 -11 -15  430.26   10.90
   2  11  15  400.73   10.81
   2  11  15  412.24   10.42
  -2 -11 -16   89.65    4.13
  -2 -11 -16   90.33    3.84
   2  11  16   94.62    3.75
  -2 -11 -17  277.38    7.74
  -2 -11 -17  257.30    7.47
   2  11  17  309.18    8.83
  -2 -11 -18  114.22    4.10
  -2 -11 -18  106.84    4.08
  -2 -11 -19   27.20    2.42
  -2 -12  17  267.90    8.86
  -2 -12  17  250.86    8.06
   2  12 -17  269.94    8.92
   2  12 -17  260.90    8.86
  -2 -12  16  175.94    6.38
  -2 -12  16  170.18    6.61
   2  12 -16  166.64    6.76
   2  12 -16  177.51    6.79
  -2 -12  15  365.29   10.78
  -2 -12  15  349.94   10.10
   2  12 -15  349.05   10.42
   2  12 -15  349.34   10.72
  -2 -12  14   37.27    2.83
  -2 -12  14   31.51    2.92
   2  12 -14   36.68    3.13
  -2 -12  13  464.81   12.76
  -2 -12  13  473.37   12.52
   2  12 -13  444.43   12.20
   2  12 -13  444.43   12.49
  -2 -12  12  442.66   12.23
  -2 -12  12  443.84   11.81
   2  12 -12  454.18   12.34
   2  12 -12  450.04   12.55
  -2 -12  11  446.20   11.84
  -2 -12  11  454.77   12.40
   2  12 -11  468.35   12.90
   2  12 -11  478.69   12.82
  -2 -12  10  528.30   13.47
  -2 -12  10  517.96   13.67
   2  12 -10  522.10   13.70
   2  12 -10  556.35   14.65
  -2 -12   9  745.05   17.84
  -2 -12   9  741.21   18.07
   2  12  -9  674.77   16.63
   2  12  -9  668.27   16.83
  -2 -12   8   10.04    1.80
  -2 -12   7  801.75   19.05
   2  12  -7  853.72   20.76
  -2 -12   6  751.84   18.55
  -2 -12   6  782.56   18.40
  -2 -12   5  668.86   16.51
  -2 -12   5  675.95   16.24
   2  12  -5  633.72   16.01
   2  12  -5  629.88   15.62
  -2 -12   4  206.30    6.97
  -2 -12   4  217.31    6.94
   2  12  -4  250.33    7.86
   2  12  -4  252.49    8.15
  -2 -12   3  684.81   16.68
  -2 -12   3  678.90   16.27
   2  12  -3  676.25   16.86
   2  12  -3  656.76   16.06
  -2 -12   2  145.79    5.55
  -2 -12   2  151.79    5.49
   2  12  -2  138.97    5.61
   2  12  -2  142.66    5.43
  -2 -12   1  858.15   20.02
  -2 -12   1  835.12   19.31
   2  12  -1  864.65   20.49
   2  12  -1  876.76   20.32
  -2 -12   0 1106.80   24.66
  -2 -12   0 1142.24   25.57
   2  12   0 1127.47   25.22
   2  12   0 1121.57   25.51
  -2 -12  -1  873.51   20.35
  -2 -12  -1  862.88   19.90
   2  12   1  822.72   19.61
   2  12   1  852.25   19.81
  -2 -12  -2  148.51    5.55
  -2 -12  -2  137.64    5.14
  -2 -12  -3  675.95   16.36
  -2 -12  -3  678.61   16.21
   2  12   3  643.76   15.65
   2  12   3  666.21   16.48
  -2 -12  -4  255.97    7.68
  -2 -12  -4  233.47    7.35
   2  12   4  210.64    6.79
   2  12   4  207.84    7.06
  -2 -12  -5  644.06   15.53
  -2 -12  -5  640.22   15.59
   2  12   5  699.87   17.10
   2  12   5  666.80   16.06
  -2 -12  -6  825.67   19.11
  -2 -12  -6  771.93   18.16
   2  12   6  779.31   18.69
   2  12   6  766.02   18.01
  -2 -12  -7  857.56   19.84
  -2 -12  -7  882.37   20.17
   2  12   7  785.51   18.40
   2  12   7  822.72   19.55
  -2 -12  -8    6.94    1.36
  -2 -12  -8    8.30    1.42
   2  12   8   11.75    1.59
   2  12   8   12.37    1.89
  -2 -12  -9  675.66   16.12
  -2 -12  -9  708.14   16.92
   2  12   9  743.28   17.98
   2  12   9  753.03   17.66
  -2 -12 -10  521.21   13.20
  -2 -12 -10  541.59   13.47
   2  12  10  537.45   13.41
   2  12  10  523.57   13.61
  -2 -12 -11  443.84   11.58
  -2 -12 -11  483.12   12.37
   2  12  11  471.01   12.08
   2  12  11  452.70   12.20
  -2 -12 -12  455.65   11.78
  -2 -12 -12  462.15   11.93
   2  12  12  437.35   11.34
   2  12  12  460.08   12.34
  -2 -12 -13  474.55   12.17
  -2 -12 -13  455.06   11.75
   2  12  13  475.44   12.70
   2  12  13  484.30   12.28
  -2 -12 -14   41.87    2.75
  -2 -12 -14   38.63    2.60
   2  12  14   33.87    2.86
   2  12  14   41.96    2.69
  -2 -12 -15  350.53    9.57
  -2 -12 -15  351.41    9.66
   2  12  15  389.80   10.31
   2  12  15  367.06   10.54
  -2 -12 -16  174.20    5.91
  -2 -12 -16  177.09    5.88
   2  12  16  188.26    6.11
   2  12  16  183.89    6.59
  -2 -12 -17  252.84    7.56
  -2 -12 -17  280.63    8.03
  -2 -13  16  312.43    9.89
  -2 -13  16  296.49    9.12
   2  13 -16  291.02    9.30
   2  13 -16  289.87    9.54
  -2 -13  15  171.37    6.76
  -2 -13  15  177.98    6.47
   2  13 -15  195.28    7.32
   2  13 -15  193.01    7.23
  -2 -13  14  246.34    7.91
  -2 -13  14  265.15    8.74
   2  13 -14  249.59    8.50
   2  13 -14  226.35    8.24
  -2 -13  13   50.47    3.72
  -2 -13  13   56.67    3.43
   2  13 -13   63.43    3.96
   2  13 -13   70.46    4.28
  -2 -13  12  350.82   10.04
  -2 -13  12  348.16   10.42
   2  13 -12  333.40   10.01
   2  13 -12  327.79   10.13
  -2 -13  11  459.20   12.28
  -2 -13  11  478.10   13.08
   2  13 -11  479.87   13.26
   2  13 -11  459.79   12.58
  -2 -13  10  545.13   13.91
  -2 -13  10  529.19   14.00
   2  13 -10  618.66   16.01
   2  13 -10  605.67   15.44
  -2 -13   9  164.93    6.35
  -2 -13   9  178.25    6.26
   2  13  -9  181.02    6.61
   2  13  -9  174.73    6.64
  -2 -13   8  699.58   17.30
  -2 -13   8  717.00   17.30
   2  13  -8  771.63   18.66
   2  13  -8  785.21   19.28
  -2 -13   7  362.04   10.16
  -2 -13   7  347.87   10.25
   2  13  -7  335.76   10.13
   2  13  -7  336.06    9.89
  -2 -13   6  919.28   21.68
  -2 -13   6  913.67   21.14
   2  13  -6  852.84   20.17
   2  13  -6  820.36   19.90
  -2 -13   5 1083.18   24.39
  -2 -13   5 1032.68   23.77
   2  13  -5 1144.60   25.93
   2  13  -5 1221.67   27.76
  -2 -13   4  640.51   15.68
  -2 -13   4  618.96   15.59
   2  13  -4  587.36   15.33
   2  13  -4  586.47   14.88
  -2 -13   3    7.03    1.57
   2  13  -3    7.91    1.57
  -2 -13   1  583.82   14.59
   2  13  -1  592.38   15.33
  -2 -13   0  398.66   11.16
  -2 -13   0  403.68   10.93
   2  13   0  407.22   11.55
  -2 -13  -1  592.68   15.00
  -2 -13  -1  566.69   14.17
   2  13   1  640.51   15.83
   2  13   1  603.90   15.47
  -2 -13  -2  565.80   14.44
  -2 -13  -2  561.67   14.09
   2  13   2  633.72   16.09
   2  13   2  637.86   15.80
  -2 -13  -3    8.89    1.48
  -2 -13  -3    8.24    1.57
   2  13   3    8.59    1.54
   2  13   3    5.85    1.54
  -2 -13  -4  561.37   14.26
  -2 -13  -4  571.12   14.23
   2  13   4  623.09   15.86
   2  13   4  630.18   15.56
  -2 -13  -5 1199.53   26.78
  -2 -13  -5 1173.24   26.08
   2  13   5 1074.91   24.78
   2  13   5 1046.26   23.71
  -2 -13  -6  841.03   19.58
  -2 -13  -6  830.69   19.55
   2  13   6  934.05   21.97
   2  13   6  925.48   21.32
  -2 -13  -7  330.15    9.39
  -2 -13  -7  352.30    9.98
   2  13   7  350.82    9.92
   2  13   7  352.59   10.39
  -2 -13  -8  772.22   18.40
  -2 -13  -8  774.29   18.28
   2  13   8  689.83   17.19
   2  13   8  719.36   17.28
  -2 -13  -9  172.66    6.05
  -2 -13  -9  186.07    6.44
   2  13   9  187.52    6.79
   2  13   9  175.53    6.20
  -2 -13 -10  609.21   15.15
  -2 -13 -10  627.23   15.39
   2  13  10  556.35   14.03
   2  13  10  554.88   14.56
  -2 -13 -11  453.00   11.90
  -2 -13 -11  456.24   12.05
   2  13  11  467.17   12.26
   2  13  11  472.78   12.96
  -2 -13 -12  351.12    9.83
  -2 -13 -12  337.24    9.60
   2  13  12  352.89   10.48
   2  13  12  365.88   10.19
  -2 -13 -13   78.05    3.81
  -2 -13 -13   79.82    3.87
  -2 -13 -14  281.42    8.48
  -2 -13 -14  263.38    8.03
   2  13  14  273.04    8.27
   2  13  14  266.57    8.65
  -2 -13 -15  201.25    6.85
  -2 -13 -15  206.48    6.94
   2  13  15  192.72    6.50
   2  13  15  173.85    6.59
  -2 -13 -16  318.34    9.12
  -2 -13 -16  312.73    9.12
   2  13  16  343.44    9.54
   2  13  16  328.97    9.98
  -2 -14  13  173.08    6.32
   2  14 -13  192.54    7.32
   2  14 -13  181.82    6.85
  -2 -14  12  127.51    5.61
  -2 -14  12  135.99    5.43
   2  14 -12  149.19    6.35
   2  14 -12  146.88    6.05
  -2 -14  11  218.38    7.71
  -2 -14  11  227.38    7.47
   2  14 -11  226.29    8.03
   2  14 -11  237.81    8.06
  -2 -14  10  636.97   16.27
  -2 -14  10  636.38   15.83
   2  14 -10  617.78   16.15
   2  14 -10  611.28   15.68
  -2 -14   9  254.08    8.00
  -2 -14   9  246.90    8.27
   2  14  -9  259.57    8.71
   2  14  -9  249.09    8.18
  -2 -14   8   27.91    2.66
  -2 -14   8   28.76    2.48
   2  14  -8   25.54    2.69
   2  14  -8   29.41    2.72
  -2 -14   7  120.93    5.29
  -2 -14   7  111.54    4.81
   2  14  -7  102.50    5.05
   2  14  -7  101.47    4.72
  -2 -14   6  260.28    8.12
  -2 -14   6  266.96    8.59
   2  14  -6  251.04    8.42
   2  14  -6  252.72    8.15
  -2 -14   5  147.27    5.70
  -2 -14   5  145.58    5.85
   2  14  -5  133.27    5.76
   2  14  -5  127.66    5.32
  -2 -14   4  574.37   14.85
  -2 -14   4  587.36   14.77
   2  14  -4  589.43   14.97
   2  14  -4  606.55   15.77
  -2 -14   3  204.44    7.21
  -2 -14   3  227.06    7.38
   2  14  -3  238.93    7.77
   2  14  -3  250.92    8.42
  -2 -14   2  260.81    8.39
  -2 -14   2  260.16    8.12
   2  14  -2  281.96    8.68
   2  14  -2  281.93    9.04
  -2 -14   1  124.41    5.32
  -2 -14   1  123.26    5.05
   2  14  -1  156.25    5.91
   2  14  -1  160.56    6.29
  -2 -14   0  539.52   14.12
  -2 -14   0  522.69   13.44
   2  14   0  540.70   14.35
   2  14   0  530.07   13.73
  -2 -14  -1  168.35    6.14
  -2 -14  -1  154.36    6.02
   2  14   1  123.38    5.58
   2  14   1  113.16    5.02
  -2 -14  -2  292.94    8.98
  -2 -14  -2  293.00    8.71
   2  14   2  236.24    8.27
  -2 -14  -3  247.55    7.97
  -2 -14  -3  257.21    7.97
   2  14   3  209.52    7.12
   2  14   3  196.44    7.38
  -2 -14  -4  589.13   15.00
   2  14   4  579.68   14.71
   2  14   5  140.06    5.55
  -2 -14  -7  101.61    4.67
   2  14   7  114.87    5.26
  -2 -14  -8   28.35    2.66
  -2 -14  -8   37.36    2.72
   2  14   8   31.63    2.86
  -2 -14  -9  249.53    8.03
  -2 -14  -9  239.14    7.65
   2  14   9  250.03    7.97
   2  14   9  249.98    8.42
  -2 -14 -10  614.82   15.30
  -2 -14 -10  597.11   15.15
   2  14  10  678.61   16.74
   2  14  10  672.11   17.19
  -2 -14 -11  227.18    7.41
  -2 -14 -11  231.55    7.59
   2  14  11  231.73    8.09
   2  14  11  237.60    7.74
  -2 -14 -12  146.68    5.64
  -2 -14 -12  149.90    5.79
   2  14  12  135.96    5.94
   2  14  12  142.07    5.55
  -2 -14 -13  204.50    6.97
  -2 -14 -13  188.49    6.56
   2  14  13  201.22    6.91
   2  14  13  185.81    7.15
  -2 -15  11  369.72   10.51
   2  15 -11  373.86   11.34
  -2 -15  10    4.93    1.30
  -2 -15  10    3.37    1.42
   2  15 -10    3.19    1.45
   2  15 -10    0.94    1.15
  -2 -15   9   67.48    3.99
  -2 -15   9   66.35    3.66
   2  15  -9   83.04    4.28
   2  15  -9   77.87    4.46
  -2 -15   8   36.44    2.75
  -2 -15   8   29.18    2.81
   2  15  -8   29.06    2.95
   2  15  -8   38.83    3.04
  -2 -15   7  202.14    6.91
  -2 -15   7  194.90    7.15
   2  15  -7  212.77    7.68
   2  15  -7  214.39    7.47
  -2 -15   6   16.83    2.21
  -2 -15   6   24.84    2.36
   2  15  -6   21.68    2.39
   2  15  -6   17.51    2.39
  -2 -15   5  391.57   10.87
  -2 -15   5  380.35   11.04
   2  15  -5  340.78   10.10
   2  15  -5  339.30   10.45
  -2 -15   4   15.95    2.13
  -2 -15   4   14.15    1.89
   2  15  -4   14.59    2.27
   2  15  -4   16.06    2.04
  -2 -15   3   77.07    3.93
  -2 -15   3   79.61    4.28
   2  15  -3   91.57    4.81
   2  15  -3   89.51    4.40
  -2 -15   2   27.37    2.48
  -2 -15   2   30.06    2.75
   2  15  -2   28.64    2.60
   2  15  -2   26.55    2.75
   2  15  -1  458.02   12.93
   2  15  -1  460.38   12.49
  -2 -15   0   12.99    1.83
  -2 -15   0   13.70    2.07
   2  15   0   16.39    2.33
   2  15   0   19.76    2.30
  -2 -15  -1  464.51   12.67
  -2 -15  -1  448.86   12.08
   2  15   1  472.78   12.73
  -2 -15  -2   27.08    2.63
  -2 -15  -2   28.20    2.51
   2  15   2   27.32    2.51
   2  15   2   24.57    2.75
  -2 -15  -3   86.55    4.40
   2  15   3   72.97    3.87
   2  15   3   71.85    4.31
  -2 -15  -4   16.92    1.95
  -2 -15  -4   15.77    2.07
   2  15   4   20.32    2.45
   2  15   4   19.64    2.13
  -2 -15  -5  345.21   10.19
  -2 -15  -5  341.67    9.86
   2  15   5  397.18   11.72
   2  15   5  400.14   11.16
  -2 -15  -6   21.68    2.19
  -2 -15  -6   22.56    2.33
   2  15   6   17.72    2.07
   2  15   6   20.64    2.48
  -2 -15  -7  206.33    7.00
  -2 -15  -7  214.18    7.35
   2  15   7  184.92    7.18
   2  15   7  204.53    7.09
  -2 -15  -8   32.87    2.63
  -2 -15  -8   37.53    2.98
   2  15   8   34.85    3.13
   2  15   8   36.62    2.81
  -2 -15  -9   71.40    3.90
  -2 -15  -9   77.37    3.90
   2  15   9   71.64    4.34
   2  15   9   71.52    3.90
  -2 -15 -10    3.01    1.21
  -2 -15 -10    2.98    1.12
   2  15  10    5.02    1.36
   2  15  10    3.37    1.51
  -2 -15 -11  405.16   11.40
  -2 -15 -11  400.43   11.13
   2  15  11  379.76   11.46
   2  15  11  414.61   11.55
  -2 -16   6  224.58    7.41
   2  16  -6  232.23    8.30
  -2 -16   5   64.88    3.90
  -2 -16   5   68.92    3.72
   2  16  -5   61.78    4.10
   2  16  -5   64.49    3.84
  -2 -16   4  437.35   12.31
  -2 -16   4  451.52   12.14
   2  16  -4  439.71   12.64
   2  16  -4  420.81   11.81
  -2 -16   3  158.49    6.32
  -2 -16   3  159.26    5.97
   2  16  -3  154.41    6.50
   2  16  -3  163.04    6.29
  -2 -16   2  235.06    8.03
  -2 -16   2  243.04    7.86
   2  16  -2  267.66    8.59
   2  16  -2  262.82    8.95
  -2 -16   1   83.07    4.43
  -2 -16   1   91.60    4.37
   2  16  -1   90.24    4.49
   2  16  -1   99.93    5.11
  -2 -16   0  218.85    7.32
  -2 -16   0  211.91    7.47
   2  16   0  211.82    8.03
   2  16   0  207.57    7.26
  -2 -16  -1   91.43    4.67
  -2 -16  -1   97.39    4.52
   2  16   1   87.88    4.81
   2  16   1   90.54    4.46
  -2 -16  -2  245.63    8.09
  -2 -16  -2  259.57    8.68
   2  16   2  251.04    8.71
   2  16   2  256.24    8.27
  -2 -16  -3  166.99    6.17
  -2 -16  -3  182.44    6.76
   2  16   3  160.44    6.61
   2  16   3  158.99    6.14
  -2 -16  -4  426.42   12.02
  -2 -16  -4  422.29   11.55
   2  16   4  462.45   12.61
   2  16   4  442.66   12.85
  -2 -16  -5   70.37    4.02
  -2 -16  -5   62.66    3.57
   2  16   5   71.85    3.96
   2  16   5   70.16    4.28
  -2 -16  -6  224.25    7.74
  -2 -16  -6  219.12    7.32
   2  16   6  222.95    7.59
   2  16   6  217.90    8.00
  -2 -16  -7  132.47    5.64
  -2 -16  -7  138.73    5.49
   2  16   7  127.36    5.43
   2  16   7  121.07    5.79
  -3  16   6  118.83    5.26
  -3  16   6  127.10    5.97
   3 -16  -6  145.17    5.99
   3 -16  -6  141.81    5.73
  -3  16   5  325.43    9.83
  -3  16   5  318.04   10.25
   3 -16  -5  305.64    9.36
   3 -16  -5  314.50    9.80
  -3  16   4   65.44    4.31
  -3  16   4   80.29    4.19
   3 -16  -4  105.57    5.05
   3 -16  -4   95.80    4.46
  -3  16   3   14.38    1.95
  -3  16   3   12.28    2.07
   3 -16  -3    6.70    1.48
   3 -16  -3   12.08    1.98
  -3  16   2  180.79    6.73
  -3  16   2  180.79    7.15
   3 -16  -2  184.18    7.03
   3 -16  -2  182.20    6.59
  -3  16   1  321.00    9.77
  -3  16   1  350.82   10.99
   3 -16  -1  364.41   10.45
  -3  16   0   69.28    3.93
  -3  16   0   76.40    4.52
   3 -16   0   74.09    3.90
   3 -16   0   74.56    4.46
  -3  16  -1  345.80   10.78
  -3  16  -1  351.41   10.42
   3 -16   1  340.19   10.51
   3 -16   1  333.99    9.86
  -3  16  -2  172.78    6.53
  -3  16  -2  171.54    6.97
   3 -16   2  185.69    6.70
   3 -16   2  172.99    6.88
  -3  16  -3    8.92    1.89
  -3  16  -3   11.52    1.89
   3 -16   3   16.21    2.33
   3 -16   3   12.34    1.83
  -3  16  -4   91.40    4.96
  -3  16  -4   89.48    4.52
   3 -16   4   65.03    4.22
   3 -16   4   69.87    3.87
  -3  16  -5  305.05    9.98
  -3  16  -5  289.28    9.45
   3 -16   5  297.37    9.92
   3 -16   5  306.23    9.27
  -3  16  -6  114.08    6.41
  -3  15  10  551.33   14.41
  -3  15  10  528.00   14.94
   3 -15 -10  574.66   15.00
   3 -15 -10  565.21   14.68
  -3  15   9    5.88    1.42
  -3  15   9    9.77    1.89
   3 -15  -9    6.32    1.39
   3 -15  -9    8.53    1.65
  -3  15   8   48.99    3.31
  -3  15   8   47.37    3.63
   3 -15  -8   53.21    3.54
   3 -15  -8   47.40    3.13
  -3  15   7   19.49    2.21
  -3  15   7   16.42    2.36
   3 -15  -7   21.91    2.33
   3 -15  -7   19.81    2.13
  -3  15   6   86.11    4.25
  -3  15   6   83.69    4.70
   3 -15  -6   79.23    4.02
   3 -15  -6   75.69    4.22
  -3  15   5   39.30    3.31
  -3  15   5   38.83    2.89
   3 -15  -5   36.65    3.01
   3 -15  -5   35.82    2.72
  -3  15   4  431.44   11.84
  -3  15   4  430.26   12.55
   3 -15  -4  373.56   11.01
   3 -15  -4  368.83   10.51
  -3  15   3   27.91    2.45
  -3  15   3   23.45    2.69
   3 -15  -3   23.54    2.48
   3 -15  -3   23.03    2.19
  -3  15   2  209.75    7.83
  -3  15   2  206.80    7.18
   3 -15  -2  198.80    6.85
  -3  15   1   22.24    2.27
  -3  15   1   18.46    2.42
  -3  15   0  390.69   11.75
  -3  15   0  398.37   11.31
   3 -15   0  392.16   10.96
   3 -15   0  399.55   11.55
  -3  15  -1   22.89    2.30
  -3  15  -1   18.57    2.48
   3 -15   1   22.15    2.48
   3 -15   1   19.90    2.21
  -3  15  -2  199.89    7.56
  -3  15  -2  201.28    7.12
   3 -15   2  207.72    7.47
   3 -15   2  202.61    7.00
  -3  15  -3   26.87    2.89
  -3  15  -3   26.08    2.60
   3 -15   3   26.25    2.72
   3 -15   3   27.05    2.48
  -3  15  -4  367.36   10.69
  -3  15  -4  359.39   11.10
   3 -15   4  435.57   11.90
   3 -15   4  417.86   12.02
  -3  15  -5   29.83    3.16
  -3  15  -5   32.93    2.92
   3 -15   5   36.35    3.31
   3 -15   5   37.06    2.95
  -3  15  -6   81.42    4.34
  -3  15  -6   77.46    4.52
   3 -15   6   79.26    4.05
   3 -15   6   66.03    4.10
  -3  15  -7   20.52    2.57
  -3  15  -7   18.93    2.16
   3 -15   7   19.05    2.36
   3 -15   7   18.87    2.13
  -3  15  -8   47.78    3.31
  -3  15  -8   46.69    3.60
  -3  15  -9    6.73    1.54
  -3  15  -9    8.59    1.86
   3 -15   9    7.29    1.57
   3 -15   9    6.73    1.68
  -3  15 -10  502.02   14.62
  -3  15 -10  552.51   15.00
   3 -15  10  547.49   14.17
  -3  14  13   64.52    3.66
  -3  14  13   60.83    3.93
   3 -14 -13   59.71    3.57
   3 -14 -13   51.35    3.31
  -3  14  12  234.24    8.21
  -3  14  12  228.15    7.47
   3 -14 -12  232.23    7.68
   3 -14 -12  223.31    7.44
  -3  14  11  415.49   12.17
  -3  14  11  417.56   11.43
   3 -14 -11  450.04   12.23
   3 -14 -11  484.30   12.99
  -3  14  10  201.49    6.94
  -3  14  10  186.01    7.23
   3 -14 -10  191.62    6.70
   3 -14 -10  205.09    7.12
  -3  14   9  123.97    5.76
  -3  14   9  123.20    5.14
   3 -14  -9  142.04    5.70
   3 -14  -9  136.40    5.40
  -3  14   8  184.65    7.18
  -3  14   8  197.03    6.82
   3 -14  -8  175.74    6.38
   3 -14  -8  178.39    6.61
  -3  14   7  231.64    8.15
   3 -14  -7  255.26    8.56
   3 -14  -7  253.40    8.09
  -3  14   6  161.38    6.64
  -3  14   5  387.14   11.10
  -3  14   4  246.17    7.91
   3 -14  -4  286.68    9.07
  -3  14   3   61.28    3.51
  -3  14   3   58.82    3.87
   3 -14  -3   53.01    3.48
  -3  14   2  122.58    5.14
  -3  14   2  122.31    5.58
   3 -14  -2  140.45    5.73
   3 -14  -2  144.58    5.52
  -3  14   1  572.00   14.65
   3 -14  -1  547.49   13.97
   3 -14  -1  541.29   14.32
  -3  14   0  382.42   10.90
  -3  14   0  384.49   11.34
   3 -14   0  385.96   11.19
   3 -14   0  398.66   11.01
  -3  14  -1  529.48   14.29
  -3  14  -1  534.80   14.00
   3 -14   1  521.51   13.97
   3 -14   1  568.46   14.44
  -3  14  -2  137.17    5.99
  -3  14  -2  131.85    5.49
   3 -14   2  113.13    5.23
   3 -14   2  119.54    5.02
  -3  14  -3   57.23    3.51
  -3  14  -3   55.10    3.78
   3 -14   3   63.34    3.51
   3 -14   3   66.83    3.99
  -3  14  -4  257.06    8.36
  -3  14  -4  269.14    8.92
   3 -14   4  244.84    7.88
   3 -14   4  231.70    8.03
  -3  14  -5  375.04   10.75
  -3  14  -5  392.75   11.55
   3 -14   5  386.85   10.81
   3 -14   5  399.84   11.58
  -3  14  -6  123.79    5.32
  -3  14  -6  132.65    5.82
   3 -14   6  162.06    5.97
   3 -14   6  150.99    6.23
  -3  14  -7  269.41    9.07
  -3  14  -7  249.89    8.21
   3 -14   7  212.77    7.59
   3 -14   7  230.99    7.59
  -3  14  -8  169.09    6.73
  -3  14  -8  169.30    6.38
   3 -14   8  186.28    6.59
   3 -14   8  187.28    7.09
  -3  14  -9  130.38    5.52
  -3  14  -9  137.29    6.11
   3 -14   9  117.00    4.99
   3 -14   9  121.25    5.61
  -3  14 -10  168.94    6.50
  -3  14 -10  188.37    7.35
   3 -14  10  182.03    6.53
   3 -14  10  168.38    6.79
  -3  14 -11  450.04   12.96
  -3  14 -11  432.33   12.11
   3 -14  11  407.52   11.31
   3 -14  11  383.90   11.52
  -3  14 -12  216.78    7.94
  -3  14 -12  210.94    7.47
   3 -14  12  208.54    7.21
   3 -14  12  222.28    8.09
  -3  14 -13   52.15    3.51
  -3  14 -13   52.86    3.87
   3 -14  13   57.88    4.02
   3 -14  13   63.58    3.66
  -3  13  15  328.97    9.33
  -3  13  15  297.08    9.12
   3 -13 -15  305.34    8.86
   3 -13 -15  289.69    8.65
  -3  13  14    6.76    1.42
  -3  13  14    5.40    1.39
   3 -13 -14    3.43    1.30
   3 -13 -14    1.06    1.12
   3 -13 -13  340.19    9.75
   3 -13 -13  345.21    9.75
  -3  13  12  179.31    6.82
  -3  13  12  176.56    6.23
   3 -13 -12  181.73    6.47
   3 -13 -12  184.54    6.47
  -3  13  11  299.44    8.80
  -3  13  11  303.87    9.63
   3 -13 -11  363.81   10.25
   3 -13 -11  346.10    9.89
  -3  13  10  546.90   14.71
  -3  13  10  535.68   13.61
   3 -13 -10  500.25   13.05
   3 -13 -10  479.87   12.61
  -3  13   9  496.11   12.82
  -3  13   9  506.74   13.82
   3 -13  -9  524.46   13.55
   3 -13  -9  545.72   14.06
  -3  13   8    1.89    1.24
  -3  13   8    1.74    0.94
   3 -13  -8    2.16    1.00
   3 -13  -8    0.47    1.00
  -3  13   7  709.91   17.16
  -3  13   7  723.20   18.10
   3 -13  -7  752.14   18.19
   3 -13  -7  732.95   17.66
  -3  13   6  795.55   18.84
  -3  13   6  736.19   18.31
   3 -13  -6  747.12   17.90
   3 -13  -6  775.17   18.66
  -3  13   5  761.59   18.78
  -3  13   5  807.95   19.14
   3 -13  -5  695.15   17.13
   3 -13  -5  662.96   16.24
  -3  13   4  492.57   12.93
  -3  13   4  478.98   13.08
   3 -13  -4  477.21   12.90
  -3  13   3  612.76   15.83
  -3  13   3  631.66   15.68
   3 -13  -3  618.37   15.65
   3 -13  -3  619.84   15.30
  -3  13   2  349.34   10.66
   3 -13  -2  346.69   10.13
   3 -13  -2  345.21    9.77
  -3  13   1  357.02   10.63
  -3  13   1  340.49    9.83
   3 -13  -1  280.45    8.83
   3 -13  -1  286.47    8.56
  -3  13   0  679.79   17.16
   3 -13   0  659.71   16.15
  -3  13  -2  346.39   10.01
   3 -13   2  339.01   10.13
  -3  13  -3  626.64   16.39
  -3  13  -3  615.12   15.50
   3 -13   3  582.93   15.18
   3 -13   3  615.12   15.36
  -3  13  -4  494.93   13.52
  -3  13  -4  455.36   12.28
   3 -13   4  474.85   12.46
   3 -13   4  471.90   12.93
  -3  13  -5  676.25   16.77
  -3  13  -5  667.09   17.04
   3 -13   5  734.72   18.19
   3 -13   5  783.15   18.63
  -3  13  -6  720.25   17.69
  -3  13  -6  722.02   18.16
   3 -13   6  747.41   17.95
   3 -13   6  734.72   18.28
  -3  13  -7  724.97   18.19
  -3  13  -7  701.35   17.30
   3 -13   7  725.27   18.13
   3 -13   7  745.35   17.92
  -3  13  -8    0.74    1.21
  -3  13  -8    1.42    1.06
   3 -13   8    1.57    1.24
   3 -13   8    0.68    0.92
  -3  13  -9  520.03   13.76
  -3  13  -9  539.23   14.53
   3 -13   9  501.72   13.67
   3 -13   9  481.35   12.64
  -3  13 -10  458.31   12.55
  -3  13 -10  474.55   13.29
   3 -13  10  517.96   14.09
   3 -13  10  497.00   13.02
  -3  13 -11  333.69    9.98
  -3  13 -11  342.85   10.60
   3 -13  11  284.20    9.30
   3 -13  11  303.57    9.12
  -3  13 -12  177.09    7.03
  -3  13 -12  169.86    6.44
   3 -13  12  160.38    6.08
   3 -13  12  176.12    6.88
  -3  13 -13  331.04    9.98
  -3  13 -13  346.39   10.75
   3 -13  13  334.28   10.42
   3 -13  13  330.74    9.77
  -3  13 -14    5.17    1.62
  -3  13 -14    6.53    1.51
   3 -13  14   10.48    1.98
   3 -13  14    6.41    1.45
  -3  13 -15  283.31    9.07
   3 -13  15  278.29    9.39
   3 -13  15  282.52    8.89
  -3  12  16  346.69    9.27
  -3  12  16  335.76    9.36
   3 -12 -16  325.72    8.83
   3 -12 -16  331.33    9.12
   3 -12 -15  283.99    8.27
   3 -12 -15  295.30    8.36
  -3  12  14  366.18    9.83
  -3  12  14  342.85    9.86
   3 -12 -14  369.72    9.95
   3 -12 -14  347.57    9.63
  -3  12  13   13.29    1.95
  -3  12  13   12.23    1.65
   3 -12 -13    2.51    1.15
   3 -12 -13    6.47    1.45
  -3  12  12  458.31   11.72
  -3  12  12  444.14   12.20
   3 -12 -12  460.67   11.93
   3 -12 -12  437.05   11.58
  -3  12  11  597.11   14.59
  -3  12  11  609.80   15.59
   3 -12 -11  594.45   14.77
   3 -12 -11  621.02   15.27
  -3  12  10  489.02   13.17
  -3  12  10  486.07   12.37
   3 -12 -10  514.72   13.17
   3 -12 -10  552.51   13.94
  -3  12   9  147.12    5.91
  -3  12   9  140.48    5.23
   3 -12  -9  135.69    5.35
   3 -12  -9  142.75    5.40
  -3  12   8  575.55   14.20
  -3  12   8  599.76   15.41
   3 -12  -8  589.13   14.62
   3 -12  -8  593.86   14.79
  -3  12   7  153.47    5.52
  -3  12   7  143.67    5.82
   3 -12  -7  139.38    5.40
   3 -12  -7  136.55    5.20
  -3  12   6  880.30   20.29
  -3  12   6  881.78   21.00
   3 -12  -6  858.15   19.87
   3 -12  -6  855.20   20.05
  -3  12   5  640.81   16.18
  -3  12   5  691.31   16.57
   3 -12  -5  727.04   17.33
   3 -12  -5  737.67   17.75
  -3  12   4  574.66   14.29
  -3  12   4  599.76   15.36
   3 -12  -4  578.50   14.38
   3 -12  -4  579.39   14.65
  -3  12   3  100.05    4.34
  -3  12   3  114.14    5.05
   3 -12  -3   87.03    4.16
   3 -12  -3   94.00    4.19
  -3  12   2  854.02   19.84
  -3  12   2  849.59   20.32
   3 -12  -2  817.11   19.08
   3 -12  -2  776.06   18.60
  -3  12   1  849.00   19.76
  -3  12   1  874.40   20.85
   3 -12  -1  885.03   20.85
   3 -12  -1  907.47   20.94
  -3  12   0  762.77   18.13
  -3  12   0  758.64   18.57
   3 -12   0  786.69   18.55
   3 -12   0  755.98   18.34
  -3  12  -1  870.26   20.85
  -3  12  -1  874.69   20.38
   3 -12   1  873.21   20.23
   3 -12   1  854.61   20.29
  -3  12  -2  811.20   19.19
  -3  12  -2  798.50   19.43
   3 -12   2  868.19   20.58
   3 -12   2  886.50   20.52
  -3  12  -3  101.82    4.84
  -3  12  -3   93.26    4.28
   3 -12   3  110.98    4.93
   3 -12   3  117.29    4.78
  -3  12  -4  599.76   15.56
  -3  12  -4  559.31   14.26
   3 -12   4  559.31   14.56
   3 -12   4  574.07   14.32
  -3  12  -5  717.00   18.01
  -3  12  -5  720.84   17.95
   3 -12   5  638.15   15.59
   3 -12   5  626.93   16.60
  -3  12  -6  776.65   20.14
  -3  12  -7  126.48    5.32
   3 -12   7  136.49    5.79
  -3  12  -8  581.75   15.27
  -3  12  -8  585.88   14.88
   3 -12   8  582.04   14.62
   3 -12   8  558.72   14.71
  -3  12  -9  136.02    5.49
  -3  12  -9  140.15    5.91
   3 -12   9  134.75    5.32
   3 -12   9  134.51    5.73
  -3  12 -10  494.63   13.14
  -3  12 -10  517.67   14.00
   3 -12  10  467.76   12.31
   3 -12  10  480.46   13.17
  -3  12 -11  578.80   14.91
  -3  12 -11  597.70   15.71
   3 -12  11  566.69   14.97
   3 -12  11  557.24   14.15
  -3  12 -12  427.90   12.23
  -3  12 -12  432.33   11.99
   3 -12  12  424.65   12.17
   3 -12  12  411.36   11.28
  -3  12 -13    4.61    1.36
  -3  12 -13    3.01    1.42
   3 -12  13    9.57    1.86
   3 -12  13    8.21    1.92
  -3  12 -14  346.39   10.66
  -3  12 -14  334.87   10.01
   3 -12  14  329.85   10.28
   3 -12  14  336.06    9.86
  -3  12 -15  254.58    9.30
  -3  12 -15  280.48    8.95
   3 -12  15  264.27    9.01
   3 -12  15  254.20    8.24
  -3  12 -16  301.21    9.86
  -3  12 -16  295.19    9.42
   3 -12  16  324.54   10.34
   3 -12  16  319.22    9.60
  -3  12 -17  184.71    7.32
  -3  12 -17  185.66    7.00
   3 -12  17  203.64    7.80
   3 -12  17  188.85    6.88
   3 -11 -18  105.93    3.51
   3 -11 -18  113.22    3.69
  -3  11  17  103.83    3.72
  -3  11  17   91.07    3.51
   3 -11 -17   81.80    3.25
   3 -11 -17   88.06    3.43
  -3  11  16  274.13    7.44
  -3  11  16  267.01    7.50
   3 -11 -16  280.48    7.65
   3 -11 -16  258.07    7.32
  -3  11  14  379.76   10.37
  -3  11  14  373.86    9.63
   3 -11 -14  392.16   10.13
   3 -11 -14  363.81    9.75
  -3  11  13  225.38    6.73
  -3  11  13  228.18    7.29
   3 -11 -13  233.88    7.03
   3 -11 -13  222.36    6.88
  -3  11  12 1247.36   27.85
  -3  11  12 1188.30   25.81
   3 -11 -12 1211.93   26.49
   3 -11 -12 1161.14   25.57
  -3  11  11  279.68    8.56
  -3  11  11  272.54    7.77
   3 -11 -11  291.61    8.39
   3 -11 -11  279.56    8.12
  -3  11  10  256.00    7.47
  -3  11  10  276.76    8.53
   3 -11 -10  283.20    8.24
   3 -11 -10  295.10    8.50
  -3  11   9  180.58    5.91
  -3  11   9  174.88    6.38
   3 -11  -9  173.40    5.91
   3 -11  -9  167.23    5.79
  -3  11   8   35.29    2.42
  -3  11   8   35.20    2.66
   3 -11  -8   20.64    1.95
   3 -11  -8   19.87    1.98
  -3  11   7  229.19    7.03
  -3  11   7  231.34    7.59
   3 -11  -7  273.39    7.94
   3 -11  -7  269.49    8.06
  -3  11   6  935.52   21.76
  -3  11   6  963.87   21.68
   3 -11  -6  923.71   21.17
   3 -11  -6  951.47   21.50
  -3  11   5  115.61    4.90
  -3  11   5  118.68    4.61
   3 -11  -5   92.46    4.13
   3 -11  -5   82.27    3.75
  -3  11   4  130.67    5.32
  -3  11   4  129.17    4.90
   3 -11  -4   95.35    4.25
   3 -11  -4   96.86    4.16
  -3  11   3  362.04    9.86
  -3  11   3  364.70   10.48
   3 -11  -3  354.96    9.95
   3 -11  -3  364.11    9.86
  -3  11   2    6.41    1.24
  -3  11   2    6.50    1.51
   3 -11  -2   10.37    1.62
   3 -11  -2    8.50    1.42
  -3  11   1  360.86   10.37
  -3  11   1  374.45   10.13
   3 -11  -1  350.82   10.01
   3 -11  -1  359.09    9.83
  -3  11   0 2157.79   45.12
  -3  11   0 2192.93   46.42
   3 -11   0 2148.63   45.36
   3 -11   0 2232.20   46.54
  -3  11  -1  361.75   10.39
  -3  11  -1  328.08    9.30
   3 -11   1  376.51   10.22
   3 -11   1  362.93   10.37
  -3  11  -2    8.59    1.62
  -3  11  -2    8.74    1.48
   3 -11   2    4.55    1.21
   3 -11   2    6.76    1.57
  -3  11  -3  361.45   10.51
  -3  11  -3  337.53    9.54
   3 -11   3  388.03   10.48
   3 -11   3  363.22   10.37
  -3  11  -4   89.68    4.10
  -3  11  -4   97.16    4.67
   3 -11   4  129.20    5.02
   3 -11   4  130.97    5.40
  -3  11  -5   79.53    3.87
  -3  11  -5   80.56    4.19
   3 -11   5  109.38    4.49
   3 -11   5  118.42    5.08
  -3  11  -6  911.01   21.11
  -3  11  -6  935.82   22.03
   3 -11   6  932.28   21.35
   3 -11   6  921.05   21.65
  -3  11  -7  272.83    8.33
  -3  11  -7  275.93    8.77
   3 -11   7  242.00    7.56
   3 -11   7  226.47    7.65
  -3  11  -8   15.56    1.95
  -3  11  -8   21.91    2.48
   3 -11   8   32.66    2.83
   3 -11   8   36.06    2.63
  -3  11  -9  156.42    5.82
  -3  11  -9  162.68    6.35
   3 -11   9  168.71    6.44
   3 -11   9  171.19    6.02
  -3  11 -10  255.29    8.45
   3 -11  10  253.61    7.86
   3 -11  11  274.69    9.45
  -3  11 -12 1155.53   26.19
  -3  11 -12 1180.04   27.20
   3 -11  12 1137.81   26.19
   3 -11  12 1137.22   25.78
  -3  11 -13  216.49    7.68
  -3  11 -13  210.91    7.23
   3 -11  13  206.12    7.47
  -3  11 -14  362.04   10.57
  -3  11 -14  357.61   10.81
   3 -11  14  351.71   10.69
   3 -11  14  379.76   10.84
  -3  11 -15  181.91    7.12
  -3  11 -15  191.06    6.91
   3 -11  15  185.01    7.06
   3 -11  15  193.96    6.82
  -3  11 -16  262.02    8.95
  -3  11 -16  256.59    8.42
   3 -11  16  280.30    9.15
   3 -11  16  249.98    8.03
  -3  11 -17   81.12    4.64
  -3  11 -17   76.07    4.22
   3 -11  17   92.43    4.87
   3 -11  17   89.95    4.46
  -3  11 -18   88.65    4.87
  -3  11 -18   91.87    4.75
  -3  10  18    5.40    0.62
  -3  10  18    5.82    0.65
   3 -10 -17  402.79    9.39
   3 -10 -17  395.41    9.27
  -3  10  16    2.66    0.83
  -3  10  16    2.16    0.77
   3 -10 -16    3.81    0.86
   3 -10 -16    3.16    0.86
  -3  10  15  721.72   16.09
  -3  10  15  678.90   15.59
   3 -10 -15  682.45   15.53
   3 -10 -15  670.05   15.18
  -3  10  14    3.10    0.89
  -3  10  14    3.10    1.00
   3 -10 -14    1.92    0.94
   3 -10 -14    3.69    0.94
  -3  10  13  142.57    5.11
  -3  10  12    6.23    1.09
  -3  10  11  667.68   16.09
  -3  10  11  690.42   15.86
   3 -10 -11  633.13   14.97
   3 -10 -11  626.04   14.82
  -3  10  10   66.92    3.43
  -3  10  10   66.38    3.10
   3 -10 -10   67.21    3.19
   3 -10 -10   70.96    3.31
  -3  10   9  356.14    9.33
  -3  10   9  363.81   10.13
   3 -10  -9  317.16    8.62
   3 -10  -9  320.41    8.83
  -3  10   8   29.24    2.07
  -3  10   8   31.57    2.48
   3 -10  -8   34.26    2.39
   3 -10  -8   32.31    2.21
  -3  10   7  249.68    7.74
  -3  10   7  256.71    7.38
   3 -10  -7  241.35    7.29
   3 -10  -7  226.73    6.82
  -3  10   6  124.56    4.58
  -3  10   6  118.39    4.87
   3 -10  -6  117.21    4.43
  -3  10   5 1080.81   23.74
  -3  10   5 1071.95   24.16
   3 -10  -5  970.96   21.68
   3 -10  -5  976.57   22.03
  -3  10   4   62.19    3.28
   3 -10  -4   61.42    3.25
   3 -10  -4   67.21    3.31
  -3  10   3   88.68    3.78
  -3  10   3  100.73    4.43
   3 -10  -3   73.24    3.57
   3 -10  -3   79.32    3.57
  -3  10   2    2.27    1.24
  -3  10   2    2.89    0.94
   3 -10  -2    2.33    1.00
   3 -10  -2    4.46    1.24
  -3  10   1  881.78   19.99
  -3  10   1  906.58   21.03
   3 -10  -1  928.44   20.97
   3 -10  -1  904.22   20.79
  -3  10   0   12.52    1.89
  -3  10   0    7.23    1.39
   3 -10   0    6.76    1.45
   3 -10   0    6.23    1.57
  -3  10  -1  910.13   21.17
  -3  10  -1  890.64   20.26
  -3  10  -2    2.86    1.06
  -3  10  -2    2.45    1.18
   3 -10   2    1.98    1.09
   3 -10   2    5.37    1.24
   3 -10   3   94.26    4.08
   3 -10   3   92.34    4.22
  -3  10  -4   62.84    3.28
  -3  10  -4   63.64    3.60
   3 -10   4   59.09    3.22
   3 -10   4   55.16    3.34
  -3  10  -5 1026.18   23.62
  -3  10  -5  947.63   21.56
   3 -10   5 1109.16   25.10
   3 -10   5 1108.28   24.60
  -3  10  -6  116.32    5.05
  -3  10  -6  120.90    4.84
   3 -10   6  125.95    5.20
   3 -10   6  123.61    4.78
   3 -10   7  253.96    7.65
   3 -10   7  240.08    7.80
  -3  10  -8   24.69    2.24
  -3  10  -8   33.25    2.81
   3 -10   8   32.63    2.39
   3 -10   8   32.42    2.72
  -3  10  -9  318.93    9.21
  -3  10  -9  332.51    9.89
   3 -10   9  370.61   10.16
   3 -10   9  357.32   10.34
  -3  10 -10   71.11    3.66
  -3  10 -10   74.21    4.10
   3 -10  10   69.60    3.93
   3 -10  10   69.63    3.57
  -3  10 -11  622.50   15.50
  -3  10 -11  623.39   15.98
   3 -10  11  680.68   17.01
   3 -10  11  669.45   16.18
  -3  10 -12    7.74    1.48
  -3  10 -12    6.79    1.68
   3 -10  12    4.55    1.51
   3 -10  12    4.93    1.27
  -3  10 -13  144.99    5.97
  -3  10 -13  134.57    5.46
   3 -10  13  146.74    5.88
  -3  10 -14    1.86    1.30
   3 -10  14    4.16    1.30
  -3  10 -15  656.76   17.13
   3 -10  15  667.98   16.98
  -3  10 -16    2.24    1.33
  -3  10 -16    1.21    1.18
   3 -10  16    1.83    1.39
   3 -10  16    1.95    1.12
  -3  10 -17  362.63   10.99
  -3  10 -17  383.30   11.04
   3 -10  17  392.16   11.52
   3 -10  17  380.06   10.78
  -3  10 -18    4.70    1.42
  -3  10 -18    3.99    1.45
   3 -10  18    6.50    1.71
   3 -10  18    5.58    1.45
  -3  10 -19   27.49    2.86
  -3  10 -19   23.30    2.60
   3 -10  19   16.86    2.39
   3 -10  19   16.15    2.04
  -3  10 -20    9.01    1.89
  -3  10 -20    5.37    1.59
   3 -10  20    5.11    1.74
   3 -10  20    7.83    1.65
  -3   9  17  279.24    6.47
  -3   9  17  276.11    6.38
   3  -9 -17  322.77    7.29
   3  -9 -17  308.30    7.03
   3  -9 -16  479.57   10.81
   3  -9 -16  482.23   10.87
  -3   9  15  375.33    9.12
  -3   9  15  377.69    9.01
   3  -9 -15  391.87    9.39
   3  -9 -15  411.36    9.69
  -3   9  14  428.19   10.16
  -3   9  14  446.50   10.84
   3  -9 -14  436.16   10.48
  -3   9  13  612.76   14.29
  -3   9  13  641.99   14.41
   3  -9 -13  611.58   13.97
   3  -9 -13  612.46   14.09
  -3   9  12  845.46   18.99
  -3   9  12  833.64   18.28
   3  -9 -12  805.00   17.92
   3  -9 -12  813.27   18.10
  -3   9  11  149.45    4.78
  -3   9  11  140.54    4.96
  -3   9  10  389.21   10.25
   3  -9 -10  341.08    8.86
  -3   9   8   28.41    1.95
   3  -9  -8   47.31    2.72
  -3   9   7  471.90   11.52
  -3   9   7  435.28   11.52
   3  -9  -7  473.96   11.81
  -3   9   6 1209.57   25.99
  -3   9   6 1233.49   27.05
   3  -9  -6 1148.14   25.04
   3  -9  -6 1137.81   24.66
  -3   9   5  158.02    5.58
  -3   9   5  144.05    4.87
   3  -9  -5  212.65    6.38
   3  -9  -5  199.12    6.29
  -3   9   4  504.97   12.26
  -3   9   4  509.99   12.88
   3  -9  -4  469.53   11.63
   3  -9  -4  464.51   11.78
  -3   9   3  563.74   13.97
  -3   9   3  548.38   13.17
   3  -9  -3  660.89   15.47
   3  -9  -3  699.87   16.51
  -3   9   2    9.98    1.36
  -3   9   2   13.50    1.74
   3  -9  -2    4.02    1.06
   3  -9  -2    4.37    1.06
   3  -9  -1  195.43    6.47
   3  -9  -1  211.44    6.56
  -3   9   0 3094.79   62.90
  -3   9   0 3195.19   65.29
   3  -9   0 3100.69   63.37
   3  -9   0 3201.10   64.97
  -3   9  -1  196.76    6.17
  -3   9  -1  191.24    6.41
   3  -9   1  149.39    5.20
   3  -9   1  150.52    5.46
  -3   9  -2    5.79    1.18
  -3   9  -2    4.70    1.24
   3  -9   2    9.51    1.57
   3  -9   2    9.86    1.42
  -3   9  -3  652.03   15.92
  -3   9  -3  626.64   14.94
   3  -9   3  572.89   14.29
   3  -9   3  607.74   14.59
  -3   9  -4  466.58   12.23
  -3   9  -4  460.38   11.69
   3  -9   4  514.72   13.17
   3  -9   4  530.07   13.08
  -3   9  -5  200.98    6.79
  -3   9  -5  196.29    6.32
   3  -9   5  150.01    5.58
   3  -9   5  145.38    5.17
  -3   9  -6 1142.53   25.69
  -3   9  -6 1115.07   24.66
   3  -9   6 1177.67   26.31
   3  -9   6 1246.18   27.17
  -3   9  -7  489.61   12.85
  -3   9  -7  471.60   12.02
   3  -9   7  464.81   12.31
   3  -9   7  465.10   11.87
  -3   9  -8   45.71    3.13
  -3   9  -8   47.16    2.81
   3  -9   8   23.51    2.30
   3  -9   8   30.45    2.30
  -3   9  -9  458.61   12.37
  -3   9  -9  442.66   11.52
   3  -9   9  505.86   13.20
   3  -9   9  513.83   12.90
  -3   9 -10  365.88   10.04
  -3   9 -10  387.44   10.96
   3  -9  10  386.55   10.84
   3  -9  10  393.05   10.54
  -3   9 -11   63.31    3.75
  -3   9 -11   76.10    3.78
   3  -9  11  141.57    5.26
   3  -9  11  133.30    5.43
  -3   9 -12  798.50   19.34
  -3   9 -12  822.13   19.31
   3  -9  12  825.08   19.79
   3  -9  12  836.60   19.46
  -3   9 -13  624.57   15.92
  -3   9 -13  619.84   15.39
   3  -9  13  617.78   15.18
   3  -9  13  605.08   15.89
  -3   9 -14  418.15   11.84
  -3   9 -14  419.92   11.43
   3  -9  14  423.76   11.87
   3  -9  14  432.03   11.58
  -3   9 -15  375.92   10.99
  -3   9 -15  384.78   10.84
   3  -9  15  346.10   10.34
   3  -9  15  360.27   10.16
  -3   9 -16  445.91   12.52
  -3   9 -16  463.92   12.46
   3  -9  16  493.45   13.44
   3  -9  16  485.48   12.79
  -3   9 -17  260.84    8.68
  -3   9 -17  279.12    8.77
   3  -9  17  252.07    8.06
  -3   9 -19  380.35   10.93
  -3   9 -19  359.98   11.16
   3  -9  19  353.77   10.72
  -3   9 -20  325.43    9.92
  -3   9 -20  336.65   10.39
   3  -9  20  308.59    9.45
   3  -9  20  320.11   10.22
  -3   9 -21   65.29    4.19
  -3   9 -21   60.15    3.96
   3  -9  21   50.47    3.84
   3  -9  21   61.93    3.84
  -3   8  16 1338.32   27.11
  -3   8  16 1277.78   25.90
   3  -8 -16 1342.16   27.23
   3  -8 -16 1363.12   27.61
  -3   8  15  823.01   17.42
  -3   8  15  868.19   18.22
   3  -8 -15  881.78   18.55
   3  -8 -15  863.47   18.19
  -3   8  14  542.47   12.20
  -3   8  14  551.92   12.23
   3  -8 -14  607.74   13.73
   3  -8 -14  586.18   13.02
  -3   8  13   35.11    1.83
  -3   8  13   31.54    1.86
   3  -8 -13   48.37    2.21
   3  -8 -13   44.50    2.16
  -3   8  12 1189.78   25.31
  -3   8  12 1193.03   25.01
   3  -8 -12 1153.46   24.36
   3  -8 -12 1079.04   22.95
  -3   8  11 1358.69   28.32
  -3   8  11 1342.45   28.41
   3  -8 -11 1388.82   29.06
   3  -8 -11 1416.57   29.62
  -3   8  10  865.24   19.28
  -3   8  10  869.97   18.87
   3  -8 -10  790.82   17.54
   3  -8 -10  745.94   16.60
  -3   8   9  137.97    4.43
  -3   8   9  128.63    4.55
  -3   8   8  687.47   15.95
  -3   8   8  718.48   16.04
   3  -8  -8  765.13   17.07
   3  -8  -8  794.96   17.84
  -3   8   7  549.27   13.29
  -3   8   7  570.82   13.20
   3  -8  -7  520.03   12.52
   3  -8  -7  492.57   11.75
  -3   8   6  773.40   17.78
   3  -8  -6  748.01   17.57
   3  -8  -6  724.68   16.33
  -3   8   5  759.82   17.57
  -3   8   3  192.83    5.82
   3  -8  -3  184.21    5.88
  -3   8   2  637.56   14.77
  -3   8   2  620.43   15.00
   3  -8  -2  731.76   16.95
   3  -8  -2  774.88   17.51
  -3   8   1 1179.44   25.34
  -3   8   1 1179.74   25.84
   3  -8  -1 1283.69   27.73
   3  -8  -1 1317.06   28.05
  -3   8   0 1589.62   33.40
  -3   8   0 1610.00   34.26
   3  -8   0 1613.25   33.87
   3  -8   0 1550.64   32.99
  -3   8  -1 1249.73   26.81
  -3   8  -1 1292.84   28.14
   3  -8   1 1179.15   25.81
   3  -8   1 1273.06   27.32
  -3   8  -2  747.12   17.54
  -3   8  -2  726.45   16.66
   3  -8   2  617.48   14.85
   3  -8   2  644.06   15.03
  -3   8  -3  193.25    5.99
  -3   8  -3  193.69    6.41
   3  -8   3  193.25    6.26
   3  -8   3  201.90    6.23
  -3   8  -4 1418.64   30.77
  -3   8  -4 1405.35   30.00
   3  -8   4 1259.77   27.52
   3  -8   4 1320.90   28.38
  -3   8  -5  874.10   20.20
  -3   8  -5  865.24   19.49
   3  -8   5  809.72   18.84
   3  -8   5  861.70   19.43
   3  -8   6  830.69   18.84
   3  -8   6  775.47   18.19
  -3   8  -7  491.09   12.23
  -3   8  -7  480.76   12.52
   3  -8   7  600.06   14.35
   3  -8   7  551.33   13.82
  -3   8  -8  757.75   17.54
  -3   8  -8  765.72   18.19
   3  -8   8  675.95   16.39
   3  -8   8  699.28   16.39
  -3   8  -9  146.50    5.20
  -3   8  -9  158.25    5.82
   3  -8   9  137.55    5.02
   3  -8   9  137.49    5.32
  -3   8 -10  815.04   19.28
  -3   8 -10  803.23   18.52
   3  -8  10  921.35   20.88
   3  -8  10  898.02   20.91
  -3   8 -11 1406.53   30.39
  -3   8 -11 1432.23   31.51
   3  -8  11 1373.16   30.27
   3  -8  11 1419.82   30.65
  -3   8 -12 1118.32   25.37
  -3   8 -12 1091.74   24.33
   3  -8  12 1219.90   27.32
   3  -8  12 1182.10   26.08
  -3   8 -13   46.92    3.31
  -3   8 -13   43.23    2.92
   3  -8  13   32.90    2.83
   3  -8  13   36.26    2.57
  -3   8 -14  563.74   14.12
  -3   8 -14  573.48   14.82
   3  -8  14  535.39   13.47
   3  -8  14  537.45   13.94
  -3   8 -15  845.46   19.79
  -3   8 -15  862.29   20.61
   3  -8  15  842.21   19.64
   3  -8  15  841.62   20.11
  -3   8 -16 1366.37   30.06
  -3   8 -16 1320.90   29.68
   3  -8  16 1278.96   28.29
   3  -8  16 1289.00   28.97
  -3   8 -17  372.38   10.93
  -3   8 -17  386.85   10.78
   3  -8  17  385.67   11.16
   3  -8  17  399.25   10.99
  -3   8 -18  377.99   10.72
  -3   8 -18  367.06   10.87
   3  -8  18  350.23   10.01
   3  -8  18  354.07   10.48
  -3   8 -19   22.97    2.36
  -3   8 -19   24.57    2.60
   3  -8  19   17.10    2.27
   3  -8  19   16.48    2.07
  -3   8 -20  442.07   12.40
  -3   8 -20  463.33   12.58
   3  -8  20  438.82   12.08
   3  -8  20  451.22   12.79
  -3   8 -21  328.08   10.22
   3  -8  21  382.12   10.99
   3  -8  22  239.49    8.59
  -3   7  15  891.82   18.28
  -3   7  15  910.72   18.63
   3  -7 -15  877.35   18.01
   3  -7 -15  853.72   17.57
  -3   7  14   71.70    2.39
  -3   7  14   70.99    2.42
   3  -7 -14   74.86    2.45
  -3   7  13  796.73   16.86
  -3   7  13  784.33   16.71
   3  -7 -13  648.49   14.09
   3  -7 -13  677.43   14.62
  -3   7  12  498.18   11.37
  -3   7  12  511.47   11.40
   3  -7 -12  617.48   13.64
   3  -7 -12  628.70   13.79
  -3   7  11  679.20   14.77
  -3   7  11  649.67   14.50
   3  -7 -11  707.84   15.50
   3  -7 -11  693.08   15.18
   3  -7 -10 1032.97   21.97
   3  -7 -10 1036.22   21.94
  -3   7   9  909.24   19.84
  -3   7   9  962.69   20.49
   3  -7  -9  884.14   19.05
   3  -7  -9  916.03   19.81
  -3   7   8   33.61    1.86
  -3   7   8   31.51    2.04
   3  -7  -8   22.74    1.62
  -3   7   7 1279.55   26.78
  -3   7   7 1207.50   25.87
   3  -7  -7 1336.84   28.14
   3  -7  -7 1249.43   26.28
   3  -7  -6  863.17   18.96
   3  -7  -6  867.90   18.90
  -3   7   5 1775.07   37.00
  -3   7   5 1781.87   36.68
   3  -7  -5 1519.64   31.83
   3  -7  -5 1568.95   32.54
  -3   7   4 1195.69   25.37
  -3   7   4 1169.40   25.28
   3  -7  -4 1268.63   26.75
   3  -7  -4 1281.32   27.26
  -3   7   3 1853.33   38.18
  -3   7   3 1822.03   38.01
   3  -7  -3 1648.09   34.46
   3  -7  -3 1643.37   34.11
  -3   7   2  500.54   11.84
  -3   7   2  480.76   11.84
   3  -7  -2  652.62   14.85
   3  -7  -2  627.52   14.65
  -3   7   1 2041.73   42.35
   3  -7  -1 1946.94   40.07
  -3   7   0 2164.58   44.80
  -3   7  -2  634.31   14.62
   3  -7   2  463.04   11.58
  -3   7  -3 1667.58   35.35
  -3   7  -3 1576.63   33.04
   3  -7   3 1743.18   36.65
   3  -7   3 1816.42   37.71
  -3   7  -4 1226.69   26.28
  -3   7  -4 1260.65   27.40
   3  -7   4 1157.30   24.98
   3  -7   4 1125.40   24.69
  -3   7  -5 1573.68   33.55
  -3   7  -5 1559.50   32.81
  -3   7  -6  874.69   19.55
  -3   7  -6  882.37   20.17
   3  -7   6  953.54   21.03
   3  -7   6  976.87   21.91
  -3   7  -7 1360.76   29.59
  -3   7  -7 1318.24   28.26
   3  -7   7 1156.12   25.46
   3  -7   7 1160.55   25.13
  -3   7  -8   21.94    1.89
  -3   7  -8   24.36    2.24
   3  -7   8   30.03    2.45
   3  -7   8   33.72    2.27
  -3   7  -9  895.66   20.11
  -3   7  -9  928.73   21.23
   3  -7   9  926.96   21.17
   3  -7   9  932.57   20.82
  -3   7 -10 1167.93   26.05
  -3   7 -10 1080.81   23.74
   3  -7  10 1373.16   29.97
   3  -7  10 1367.55   29.44
  -3   7 -11  706.96   16.48
  -3   7 -11  725.27   17.39
   3  -7  11  668.27   15.83
   3  -7  11  678.31   16.42
  -3   7 -12  600.06   14.44
  -3   7 -12  606.85   15.09
   3  -7  12  493.16   12.37
   3  -7  12  497.59   12.93
  -3   7 -13  645.54   15.92
  -3   7 -13  650.56   15.53
   3  -7  13  798.21   18.90
   3  -7  13  789.64   18.25
  -3   7 -14   73.09    3.90
  -3   7 -14   67.95    3.87
   3  -7  14   59.42    3.22
   3  -7  14   59.42    3.51
  -3   7 -15  872.92   20.11
  -3   7 -15  836.01   19.79
   3  -7  15  922.23   21.06
   3  -7  15  893.30   20.91
  -3   7 -16  642.88   15.65
  -3   7 -16  626.34   15.74
   3  -7  16  617.48   15.53
   3  -7  16  581.16   14.47
  -3   7 -17  670.64   16.33
  -3   7 -17  654.39   16.45
   3  -7  17  773.99   18.72
   3  -7  17  759.82   18.01
  -3   7 -18   58.77    3.51
  -3   7 -18   55.81    3.57
   3  -7  18   80.88    4.28
   3  -7  18   83.22    4.05
  -3   7 -19  573.78   14.85
  -3   7 -19  582.93   14.74
   3  -7  19  571.12   14.85
   3  -7  19  575.84   14.62
  -3   7 -20  117.18    5.26
  -3   7 -20  120.99    5.20
   3  -7  20  126.45    5.35
   3  -7  20  132.38    5.70
  -3   7 -21  323.36    9.72
  -3   7 -21  307.71    9.54
   3  -7  21  298.85    9.12
   3  -7  21  284.88    9.18
  -3   7 -22  308.89    9.51
  -3   7 -22  313.02    9.66
   3  -7  22  306.53    9.83
   3  -7  22  322.18    9.66
  -3   6  14  337.83    7.35
  -3   6  14  354.37    7.68
   3  -6 -14  332.51    7.23
   3  -6 -14  345.80    7.50
  -3   6  13  126.01    3.40
  -3   6  13  127.39    3.43
   3  -6 -13  143.02    3.81
   3  -6 -13  146.62    3.81
  -3   6  12  771.04   16.24
  -3   6  12  775.76   16.27
   3  -6 -12  771.04   16.30
   3  -6 -12  759.52   16.01
  -3   6  11 2064.77   41.40
  -3   6  11 2084.26   41.93
   3  -6 -11 2090.75   42.02
   3  -6 -11 2020.77   40.75
  -3   6  10  513.83   11.55
  -3   6  10  543.95   11.96
   3  -6 -10  566.69   12.64
   3  -6 -10  533.61   11.84
  -3   6   9  654.39   14.23
  -3   6   9  619.55   13.79
  -3   6   8  678.90   14.79
  -3   6   8  637.27   14.26
   3  -6  -7  628.11   14.09
   3  -6  -7  621.32   13.79
  -3   6   6  204.79    5.58
  -3   6   6  209.19    5.97
   3  -6  -6  214.60    5.82
   3  -6  -6  223.96    6.17
  -3   6   5 1993.60   40.90
  -3   6   5 2100.50   42.55
   3  -6  -5 2205.33   44.68
   3  -6  -5 2302.49   46.78
  -3   6   4  434.10   10.22
  -3   6   4  441.18   10.72
   3  -6  -4  411.36   10.01
   3  -6  -4  424.06   10.07
  -3   6   3  466.29   10.90
  -3   6   3  447.68   10.93
   3  -6  -3  517.37   11.93
   3  -6  -3  536.86   12.55
  -3   6   2 1540.60   32.31
  -3   6   2 1540.01   31.86
   3  -6  -2 1576.33   32.60
   3  -6  -2 1496.01   31.30
  -3   6   1 2026.38   41.79
  -3   6   1 1905.60   39.01
   3  -6  -1 2045.28   42.02
   3  -6  -1 2154.83   43.85
  -3   6   0 1149.03   24.78
  -3   6   0 1139.58   24.19
   3  -6   0 1101.78   23.74
   3  -6   0 1121.27   23.83
  -3   6  -1 2189.68   45.03
  -3   6  -1 2131.51   43.47
   3  -6   1 1884.63   39.01
   3  -6   1 1974.70   40.49
  -3   6  -2 1470.02   30.68
  -3   6  -2 1563.64   32.93
   3  -6   2 1526.72   31.83
   3  -6   2 1453.19   30.71
   3  -6   3  463.33   11.13
   3  -6   3  431.73   10.81
  -3   6  -4  420.51   10.72
   3  -6   4  442.96   10.78
  -3   6  -6  219.23    6.76
   3  -6   6  195.73    6.17
  -3   6  -7  642.29   14.85
   3  -6   7  671.82   15.77
  -3   6  -8  626.64   14.59
  -3   6  -8  623.39   14.97
   3  -6   8  641.70   14.88
   3  -6   8  635.79   15.12
  -3   6  -9  548.68   13.14
  -3   6  -9  548.97   13.61
   3  -6   9  634.90   15.21
   3  -6   9  653.80   15.21
  -3   6 -10  566.69   14.00
  -3   6 -10  546.61   13.11
   3  -6  10  520.33   12.61
   3  -6  10  520.62   12.99
  -3   6 -11 2028.44   42.02
  -3   6 -11 2056.79   43.14
   3  -6  11 1987.99   41.31
   3  -6  11 2066.24   43.23
  -3   6 -12  760.70   17.39
  -3   6 -12  772.81   18.16
   3  -6  12  758.34   17.87
  -3   6 -13  143.05    5.43
  -3   6 -13  148.33    5.14
   3  -6  13  125.15    4.67
   3  -6  13  124.47    4.93
   3  -6  14  339.60    9.60
   3  -6  14  314.50    8.71
  -3   6 -15  588.84   14.71
  -3   6 -15  597.70   14.47
   3  -6  15  580.57   14.53
   3  -6  15  564.03   13.82
  -3   6 -16  150.81    5.46
  -3   6 -16  154.71    5.82
   3  -6  16  171.72    5.91
   3  -6  16  163.54    6.02
  -3   6 -17  421.10   11.46
  -3   6 -17  428.49   11.28
   3  -6  17  412.84   11.31
   3  -6  17  419.33   11.13
  -3   6 -18   89.74    4.22
  -3   6 -18   93.67    4.40
   3  -6  18   73.77    3.69
   3  -6  18   82.01    4.19
  -3   6 -19   43.08    3.13
  -3   6 -19   43.97    3.10
   3  -6  19   31.69    2.78
   3  -6  19   34.05    2.66
  -3   6 -20   74.95    3.93
  -3   6 -20   81.09    4.16
   3  -6  20   65.79    3.69
   3  -6  20   68.39    4.05
  -3   6 -21  583.52   14.79
  -3   6 -21  600.35   15.18
   3  -6  21  649.37   16.39
   3  -6  21  642.58   15.89
  -3   6 -22   97.75    4.64
  -3   6 -22  114.99    5.02
   3  -6  22  106.52    4.84
   3  -6  22   99.52    4.96
  -3   6 -23  149.99    5.88
  -3   6 -23  149.10    5.97
   3  -5 -13  143.87    3.51
   3  -5 -13  141.98    3.43
  -3   5  12  463.63    9.89
  -3   5  12  442.66    9.48
   3  -5 -12  470.42   10.13
   3  -5 -12  480.76   10.25
  -3   5  11  243.36    5.76
  -3   5  11  249.24    5.85
   3  -5 -11  238.04    5.79
   3  -5 -11  241.77    5.70
  -3   5  10 3410.76   67.42
  -3   5  10 3322.17   65.73
   3  -5 -10 3428.48   67.92
   3  -5 -10 3537.74   69.90
  -3   5   9   13.32    1.06
  -3   5   9   16.33    1.09
   3  -5  -9   13.55    1.18
   3  -5  -9   15.03    1.12
   3  -5  -8  401.61    9.33
   3  -5  -8  402.79    9.18
   3  -5  -7  200.95    5.29
   3  -5  -7  206.80    5.55
  -3   5   6  413.43    9.51
  -3   5   6  404.27    9.57
   3  -5  -6  469.83   10.63
   3  -5  -6  497.88   11.37
  -3   5   5   25.66    1.62
  -3   5   5   25.16    1.74
   3  -5  -5   26.58    1.80
   3  -5  -5   26.40    1.65
  -3   5   4 2731.27   54.60
  -3   5   4 2708.83   54.45
   3  -5  -4 3124.32   62.52
   3  -5  -4 3038.68   60.60
  -3   5   3  122.88    3.81
  -3   5   3  112.66    3.84
   3  -5  -3  126.51    3.90
   3  -5  -3  121.90    3.99
  -3   5   2  374.15    9.24
  -3   5   2  350.23    8.45
   3  -5  -2  282.28    7.12
   3  -5  -2  275.99    7.21
  -3   5   1   59.15    2.45
  -3   5   1   61.48    2.78
   3  -5  -1   53.98    2.51
   3  -5  -1   60.30    2.51
   3  -5   0 1379.96   28.91
   3  -5   0 1379.07   28.61
   3  -5   1   54.81    2.60
   3  -5   1   56.46    2.45
   3  -5   2  371.49    9.07
   3  -5   2  350.23    8.89
  -3   5  -3  131.68    4.49
  -3   5  -3  123.94    4.05
   3  -5   3  132.89    4.49
   3  -5   3  131.41    4.25
  -3   5  -4 3020.96   60.66
  -3   5  -4 3074.12   62.07
   3  -5   4 2726.54   54.96
   3  -5   4 2699.97   54.75
  -3   5  -5    9.18    1.15
  -3   5  -5    6.26    1.18
   3  -5   5    6.97    1.06
   3  -5   5    8.68    1.33
  -3   5  -6  465.10   11.46
  -3   5  -6  477.21   11.31
   3  -5   6  384.19    9.80
   3  -5   6  387.73    9.57
  -3   5  -7  210.40    6.02
  -3   5  -7  214.72    6.50
  -3   5  -8  402.79   10.42
   3  -5   8  389.80    9.75
   3  -5  10 3118.41   63.31
  -3   5 -11  228.06    6.61
  -3   5 -11  237.69    7.62
   3  -5  11  236.66    7.12
  -3   5 -12  453.00   11.55
  -3   5 -12  468.65   11.49
   3  -5  12  436.16   10.93
  -3   5 -13  131.62    4.64
  -3   5 -13  142.19    5.17
   3  -5  13  135.22    4.78
   3  -5  13  148.63    5.35
  -3   5 -14  110.38    4.19
   3  -5  14  104.86    4.13
   3  -5  14  110.65    4.52
  -3   5 -15   22.38    1.98
  -3   5 -15   23.45    2.19
   3  -5  15   20.46    2.13
   3  -5  15   19.76    1.89
  -3   5 -16 1260.36   27.32
  -3   5 -16 1248.55   27.40
   3  -5  16 1217.54   26.87
   3  -5  16 1192.73   26.08
  -3   5 -17   16.39    1.92
  -3   5 -17   13.58    1.71
   3  -5  17   16.83    1.86
   3  -5  17   13.76    1.83
  -3   5 -18    1.59    1.06
  -3   5 -18    2.75    1.09
   3  -5  18    1.54    1.12
   3  -5  18    3.40    1.27
  -3   5 -19   15.56    1.89
  -3   5 -19   16.54    1.95
   3  -5  19   20.26    2.24
   3  -5  19   21.11    2.07
  -3   5 -20   37.71    2.81
  -3   5 -20   44.95    2.89
   3  -5  20   53.57    3.25
   3  -5  20   52.48    3.37
  -3   5 -21    6.32    1.48
  -3   5 -21    4.55    1.36
   3  -5  21    3.10    1.45
   3  -5  21    6.23    1.48
  -3   5 -22  889.46   20.64
  -3   5 -22  858.15   19.99
   3  -5  22  871.74   20.70
   3  -5  22  906.29   21.00
  -3   5 -23    0.47    1.12
  -3   5 -23    1.30    1.03
   3  -5  23    0.92    1.15
   3  -5  23    2.95    1.33
  -3   5 -24   26.99    2.60
  -3   5 -24   28.35    2.51
   3  -5  24   27.85    2.75
   3  -5  24   27.43    2.54
   3  -4 -13   43.35    1.15
  -3   4  12  742.69   15.09
  -3   4  12  768.97   15.59
   3  -4 -12  635.79   13.14
   3  -4 -12  616.30   12.64
  -3   4  11 2100.79   41.64
  -3   4  11 2185.84   43.32
   3  -4 -11 2019.59   40.22
   3  -4 -11 2098.14   41.61
  -3   4  10 1042.42   21.17
  -3   4  10 1002.85   20.44
   3  -4 -10  851.07   17.63
   3  -4 -10  834.83   17.13
  -3   4   9 1552.41   31.21
  -3   4   9 1541.49   30.98
   3  -4  -9 1450.83   29.21
   3  -4  -9 1446.40   29.32
  -3   4   8  866.42   17.98
  -3   4   8  926.07   19.17
   3  -4  -8  742.39   15.50
   3  -4  -8  727.92   15.44
  -3   4   7 1036.22   21.35
  -3   4   7 1007.28   20.85
   3  -4  -7  862.29   17.92
   3  -4  -7  857.27   18.04
  -3   4   6 1122.75   23.18
  -3   4   6 1115.07   22.92
   3  -4  -6 1103.26   22.95
   3  -4  -6 1094.99   22.53
  -3   4   5 2328.47   46.51
  -3   4   5 2285.95   45.80
   3  -4  -5 2320.80   46.60
   3  -4  -5 2342.06   46.78
  -3   4   4 1288.71   26.52
  -3   4   4 1244.71   25.54
   3  -4  -4 1394.43   28.47
   3  -4  -4 1362.53   28.08
  -3   4   3  176.18    4.90
  -3   4   3  166.82    4.55
   3  -4  -3  191.45    5.05
   3  -4  -3  196.76    5.37
  -3   4   2  481.94   10.84
  -3   4   2  487.84   11.13
   3  -4  -2  633.43   14.03
   3  -4  -2  592.38   12.99
  -3   4   1  801.46   17.30
  -3   4   1  798.50   17.04
   3  -4  -1  849.89   18.04
   3  -4  -1  807.95   17.48
  -3   4   0  818.29   17.72
  -3   4   0  823.31   17.57
   3  -4   0  804.70   17.48
   3  -4   0  841.03   17.92
  -3   4  -1  836.89   18.16
  -3   4  -1  829.80   17.75
  -3   4  -2  635.20   14.29
  -3   4  -2  631.36   13.94
   3  -4   2  472.49   10.84
   3  -4   2  457.72   10.81
   3  -4   3  181.20    5.37
   3  -4   3  174.26    4.96
  -3   4  -4 1355.15   28.41
  -3   4  -4 1343.93   27.88
   3  -4   4 1283.10   27.05
   3  -4   4 1308.79   27.26
  -3   4  -5 2377.20   47.99
  -3   4  -5 2474.94   50.23
   3  -4   5 2439.51   49.55
   3  -4   5 2507.13   50.53
  -3   4  -6 1016.73   21.65
  -3   4  -6 1018.80   22.03
   3  -4   6 1043.01   22.50
   3  -4   6 1047.74   22.27
  -3   4  -7  930.50   20.02
  -3   4  -7  938.48   20.55
   3  -4   7 1006.40   21.85
   3  -4   7 1058.37   22.56
  -3   4  -8  720.54   16.01
  -3   4  -8  719.07   16.33
   3  -4   8  865.83   19.17
   3  -4   8  823.90   18.04
  -3   4  -9 1380.55   29.26
  -3   4  -9 1399.45   29.24
   3  -4   9 1511.96   31.83
   3  -4   9 1478.59   30.86
  -3   4 -10  827.15   18.19
  -3   4 -10  814.45   18.31
   3  -4  10  970.96   21.38
   3  -4  10  942.32   20.49
  -3   4 -11 2004.52   41.14
  -3   4 -11 1967.02   40.78
   3  -4  11 2094.59   43.29
   3  -4  11 2044.39   41.96
  -3   4 -12  631.07   14.79
   3  -4  12  705.19   15.98
   3  -4  14  351.71    9.54
  -3   4 -15  596.51   14.00
   3  -4  15  566.69   13.79
  -3   4 -16  592.68   14.26
  -3   4 -16  585.00   13.85
   3  -4  16  526.53   13.11
   3  -4  16  528.89   12.90
  -3   4 -17  444.43   11.19
  -3   4 -17  429.08   11.01
   3  -4  17  468.94   11.72
   3  -4  17  473.37   12.08
  -3   4 -18  282.05    8.09
  -3   4 -18  289.84    8.18
   3  -4  18  226.06    7.06
   3  -4  18  239.05    7.15
  -3   4 -19   48.64    2.83
  -3   4 -19   54.13    3.10
   3  -4  19   52.74    2.98
   3  -4  19   52.74    3.19
  -3   4 -20  110.53    4.43
  -3   4 -20  121.46    4.72
   3  -4  20   99.46    4.40
   3  -4  20  109.00    4.49
  -3   4 -21  656.17   15.71
  -3   4 -21  627.52   15.03
   3  -4  21  639.92   15.39
   3  -4  21  638.74   15.62
  -3   4 -22  117.15    4.64
  -3   4 -22  115.08    4.72
   3  -4  22  123.97    5.08
   3  -4  22  126.04    4.99
  -3   4 -23  226.26    7.23
  -3   4 -23  231.70    7.12
   3  -4  23  199.21    6.56
   3  -4  23  197.26    6.88
  -3   4 -24   81.06    4.10
  -3   4 -24   82.83    3.96
   3  -4  24  110.77    4.61
   3  -4  24  113.63    4.96
  -3   3  12  241.00    5.17
  -3   3  12  249.65    5.32
   3  -3 -12  268.55    5.70
   3  -3 -12  255.73    5.52
  -3   3  11  574.66   11.78
  -3   3  11  588.25   12.11
  -3   3  10 1801.95   35.73
  -3   3  10 1834.13   36.44
   3  -3 -10 1942.81   38.51
   3  -3 -10 1921.54   38.30
  -3   3   9 2918.20   57.55
  -3   3   9 3047.54   59.95
   3  -3  -8    1.59    0.50
   3  -3  -8    0.24    0.47
   3  -3  -7 5144.20  100.76
   3  -3  -7 4943.39   97.10
   3  -3  -6 2154.24   43.08
   3  -3  -6 2200.31   43.71
  -3   3   5 1219.61   24.81
  -3   3   5 1282.21   26.05
   3  -3  -5 1309.67   26.49
   3  -3  -5 1231.42   25.25
   3  -3  -4  773.70   16.15
   3  -3  -4  731.17   15.59
   3  -3  -3 2109.36   42.41
   3  -3  -3 2222.46   44.30
  -3   3   2  106.52    3.19
  -3   3   2  103.53    3.22
   3  -3  -2   96.59    3.16
   3  -3  -2   96.42    2.98
  -3   3   1  569.64   12.37
  -3   3   1  564.62   12.40
   3  -3  -1  587.95   12.73
   3  -3  -1  606.85   13.35
  -3   3   0  630.18   13.70
  -3   3   0  603.01   13.05
   3  -3   0  636.09   13.70
   3  -3   0  630.18   13.88
  -3   3  -1  558.12   12.23
  -3   3  -1  574.96   12.70
   3  -3   1  585.88   13.05
   3  -3   1  574.66   12.58
  -3   3  -2  102.20    3.40
  -3   3  -2   93.40    3.07
   3  -3   2   99.31    3.40
   3  -3   2  100.49    3.25
  -3   3  -3 2182.89   44.09
  -3   3  -3 2063.29   41.58
   3  -3   3 2107.59   42.70
   3  -3   3 2057.38   41.46
  -3   3  -4  738.26   16.09
  -3   3  -4  705.19   15.27
   3  -3   4  713.45   15.71
   3  -3   4  711.39   15.39
  -3   3  -5 1258.00   26.08
  -3   3  -5 1233.19   25.78
   3  -3   5 1233.49   25.60
   3  -3   5 1172.06   24.69
  -3   3  -6 2274.73   45.86
  -3   3  -6 2290.97   46.39
   3  -3   6 2186.14   44.15
   3  -3   6 2261.44   45.92
  -3   3  -7 4958.16   98.13
  -3   3  -7 4739.63   93.67
   3  -3   7 4837.08   95.94
   3  -3   7 4863.66   96.12
   3  -3   8    0.44    0.68
   3  -3   8    2.13    1.00
  -3   3  -9 2844.67   57.08
  -3   3  -9 2933.55   59.09
   3  -3   9 2758.73   55.43
   3  -3   9 2842.60   57.41
  -3   3 -10 1820.55   37.53
  -3   3 -10 1816.42   37.21
   3  -3  10 1836.20   37.95
   3  -3  10 1807.56   37.09
  -3   3 -11  555.47   12.96
  -3   3 -11  591.49   13.47
   3  -3  11  589.72   13.76
   3  -3  11  574.96   13.23
  -3   3 -12  243.15    6.64
  -3   3 -12  248.62    6.88
   3  -3  12  242.74    6.67
   3  -3  12  248.14    7.03
  -3   3 -13  986.61   21.50
  -3   3 -13 1011.12   21.79
   3  -3  13  981.30   21.26
   3  -3  13  971.55   21.35
  -3   3 -14    3.48    0.94
  -3   3 -14    1.68    0.86
   3  -3  14    3.40    1.00
   3  -3  14    3.51    0.92
  -3   3 -15  626.93   14.56
  -3   3 -15  663.55   15.15
   3  -3  15  630.77   14.53
   3  -3  15  657.64   15.36
  -3   3 -16 1023.52   22.21
  -3   3 -16 1010.24   22.09
   3  -3  16 1031.50   22.47
  -3   3 -17  749.48   17.10
   3  -3  17  745.05   16.89
   3  -3  18  147.83    5.14
   3  -3  20  378.58   10.13
   3  -3  21  649.08   15.47
   3  -3  22  509.70   12.76
   3  -3  23  338.42    9.45
  -3   2  12 1188.30   23.77
  -3   2  12 1227.87   24.51
   3  -2 -12 1116.55   22.38
   3  -2 -12 1071.36   21.62
  -3   2  10 1680.87   33.43
  -3   2  10 1785.70   35.38
   3  -2  -9 1292.25   25.84
   3  -2  -9 1220.20   24.60
  -3   2   8 2483.51   49.08
  -3   2   8 2625.55   51.74
   3  -2  -8 2431.24   47.99
   3  -2  -8 2305.14   45.68
  -3   2   7  698.69   14.44
  -3   2   7  680.38   14.03
   3  -2  -7  679.49   14.03
   3  -2  -7  663.25   13.82
  -3   2   5 5052.65   98.96
  -3   2   5 5161.92  101.05
   3  -2  -5 5274.13  103.27
   3  -2  -5 5347.96  104.57
  -3   2   4 1635.10   32.72
  -3   2   4 1677.33   33.52
   3  -2  -4 1887.88   37.59
   3  -2  -4 1802.24   36.06
  -3   2   3   54.10    1.92
  -3   2   3   53.18    1.89
   3  -2  -2  100.55    2.92
   3  -2  -2   92.93    2.86
  -3   2   1  497.29   10.81
  -3   2   1  495.23   10.72
   3  -2  -1  359.39    8.21
   3  -2  -1  353.18    7.94
  -3   2   0 2435.67   48.43
  -3   2   0 2409.98   48.02
   3  -2   0 2399.94   47.69
   3  -2   0 2343.83   46.75
  -3   2  -1  359.39    8.18
  -3   2  -1  349.34    8.09
   3  -2   1  471.01   10.48
   3  -2   1  493.16   10.78
  -3   2  -2   85.25    2.83
  -3   2  -2   92.28    2.92
   3  -2   2    1.18    0.59
   3  -2   2    1.27    0.56
  -3   2  -3   85.20    2.89
  -3   2  -3   83.75    2.78
   3  -2   3   48.31    1.98
   3  -2   3   47.01    2.04
  -3   2  -4 1693.86   34.26
  -3   2  -4 1710.11   34.67
   3  -2   4 1523.47   30.95
   3  -2   4 1455.26   29.86
  -3   2  -5 5265.27  103.53
  -3   2  -5 5288.90  104.12
   3  -2   5 4964.06   97.72
   3  -2   5 5256.42  103.62
  -3   2  -6 4733.73   93.40
  -3   2  -6 4772.12   94.05
   3  -2   6 4648.09   91.96
   3  -2   6 4659.90   91.87
  -3   2  -7  657.05   14.32
  -3   2  -7  619.25   13.67
   3  -2   7  622.80   13.64
   3  -2   7  642.88   14.32
  -3   2  -8 2274.14   45.77
  -3   2  -8 2302.19   46.42
   3  -2   8 2322.27   47.01
   3  -2   8 2300.12   46.24
  -3   2  -9 1189.19   24.89
  -3   2  -9 1180.04   24.60
   3  -2   9 1093.22   23.24
   3  -2   9 1106.50   23.15
  -3   2 -10 1781.87   36.44
  -3   2 -10 1783.64   36.32
   3  -2  10 1683.82   34.79
   3  -2  10 1649.86   33.81
  -3   2 -11 1481.25   30.53
  -3   2 -11 1455.26   30.15
  -3   2 -12 1062.21   22.47
  -3   2 -12 1030.61   21.97
   3  -2  12 1231.42   25.87
   3  -2  12 1237.62   26.22
   3  -2  13   48.67    2.54
   3  -2  13   46.54    2.30
  -3   2 -14  470.12   11.04
  -3   2 -14  453.59   10.78
   3  -2  14  538.04   12.46
   3  -2  14  554.88   13.02
  -3   2 -15  861.70   18.84
  -3   2 -15  899.50   19.52
   3  -2  15  864.65   18.90
   3  -2  15  903.34   19.90
  -3   2 -16  922.53   19.99
  -3   2 -16  891.52   19.43
   3  -2  16  872.62   19.34
   3  -2  16  851.66   18.72
  -3   2 -17 1158.48   24.69
  -3   2 -17 1123.04   23.92
   3  -2  17 1131.31   24.48
   3  -2  17 1081.99   23.24
  -3   2 -18  786.99   17.48
  -3   2 -18  810.61   17.92
   3  -2  18  764.54   17.30
   3  -2  18  774.58   17.28
  -3   2 -19  105.31    3.93
  -3   2 -19  102.44    3.81
   3  -2  19  106.87    3.90
   3  -2  19  118.36    4.37
  -3   2 -20 1107.98   23.71
  -3   2 -20 1125.11   24.19
   3  -2  20 1033.86   22.62
   3  -2  20 1003.15   21.79
  -3   2 -21  490.20   11.81
  -3   2 -21  474.26   11.34
   3  -2  21  531.84   12.61
   3  -2  21  517.08   12.49
  -3   2 -22  597.70   13.73
  -3   2 -22  605.96   14.12
   3  -2  22  603.31   14.23
   3  -2  22  646.13   14.88
  -3   2 -23  170.54    5.40
  -3   2 -23  183.47    5.46
   3  -2  23  172.37    5.49
   3  -2  23  180.81    5.55
  -3   2 -24  325.13    8.53
  -3   2 -24  327.20    8.36
  -3   1  14  785.21   15.95
  -3   1  14  775.47   15.71
   3  -1 -14  818.58   16.63
   3  -1 -14  778.72   15.83
  -3   1  13  225.70    4.96
  -3   1  13  227.06    5.05
  -3   1  12 1235.55   24.72
  -3   1  12 1254.75   25.10
   3  -1 -12 1383.80   27.70
   3  -1 -12 1401.51   28.02
  -3   1  11  854.61   17.36
  -3   1  11  849.89   17.25
   3  -1 -11  825.38   16.83
   3  -1 -11  825.97   17.07
  -3   1  10 1226.99   24.63
  -3   1  10 1229.06   24.66
   3  -1 -10 1431.63   28.61
   3  -1 -10 1358.10   27.17
   3  -1  -9  997.83   20.17
   3  -1  -9 1046.26   21.11
   3  -1  -8  156.87    3.84
   3  -1  -8  156.25    3.81
   3  -1  -7 1154.93   23.27
   3  -1  -7 1163.79   23.42
  -3   1   6 3782.85   74.21
  -3   1   6 3785.80   74.30
   3  -1  -6 3339.89   65.62
   3  -1  -6 3304.45   64.94
  -3   1   5 2575.64   50.82
  -3   1   5 2591.89   51.12
   3  -1  -5 2293.04   45.36
   3  -1  -5 2295.10   45.39
  -3   1   4 1198.94   24.16
  -3   1   4 1154.05   23.30
   3  -1  -4 1312.33   26.34
   3  -1  -4 1408.31   28.23
  -3   1   3  930.50   18.96
  -3   1   3  962.69   19.58
   3  -1  -3  699.87   14.53
   3  -1  -3  716.11   14.82
  -3   1   2  129.96    3.40
  -3   1   2  129.34    3.40
   3  -1  -2  118.54    3.19
   3  -1  -2  123.70    3.31
  -3   1   1 1606.45   32.16
  -3   1   1 1548.87   31.04
   3  -1  -1 1925.38   38.27
   3  -1  -1 1978.24   39.39
  -3   1   0 4642.18   91.01
  -3   1   0 4710.10   92.34
   3  -1   0 4529.97   88.89
   3  -1   0 4562.45   89.45
  -3   1  -1 1917.41   38.27
  -3   1  -1 1901.76   37.95
   3  -1   1 1542.96   31.07
   3  -1   1 1535.29   30.83
   3  -1   2  125.06    3.54
   3  -1   2  134.39    3.63
  -3   1  -3  649.37   13.76
  -3   1  -3  673.88   14.26
   3  -1   3  931.09   19.19
   3  -1   3  909.83   18.93
  -3   1  -4 1405.65   28.50
  -3   1  -4 1368.44   27.79
   3  -1   4 1159.07   23.68
   3  -1   4 1145.78   23.57
  -3   1  -5 2146.27   42.91
  -3   1  -5 2151.29   43.03
   3  -1   5 2344.72   46.72
   3  -1   5 2415.88   48.25
  -3   1  -6 3186.33   63.14
  -3   1  -6 3215.86   63.73
   3  -1   6 3431.43   67.86
   3  -1   6 3443.25   68.27
  -3   1  -7 1074.61   22.27
  -3   1  -7 1046.85   21.70
   3  -1   7 1035.34   21.68
   3  -1   7 1083.18   22.38
  -3   1  -8  156.78    4.37
  -3   1  -8  154.47    4.34
   3  -1   8  122.40    3.60
   3  -1   8  130.58    4.02
  -3   1  -9  986.32   20.67
  -3   1  -9 1019.39   21.32
   3  -1   9 1055.12   21.94
   3  -1   9 1035.93   21.88
  -3   1 -10 1298.45   26.78
  -3   1 -10 1249.43   25.81
   3  -1  10 1190.37   24.66
   3  -1  10 1175.90   24.72
  -3   1 -11  783.44   16.77
  -3   1 -11  802.64   17.19
   3  -1  11  882.66   18.75
   3  -1  11  864.95   18.72
  -3   1 -12 1332.71   27.52
  -3   1 -12 1305.54   26.99
   3  -1  12 1226.10   25.81
   3  -1  12 1253.57   26.02
  -3   1 -13  257.71    6.59
  -3   1 -13  267.60    6.79
   3  -1  13  240.44    6.26
   3  -1  13  229.72    6.32
  -3   1 -14  763.66   16.57
  -3   1 -14  761.00   16.51
   3  -1  14  789.05   17.39
   3  -1  14  782.26   16.95
  -3   1 -15  137.88    4.28
  -3   1 -15  136.02    4.16
   3  -1  15  165.52    5.05
   3  -1  15  171.78    4.96
  -3   1 -16  584.11   13.11
  -3   1 -16  614.82   13.76
   3  -1  16  577.02   13.32
   3  -1  16  576.14   12.99
  -3   1 -17  338.42    8.33
  -3   1 -17  341.96    8.42
   3  -1  17  294.42    7.80
   3  -1  17  279.92    7.23
  -3   1 -18  513.83   11.75
  -3   1 -18  525.94   12.08
   3  -1  18  451.22   10.63
   3  -1  18  447.68   10.84
  -3   1 -19  245.25    6.59
  -3   1 -19  253.19    6.59
   3  -1  19  247.88    6.59
   3  -1  19  247.91    6.79
  -3   1 -20  675.95   15.03
  -3   1 -20  659.71   14.59
   3  -1  20  772.81   16.95
   3  -1  20  742.99   16.54
  -3   1 -21  200.90    5.67
  -3   1 -21  207.89    5.67
   3  -1  21  223.66    6.11
   3  -1  21  221.71    6.23
  -3   1 -22  172.13    5.05
  -3   1 -22  171.16    4.90
   3  -1  22  193.16    5.43
   3  -1  22  194.46    5.58
  -3   1 -23  193.22    5.20
  -3   1 -23  176.59    5.05
   3  -1  23  177.92    5.14
   3  -1  23  176.92    4.96
  -3   1 -24   59.62    2.33
  -3   1 -24   57.97    2.42
   3   0 -18    1.30    0.32
  -3   0  17  359.68    7.74
  -3   0  17  385.67    8.24
   3   0 -17  407.82    8.83
   3   0 -17  423.17    8.95
  -3   0  16    0.30    0.41
  -3   0  16    0.68    0.44
   3   0 -16    0.27    0.38
   3   0 -16    0.83    0.50
   3   0 -15  901.56   18.57
   3   0 -15  911.31   18.60
  -3   0  14   -0.47    0.38
  -3   0  14    0.30    0.38
   3   0 -14    0.18    0.38
   3   0 -14    0.80    0.50
  -3   0  13  484.59   10.34
  -3   0  13  480.46   10.28
   3   0 -13  498.18   10.72
   3   0 -13  482.82   10.31
  -3   0  12    1.80    0.50
  -3   0  12    1.33    0.44
   3   0 -12    1.74    0.50
   3   0 -12    2.89    0.62
  -3   0  11 1154.93   23.39
  -3   0  11 1165.57   23.59
   3   0 -11 1154.93   23.48
   3   0 -11 1234.08   24.92
  -3   0  10    8.53    0.86
  -3   0  10    6.47    0.74
   3   0 -10    5.73    0.71
   3   0 -10    6.26    0.80
  -3   0   9 1203.36   24.36
  -3   0   9 1267.74   25.57
   3   0  -9 1394.43   27.97
   3   0  -9 1469.43   29.47
  -3   0   8    1.62    0.47
  -3   0   8    0.38    0.41
   3   0  -8    0.56    0.47
   3   0  -8    0.83    0.38
  -3   0   7 1403.58   28.20
  -3   0   7 1395.31   28.02
   3   0  -7 1360.17   27.35
   3   0  -7 1364.01   27.37
  -3   0   6   -0.09    0.41
  -3   0   6    0.80    0.41
   3   0  -6    0.24    0.50
   3   0  -6    0.32    0.38
  -3   0   5 3292.64   64.76
  -3   0   5 3236.53   63.70
   3   0  -5 3360.56   66.06
   3   0  -5 3271.97   64.41
  -3   0   4   -0.15    0.38
  -3   0   4   -0.06    0.44
   3   0  -4   -0.15    0.38
   3   0  -4   -0.21    0.44
  -3   0   3  222.33    5.20
  -3   0   3  238.64    5.52
   3   0  -3  181.32    4.43
   3   0  -3  183.44    4.49
  -3   0   2    0.03    0.41
  -3   0   2    0.03    0.41
   3   0  -2    0.92    0.47
   3   0  -2   -0.06    0.41
   3   0  -1 8067.71  157.31
   3   0  -1 8064.76  157.22
  -3   0   0   -0.03    0.41
  -3   0   0   -0.30    0.47
   3   0   0    0.53    0.44
   3   0   0   -0.03    0.44
  -3   0  -1 8153.35  158.96
  -3   0  -1 8141.54  158.73
   3   0   1 8082.48  157.63
   3   0   1 8262.61  161.15
  -3   0  -2    0.92    0.47
  -3   0  -2    1.62    0.53
  -3   0  -3  194.01    4.75
  -3   0  -3  197.26    4.84
   3   0   3  246.11    5.79
   3   0   3  231.55    5.52
  -3   0  -4   -0.27    0.47
  -3   0  -4    0.62    0.50
   3   0   4   -0.30    0.44
   3   0   4    0.00    0.47
  -3   0  -5 3372.37   66.47
  -3   0  -5 3236.53   63.84
   3   0   5 3147.94   62.22
   3   0   5 3168.61   62.55
  -3   0  -6    0.71    0.53
  -3   0  -6    0.56    0.47
   3   0   6    1.45    0.56
   3   0   6    0.56    0.53
  -3   0  -7 1351.90   27.46
  -3   0  -7 1377.59   27.94
   3   0   7 1364.60   27.64
   3   0   7 1301.11   26.58
  -3   0  -8    0.83    0.53
  -3   0  -8    1.80    0.56
   3   0   8    1.18    0.56
   3   0   8    0.53    0.50
  -3   0  -9 1361.35   27.76
  -3   0  -9 1380.55   28.05
   3   0   9 1209.86   24.81
   3   0   9 1127.47   23.42
  -3   0 -10    0.59    0.47
  -3   0 -10    2.10    0.59
   3   0  10    0.06    0.59
   3   0  10    0.68    0.65
  -3   0 -11 1126.29   23.30
  -3   0 -11 1159.66   23.86
   3   0  11 1165.27   24.33
   3   0  11 1231.12   25.31
  -3   0 -12    1.03    0.53
  -3   0 -12    0.47    0.59
   3   0  12    1.21    0.71
   3   0  12   -0.32    0.53
  -3   0 -13  474.26   10.69
  -3   0 -13  489.02   10.90
   3   0  13  503.79   11.22
   3   0  13  478.39   11.04
  -3   0 -14    0.38    0.53
  -3   0 -14    0.41    0.53
   3   0  14    0.35    0.71
   3   0  14    0.24    0.53
  -3   0 -15  897.43   18.99
  -3   0 -15  882.96   18.60
   3   0  15  851.36   18.34
   3   0  15  859.34   18.22
  -3   0 -16    0.06    0.53
  -3   0 -16    0.15    0.62
   3   0  16    0.30    0.62
   3   0  16    0.38    0.74
  -3   0 -17  430.26    9.92
  -3   0 -17  431.14    9.83
   3   0  17  384.19    9.30
   3   0  17  381.53    8.95
  -3   0 -18    0.35    0.56
  -3   0 -18    0.18    0.53
   3   0  18    0.74    0.77
   3   0  18   -0.32    0.53
  -3   0 -19  215.25    5.55
  -3   0 -19  216.93    5.73
   3   0  19  245.93    6.41
   3   0  19  252.93    6.35
  -3   0 -20    1.24    0.62
  -3   0 -20   -0.12    0.53
   3   0  20   -0.21    0.65
   3   0  20   -0.18    0.59
  -3   0 -21  515.01   11.43
  -3   0 -21  520.03   11.46
   3   0  21  638.45   13.91
   3   0  21  598.88   13.02
  -3   0 -22    0.41    0.56
  -3   0 -22    0.86    0.53
   3   0  22    0.83    0.59
   3   0  22    0.35    0.50
  -3   0 -23  267.87    5.99
   3   1 -21  208.78    4.72
  -3  -1  20  753.62   15.65
  -3  -1  20  724.09   15.18
   3   1 -20  684.22   14.53
   3   1 -20  697.80   14.59
  -3  -1  19  260.04    6.14
  -3  -1  19  247.44    5.94
   3   1 -19  268.61    6.32
   3   1 -19  266.69    6.56
  -3  -1  18  439.41    9.77
  -3  -1  18  449.16    9.95
   3   1 -18  532.73   11.55
   3   1 -18  522.98   11.61
  -3  -1  17  289.13    6.85
  -3  -1  17  291.85    6.91
   3   1 -17  346.10    8.15
   3   1 -17  354.96    8.12
  -3  -1  16  569.35   12.34
  -3  -1  16  610.10   13.17
   3   1 -16  591.20   12.93
   3   1 -16  597.99   12.90
  -3  -1  15  173.70    4.55
  -3  -1  15  178.01    4.67
   3   1 -15  146.15    4.16
   3   1 -15  138.94    3.87
  -3  -1  14  774.58   16.33
  -3  -1  14  770.74   16.21
   3   1 -14  781.08   16.45
   3   1 -14  792.60   16.83
  -3  -1  13  249.59    6.05
  -3  -1  13  241.80    5.88
   3   1 -13  275.61    6.59
   3   1 -13  277.02    6.76
  -3  -1  12 1250.32   25.48
  -3  -1  12 1274.24   25.99
   3   1 -12 1383.50   28.47
  -3  -1  11  953.54   19.73
  -3  -1  11  966.83   19.99
   3   1 -11  962.10   20.02
   3   1 -11  922.53   19.14
  -3  -1  10 1184.47   24.21
  -3  -1  10 1238.51   25.25
   3   1 -10 1375.23   27.88
   3   1 -10 1339.20   27.26
  -3  -1   9 1142.24   23.36
  -3  -1   9 1177.97   24.04
   3   1  -9 1022.05   21.00
   3   1  -9 1050.40   21.62
  -3  -1   8  144.05    3.87
  -3  -1   8  138.38    3.72
   3   1  -8  166.02    4.31
   3   1  -8  171.22    4.43
  -3  -1   7 1213.11   24.66
  -3  -1   7 1242.64   25.25
   3   1  -7 1201.00   24.42
   3   1  -7 1190.08   24.27
  -3  -1   6 3744.46   73.74
  -3  -1   6 3903.92   76.81
  -3  -1   5 2766.11   54.75
  -3  -1   5 2608.72   51.68
   3   1  -5 2397.57   47.60
   3   1  -5 2378.08   47.22
  -3  -1   4 1201.89   24.36
  -3  -1   4 1159.07   23.54
   3   1  -4 1483.31   29.86
   3   1  -4 1418.05   28.59
  -3  -1   3  940.25   19.28
  -3  -1   3  946.75   19.40
   3   1  -3  730.29   15.24
   3   1  -3  714.64   14.94
  -3  -1   2  133.33    3.54
  -3  -1   2  138.67    3.66
   3   1  -2  122.23    3.31
   3   1  -2  126.36    3.43
  -3  -1   1 1656.07   33.16
  -3  -1   1 1662.86   33.31
   3   1  -1 2068.02   41.11
   3   1  -1 1962.30   39.07
  -3  -1   0 4975.88   97.48
  -3  -1   0 4934.53   96.65
   3   1   0 4978.83   97.51
   3   1   0 4907.96   96.15
  -3  -1  -1 2046.75   40.69
  -3  -1  -1 2044.98   40.66
   3   1   1 1690.03   33.84
   3   1   1 1667.58   33.37
  -3  -1  -2  131.68    3.51
  -3  -1  -2  128.28    3.43
   3   1   2  141.54    3.72
   3   1   2  151.64    3.93
  -3  -1  -3  743.58   15.47
  -3  -1  -3  750.66   15.59
   3   1   3  988.97   20.23
   3   1   3  962.40   19.70
  -3  -1  -4 1445.81   29.09
  -3  -1  -4 1457.62   29.35
   3   1   4 1205.14   24.42
   3   1   4 1148.14   23.30
  -3  -1  -5 2267.05   45.00
  -3  -1  -5 2344.12   46.51
   3   1   5 2582.14   51.15
   3   1   5 2655.97   52.59
  -3  -1  -6 3478.68   68.57
  -3  -1  -6 3413.72   67.27
   3   1   6 3706.07   72.94
   3   1   6 3711.97   73.09
  -3  -1  -7 1149.32   23.42
  -3  -1  -7 1172.06   23.86
   3   1   7 1197.75   24.39
   3   1   7 1204.25   24.48
  -3  -1  -8  171.96    4.40
  -3  -1  -8  163.57    4.25
   3   1   8  132.83    3.66
   3   1   8  133.06    3.63
  -3  -1  -9  991.63   20.44
  -3  -1  -9 1011.12   20.76
   3   1   9 1163.79   23.77
   3   1   9 1085.24   22.38
  -3  -1 -10 1301.70   26.49
  -3  -1 -10 1349.24   27.35
   3   1  10 1252.68   25.54
   3   1  10 1176.49   24.27
  -3  -1 -11  820.06   17.25
  -3  -1 -11  857.56   17.87
   3   1  11  924.30   19.19
   3   1  11  873.81   18.46
  -3  -1 -12 1298.16   26.96
   3   1  12 1289.30   26.28
   3   1  12 1217.54   25.19
  -3  -1 -13  271.77    6.47
  -3  -1 -13  260.40    6.35
   3   1  13  231.19    5.70
   3   1  13  222.78    5.82
  -3  -1 -14  770.15   16.33
  -3  -1 -14  809.72   16.98
   3   1  14  802.64   16.86
   3   1  14  768.38   16.54
  -3  -1 -15  139.83    3.87
  -3  -1 -15  135.46    3.87
   3   1  15  175.29    4.61
   3   1  15  168.53    4.72
  -3  -1 -16  589.13   12.70
  -3  -1 -16  584.41   12.70
   3   1  16  568.17   12.34
   3   1  16  559.60   12.46
  -3  -1 -17  356.73    8.15
  -3  -1 -17  338.71    7.88
   3   1  17  293.15    6.94
   3   1  17  294.06    7.23
  -3  -1 -18  520.33   11.37
  -3  -1 -18  520.03   11.31
   3   1  18  456.84   10.10
   3   1  18  465.40   10.51
  -3  -1 -19  266.84    6.29
  -3  -1 -19  266.48    6.32
   3   1  19  248.06    6.05
   3   1  19  248.32    5.91
  -3  -1 -20  678.61   14.26
  -3  -1 -20  687.76   14.41
   3   1  20  751.25   15.71
   3   1  20  788.46   16.36
  -3  -1 -21  212.71    4.81
  -3  -2  23  183.06    4.67
  -3  -2  23  182.94    4.70
   3   2 -23  185.72    4.67
   3   2 -23  174.73    4.52
  -3  -2  22  632.25   13.82
  -3  -2  22  667.39   14.44
   3   2 -22  624.57   13.82
   3   2 -22  626.93   13.61
   3   2 -21  498.47   11.61
   3   2 -21  504.67   11.40
  -3  -2  20 1019.98   21.53
  -3  -2  20 1035.34   21.79
   3   2 -20 1137.81   23.77
   3   2 -20 1063.10   22.68
  -3  -2  19  106.93    3.51
  -3  -2  19  114.46    3.66
   3   2 -19  107.28    3.78
   3   2 -19  112.89    3.69
  -3  -2  18  749.19   16.27
  -3  -2  18  748.01   16.21
   3   2 -18  837.19   17.98
   3   2 -18  787.87   17.28
  -3  -2  17 1113.89   23.30
  -3  -2  17 1135.44   23.77
   3   2 -17 1138.10   24.07
   3   2 -17 1185.35   24.72
  -3  -2  16  860.22   18.40
  -3  -2  16  851.95   18.22
   3   2 -16  942.91   19.99
   3   2 -16  920.46   19.76
  -3  -2  15  929.32   19.64
  -3  -2  15  884.44   18.78
   3   2 -15  898.61   19.14
   3   2 -15  920.76   19.73
  -3  -2  14  569.05   12.64
  -3  -2  14  565.51   12.52
   3   2 -14  471.60   10.93
   3   2 -14  448.57   10.31
  -3  -2  13   50.82    2.19
  -3  -2  13   45.18    2.01
   3   2 -13   56.40    2.33
   3   2 -13   58.29    2.51
  -3  -2  12 1292.84   26.61
  -3  -2  12 1307.61   26.96
   3   2 -12 1145.78   23.95
   3   2 -12 1096.76   22.86
  -3  -2  11 1441.97   29.50
  -3  -2  11 1426.91   29.18
   3   2 -11 1570.13   31.98
   3   2 -11 1540.60   31.54
  -3  -2  10 1893.20   38.21
   3   2 -10 1770.64   35.91
   3   2 -10 1872.82   37.80
  -3  -2   9 1211.34   24.92
  -3  -2   9 1157.30   23.86
  -3  -2   8 2590.11   51.59
  -3  -2   8 2566.78   51.18
   3   2  -8 2549.07   50.94
   3   2  -8 2522.19   50.35
  -3  -2   7  762.77   16.15
  -3  -2   7  753.03   15.95
   3   2  -7  716.41   15.30
   3   2  -7  768.68   16.30
  -3  -2   6 5108.76  100.37
  -3  -2   6 5398.16  105.98
   3   2  -6 5578.30  109.53
   3   2  -6 5454.27  107.08
  -3  -2   5 5516.28  108.20
  -3  -2   5 5563.53  109.14
   3   2  -5 5681.65  111.45
   3   2  -5 5900.18  115.70
  -3  -2   4 1809.62   36.35
  -3  -2   4 1740.23   35.02
   3   2  -4 1969.97   39.48
   3   2  -4 1955.21   39.19
  -3  -2   3   58.85    2.16
  -3  -2   3   55.37    2.07
   3   2  -3   93.49    2.86
   3   2  -3   93.32    2.89
  -3  -2   2    0.59    0.53
  -3  -2   2    2.51    0.59
   3   2  -2  106.66    3.16
   3   2  -2   98.99    2.98
  -3  -2   1  561.96   12.11
  -3  -2   1  569.94   12.26
   3   2  -1  400.43    8.95
   3   2  -1  396.30    8.86
  -3  -2   0 2800.67   55.46
  -3  -2   0 2738.06   54.25
   3   2   0 2813.95   55.75
   3   2   0 2849.09   56.40
  -3  -2  -1  438.53    9.63
  -3  -2  -1  454.77    9.95
   3   2   1  597.40   12.76
   3   2   1  592.08   12.64
  -3  -2  -2  103.39    3.01
  -3  -2  -2  105.90    3.07
   3   2   2    1.30    0.56
   3   2   2    1.95    0.53
  -3  -2  -3   92.28    2.81
  -3  -2  -3   92.84    2.81
   3   2   3   53.48    1.95
   3   2   3   55.28    2.01
  -3  -2  -4 1992.71   39.78
  -3  -2  -4 2064.18   41.17
   3   2   4 1778.03   35.61
   3   2   4 1797.22   35.97
  -3  -2  -5 5932.66  116.14
  -3  -2  -5 5817.49  113.90
   3   2   5 5498.56  107.73
   3   2   5 5395.21  105.69
  -3  -2  -6 5350.91  104.86
  -3  -2  -6 5409.97  106.04
   3   2   6 5303.66  103.92
   3   2   6 5483.80  107.46
  -3  -2  -7  709.91   14.91
  -3  -2  -7  724.38   15.21
   3   2   7  720.54   15.09
   3   2   7  742.69   15.56
  -3  -2  -8 2408.50   47.87
  -3  -2  -8 2438.92   48.46
   3   2   8 2494.43   49.52
   3   2   8 2615.21   51.91
  -3  -2  -9 1225.22   24.89
  -3  -2  -9 1226.99   24.95
   3   2   9 1193.91   24.36
   3   2   9 1202.48   24.54
  -3  -2 -10 1899.40   38.01
  -3  -2 -10 1932.18   38.66
   3   2  10 1809.62   36.29
   3   2  10 1858.35   37.33
  -3  -2 -11 1574.86   31.80
  -3  -2 -11 1589.92   32.04
   3   2  11 1425.43   28.85
   3   2  11 1403.88   28.53
  -3  -2 -12 1060.44   21.82
  -3  -2 -12 1083.77   22.21
   3   2  12 1326.21   26.96
   3   2  12 1234.37   25.34
  -3  -2 -13   55.22    2.01
  -3  -2 -13   55.25    2.07
   3   2  13   46.57    1.98
   3   2  13   51.65    1.95
  -3  -2 -14  442.07    9.83
  -3  -2 -14  450.63    9.92
   3   2  14  535.39   11.87
   3   2  14  563.44   12.11
  -3  -2 -15  865.54   18.04
  -3  -2 -15  903.34   18.75
   3   2  15  889.46   18.78
   3   2  15  897.13   18.57
  -3  -2 -16  922.23   19.05
  -3  -2 -16  898.02   18.60
   3   2  16  871.44   18.07
   3   2  16  858.45   18.10
  -3  -2 -17 1164.98   23.74
  -3  -2 -17 1179.15   23.98
   3   2  17 1140.76   23.27
   3   2  17 1112.71   22.95
  -3  -2 -18  802.64   16.57
  -3  -2 -18  790.53   16.36
   3   2  18  803.23   16.74
   3   2  18  811.20   16.71
  -3  -2 -19  106.58    2.72
  -3  -2 -19  103.71    2.66
   3   2  19  123.05    3.10
   3   2  19  116.65    2.89
   3   3 -24   13.17    1.33
   3   3 -24   11.52    1.30
  -3  -3  23  327.79    8.36
  -3  -3  23  350.23    8.80
   3   3 -23  343.44    8.68
   3   3 -23  322.18    8.48
  -3  -3  22  531.55   12.43
  -3  -3  22  519.44   12.26
   3   3 -22  520.92   12.23
   3   3 -22  517.67   12.58
  -3  -3  21  683.33   15.41
  -3  -3  21  700.46   15.80
  -3  -3  20  409.88   10.04
  -3  -3  20  395.41    9.75
   3   3 -20  409.59   10.37
   3   3 -20  408.41   10.07
  -3  -3  19 1093.22   23.33
  -3  -3  19 1118.32   23.89
   3   3 -19 1046.56   22.86
   3   3 -19 1116.84   23.83
  -3  -3  18  164.75    5.02
  -3  -3  18  163.39    4.93
   3   3 -18  152.44    4.84
   3   3 -18  152.02    5.02
  -3  -3  17  766.91   16.89
  -3  -3  17  759.23   16.83
   3   3 -17  801.46   17.92
   3   3 -17  778.13   17.19
  -3  -3  16 1131.61   24.01
  -3  -3  16 1115.66   23.65
   3   3 -16 1061.91   22.68
   3   3 -16 1060.73   22.86
  -3  -3  15  652.92   14.56
  -3  -3  15  676.54   15.09
   3   3 -15  688.94   15.36
   3   3 -15  674.47   15.30
  -3  -3  14    2.21    0.80
  -3  -3  14    2.69    0.74
   3   3 -14    1.92    0.89
   3   3 -14    2.66    0.86
  -3  -3  13 1041.24   22.12
  -3  -3  13 1039.47   22.00
   3   3 -13 1028.84   21.85
   3   3 -13 1051.87   22.53
  -3  -3  12  264.03    6.79
  -3  -3  12  266.39    6.88
   3   3 -12  267.55    7.09
   3   3 -12  261.55    6.82
  -3  -3  11  630.47   14.00
  -3  -3  11  614.82   13.64
   3   3 -11  621.32   13.85
   3   3 -11  606.26   13.67
  -3  -3  10 1999.21   40.49
  -3  -3  10 1982.38   40.22
   3   3 -10 1977.36   40.25
   3   3 -10 2040.55   41.34
  -3  -3   9 3100.69   61.87
  -3  -3   9 3144.99   62.60
   3   3  -9 3156.80   62.93
   3   3  -9 3212.91   64.11
  -3  -3   8    0.50    0.59
  -3  -3   8    0.71    0.59
   3   3  -8    1.27    0.71
   3   3  -8    0.59    0.56
  -3  -3   7 5528.09  108.79
  -3  -3   7 5652.12  111.21
   3   3  -7 5466.08  107.64
   3   3  -7 5498.56  108.20
  -3  -3   6 2473.17   49.52
  -3  -3   6 2427.40   48.70
   3   3  -6 2405.55   48.22
   3   3  -6 2450.43   49.20
  -3  -3   5 1484.49   30.36
  -3  -3   5 1440.20   29.47
   3   3  -5 1402.40   28.73
   3   3  -5 1376.12   28.20
  -3  -3   4  868.19   18.37
  -3  -3   4  846.05   17.90
   3   3  -4  851.66   18.01
   3   3  -4  862.29   18.22
  -3  -3   3 2494.43   49.82
  -3  -3   3 2456.05   49.08
   3   3  -3 2504.77   50.05
   3   3  -3 2477.01   49.52
  -3  -3   2  117.68    3.51
  -3  -3   2  119.60    3.57
   3   3  -2  119.21    3.57
   3   3  -2  120.63    3.60
  -3  -3   1  673.29   14.44
  -3  -3   1  691.01   14.79
   3   3  -1  689.24   14.77
   3   3  -1  691.31   14.79
  -3  -3   0  820.36   17.30
  -3  -3   0  814.74   17.19
   3   3   0  821.54   17.30
   3   3   0  817.40   17.22
  -3  -3  -1  692.19   14.79
  -3  -3  -1  725.86   15.44
   3   3   1  701.94   14.94
   3   3   1  689.54   14.71
  -3  -3  -2  119.30    3.48
  -3  -3  -2  118.86    3.48
   3   3   2  124.41    3.60
   3   3   2  121.07    3.51
  -3  -3  -3 2479.37   49.37
  -3  -3  -3 2547.00   50.70
   3   3   3 2593.66   51.59
   3   3   3 2475.24   49.32
  -3  -3  -4  838.66   17.54
  -3  -3  -4  872.03   18.22
   3   3   4  861.40   17.98
   3   3   4  857.56   17.92
  -3  -3  -5 1455.55   29.56
  -3  -3  -5 1458.80   29.59
   3   3   5 1396.79   28.38
   3   3   5 1393.84   28.29
  -3  -3  -6 2456.64   48.93
  -3  -3  -6 2475.54   49.32
   3   3   6 2408.50   47.93
   3   3   6 2382.51   47.46
  -3  -3  -7 5554.67  109.00
  -3  -3  -7 5542.86  108.73
   3   3   7 5238.70  102.77
   3   3   7 5480.85  107.52
  -3  -3  -8   -0.12    0.44
  -3  -3  -8    0.94    0.50
   3   3   8    1.36    0.50
   3   3   8    1.95    0.56
  -3  -3  -9 2988.48   59.18
  -3  -3  -9 3032.77   60.06
  -3  -3 -10 2022.54   40.46
  -3  -3 -10 1962.89   39.33
   3   3  10 1957.87   39.25
   3   3  10 1938.67   38.80
   3   3  11  620.73   13.26
   3   3  11  625.75   13.38
  -3  -3 -12  267.22    6.35
  -3  -3 -12  266.04    6.32
  -3  -3 -13  990.45   20.44
  -3  -3 -13 1044.20   21.50
  -3  -3 -14    1.48    0.56
  -3  -3 -14    3.51    0.59
   3   3  14    3.66    0.68
   3   3  14    1.92    0.56
  -3  -3 -15  638.15   13.55
  -3  -3 -15  675.36   14.23
   3   3  15  653.51   14.06
   3   3  15  671.52   14.15
  -3  -3 -16 1098.24   22.38
  -3  -3 -16 1032.97   21.17
   3   3  16 1069.89   21.85
   3   3  16 1046.85   21.68
  -3  -3 -17  769.86   15.92
  -3  -3 -17  786.69   16.21
   3   3  17  790.23   16.51
   3   3  17  799.98   16.51
  -3  -3 -18  154.24    3.60
   3   3  18  158.87    3.81
   3   3  18  156.63    3.66
   3   4 -24   73.35    3.57
   3   4 -24   82.45    3.99
  -3  -4  23  181.38    5.88
  -3  -4  22  132.12    5.43
  -3  -4  21  637.56   15.00
  -3  -4  20  105.45    4.16
  -3  -4  17  493.45   11.78
  -3  -4  16  558.42   13.05
   3   4 -16  597.40   14.17
  -3  -4  15  577.02   13.32
   3   4 -15  630.18   14.71
   3   4 -15  619.55   14.35
  -3  -4  14  372.38    9.36
  -3  -4  14  377.69    9.33
   3   4 -14  397.18   10.07
   3   4 -14  404.27   10.01
   3   4 -13   43.71    2.39
  -3  -4  12  767.79   17.01
  -3  -4  12  758.34   16.71
   3   4 -12  680.97   15.36
   3   4 -12  667.68   15.30
  -3  -4  11 2294.51   46.95
  -3  -4  11 2210.65   44.89
   3   4 -11 2139.18   43.62
   3   4 -11 2057.68   42.17
  -3  -4  10 1056.60   22.44
  -3  -4  10 1066.93   22.74
   3   4 -10  879.71   19.19
   3   4 -10  884.14   19.17
  -3  -4   9 1600.84   33.04
  -3  -4   9 1635.10   33.61
   3   4  -9 1505.76   31.18
   3   4  -9 1514.02   31.45
  -3  -4   8  929.91   19.96
  -3  -4   8  917.51   19.64
   3   4  -8  776.65   17.07
   3   4  -8  786.40   17.16
  -3  -4   7 1077.27   22.77
  -3  -4   7 1064.28   22.44
   3   4  -7  949.40   20.38
   3   4  -7  981.89   20.91
  -3  -4   6 1209.27   25.25
  -3  -4   6 1190.67   24.95
   3   4  -6 1124.52   23.71
   3   4  -6 1116.84   23.48
  -3  -4   5 2910.22   58.26
  -3  -4   5 2808.64   56.23
   3   4  -5 2723.00   54.60
   3   4  -5 2766.11   55.52
  -3  -4   4 1485.97   30.53
  -3  -4   4 1490.10   30.68
   3   4  -4 1577.52   32.42
   3   4  -4 1563.93   32.07
  -3  -4   3  210.37    5.67
  -3  -4   3  199.18    5.40
   3   4  -3  234.65    6.08
   3   4  -3  229.89    6.08
  -3  -4   2  589.72   13.08
  -3  -4   2  573.19   12.82
   3   4  -2  728.52   15.74
   3   4  -2  732.65   15.86
  -3  -4   1 1050.69   22.06
  -3  -4   1 1037.11   21.73
   3   4  -1 1067.23   22.32
   3   4  -1 1040.95   21.82
  -3  -4   0  974.80   20.49
  -3  -4   0  965.94   20.35
   3   4   0  970.37   20.44
   3   4   0  988.38   20.79
  -3  -4  -1  989.27   20.73
  -3  -4  -1 1018.21   21.32
   3   4   1  992.81   20.85
   3   4   1  987.50   20.73
  -3  -4  -2  766.61   16.36
  -3  -4  -2  755.68   16.18
   3   4   2  571.12   12.61
   3   4   2  566.98   12.52
  -3  -4  -3  229.33    5.85
  -3  -4  -3  232.49    5.91
   3   4   3  203.52    5.35
   3   4   3  195.61    5.20
  -3  -4  -4 1550.64   31.57
  -3  -4  -4 1536.47   31.27
   3   4   4 1502.80   30.65
   3   4   4 1480.66   30.21
  -3  -4  -5 2778.81   55.37
  -3  -4  -5 2736.29   54.54
   3   4   5 2801.55   55.81
   3   4   5 2824.29   56.20
  -3  -4  -6 1127.18   23.30
  -3  -4  -6 1141.06   23.59
   3   4   6 1185.65   24.45
   3   4   6 1175.61   24.19
  -3  -4  -7 1004.62   20.94
  -3  -4  -7  991.04   20.61
   3   4   7 1092.92   22.62
   3   4   7 1083.77   22.44
  -3  -4  -8  803.23   16.95
  -3  -4  -8  804.11   17.01
   3   4   8  942.91   19.73
   3   4   8  911.31   19.05
  -3  -4  -9 1516.09   30.77
  -3  -4  -9 1522.29   30.95
   3   4   9 1618.27   32.72
   3   4   9 1622.70   32.90
  -3  -4 -10  911.01   19.11
  -3  -4 -10  888.87   18.60
   3   4  10 1040.06   21.50
   3   4  10 1013.78   21.03
  -3  -4 -11 2092.53   41.99
  -3  -4 -11 2044.10   40.99
   3   4  11 2151.88   43.03
   3   4  11 2171.67   43.50
  -3  -4 -12  654.39   13.97
  -3  -4 -12  667.98   14.29
   3   4  12  744.17   15.77
   3   4  12  748.60   15.77
  -3  -4 -13   42.38    1.74
  -3  -4 -13   44.33    1.83
   3   4  13   32.63    1.54
   3   4  13   35.88    1.65
  -3  -4 -14  385.37    8.65
  -3  -4 -14  391.87    8.80
   3   4  14  383.01    8.68
   3   4  14  352.59    8.09
  -3  -4 -15  623.09   13.26
  -3  -4 -15  597.70   12.76
   3   4  15  583.23   12.58
   3   4  15  581.16   12.58
  -3  -4 -16  568.76   12.11
  -3  -4 -16  591.79   12.52
   3   4  16  550.45   11.78
   3   4  16  521.80   11.40
  -3  -4 -17  444.43    9.51
  -3  -4 -17  430.85    9.24
   3   4  17  501.72   10.63
   3   4  17  470.12   10.19
[truncated: 1,113,271 more chars]
