# Supplementary material for: RE(III) 3-Furoate Complexes: Synthesis, Structure, and Corrosion Inhibiting Properties
Source: Molecules. 2022 Dec 13;27(24):8836. doi: 10.3390/molecules27248836 (PMC9784407; doi:10.3390/molecules27248836)
Supplement: Supplementary file 1 [file molecules-27-08836-s001.zip › xray files/13.cif]

data_vv3lu
_audit_creation_date               2022-10-31
_audit_creation_method
;
Olex2 1.3
(compiled 2020.11.12 svn.r5f609507 for OlexSys, GUI svn.r6408)
;
_shelx_SHELXL_version_number       '2018/3'
_audit_contact_author_address      ?
_audit_contact_author_email        ?
_audit_contact_author_name         ''
_audit_contact_author_phone        ?
_publ_contact_author_id_orcid      ?
_publ_section_references
;
Dolomanov, O.V., Bourhis, L.J., Gildea, R.J, Howard, J.A.K. & Puschmann, H.
 (2009), J. Appl. Cryst. 42, 339-341.

Sheldrick, G.M. (2015). Acta Cryst. C71, 3-8.
;
_chemical_name_common              ?
_chemical_name_systematic          ?
_chemical_formula_moiety           'C20 H12 Lu Na O12'
_chemical_formula_sum              'C20 H12 Lu Na O12'
_chemical_formula_weight           642.26
_chemical_absolute_configuration   ?
_chemical_melting_point            ?
loop_
  _atom_type_symbol
  _atom_type_description
  _atom_type_scat_dispersion_real
  _atom_type_scat_dispersion_imag
  _atom_type_scat_source
 'C' 'C' 0.0033 0.0016 'International Tables Vol C Tables 4.2.6.8 and 6.1.1.4'
 'H' 'H' 0.0000 0.0000 'International Tables Vol C Tables 4.2.6.8 and 6.1.1.4'
 'Lu' 'Lu' -0.4720 5.8584
 'International Tables Vol C Tables 4.2.6.8 and 6.1.1.4'
 'Na' 'Na' 0.0362 0.0249 'International Tables Vol C Tables 4.2.6.8 and 6.1.1.4'
 'O' 'O' 0.0106 0.0060 'International Tables Vol C Tables 4.2.6.8 and 6.1.1.4'

_shelx_space_group_comment
;
The symmetry employed for this shelxl refinement is uniquely defined
by the following loop, which should always be used as a source of
symmetry information in preference to the above space-group names.
They are only intended as comments.
;
_space_group_crystal_system        'tetragonal'
_space_group_IT_number             118
_space_group_name_H-M_alt          'P -4 n 2'
_space_group_name_Hall             'P -4 -2n'
loop_
  _space_group_symop_operation_xyz
 'x, y, z'
 '-x, -y, z'
 'y, -x, -z'
 '-y, x, -z'
 'x+1/2, -y+1/2, z+1/2'
 '-x+1/2, y+1/2, z+1/2'
 'y+1/2, x+1/2, -z+1/2'
 '-y+1/2, -x+1/2, -z+1/2'

_cell_length_a                     14.177(2)
_cell_length_b                     14.177(2)
_cell_length_c                     21.541(4)
_cell_angle_alpha                  90
_cell_angle_beta                   90
_cell_angle_gamma                  90
_cell_volume                       4329.5(15)
_cell_formula_units_Z              8
_cell_measurement_reflns_used      4128
_cell_measurement_temperature      100(2)
_cell_measurement_theta_max        25
_cell_measurement_theta_min        2
_shelx_estimated_absorpt_T_max     0.873
_shelx_estimated_absorpt_T_min     0.654
_exptl_absorpt_coefficient_mu      4.646
_exptl_absorpt_correction_T_max    0.4320
_exptl_absorpt_correction_T_min    0.3657
_exptl_absorpt_correction_type     multi-scan
_exptl_absorpt_process_details     'XDS (Kabsch, 1993)'
_exptl_absorpt_special_details     ?
_exptl_crystal_colour              colourless
_exptl_crystal_colour_primary      colourless
_exptl_crystal_density_diffrn      1.971
_exptl_crystal_density_meas        ?
_exptl_crystal_density_method      ?
_exptl_crystal_description         block
_exptl_crystal_F_000               2480
_exptl_crystal_size_max            0.1
_exptl_crystal_size_mid            0.05
_exptl_crystal_size_min            0.03
_exptl_transmission_factor_max     ?
_exptl_transmission_factor_min     ?
_diffrn_reflns_av_R_equivalents    0.0521
_diffrn_reflns_av_unetI/netI       0.0181
_diffrn_reflns_Laue_measured_fraction_full  1.000
_diffrn_reflns_Laue_measured_fraction_max  1.000
_diffrn_reflns_limit_h_max         17
_diffrn_reflns_limit_h_min         -17
_diffrn_reflns_limit_k_max         17
_diffrn_reflns_limit_k_min         -17
_diffrn_reflns_limit_l_max         26
_diffrn_reflns_limit_l_min         -26
_diffrn_reflns_number              50096
_diffrn_reflns_point_group_measured_fraction_full  1.000
_diffrn_reflns_point_group_measured_fraction_max  1.000
_diffrn_reflns_theta_full          25.242
_diffrn_reflns_theta_max           25.683
_diffrn_reflns_theta_min           1.720
_diffrn_ambient_temperature        100(2)
_diffrn_detector_area_resol_mean   ?
_diffrn_measured_fraction_theta_full  1.000
_diffrn_measured_fraction_theta_max  1.000
_diffrn_measurement_device_type    'ADSC Quantum 210r'
_diffrn_measurement_method         '\w scans'
_diffrn_radiation_monochromator    'Silicon Double Crystal'
_diffrn_radiation_type             Synchrotron
_diffrn_radiation_wavelength       0.71073
_diffrn_source                     'MX1 Beamline Australian Synchrotron'
_reflns_Friedel_coverage           0.835
_reflns_Friedel_fraction_full      1.000
_reflns_Friedel_fraction_max       0.999
_reflns_number_gt                  4017
_reflns_number_total               4128
_reflns_special_details
;
 Reflections were merged by SHELXL according to the crystal
 class for the calculation of statistics and refinement.
 
 _reflns_Friedel_fraction is defined as the number of unique
 Friedel pairs measured divided by the number that would be
 possible theoretically, ignoring centric projections and
 systematic absences.
;
_reflns_threshold_expression       'I > 2\s(I)'
_computing_cell_refinement         'XDS (Kabsch, 1993)'
_computing_data_collection         'BluIce (McPhillips, 2002)'
_computing_data_reduction          'XDS (Kabsch, 1993)'
_computing_molecular_graphics      'Olex2 1.3 (Dolomanov et al., 2009)'
_computing_publication_material    'Olex2 1.3 (Dolomanov et al., 2009)'
_computing_structure_refinement    'SHELXL 2018/3 (Sheldrick, 2015)'
_computing_structure_solution      ?
_refine_diff_density_max           1.108
_refine_diff_density_min           -1.035
_refine_diff_density_rms           0.094
_refine_ls_abs_structure_details
;
 Flack x determined using 1782 quotients [(I+)-(I-)]/[(I+)+(I-)]
 (Parsons, Flack and Wagner, Acta Cryst. B69 (2013) 249-259).
;
_refine_ls_abs_structure_Flack     -0.009(4)
_refine_ls_extinction_coef         .
_refine_ls_extinction_method       none
_refine_ls_goodness_of_fit_ref     1.090
_refine_ls_hydrogen_treatment      constr
_refine_ls_matrix_type             full
_refine_ls_number_parameters       308
_refine_ls_number_reflns           4128
_refine_ls_number_restraints       14
_refine_ls_R_factor_all            0.0209
_refine_ls_R_factor_gt             0.0202
_refine_ls_restrained_S_all        1.093
_refine_ls_shift/su_max            0.001
_refine_ls_shift/su_mean           0.000
_refine_ls_structure_factor_coef   Fsqd
_refine_ls_weighting_details      
 'w=1/[\s^2^(Fo^2^)+(0.0292P)^2^+5.9760P] where P=(Fo^2^+2Fc^2^)/3'
_refine_ls_weighting_scheme        calc
_refine_ls_wR_factor_gt            0.0517
_refine_ls_wR_factor_ref           0.0522
_refine_special_details            ?
_olex2_refinement_description
;
1. Rigid bond restraints
 O3, C4
 with sigma for 1-2 distances of 0.001 and sigma for 1-3 distances of 0.001
 C3, C4
 with sigma for 1-2 distances of 0.001 and sigma for 1-3 distances of 0.001
2. Uiso/Uaniso restraints and constraints
C4 \\sim O3: within 2A with sigma of 0.01 and sigma for terminal atoms of 0.01
within 2A
C3 \\sim C4: within 2A with sigma of 0.01 and sigma for terminal atoms of 0.02
within 2A
C4 \\sim C3: within 2A with sigma of 0.001 and sigma for terminal atoms of
0.002 within 2A
3.a Aromatic/amide H refined with riding coordinates:
 C21(H21), C19(H19), C5(H5), C18(H18), C8(H8), C3(H3), C20(H20), C13(H13),
 C10(H10), C14(H14), C15(H15), C4(H4)
;
_atom_sites_solution_hydrogens     geom
_atom_sites_solution_primary       ?
_atom_sites_solution_secondary     ?
loop_
  _atom_site_label
  _atom_site_type_symbol
  _atom_site_fract_x
  _atom_site_fract_y
  _atom_site_fract_z
  _atom_site_U_iso_or_equiv
  _atom_site_adp_type
  _atom_site_occupancy
  _atom_site_site_symmetry_order
  _atom_site_calc_flag
  _atom_site_refinement_flags_posn
  _atom_site_refinement_flags_adp
  _atom_site_refinement_flags_occupancy
  _atom_site_disorder_assembly
  _atom_site_disorder_group
 Lu1 Lu -0.500000 -0.500000 -0.59349(2) 0.01845(9) Uani 1 2 d S T P . .
 Lu2 Lu -0.59979(2) -0.90021(2) -0.750000 0.01792(9) Uani 1 2 d S T P . .
 Na1 Na -0.55676(17) -0.69590(16) -0.67488(11) 0.0270(5) Uani 1 1 d . . . . .
 O2 O -0.3701(3) -0.4497(3) -0.65911(18) 0.0241(9) Uani 1 1 d . . . . .
 O8 O -0.7685(3) -0.9152(3) -0.7190(2) 0.0260(9) Uani 1 1 d . . . . .
 O1 O -0.4321(3) -0.5911(3) -0.67302(19) 0.0245(8) Uani 1 1 d . . . . .
 O4 O -0.3779(3) -0.5336(3) -0.53474(19) 0.0249(8) Uani 1 1 d . . . . .
 O10 O -0.5974(3) -1.0195(3) -0.68689(19) 0.0238(9) Uani 1 1 d . . . . .
 O5 O -0.3463(3) -0.5360(3) -0.43361(18) 0.0222(8) Uani 1 1 d . . . . .
 O7 O -0.6758(3) -0.8095(3) -0.67618(17) 0.0251(8) Uani 1 1 d . . . . .
 O11 O -0.5183(3) -1.1554(3) -0.68338(19) 0.0232(8) Uani 1 1 d . . . . .
 C6 C -0.3210(4) -0.5405(4) -0.4901(3) 0.0228(12) Uani 1 1 d . . . . .
 O6 O -0.0906(3) -0.5701(4) -0.5622(2) 0.0456(13) Uani 1 1 d . . . . .
 C17 C -0.6591(4) -1.1372(4) -0.6237(3) 0.0252(13) Uani 1 1 d . . . . .
 C7 C -0.2199(4) -0.5549(4) -0.5053(3) 0.0240(11) Uani 1 1 d . . . . .
 C21 C -0.0693(4) -0.5923(4) -0.5014(3) 0.0296(13) Uani 1 1 d . . . . .
 H21 H -0.009009 -0.610936 -0.486619 0.035 Uiso 1 1 calc R U . . .
 C19 C -0.7444(5) -1.2238(5) -0.5592(3) 0.0358(16) Uani 1 1 d . . . . .
 H19 H -0.765507 -1.273691 -0.533286 0.043 Uiso 1 1 calc R U . . .
 O12 O -0.7906(4) -1.1363(4) -0.5674(3) 0.0573(16) Uani 1 1 d . . . . .
 C11 C -0.7560(4) -0.8502(4) -0.6807(3) 0.0238(12) Uani 1 1 d . . . . .
 C16 C -0.5865(4) -1.1025(4) -0.6671(2) 0.0217(11) Uani 1 1 d . . . . .
 C2 C -0.3002(5) -0.5492(4) -0.7346(3) 0.0316(14) Uani 1 1 d . . . . .
 C5 C -0.2230(5) -0.4913(5) -0.7503(4) 0.0468(18) Uani 1 1 d . . . . .
 H5 H -0.207528 -0.432528 -0.731752 0.056 Uiso 1 1 calc R U . . .
 C18 C -0.6664(5) -1.2249(4) -0.5936(3) 0.0334(14) Uani 1 1 d . . . . .
 H18 H -0.623353 -1.275957 -0.597270 0.040 Uiso 1 1 calc R U . . .
 C8 C -0.1465(4) -0.5835(5) -0.4666(3) 0.0306(13) Uani 1 1 d . . . . .
 H8 H -0.150779 -0.594650 -0.423211 0.037 Uiso 1 1 calc R U . . .
 O9 O -0.9108(5) -0.7274(7) -0.5723(4) 0.086(3) Uani 1 1 d . . . . .
 C3 C -0.2939(7) -0.6261(7) -0.7730(3) 0.0545(15) Uani 1 1 d . U . . .
 H3 H -0.336638 -0.677745 -0.773080 0.065 Uiso 1 1 calc R U . . .
 C1 C -0.3706(4) -0.5284(4) -0.6875(3) 0.0239(11) Uani 1 1 d . . . . .
 C20 C -0.7358(5) -1.0858(5) -0.6050(4) 0.0383(16) Uani 1 1 d . . . . .
 H20 H -0.748195 -1.022614 -0.617233 0.046 Uiso 1 1 calc R U . . .
 C12 C -0.8312(5) -0.8173(6) -0.6394(3) 0.0388(15) Uani 1 1 d . . . . .
 C13 C -0.9201(6) -0.8613(8) -0.6279(4) 0.058(2) Uani 1 1 d . . . . .
 H13 H -0.943846 -0.917682 -0.645842 0.070 Uiso 1 1 calc R U . . .
 C10 C -0.1829(4) -0.5474(5) -0.5636(3) 0.0336(14) Uani 1 1 d . . . . .
 H10 H -0.216942 -0.528949 -0.599650 0.040 Uiso 1 1 calc R U . . .
 C14 C -0.9633(6) -0.8047(9) -0.5855(4) 0.068(3) Uani 1 1 d . . . . .
 H14 H -1.022957 -0.817745 -0.567330 0.081 Uiso 1 1 calc R U . . .
 C15 C -0.8290(6) -0.7365(7) -0.6033(4) 0.055(2) Uani 1 1 d . . . . .
 H15 H -0.777423 -0.693930 -0.600742 0.066 Uiso 1 1 calc R U . . .
 O3 O -0.1748(5) -0.5349(6) -0.7967(3) 0.0735(17) Uani 1 1 d . U . . .
 C4 C -0.2197(7) -0.6179(6) -0.8099(3) 0.0545(15) Uani 1 1 d . U . . .
 H4 H -0.200759 -0.662416 -0.840394 0.065 Uiso 1 1 calc R U . . .

loop_
  _atom_site_aniso_label
  _atom_site_aniso_U_11
  _atom_site_aniso_U_22
  _atom_site_aniso_U_33
  _atom_site_aniso_U_23
  _atom_site_aniso_U_13
  _atom_site_aniso_U_12
 Lu1 0.01835(18) 0.01436(17) 0.02262(15) 0.000 0.000 -0.00048(11)
 Lu2 0.01549(10) 0.01549(10) 0.02279(14) -0.00030(11) -0.00030(11) 0.00010(10)
 Na1 0.0293(12) 0.0177(10) 0.0339(12) -0.0036(9) -0.0036(10) -0.0008(9)
 O2 0.025(2) 0.020(2) 0.028(2) -0.0004(17) 0.0007(17) -0.0016(17)
 O8 0.019(2) 0.029(2) 0.030(2) 0.0034(18) -0.0014(17) -0.0017(16)
 O1 0.026(2) 0.020(2) 0.028(2) -0.0030(16) 0.0005(17) -0.0021(17)
 O4 0.022(2) 0.023(2) 0.030(2) 0.0010(17) -0.0027(17) 0.0013(17)
 O10 0.020(2) 0.021(2) 0.030(2) 0.0057(17) 0.0003(16) 0.0015(16)
 O5 0.0133(17) 0.026(2) 0.027(2) -0.0003(17) 0.0021(15) -0.0009(15)
 O7 0.023(2) 0.023(2) 0.0295(17) -0.0039(17) 0.0011(16) 0.0015(15)
 O11 0.0217(19) 0.017(2) 0.031(2) 0.0025(16) 0.0025(17) 0.0020(16)
 C6 0.018(3) 0.019(2) 0.031(3) 0.001(2) 0.001(2) 0.000(2)
 O6 0.028(3) 0.068(4) 0.041(2) -0.009(3) 0.003(2) 0.004(2)
 C17 0.025(3) 0.021(3) 0.030(3) 0.002(2) 0.003(2) -0.002(2)
 C7 0.021(3) 0.022(3) 0.029(3) -0.003(3) 0.001(2) -0.003(2)
 C21 0.017(3) 0.038(3) 0.034(3) -0.008(3) 0.000(3) 0.004(2)
 C19 0.038(4) 0.027(3) 0.042(3) 0.008(3) 0.020(3) -0.004(3)
 O12 0.050(3) 0.039(3) 0.083(4) 0.007(3) 0.029(3) 0.002(3)
 C11 0.026(3) 0.023(3) 0.023(3) 0.003(2) -0.001(2) 0.006(2)
 C16 0.024(3) 0.018(3) 0.023(2) -0.001(2) -0.001(2) -0.003(2)
 C2 0.036(3) 0.030(3) 0.029(4) -0.001(2) 0.003(2) 0.007(3)
 C5 0.046(4) 0.058(4) 0.036(3) 0.013(4) 0.022(4) 0.010(3)
 C18 0.035(3) 0.023(3) 0.042(3) 0.009(3) 0.006(3) 0.001(2)
 C8 0.023(3) 0.033(3) 0.036(3) -0.003(3) -0.002(3) 0.004(3)
 O9 0.047(4) 0.138(8) 0.073(5) -0.040(5) 0.005(3) 0.033(4)
 C3 0.076(4) 0.055(3) 0.033(2) 0.002(2) 0.023(3) 0.032(3)
 C1 0.027(3) 0.020(3) 0.025(3) 0.002(2) -0.002(2) 0.003(2)
 C20 0.028(3) 0.029(3) 0.057(4) 0.006(3) 0.008(3) 0.004(3)
 C12 0.022(3) 0.060(5) 0.035(3) -0.001(3) 0.003(3) 0.015(3)
 C13 0.031(4) 0.094(7) 0.051(5) 0.010(5) 0.004(4) 0.006(4)
 C10 0.023(3) 0.044(4) 0.034(3) -0.003(3) 0.001(3) -0.002(3)
 C14 0.030(4) 0.119(9) 0.054(5) -0.006(6) 0.021(4) 0.011(5)
 C15 0.040(4) 0.073(6) 0.052(4) -0.019(4) 0.006(3) 0.022(4)
 O3 0.071(4) 0.082(4) 0.067(4) 0.003(3) 0.028(3) 0.010(3)
 C4 0.076(4) 0.055(3) 0.032(2) 0.002(2) 0.024(3) 0.034(3)

_geom_special_details
;
 All esds (except the esd in the dihedral angle between two l.s. planes)
 are estimated using the full covariance matrix.  The cell esds are taken
 into account individually in the estimation of esds in distances, angles
 and torsion angles; correlations between esds in cell parameters are only
 used when they are defined by crystal symmetry.  An approximate (isotropic)
 treatment of cell esds is used for estimating esds involving l.s. planes.
;
loop_
  _geom_bond_atom_site_label_1
  _geom_bond_atom_site_label_2
  _geom_bond_distance
  _geom_bond_site_symmetry_2
  _geom_bond_publ_flag
 Lu1 Na1 3.381(2) 2_445 ?
 Lu1 O2 2.428(4) . ?
 Lu1 O2 2.428(4) 2_445 ?
 Lu1 O1 2.351(4) . ?
 Lu1 O1 2.351(4) 2_445 ?
 Lu1 O4 2.196(4) 2_445 ?
 Lu1 O4 2.196(4) . ?
 Lu1 O5 2.313(4) 4_454 ?
 Lu1 O5 2.313(4) 3_544 ?
 Lu1 C1 2.761(6) 2_445 ?
 Lu2 Na1 3.374(2) 8_333 ?
 Lu2 O8 2.492(4) . ?
 Lu2 O8 2.492(4) 8_333 ?
 Lu2 O10 2.170(4) . ?
 Lu2 O10 2.170(4) 8_333 ?
 Lu2 O7 2.311(4) 8_333 ?
 Lu2 O7 2.312(4) . ?
 Lu2 O11 2.341(4) 2_435 ?
 Lu2 O11 2.341(4) 7_543 ?
 Lu2 C11 2.764(6) 8_333 ?
 Na1 O2 2.334(5) 2_445 ?
 Na1 O8 2.374(5) 8_333 ?
 Na1 O1 2.310(5) . ?
 Na1 O5 2.430(5) 3_544 ?
 Na1 O7 2.333(5) . ?
 Na1 O11 2.368(5) 2_435 ?
 O2 C1 1.272(7) . ?
 O8 C11 1.251(7) . ?
 O1 C1 1.283(8) . ?
 O4 C6 1.260(7) . ?
 O10 C16 1.261(7) . ?
 O5 C6 1.270(7) . ?
 O7 C11 1.279(8) . ?
 O11 C16 1.273(8) . ?
 C6 C7 1.484(8) . ?
 O6 C21 1.381(9) . ?
 O6 C10 1.348(8) . ?
 C17 C16 1.474(8) . ?
 C17 C18 1.406(8) . ?
 C17 C20 1.369(9) . ?
 C7 C8 1.393(9) . ?
 C7 C10 1.367(9) . ?
 C21 H21 0.9500 . ?
 C21 C8 1.332(9) . ?
 C19 H19 0.9500 . ?
 C19 O12 1.413(9) . ?
 C19 C18 1.331(9) . ?
 O12 C20 1.332(9) . ?
 C11 C12 1.464(9) . ?
 C2 C5 1.407(10) . ?
 C2 C3 1.371(10) . ?
 C2 C1 1.455(8) . ?
 C5 H5 0.9500 . ?
 C5 O3 1.360(10) . ?
 C18 H18 0.9500 . ?
 C8 H8 0.9500 . ?
 O9 C14 1.354(14) . ?
 O9 C15 1.344(10) . ?
 C3 H3 0.9500 . ?
 C3 C4 1.323(11) . ?
 C20 H20 0.9500 . ?
 C12 C13 1.428(12) . ?
 C12 C15 1.384(11) . ?
 C13 H13 0.9500 . ?
 C13 C14 1.362(14) . ?
 C10 H10 0.9500 . ?
 C14 H14 0.9500 . ?
 C15 H15 0.9500 . ?
 O3 C4 1.369(12) . ?
 C4 H4 0.9500 . ?

loop_
  _geom_angle_atom_site_label_1
  _geom_angle_atom_site_label_2
  _geom_angle_atom_site_label_3
  _geom_angle
  _geom_angle_site_symmetry_1
  _geom_angle_site_symmetry_3
  _geom_angle_publ_flag
 O2 Lu1 Na1 43.66(10) . 2_445 ?
 O2 Lu1 Na1 96.88(10) 2_445 2_445 ?
 O2 Lu1 O2 108.80(19) . 2_445 ?
 O2 Lu1 C1 27.43(16) 2_445 2_445 ?
 O2 Lu1 C1 91.95(16) . 2_445 ?
 O1 Lu1 Na1 43.01(11) 2_445 2_445 ?
 O1 Lu1 Na1 88.61(10) . 2_445 ?
 O1 Lu1 O2 74.04(14) 2_445 . ?
 O1 Lu1 O2 55.01(13) 2_445 2_445 ?
 O1 Lu1 O2 55.02(13) . . ?
 O1 Lu1 O2 74.04(14) . 2_445 ?
 O1 Lu1 O1 86.5(2) 2_445 . ?
 O1 Lu1 C1 79.51(15) . 2_445 ?
 O1 Lu1 C1 27.60(16) 2_445 2_445 ?
 O4 Lu1 Na1 107.96(12) 2_445 2_445 ?
 O4 Lu1 Na1 106.81(12) . 2_445 ?
 O4 Lu1 O2 78.56(14) . . ?
 O4 Lu1 O2 150.38(15) 2_445 . ?
 O4 Lu1 O2 150.37(15) . 2_445 ?
 O4 Lu1 O2 78.56(14) 2_445 2_445 ?
 O4 Lu1 O1 149.49(15) 2_445 . ?
 O4 Lu1 O1 88.75(15) . . ?
 O4 Lu1 O1 88.75(15) 2_445 2_445 ?
 O4 Lu1 O1 149.49(15) . 2_445 ?
 O4 Lu1 O4 109.6(2) . 2_445 ?
 O4 Lu1 O5 79.89(15) 2_445 4_454 ?
 O4 Lu1 O5 79.89(15) . 3_544 ?
 O4 Lu1 O5 83.38(15) 2_445 3_544 ?
 O4 Lu1 O5 83.38(15) . 4_454 ?
 O4 Lu1 C1 82.38(16) 2_445 2_445 ?
 O4 Lu1 C1 167.83(16) . 2_445 ?
 O5 Lu1 Na1 163.17(11) 3_544 2_445 ?
 O5 Lu1 Na1 45.94(11) 4_454 2_445 ?
 O5 Lu1 O2 126.23(14) 4_454 2_445 ?
 O5 Lu1 O2 126.23(14) 3_544 . ?
 O5 Lu1 O2 72.71(14) 3_544 2_445 ?
 O5 Lu1 O2 72.71(14) 4_454 . ?
 O5 Lu1 O1 127.64(14) 4_454 . ?
 O5 Lu1 O1 75.94(14) 3_544 . ?
 O5 Lu1 O1 75.94(14) 4_454 2_445 ?
 O5 Lu1 O1 127.64(14) 3_544 2_445 ?
 O5 Lu1 O5 150.8(2) 4_454 3_544 ?
 O5 Lu1 C1 101.21(16) 4_454 2_445 ?
 O5 Lu1 C1 100.12(16) 3_544 2_445 ?
 C1 Lu1 Na1 70.02(13) 2_445 2_445 ?
 O8 Lu2 Na1 96.80(11) 8_333 8_333 ?
 O8 Lu2 Na1 44.67(11) . 8_333 ?
 O8 Lu2 O8 103.60(19) 8_333 . ?
 O8 Lu2 C11 26.89(16) 8_333 8_333 ?
 O8 Lu2 C11 88.07(15) . 8_333 ?
 O10 Lu2 Na1 99.97(12) . 8_333 ?
 O10 Lu2 Na1 111.45(12) 8_333 8_333 ?
 O10 Lu2 O8 77.36(14) . . ?
 O10 Lu2 O8 156.09(15) . 8_333 ?
 O10 Lu2 O8 77.36(14) 8_333 8_333 ?
 O10 Lu2 O8 156.09(15) 8_333 . ?
 O10 Lu2 O10 111.6(2) . 8_333 ?
 O10 Lu2 O7 90.57(15) 8_333 8_333 ?
 O10 Lu2 O7 143.41(16) . 8_333 ?
 O10 Lu2 O7 143.41(16) 8_333 . ?
 O10 Lu2 O7 90.57(15) . . ?
 O10 Lu2 O11 80.34(15) . 7_543 ?
 O10 Lu2 O11 82.36(16) . 2_435 ?
 O10 Lu2 O11 80.34(15) 8_333 2_435 ?
 O10 Lu2 O11 82.36(16) 8_333 7_543 ?
 O10 Lu2 C11 165.24(16) . 8_333 ?
 O10 Lu2 C11 82.78(16) 8_333 8_333 ?
 O7 Lu2 Na1 91.75(11) . 8_333 ?
 O7 Lu2 Na1 43.66(12) 8_333 8_333 ?
 O7 Lu2 O8 71.92(14) . 8_333 ?
 O7 Lu2 O8 71.92(14) 8_333 . ?
 O7 Lu2 O8 54.27(15) 8_333 8_333 ?
 O7 Lu2 O8 54.27(15) . . ?
 O7 Lu2 O7 87.40(18) 8_333 . ?
 O7 Lu2 O11 73.99(14) 8_333 7_543 ?
 O7 Lu2 O11 131.49(16) . 7_543 ?
 O7 Lu2 O11 73.99(14) . 2_435 ?
 O7 Lu2 O11 131.49(16) 8_333 2_435 ?
 O7 Lu2 C11 78.82(15) . 8_333 ?
 O7 Lu2 C11 27.39(17) 8_333 8_333 ?
 O11 Lu2 Na1 165.61(11) 2_435 8_333 ?
 O11 Lu2 Na1 44.57(11) 7_543 8_333 ?
 O11 Lu2 O8 123.42(14) 2_435 . ?
 O11 Lu2 O8 77.29(15) 7_543 . ?
 O11 Lu2 O8 123.42(14) 7_543 8_333 ?
 O11 Lu2 O8 77.29(14) 2_435 8_333 ?
 O11 Lu2 O11 149.0(2) 7_543 2_435 ?
 O11 Lu2 C11 104.17(16) 2_435 8_333 ?
 O11 Lu2 C11 98.94(16) 7_543 8_333 ?
 C11 Lu2 Na1 70.45(13) 8_333 8_333 ?
 O2 Na1 O8 104.69(17) 2_445 8_333 ?
 O2 Na1 O5 72.30(15) 2_445 3_544 ?
 O2 Na1 O11 176.07(19) 2_445 2_435 ?
 O8 Na1 O5 176.70(18) 8_333 3_544 ?
 O1 Na1 O2 76.60(16) . 2_445 ?
 O1 Na1 O8 106.37(17) . 8_333 ?
 O1 Na1 O5 74.47(15) . 3_544 ?
 O1 Na1 O7 176.39(18) . . ?
 O1 Na1 O11 103.33(17) . 2_435 ?
 O7 Na1 O2 106.92(17) . 2_445 ?
 O7 Na1 O8 73.76(15) . 8_333 ?
 O7 Na1 O5 105.61(16) . 3_544 ?
 O7 Na1 O11 73.10(15) . 2_435 ?
 O11 Na1 O8 79.14(16) 2_435 8_333 ?
 O11 Na1 O5 103.85(16) 2_435 3_544 ?
 Na1 O2 Lu1 90.45(16) 2_445 . ?
 C1 O2 Lu1 91.0(3) . . ?
 C1 O2 Na1 134.7(4) . 2_445 ?
 Na1 O8 Lu2 87.75(15) 8_333 . ?
 C11 O8 Lu2 88.8(3) . . ?
 C11 O8 Na1 142.2(4) . 8_333 ?
 Na1 O1 Lu1 93.02(16) . . ?
 C1 O1 Lu1 94.3(3) . . ?
 C1 O1 Na1 164.0(4) . . ?
 C6 O4 Lu1 164.1(4) . . ?
 C16 O10 Lu2 160.2(4) . . ?
 Lu1 O5 Na1 90.92(14) 3_544 4_454 ?
 C6 O5 Lu1 121.3(3) . 3_544 ?
 C6 O5 Na1 147.7(3) . 4_454 ?
 Lu2 O7 Na1 93.17(16) . . ?
 C11 O7 Lu2 96.4(3) . . ?
 C11 O7 Na1 162.8(4) . . ?
 Lu2 O11 Na1 91.49(15) 2_435 2_435 ?
 C16 O11 Lu2 120.9(4) . 2_435 ?
 C16 O11 Na1 147.6(4) . 2_435 ?
 O4 C6 O5 123.1(5) . . ?
 O4 C6 C7 117.4(5) . . ?
 O5 C6 C7 119.4(5) . . ?
 C10 O6 C21 106.8(5) . . ?
 C18 C17 C16 129.7(6) . . ?
 C20 C17 C16 124.3(6) . . ?
 C20 C17 C18 106.0(5) . . ?
 C8 C7 C6 129.0(6) . . ?
 C10 C7 C6 124.3(6) . . ?
 C10 C7 C8 106.6(5) . . ?
 O6 C21 H21 125.3 . . ?
 C8 C21 O6 109.4(5) . . ?
 C8 C21 H21 125.3 . . ?
 O12 C19 H19 125.5 . . ?
 C18 C19 H19 125.5 . . ?
 C18 C19 O12 109.0(5) . . ?
 C20 O12 C19 106.1(5) . . ?
 O8 C11 O7 120.5(5) . . ?
 O8 C11 C12 122.3(6) . . ?
 O7 C11 C12 117.2(5) . . ?
 O10 C16 O11 123.3(5) . . ?
 O10 C16 C17 116.1(6) . . ?
 O11 C16 C17 120.5(5) . . ?
 C5 C2 C1 125.6(6) . . ?
 C3 C2 C5 105.6(7) . . ?
 C3 C2 C1 128.8(7) . . ?
 C2 C5 H5 126.2 . . ?
 O3 C5 C2 107.6(7) . . ?
 O3 C5 H5 126.2 . . ?
 C17 C18 H18 126.0 . . ?
 C19 C18 C17 107.9(6) . . ?
 C19 C18 H18 126.0 . . ?
 C7 C8 H8 126.1 . . ?
 C21 C8 C7 107.8(6) . . ?
 C21 C8 H8 126.1 . . ?
 C15 O9 C14 107.0(7) . . ?
 C2 C3 H3 125.0 . . ?
 C4 C3 C2 110.1(9) . . ?
 C4 C3 H3 125.0 . . ?
 O2 C1 O1 119.6(5) . . ?
 O2 C1 C2 120.6(6) . . ?
 O1 C1 C2 119.7(5) . . ?
 C17 C20 H20 124.6 . . ?
 O12 C20 C17 110.9(6) . . ?
 O12 C20 H20 124.6 . . ?
 C13 C12 C11 127.5(7) . . ?
 C15 C12 C11 126.1(7) . . ?
 C15 C12 C13 106.5(7) . . ?
 C12 C13 H13 127.6 . . ?
 C14 C13 C12 104.8(9) . . ?
 C14 C13 H13 127.6 . . ?
 O6 C10 C7 109.4(6) . . ?
 O6 C10 H10 125.3 . . ?
 C7 C10 H10 125.3 . . ?
 O9 C14 C13 111.7(8) . . ?
 O9 C14 H14 124.1 . . ?
 C13 C14 H14 124.1 . . ?
 O9 C15 C12 109.8(8) . . ?
 O9 C15 H15 125.1 . . ?
 C12 C15 H15 125.1 . . ?
 C5 O3 C4 107.9(7) . . ?
 C3 C4 O3 108.8(7) . . ?
 C3 C4 H4 125.6 . . ?
 O3 C4 H4 125.6 . . ?

loop_
  _geom_torsion_atom_site_label_1
  _geom_torsion_atom_site_label_2
  _geom_torsion_atom_site_label_3
  _geom_torsion_atom_site_label_4
  _geom_torsion
  _geom_torsion_site_symmetry_1
  _geom_torsion_site_symmetry_2
  _geom_torsion_site_symmetry_3
  _geom_torsion_site_symmetry_4
  _geom_torsion_publ_flag
 Lu1 O2 C1 O1 1.8(5) . . . . ?
 Lu1 O2 C1 C2 -176.1(5) . . . . ?
 Lu1 O1 C1 O2 -1.9(6) . . . . ?
 Lu1 O1 C1 C2 176.1(5) . . . . ?
 Lu1 O4 C6 O5 24.9(18) . . . . ?
 Lu1 O4 C6 C7 -155.3(11) . . . . ?
 Lu1 O5 C6 O4 -5.9(7) 3_544 . . . ?
 Lu1 O5 C6 C7 174.3(3) 3_544 . . . ?
 Lu2 O8 C11 O7 1.6(5) . . . . ?
 Lu2 O8 C11 C12 -178.3(5) . . . . ?
 Lu2 O10 C16 O11 39.4(15) . . . . ?
 Lu2 O10 C16 C17 -139.7(10) . . . . ?
 Lu2 O7 C11 O8 -1.8(6) . . . . ?
 Lu2 O7 C11 C12 178.2(5) . . . . ?
 Lu2 O11 C16 O10 2.7(7) 2_435 . . . ?
 Lu2 O11 C16 C17 -178.3(4) 2_435 . . . ?
 Na1 O2 C1 O1 -89.8(7) 2_445 . . . ?
 Na1 O2 C1 C2 92.2(7) 2_445 . . . ?
 Na1 O8 C11 O7 -83.1(8) 8_333 . . . ?
 Na1 O8 C11 C12 96.9(7) 8_333 . . . ?
 Na1 O1 C1 O2 115.1(13) . . . . ?
 Na1 O1 C1 C2 -67.0(16) . . . . ?
 Na1 O5 C6 O4 169.4(4) 4_454 . . . ?
 Na1 O5 C6 C7 -10.4(10) 4_454 . . . ?
 Na1 O7 C11 O8 121.7(11) . . . . ?
 Na1 O7 C11 C12 -58.3(14) . . . . ?
 Na1 O11 C16 O10 -179.4(5) 2_435 . . . ?
 Na1 O11 C16 C17 -0.4(10) 2_435 . . . ?
 O8 C11 C12 C13 11.9(11) . . . . ?
 O8 C11 C12 C15 -168.5(7) . . . . ?
 O4 C6 C7 C8 -165.6(6) . . . . ?
 O4 C6 C7 C10 10.0(9) . . . . ?
 O5 C6 C7 C8 14.2(9) . . . . ?
 O5 C6 C7 C10 -170.2(6) . . . . ?
 O7 C11 C12 C13 -168.1(7) . . . . ?
 O7 C11 C12 C15 11.6(10) . . . . ?
 C6 C7 C8 C21 176.2(6) . . . . ?
 C6 C7 C10 O6 -176.4(5) . . . . ?
 O6 C21 C8 C7 0.0(7) . . . . ?
 C21 O6 C10 C7 -0.1(8) . . . . ?
 C19 O12 C20 C17 2.7(9) . . . . ?
 O12 C19 C18 C17 1.5(8) . . . . ?
 C11 C12 C13 C14 178.9(8) . . . . ?
 C11 C12 C15 O9 178.6(7) . . . . ?
 C16 C17 C18 C19 -179.7(6) . . . . ?
 C16 C17 C20 O12 178.0(6) . . . . ?
 C2 C5 O3 C4 -0.3(9) . . . . ?
 C2 C3 C4 O3 0.0(10) . . . . ?
 C5 C2 C3 C4 -0.2(9) . . . . ?
 C5 C2 C1 O2 5.0(10) . . . . ?
 C5 C2 C1 O1 -172.9(6) . . . . ?
 C5 O3 C4 C3 0.2(10) . . . . ?
 C18 C17 C16 O10 -179.5(6) . . . . ?
 C18 C17 C16 O11 1.4(10) . . . . ?
 C18 C17 C20 O12 -1.8(8) . . . . ?
 C18 C19 O12 C20 -2.6(9) . . . . ?
 C8 C7 C10 O6 0.1(7) . . . . ?
 C3 C2 C5 O3 0.3(9) . . . . ?
 C3 C2 C1 O2 -174.4(7) . . . . ?
 C3 C2 C1 O1 7.6(10) . . . . ?
 C1 C2 C5 O3 -179.3(6) . . . . ?
 C1 C2 C3 C4 179.4(7) . . . . ?
 C20 C17 C16 O10 0.7(9) . . . . ?
 C20 C17 C16 O11 -178.4(6) . . . . ?
 C20 C17 C18 C19 0.1(8) . . . . ?
 C12 C13 C14 O9 3.1(11) . . . . ?
 C13 C12 C15 O9 -1.7(10) . . . . ?
 C10 O6 C21 C8 0.1(8) . . . . ?
 C10 C7 C8 C21 0.0(7) . . . . ?
 C14 O9 C15 C12 3.5(11) . . . . ?
 C15 O9 C14 C13 -4.2(12) . . . . ?
 C15 C12 C13 C14 -0.8(10) . . . . ?

_shelx_res_file
;
TITL 1_a.res in P-4n2
    vv3lu.res
    created by SHELXL-2018/3 at 13:32:54 on 31-Oct-2022
REM Old TITL 1 in P4(2)/mnm
REM SHELXT solution in P-4n2: R1 0.044, Rweak 0.004, Alpha 0.012
REM <I/s> 2.485 for 170 systematic absences, Orientation as input
REM Flack x = -0.060 ( 0.006 ) from 1721 Parsons' quotients
REM Formula found by SHELXT: C24 O8 Na Lu
CELL 0.71073 14.177 14.177 21.541 90 90 90
ZERR 8 0.002 0.002 0.0043 0 0 0
LATT -1
SYMM -X,-Y,+Z
SYMM +Y,-X,-Z
SYMM -Y,+X,-Z
SYMM 0.5+X,0.5-Y,0.5+Z
SYMM 0.5-X,0.5+Y,0.5+Z
SYMM 0.5+Y,0.5+X,0.5-Z
SYMM 0.5-Y,0.5-X,0.5-Z
SFAC C H Lu Na O
UNIT 160 96 8 8 96
EQIV $1 1-X,1-Y,+Z
EQIV $2 1.5-Y,1.5-X,1.5-Z
EQIV $3 1-X,2-Y,+Z
EQIV $4 -0.5+Y,0.5+X,1.5-Z
EQIV $5 1-Y,+X,1-Z
EQIV $6 +Y,1-X,1-Z
DELU 0.001 0.001 O3 C4
SIMU 0.01 0.01 2 C4 O3
SIMU 0.01 0.02 2 C3 C4
DELU 0.001 0.001 C3 C4
SIMU 0.001 0.002 2 C4 C3

L.S. 10 0 0
PLAN  5
SIZE 0.1 0.05 0.03
TEMP -173(2)
CONF
FREE Lu1 C1_$1
FREE Lu1 C1
FREE Lu1 Na1_$1
FREE Lu1 Na1
FREE Lu1 Lu1_$5
FREE Lu1 Lu1_$6
FREE Lu1 C6_$6
FREE Lu1 C6_$5
FREE Lu2 C11_$2
FREE Lu2 C11
FREE Lu2 Na1_$2
FREE Lu2 Na1
FREE Lu2 Lu2_$3
FREE Lu2 Lu2_$4
FREE Lu2 C16_$3
FREE Lu2 C16_$4
BOND
list 4
MORE -1
BOND $H
fmap 2
acta
REM <olex2.extras>
REM <HklSrc "%.\\VV3Lu.hkl">
REM </olex2.extras>

WGHT    0.029200    5.976000
FVAR       0.16844
LU1   3   -0.500000   -0.500000   -0.593492    10.50000    0.01835    0.01436 =
         0.02262    0.00000    0.00000   -0.00048
LU2   3   -0.599791   -0.900209   -0.750000    10.50000    0.01549    0.01549 =
         0.02279   -0.00030   -0.00030    0.00010
NA1   4   -0.556755   -0.695895   -0.674878    11.00000    0.02926    0.01775 =
         0.03393   -0.00360   -0.00355   -0.00081
O2    5   -0.370146   -0.449697   -0.659109    11.00000    0.02456    0.02020 =
         0.02753   -0.00037    0.00074   -0.00161
O8    5   -0.768517   -0.915184   -0.719046    11.00000    0.01851    0.02934 =
         0.03012    0.00344   -0.00139   -0.00170
O1    5   -0.432086   -0.591059   -0.673017    11.00000    0.02554    0.01957 =
         0.02844   -0.00297    0.00049   -0.00208
O4    5   -0.377919   -0.533571   -0.534742    11.00000    0.02153    0.02347 =
         0.02966    0.00096   -0.00268    0.00134
O10   5   -0.597376   -1.019502   -0.686886    11.00000    0.01984    0.02138 =
         0.03012    0.00569    0.00032    0.00150
O5    5   -0.346323   -0.536022   -0.433610    11.00000    0.01335    0.02616 =
         0.02717   -0.00033    0.00215   -0.00088
O7    5   -0.675774   -0.809487   -0.676183    11.00000    0.02255    0.02327 =
         0.02945   -0.00388    0.00112    0.00147
O11   5   -0.518261   -1.155392   -0.683383    11.00000    0.02175    0.01694 =
         0.03103    0.00254    0.00250    0.00200
C6    1   -0.321006   -0.540513   -0.490071    11.00000    0.01844    0.01896 =
         0.03109    0.00077    0.00130    0.00029
O6    5   -0.090590   -0.570088   -0.562199    11.00000    0.02845    0.06754 =
         0.04068   -0.00935    0.00349    0.00378
C17   1   -0.659080   -1.137176   -0.623733    11.00000    0.02457    0.02090 =
         0.03003    0.00182    0.00261   -0.00204
C7    1   -0.219949   -0.554913   -0.505254    11.00000    0.02120    0.02213 =
         0.02868   -0.00307    0.00126   -0.00307
C21   1   -0.069334   -0.592277   -0.501381    11.00000    0.01661    0.03765 =
         0.03447   -0.00786    0.00007    0.00409
AFIX  43
H21   2   -0.009009   -0.610936   -0.486619    11.00000   -1.20000
AFIX   0
C19   1   -0.744357   -1.223757   -0.559194    11.00000    0.03789    0.02725 =
         0.04229    0.00841    0.01956   -0.00419
AFIX  43
H19   2   -0.765507   -1.273691   -0.533286    11.00000   -1.20000
AFIX   0
O12   5   -0.790584   -1.136310   -0.567356    11.00000    0.04974    0.03905 =
         0.08299    0.00694    0.02898    0.00222
C11   1   -0.756049   -0.850155   -0.680684    11.00000    0.02584    0.02293 =
         0.02258    0.00252   -0.00093    0.00644
C16   1   -0.586487   -1.102479   -0.667095    11.00000    0.02446    0.01755 =
         0.02305   -0.00140   -0.00128   -0.00289
C2    1   -0.300152   -0.549168   -0.734633    11.00000    0.03561    0.02995 =
         0.02935   -0.00147    0.00347    0.00671
C5    1   -0.223046   -0.491327   -0.750275    11.00000    0.04619    0.05790 =
         0.03624    0.01284    0.02198    0.01035
AFIX  43
H5    2   -0.207528   -0.432528   -0.731752    11.00000   -1.20000
AFIX   0
C18   1   -0.666409   -1.224905   -0.593648    11.00000    0.03529    0.02267 =
         0.04213    0.00933    0.00647    0.00082
AFIX  43
H18   2   -0.623353   -1.275957   -0.597270    11.00000   -1.20000
AFIX   0
C8    1   -0.146547   -0.583463   -0.466605    11.00000    0.02301    0.03292 =
         0.03599   -0.00346   -0.00204    0.00382
AFIX  43
H8    2   -0.150779   -0.594650   -0.423211    11.00000   -1.20000
AFIX   0
O9    5   -0.910824   -0.727414   -0.572277    11.00000    0.04709    0.13756 =
         0.07278   -0.03978    0.00495    0.03327
C3    1   -0.293919   -0.626117   -0.772989    11.00000    0.07598    0.05489 =
         0.03255    0.00183    0.02305    0.03211
AFIX  43
H3    2   -0.336638   -0.677745   -0.773080    11.00000   -1.20000
AFIX   0
C1    1   -0.370622   -0.528397   -0.687464    11.00000    0.02724    0.01964 =
         0.02468    0.00164   -0.00207    0.00286
C20   1   -0.735762   -1.085788   -0.605013    11.00000    0.02842    0.02893 =
         0.05747    0.00621    0.00801    0.00368
AFIX  43
H20   2   -0.748195   -1.022614   -0.617233    11.00000   -1.20000
AFIX   0
C12   1   -0.831167   -0.817271   -0.639355    11.00000    0.02185    0.05974 =
         0.03468   -0.00074    0.00277    0.01524
C13   1   -0.920079   -0.861298   -0.627862    11.00000    0.03058    0.09413 =
         0.05064    0.00970    0.00419    0.00603
AFIX  43
H13   2   -0.943846   -0.917682   -0.645842    11.00000   -1.20000
AFIX   0
C10   1   -0.182908   -0.547359   -0.563644    11.00000    0.02267    0.04388 =
         0.03424   -0.00256    0.00116   -0.00233
AFIX  43
H10   2   -0.216942   -0.528949   -0.599650    11.00000   -1.20000
AFIX   0
C14   1   -0.963286   -0.804656   -0.585454    11.00000    0.02977    0.11925 =
         0.05423   -0.00590    0.02127    0.01061
AFIX  43
H14   2   -1.022957   -0.817745   -0.567330    11.00000   -1.20000
AFIX   0
C15   1   -0.829007   -0.736532   -0.603254    11.00000    0.04012    0.07266 =
         0.05226   -0.01932    0.00611    0.02239
AFIX  43
H15   2   -0.777423   -0.693930   -0.600742    11.00000   -1.20000
AFIX   0
O3    5   -0.174759   -0.534867   -0.796725    11.00000    0.07139    0.08226 =
         0.06682    0.00340    0.02789    0.00977
C4    1   -0.219713   -0.617948   -0.809852    11.00000    0.07588    0.05535 =
         0.03227    0.00207    0.02394    0.03372
AFIX  43
H4    2   -0.200759   -0.662416   -0.840394    11.00000   -1.20000
AFIX   0
HKLF 4


REM  1_a.res in P-4n2
REM wR2 = 0.0522, GooF = S = 1.090, Restrained GooF = 1.093 for all data
REM R1 = 0.0202 for 4017 Fo > 4sig(Fo) and 0.0209 for all 4128 data
REM 308 parameters refined using 14 restraints

END

WGHT      0.0292      5.9837

REM Highest difference peak  1.108,  deepest hole -1.035,  1-sigma level  0.094
Q1    1  -0.6004 -1.1004 -0.7500  10.50000  0.05    1.11
Q2    1  -0.3968 -0.7009 -0.7496  11.00000  0.05    0.69
Q3    1  -0.5000 -0.5000 -0.6583  10.50000  0.05    0.66
Q4    1  -0.5000 -0.5000 -0.5296  10.50000  0.05    0.61
Q5    1  -1.0000 -1.0000 -0.7188  10.50000  0.05    0.60
;
_shelx_res_checksum                1924
_shelx_hkl_file
;
   0   0  -1    0.75    0.34
   0   0  -1    0.04    0.32
   0   0   1    0.47    0.33
   0   0   1   -0.04    0.36
   0   0  -2 1568.00   64.11
   0   0  -2 1464.00   59.95
   0   0   2 1718.00   70.25
   0   0   2 1524.00   62.36
   0   0  -3   -0.40    0.98
   0   0  -3   -0.73    1.03
   0   0   3    0.10    0.99
   0   0   3   -0.02    1.03
   0   0  -4   37.33    2.60
   0   0  -4   33.15    2.47
   0   0   4   40.91    2.81
   0   0   4   42.23    2.93
   0   0  -5   -1.29    1.36
   0   0  -5   -0.04    1.43
   0   0   5    0.71    1.47
   0   0   5   -0.49    1.43
   0   0  -6 3441.00  141.00
   0   0  -6 3035.00  124.60
   0   0   6 3266.00  134.00
   0   0   6 3122.00  128.20
   0   0  -7    0.85    1.80
   0   0  -7   -0.30    1.64
   0   0   7    1.39    1.57
   0   0   7   -2.37    1.78
   0   0  -8  263.30   12.46
   0   0  -8  268.30   12.74
   0   0  -9   -0.39    1.72
   0   0  -9    1.92    1.81
   0   0   9    0.79    1.56
   0   0   9    0.72    1.73
   0   0 -10   19.77    2.75
   0   0 -10   17.14    2.69
   0   0  10   19.05    2.64
   0   0  10   15.00    2.54
   0   0 -11    0.19    1.65
   0   0 -11    2.89    2.09
   0   0  11   -1.60    1.56
   0   0  11    0.40    1.65
   0   0 -12 6456.00  264.70
   0   0 -12 6317.00  259.30
   0   0  12 7045.00  288.70
   0   0  12 6628.00  272.00
   0   0 -13   -0.72    1.81
   0   0 -13    2.62    2.06
   0   0 -14 2582.00  108.00
   0   0 -14 2465.00  103.00
   0   0  14 2749.00  114.90
   0   0  14 2497.00  104.40
   0   0 -15   -0.04    1.95
   0   0  15   -0.92    1.96
   0   0 -16  409.00   20.17
   0   0  16  405.40   19.82
   0   0 -17   -0.15    2.22
   0   0 -17    1.33    2.12
   0   0  17    0.89    2.24
   0   0  17   -5.09    2.04
   0   0 -18  469.80   22.86
   0   0 -18  471.20   22.99
   0   0  18  501.00   24.13
   0   0  18  542.40   26.12
   0   0 -19    1.76    2.39
   0   0 -19   -0.38   92.88
   0   0  19   -1.62    2.41
   0   0  19    0.05    2.28
   0   0 -20  520.80   25.20
   0   0 -20  528.80   25.84
   0   0  20  567.20   27.56
   0   0  20  535.20   25.93
   0   0 -21    3.69    2.59
   0   0 -21   -0.41    2.73
   0   0  21    2.23    2.57
   0   0  21   -1.70    2.34
   0   0  22   31.12    4.78
   0   0  22   29.65    4.78
   0   0 -23   -5.06    2.45
   0   0 -23    0.94    2.38
   0   0  23   -2.00    2.59
   0   0  23    1.17    2.51
   0   0 -24  150.90   10.94
   0   0 -24  160.80   11.74
   0   0  24  162.70   11.69
   0   0  24  137.70   10.44
   0   0 -25    3.29    2.95
   0   0 -25   -4.22    2.55
   0   0  25   -1.97    2.60
   0   0  25    0.41    2.67
   0   0 -26  728.60   35.35
   0   0  26  783.80   37.62
   0  -1  26   -0.75    2.80
   0  -1  26    0.14    3.02
   0   1 -26   -1.74    2.89
   0   1 -26    3.18    3.21
   0  -1  25  138.90   11.54
   0  -1  24   -2.01    2.79
   0  -1  24    2.07    2.97
   0   1 -24    1.64    3.11
   0   1 -24    0.08    2.36
   0  -1  23  227.00   14.13
   0  -1  23  226.80   14.50
   0  -1  22    0.12    2.67
   0  -1  22    4.31    2.92
   0   1 -22    1.61    3.25
   0   1 -22   -0.62    2.36
   0  -1  21  329.60   17.90
   0  -1  21  316.80   17.52
   0   1 -21  322.10   17.83
   0   1 -21  351.50   18.80
   0  -1  20   -1.65    2.52
   0  -1  20    1.45    2.51
   0   1 -20   -1.63    2.25
   0   1 -20    0.06    2.81
   0  -1  19  200.40   12.13
   0  -1  19  202.20   12.63
   0   1 -19  212.70   12.54
   0   1 -19  204.30   12.63
   0  -1  18    0.91    2.42
   0  -1  18    3.44    2.55
   0   1 -18    0.89    2.23
   0   1 -18    0.15    2.56
   0  -1  17  445.80   22.05
   0  -1  17  409.60   20.34
   0   1 -17  466.90   22.71
   0   1 -17  520.30   25.07
   0  -1  16    3.62    2.44
   0  -1  16    2.84    2.48
   0   1 -16   -1.98    2.08
   0   1 -16   -2.66    2.00
   0  -1  15 1847.00   78.38
   0   1 -15 1839.00   78.36
   0   1 -14    0.04    2.38
   0  -1  13 1427.00   61.15
   0  -1  13 1410.00   60.24
   0   1 -13 1411.00   60.41
   0   1 -13 1425.00   60.85
   0  -1  12    1.58    2.07
   0  -1  12   -1.47    2.03
   0   1 -12   -0.36    1.97
   0   1 -12    0.89    2.06
   0  -1  11 2497.00  104.10
   0  -1  11 2463.00  102.60
   0   1 -11 2223.00   92.87
   0   1 -11 2297.00   96.04
   0  -1  10   -0.43    1.84
   0  -1  10   -0.01    1.78
   0   1 -10   -0.57    1.76
   0   1 -10   -0.17    2.04
   0  -1   9  788.00   34.22
   0  -1   9  717.30   31.38
   0   1  -9  468.80   21.20
   0   1  -9  474.50   21.59
   0  -1   8    0.87    1.82
   0  -1   8   -1.24    1.80
   0   1  -8    1.33    2.00
   0   1  -8   -0.28    1.90
   0  -1   7  225.20   11.03
   0  -1   7  252.00   12.04
   0   1  -7  263.10   12.55
   0   1  -7  279.00   13.30
   0  -1   6    2.93    1.63
   0  -1   6    0.23    1.74
   0   1  -6    5.32    2.10
   0   1  -6    1.21    1.87
   0  -1   5  243.00   11.29
   0  -1   5  242.10   11.34
   0   1  -5  160.10    7.98
   0   1  -5  165.50    8.31
   0  -1   4   -0.04    1.46
   0  -1   4   -2.27    1.48
   0   1  -4    1.35    1.55
   0   1  -4    2.49    1.61
   0  -1   3 1681.00   69.27
   0  -1   3 1554.00   64.11
   0   1  -3 1491.00   61.56
   0   1  -3 1567.00   64.68
   0  -1   2    0.10    0.88
   0  -1   2    0.78    1.02
   0   1  -2   -1.03    0.95
   0   1  -2   -0.23    0.95
   0  -1   1 5374.00  218.80
   0  -1   1 5361.00  218.30
   0   1  -1 5247.00  213.70
   0   1  -1 5165.00  210.30
   0  -1   0    0.64    0.53
   0  -1   0   -1.04    0.52
   0   1   0    0.16    0.54
   0   1   0   -0.02    0.55
   0  -1  -1 6433.00  261.60
   0  -1  -1 6769.00  275.30
   0   1   1 5455.00  221.90
   0   1   1 6176.00  251.20
   0  -1  -2    0.07    0.52
   0  -1  -2    0.87    0.56
   0   1   2   -0.06    0.55
   0   1   2    0.22    0.56
   0   1   3 1488.00   60.90
   0   1   3 1459.00   59.77
   0  -1  -4    0.39    1.11
   0  -1  -4    1.09    1.00
   0   1   4    1.42    1.17
   0   1   4   -0.44    0.85
   0  -1  -5  169.70    7.84
   0  -1  -5  168.60    7.80
   0   1   5  237.30   10.59
   0   1   5  269.50   11.83
   0  -1  -6   -0.29    1.55
   0  -1  -6   -0.91    1.30
   0   1   6   -0.12    1.47
   0   1   6   -1.12    1.20
   0  -1  -7  274.30   12.51
   0  -1  -7  272.80   12.46
   0   1   7  254.50   11.81
   0   1   7  249.50   11.46
   0  -1  -8   -0.85    1.58
   0  -1  -8   -0.80    1.46
   0   1   8    0.60    1.50
   0   1   8   -0.67    1.57
   0  -1  -9  512.70   22.50
   0  -1  -9  504.40   22.26
   0   1   9  799.70   34.20
   0   1   9  703.40   30.40
   0  -1 -10    0.64    1.64
   0  -1 -10    1.25    1.66
   0   1  10    0.58    1.54
   0   1  10    0.00    1.68
   0  -1 -11 2168.00   90.14
   0  -1 -11 2336.00   97.13
   0   1  11 2567.00  106.30
   0   1  11 2512.00  104.40
   0  -1 -12    0.84    1.72
   0  -1 -12   -1.42    1.63
   0  -1 -13 1521.00   64.47
   0  -1 -13 1466.00   62.00
   0   1  13 1420.00   60.40
   0   1  13 1400.00   59.36
   0  -1 -14   -1.46    1.84
   0  -1 -14    3.34    2.19
   0   1  14   -3.78    1.82
   0   1  14   -0.28    1.87
   0  -1 -15 1726.00   73.01
   0  -1 -15 1802.00   76.29
   0   1  15 1791.00   75.61
   0   1  15 1970.00   83.24
   0  -1 -16    0.39    1.96
   0  -1 -16    2.17    2.13
   0   1  16    0.50    1.98
   0   1  17  502.30   23.82
   0  -1 -18    2.62    2.24
   0  -1 -18    0.11    2.33
   0   1  18    3.24    2.58
   0   1  18   -2.65    2.02
   0  -1 -19  218.50   12.43
   0  -1 -19  191.40   11.58
   0   1  19  216.30   12.44
   0   1  19  209.00   12.56
   0  -1 -20   -2.62    2.26
   0  -1 -20   -0.41    2.28
   0   1  20   -1.66    2.07
   0   1  20   -1.24    2.27
   0  -1 -21  344.30   18.30
   0  -1 -21  340.90   18.01
   0   1  21  278.30   15.72
   0   1  21  286.70   15.84
   0  -1 -22   -0.79    2.39
   0  -1 -22   -0.37    2.68
   0   1  22   -1.23    2.24
   0   1  22    1.26    2.35
   0  -1 -23  239.40   14.46
   0  -1 -23  220.70   13.68
   0   1  23  214.70   13.53
   0   1  23  235.20   14.41
   0  -1 -24   -0.72    2.58
   0  -1 -24   -0.89    2.92
   0   1  24    1.21    2.56
   0   1  24   -0.19    2.93
   0  -1 -25  184.00   12.45
   0  -1 -25  157.30   11.41
   0   1  25  180.10   12.48
   0   1  25  184.20   12.53
   0  -1 -26   -1.09    2.84
   0  -1 -26    2.14    3.00
   0   1  26   -4.33    2.84
   0   1  26   -2.18    2.80
   0  -2  26  174.30   12.62
   0  -2  26  157.10   12.20
   0   2 -26  159.90   12.04
   0   2 -26  179.90   13.26
   0  -2  25    1.00    3.02
   0  -2  25    5.98    3.45
   0   2 -25   -1.30    3.73
   0   2 -25    3.63    2.74
   0  -2  24   48.69    7.52
   0  -2  23   -1.18    2.65
   0  -2  23   -1.22    2.80
   0   2 -23   -2.47    2.94
   0   2 -23   -0.03    2.84
   0  -2  22   57.92    6.63
   0  -2  22   73.44    7.31
   0   2 -22   98.54    8.70
   0   2 -22   79.89    7.56
   0  -2  21    1.67    2.69
   0  -2  21    6.92    3.10
   0   2 -21    2.69    2.76
   0   2 -21    0.78    2.89
   0  -2  20  393.20   20.41
   0  -2  20  386.20   20.32
   0   2 -20  392.60   20.77
   0   2 -20  362.60   19.14
   0  -2  19    0.62    2.34
   0  -2  19   -2.27    2.28
   0   2 -19    4.09    2.91
   0   2 -19   -0.49    2.22
   0  -2  18  300.10   16.56
   0  -2  18  295.40   16.16
   0   2 -18  335.00   18.12
   0   2 -18  345.30   18.08
   0  -2  17    2.76    2.50
   0  -2  17    0.03    2.33
   0   2 -17   -0.68    2.19
   0   2 -17    3.73    2.75
   0  -2  16  236.80   13.45
   0  -2  16  223.20   12.72
   0   2 -16  248.00   14.00
   0   2 -16  269.10   14.64
   0   2 -15   -0.54    2.20
   0   2 -15    3.11    2.53
   0  -2  14  410.30   20.20
   0  -2  14  412.50   20.08
   0   2 -14  412.60   20.22
   0   2 -14  421.10   20.44
   0  -2  12 1317.00   56.48
   0  -2  12 1416.00   60.76
   0   2 -12 1150.00   49.73
   0   2 -12 1218.00   52.61
   0  -2  11    2.34    2.05
   0  -2  11   -0.12    1.85
   0   2 -11   -0.36    1.92
   0   2 -11    0.88    2.06
   0  -2  10  601.60   27.19
   0  -2  10  552.90   25.08
   0   2 -10  737.90   32.80
   0   2 -10  717.80   31.77
   0  -2   9   -1.66    2.01
   0  -2   9   -2.51    1.73
   0   2  -9    1.52    2.02
   0   2  -9    0.55    1.84
   0  -2   8   50.00    4.24
   0  -2   8   47.57    4.19
   0   2  -8   44.52    4.03
   0   2  -8   42.42    4.09
   0  -2   7    0.51    1.76
   0  -2   7   -0.66    2.00
   0   2  -7    5.60    2.14
   0   2  -7   -0.88    2.01
   0  -2   6  661.00   28.78
   0  -2   6  707.00   30.61
   0   2  -6  716.60   31.18
   0   2  -6  752.90   32.51
   0  -2   5    1.04    1.78
   0  -2   5   -0.35    1.78
   0   2  -5   -2.54    1.86
   0   2  -5    1.12    1.85
   0  -2   4   51.12    3.70
   0  -2   4   53.31    3.87
   0   2  -4   25.80    2.75
   0   2  -4   23.29    2.65
   0  -2   3   -0.26    1.70
   0  -2   3    3.35    1.64
   0   2  -3   -0.24    1.52
   0   2  -3   -1.10    1.53
   0  -2   2  222.60   10.19
   0  -2   2  245.20   11.14
   0   2  -2  224.20   10.25
   0   2  -2  213.70    9.83
   0  -2   1    0.21    1.25
   0  -2   1   -2.61    1.10
   0   2  -1   -0.69    1.21
   0   2  -1    0.67    1.18
   0  -2   0 2640.00  107.90
   0  -2   0 2670.00  109.20
   0   2   0 2739.00  112.00
   0   2   0 2710.00  110.80
   0  -2  -1    1.55    0.95
   0  -2  -1   -0.07    0.87
   0   2   1    0.25    0.91
   0   2   1    1.65    0.92
   0  -2  -2  233.00   10.01
   0  -2  -2  235.90   10.18
   0  -2  -3    0.08    0.99
   0  -2  -3    0.85    0.87
   0   2   3   -0.19    0.83
   0   2   3    0.19    0.83
   0  -2  -4   26.91    1.86
   0  -2  -4   20.91    1.70
   0   2   4   46.79    2.57
   0   2   4   53.84    2.90
   0  -2  -5   -0.19    1.01
   0  -2  -5   -0.58    1.14
   0   2   5   -0.21    0.92
   0   2   5   -0.37    1.08
   0  -2  -6  692.90   29.09
   0  -2  -6  737.20   30.89
   0  -2  -7   -0.47    1.48
   0  -2  -7   -0.16    1.19
   0   2   7   -0.07    1.19
   0   2   7    1.81    1.41
   0  -2  -8   43.72    3.13
   0  -2  -8   41.97    3.11
   0  -2  -9    1.41    1.38
   0  -2  -9    0.33    1.38
   0   2   9    3.46    1.65
   0   2   9    1.43    1.24
   0  -2 -10  715.10   30.78
   0  -2 -10  750.90   32.17
   0   2  10  604.00   26.17
   0   2  10  572.10   25.06
   0  -2 -11    1.03    1.63
   0  -2 -11    0.61    1.65
   0   2  11    2.37    1.86
   0   2  11   -1.74    1.75
   0  -2 -12 1268.00   53.54
   0  -2 -12 1223.00   51.81
   0   2  12 1300.00   55.14
   0   2  12 1332.00   56.08
   0  -2 -13   -2.26    1.64
   0  -2 -13   -0.10    1.72
   0   2  13   -0.65    1.79
   0   2  13   -0.57    1.43
   0  -2 -14  403.30   18.93
   0  -2 -14  427.00   19.90
   0   2  14  444.70   20.43
   0   2  14  449.00   21.03
   0   2  15   -2.21    1.78
   0   2  15   -2.37    1.56
   0  -2 -16  262.70   13.48
   0  -2 -16  265.20   13.69
   0   2  16  249.60   12.96
   0   2  16  230.90   12.50
   0  -2 -17   -0.36    1.87
   0  -2 -17    2.27    2.06
   0   2  17    2.18    2.28
   0   2  17   -2.36    1.99
   0  -2 -19    1.58    2.19
   0  -2 -19   -1.40    2.00
   0   2  19   -0.91    2.44
   0   2  19    0.70    2.17
   0  -2 -20  435.80   21.54
   0  -2 -20  393.30   19.91
   0   2  20  376.00   19.05
   0   2  20  381.30   19.60
   0  -2 -21   -2.42    2.20
   0  -2 -21   -2.81    2.17
   0   2  21   -0.36    2.21
   0   2  21    5.12    2.70
   0  -2 -22   82.84    7.27
   0  -2 -22   76.26    7.04
   0   2  22   65.47    6.70
   0   2  22   74.67    6.95
   0  -2 -23    0.49    2.38
   0  -2 -23    0.07    2.40
   0   2  23    0.07    2.41
   0   2  23   -1.94    2.68
   0  -2 -24   53.41    6.24
   0  -2 -24   52.42    6.10
   0   2  24   50.64    6.10
   0   2  24   43.91    5.70
   0  -2 -25    1.70    2.71
   0  -2 -25   -2.34    2.67
   0   2  25    3.97    2.74
   0   2  25   -0.31    2.69
   0  -2 -26  152.00   11.33
   0  -2 -26  185.50   13.01
   0   2  26  162.30   12.11
   0   2  26  142.60   11.04
   0  -3  25  113.40    9.67
   0  -3  25  128.70   10.56
   0   3 -25  131.80   10.55
   0   3 -25  131.90   10.96
   0  -3  24    0.51    2.71
   0  -3  24   -2.55    2.88
   0   3 -24   -2.40    2.57
   0   3 -24   -2.83    2.78
   0  -3  23  147.70   11.28
   0  -3  22    0.65    2.87
   0  -3  22    1.85    2.67
   0   3 -22   -0.06    3.20
   0   3 -22   -0.87    2.51
   0  -3  21  323.20   17.97
   0  -3  21  341.50   18.45
   0   3 -21  260.40   15.76
   0   3 -21  286.00   16.28
   0  -3  20    0.45    2.82
   0  -3  20    1.99    2.91
   0   3 -20   -2.52    2.72
   0   3 -20    5.39    2.79
   0  -3  19  142.20    9.99
   0  -3  19  129.10    9.63
   0   3 -19  110.30    8.70
   0   3 -19  102.50    8.70
   0  -3  18   -1.17    2.58
   0  -3  18   -2.23    2.27
   0   3 -18    1.96    2.58
   0  -3  17  195.80   12.09
   0  -3  17  215.60   12.75
   0   3 -17  237.40   13.62
   0   3 -17  263.20   14.90
   0   3 -16   -3.12    2.46
   0   3 -16   -0.30    2.08
   0  -3  15  499.90   24.35
   0  -3  15  513.30   24.65
   0   3 -15  511.90   24.53
   0   3 -15  473.00   23.09
   0  -3  14    1.88    2.35
   0  -3  14   -0.14    2.14
   0   3 -14   -1.52    2.28
   0   3 -14   -2.38    1.89
   0  -3  13  282.40   14.99
   0  -3  13  279.40   14.68
   0   3 -13  267.20   14.36
   0   3 -13  282.30   14.79
   0  -3  12    5.58    2.44
   0   3 -12   -0.26    2.12
   0  -3  11  673.40   30.59
   0   3 -11  700.40   31.53
   0  -3  10   -1.07    1.76
   0  -3  10   -0.52    1.93
   0   3 -10    3.02    2.21
   0   3 -10   -1.50    1.87
   0  -3   9  640.30   28.90
   0  -3   9  602.50   27.19
   0   3  -9  749.60   33.10
   0   3  -9  736.10   32.82
   0  -3   8    1.72    1.94
   0  -3   8    2.53    2.15
   0   3  -8   -0.11    1.92
   0   3  -8   -0.02    1.98
   0  -3   7  775.20   33.96
   0  -3   7  791.00   34.49
   0   3  -7  771.40   33.66
   0   3  -7  818.00   35.77
   0  -3   6    3.91    2.27
   0  -3   6   -0.85    1.81
   0   3  -6   -2.71    2.01
   0   3  -6    3.70    2.13
   0  -3   5 1685.00   70.47
   0  -3   5 1633.00   68.41
   0   3  -5 1718.00   71.87
   0   3  -5 1776.00   74.10
   0  -3   4    1.13    1.76
   0  -3   4   -3.46    1.93
   0   3  -4   -2.63    1.82
   0   3  -4    1.60    1.82
   0  -3   3  140.20    7.45
   0  -3   3  142.60    7.54
   0   3  -3  106.10    6.04
   0   3  -3  112.90    6.35
   0  -3   2   -0.10    1.63
   0  -3   2    0.66    1.78
   0   3  -2   -1.33    1.57
   0   3  -2    0.73    1.75
   0  -3   1 4363.00  178.50
   0  -3   1 4496.00  183.80
   0   3  -1 4635.00  189.60
   0   3  -1 4561.00  186.50
   0  -3   0    1.64    1.37
   0  -3   0    1.55    1.42
   0   3   0   -1.08    1.43
   0   3   0    0.41    1.40
   0  -3  -1 4481.00  182.90
   0  -3  -1 4531.00  185.00
   0   3   1 4390.00  179.30
   0   3   1 4095.00  167.30
   0  -3  -2    0.53    1.14
   0  -3  -2   -0.20    1.22
   0   3   2    1.53    1.24
   0   3   2    0.59    1.16
   0  -3  -3  114.50    5.50
   0  -3  -3  109.30    5.34
   0   3   3  130.90    6.15
   0   3   3  141.80    6.56
   0  -3  -4    0.04    1.05
   0  -3  -4    1.61    1.12
   0   3   4    0.55    1.04
   0   3   4   -1.32    0.99
   0  -3  -5 1824.00   74.90
   0  -3  -5 1758.00   72.27
   0   3   5 1845.00   75.74
   0   3   5 1721.00   70.72
   0  -3  -6   -0.66    1.10
   0  -3  -6    0.18    1.17
   0   3   6    1.80    1.11
   0   3   6    1.07    1.13
   0  -3  -7  848.70   35.50
   0  -3  -7  737.10   30.99
   0   3   7  745.60   31.36
   0   3   7  747.60   31.39
   0  -3  -8   -1.20    1.17
   0  -3  -8    2.01    1.33
   0   3   8   -1.83    1.23
   0   3   8    1.68    1.24
   0  -3 -10    0.89    1.45
   0  -3 -10    2.14    1.48
   0   3  10   -1.72    1.29
   0   3  10    0.51    1.62
   0  -3 -11  687.50   29.60
   0  -3 -11  719.50   30.97
   0   3  11  742.80   32.00
   0   3  11  714.40   30.65
   0  -3 -12    1.25    1.43
   0  -3 -12   -1.16    1.47
   0   3  12    1.28    1.38
   0   3  12   -0.62    1.62
   0  -3 -13  290.00   13.90
   0  -3 -13  298.20   14.25
   0   3  13  286.90   14.00
   0   3  13  315.50   14.81
   0  -3 -14    1.80    1.53
   0  -3 -14   -0.04    1.57
   0   3  14    1.30    1.57
   0   3  14   -1.16    1.88
   0  -3 -15  553.90   24.96
   0  -3 -15  616.50   27.52
   0   3  15  515.80   23.43
   0   3  15  491.30   22.82
   0  -3 -16    0.15    1.77
   0  -3 -16    1.93    1.89
   0   3  16    1.42    2.01
   0   3  16   -0.85    1.79
   0  -3 -17  244.10   12.77
   0  -3 -17  293.80   14.88
   0   3  17  238.30   12.86
   0   3  17  238.40   12.54
   0  -3 -18   -0.52    1.95
   0  -3 -18    0.62    2.05
   0   3  18    0.55    2.07
   0   3  18    2.88    2.09
   0   3  19  128.90    8.98
   0  -3 -20   -2.88    2.19
   0  -3 -20    0.75    2.17
   0   3  20    1.57    2.35
   0  -3 -21  276.80   15.03
   0  -3 -21  295.40   15.84
   0   3  21  329.80   17.15
   0   3  21  372.10   19.15
   0  -3 -22   -1.38    2.25
   0  -3 -22   -2.47    2.14
   0   3  22    0.95    2.36
   0   3  22    0.91    2.59
   0  -3 -23  140.70   10.00
   0  -3 -23  132.50    9.55
   0   3  23  130.20    9.54
   0   3  23  123.10    9.76
   0  -3 -24    1.54    2.44
   0  -3 -24   -1.79    2.34
   0   3  24    4.39    2.63
   0   3  24    1.12    2.72
   0  -3 -25  126.20    9.82
   0  -3 -25  126.40    9.78
   0  -4  25    0.97    3.08
   0  -4  25    1.42    2.97
   0   4 -25    2.19    3.14
   0   4 -25    2.10    2.85
   0  -4  24  166.80   11.98
   0  -4  24  144.00   11.15
   0   4 -24  185.50   12.89
   0   4 -24  179.70   13.40
   0  -4  23   -1.24    2.79
   0  -4  23    4.12    3.06
   0   4 -23   -2.68    2.84
   0   4 -23   -2.27    3.01
   0  -4  22  880.70   41.05
   0   4 -22  950.60   44.31
   0  -4  21    3.28    2.89
   0   4 -21   -0.14    3.01
   0   4 -21   -0.18    2.92
   0  -4  20   36.49    5.22
   0  -4  20   30.84    4.96
   0   4 -20   38.88    5.51
   0   4 -20   53.58    6.16
   0  -4  19   -2.17    2.33
   0  -4  19    0.16    2.64
   0   4 -19    2.76    2.90
   0  -4  18   67.38    6.68
   0  -4  18   61.77    6.44
   0   4 -18   51.15    5.74
   0   4 -18   56.40    6.29
   0  -4  17    0.82    2.42
   0   4 -17    1.82    2.54
   0   4 -17    2.68    2.87
   0  -4  16 1730.00   74.49
   0  -4  16 1806.00   77.60
   0   4 -16 1803.00   77.78
   0   4 -16 1927.00   82.50
   0  -4  15    3.48    2.61
   0  -4  15    0.08    2.73
   0   4 -15   -1.64    2.50
   0   4 -15   -2.93    2.20
   0  -4  14  119.40    8.50
   0  -4  14  110.00    8.20
   0   4 -14  152.20    9.69
   0   4 -14  134.40    9.47
   0  -4  13   -2.75    2.37
   0  -4  13    0.20    2.16
   0   4 -13   -2.78    1.92
   0   4 -13   -0.78    2.28
   0  -4  12   37.56    4.62
   0   4 -12   34.51    4.48
   0   4 -12   26.56    3.83
   0  -4  11   -3.23    1.62
   0  -4  11    4.28    2.52
   0   4 -11    4.08    2.35
   0   4 -11   -0.86    2.04
   0  -4   9    0.68    1.98
   0  -4   9    3.07    2.11
   0   4  -9    2.12    2.07
   0   4  -9   -3.07    2.11
   0  -4   8  858.90   37.69
   0  -4   8  798.30   35.24
   0   4  -8  752.40   33.31
   0   4  -8  789.20   35.12
   0  -4   7    0.66    2.15
   0  -4   7    1.14    2.05
   0   4  -7   -0.07    1.99
   0   4  -7   -2.17    1.98
   0  -4   6  438.00   20.27
   0  -4   6  448.10   20.66
   0   4  -6  415.80   19.33
   0   4  -6  408.50   19.16
   0  -4   5   -3.16    2.17
   0  -4   5   -0.02    1.81
   0   4  -5    0.62    2.05
   0   4  -5   -0.76    2.01
   0  -4   4 2063.00   85.94
   0  -4   4 2137.00   88.94
   0   4  -4 2340.00   97.29
   0   4  -4 2212.00   91.99
   0  -4   3   -0.71    2.18
   0  -4   3    0.37    1.93
   0   4  -3   -0.29    1.89
   0   4  -3    1.15    2.12
   0  -4   2 2108.00   87.41
   0  -4   2 1995.00   82.78
   0   4  -2 2189.00   90.69
   0   4  -2 2191.00   90.83
   0  -4   1   -1.24    1.60
   0  -4   1    1.08    1.89
   0   4  -1    3.56    1.90
   0   4  -1    1.49    1.68
   0  -4   0    0.61    1.72
   0  -4   0    0.19    1.61
   0   4   0    4.01    1.73
   0   4   0    3.12    1.78
   0  -4  -1   -0.70    1.61
   0  -4  -1   -0.06    1.47
   0   4   1    1.52    1.47
   0   4   1   -1.91    1.61
   0  -4  -2 2585.00  106.20
   0  -4  -2 2247.00   92.40
   0   4   2 2260.00   93.02
   0   4   2 2153.00   88.59
   0  -4  -3   -1.15    1.30
   0  -4  -3   -0.66    1.51
   0   4   3    2.34    1.35
   0   4   3    2.62    1.42
   0  -4  -4 2361.00   96.89
   0  -4  -4 2549.00  104.60
   0   4   4 2270.00   93.23
   0   4   4 2569.00  105.40
   0  -4  -5   -0.29    1.18
   0  -4  -5   -0.17    1.19
   0   4   5    1.04    1.15
   0   4   5   -0.42    1.15
   0  -4  -6  448.60   19.31
   0  -4  -6  472.60   20.20
   0   4   6  457.70   19.65
   0   4   6  478.80   20.47
   0  -4  -7    0.47    1.18
   0  -4  -7   -2.83    1.11
   0   4   7   -0.03    1.16
   0   4   7   -1.30    1.07
   0   4   8  873.00   36.61
   0   4   8  788.60   33.30
   0  -4  -9    6.22    1.67
   0  -4  -9    4.41    1.43
   0   4  10 3506.00  144.00
   0   4  10 3548.00  145.50
   0  -4 -11   -1.77    1.45
   0   4  11   -0.60    1.29
   0   4  11    0.32    1.41
   0  -4 -12   18.72    2.34
   0  -4 -12   27.02    2.70
   0   4  12   35.74    3.13
   0   4  12   33.25    3.11
   0  -4 -13    1.82    1.54
   0  -4 -13   -1.66    1.21
   0   4  13   -0.37    1.30
   0   4  13    0.43    1.60
   0  -4 -14  140.80    7.80
   0  -4 -14  144.10    7.86
   0   4  14  126.30    7.15
   0   4  14  106.60    6.68
   0  -4 -15   -0.45    1.53
   0  -4 -15   -0.41    1.43
   0   4  15   -0.02    1.50
   0   4  15   -0.41    1.71
   0  -4 -16 1887.00   79.17
   0  -4 -16 1867.00   78.35
   0   4  16 1686.00   70.89
   0   4  16 1827.00   77.05
   0  -4 -17   -0.46    1.73
   0  -4 -17   -1.08    1.67
   0   4  17    1.67    1.79
   0   4  17    0.37    1.95
   0  -4 -18   50.92    4.80
   0  -4 -18   48.80    4.70
   0   4  18   71.59    5.73
   0   4  18   65.65    5.60
   0  -4 -19   -0.51    1.93
   0  -4 -19    3.02    2.15
   0   4  19   -1.49    1.75
   0   4  19    0.51    2.16
   0  -4 -20   37.64    4.61
   0  -4 -20   40.11    4.68
   0   4  20   30.33    4.31
   0   4  21   -0.99    1.82
   0  -4 -22 1012.00   45.14
   0  -4 -22  904.70   40.71
   0   4  22 1009.00   45.20
   0   4  22  915.90   40.97
   0  -4 -23   -1.93    2.36
   0  -4 -23    2.01    2.26
   0   4  23   -1.73    1.75
   0   4  23    0.49    2.51
   0  -4 -24  189.50   12.09
   0  -4 -24  157.30   10.73
   0  -4 -25   -1.49    2.48
   0  -4 -25   -1.09    2.09
   0  -5  25  219.80   14.56
   0  -5  25  217.00   14.79
   0   5 -25  218.00   14.92
   0   5 -25  205.40   14.05
   0  -5  24    1.54    3.07
   0  -5  24   -2.85    2.83
   0   5 -24    2.06    3.38
   0   5 -24    3.29    2.68
   0  -5  23  455.60   23.94
   0  -5  23  460.80   24.69
   0   5 -23  412.70   22.16
   0   5 -23  472.20   25.23
   0  -5  22   -0.55    2.81
   0  -5  22    0.80    2.94
   0   5 -22    3.80    3.18
   0   5 -22   -0.37    2.64
   0  -5  21  594.60   29.42
   0  -5  21  649.30   31.56
   0   5 -21  681.70   32.73
   0   5 -21  636.20   31.43
   0  -5  20   -1.51    2.65
   0  -5  19  477.70   24.13
   0  -5  19  477.40   24.10
   0   5 -19  460.50   23.82
   0   5 -19  461.20   23.48
   0  -5  18   -1.44    3.19
   0  -5  18   -1.31    2.57
   0   5 -18    2.90    2.96
   0   5 -18   -0.37    2.29
   0  -5  17  664.50   31.55
   0  -5  17  652.00   31.03
   0   5 -17  659.40   31.31
   0   5 -17  640.20   30.72
   0  -5  16   -1.98    2.74
   0  -5  16    1.38    2.44
   0   5 -16    2.52    2.93
   0   5 -16   -2.57    2.29
   0  -5  15  898.30   40.73
   0  -5  15  887.90   40.32
   0   5 -15  920.00   41.62
   0   5 -15  873.00   40.14
   0  -5  14    1.88    2.46
   0  -5  14    0.95    2.60
   0   5 -14    0.09    2.44
   0   5 -14   -3.00    2.08
   0  -5  13 1099.00   48.67
   0  -5  13 1094.00   48.47
   0   5 -13 1146.00   50.48
   0   5 -13 1069.00   47.60
   0  -5  12   -3.05    2.21
   0  -5  12    0.99    2.33
   0   5 -12    0.09    2.46
   0   5 -12    4.75    2.41
   0  -5  11 1332.00   57.74
   0  -5  11 1292.00   56.15
   0   5 -11 1440.00   62.45
   0   5 -11 1413.00   60.99
   0  -5  10   -1.02    1.97
   0  -5  10    2.39    2.24
   0   5 -10    1.38    2.48
   0   5 -10    0.95    2.33
   0  -5   9 1948.00   82.34
   0   5  -9 1821.00   77.56
   0  -5   8   -3.53    2.06
   0   5  -8   -2.76    2.06
   0  -5   7 1391.00   59.40
   0  -5   7 1429.00   61.01
   0   5  -7 1333.00   57.07
   0   5  -7 1369.00   58.71
   0  -5   6    2.42    2.06
   0  -5   6   -4.53    2.20
   0   5  -6    0.84    2.13
   0   5  -6    0.70    2.05
   0  -5   5 3084.00  127.90
   0  -5   5 3063.00  127.10
   0   5  -5 3157.00  131.00
   0   5  -5 3101.00  128.60
   0  -5   4    0.50    1.82
   0  -5   4    1.92    2.20
   0   5  -4    0.05    2.00
   0   5  -4   -2.10    2.06
   0  -5   3 1690.00   70.87
   0  -5   3 1657.00   69.60
   0   5  -3 1640.00   68.93
   0   5  -3 1705.00   71.66
   0  -5   2   -1.93    1.76
   0  -5   2   -1.56    2.10
   0   5  -2   -0.31    1.77
   0   5  -2    1.77    1.90
   0  -5   1 3342.00  137.60
   0  -5   1 3309.00  136.40
   0   5  -1 3437.00  141.60
   0   5  -1 3405.00  140.30
   0  -5   0   -1.10    1.88
   0  -5   0    0.46    1.66
   0   5   0    2.29    1.70
   0   5   0   -1.12    1.80
   0  -5  -1 3659.00  150.20
   0  -5  -1 3491.00  143.50
   0   5   1 3483.00  143.10
   0   5   1 3551.00  145.90
   0  -5  -2   -1.30    1.63
   0  -5  -2   -1.23    1.53
   0   5   2    0.88    1.47
   0   5   2   -1.73    1.61
   0  -5  -3 1659.00   68.78
   0  -5  -3 1812.00   75.07
   0   5   3 1723.00   71.35
   0   5   3 1794.00   74.37
   0  -5  -4   -0.49    1.37
   0  -5  -4    2.66    1.44
   0   5   4   -1.68    1.22
   0   5   4    0.90    1.28
   0  -5  -5 3494.00  143.20
   0  -5  -5 3408.00  139.80
   0   5   5 3295.00  135.10
   0   5   5 3101.00  127.20
   0  -5  -6    0.76    1.24
   0  -5  -6   -0.58    1.22
   0   5   6   -0.39    1.22
   0   5   6    0.56    1.25
   0  -5  -7 1388.00   57.56
   0  -5  -7 1375.00   57.11
   0  -5  -8    6.00    1.55
   0  -5  -8    2.85    1.22
   0   5   8    3.47    1.43
   0   5   8    3.70    1.35
   0  -5  -9 1733.00   71.68
   0  -5  -9 1916.00   79.23
   0   5   9 1877.00   77.53
   0   5   9 2011.00   83.08
   0   5  10    0.25   12.21
   0   5  10    1.33    1.34
   0   5  11 1420.00   59.15
   0   5  11 1508.00   62.94
   0  -5 -12   -0.75    1.23
   0  -5 -12    0.00    1.32
   0   5  12    0.06    1.27
   0   5  12   -0.90    1.39
   0   5  13 1110.00   47.07
   0   5  13 1170.00   49.27
   0  -5 -14    1.07    1.50
   0  -5 -14   -0.31    1.46
   0   5  14    0.99    1.50
   0   5  14    1.83    1.75
   0   5  15  910.70   39.02
   0   5  15  802.90   35.05
   0  -5 -16    1.74    1.65
   0  -5 -16    0.20    1.42
   0   5  16   -2.57    1.46
   0   5  16    0.29    1.78
   0  -5 -17  585.90   26.35
   0  -5 -17  619.50   27.73
   0   5  17  658.90   29.10
   0   5  17  645.90   29.01
   0  -5 -18    0.37    1.59
   0  -5 -18   -1.68    1.43
   0   5  18   -0.40    1.59
   0   5  18   -2.89    1.77
   0  -5 -19  454.60   21.38
   0  -5 -19  459.80   21.65
   0   5  19  529.20   24.29
   0   5  19  450.10   21.40
   0  -5 -20    4.22    2.12
   0  -5 -20   -0.66    1.55
   0   5  20   -0.04    1.88
   0   5  20    1.80    2.00
   0  -5 -21  603.80   27.86
   0  -5 -21  622.00   28.62
   0  -5 -22   -1.88    1.86
   0   5  22    2.28    2.24
   0   5  23  483.70   23.32
   0  -5 -24    0.44    1.94
   0  -6  24  155.00   11.54
   0  -6  24  161.10   12.26
   0   6 -24  145.70   12.11
   0   6 -24  155.40   11.74
   0  -6  23    8.84    3.68
   0  -6  23    2.97    2.76
   0   6 -23   -1.43    2.83
   0   6 -23    3.35    3.52
   0  -6  22  902.00   42.04
   0  -6  22  892.20   41.72
   0   6 -22  877.70   41.04
   0   6 -22  863.10   40.86
   0  -6  21    0.18    2.94
   0  -6  21   -0.48    2.72
   0   6 -21    0.10    2.93
   0   6 -21   -6.12    2.96
   0  -6  20   18.53    4.24
   0  -6  20   11.21    3.67
   0   6 -20   12.76    3.83
   0   6 -20   11.42    3.94
   0  -6  18   23.00    4.55
   0  -6  18   17.90    4.16
   0   6 -18   34.25    5.44
   0   6 -18   42.92    5.64
   0  -6  17    0.36    2.59
   0  -6  17    3.66    2.78
   0   6 -17   -2.56    2.55
   0   6 -17   -3.29    2.72
   0  -6  16 1604.00   69.80
   0  -6  16 1601.00   69.63
   0   6 -16 1506.00   66.17
   0   6 -16 1436.00   62.85
   0  -6  15   -5.54    2.29
   0  -6  15   -2.80    2.50
   0   6 -15    1.92    2.90
   0   6 -15    1.17    2.44
   0  -6  14   88.36    7.59
   0  -6  14  109.80    8.52
   0   6 -14   77.35    6.97
   0   6 -14   74.84    7.21
   0  -6  13    2.56    2.53
   0  -6  13    1.43    2.62
   0   6 -13    4.04    2.86
   0   6 -13    0.25    2.21
   0  -6  12   83.79    7.19
   0  -6  12   88.25    7.37
   0   6 -12   78.39    7.06
   0   6 -12   83.83    6.87
   0  -6  11   -0.20    2.33
   0  -6  11    2.68    2.28
   0   6 -11   -2.40    2.39
   0   6 -11   -1.74    2.23
   0  -6  10 2759.00  115.80
   0  -6  10 2909.00  121.90
   0   6 -10 2835.00  118.90
   0   6 -10 2942.00  123.60
   0  -6   9    1.28    2.30
   0  -6   9    1.22    2.09
   0   6  -9   -1.71    1.94
   0   6  -9   -2.44    2.26
   0  -6   8  773.00   34.78
   0  -6   8  819.00   36.56
   0   6  -8  674.60   30.93
   0   6  -8  680.80   31.02
   0  -6   7    0.30    2.37
   0   6  -7    2.20    2.36
   0  -6   6  256.50   13.43
   0   6  -6  237.80   12.63
   0  -6   5    2.89    2.15
   0  -6   5    3.21    2.33
   0   6  -5   -0.48    2.10
   0   6  -5    1.25    2.10
   0  -6   4 3477.00  144.00
   0  -6   4 3626.00  150.00
   0   6  -4 3787.00  156.70
   0   6  -4 3567.00  147.70
   0  -6   3    3.23    1.94
   0  -6   3    0.69    2.09
   0   6  -3    1.50    2.04
   0   6  -3    1.89    2.08
   0  -6   2 1208.00   51.41
   0  -6   2 1339.00   56.87
   0   6  -2 1478.00   62.64
   0   6  -2 1382.00   58.63
   0  -6   1   -0.81    1.93
   0  -6   1    1.21    1.83
   0   6  -1   -0.07    1.74
   0   6  -1   -1.35    1.92
   0  -6   0    4.90    2.08
   0  -6   0    4.25    2.04
   0   6   0    7.55    2.21
   0   6   0    5.75    1.97
   0  -6  -1    2.10    1.82
   0  -6  -1    0.82    1.74
   0   6   1   -0.05    1.76
   0   6   1    0.53    1.68
   0  -6  -2 1545.00   64.74
   0  -6  -2 1537.00   64.22
   0   6   2 1314.00   55.25
   0   6   2 1457.00   61.10
   0  -6  -3    0.81    1.59
   0  -6  -3    0.14    1.60
   0   6   3    1.87    1.51
   0   6   3    1.30    1.66
   0  -6  -4 3858.00  158.30
   0  -6  -4 4106.00  168.50
   0   6   4 3629.00  149.10
   0   6   4 3921.00  161.00
   0  -6  -5    0.43    1.42
   0  -6  -5   -1.93    1.51
   0   6   5   -0.11    1.39
   0   6   5   -0.37    1.36
   0  -6  -6  205.20   10.00
   0  -6  -6  220.50   10.42
   0   6   6  236.40   11.25
   0   6   6  241.40   11.40
   0  -6  -7    2.36    1.32
   0  -6  -7    0.46    1.35
   0   6   7   -2.34    1.15
   0   6   7   -1.19    1.35
   0  -6  -8  689.40   29.57
   0  -6  -8  723.00   30.77
   0   6   8  801.80   33.97
   0   6   8  734.80   31.37
   0  -6  -9    1.73    1.17
   0  -6  -9   -0.22    1.28
   0   6   9   -0.73    1.21
   0   6   9   -2.81    1.11
   0  -6 -10 2649.00  109.20
   0  -6 -10 2937.00  120.80
   0   6  10 3003.00  123.60
   0   6  10 2726.00  112.20
   0  -6 -11    1.36    1.36
   0  -6 -11    0.88    1.22
   0   6  11    1.12    1.26
   0   6  11    0.04    1.34
   0   6  12   99.07    5.63
   0   6  12   95.10    5.68
   0  -6 -13   -0.80    1.20
   0  -6 -13   -0.84    1.33
   0   6  13   -0.27    1.43
   0   6  13   -1.34    1.26
   0   6  14  117.20    6.58
   0   6  14  119.90    6.85
   0  -6 -15    1.53    1.51
   0  -6 -15    1.28   31.25
   0   6  15    3.28    1.52
   0   6  15    2.15    1.78
   0  -6 -16 1372.00   57.93
   0  -6 -16 1436.00   60.51
   0   6  16 1583.00   66.38
   0   6  16 1607.00   67.66
   0  -6 -17   -1.09    1.50
   0  -6 -17    1.50    1.66
   0   6  17    0.55    1.57
   0   6  17   -0.32    1.74
   0  -6 -18   47.98    4.41
   0  -6 -18   41.78    3.94
   0   6  18   17.79    3.07
   0   6  18   20.40    2.96
   0  -6 -19   -0.22    1.48
   0  -6 -19    2.18    1.75
   0   6  19    0.10    1.69
   0   6  19   -0.92    1.60
   0  -6 -20   15.90    2.81
   0  -6 -20   13.59    2.59
   0   6  20   11.30    2.51
   0   6  20    8.80    2.23
   0  -6 -21    2.31    1.89
   0   6  21    1.72    1.77
   0   6  21    0.84    1.90
   0   6  22  967.70   42.40
   0   6  22  992.00   43.85
   0  -7  24   -0.19    2.94
   0  -7  24    0.69    3.10
   0   7 -24    1.54    2.87
   0   7 -24   -1.33    3.25
   0  -7  23   69.40    7.28
   0  -7  23   56.97    7.01
   0   7 -23   64.50    7.64
   0   7 -23   64.04    7.15
   0  -7  22   -2.87    3.06
   0  -7  22    2.83    2.77
   0   7 -22   -3.39    2.99
   0   7 -22   -0.60    2.90
   0  -7  21  302.80   17.29
   0  -7  21  303.10   17.50
   0   7 -21  254.30   15.60
   0   7 -21  225.10   17.17
   0  -7  20    1.75    3.25
   0  -7  20   -4.48    2.82
   0   7 -20   -1.85    2.41
   0   7 -20    2.16    3.44
   0  -7  19  116.60    9.43
   0  -7  19   96.69    8.80
   0   7 -19  108.40    9.53
   0   7 -19  107.40    9.01
   0  -7  18    0.87    2.99
   0   7 -18    0.79    3.04
   0  -7  17  423.60   23.81
   0  -7  17  506.50   25.15
   0   7 -17  590.00   29.34
   0   7 -17  565.40   27.73
   0  -7  16   -1.26    2.68
   0  -7  16   -0.19    2.81
   0   7 -16   -3.25    2.27
   0   7 -16   -0.50    3.06
   0  -7  15  178.90   11.76
   0  -7  15  181.70   11.75
   0   7 -15  171.10   11.77
   0   7 -15  170.10   11.05
   0  -7  14   -1.25    2.27
   0  -7  14   -2.16    2.46
   0   7 -14    0.79    2.31
   0   7 -14    1.00    2.88
   0  -7  13  207.80   12.54
   0  -7  13  232.50   13.64
   0   7 -13  229.10   13.42
   0   7 -13  209.50   12.92
   0  -7  12   -1.52    2.47
   0  -7  12   -0.24    2.23
   0   7 -12    1.47    2.71
   0   7 -12   -0.32    2.18
   0  -7  11  430.80   21.50
   0  -7  11  387.90   19.70
   0   7 -11  433.80   21.87
   0   7 -11  420.90   21.06
   0  -7  10    1.55    2.26
   0  -7  10    3.07    2.36
   0   7 -10   -0.11    2.14
   0   7 -10    0.35    2.82
   0  -7   9  815.40   36.85
   0  -7   9  782.60   35.58
   0   7  -9  854.00   38.49
   0   7  -9  782.70   35.87
   0  -7   8    3.24    2.45
   0  -7   8   -0.97    1.98
   0   7  -8    0.84    2.44
   0   7  -8    1.71    2.18
   0  -7   7  985.70   43.58
   0  -7   7  952.50   42.17
   0   7  -7 1011.00   44.73
   0   7  -7 1033.00   45.47
   0  -7   6    1.45    2.18
   0  -7   6    0.86    2.44
   0   7  -6   -0.27    2.06
   0   7  -6    1.49    2.20
   0  -7   4    0.91    2.08
   0   7  -4    0.25    2.11
   0  -7   3  470.50   22.00
   0  -7   3  454.60   21.29
   0   7  -3  531.60   24.54
   0   7  -3  531.30   24.64
   0  -7   2   -2.11    1.88
   0  -7   2   -1.15    1.95
   0   7  -2    0.30    1.95
   0   7  -2    1.64    1.90
   0  -7   1  797.30   34.93
   0  -7   1  803.30   35.29
   0   7  -1  679.70   30.39
   0   7  -1  640.00   28.62
   0  -7   0    1.24    1.90
   0  -7   0    1.97    1.99
   0   7   0   -1.41    1.93
   0   7   0    5.57    2.16
   0  -7  -1  747.50   32.64
   0  -7  -1  713.30   31.45
   0   7   1  837.30   36.48
   0   7   1  780.50   34.09
   0  -7  -2    2.98    2.00
   0  -7  -2    1.03    1.78
   0   7   2    1.61    1.80
   0   7   2   -0.66    1.77
   0  -7  -3  561.70   24.83
   0  -7  -3  559.50   24.97
   0   7   3  476.70   21.51
   0   7   3  467.70   21.11
   0  -7  -4    1.44    1.47
   0  -7  -4   -1.81    1.68
   0   7   4   -0.58    1.63
   0   7   4    0.33    1.50
   0  -7  -5 2133.00   88.45
   0  -7  -5 2050.00   85.25
   0   7   5 2054.00   85.44
   0   7   5 2012.00   83.61
   0  -7  -6    4.70    1.83
   0  -7  -6    6.31    1.69
   0   7   6   11.53    2.00
   0   7   6    9.99    1.93
   0  -7  -7 1032.00   43.60
   0  -7  -7  922.70   39.45
   0   7   7  901.10   38.37
   0   7   7  919.70   39.07
   0  -7  -8   -0.85    1.27
   0  -7  -8    1.15    1.44
   0   7   8    0.09    1.34
   0   7   8    0.72    1.29
   0  -7  -9  768.30   32.99
   0  -7  -9  861.10   36.52
   0   7   9  705.50   30.40
   0   7   9  764.20   32.70
   0  -7 -10   -1.17    1.34
   0  -7 -10    2.10    1.21
   0   7  10    0.28    1.32
   0   7  10   -1.37    1.23
   0  -7 -11  374.90   16.83
   0  -7 -11  406.80   18.28
   0  -7 -12   -0.53    1.23
   0  -7 -12   -1.13    1.19
   0   7  12   -0.33    1.29
   0   7  12    0.73    1.40
   0  -7 -13  219.40   10.68
   0  -7 -13  195.60    9.66
   0   7  13  241.70   11.68
   0   7  13  229.50   11.03
   0  -7 -14    1.02    1.34
   0  -7 -14    1.19    1.36
   0   7  14    1.83    1.53
   0   7  14    0.42    1.27
   0  -7 -15  169.40    8.92
   0  -7 -15  165.50    8.60
   0   7  15  181.00    9.37
   0   7  15  185.80    9.40
   0  -7 -16    1.90    1.52
   0  -7 -16    0.20    1.21
   0   7  16   -2.43    1.25
   0   7  16    0.12    1.53
   0  -7 -17  573.90   25.61
   0  -7 -17  600.40   26.47
   0   7  17  495.90   22.65
   0   7  17  490.90   22.03
   0  -7 -18   -0.62    1.31
   0  -7 -18    1.34    1.36
   0   7  18    2.75    1.50
   0   7  18    3.11    1.81
   0  -7 -19  119.30    7.20
   0  -7 -19  117.60    7.27
   0  -7 -20    0.40    1.37
   0   7  20   -0.46    1.47
   0   7  20   -0.69    1.49
   0   7  21  285.30   14.55
   0  -8  23    1.00    2.81
   0  -8  23    3.49    3.29
   0   8 -23   -2.51    3.21
   0   8 -23    0.20    2.77
   0  -8  22   63.64    7.06
   0  -8  22   61.01    7.20
   0   8 -22   61.21    7.51
   0  -8  21    1.80    2.63
   0  -8  21   -1.03    2.98
   0   8 -21    3.54    3.43
   0   8 -21    0.29    2.66
   0  -8  20  340.60   19.43
   0   8 -20  333.70   18.99
   0   8 -20  328.70   18.48
   0  -8  19    1.48    2.90
   0  -8  19    6.46    3.24
   0   8 -19   -1.60    2.57
   0   8 -19    0.25    3.17
   0  -8  18  342.10   19.16
   0  -8  18  356.90   19.18
   0   8 -18  323.10   17.96
   0   8 -18  371.80   20.67
   0  -8  17    0.78    2.31
   0  -8  17   -1.27    2.62
   0   8 -17    1.40    2.60
   0   8 -17    0.23    3.19
   0  -8  15    2.01    2.77
   0  -8  15   -3.20    2.35
   0   8 -15    6.28    3.26
   0   8 -15   -1.78    2.35
   0  -8  14  330.80   17.78
   0  -8  14  331.00   17.99
   0   8 -14  340.40   18.72
   0   8 -14  346.50   18.39
   0  -8  13    1.63    2.75
   0  -8  13   -0.28    2.44
   0   8 -13   -4.49    2.48
   0   8 -13   -0.91    2.35
   0  -8  12  223.10   13.00
   0  -8  12  237.80   13.92
   0   8 -12  239.70   13.89
   0   8 -12  235.10   14.20
   0  -8  11   -0.34    2.38
   0  -8  11    0.55    2.38
   0   8 -11    1.57    2.70
   0   8 -11    1.35    2.57
   0  -8  10  301.70   16.29
   0  -8  10  283.50   15.40
   0   8 -10  275.70   15.39
   0   8 -10  227.40   13.14
   0  -8   9    0.13    2.24
   0  -8   9   -0.87    2.36
   0   8  -9    1.92    2.82
   0   8  -9    0.50    2.13
   0  -8   8   98.73    7.51
   0  -8   8   93.06    7.26
   0   8  -8   89.18    7.18
   0   8  -8   87.08    7.15
   0  -8   7   -0.84    2.23
   0  -8   7    2.31    2.31
   0   8  -7   -0.61    2.26
   0   8  -7    2.69    2.51
   0  -8   6 2070.00   87.74
   0  -8   6 2175.00   91.92
   0   8  -6 2421.00  102.20
   0   8  -6 2287.00   96.62
   0  -8   5    2.77    2.39
   0  -8   5    3.25    2.38
   0   8  -5    0.26    2.04
   0   8  -5    0.87    2.54
   0  -8   4  244.30   13.08
   0  -8   4  264.90   14.00
   0   8  -4  193.80   11.03
   0   8  -4  225.50   12.48
   0  -8   3   -0.66    2.26
   0   8  -3    1.99    2.06
   0  -8   2    8.11    2.71
   0   8  -2   10.96    2.68
   0  -8   1    1.21    2.05
   0  -8   1   -0.47    1.94
   0   8  -1    1.47    1.81
   0   8  -1   -0.77    1.95
   0  -8   0  789.30   34.98
   0  -8   0  815.30   35.92
   0   8   0  788.00   34.87
   0   8   0  746.30   33.12
   0  -8  -1   -0.73    1.82
   0  -8  -1   -0.03    1.79
   0   8   1    1.12    1.62
   0   8   1   -3.23    1.63
   0  -8  -2    9.17    2.60
   0  -8  -2   12.84    2.53
   0   8   2   17.72    2.76
   0   8   2   19.43    2.81
   0  -8  -3    0.18    1.68
   0  -8  -3    0.88    1.83
   0  -8  -4  223.90   11.31
   0  -8  -4  238.60   12.10
   0   8   4  330.40   15.83
   0   8   4  299.60   14.49
   0  -8  -5    7.09    1.89
   0  -8  -5    4.47    1.78
   0   8   5    8.76    2.01
   0   8   5    5.84    1.95
   0   8   6 2037.00   84.95
   0   8   6 1997.00   83.28
   0  -8  -7    0.22    1.36
   0  -8  -7    0.23    1.40
   0   8   7   -0.52    1.27
   0   8   7    1.10    1.46
   0  -8  -8   94.73    5.76
   0  -8  -8   92.93    5.53
   0   8   8   84.39    5.32
   0   8   8   99.70    5.97
   0  -8  -9    0.75    1.35
   0  -8  -9    2.84    1.37
   0   8   9    1.37    1.47
   0   8   9    0.64    1.45
   0  -8 -10  281.20   13.09
   0  -8 -10  247.80   12.04
   0  -8 -11   -1.51    1.27
   0  -8 -11    1.38    1.28
   0   8  11   -0.46    1.40
   0   8  11    2.10    1.48
   0  -8 -12  200.70    9.95
   0  -8 -12  239.30   11.65
   0   8  12  232.20   11.26
   0   8  12  241.30   11.69
   0  -8 -13   -1.40    1.26
   0  -8 -13   -0.91    1.17
   0   8  13    1.47    1.41
   0   8  13    0.11    1.37
   0  -8 -14  341.60   15.86
   0  -8 -14  344.90   15.77
   0   8  14  354.90   16.24
   0   8  14  390.20   17.79
   0  -8 -15    2.32    1.47
   0  -8 -15    1.04    1.29
   0   8  15   -1.82    1.38
   0   8  15    0.76    1.34
   0  -8 -16  231.30   11.40
   0  -8 -16  242.80   11.70
   0   8  16  282.40   13.33
   0   8  16  273.10   13.20
   0  -8 -17   -0.48    1.42
   0  -8 -17   -0.72    1.20
   0   8  17   -0.31    1.58
   0   8  17   -1.46    1.24
   0   8  18  376.60   17.33
   0   8  18  376.70   17.60
   0  -8 -19   -0.18    1.20
   0  -8 -20  300.30   15.19
   0  -9  22    0.41    2.47
   0   9 -22   -3.46    2.74
   0   9 -22   -1.01    3.30
   0  -9  21  588.00   29.17
   0   9 -21  573.70   29.31
   0   9 -21  621.60   30.68
   0  -9  20    0.13    2.88
   0  -9  20   -1.88    2.47
   0   9 -20   -2.64    2.64
   0   9 -20    4.82    3.58
   0  -9  19  231.60   14.97
   0  -9  19  238.40   14.49
   0   9 -19  268.20   16.69
   0   9 -19  261.80   15.79
   0  -9  18   -0.90    2.55
   0  -9  18   -0.45    3.11
   0   9 -18    2.01    2.97
   0   9 -18    0.20    3.60
   0  -9  17  665.10   31.82
   0  -9  17  779.30   36.80
   0   9 -17  626.20   30.45
   0   9 -17  647.30   32.39
   0  -9  16    0.50    2.64
   0  -9  16   -0.19    2.94
   0   9 -16    0.26    2.70
   0   9 -16   -0.07    3.42
   0  -9  15  479.70   24.31
   0   9 -15  465.50   24.12
   0  -9  14   -0.93    2.33
   0   9 -14    0.92    2.70
   0  -9  13  182.80   11.95
   0  -9  13  205.50   12.60
   0   9 -13  157.70   10.70
   0   9 -13  131.70   10.05
   0  -9  12   -0.21    2.42
   0  -9  12   -1.34    2.53
   0   9 -12    1.03    2.56
   0   9 -12   -2.21    2.61
   0  -9  11  899.70   40.91
   0  -9  11  911.40   41.49
   0   9 -11  957.10   43.37
   0   9 -11  955.20   43.65
   0  -9  10    2.84    2.68
   0  -9  10    0.92    2.58
   0   9 -10    0.95    2.56
   0   9 -10    2.36    2.86
   0  -9   9  868.80   39.40
   0  -9   9  839.80   38.34
   0   9  -9  917.10   41.55
   0   9  -9  922.70   42.10
   0  -9   8    2.08    2.38
   0  -9   8   -0.16    2.46
   0   9  -8    1.50    2.42
   0   9  -8    0.37    2.65
   0  -9   7  660.20   30.63
   0  -9   7  678.10   31.48
   0   9  -7  583.30   27.63
   0   9  -7  592.20   28.30
   0  -9   6   -0.51    2.17
   0  -9   6    2.81    2.34
   0   9  -6    1.81    2.18
   0   9  -6   -3.33    2.30
   0  -9   5 1698.00   72.69
   0  -9   5 1788.00   76.41
   0   9  -5 1649.00   70.80
   0   9  -5 1744.00   74.93
   0  -9   4    0.15    2.27
   0  -9   4    0.03    2.40
   0   9  -4    0.93    2.09
   0   9  -4    0.78    1.85
   0  -9   3  285.90   14.99
   0  -9   3  328.00   16.75
   0   9  -3  303.20   15.66
   0   9  -3  339.20   17.26
   0  -9   2    0.29    1.82
   0  -9   2    3.43    2.15
   0   9  -2    1.35    1.99
   0   9  -2   -2.13    2.01
   0  -9   1  770.90   34.68
   0   9  -1  707.30   32.09
   0  -9  -1  604.90   27.39
   0  -9  -1  614.00   28.12
   0   9   1  673.20   30.49
   0  -9  -2    3.14    1.87
   0  -9  -2    1.04    1.70
   0   9   2    1.82    1.98
   0   9   2   -0.48    1.66
   0  -9  -3  306.90   14.98
   0  -9  -3  292.80   14.73
   0   9   3  288.00   14.52
   0   9   3  320.10   15.81
   0  -9  -4   12.74    2.43
   0  -9  -4    5.42    2.35
   0   9   4    9.04    2.45
   0   9   4   11.87    2.55
   0  -9  -5 1755.00   73.73
   0  -9  -5 1664.00   70.35
   0  -9  -6    0.06    1.54
   0  -9  -6   -0.12    1.64
   0   9   6    0.64    1.59
   0   9   6    1.82    1.61
   0  -9  -7  627.00   27.69
   0  -9  -7  618.30   27.59
   0  -9  -8   -0.41    1.37
   0  -9  -8    2.21    1.57
   0   9   8    0.65    1.48
   0   9   8    0.74    1.59
   0  -9  -9  759.80   32.97
   0  -9  -9  853.60   36.99
   0   9   9  884.50   38.23
   0   9   9  799.50   34.74
   0  -9 -10    0.79    1.41
   0  -9 -10    1.58    1.30
   0   9  10   -0.57    1.64
   0   9  10    0.21    1.50
   0  -9 -11  929.80   39.76
   0  -9 -11  900.00   38.79
   0   9  11  958.70   41.03
   0   9  11  923.20   39.60
   0  -9 -12   -2.73    1.26
   0  -9 -12   -0.98    1.38
   0   9  12    0.35    1.58
   0   9  12    2.11    1.55
   0   9  13  198.90   10.04
   0   9  13  188.70    9.68
   0  -9 -14   -2.19    1.17
   0  -9 -14    1.78    1.43
   0   9  14   -1.57    1.31
   0   9  14    1.25    1.60
   0  -9 -15  466.00   20.70
   0  -9 -15  493.80   22.13
   0   9  15  416.00   18.93
   0   9  15  427.30   19.21
   0  -9 -16    0.48    1.25
   0   9  16    3.20    1.30
   0   9  16    0.13    1.42
   0   9  17  634.40   27.83
   0   9  18    0.48    1.17
   0 -10  20  678.90   33.26
   0 -10  20  664.50   32.07
   0  10 -20  702.80   34.15
   0  10 -20  678.30   33.45
   0 -10  19   -4.53    3.08
   0 -10  19   -1.39    2.53
   0  10 -19   -2.11    2.70
   0  10 -19   -3.37    3.32
   0 -10  18  635.00   31.11
   0 -10  18  574.60   28.49
   0  10 -18  618.50   30.41
   0  10 -18  638.20   31.82
   0 -10  17   -2.50    2.78
   0 -10  17    2.70    2.78
   0  10 -17   -1.72    2.44
   0  10 -17    3.60    3.63
   0 -10  16    4.39    3.52
   0 -10  16    9.14    3.33
   0  10 -16    5.14    3.44
   0  10 -16   14.17    4.36
   0 -10  15   -3.58    2.51
   0 -10  15    2.90    2.75
   0  10 -15   -1.16    2.60
   0  10 -15    1.97    3.41
   0 -10  14 1033.00   46.98
   0 -10  14 1028.00   46.60
   0  10 -14  956.40   43.80
   0  10 -14  954.60   44.27
   0 -10  13    3.99    2.84
   0  10 -13    0.46    3.16
   0 -10  12 1631.00   70.83
   0 -10  12 1673.00   72.82
   0  10 -12 1741.00   75.55
   0  10 -12 1762.00   76.99
   0 -10  11   -3.69    2.15
   0 -10  11   -2.20    2.58
   0  10 -11   -4.41    2.53
   0  10 -11   -5.86    2.76
   0 -10  10    9.95    3.42
   0 -10  10   11.36    3.61
   0  10 -10   11.22    3.48
   0  10 -10   17.59    4.19
   0 -10   9    0.71    2.62
   0 -10   9   -0.09    2.44
   0  10  -9   -0.19    2.92
   0  10  -9   -3.46    2.51
   0 -10   8  549.50   26.51
   0 -10   8  559.90   26.86
   0  10  -8  606.20   29.05
   0  10  -8  554.60   27.21
   0 -10   7   -3.61    2.25
   0 -10   7   -0.28    2.30
   0  10  -7    1.22    2.51
   0  10  -7    0.32    2.97
   0 -10   6 2456.00  104.00
   0 -10   6 2452.00  103.60
   0  10  -6 2595.00  109.70
   0  10  -6 2659.00  112.50
   0 -10   5   -2.24    2.27
   0 -10   5   -1.32    2.27
   0  10  -5    0.19    2.29
   0  10  -5   -2.29    2.22
   0 -10   4  273.90   14.90
   0 -10   4  284.90   15.21
   0  10  -4  224.50   12.78
   0  10  -4  250.20   13.96
   0 -10   3    3.50    2.42
   0 -10   3    1.60    1.96
   0  10  -3    2.77    2.32
   0  10  -3    2.05    2.47
   0 -10   2  599.40   28.07
   0 -10   2  563.40   26.30
   0  10  -2  533.10   25.25
   0  10  -2  567.40   26.86
   0 -10   1    2.12    2.24
   0 -10   1    2.01    1.98
   0  10  -1   -1.12    1.96
   0  10  -1    1.49    2.10
   0 -10   0 2655.00  111.50
   0 -10   0 2615.00  109.50
   0  10   0 2701.00  113.20
   0 -10  -1   -1.66    2.06
   0 -10  -1   -0.76    1.85
   0  10   1   -2.66    1.83
   0  10   1    0.31    2.01
   0  10   2  554.80   25.98
   0  10   3    1.01    1.85
   0 -10  -4  225.40   12.22
   0 -10  -4  241.70   12.54
   0  10   4  289.50   14.77
   0  10   4  321.10   16.13
   0 -10  -5   -0.88    1.74
   0 -10  -5    0.24    1.72
   0  10   5    0.01    1.76
   0  10   5   -0.53    1.82
   0 -10  -6 2599.00  108.60
   0 -10  -6 2394.00   99.96
   0 -10  -7    0.11    1.70
   0 -10  -7   -0.75    1.39
   0  10   7   -0.22    1.69
   0  10   7   -1.71    1.56
   0 -10  -8  622.80   28.09
   0 -10  -8  573.60   25.77
   0  10   8  547.40   24.91
   0  10   8  588.70   26.55
   0 -10  -9   -0.12    1.64
   0 -10  -9    0.68    1.52
   0  10   9    1.60    1.63
   0  10   9    0.92    1.62
   0 -10 -10    9.62    2.12
   0 -10 -10   10.27    2.11
   0  10  10    9.71    2.20
   0  10  10    9.45    2.17
   0 -10 -11   -0.11    1.45
   0 -10 -11    0.30    1.37
   0  10  11    0.75    1.58
   0  10  11    3.05    1.70
   0 -10 -12 1632.00   68.77
   0 -10 -12 1747.00   73.10
   0  10  12 1741.00   73.02
   0  10  12 1809.00   75.78
   0 -10 -13    0.53    1.34
   0 -10 -13   -1.12    7.99
   0  10  13    2.10    1.48
   0  10  13   -1.06    1.30
   0 -10 -14  913.00   39.36
   0 -10 -14 1012.00   42.99
   0  10  14  977.40   41.81
   0  10  14  892.50   38.52
   0 -10 -15    0.40    1.36
   0  10  15    0.14    1.49
   0  10  15    0.35    1.29
   0 -10 -16    5.55    1.78
   0  10  16    9.60    1.99
   0 -10 -17   -0.30    1.08
   0  10  17   -0.61   21.99
   0  11 -19  168.40   12.29
   0  11 -19  140.20   11.97
   0 -11  18    2.24    2.98
   0 -11  18   -3.01    2.58
   0  11 -18   -2.75    3.02
   0  11 -18    1.25    3.37
   0 -11  17  322.60   18.74
   0 -11  17  312.90   17.76
   0  11 -17  338.60   19.18
   0  11 -17  329.00   19.33
   0 -11  16   -1.73    2.66
   0 -11  16   -1.85    2.36
   0  11 -16   -1.22    2.87
   0  11 -16   -1.79    2.94
   0 -11  15  402.30   21.51
   0 -11  15  383.30   20.37
   0  11 -15  413.80   21.99
   0  11 -15  449.30   24.18
   0 -11  14   -1.60    2.64
   0 -11  14    1.94    2.88
   0  11 -14   -0.25    2.93
   0  11 -14    0.37    2.95
   0 -11  13  345.40   18.85
   0 -11  13  323.20   17.79
   0 -11  12    1.19    2.83
   0 -11  12   -2.40    2.63
   0  11 -12    1.25    2.90
   0  11 -12   -3.39    3.42
   0 -11  10   -0.65    2.49
   0 -11  10   -3.97    2.55
   0  11 -10    1.59    2.85
   0  11 -10    0.89    3.21
   0 -11   9  611.90   29.45
   0 -11   9  581.20   27.98
   0  11  -9  612.60   29.54
   0  11  -9  538.60   27.00
   0 -11   8   -3.20    2.50
   0 -11   8    2.99    2.71
   0  11  -8    1.43    2.69
   0  11  -8   -0.99    2.65
   0 -11   7  666.50   31.67
   0 -11   7  646.30   30.48
   0  11  -7  623.80   29.82
   0  11  -7  614.40   29.95
   0 -11   6   -2.86    2.36
   0 -11   6    0.76    2.48
   0  11  -6    1.43    2.25
   0  11  -6   -1.93    2.75
   0 -11   5  771.10   35.56
   0 -11   5  734.20   33.87
   0  11  -5  775.40   35.77
   0  11  -5  783.00   36.48
   0 -11   4    3.32    2.60
   0 -11   4    3.27    2.36
   0  11  -4    0.89    2.25
   0  11  -4    0.22    2.51
   0 -11   3 1100.00   48.79
   0 -11   3 1014.00   45.05
   0  11  -3  971.60   43.53
   0  11  -3 1043.00   46.81
   0 -11   2   -1.78    2.20
   0 -11   2    1.94    2.27
   0  11  -2   -2.56    2.74
   0 -11   1  822.40   37.08
   0 -11   1  829.70   37.65
   0  11  -1  746.80   34.15
   0  11  -1  798.70   36.52
   0 -11   0    2.82    2.08
   0 -11   0   -2.15    1.93
   0  11   0   -0.84    1.97
   0  11   0    1.28    2.30
   0 -11  -1  942.40   41.94
   0  11   1  868.20   38.92
   0  11   1  827.20   37.44
   0 -11  -2    1.72    2.39
   0 -11  -2    1.06    2.03
   0  11   2    4.41    2.13
   0  11   2    3.68    2.25
   0 -11  -3 1126.00   49.38
   0 -11  -3 1028.00   45.02
   0  11   3 1057.00   46.42
   0  11   3 1086.00   47.90
   0 -11  -4    1.18    2.11
   0 -11  -4   -1.00    1.63
   0  11   4   -0.49    1.85
   0  11   5  682.90   31.43
   0 -11  -6   -0.51    1.72
   0  11   6   -0.08    1.57
   0 -11  -7  630.50   28.88
   0 -11  -7  629.90   28.40
   0  11   7  649.30   29.50
   0  11   7  701.60   31.50
   0 -11  -8   -0.34    1.78
   0 -11  -8    2.75    1.63
   0  11   8   -0.27    1.76
   0  11   8   -1.27    1.67
   0 -11  -9  679.60   30.62
   0 -11  -9  601.00   27.01
   0  11   9  584.60   26.70
   0  11   9  662.00   29.69
   0 -11 -10    3.50    1.90
   0 -11 -10    0.33    1.56
   0  11  10    1.06    1.90
   0  11  10    0.68    1.69
   0 -11 -11  905.60   39.65
   0 -11 -11  950.00   41.02
   0  11  11  940.80   41.00
   0  11  11  996.00   43.14
   0 -11 -12    0.86    1.64
   0 -11 -12    0.59    1.39
   0  11  12    0.88    1.82
   0  11  12   -1.84    1.49
   0 -11 -13  312.40   15.26
   0 -11 -13  269.90   13.21
   0 -11 -14   -0.38    4.82
   0 -11 -14    0.71    1.32
   0  11  14    1.06    1.35
   0  11  14   -0.73    1.42
   0 -11 -15  468.10   20.93
   0  11  15  407.80   18.87
   0 -11 -16   -0.13    1.12
   0  11  17  315.70   14.35
   0 -12  17    1.53    2.92
   0 -12  17    3.65    3.09
   0  12 -17    2.12    3.29
   0  12 -17    0.96    3.18
   0 -12  16  102.70    8.91
   0 -12  16   87.67    8.04
   0  12 -16   71.08    7.65
   0  12 -16   85.22    8.77
   0 -12  15   -1.34    2.73
   0 -12  15    6.60    2.90
   0  12 -15    5.03    3.05
   0  12 -15    1.88    3.03
   0 -12  14  200.50   13.21
   0 -12  14  178.80   11.96
   0  12 -14  173.40   11.99
   0  12 -14  158.30   11.96
   0 -12  13    1.55    2.67
   0 -12  13   -2.14    2.94
   0  12 -13   -1.54    2.48
   0  12 -13   -6.13    2.91
   0 -12  12  367.60   20.06
   0 -12  12  327.20   18.06
   0  12 -12  374.90   20.11
   0  12 -12  368.50   20.50
   0 -12  11   -1.23    2.68
   0 -12  11    1.87    2.66
   0  12 -11    0.92    2.61
   0  12 -11    3.19    3.33
   0 -12  10  198.40   12.85
   0 -12  10  223.70   13.43
   0  12 -10  199.00   12.79
   0  12 -10  194.70   13.18
   0  12  -9    1.55    3.41
   0 -12   8   61.75    6.84
   0 -12   8   64.54    6.46
   0  12  -8   57.23    6.25
   0  12  -8   45.24    6.84
   0 -12   7   -3.04    2.56
   0 -12   7    0.59    2.55
   0  12  -7    0.13    2.44
   0  12  -7   -0.71    2.71
   0 -12   6  917.50   41.89
   0 -12   6  880.10   40.09
   0  12  -6  804.50   37.34
   0  12  -6  754.70   35.53
   0 -12   5   -0.94    2.92
   0 -12   5   -1.87    2.76
   0  12  -5   -0.74    2.35
   0  12  -5    1.55    2.88
   0 -12   4  160.20   10.62
   0 -12   4  182.60   11.34
   0  12  -4  181.40   12.61
   0  12  -4  190.90   12.13
   0 -12   3    0.99    2.26
   0 -12   3   -0.53    2.10
   0  12  -3    4.42    2.38
   0  12  -3   -2.36    2.47
   0 -12   2   15.34    3.44
   0 -12   2   20.47    3.71
   0  12  -2   13.96    3.28
   0  12  -2   14.50    3.54
   0 -12   1    0.58    2.25
   0 -12   1   -3.31    1.85
   0  12  -1   -2.94    1.95
   0  12  -1   -0.91    2.26
   0 -12   0 1087.00   48.30
   0 -12   0 1062.00   46.93
   0  12   0 1120.00   49.57
   0  12   0 1029.00   46.21
   0 -12  -1    0.97    2.26
   0 -12  -1   -1.29    1.92
   0  12   1   -0.39    2.01
   0  12   1    0.79    2.34
   0 -12  -2   17.26    3.56
   0 -12  -2   16.92    3.33
   0  12   2   17.55    3.48
   0  12   2   14.56    3.21
   0 -12  -3   -0.97    2.04
   0 -12  -3    0.08    1.81
   0  12   3   -2.10    2.00
   0  12   3   -1.44    2.08
   0 -12  -4  172.30   10.48
   0 -12  -4  190.90   10.88
   0  12   4  154.80    9.69
   0  12   4  178.80   10.98
   0 -12  -5   -2.37    2.00
   0 -12  -5   -2.59    1.64
   0  12   5   -2.22    1.68
   0  12   5    3.44    2.48
   0 -12  -6  887.80   39.70
   0 -12  -6  952.00   41.89
   0  12   6  947.20   42.36
   0  12   6  837.50   37.65
   0 -12  -7   -0.28    2.24
   0  12   7    0.96    2.21
   0 -12  -9   -0.20    1.77
   0 -12  -9   -2.22    1.51
   0  12   9    0.18    1.68
   0 -12 -10  226.40   12.42
   0 -12 -10  224.60   11.80
   0  12  10  207.30   11.58
   0  12  10  196.00   10.97
   0 -12 -11   -1.11    1.69
   0 -12 -11    3.78    1.77
   0  12  11    3.00    1.95
   0  12  11    1.17    1.78
   0 -12 -12  356.30   17.44
   0 -12 -12  359.30   17.05
   0 -12 -13    1.46    3.38
   0  12  13    0.11    1.29
   0  12  13    1.12    1.59
   0 -12 -14  150.20    9.52
   0  12  14  204.40   10.77
   0  12  14  206.30   11.26
   0 -12 -15    2.07    1.49
   0 -13  15  173.00   11.86
   0 -13  15  156.20   11.77
   0  13 -15  164.50   11.74
   0  13 -15  168.60   12.52
   0 -13  14   -2.92    2.54
   0 -13  14   -1.42    2.43
   0  13 -14   -1.14    2.81
   0  13 -14    1.97    3.04
   0 -13  13   19.09    4.52
   0 -13  13   23.96    4.25
   0  13 -13   15.50    3.98
   0  13 -13   11.00    4.08
   0 -13  12   -2.13    2.76
   0 -13  12   -0.04    2.54
   0  13 -12   -1.98    2.52
   0  13 -12    6.97    3.66
   0 -13  11  416.60   22.09
   0 -13  11  457.10   23.34
   0  13 -11  355.70   19.46
   0  13 -11  393.80   21.62
   0 -13  10   -0.16    2.81
   0 -13  10   -3.38    2.35
   0  13 -10   -2.12    2.46
   0  13 -10   -3.16    3.09
   0 -13   9  136.70   10.26
   0 -13   9  129.50    9.80
   0  13  -9  164.80   11.46
   0  13  -9  129.60   10.64
   0 -13   8    4.43    3.11
   0 -13   8    0.28    2.61
   0  13  -8   -3.60    2.68
   0  13  -8    3.49    3.27
   0 -13   7  239.80   14.34
   0  13  -7  260.50   15.64
   0 -13   6   -2.20    2.53
   0  13  -6    0.96    2.43
   0 -13   5  859.80   39.60
   0 -13   5  896.30   40.87
   0  13  -5  893.10   40.92
   0  13  -5  858.00   39.99
   0 -13   4    1.28    2.54
   0 -13   4    0.15    2.35
   0  13  -4    1.99    2.39
   0  13  -4   -0.92    2.62
   0 -13   3   62.69    6.75
   0 -13   3   59.32    6.03
   0  13  -3   51.92    5.75
   0  13  -3   47.37    5.92
   0 -13   2    0.51    2.44
   0 -13   2   -1.29    2.07
   0  13  -2   -0.98    2.30
   0  13  -2    3.27    2.64
   0 -13   1  174.50   11.46
   0 -13   1  168.10   10.55
   0  13  -1  174.00   10.99
   0  13  -1  170.60   11.29
   0 -13   0    2.08    2.52
   0 -13   0    1.23    2.24
   0  13   0    5.13    2.63
   0  13   0   -0.38    2.41
   0 -13  -1  161.40   10.73
   0 -13  -1  151.60    9.70
   0  13   1  179.00   11.10
   0  13   1  156.20   10.41
   0 -13  -2    0.44    2.56
   0 -13  -2    1.34    2.21
   0  13   2   -1.52    2.00
   0  13   2   -1.71    2.15
   0 -13  -3   68.18    6.43
   0 -13  -3   67.22    5.93
   0  13   3   61.79    6.03
   0  13   3   61.69    6.26
   0 -13  -4   -0.14    2.21
   0 -13  -4   -0.61    2.03
   0  13   4   -0.24    2.06
   0  13   4    1.80    2.36
   0 -13  -5  928.70   41.89
   0 -13  -5  942.80   41.93
   0  13   5  884.10   39.87
   0  13   5  902.90   41.07
   0 -13  -6   -0.32    2.40
   0 -13  -6   -0.57    1.64
   0  13   6   -0.82    1.78
   0  13   6    1.78    2.31
   0 -13  -7  229.90   13.18
   0 -13  -7  228.00   12.51
   0  13   7  212.30   12.21
   0  13   7  227.60   13.17
   0 -13  -8   -1.55    2.11
   0 -13  -8    0.83    1.83
   0  13   8   -1.29    1.90
   0  13   8    0.05    2.34
   0 -13  -9  174.50   10.53
   0 -13  -9  199.10   11.18
   0  13   9  143.30    9.58
   0  13   9  128.90    8.98
   0  13  10    2.62    2.28
   0 -13 -11  369.30   18.61
   0 -13 -11  408.40   19.48
   0  13  11  449.80   21.63
   0 -13 -12   -0.53    1.56
   0 -13 -12   -0.48    1.64
   0  13  12   -1.62    1.61
   0  13  12    0.69    2.07
   0  13  13   21.77    3.43
   0  13  13   27.04    3.46
   0 -14  14   52.69    7.02
   0  14 -14   43.90    6.47
   0 -14  13   -0.32    2.56
   0 -14  13    5.61    3.43
   0  14 -13    3.94    3.51
   0  14 -13    1.63    2.69
   0 -14  12    0.52    2.89
   0 -14  12    5.76    3.24
   0  14 -12    6.24    3.36
   0  14 -12    1.49    3.79
   0 -14  11    1.16    2.76
   0 -14  11    2.50    2.84
   0  14 -11    0.39    3.13
   0  14 -11    1.45    2.95
   0 -14  10  896.60   41.78
   0 -14  10  901.20   41.51
   0  14 -10  859.70   40.82
   0  14 -10  854.20   39.86
   0 -14   9    1.03    2.87
   0 -14   9    1.44    2.71
   0  14  -9    2.17    3.07
   0  14  -9   -1.64    3.12
   0 -14   8  156.40   10.86
   0 -14   8  160.70   11.08
   0  14  -8  211.60   14.15
   0  14  -8  189.80   12.92
   0 -14   7    2.04    3.29
   0 -14   7    1.95    2.64
   0  14  -7    0.98    3.20
   0  14  -7    0.43    2.50
   0 -14   6   15.60    3.85
   0 -14   6   24.46    4.34
   0  14  -6   21.60    4.28
   0  14  -6   14.47    4.24
   0 -14   5    2.94    2.63
   0 -14   5   -1.37    2.64
   0  14  -5   -0.82    2.96
   0  14  -5    0.31    2.45
   0 -14   3   -0.88    2.52
   0 -14   3    0.21    2.21
   0  14  -3    1.35    2.71
   0  14  -3   -2.27    2.19
   0 -14   2  555.70   27.32
   0 -14   2  614.10   29.34
   0  14  -2  655.10   31.35
   0  14  -2  651.10   31.57
   0 -14   1    2.92    2.43
   0 -14   1   -1.92    2.38
   0  14  -1    3.84    2.86
   0  14  -1    3.16    2.75
   0 -14   0    5.63    3.00
   0 -14   0    5.27    2.63
   0  14   0    5.09    3.07
   0  14   0    2.29    2.51
   0 -14  -1   -0.69    2.80
   0 -14  -1   -3.08    2.13
   0  14   1   -0.87    2.46
   0  14   1   -1.76    2.31
   0 -14  -2  626.00   29.49
   0 -14  -2  618.80   29.78
   0  14   2  625.90   30.28
   0  14   2  653.40   30.97
   0 -14  -3    2.58    2.95
   0 -14  -3    4.95    2.25
   0  14   3   -1.87    2.30
   0  14   3    0.30    2.09
   0 -14  -4  886.10   40.51
   0 -14  -4  898.80   40.57
   0  14   4  850.10   38.92
   0  14   4  974.90   44.37
   0 -14  -5    1.15    1.94
   0 -14  -5    0.65    2.70
   0  14   5    1.99    2.75
   0  14   5   -0.24    1.98
   0 -14  -6   22.33    4.10
   0 -14  -6   18.94    3.37
   0  14   6   18.05    4.09
   0  14   6   17.14    3.33
   0 -14  -7   -1.44    2.23
   0 -14  -7   -0.07    1.92
   0  14   7   -1.31    1.87
   0  14   7    0.65    2.17
   0 -14  -8  220.00   12.26
   0 -14  -8  203.70   12.29
   0  14   8  164.20   10.81
   0  14   8  160.90   10.35
   0 -14  -9   -0.26    2.07
   0 -14  -9    1.66    1.89
   0  14   9   -2.66    2.45
   0  14   9   -2.00    2.03
   0 -14 -10  849.20   38.47
   0 -14 -10  929.50   41.21
   0  14  10  934.90   41.76
   0  14  10  893.20   40.82
   0 -14 -11   -1.14    1.79
   0 -14 -11    0.73    1.86
   0  14  11   -0.16    2.29
   0  14  12    3.34    2.18
   0 -15  11  570.60   28.64
   0 -15  11  551.80   27.42
   0  15 -11  558.30   28.78
   0  15 -11  514.30   26.15
   0 -15  10    2.96    2.99
   0 -15  10    1.36    2.78
   0  15 -10    0.09    3.05
   0  15 -10   -3.28    3.52
   0 -15   9  228.40   14.19
   0 -15   9  195.50   12.79
   0  15  -9  240.70   15.44
   0  15  -9  274.10   17.04
   0 -15   8    0.11    2.59
   0 -15   8   -1.41    2.62
   0  15  -8   -0.18    2.25
   0  15  -8    2.85    3.41
   0 -15   7  516.70   25.81
   0  15  -7  530.40   26.61
   0  15  -7  543.00   27.83
   0 -15   6    2.21    2.68
   0 -15   6   -0.11    2.79
   0  15  -6    0.95    3.09
   0  15  -6    0.47    2.54
   0 -15   5  553.50   27.53
   0 -15   5  596.90   28.85
   0  15  -5  562.20   28.42
   0  15  -5  522.70   26.31
   0 -15   4    2.59    3.13
   0 -15   4    0.38    2.15
   0  15  -4    8.12    3.05
   0  15  -4    3.26    3.20
   0 -15   3  457.20   23.07
   0 -15   3  424.70   22.28
   0  15  -3  322.00   17.93
   0  15  -3  356.00   19.76
   0 -15   2    2.94    3.11
   0  15  -2    1.48    2.96
   0  15  -1  549.50   27.23
   0 -15   0    1.67    2.63
   0 -15   0    1.42    2.48
   0  15   0   -0.79    2.83
   0  15   0   -1.83    2.46
   0 -15  -1  519.80   25.95
   0 -15  -1  477.80   23.78
   0  15   1  519.70   25.71
   0  15   1  442.60   23.21
   0 -15  -2    2.72    2.52
   0 -15  -2   -1.74    2.49
   0  15   2    2.96    2.93
   0  15   2   -2.78    1.93
   0 -15  -3  369.00   19.64
   0 -15  -3  340.10   17.97
   0  15   3  456.60   23.72
   0  15   3  394.80   20.73
   0 -15  -4    2.27    2.57
   0 -15  -4    2.20    2.26
   0  15   4   -0.90   84.03
   0  15   4   -0.04    2.80
   0 -15  -5  591.40   28.14
   0 -15  -5  544.30   26.83
   0  15   5  608.10   29.73
   0  15   5  606.00   29.09
   0 -15  -6   -2.36    2.44
   0 -15  -6    2.40    2.12
   0  15   6   -2.54    2.46
   0  15   6   -1.82    1.96
   0 -15  -7  500.00   24.98
   0 -15  -7  515.90   24.85
   0  15   7  483.10   24.02
   0  15   7  497.30   25.26
   0 -15  -8   -0.81    1.84
   0 -15  -8   -3.42    2.42
   0  15   8   -4.12    2.06
   0  15   8    2.93    2.42
   0 -15  -9  269.70   15.36
   0 -15  -9  282.80   15.20
   0  15   9  229.50   14.20
   0  15   9  230.40   13.63
   0 -15 -10   -2.37    2.08
   0 -15 -10   -0.37    2.04
   0  15  10   -0.02    2.09
   0  15  10    2.52    2.29
   0 -15 -11  574.30   26.95
   0 -16   9    0.09    3.37
   0 -16   9   -0.65    3.16
   0  16  -9   -0.55    2.27
   0  16  -9   -0.52    3.40
   0 -16   8  109.70    9.03
   0 -16   8  142.00   10.99
   0  16  -8  150.00   11.90
   0  16  -8  140.00   10.52
   0 -16   7   -0.21    2.51
   0 -16   7   -1.81    2.19
   0  16  -7    2.95    2.87
   0  16  -7   -2.99    3.14
   0 -16   6   14.35    3.58
   0 -16   6   21.55    4.52
   0  16  -6   16.74    4.85
   0  16  -6   23.25    4.42
   0 -16   5    0.88    2.83
   0 -16   5   -1.28    2.49
   0  16  -5   -2.72    2.74
   0  16  -5    0.34    2.48
   0 -16   4  710.90   34.15
   0 -16   4  727.50   34.20
   0  16  -4  662.50   32.12
   0  16  -4  604.70   30.46
   0 -16   3    0.52    2.21
   0 -16   3   -3.06    2.86
   0  16  -3    2.55    3.12
   0  16  -3   -2.95    2.15
   0 -16   2  375.70   20.32
   0 -16   2  347.60   18.73
   0  16  -2  351.50   19.93
   0  16  -2  363.00   19.79
   0 -16   1   -0.69    2.50
   0 -16   1    3.99    2.55
   0  16  -1   -0.20    2.59
   0  16  -1   -1.94    2.94
   0 -16   0    6.21    2.72
   0 -16   0    8.58    3.59
   0  16   0    8.12    3.80
   0  16   0    5.88    3.09
   0 -16  -1   -1.67    2.42
   0  16   1    4.41    3.10
   0 -16  -2  346.90   19.04
   0  16   2  379.90   20.45
   0 -16  -3    0.53    2.55
   0 -16  -3   -1.75    1.94
   0  16   3    0.46    2.36
   0  16   3   -0.51    2.67
   0 -16  -4  683.20   32.28
   0 -16  -4  681.00   32.63
   0  16   4  719.10   34.83
   0  16   4  673.80   32.34
   0 -16  -5    0.99    2.56
   0 -16  -5   -1.13    2.15
   0  16   5    1.05    2.87
   0  16   5    4.17    2.42
   0 -16  -6   19.25    4.13
   0 -16  -6   17.87    3.60
   0  16   6   26.87    4.43
   0  16   6   24.26    4.66
   0 -16  -7   -0.69    2.04
   0 -16  -7   -0.65    2.29
   0  16   7    1.60    2.92
   0  16   7   -0.73    2.38
   0 -16  -8  163.10   11.39
   0 -16  -8  149.30   10.08
   0  16   8  136.40   10.63
   0  16   8  138.60    9.99
   0 -16  -9   -0.17    2.45
   0 -16  -9   -0.15    2.18
   0 -17   4   -1.20    3.00
   0 -17   4    0.39    2.56
   0  17  -4    0.62    2.41
   0  17  -4    0.29    3.59
   0 -17   3   50.17    6.46
   0 -17   3   65.43    6.79
   0  17  -3   61.59    6.85
   0  17  -3   63.35    7.72
   0 -17   2   -2.10    2.38
   0 -17   2    0.69    2.24
   0  17  -2   -1.90    2.59
   0  17  -2   -2.96    2.96
   0 -17   1  286.00   16.83
   0 -17   1  301.90   17.09
   0  17  -1  258.30   15.54
   0  17  -1  311.10   18.44
   0 -17   0    0.57    2.95
   0 -17   0   -1.43    2.26
   0  17   0    0.37    2.25
   0  17   0    1.99    3.17
   0 -17  -1  287.90   16.84
   0 -17  -1  287.90   16.42
   0  17   1  263.40   15.76
   0  17   1  287.10   17.29
   0 -17  -2    3.83    3.02
   0 -17  -2   -3.51    2.03
   0  17   2   -0.93    2.35
   0  17   2   -1.04  118.30
   0 -17  -3   59.17    6.93
   0 -17  -3   68.85    6.79
   0  17   3   49.68    6.06
   0  17   3   60.59    7.22
   0  17   4    2.17    3.02
  -1  17   4   42.97    5.65
  -1  17   4   28.99    5.32
   1 -17  -4   26.50    4.24
   1 -17  -4   26.39    5.03
  -1  17   3   65.97    7.38
  -1  17   3   70.53    7.08
   1 -17  -3   66.76    7.12
   1 -17  -3   73.70    7.02
  -1  17   2    7.19    3.33
  -1  17   2    9.13    3.12
   1 -17  -2    4.37    2.97
   1 -17  -2    4.13    2.75
   1 -17  -1   83.38    8.46
   1 -17  -1   79.76    7.48
  -1  17   0  466.00   24.82
  -1  17   0  418.90   22.49
   1 -17   0  426.10   22.62
   1 -17   0  404.00   21.30
  -1  17  -1  105.90    9.28
  -1  17  -1   77.94    8.18
   1 -17   1   76.35    7.87
   1 -17   1   63.84    6.74
  -1  17  -2    5.80    3.31
  -1  17  -2    3.00    2.63
   1 -17   2    5.65    2.97
   1 -17   2    1.14    3.12
  -1  17  -3   61.29    6.82
  -1  17  -3   72.30    8.62
   1 -17   3   54.76    6.34
   1 -17   3   69.99    7.82
  -1  17  -4   32.22    5.69
  -1  17  -4   27.68    4.76
   1 -17   4   37.25    5.24
   1 -17   4   48.25    6.15
  -1  16   9  156.80   11.03
  -1  16   9  144.80   10.93
   1 -16  -9  169.90   11.49
   1 -16  -9  132.70    9.49
  -1  16   8   28.34    4.91
  -1  16   8   24.65    4.38
   1 -16  -8   19.63    4.05
   1 -16  -8   18.42    3.51
  -1  16   7   77.74    7.46
  -1  16   7   52.17    6.99
   1 -16  -7   97.08    7.84
   1 -16  -7   71.35    7.25
  -1  16   6   14.98    4.05
  -1  16   6   13.91    3.64
   1 -16  -6   22.81    4.42
   1 -16  -6   21.26    3.86
  -1  16   5  351.30   19.08
  -1  16   5  367.10   20.20
   1 -16  -5  335.60   18.54
   1 -16  -5  329.70   17.74
  -1  16   4   55.38    6.32
   1 -16  -4   61.01    6.24
   1 -16  -4   54.78    6.43
  -1  16   3  110.40   10.68
  -1  16   2   40.64    5.91
   1 -16  -2   52.85    6.51
   1 -16  -2   33.41    5.62
  -1  16   1  524.30   26.43
  -1  16   1  468.30   24.47
   1 -16  -1  438.60   23.10
   1 -16  -1  447.00   22.63
  -1  16   0   50.36    6.10
  -1  16   0   41.79    5.93
   1 -16   0   41.85    5.80
   1 -16   0   34.93    4.97
  -1  16  -1  472.40   24.39
  -1  16  -1  458.20   24.07
   1 -16   1  455.60   23.19
   1 -16   1  480.50   24.71
  -1  16  -2   47.17    5.88
  -1  16  -2   40.34    6.00
   1 -16   2   50.81    6.26
   1 -16   2   41.70    5.40
  -1  16  -3  138.50   10.33
  -1  16  -3  146.70   11.34
   1 -16   3  134.50    9.61
   1 -16   3  118.60    9.70
  -1  16  -4   57.86    6.65
  -1  16  -4   48.14    6.57
   1 -16   4   40.37    5.64
   1 -16   4   38.45    5.22
  -1  16  -5  384.20   20.82
  -1  16  -5  352.80   20.75
   1 -16   5  283.10   15.99
   1 -16   5  338.40   19.31
  -1  16  -6   19.44    4.06
  -1  16  -6   22.18    5.06
   1 -16   6   12.89    3.79
   1 -16   6   13.66    3.44
  -1  16  -7   74.54    8.10
  -1  16  -7   65.35    7.02
   1 -16   7   64.54    7.27
   1 -16   7   78.11    7.49
  -1  16  -8   16.69    3.93
  -1  16  -8   16.42    4.31
   1 -16   8   30.15    5.53
   1 -16   8   25.46    5.01
  -1  16  -9  159.90   11.53
   1 -16   9  132.70   10.18
   1 -15 -12  805.90   37.36
   1 -15 -12  770.00   35.05
  -1  15  11    4.61    2.39
  -1  15  11   -1.31    2.32
   1 -15 -11    3.02    2.66
   1 -15 -11    5.55    2.48
  -1  15  10    4.98    2.81
  -1  15  10    4.37    2.50
   1 -15 -10    2.99    2.24
   1 -15 -10    1.59    3.01
  -1  15   9    3.82    2.58
  -1  15   9   10.79    3.27
   1 -15  -9    8.83    2.76
   1 -15  -9    9.45    3.10
  -1  15   8  152.70   10.50
  -1  15   8  138.40   10.09
  -1  15   7   13.08    3.73
  -1  15   7   11.94    3.30
   1 -15  -7   16.59    3.23
   1 -15  -7   16.90    3.67
  -1  15   6  834.40   38.53
  -1  15   6  798.40   37.71
  -1  15   5   43.84    5.76
  -1  15   5   36.72    4.93
   1 -15  -5   48.14    5.23
   1 -15  -5   31.59    4.87
  -1  15   4   -0.29    2.24
  -1  15   4    1.85    2.94
   1 -15  -4    2.86    2.12
   1 -15  -4   -2.77    2.36
  -1  15   3    3.33    2.67
  -1  15   3    0.13    2.95
   1 -15  -3    1.97    2.55
   1 -15  -3    1.40    2.63
  -1  15   2  146.10   10.15
  -1  15   2  119.80    9.69
   1 -15  -2  169.90   11.50
   1 -15  -2  164.10   10.78
  -1  15   1    7.54    3.69
  -1  15   1    8.95    3.02
   1 -15  -1   10.24    3.43
   1 -15  -1    6.72    2.81
  -1  15   0 1559.00   68.35
   1 -15   0 1473.00   65.29
  -1  15  -1    4.32    3.12
   1 -15   1    6.78    3.48
  -1  15  -2  181.20   11.99
  -1  15  -2  175.60   11.92
   1 -15   2  120.20    9.74
   1 -15   2  145.20   10.03
  -1  15  -3    7.22    3.05
  -1  15  -3    4.14    3.16
   1 -15   3    1.58    2.49
   1 -15   3    4.91    2.92
  -1  15  -4    1.67    2.50
  -1  15  -4    0.56    3.29
   1 -15   4    1.70    2.38
   1 -15   4   -0.52    2.56
  -1  15  -5   48.65    5.98
  -1  15  -5   39.76    5.74
   1 -15   5   41.21    5.31
   1 -15   5   38.78    5.59
  -1  15  -6  776.80   37.10
  -1  15  -6  843.70   39.46
   1 -15   6  798.60   37.28
  -1  15  -7   10.02    3.89
  -1  15  -7    5.18    3.08
   1 -15   7   14.66    3.79
   1 -15   7   17.08    4.04
  -1  15  -8  115.20    9.97
  -1  15  -8  109.70    9.53
   1 -15   8  129.30    9.92
   1 -15   8  120.70    9.50
  -1  15  -9    8.85    3.80
  -1  15  -9    5.66    3.70
   1 -15   9    3.18    3.09
   1 -15   9   15.60    3.73
  -1  15 -10    4.20    3.19
  -1  15 -10    1.73    3.48
   1 -15  10   -2.77    2.94
   1 -15  10   -0.60    2.85
  -1  15 -11    6.16    3.17
  -1  15 -11    7.51    3.70
   1 -15  11    7.20    3.26
   1 -15  11   -1.26    2.49
  -1  14  13  203.40   11.95
  -1  14  13  238.80   13.67
   1 -14 -13  226.80   12.49
  -1  14  12   11.58    2.91
  -1  14  12   13.24    2.89
   1 -14 -12   14.95    2.96
   1 -14 -12   13.92    3.06
  -1  14  11  534.70   25.72
  -1  14  11  451.80   22.63
   1 -14 -11  502.60   24.55
   1 -14 -11  478.70   23.06
   1 -14 -10   85.96    6.75
   1 -14 -10   81.61    7.07
  -1  14   9  294.30   16.09
  -1  14   9  259.30   14.51
   1 -14  -9  266.10   14.38
   1 -14  -9  281.80   15.58
  -1  14   8   39.65    5.57
  -1  14   8   49.05    5.31
   1 -14  -8   43.89    5.51
   1 -14  -8   48.79    5.00
  -1  14   7  176.80   11.48
  -1  14   7  168.30   10.79
   1 -14  -7  195.10   12.09
   1 -14  -7  194.10   11.47
  -1  14   6   30.32    4.84
  -1  14   6   35.63    4.65
   1 -14  -6   34.94    4.36
   1 -14  -6   33.69    4.78
  -1  14   5  424.60   21.92
  -1  14   5  395.40   20.27
  -1  14   4  135.40    9.51
  -1  14   4  122.60    9.31
   1 -14  -4  115.20    8.40
   1 -14  -4  123.00    8.96
   1 -14  -3  349.30   18.51
   1 -14  -3  303.60   16.28
  -1  14   2   98.55    8.19
  -1  14   2   80.94    7.12
   1 -14  -2   59.23    6.36
   1 -14  -2   55.26    5.65
  -1  14   1  523.30   25.78
  -1  14   1  510.10   25.63
   1 -14  -1  547.40   26.92
   1 -14  -1  555.20   26.66
  -1  14   0    0.49    2.42
  -1  14   0    1.43    2.78
   1 -14   0   -1.68    2.37
   1 -14   0    2.39    2.50
  -1  14  -1  485.20   24.60
  -1  14  -1  489.60   24.47
   1 -14   1  541.70   26.84
   1 -14   1  543.30   26.38
  -1  14  -2   56.76    6.38
  -1  14  -2   56.52    6.14
   1 -14   2   85.57    7.70
   1 -14   2   74.47    6.89
  -1  14  -3  311.00   17.16
   1 -14   3  338.60   18.79
  -1  14  -4  115.70    9.37
  -1  14  -5  411.00   21.54
  -1  14  -5  426.50   22.35
   1 -14   5  390.00   20.93
   1 -14   5  445.40   22.56
  -1  14  -6   25.98    4.96
  -1  14  -6   30.61    4.79
   1 -14   6   33.89    5.39
   1 -14   6   34.61    5.07
  -1  14  -7  172.70   12.33
  -1  14  -7  191.00   12.75
   1 -14   7  190.30   12.49
   1 -14   7  176.50   11.43
  -1  14  -8   41.01    5.67
  -1  14  -8   45.22    6.29
   1 -14   8   34.34    4.97
   1 -14   8   40.66    5.85
  -1  14  -9  283.60   17.02
  -1  14  -9  308.10   17.38
   1 -14   9  246.60   15.15
   1 -14   9  283.90   16.33
  -1  14 -10   79.79    7.92
  -1  14 -10   76.37    8.19
   1 -14  10   78.96    7.56
   1 -14  10   62.41    7.06
  -1  14 -11  490.80   25.08
  -1  14 -11  541.80   27.74
   1 -14  11  548.20   27.38
   1 -14  11  514.80   25.92
  -1  14 -12   14.10    4.48
  -1  14 -12   20.02    4.41
   1 -14  12   11.45    4.00
   1 -14  12   16.95    4.17
  -1  14 -13  196.10   13.22
  -1  14 -13  198.60   13.98
   1 -14  13  226.80   14.56
   1 -14  13  206.60   13.37
  -1  13  14   46.50    4.77
   1 -13 -14   43.00    4.48
  -1  13  13   40.68    4.73
  -1  13  12  216.80   12.58
   1 -13 -12  191.90   11.46
   1 -13 -12  190.60   11.02
  -1  13  11  101.90    7.44
  -1  13  11  116.40    8.34
   1 -13 -11  113.50    8.11
   1 -13 -11  130.20    8.48
  -1  13  10  170.90   10.64
  -1  13  10  148.50    9.56
   1 -13 -10  163.90    9.87
   1 -13 -10  172.80   10.70
  -1  13   9  165.80   10.37
  -1  13   9  194.30   11.46
  -1  13   8    9.16    2.82
  -1  13   8   14.11    3.26
   1 -13  -8   14.89    2.92
   1 -13  -8   13.63    3.20
  -1  13   7  246.50   13.79
  -1  13   7  288.80   15.63
  -1  13   6  723.30   33.43
  -1  13   6  768.70   35.27
   1 -13  -6  763.80   34.77
   1 -13  -6  770.10   35.45
  -1  13   5  293.70   15.80
  -1  13   5  262.00   14.49
   1 -13  -5  283.40   15.51
   1 -13  -5  309.50   16.18
  -1  13   4  199.10   12.00
  -1  13   4  186.20   11.38
  -1  13   3  126.30    8.84
  -1  13   3  123.20    8.91
   1 -13  -3  125.60    9.06
   1 -13  -3  137.60    9.08
  -1  13   2    2.41    2.51
  -1  13   2    2.46    2.21
   1 -13  -2   -0.78    2.25
   1 -13  -2   -1.77    2.12
  -1  13   1  169.70   11.02
  -1  13   1  151.30    9.95
  -1  13   0  349.50   18.37
  -1  13   0  326.60   17.75
   1 -13   0  337.90   17.69
   1 -13   0  340.80   18.20
  -1  13  -1  153.00   10.53
  -1  13  -1  158.00   10.50
   1 -13   1  155.30   10.06
   1 -13   1  164.20   10.93
  -1  13  -2    2.95    2.56
  -1  13  -2   -2.20    2.39
   1 -13   2    0.28    2.21
  -1  13  -3  142.00    9.91
  -1  13  -3  115.70    9.22
   1 -13   3  121.20    9.29
   1 -13   3  106.20    8.02
  -1  13  -4  169.50   11.17
  -1  13  -4  157.30   11.02
   1 -13   4  181.30   11.81
   1 -13   4  169.90   10.92
   1 -13   5  277.50   15.59
   1 -13   5  292.50   16.64
  -1  13  -7  259.90   15.32
  -1  13  -7  243.50   14.87
   1 -13   7  284.60   16.06
   1 -13   7  248.00   14.83
  -1  13  -8   20.95    4.51
  -1  13  -8   15.45    4.08
   1 -13   8   18.22    4.32
   1 -13   8   15.14    3.81
  -1  13  -9  156.10   11.58
  -1  13  -9  168.20   11.51
   1 -13   9  147.10   11.01
   1 -13   9  159.20   11.12
  -1  13 -10  132.20   10.20
  -1  13 -10  145.60   11.01
   1 -13  10  137.90   10.47
   1 -13  10  137.60   10.01
  -1  13 -11  107.60    9.71
  -1  13 -11  104.90    8.99
   1 -13  11  108.60    9.13
   1 -13  11  111.10    8.99
  -1  13 -12  225.60   14.10
  -1  13 -12  204.80   14.01
   1 -13  12  221.30   14.07
   1 -13  12  230.80   14.41
  -1  13 -13   41.77    5.75
  -1  13 -13   51.92    6.86
   1 -13  13   43.51    6.06
   1 -13  13   59.93    6.61
  -1  13 -14   34.21    5.76
  -1  13 -14   28.42    4.82
   1 -13  14   33.10    5.33
   1 -13  14   44.48    5.74
  -1  13 -15   66.26    7.69
  -1  13 -15   53.04    6.50
   1 -13  15   40.90    5.87
   1 -13  15   49.11    6.07
  -1  12  16   64.23    5.63
  -1  12  15  123.40    7.97
  -1  12  15  138.00    8.52
  -1  12  14   57.48    5.08
  -1  12  14   71.53    5.82
   1 -12 -14   61.18    5.40
   1 -12 -14   77.61    5.91
  -1  12  13  109.40    7.66
   1 -12 -13  104.20    6.97
   1 -12 -13  111.20    7.66
  -1  12  12   77.40    6.19
  -1  12  11  433.10   21.78
  -1  12  10  153.20    9.47
   1 -12 -10  163.00   10.02
  -1  12   9  173.30   10.38
  -1  12   9  186.30   10.81
   1 -12  -9  162.40    9.54
   1 -12  -9  152.80    9.73
  -1  12   8  143.70    9.11
  -1  12   8  129.30    8.60
   1 -12  -8  134.20    8.43
   1 -12  -8  128.80    8.65
   1 -12  -7  257.90   14.05
   1 -12  -7  279.30   14.57
  -1  12   6  283.30   15.06
  -1  12   6  252.00   13.85
   1 -12  -6  293.70   15.17
   1 -12  -6  276.60   14.85
  -1  12   5  767.60   34.97
  -1  12   5  767.90   35.04
   1 -12  -5  777.70   35.00
   1 -12  -5  836.30   37.75
  -1  12   4   94.83    7.10
  -1  12   4   88.43    6.84
   1 -12  -4  103.40    7.29
   1 -12  -4   96.26    7.31
  -1  12   3   22.38    3.65
  -1  12   3   23.50    3.83
   1 -12  -3   41.42    4.63
   1 -12  -3   41.33    4.86
  -1  12   2  149.80    9.71
  -1  12   2  158.20    9.97
   1 -12  -2  146.00    9.37
   1 -12  -2  153.80    9.91
  -1  12   1  345.90   17.96
  -1  12   1  334.70   17.79
   1 -12  -1  401.00   20.36
   1 -12  -1  440.30   21.58
  -1  12   0  220.90   13.03
  -1  12   0  217.50   12.65
   1 -12   0  206.50   11.96
  -1  12  -1  389.60   19.89
  -1  12  -1  434.10   22.02
   1 -12   1  396.90   19.87
   1 -12   1  335.80   17.81
   1 -12   2  157.00    9.94
   1 -12   2  157.40   10.42
  -1  12  -3   29.45    4.68
   1 -12   3   16.08    3.39
   1 -12   3   28.29    4.40
  -1  12  -4   94.41    7.88
  -1  12  -4  107.10    8.48
   1 -12   4   79.97    7.33
   1 -12   4   91.90    7.58
  -1  12  -5  839.00   38.86
  -1  12  -5  758.30   35.41
   1 -12   5  753.30   35.24
   1 -12   5  732.80   34.03
  -1  12  -6  301.50   16.93
  -1  12  -6  269.60   15.36
   1 -12   6  272.60   15.28
   1 -12   6  298.00   16.77
  -1  12  -7  248.60   14.55
  -1  12  -7  247.20   14.96
   1 -12   7  290.70   16.05
   1 -12   7  299.30   16.82
  -1  12  -8  116.60    9.28
   1 -12   8  126.60    9.32
  -1  12  -9  161.30   11.40
   1 -12   9  162.20   11.14
  -1  12 -10  168.00   11.55
  -1  12 -10  150.90   11.34
   1 -12  10  151.50   10.41
   1 -12  10  177.60   11.79
  -1  12 -11  424.00   22.70
  -1  12 -11  466.00   23.73
   1 -12  11  436.60   22.60
   1 -12  11  429.50   22.06
  -1  12 -12   59.35    7.12
  -1  12 -12   64.65    6.89
   1 -12  12   67.19    7.16
   1 -12  12   51.82    6.16
  -1  12 -13  101.30    9.43
  -1  12 -13  120.10    9.73
   1 -12  13   95.43    8.41
   1 -12  13  112.60    9.45
  -1  12 -14   52.96    6.47
  -1  12 -14   49.78    6.82
   1 -12  14   54.87    6.38
   1 -12  14   57.22    6.71
  -1  12 -15  154.40   12.05
  -1  12 -15  181.50   12.24
   1 -12  15  126.00    9.91
   1 -12  15  136.60   10.64
  -1  12 -16   65.33    7.64
  -1  12 -16   46.89    6.29
   1 -12  16   46.57    5.98
   1 -12  16   53.29    6.52
  -1  12 -17  182.30   13.35
  -1  12 -17  171.90   12.39
   1 -12  17  191.90   13.08
   1 -12  17  194.20   12.69
  -1  11  17   30.69    3.82
  -1  11  16  860.50   38.12
  -1  11  16  842.10   36.93
  -1  11  15   19.61    2.97
  -1  11  15   22.41    3.21
   1 -11 -15   17.39   27.79
  -1  11  14   24.14   34.58
  -1  11  14   17.14    2.89
   1 -11 -14   25.90    3.55
   1 -11 -14   20.24    2.94
  -1  11  13   42.15    4.33
  -1  11  13   37.30    4.01
   1 -11 -13   41.68    4.33
   1 -11 -13   50.82    4.39
  -1  11  12    4.74    2.39
  -1  11  12   10.87    2.70
   1 -11 -12   11.71    2.44
   1 -11 -12    7.94    2.73
  -1  11  11   79.65    6.01
  -1  11  11   85.28    6.22
   1 -11 -11   93.29    6.35
   1 -11 -11   85.42    6.42
  -1  11  10 1598.00   68.01
   1 -11 -10 1370.00   58.58
   1 -11 -10 1490.00   63.83
  -1  11   9   75.74    5.84
   1 -11  -9   87.69    6.37
  -1  11   7  223.40   12.28
   1 -11  -7  241.30   13.79
  -1  11   6  124.40    8.16
  -1  11   6  118.80    8.12
   1 -11  -6  101.20    7.25
   1 -11  -6   96.74    6.67
  -1  11   5  124.10    8.15
  -1  11   5  115.70    7.78
   1 -11  -5  101.20    7.42
   1 -11  -5  100.90    6.99
  -1  11   4 1240.00   53.95
  -1  11   4 1266.00   55.06
   1 -11  -4 1264.00   54.68
   1 -11  -4 1317.00   57.14
  -1  11   3   53.77    5.17
  -1  11   3   41.98    4.72
   1 -11  -3   33.11    4.07
   1 -11  -3   30.26    4.06
  -1  11   2  795.00   35.99
  -1  11   2  859.30   38.59
  -1  11   1    2.52    2.08
  -1  11   1    3.10    2.18
   1 -11  -1    6.41    2.37
   1 -11  -1    7.00    2.77
  -1  11   0    2.88    2.33
  -1  11   0    1.42    2.16
   1 -11   0    0.04    2.00
   1 -11   0    3.65    2.20
   1 -11   1    2.24    2.16
   1 -11   1    5.00    2.53
  -1  11  -2  938.90   42.19
  -1  11  -2  872.10   39.66
   1 -11   2  876.60   39.77
   1 -11   2  814.20   36.83
  -1  11  -3   32.11    4.47
  -1  11  -3   33.20    4.56
   1 -11   3   46.13    5.07
   1 -11   3   38.70    4.94
  -1  11  -4 1365.00   59.69
  -1  11  -4 1332.00   58.57
   1 -11   4 1229.00   53.98
   1 -11   4 1212.00   53.55
  -1  11  -5   96.78    7.78
  -1  11  -5  102.10    8.24
   1 -11   5  114.30    8.34
   1 -11   5  118.40    8.61
  -1  11  -6  103.10    8.29
  -1  11  -6   98.15    8.36
   1 -11   6  131.30    9.35
   1 -11   6  116.70    8.53
  -1  11  -7  229.60   13.60
  -1  11  -7  218.20   13.46
   1 -11   7  208.40   12.76
   1 -11   7  213.00   12.67
  -1  11  -8   63.69    6.59
  -1  11  -8   60.24    6.72
   1 -11   8   97.58    8.25
   1 -11   8   74.96    6.87
  -1  11  -9  104.00    8.69
  -1  11  -9   90.75    8.18
   1 -11   9   73.48    7.13
   1 -11   9   78.66    7.07
  -1  11 -10 1476.00   64.93
   1 -11  10 1470.00   64.28
   1 -11  10 1485.00   66.20
  -1  11 -11   83.24    8.42
   1 -11  11   73.98    7.51
  -1  11 -12   -0.33    3.24
  -1  11 -12    3.48    2.99
   1 -11  12    5.09    2.94
   1 -11  12    8.95    3.16
  -1  11 -13   35.43    5.70
  -1  11 -13   36.99    5.53
  -1  11 -14   19.15    4.65
  -1  11 -14   20.05    4.51
   1 -11  14   17.68    4.42
   1 -11  14   21.43    4.57
  -1  11 -15   20.03    4.38
  -1  11 -15   16.23    4.55
   1 -11  15   20.85    4.22
   1 -11  15   15.62    4.27
  -1  11 -16  932.30   43.86
  -1  11 -16  932.80   43.12
   1 -11  16  838.00   39.06
   1 -11  16  858.00   40.15
  -1  11 -17   30.29    5.45
  -1  11 -17   28.82    5.14
   1 -11  17   28.70    5.13
   1 -11  17   19.70    4.45
  -1  11 -18   19.97    4.78
  -1  11 -18   10.92    3.91
   1 -11  18   11.92    3.51
   1 -11  18    4.31    3.18
  -1  11 -19   15.57    4.06
  -1  11 -19   14.58    4.53
   1 -11  19   26.19    4.70
   1 -11  19   24.56    5.27
  -1  10  18    5.38    2.10
  -1  10  17  345.60   16.60
  -1  10  17  407.60   19.50
  -1  10  16    4.67    2.12
  -1  10  16    8.31    2.16
   1 -10 -16    3.61    1.73
   1 -10 -16    6.80    2.20
  -1  10  15  665.20   29.72
  -1  10  15  743.40   33.11
   1 -10 -15  663.90   29.91
   1 -10 -15  648.70   28.84
  -1  10  14   -0.88    1.76
  -1  10  14    3.03    1.79
   1 -10 -14    4.57    2.00
   1 -10 -14    1.13    1.66
  -1  10  13  572.40   26.03
  -1  10  13  495.90   22.96
   1 -10 -13  559.50   25.29
   1 -10 -13  582.70   26.64
  -1  10  12   30.27    3.48
  -1  10  12   26.73    3.39
   1 -10 -12   39.47    3.82
   1 -10 -12   28.96    3.55
   1 -10 -11  921.80   40.43
   1 -10 -11 1007.00   43.57
  -1  10  10    2.40    1.67
  -1  10  10    3.93    1.91
   1 -10 -10    1.03    1.79
   1 -10 -10    0.87    1.58
  -1  10   9  468.50   21.81
  -1  10   9  442.30   20.81
   1 -10  -9  406.30   19.48
   1 -10  -9  419.90   19.67
  -1  10   8   20.63    3.04
  -1  10   8   27.88    3.42
   1 -10  -8   31.74    3.52
   1 -10  -8   31.64    3.75
  -1  10   7  411.90   19.69
  -1  10   7  486.70   22.76
   1 -10  -7  409.60   19.37
   1 -10  -7  367.40   17.97
  -1  10   6    9.16    2.40
   1 -10  -6    0.77    1.76
   1 -10  -6    6.76    2.22
  -1  10   5  912.60   40.28
  -1  10   3  635.40   29.06
   1 -10  -3  655.00   30.02
  -1  10   2   51.43    4.96
  -1  10   2   61.83    5.37
   1 -10  -2   52.28    4.77
   1 -10  -2   60.52    5.34
  -1  10   1 1029.00   45.37
  -1  10   1 1075.00   47.16
   1 -10  -1 1147.00   50.22
   1 -10  -1 1126.00   48.99
  -1  10   0   20.29    3.33
  -1  10   0   22.03    3.53
   1 -10   0   18.61    3.17
   1 -10   0   20.46    3.54
  -1  10  -1 1097.00   48.24
  -1  10  -1 1024.00   45.28
   1 -10   1 1045.00   45.85
   1 -10   1 1065.00   47.08
  -1  10  -2   43.37    4.78
  -1  10  -2   51.24    5.42
   1 -10   2   49.04    4.90
   1 -10   2   49.44    5.21
  -1  10  -3  643.60   29.99
  -1  10  -3  627.80   29.50
   1 -10   3  651.20   30.39
   1 -10   3  617.90   28.71
  -1  10  -4    9.15    2.83
  -1  10  -4   19.30    3.71
   1 -10   4    9.66    3.21
   1 -10   4   10.44    2.88
  -1  10  -5 1078.00   47.87
  -1  10  -5 1088.00   48.42
   1 -10   5  900.70   40.48
   1 -10   5  943.60   42.46
  -1  10  -6    8.76    2.92
  -1  10  -6    4.23    3.05
   1 -10   6    3.69    2.65
   1 -10   6    1.09    2.64
  -1  10  -7  401.60   20.42
  -1  10  -7  382.70   20.03
   1 -10   7  421.50   21.27
   1 -10   7  443.20   21.98
  -1  10  -8   29.18    4.47
  -1  10  -8   32.49    5.00
   1 -10   8   21.29    3.86
   1 -10   8   24.88    4.23
  -1  10  -9  411.60   21.09
  -1  10  -9  432.20   22.28
   1 -10   9  434.40   21.82
   1 -10   9  467.80   23.35
  -1  10 -10   -2.92    2.64
  -1  10 -10    0.49    2.83
   1 -10  10   -0.15    2.58
   1 -10  10    7.24    3.00
  -1  10 -11  912.00   41.72
  -1  10 -11  888.80   41.16
   1 -10  11  896.10   41.07
   1 -10  11  888.90   40.50
  -1  10 -12   29.77    4.76
  -1  10 -12   33.82    5.88
   1 -10  12   23.96    5.14
   1 -10  12   33.35    4.80
  -1  10 -13  619.90   30.70
   1 -10  13  632.20   30.59
  -1  10 -14    3.25    3.41
  -1  10 -14   -0.71    2.86
   1 -10  14    2.47    2.95
   1 -10  14    5.22    3.16
  -1  10 -15  693.50   33.17
  -1  10 -15  668.10   32.75
   1 -10  15  639.50   30.76
   1 -10  15  626.10   30.56
  -1  10 -16    0.74    3.04
  -1  10 -16    3.14    3.26
   1 -10  16   12.78    3.67
   1 -10  16    6.23    3.31
  -1  10 -17  357.20   19.60
  -1  10 -17  367.60   20.80
   1 -10  17  346.00   18.86
   1 -10  17  379.90   20.67
  -1  10 -18    1.44    2.93
  -1  10 -18    7.98    4.16
   1 -10  18    4.98    3.01
   1 -10  18   -1.30    2.88
  -1  10 -19  114.10    9.72
  -1  10 -19  125.40   10.92
   1 -10  19  104.60    9.01
   1 -10  19  116.70    9.80
  -1  10 -20    6.69    3.29
  -1  10 -20   10.16    4.33
   1 -10  20    8.14    3.43
   1 -10  20    5.00    3.73
  -1   9  19   37.28    4.23
   1  -9 -19   40.13    4.31
  -1   9  18   20.78    3.16
  -1   9  18   25.03    3.12
  -1   9  17   80.82    5.99
  -1   9  17   72.74    5.46
   1  -9 -17   64.06    4.95
   1  -9 -17   60.54    5.04
  -1   9  16 1317.00   56.23
  -1   9  16 1527.00   64.82
   1  -9 -16 1276.00   54.32
   1  -9 -16 1304.00   55.79
  -1   9  15   91.09    6.12
  -1   9  15   91.63    6.39
  -1   9  14   50.88    4.57
  -1   9  14   56.32    4.85
   1  -9 -14   48.47    4.59
   1  -9 -14   51.51    4.44
  -1   9  13   63.26    4.99
  -1   9  13   53.46    4.45
   1  -9 -13   33.64    3.65
   1  -9 -13   41.56    3.97
  -1   9  12   31.39    3.46
  -1   9  12   28.60    3.30
   1  -9 -12   29.22    3.32
   1  -9 -12   39.80    3.84
  -1   9  11   17.28    2.63
  -1   9  11   20.41    2.84
   1  -9 -11   23.77    3.04
   1  -9 -11   22.93    2.90
  -1   9  10 1745.00   73.38
  -1   9  10 1610.00   67.99
   1  -9 -10 1467.00   62.32
   1  -9 -10 1539.00   64.94
  -1   9   9   78.13    5.43
  -1   9   9   80.00    5.65
   1  -9  -9   74.50    5.23
   1  -9  -9   83.85    5.90
  -1   9   8  364.90   17.35
  -1   9   8  337.70   16.36
   1  -9  -8  345.10   16.66
   1  -9  -8  386.30   18.15
  -1   9   7   41.41    3.92
  -1   9   7   41.75    3.95
   1  -9  -7   39.02    3.90
   1  -9  -7   44.50    3.95
  -1   9   6  104.60    6.68
  -1   9   6   86.17    6.02
   1  -9  -6   93.49    6.29
   1  -9  -6  101.70    6.44
  -1   9   5  107.90    7.01
  -1   9   5  115.70    7.26
   1  -9  -5  101.90    6.66
  -1   9   4 1322.00   56.79
  -1   9   4 1359.00   58.12
  -1   9   3  131.10    8.17
  -1   9   3  153.90    9.22
   1  -9  -3  127.00    7.94
   1  -9  -3  130.70    7.82
   1  -9  -2  893.90   39.12
  -1   9   0   21.03    3.35
   1  -9   0   30.80    3.74
  -1   9  -1  284.60   14.83
  -1   9  -1  325.80   16.50
   1  -9   1  318.50   16.03
   1  -9   1  302.20   15.61
  -1   9  -2  909.70   40.41
  -1   9  -2  898.50   39.95
   1  -9   2  909.10   40.50
   1  -9   2  965.10   42.52
  -1   9  -3  138.60    8.77
  -1   9  -3  135.10    8.83
   1  -9   3  124.30    8.18
   1  -9   3  122.70    8.29
  -1   9  -4 1397.00   60.42
  -1   9  -4 1407.00   60.99
   1  -9   4 1362.00   59.12
   1  -9   4 1378.00   59.52
  -1   9  -5   93.72    7.38
  -1   9  -5  100.50    7.57
   1  -9   5   99.32    7.55
   1  -9   5  122.50    8.38
  -1   9  -6   88.17    7.28
  -1   9  -6  107.20    7.87
   1  -9   6   92.52    7.29
   1  -9   6  102.50    7.81
  -1   9  -7   36.90    4.89
  -1   9  -7   39.19    4.95
   1  -9   7   38.81    5.00
   1  -9   7   48.35    5.37
  -1   9  -8  354.70   18.39
  -1   9  -8  373.40   19.45
   1  -9   8  362.10   18.54
   1  -9   8  343.60   18.11
  -1   9  -9   62.97    6.54
  -1   9  -9   81.02    7.17
   1  -9   9   67.24    6.52
   1  -9   9   76.02    6.81
  -1   9 -10 1680.00   73.06
  -1   9 -10 1549.00   67.40
   1  -9  10 1577.00   68.27
   1  -9  10 1683.00   72.76
  -1   9 -11   22.93    4.47
  -1   9 -11   26.82    4.55
   1  -9  11   26.00    4.54
   1  -9  11   11.98    3.26
  -1   9 -12   27.00    4.77
  -1   9 -12   28.59    4.75
   1  -9  12   28.42    4.63
   1  -9  12   34.72    4.94
  -1   9 -13   37.55    5.20
  -1   9 -13   38.96    5.63
   1  -9  13   55.97    6.20
   1  -9  13   57.32    6.17
  -1   9 -14   41.57    5.53
   1  -9  14   43.91    5.61
  -1   9 -15  100.30    9.08
   1  -9  15   72.15    7.24
  -1   9 -16 1358.00   60.79
  -1   9 -16 1246.00   55.73
   1  -9  16 1369.00   60.72
   1  -9  16 1246.00   55.44
  -1   9 -17   65.33    7.52
  -1   9 -17   63.26    6.92
   1  -9  17   67.40    7.13
   1  -9  17   74.30    7.28
  -1   9 -18   22.18    4.43
  -1   9 -18   17.52    4.88
   1  -9  18   23.26    4.44
   1  -9  18   24.59    4.72
  -1   9 -19   33.80    5.88
  -1   9 -19   27.81    5.09
   1  -9  19   40.64    6.05
   1  -9  19   31.85    5.11
  -1   9 -20   -0.20    2.66
  -1   9 -20    0.37    3.53
   1  -9  20    6.43    3.38
  -1   9 -21   10.60    3.61
  -1   9 -21    2.64    3.26
   1  -9  21    2.99    3.21
   1  -9  21    0.70    2.94
  -1   9 -22  507.60   26.83
   1  -9  22  489.80   26.37
   1  -9  22  482.90   24.88
  -1   8  21  226.20   13.85
  -1   8  20  116.80    8.15
  -1   8  20  117.90    7.60
  -1   8  19   13.68    2.91
  -1   8  19    8.73    2.28
   1  -8 -19   11.44    2.43
  -1   8  18  195.60   10.96
  -1   8  18  174.30    9.67
   1  -8 -18  135.70    8.45
   1  -8 -18  161.20    9.09
  -1   8  17  658.00   29.44
  -1   8  17  575.40   26.27
   1  -8 -17  607.50   27.26
   1  -8 -17  626.70   28.50
  -1   8  16  142.90    8.49
  -1   8  16  133.70    7.88
   1  -8 -16  156.70    8.76
   1  -8 -16  147.90    8.76
  -1   8  15  262.30   13.13
  -1   8  15  237.00   12.30
  -1   8  14  114.10    6.89
  -1   8  14  113.80    7.22
   1  -8 -14  120.30    7.23
   1  -8 -14  117.00    7.16
  -1   8  13   13.50    2.41
  -1   8  13    6.25    2.10
   1  -8 -13    1.66    1.51
   1  -8 -13    5.90    1.76
  -1   8  12  176.90    9.43
  -1   8  12  166.00    9.03
   1  -8 -12  149.80    8.36
   1  -8 -12  181.50    9.65
  -1   8  11  401.70   18.55
  -1   8  11  413.70   19.18
   1  -8 -11  485.80   22.09
   1  -8 -11  506.10   22.78
  -1   8  10  171.80    9.24
  -1   8  10  175.60    9.33
   1  -8 -10  193.50    9.87
   1  -8 -10  192.10   10.09
  -1   8   9  277.20   13.60
  -1   8   9  240.50   11.96
  -1   8   8  341.70   16.21
  -1   8   8  382.70   17.76
  -1   8   7  424.50   19.61
  -1   8   7  405.20   18.72
  -1   8   6  330.20   15.81
  -1   8   6  313.10   15.00
   1  -8  -6  273.80   13.56
   1  -8  -6  272.50   13.31
  -1   8   5 1377.00   58.50
  -1   8   5 1368.00   57.99
   1  -8  -5 1484.00   62.87
   1  -8  -5 1341.00   56.84
  -1   8   4  378.70   18.07
  -1   8   4  383.00   18.21
   1  -8  -4  288.40   14.07
   1  -8  -4  284.20   14.05
  -1   8   3   74.83    5.43
  -1   8   3   63.20    4.98
   1  -8  -3   83.79    5.68
   1  -8  -3   75.30    5.44
  -1   8   2  365.10   17.57
  -1   8   2  377.90   18.02
   1  -8  -2  378.30   18.13
   1  -8  -2  420.80   19.72
  -1   8   1  772.40   34.24
  -1   8   1  716.60   31.90
   1  -8  -1  784.70   34.58
   1  -8  -1  741.10   33.05
   1  -8   0  161.50    9.23
   1  -8   0  146.70    8.81
  -1   8  -1  782.90   34.91
   1  -8   1  763.70   33.98
  -1   8  -3   96.24    7.63
  -1   8  -3   90.24    6.64
   1  -8   3   67.54    5.71
   1  -8   3   70.88    5.84
  -1   8  -4  299.70   15.50
  -1   8  -4  309.50   16.02
   1  -8   4  375.40   18.48
   1  -8   4  377.60   18.79
  -1   8  -5 1331.00   57.63
  -1   8  -5 1384.00   59.90
   1  -8   5 1402.00   60.42
   1  -8   5 1357.00   58.70
  -1   8  -6  303.70   15.95
  -1   8  -6  278.50   14.82
   1  -8   6  300.50   15.76
   1  -8   6  316.80   16.34
  -1   8  -7  473.90   23.00
  -1   8  -7  472.10   23.01
   1  -8   7  437.40   21.39
   1  -8   7  444.30   21.84
  -1   8  -8  357.70   18.28
  -1   8  -8  353.70   18.34
   1  -8   8  401.20   20.13
   1  -8   8  387.40   19.47
  -1   8  -9  228.40   13.26
  -1   8  -9  210.40   12.29
   1  -8   9  219.00   12.69
   1  -8   9  220.70   12.65
  -1   8 -10  189.80   11.81
  -1   8 -10  176.80   11.05
   1  -8  10  165.50   10.60
   1  -8  10  164.00   10.38
  -1   8 -11  426.70   21.55
  -1   8 -11  412.00   21.21
   1  -8  11  398.80   20.25
   1  -8  11  392.20   20.08
  -1   8 -12  151.10   10.30
  -1   8 -12  143.20   10.33
   1  -8  12  201.30   12.18
   1  -8  12  189.00   11.84
  -1   8 -13    2.10    2.76
  -1   8 -13    5.38    3.35
   1  -8  13   11.47    3.31
   1  -8  13    8.19    2.93
  -1   8 -14  105.70    8.62
  -1   8 -14  123.00    9.67
   1  -8  14  109.50    8.70
   1  -8  14  109.30    8.83
  -1   8 -15  271.20   16.17
  -1   8 -15  271.30   15.49
   1  -8  15  249.70   14.45
   1  -8  15  229.50   14.02
   1  -8  16   97.65    9.27
  -1   8 -17  621.80   30.69
  -1   8 -17  609.90   29.67
   1  -8  17  579.50   28.64
   1  -8  17  625.30   30.18
  -1   8 -18  158.20   11.13
  -1   8 -18  136.80   11.10
   1  -8  18  163.90   11.81
   1  -8  18  172.80   11.79
  -1   8 -19   22.30    4.88
  -1   8 -19   15.90    3.99
   1  -8  19   16.82    4.36
   1  -8  19   24.46    4.67
  -1   8 -20  118.50   10.26
  -1   8 -20  134.80   10.42
   1  -8  20  120.60   10.15
   1  -8  20  106.50    9.12
  -1   8 -21  259.90   15.88
  -1   8 -21  209.00   15.31
   1  -8  21  237.40   14.99
   1  -8  21  235.70   15.05
  -1   8 -22   51.67    6.60
  -1   8 -22   58.74    7.23
   1  -8  22   51.65    6.60
   1  -8  22   55.49    6.66
  -1   8 -23   48.74    6.43
  -1   8 -23   45.02    6.37
   1  -8  23   38.36    5.71
   1  -8  23   36.60    5.96
   1  -7 -22   59.69    5.82
   1  -7 -22   54.85    5.55
  -1   7  21   68.77    5.67
  -1   7  21   78.13    6.66
   1  -7 -21   66.70    5.76
  -1   7  20  469.50   22.12
  -1   7  20  457.10   22.45
   1  -7 -20  503.10   23.51
   1  -7 -20  549.20   25.61
  -1   7  19  203.90   11.65
  -1   7  19  222.70   11.93
   1  -7 -19  189.30   10.79
   1  -7 -19  178.00   10.08
  -1   7  18  187.00   10.47
  -1   7  18  195.00   11.07
   1  -7 -18  191.00   10.49
   1  -7 -18  180.50   10.27
  -1   7  17  154.90    9.14
  -1   7  17  148.80    8.73
  -1   7  16  200.60   10.98
  -1   7  16  194.90   10.57
   1  -7 -16  179.10   10.05
   1  -7 -16  179.50    9.94
  -1   7  15  101.10    6.44
  -1   7  15  115.40    7.29
   1  -7 -15  107.70    6.77
   1  -7 -15  110.20    6.86
  -1   7  14   76.79    5.37
  -1   7  14   85.52    5.88
   1  -7 -14  118.90    7.16
   1  -7 -14   99.22    6.33
  -1   7  13   72.88    5.26
  -1   7  13   64.01    4.73
   1  -7 -13   88.47    5.64
   1  -7 -13   86.82    5.72
  -1   7  12  741.50   32.27
  -1   7  12  793.40   34.56
   1  -7 -11   45.38    3.84
   1  -7 -11   59.47    4.35
  -1   7  10  341.00   15.83
  -1   7  10  338.20   15.93
   1  -7 -10  352.50   16.42
   1  -7 -10  309.90   14.56
   1  -7  -9  239.40   11.67
   1  -7  -9  250.70   12.28
  -1   7   8  173.20    8.92
  -1   7   8  165.10    8.72
  -1   7   7  574.00   25.32
  -1   7   7  608.90   26.84
   1  -7  -7  517.80   23.03
   1  -7  -7  545.80   24.43
  -1   7   6 1904.00   79.41
  -1   7   6 2187.00   91.00
   1  -7  -6 2032.00   84.55
   1  -7  -6 2109.00   87.98
  -1   7   5  811.40   35.59
   1  -7  -5  805.10   35.06
   1  -7  -5  727.90   31.64
  -1   7   4  194.60   10.14
  -1   7   4  186.50    9.65
  -1   7   3  741.80   32.61
  -1   7   3  733.60   32.06
   1  -7  -3  839.40   36.57
   1  -7  -3  832.30   36.03
  -1   7   2  491.20   22.33
  -1   7   2  454.20   20.85
   1  -7  -2  501.90   22.89
   1  -7  -2  462.20   21.07
  -1   7   1  210.10   11.04
  -1   7   1  226.50   11.61
   1  -7  -1  155.70    8.61
   1  -7  -1  155.30    8.85
  -1   7   0 2177.00   91.09
  -1   7   0 2194.00   91.83
   1  -7   0 2213.00   92.64
   1  -7   0 2093.00   87.46
  -1   7  -1  177.20    9.86
  -1   7  -1  155.50    8.99
   1  -7   1  211.90   11.38
   1  -7   1  210.70   11.10
  -1   7  -2  497.60   23.03
  -1   7  -2  481.80   22.42
   1  -7   2  460.80   21.61
   1  -7   2  486.40   22.45
  -1   7  -3  755.60   33.68
  -1   7  -3  759.60   33.82
   1  -7   3  742.70   33.15
   1  -7   3  744.30   33.10
  -1   7  -5  741.60   33.46
   1  -7   5  771.20   34.57
  -1   7  -6 1852.00   78.60
  -1   7  -6 1956.00   82.94
   1  -7   6 1865.00   79.18
   1  -7   6 1904.00   80.71
  -1   7  -7  530.90   25.17
  -1   7  -7  553.20   25.94
   1  -7   7  534.70   25.22
   1  -7   7  599.40   27.80
  -1   7  -8  136.70    8.94
  -1   7  -8  147.20    9.45
   1  -7   8  187.50   11.02
   1  -7   8  168.90   10.28
  -1   7  -9  286.40   15.48
  -1   7  -9  301.50   15.93
   1  -7   9  302.40   15.95
   1  -7   9  302.20   15.89
  -1   7 -10  381.60   19.27
  -1   7 -10  322.50   17.09
   1  -7  10  342.20   17.63
   1  -7  10  339.30   17.64
  -1   7 -11   52.46    5.74
  -1   7 -11   59.01    5.86
  -1   7 -12  679.70   31.69
  -1   7 -12  687.20   32.38
   1  -7  12  778.00   35.85
   1  -7  12  741.90   34.20
  -1   7 -13   87.17    7.79
  -1   7 -13   73.82    6.86
   1  -7  13   71.61    6.53
   1  -7  13   72.88    6.90
  -1   7 -14  112.00    8.74
  -1   7 -14   84.58    7.78
   1  -7  14   98.44    7.92
   1  -7  14   82.48    7.48
  -1   7 -15  121.60    9.66
  -1   7 -15  105.20    8.46
   1  -7  15   87.64    7.71
   1  -7  15   94.37    8.20
  -1   7 -16  152.90   11.36
  -1   7 -16  163.00   11.07
   1  -7  16  200.10   12.39
   1  -7  16  179.60   11.96
  -1   7 -17  134.50    9.98
  -1   7 -17  131.90   10.44
   1  -7  17  129.20    9.74
   1  -7  17  124.90    9.94
  -1   7 -18  151.40   13.00
   1  -7  18  172.30   12.21
  -1   7 -19  177.50   12.83
  -1   7 -19  180.00   12.00
   1  -7  19  159.10   11.28
   1  -7  19  182.10   12.94
  -1   7 -20  542.90   27.92
  -1   7 -20  495.50   25.33
   1  -7  20  505.00   25.73
   1  -7  20  495.60   25.25
  -1   7 -21   61.18    7.37
  -1   7 -21   60.35    6.98
   1  -7  21   81.34    8.11
   1  -7  21   87.43    8.35
  -1   7 -22   61.03    7.16
  -1   7 -22   61.99    7.25
   1  -7  22   52.63    6.51
   1  -7  22   62.25    7.27
  -1   7 -23   80.96    8.14
  -1   7 -23   69.68    7.84
   1  -7  23   60.66    7.05
   1  -7  23   87.34    8.47
   1  -6 -24   14.22    3.23
  -1   6  23  164.40   10.57
  -1   6  23  160.80   10.88
   1  -6 -23  162.50   10.48
  -1   6  22   13.79    3.10
   1  -6 -22   19.96    3.47
  -1   6  20   58.88    5.83
  -1   6  19  199.60   11.55
  -1   6  19  183.80   10.58
   1  -6 -19  206.80   11.62
   1  -6 -19  213.60   11.92
  -1   6  18   62.00    5.51
  -1   6  18   61.07    5.18
   1  -6 -18   49.11    4.62
   1  -6 -18   47.45    4.57
  -1   6  17  319.30   15.74
  -1   6  17  335.20   16.77
   1  -6 -17  297.20   14.93
   1  -6 -17  281.70   14.21
  -1   6  16    2.16    1.80
  -1   6  16    5.10    2.15
   1  -6 -16    3.08    1.92
   1  -6 -16    3.18    1.66
   1  -6 -15  444.20   20.51
   1  -6 -15  444.30   20.53
  -1   6  14  133.40    7.59
  -1   6  14  114.50    7.06
   1  -6 -14  128.40    7.42
   1  -6 -14  119.60    7.06
  -1   6  13  234.90   11.63
  -1   6  13  253.90   12.69
   1  -6 -13  236.10   11.76
   1  -6 -13  226.30   11.37
  -1   6  12   81.70    5.54
  -1   6  12   92.97    5.71
   1  -6 -12   79.65    5.21
   1  -6 -12   95.64    5.83
  -1   6  11 1145.00   48.46
  -1   6  11 1229.00   52.07
   1  -6 -11 1060.00   45.18
   1  -6 -11 1009.00   42.98
  -1   6  10   99.22    5.93
  -1   6  10  108.60    6.20
   1  -6 -10  138.10    7.45
   1  -6 -10  114.80    6.64
  -1   6   9  754.80   32.48
  -1   6   9  756.30   32.69
   1  -6  -9  759.00   32.88
   1  -6  -9  697.30   30.15
  -1   6   8  220.00   10.70
  -1   6   8  204.90   10.23
   1  -6  -8  216.90   10.59
   1  -6  -8  255.60   12.32
  -1   6   7 1393.00   58.52
  -1   6   7 1392.00   58.28
   1  -6  -7 1617.00   67.57
   1  -6  -7 1467.00   61.38
  -1   6   6  221.10   10.95
  -1   6   6  214.80   10.44
   1  -6  -6  235.60   11.47
   1  -6  -6  226.30   10.97
   1  -6  -5 1217.00   51.26
   1  -6  -5 1150.00   48.75
  -1   6   4   58.30    4.22
  -1   6   4   57.45    4.19
   1  -6  -4   71.38    4.69
   1  -6  -4   64.15    4.63
  -1   6   3  989.20   42.29
  -1   6   3  973.80   41.50
   1  -6  -3  942.30   40.18
   1  -6  -3 1006.00   42.98
  -1   6   2  629.40   27.59
  -1   6   2  594.40   26.25
   1  -6  -2  604.20   26.74
   1  -6  -2  594.50   26.16
  -1   6   1 2098.00   87.37
  -1   6   1 2129.00   88.61
   1  -6  -1 2111.00   88.02
   1  -6  -1 2088.00   86.86
  -1   6   0   16.35    2.89
  -1   6   0   21.52    2.91
   1  -6   0   18.59    2.73
   1  -6   0   14.92    2.72
  -1   6  -1 2218.00   92.52
  -1   6  -1 2359.00   98.29
   1  -6   1 1994.00   83.28
   1  -6   1 2050.00   85.75
  -1   6  -2  599.00   26.89
  -1   6  -2  619.20   27.69
   1  -6   2  602.60   26.87
   1  -6   2  576.80   26.00
  -1   6  -3  858.30   37.55
  -1   6  -3  888.00   38.74
   1  -6   3  900.40   39.27
   1  -6   3  945.60   40.96
  -1   6  -4   64.02    5.17
  -1   6  -4   68.51    5.36
   1  -6   4   59.52    5.01
   1  -6   4   49.61    4.53
  -1   6  -5 1097.00   47.55
  -1   6  -5 1120.00   48.56
   1  -6   5 1120.00   48.45
   1  -6   5 1109.00   47.89
  -1   6  -6  232.00   12.48
   1  -6   6  209.80   11.47
  -1   6  -7 1548.00   66.26
   1  -6   7 1444.00   61.88
  -1   6  -8  236.20   13.04
  -1   6  -8  220.70   12.23
   1  -6   8  207.50   11.67
   1  -6   8  223.00   12.30
  -1   6  -9  713.40   32.50
  -1   6  -9  715.70   32.74
   1  -6   9  736.50   33.41
   1  -6   9  780.60   35.23
  -1   6 -10  122.70    8.60
  -1   6 -10  117.20    8.11
   1  -6  10  100.20    7.52
   1  -6  10   96.08    7.26
  -1   6 -11 1113.00   49.30
  -1   6 -11 1108.00   48.82
   1  -6  11 1181.00   51.94
   1  -6  11 1136.00   49.95
  -1   6 -12   83.80    6.96
  -1   6 -12   92.52    7.52
   1  -6  12   72.55    6.63
   1  -6  12   80.70    6.83
  -1   6 -13  221.70   12.84
  -1   6 -13  238.50   13.93
   1  -6  13  218.60   12.84
   1  -6  13  219.30   12.77
  -1   6 -14  112.90    8.59
  -1   6 -14  116.00    9.09
   1  -6  14  129.80    9.18
   1  -6  14  124.90    9.16
  -1   6 -15  445.20   22.36
  -1   6 -15  432.80   22.29
   1  -6  15  453.50   22.87
   1  -6  15  453.50   22.64
  -1   6 -16    3.19    2.60
  -1   6 -16    1.61    2.83
   1  -6  16    2.83    2.97
   1  -6  16    2.65    2.70
  -1   6 -17  289.00   16.16
  -1   6 -17  318.80   18.04
   1  -6  17  301.80   16.89
   1  -6  17  308.40   16.97
  -1   6 -18   58.94    6.80
  -1   6 -18   54.98    6.18
   1  -6  18   53.04    6.36
  -1   6 -19  158.10   12.51
   1  -6  19  178.80   12.23
  -1   6 -20   67.52    7.91
   1  -6  20   46.21    6.16
   1  -6  20   49.66    6.25
  -1   6 -21  444.90   23.24
  -1   6 -21  470.30   24.69
   1  -6  21  449.40   23.41
   1  -6  21  473.30   24.46
  -1   6 -22   12.42    4.27
  -1   6 -22   12.59    3.97
   1  -6  22   20.48    4.45
   1  -6  22   13.34    4.01
  -1   6 -23  183.50   13.17
  -1   6 -23  177.00   12.80
   1  -6  23  154.40   11.57
   1  -6  23  168.40   12.04
  -1   6 -24   14.62    4.35
  -1   6 -24   16.68    4.45
   1  -6  24   23.39    4.73
   1  -6  24   14.04    4.01
   1  -5 -25    1.51    2.94
   1  -5 -25    3.95    2.52
  -1   5  24  118.80    9.50
  -1   5  24  105.30    8.08
   1  -5 -24  129.70    9.69
   1  -5 -24  112.10    8.68
  -1   5  23   14.15    3.06
  -1   5  23   13.54    3.43
   1  -5 -23   11.18    3.06
   1  -5 -23   10.07    2.89
  -1   5  22   14.23    3.34
  -1   5  22   11.23    2.92
   1  -5 -22   14.26    3.13
   1  -5 -22   10.56    3.08
  -1   5  21    6.00    2.24
  -1   5  21    5.31    2.77
   1  -5 -21    5.37    2.39
   1  -5 -21    3.83    2.16
  -1   5  20  729.70   33.14
  -1   5  19   33.57    4.48
   1  -5 -19   34.85    4.09
   1  -5 -19   30.13    4.47
  -1   5  18  501.40   23.91
  -1   5  18  580.90   26.50
   1  -5 -18  519.40   24.31
   1  -5 -18  456.10   21.64
  -1   5  17    9.82    2.33
  -1   5  17   17.90    3.12
   1  -5 -17   13.72    2.64
   1  -5 -17   15.25    2.85
  -1   5  16   23.59    3.05
  -1   5  16   19.34    3.14
   1  -5 -16   20.87    3.18
   1  -5 -16   27.99    3.49
  -1   5  15   22.42    2.96
  -1   5  15   17.51    2.92
   1  -5 -15   19.85    2.90
   1  -5 -15   15.32    2.68
  -1   5  13    2.26    1.72
  -1   5  13   -1.17    1.49
   1  -5 -13    3.15    1.61
   1  -5 -13    1.93    1.55
   1  -5 -12 2369.00   98.34
   1  -5 -12 2519.00  104.40
  -1   5  11   15.68    2.23
  -1   5  11   16.84    2.52
   1  -5 -11   18.92    2.54
   1  -5 -11   26.68    2.88
  -1   5  10    6.98    1.73
  -1   5  10    9.88    1.83
  -1   5   9    0.63    1.26
  -1   5   9   -3.55    1.28
   1  -5  -9    1.80    1.53
   1  -5  -9    0.52    1.27
  -1   5   8  916.10   39.38
   1  -5  -8  864.10   36.74
   1  -5  -8  857.70   36.62
   1  -5  -7  112.30    6.29
   1  -5  -7  109.70    6.09
  -1   5   6 4668.00  191.30
  -1   5   6 4420.00  181.10
  -1   5   5   41.18    3.18
  -1   5   5   37.67    3.19
   1  -5  -5   31.98    2.89
   1  -5  -5   30.16    2.81
  -1   5   4   97.93    5.64
  -1   5   4  115.20    6.24
   1  -5  -4  113.20    6.26
   1  -5  -4  114.00    6.27
   1  -5  -3   15.41    2.34
   1  -5  -3   16.52    2.33
  -1   5   2   57.55    4.13
  -1   5   2   59.05    4.09
   1  -5  -2   46.00    3.66
   1  -5  -2   50.99    3.95
  -1   5   1  253.90   12.21
  -1   5   1  267.70   12.67
   1  -5  -1  251.00   11.99
   1  -5  -1  221.20   10.93
  -1   5   0 5500.00  225.30
  -1   5   0 5239.00  214.80
   1  -5   0 5534.00  226.80
   1  -5   0 5145.00  210.80
  -1   5  -1  253.80   12.41
  -1   5  -1  238.60   11.76
   1  -5   1  248.20   12.15
   1  -5   1  265.30   12.90
  -1   5  -2   58.21    4.46
  -1   5  -2   50.54    4.27
   1  -5   2   59.24    4.55
   1  -5   2   63.74    4.72
  -1   5  -3   15.10    2.71
  -1   5  -3   14.06    2.74
   1  -5   3   16.73    2.81
   1  -5   3   16.35    2.87
  -1   5  -4  108.80    6.87
  -1   5  -4  125.60    7.55
   1  -5   4  112.20    6.97
   1  -5   4  102.60    6.52
  -1   5  -5   33.90    3.79
  -1   5  -5   37.13    3.93
   1  -5   5   34.65    3.79
   1  -5   5   28.49    3.55
  -1   5  -6 4298.00  177.40
  -1   5  -6 4440.00  183.30
   1  -5   6 4243.00  175.10
   1  -5   6 4332.00  178.80
  -1   5  -7  115.20    7.56
  -1   5  -7  117.60    7.76
   1  -5   7  105.80    7.10
   1  -5   7  101.30    6.87
  -1   5  -8  889.90   39.29
   1  -5   8  766.90   34.21
  -1   5  -9    3.67    2.24
   1  -5   9   -1.38    1.90
  -1   5 -10   10.34    2.77
  -1   5 -10   11.99    3.09
   1  -5  10    8.87    2.88
   1  -5  10    4.96    2.39
  -1   5 -11   23.54    3.93
  -1   5 -11   20.24    3.59
   1  -5  11   19.89    3.58
   1  -5  11   21.13    3.65
  -1   5 -12 2244.00   94.97
  -1   5 -12 2240.00   95.19
   1  -5  12 2147.00   91.00
   1  -5  12 2178.00   92.38
  -1   5 -13   -1.45    2.09
  -1   5 -13    4.09    2.87
   1  -5  13    5.14    2.69
   1  -5  13    2.68    2.64
  -1   5 -14  637.30   30.24
  -1   5 -14  668.60   31.20
   1  -5  14  705.20   32.67
   1  -5  14  743.30   34.29
  -1   5 -15   24.74    4.38
  -1   5 -15   22.03    3.94
   1  -5  15   19.73    4.08
   1  -5  15   23.49    4.06
  -1   5 -16   24.84    4.55
  -1   5 -16   29.94    4.47
   1  -5  16   17.79    3.78
   1  -5  16   23.19    4.27
  -1   5 -17   13.82    3.82
  -1   5 -17   18.64    3.86
  -1   5 -18  476.40   24.42
  -1   5 -18  503.00   25.00
   1  -5  18  465.90   23.53
   1  -5  18  496.60   24.78
  -1   5 -19   45.30    5.71
   1  -5  19   33.99    5.09
   1  -5  19   37.39    5.31
  -1   5 -20  724.40   34.61
  -1   5 -20  745.90   35.28
   1  -5  20  717.90   35.49
   1  -5  20  632.50   30.41
  -1   5 -21    1.62    3.38
   1  -5  21    4.64    3.57
  -1   5 -22   14.10    3.81
  -1   5 -22   11.89    4.03
   1  -5  22    7.35    3.66
   1  -5  22   10.55    3.71
  -1   5 -23    8.94    3.99
  -1   5 -23   21.22    4.51
   1  -5  23    6.78    3.39
   1  -5  23   10.73    3.88
  -1   5 -24  131.20   11.16
  -1   5 -24  131.00   10.50
   1  -5  24  112.70    9.76
   1  -5  24  119.40    9.89
  -1   5 -25    0.81    3.49
  -1   5 -25   -1.49    3.16
   1  -5  25    2.26    3.44
   1  -5  25    3.26    3.09
  -1   4  25  103.70    9.43
  -1   4  25  118.40    9.43
   1  -4 -25  144.30   10.64
   1  -4 -25  142.20   10.51
  -1   4  24   12.57    3.63
  -1   4  24    8.38    3.04
   1  -4 -24   13.64    3.59
   1  -4 -24   11.97    3.30
   1  -4 -23  212.70   13.09
   1  -4 -23  224.00   13.44
  -1   4  22   14.88    3.51
  -1   4  22   16.04    3.75
   1  -4 -22   19.06    3.84
   1  -4 -22   18.56    3.74
  -1   4  21  588.10   27.72
  -1   4  21  595.60   28.57
   1  -4 -21  554.80   26.51
   1  -4 -21  559.10   26.71
  -1   4  20   36.52    4.94
  -1   4  20   47.84    5.18
   1  -4 -20   60.91    5.69
   1  -4 -20   51.58    5.39
  -1   4  19  119.50    8.36
  -1   4  18   34.21    4.36
   1  -4 -18   24.82    3.59
  -1   4  17  791.50   35.12
  -1   4  17  788.10   35.38
   1  -4 -17  735.80   33.06
   1  -4 -17  748.60   33.45
  -1   4  16   69.73    5.45
  -1   4  16   78.97    6.25
   1  -4 -16   78.36    5.88
   1  -4 -16   85.88    6.20
  -1   4  15  598.30   27.31
  -1   4  15  644.60   28.76
   1  -4 -15  521.90   23.82
   1  -4 -15  606.70   27.26
  -1   4  14   28.99    3.25
  -1   4  14   26.40    3.33
   1  -4 -14   22.86    2.98
   1  -4 -14   23.76    2.99
   1  -4 -13  465.00   21.18
   1  -4 -13  494.90   22.38
  -1   4  12  122.10    6.94
  -1   4  12  119.50    7.07
   1  -4 -12   99.25    6.57
  -1   4  11 1494.00   62.84
  -1   4  11 1456.00   61.02
   1  -4 -11 1598.00   66.89
   1  -4 -11 1810.00   75.55
  -1   4  10   61.73    4.40
  -1   4  10   64.82    4.34
   1  -4 -10   82.04    5.15
   1  -4 -10   73.96    4.74
   1  -4  -9 1417.00   59.31
   1  -4  -9 1293.00   54.23
   1  -4  -8  318.00   14.56
   1  -4  -8  344.00   15.55
  -1   4   7  970.30   40.95
  -1   4   7 1100.00   46.13
  -1   4   6  664.80   28.37
  -1   4   6  666.20   28.53
   1  -4  -6  643.70   27.56
   1  -4  -6  598.00   25.75
  -1   4   5 2020.00   83.39
  -1   4   5 1961.00   81.10
   1  -4  -5 1899.00   78.56
   1  -4  -5 2122.00   87.51
   1  -4  -4  941.70   39.58
   1  -4  -4 1053.00   44.22
  -1   4   3  824.20   34.89
  -1   4   3  824.80   34.85
   1  -4  -3  838.10   35.42
   1  -4  -3  751.00   31.96
  -1   4   2    4.11    1.66
  -1   4   2    2.01    1.70
   1  -4  -2   22.76    2.59
   1  -4  -2   16.71    2.24
  -1   4   1 1192.00   49.92
  -1   4   1 1131.00   47.50
   1  -4  -1 1099.00   46.21
   1  -4  -1 1036.00   43.53
  -1   4   0 1113.00   46.75
  -1   4   0 1126.00   47.34
   1  -4   0 1207.00   50.54
   1  -4   0 1197.00   50.28
  -1   4  -1 1066.00   44.99
  -1   4  -1 1043.00   44.13
   1  -4   1 1147.00   48.30
   1  -4   1 1122.00   47.33
  -1   4  -2   22.93    2.86
  -1   4  -2   24.89    2.99
   1  -4   2    9.20    2.23
   1  -4   2    3.59    1.85
  -1   4  -3  735.20   31.94
  -1   4  -3  744.30   32.28
   1  -4   3  799.20   34.38
   1  -4   3  812.40   35.05
  -1   4  -4 1038.00   44.34
  -1   4  -4 1026.00   43.88
   1  -4   4  902.00   38.82
   1  -4   4  895.20   38.46
  -1   4  -5 1958.00   81.93
  -1   4  -5 1939.00   81.10
   1  -4   5 1952.00   81.64
   1  -4   5 1931.00   80.67
  -1   4  -6  608.60   27.21
  -1   4  -6  631.40   28.21
   1  -4   6  654.60   29.00
   1  -4   6  635.00   28.28
  -1   4  -7  873.10   38.22
  -1   4  -7  903.60   39.35
   1  -4   7 1089.00   46.90
   1  -4   7 1036.00   44.70
  -1   4  -8  323.20   15.97
  -1   4  -8  318.00   15.72
   1  -4   8  343.90   16.73
   1  -4   8  330.00   16.19
  -1   4  -9 1342.00   57.59
  -1   4  -9 1307.00   56.10
   1  -4   9 1292.00   55.45
   1  -4   9 1322.00   56.71
   1  -4  10   51.93    6.01
  -1   4 -11 1553.00   66.71
   1  -4  11 1465.00   62.86
  -1   4 -12   78.84    6.38
  -1   4 -12   80.13    6.78
   1  -4  12  124.70    8.45
   1  -4  12  132.60    8.81
  -1   4 -13  464.60   22.53
  -1   4 -13  497.40   24.18
   1  -4  13  463.70   22.53
   1  -4  13  457.80   22.36
  -1   4 -14   18.34    3.65
  -1   4 -14   11.32    3.18
   1  -4  14   28.14    4.29
   1  -4  14   22.93    4.01
  -1   4 -15  581.00   27.58
  -1   4 -15  583.70   27.98
   1  -4  15  660.00   30.81
   1  -4  15  599.40   28.34
  -1   4 -16   83.65    7.07
  -1   4 -16   68.23    6.77
   1  -4  16   75.02    6.99
  -1   4 -17  775.10   35.77
  -1   4 -17  798.20   37.09
   1  -4  17  775.20   35.78
   1  -4  17  768.80   35.58
  -1   4 -18   16.61    3.68
  -1   4 -18   15.42    3.96
   1  -4  18   27.93    4.59
   1  -4  18   25.56    4.34
  -1   4 -19  138.50   10.26
  -1   4 -19  112.20    8.89
   1  -4  19  119.00    9.15
   1  -4  19  118.20    9.18
  -1   4 -20   45.55    5.70
  -1   4 -20   51.44    6.31
   1  -4  20   48.41    5.75
   1  -4  20   54.75    6.37
  -1   4 -21  589.30   29.14
  -1   4 -21  560.20   27.68
   1  -4  21  580.40   28.62
   1  -4  21  548.80   27.10
  -1   4 -23  214.00   14.29
  -1   4 -23  214.60   14.10
   1  -4  23  207.10   13.72
   1  -4  23  206.10   13.62
  -1   4 -24    9.69    3.87
  -1   4 -24    6.16    3.78
   1  -4  24   20.65    4.28
   1  -4  24   17.28    4.44
  -1   4 -25  122.30   10.32
  -1   4 -25  123.50   10.87
   1  -4  25  130.90   10.43
   1  -4  25  122.30   10.28
  -1   3  25   49.65    6.05
  -1   3  25   52.55    6.58
   1  -3 -25   59.98    6.70
   1  -3 -25   69.83    7.11
  -1   3  24   45.54    5.86
  -1   3  24   39.69    5.38
   1  -3 -24   38.43    5.40
   1  -3 -24   37.37    5.26
  -1   3  23   76.01    7.50
  -1   3  23   94.83    8.06
   1  -3 -23  106.80    8.79
   1  -3 -23   94.07    7.97
  -1   3  22  117.40    9.25
  -1   3  22   95.94    7.89
   1  -3 -22  101.00    8.27
   1  -3 -22   83.94    7.44
  -1   3  21   91.44    7.49
  -1   3  21  114.00    8.88
   1  -3 -21  106.10    8.25
   1  -3 -21  109.10    8.44
  -1   3  20  389.00   19.58
  -1   3  20  402.60   20.61
   1  -3 -20  396.50   20.03
   1  -3 -20  379.20   19.18
  -1   3  19  140.40    9.60
  -1   3  19  130.80    8.85
   1  -3 -19  146.10    9.28
   1  -3 -19  140.50    9.38
  -1   3  18  256.50   13.79
  -1   3  17  186.60   11.04
   1  -3 -17  188.70   10.74
  -1   3  16  326.90   16.18
  -1   3  16  346.30   17.45
   1  -3 -16  320.70   15.90
   1  -3 -16  350.90   17.22
  -1   3  15   92.93    6.72
  -1   3  15   97.51    6.52
   1  -3 -15   75.19    5.69
   1  -3 -15   85.42    5.97
  -1   3  14  513.00   23.72
  -1   3  14  447.90   20.67
   1  -3 -14  445.60   20.70
   1  -3 -14  457.40   21.13
  -1   3  13  129.60    7.77
  -1   3  13  134.90    7.65
  -1   3  12  694.60   30.35
  -1   3  12  715.90   31.41
   1  -3 -12  749.60   32.63
   1  -3 -12  792.80   34.48
  -1   3  11  482.30   21.81
  -1   3  11  489.70   21.85
   1  -3 -11  489.60   21.91
   1  -3 -11  489.80   21.98
   1  -3 -10  699.50   30.34
   1  -3 -10  729.70   31.49
   1  -3  -9  681.30   29.38
   1  -3  -9  609.10   26.50
   1  -3  -8   82.61    4.95
   1  -3  -8   83.78    5.00
  -1   3   7  608.40   26.16
  -1   3   7  558.20   24.07
   1  -3  -7  614.00   26.40
   1  -3  -7  599.70   25.79
  -1   3   6 1997.00   82.48
  -1   3   6 1957.00   80.78
   1  -3  -6 1762.00   72.89
   1  -3  -6 1883.00   77.85
   1  -3  -5 1193.00   49.73
   1  -3  -5 1230.00   51.18
  -1   3   4  675.20   28.60
  -1   3   4  607.40   25.82
   1  -3  -4  769.70   32.44
   1  -3  -4  714.00   30.13
   1  -3  -3  341.60   14.96
   1  -3  -3  373.20   16.33
  -1   3   2   76.94    4.37
  -1   3   2   82.68    4.59
   1  -3  -2   79.26    4.50
   1  -3  -2   68.93    4.03
  -1   3   1  824.70   34.74
  -1   3   1  895.60   37.53
  -1   3   0 2569.00  105.60
  -1   3   0 2666.00  109.50
   1  -3   0 2401.00   98.72
   1  -3   0 2447.00  100.70
  -1   3  -1 1029.00   43.13
  -1   3  -1 1103.00   46.19
   1  -3   1  819.90   34.72
   1  -3   1  799.30   33.83
  -1   3  -2   73.01    4.70
  -1   3  -2   66.08    4.37
   1  -3   2   79.04    4.85
   1  -3   2   74.28    4.65
  -1   3  -3  366.90   16.62
  -1   3  -3  349.70   15.91
   1  -3   3  491.10   21.57
   1  -3   3  531.40   23.30
  -1   3  -4  735.80   31.73
  -1   3  -4  734.40   31.68
   1  -3   4  645.50   28.08
   1  -3   4  655.10   28.47
  -1   3  -5 1141.00   48.38
  -1   3  -5 1157.00   48.98
   1  -3   5 1333.00   56.17
   1  -3   5 1321.00   55.62
  -1   3  -6 1832.00   76.65
  -1   3  -6 1790.00   74.88
   1  -3   6 1962.00   81.83
   1  -3   6 1992.00   83.12
  -1   3  -7  566.60   25.35
  -1   3  -7  561.20   25.22
   1  -3   7  682.90   30.10
   1  -3   7  612.30   27.24
  -1   3  -8   81.36    5.78
  -1   3  -8   90.08    6.13
   1  -3   8   81.81    5.74
   1  -3   8   65.82    5.23
  -1   3  -9  545.60   24.94
  -1   3  -9  557.60   25.31
   1  -3   9  588.10   26.59
   1  -3   9  594.00   26.82
  -1   3 -10  738.40   32.85
  -1   3 -10  737.90   33.07
   1  -3  10  752.30   33.42
   1  -3  10  675.10   30.26
  -1   3 -11  494.20   23.40
  -1   3 -11  494.60   23.11
   1  -3  11  475.00   22.46
   1  -3  11  484.40   22.72
  -1   3 -13  181.10   10.82
  -1   3 -13  168.20   10.14
   1  -3  13  144.40    9.25
   1  -3  13  140.50    9.12
  -1   3 -14  479.00   23.04
  -1   3 -14  439.30   21.60
   1  -3  14  454.70   22.06
   1  -3  14  444.30   21.62
  -1   3 -15   86.17    7.26
  -1   3 -15   70.49    6.24
   1  -3  15   93.90    7.46
  -1   3 -16  363.60   18.90
  -1   3 -16  359.50   18.50
   1  -3  16  345.40   17.88
   1  -3  16  308.80   16.52
  -1   3 -17  201.60   12.16
  -1   3 -17  206.10   12.55
   1  -3  17  144.40    9.94
   1  -3  17  149.20   10.21
  -1   3 -18  294.50   16.33
  -1   3 -18  313.10   16.86
   1  -3  18  263.00   14.93
   1  -3  18  237.90   14.06
  -1   3 -19  134.90   10.05
  -1   3 -19  132.80    9.65
   1  -3  19  137.80    9.77
   1  -3  19  133.00    9.80
  -1   3 -20  362.80   19.25
  -1   3 -20  392.10   20.82
   1  -3  20  418.90   21.55
   1  -3  20  435.60   22.17
  -1   3 -21  121.00    9.78
  -1   3 -21  100.50    8.49
   1  -3  21  107.80    8.98
   1  -3  21  114.30    9.08
  -1   3 -22  111.20    9.74
  -1   3 -22  105.90    9.03
  -1   3 -23   76.91    8.95
   1  -3  23   95.12    8.57
  -1   3 -24   32.80    5.61
  -1   3 -24   30.75    5.19
   1  -3  24   38.43    5.82
   1  -3  24   35.01    5.52
  -1   3 -25   51.61    6.95
  -1   3 -25   65.79    7.40
   1  -3  25   57.41    7.05
   1  -3  25   61.04    6.92
  -1   2  26   41.07    5.92
  -1   2  26   34.57    5.47
   1  -2 -26   40.13    5.75
   1  -2 -26   50.91    6.13
  -1   2  25   47.95    6.53
  -1   2  25   46.61    5.99
   1  -2 -25   57.99    6.61
   1  -2 -25   47.38    6.00
  -1   2  24   52.18    6.35
  -1   2  24   48.35    5.83
   1  -2 -24   58.27    6.45
   1  -2 -24   44.01    5.69
  -1   2  23   99.13    8.40
  -1   2  23  116.30    9.65
   1  -2 -23   80.42    7.57
   1  -2 -23   84.57    7.72
  -1   2  22   43.93    5.59
  -1   2  22   47.65    5.78
   1  -2 -22   48.96    5.73
   1  -2 -22   38.71    5.21
  -1   2  21  284.90   16.06
  -1   2  21  297.40   16.32
   1  -2 -21  285.00   15.89
   1  -2 -21  315.50   17.10
  -1   2  20  106.40    8.17
  -1   2  20   98.52    8.14
   1  -2 -20   93.15    7.71
   1  -2 -20   94.02    7.61
  -1   2  19  184.70   11.49
  -1   2  19  161.00   10.43
   1  -2 -19  135.80    9.17
   1  -2 -19  132.30    9.01
  -1   2  18  100.50    7.82
  -1   2  18  110.40    7.82
   1  -2 -18  113.50    7.95
   1  -2 -18  145.20    9.52
  -1   2  17  635.90   29.23
  -1   2  16  310.20   16.04
  -1   2  15  547.90   25.55
  -1   2  15  525.10   24.21
   1  -2 -15  515.80   24.04
   1  -2 -15  502.80   23.30
   1  -2 -14  235.20   12.61
  -1   2  13  120.70    7.28
  -1   2  13  119.50    7.48
   1  -2 -13  133.00    7.86
   1  -2 -13  145.70    8.30
  -1   2  12  334.40   16.07
  -1   2  12  371.40   17.33
   1  -2 -12  340.10   16.20
   1  -2 -12  379.50   17.68
  -1   2  11 1106.00   47.24
  -1   2  11  983.60   42.05
  -1   2  10  439.80   19.78
  -1   2  10  416.30   18.99
   1  -2 -10  349.10   16.19
   1  -2 -10  384.80   17.55
  -1   2   9  508.10   22.55
  -1   2   9  464.30   20.63
   1  -2  -9  561.50   24.62
   1  -2  -9  520.90   22.94
  -1   2   8  149.80    7.82
  -1   2   8  148.50    7.65
  -1   2   7 1229.00   51.35
  -1   2   7 1192.00   49.95
   1  -2  -7 1041.00   43.75
   1  -2  -7 1079.00   45.31
   1  -2  -6  101.10    5.45
   1  -2  -6   97.72    5.40
  -1   2   5 1321.00   54.83
  -1   2   5 1436.00   59.46
   1  -2  -5 1539.00   63.64
   1  -2  -5 1470.00   60.85
  -1   2   4 2914.00  119.40
  -1   2   4 2855.00  117.00
   1  -2  -4 2806.00  115.00
   1  -2  -4 2871.00  117.60
  -1   2   3  903.00   37.62
  -1   2   3  990.20   41.12
  -1   2   2 1244.00   51.44
  -1   2   2 1198.00   49.54
   1  -2  -2 1143.00   47.23
   1  -2  -2 1057.00   43.81
  -1   2   1 2350.00   96.32
  -1   2   1 2413.00   98.89
   1  -2  -1 2487.00  101.90
   1  -2  -1 2541.00  104.10
  -1   2   0 1258.00   52.09
  -1   2   0 1277.00   52.74
   1  -2   0 1202.00   49.78
   1  -2   0 1250.00   51.68
  -1   2  -1 2488.00  102.10
  -1   2  -1 2648.00  108.50
   1  -2   1 2503.00  102.70
   1  -2   1 2472.00  101.50
  -1   2  -2 1078.00   44.95
  -1   2  -2 1029.00   43.01
   1  -2   2 1046.00   43.67
   1  -2   2 1051.00   43.80
  -1   2  -3  948.40   39.85
  -1   2  -3  965.30   40.53
   1  -2   3  951.90   40.01
   1  -2   3  960.30   40.29
  -1   2  -4 2334.00   96.28
  -1   2  -4 2409.00   99.32
   1  -2   4 2389.00   98.52
   1  -2   4 2347.00   96.83
  -1   2  -5 1403.00   58.66
  -1   2  -5 1344.00   56.29
   1  -2   5 1450.00   60.58
   1  -2   5 1371.00   57.32
  -1   2  -6   83.46    5.42
  -1   2  -6   88.61    5.61
   1  -2   6   40.04    3.53
   1  -2   6   29.16    3.19
  -1   2  -7 1018.00   43.46
  -1   2  -7 1075.00   45.68
   1  -2   7 1041.00   44.33
   1  -2   7 1024.00   43.64
  -1   2  -8  109.00    6.61
  -1   2  -8  112.10    6.85
   1  -2   8  139.70    7.91
   1  -2   8  115.90    7.00
  -1   2  -9  537.20   24.44
  -1   2  -9  511.90   23.14
   1  -2   9  475.20   21.72
   1  -2   9  471.10   21.50
  -1   2 -10  310.30   15.39
  -1   2 -10  332.70   16.01
   1  -2  10  391.80   18.46
   1  -2  10  384.30   18.18
  -1   2 -11  969.50   42.35
  -1   2 -11  935.70   40.74
   1  -2  11  899.80   39.33
   1  -2  11  960.30   41.77
  -1   2 -12  325.30   16.21
  -1   2 -12  347.10   16.99
   1  -2  12  337.20   16.64
   1  -2  12  319.80   15.91
  -1   2 -13  145.40    8.87
   1  -2  13  129.80    8.34
  -1   2 -14  225.50   12.59
   1  -2  14  205.90   11.67
  -1   2 -15  562.50   26.55
  -1   2 -15  552.90   25.98
   1  -2  15  517.10   24.54
   1  -2  15  519.30   24.59
  -1   2 -16  319.50   16.68
  -1   2 -16  329.50   17.18
   1  -2  16  285.80   15.32
   1  -2  16  276.90   14.93
  -1   2 -17  569.30   27.20
  -1   2 -17  540.20   25.96
   1  -2  17  553.50   26.44
   1  -2  17  619.80   28.99
  -1   2 -18  113.60    8.61
  -1   2 -18  116.60    8.91
  -1   2 -19  141.80   10.08
  -1   2 -19  136.30    9.66
   1  -2  19  140.50    9.81
   1  -2  19  157.00   10.48
  -1   2 -20   79.52    7.65
  -1   2 -20  100.00    8.20
   1  -2  20   89.57    7.83
   1  -2  20  106.40    8.55
  -1   2 -21  319.40   17.56
  -1   2 -21  278.00   16.61
   1  -2  21  276.40   16.14
   1  -2  21  293.50   16.33
  -1   2 -22   41.31    5.91
  -1   2 -22   36.57    5.36
   1  -2  22   50.33    6.16
   1  -2  22   38.07    5.45
  -1   2 -23   83.59    8.28
  -1   2 -23   97.40    8.62
   1  -2  23   81.88    7.95
   1  -2  23   90.74    8.40
  -1   2 -24   48.34    6.11
  -1   2 -24   57.04    6.96
   1  -2  24   43.33    5.78
  -1   2 -25   52.86    6.83
  -1   2 -25   49.46    6.70
   1  -2  25   52.58    6.67
  -1   2 -26   38.98    6.22
  -1   2 -26   41.62    5.99
   1  -2  26   37.85    5.60
   1  -2  26   45.18    6.39
  -1   1  26   14.07    4.19
   1  -1 -26   11.09    3.87
   1  -1 -26    5.74    3.27
  -1   1  25   37.62    5.80
  -1   1  25   30.55    5.14
   1  -1 -25   28.18    4.97
   1  -1 -25   37.04    5.61
  -1   1  24   62.81    6.86
  -1   1  24   59.17    7.10
   1  -1 -24   56.79    6.73
   1  -1 -24   66.51    7.04
  -1   1  23   28.77    4.96
  -1   1  23   32.51    4.88
   1  -1 -23   38.22    5.32
   1  -1 -23   32.14    4.82
  -1   1  22  830.60   38.68
  -1   1  22  786.00   36.54
   1  -1 -22  746.20   35.06
   1  -1 -22  779.50   36.29
  -1   1  21    4.84    2.75
  -1   1  21    5.33    2.95
   1  -1 -21    9.87    3.20
   1  -1 -21    4.22    2.71
  -1   1  20   13.28    3.56
  -1   1  20    6.74    2.85
   1  -1 -20   12.55    3.38
   1  -1 -20   11.17    3.33
  -1   1  19   41.03    5.07
  -1   1  19   33.32    4.63
   1  -1 -19   43.91    5.08
   1  -1 -19   28.28    4.24
  -1   1  18   37.98    4.81
  -1   1  18   35.75    4.49
   1  -1 -18   39.74    4.78
   1  -1 -18   26.51    4.03
  -1   1  17   51.07    5.47
  -1   1  17   64.84    5.81
   1  -1 -17   55.76    5.28
   1  -1 -17   49.99    5.18
  -1   1  16 2610.00  109.30
  -1   1  15   48.46    5.03
   1  -1 -15   39.47    4.42
  -1   1  14   42.12    4.60
  -1   1  14   43.57    4.31
   1  -1 -14   43.98    4.32
   1  -1 -14   40.78    4.32
  -1   1  13  318.90   15.93
  -1   1  13  331.30   16.11
  -1   1  12   20.60    3.09
  -1   1  12   14.11    2.61
   1  -1 -12   13.99    2.52
   1  -1 -12   17.77    2.81
  -1   1  11  171.90    9.42
  -1   1  11  168.10    9.11
   1  -1 -11  156.30    8.58
   1  -1 -11  150.10    8.46
  -1   1  10 1694.00   71.08
  -1   1  10 1781.00   74.44
   1  -1 -10 1842.00   76.93
   1  -1 -10 1929.00   80.55
  -1   1   9  259.20   12.53
  -1   1   9  234.90   11.48
   1  -1  -9  217.70   10.82
   1  -1  -9  230.40   11.30
  -1   1   8  480.30   21.31
  -1   1   8  465.70   20.65
   1  -1  -8  477.40   21.14
   1  -1  -8  415.50   18.62
  -1   1   7   63.44    4.35
  -1   1   7   67.36    4.34
   1  -1  -7   64.64    4.39
   1  -1  -7   61.51    4.10
  -1   1   6  101.50    5.67
  -1   1   6  122.70    6.39
   1  -1  -6  105.40    5.75
   1  -1  -6   96.14    5.32
  -1   1   5   66.76    4.10
  -1   1   5   72.82    4.23
   1  -1  -5   55.95    3.58
   1  -1  -5   66.43    3.98
   1  -1  -4 4313.00  176.10
   1  -1  -4 4215.00  172.20
   1  -1  -3  498.00   21.06
   1  -1  -3  433.30   18.48
  -1   1   2 1753.00   71.93
  -1   1   2 1787.00   73.30
   1  -1  -2 1739.00   71.33
   1  -1  -2 1731.00   71.01
  -1   1   1  282.80   12.17
  -1   1   1  282.90   12.11
   1  -1  -1  284.70   12.18
   1  -1  -1  270.50   11.66
  -1   1   0  276.70   11.88
  -1   1   0  267.90   11.52
   1  -1   0  254.30   10.97
   1  -1   0  294.90   12.65
  -1   1  -1  276.60   11.95
  -1   1  -1  262.30   11.35
   1  -1   1  269.90   11.63
   1  -1   1  262.90   11.39
  -1   1  -2 1762.00   72.40
  -1   1  -2 1914.00   78.53
   1  -1   2 1843.00   75.62
   1  -1   2 1730.00   71.10
  -1   1  -3  493.10   21.01
  -1   1  -3  481.80   20.56
   1  -1   3  472.90   20.18
   1  -1   3  480.60   20.52
  -1   1  -4 4218.00  172.50
  -1   1  -4 4260.00  174.20
   1  -1   4 4411.00  180.30
   1  -1   4 4570.00  186.80
  -1   1  -5   57.94    3.82
  -1   1  -5   63.33    4.08
   1  -1   5   62.92    4.05
   1  -1   5   58.75    3.91
  -1   1  -6  112.60    6.25
  -1   1  -6  109.80    6.11
   1  -1   6  106.60    5.98
   1  -1   6  101.90    5.80
  -1   1  -7   62.84    4.44
  -1   1  -7   57.73    4.28
   1  -1   7   55.61    4.08
   1  -1   7   59.29    4.24
  -1   1  -8  429.60   19.54
  -1   1  -8  439.50   19.76
   1  -1   8  391.60   18.39
   1  -1   8  434.80   19.55
  -1   1  -9  250.30   12.43
  -1   1  -9  237.30   11.70
   1  -1   9  243.20   11.99
   1  -1   9  234.90   11.74
  -1   1 -10 1726.00   72.57
  -1   1 -10 1678.00   70.38
   1  -1  10 1763.00   73.89
   1  -1  10 1788.00   75.07
  -1   1 -11  149.40    8.59
  -1   1 -11  162.00    8.91
   1  -1  11  169.20    9.30
   1  -1  11  161.60    9.15
  -1   1 -12   15.50    2.94
  -1   1 -12   19.75    2.96
   1  -1  12   16.48    2.94
   1  -1  12   18.58    3.12
  -1   1 -13  275.60   14.10
  -1   1 -13  275.60   13.95
   1  -1  13  289.50   14.60
   1  -1  13  265.40   14.11
  -1   1 -14   42.95    4.59
  -1   1 -14   52.34    4.91
   1  -1  14   44.55    4.64
   1  -1  14   36.28    4.47
  -1   1 -16 2487.00  104.70
   1  -1  16 2686.00  112.60
   1  -1  16 2427.00  102.20
  -1   1 -17   56.13    5.70
  -1   1 -17   56.77    5.59
   1  -1  17   56.16    5.58
   1  -1  17   45.32    5.09
  -1   1 -18   37.17    4.80
  -1   1 -18   23.24    4.06
   1  -1  18   33.86    4.58
   1  -1  18   33.67    4.57
  -1   1 -19   36.93    5.12
  -1   1 -19   41.75    5.08
   1  -1  19   38.95    5.01
   1  -1  19   37.10    4.75
  -1   1 -20    2.72    3.06
  -1   1 -20    4.05    2.57
   1  -1  20    8.14    3.02
   1  -1  20   11.37    3.40
  -1   1 -21    8.78    3.19
  -1   1 -21    4.89    3.25
   1  -1  21    5.55    3.15
   1  -1  21    9.12    3.02
  -1   1 -22  777.00   36.45
  -1   1 -22  833.10   38.64
   1  -1  22  835.90   38.75
   1  -1  22  828.40   38.29
  -1   1 -23   39.88    5.68
  -1   1 -23   35.61    5.20
   1  -1  23   36.06    5.22
   1  -1  23   39.30    5.55
  -1   1 -24   61.78    6.76
  -1   1 -24   62.68    6.89
   1  -1  24   58.39    6.73
   1  -1  24   81.57    7.77
  -1   1 -25   35.50    5.58
  -1   1 -25   36.53    5.37
   1  -1  25   31.39    4.98
   1  -1  25   19.62    4.78
   1  -1  26   11.28    3.90
  -1   0  26    3.19    2.97
  -1   0  26    8.65    3.60
   1   0 -26   -1.46    2.66
   1   0 -26    5.32    3.15
  -1   0  25  199.10   13.22
   1   0 -25  140.40   11.30
   1   0 -25  180.50   12.65
  -1   0  24   -2.33    2.89
  -1   0  24   -1.50    2.55
   1   0 -24    2.11    2.61
   1   0 -24    4.68    2.76
  -1   0  23  183.50   12.68
  -1   0  23  194.50   12.74
   1   0 -23  202.40   12.95
   1   0 -23  212.40   13.42
  -1   0  22    1.14    2.71
  -1   0  22   -0.03    2.72
   1   0 -22   -3.40    2.32
   1   0 -22    2.11    2.73
  -1   0  21  387.80   20.54
  -1   0  21  373.30   19.65
   1   0 -21  261.80   15.34
   1   0 -21  310.70   17.08
  -1   0  20   -2.52    2.34
  -1   0  20    0.96    2.38
   1   0 -20   -0.98    2.54
   1   0 -20    2.47    2.60
   1   0 -19  224.30   13.36
   1   0 -19  195.30   11.92
  -1   0  18   -1.00    2.30
  -1   0  18   -0.92    2.26
   1   0 -18    3.70    2.72
   1   0 -18   -0.86    2.20
  -1   0  17  503.50   24.50
  -1   0  17  477.30   22.91
   1   0 -17  413.20   20.38
   1   0 -17  446.30   21.93
  -1   0  16    2.64    2.16
  -1   0  16    1.12    2.35
   1   0 -16   -5.16    1.82
  -1   0  15 1909.00   80.78
   1   0 -15 1916.00   82.19
  -1   0  14   -0.11    2.07
   1   0 -14   -2.54    1.82
  -1   0  13 1427.00   61.23
  -1   0  13 1380.00   58.99
   1   0 -13 1423.00   60.64
   1   0 -13 1470.00   62.79
  -1   0  12   -0.71    1.78
  -1   0  12    1.36    2.02
   1   0 -12    1.38    1.76
   1   0 -12    0.60    1.80
  -1   0  11 2149.00   90.03
  -1   0  11 2260.00   94.31
   1   0 -11 2504.00  104.40
   1   0 -11 2611.00  108.50
  -1   0  10   -1.20    1.77
  -1   0  10    2.92    1.76
   1   0 -10   -1.91    1.63
   1   0 -10   -1.79    1.84
  -1   0   9  521.00   23.33
  -1   0   9  493.20   22.33
   1   0  -9  719.40   31.47
   1   0  -9  728.70   31.69
  -1   0   8    0.71    1.91
  -1   0   8    0.81    1.62
   1   0  -8    0.88    1.76
   1   0  -8    0.90    1.88
  -1   0   7  279.70   13.22
  -1   0   7  283.80   13.29
   1   0  -7  269.00   12.76
   1   0  -7  247.90   11.91
  -1   0   6    1.54    1.52
  -1   0   6    1.39    1.71
   1   0  -6    0.49    1.70
   1   0  -6    0.82    1.91
  -1   0   5  152.40    7.69
  -1   0   5  156.80    7.72
   1   0  -5  248.00   11.49
   1   0  -5  245.60   11.38
  -1   0   4    0.69    1.61
  -1   0   4    1.92    1.41
   1   0  -4    0.60    1.44
   1   0  -4    1.67    1.46
  -1   0   3 1462.00   60.30
  -1   0   3 1535.00   63.30
   1   0  -3 1518.00   62.62
   1   0  -3 1499.00   61.78
  -1   0   2    1.33    1.05
  -1   0   2    0.86    0.89
   1   0  -2    0.15    0.88
   1   0  -2    0.12    0.88
  -1   0   1 5613.00  228.60
  -1   0   1 5442.00  221.60
   1   0  -1 6010.00  244.70
   1   0  -1 6018.00  245.00
  -1   0   0    0.69    0.54
  -1   0   0   -0.14    0.54
   1   0   0    0.67    0.53
   1   0   0   -0.03    0.55
  -1   0  -1 5414.00  220.30
  -1   0  -1 5820.00  236.80
   1   0   1 5882.00  239.30
   1   0   1 5987.00  243.60
  -1   0  -2    0.02    0.67
  -1   0  -2   -0.10    0.68
   1   0   2    0.50    0.73
   1   0   2    0.52    0.69
  -1   0  -3 1525.00   62.58
  -1   0  -3 1459.00   59.88
   1   0   3 1513.00   62.04
   1   0   3 1449.00   59.46
  -1   0  -4   -1.10    1.15
  -1   0  -4   -1.18    1.18
   1   0   4    1.37    1.20
   1   0   4    1.49    1.26
  -1   0  -5  230.30   10.43
  -1   0  -5  232.00   10.44
   1   0   5  144.90    6.97
   1   0   5  161.40    7.69
  -1   0  -6    1.86    1.64
  -1   0  -6   -0.37    1.53
   1   0   6    1.52    1.43
   1   0   6   -1.37    1.33
  -1   0  -7  242.80   11.43
  -1   0  -7  241.50   11.29
   1   0   7  255.70   11.87
   1   0   7  282.20   12.89
  -1   0  -8   -0.08    1.51
  -1   0  -8    2.39    1.84
   1   0   8    1.13    1.52
   1   0   8    0.34    1.54
  -1   0  -9  681.50   29.46
  -1   0  -9  749.90   32.41
   1   0   9  505.00   22.40
   1   0   9  524.40   23.10
  -1   0 -10    0.80    1.82
  -1   0 -10   -1.47    1.53
   1   0  10    3.81    1.91
   1   0  10    1.75    1.58
  -1   0 -11 2360.00   98.20
  -1   0 -11 2328.00   96.70
   1   0  11 2561.00  106.20
   1   0  11 2404.00  100.00
  -1   0 -12    0.56    1.65
  -1   0 -12    0.28    1.98
   1   0  12   -0.51    2.13
   1   0  12   -0.17    1.79
  -1   0 -13 1503.00   63.78
  -1   0 -13 1436.00   60.92
   1   0  13 1419.00   60.48
   1   0  13 1551.00   65.61
  -1   0 -14    4.97    2.54
  -1   0 -14    0.31    2.22
  -1   0 -15 1884.00   79.82
   1   0  15 1956.00   82.76
   1   0  15 1977.00   83.34
  -1   0 -16    1.66    2.49
  -1   0 -17  443.30   21.57
  -1   0 -17  458.60   22.90
   1   0  17  466.20   22.37
  -1   0 -18   -1.43    2.32
  -1   0 -18    1.33    2.22
   1   0  18   -0.22    2.34
   1   0  18    0.32    2.46
  -1   0 -19  199.80   11.72
  -1   0 -19  240.90   13.66
   1   0  19  215.50   12.63
   1   0  19  217.60   12.72
  -1   0 -20    0.58    2.71
  -1   0 -20    2.36    2.62
   1   0  20   -3.17    2.17
   1   0  20   -0.22    2.47
  -1   0 -21  298.40   16.52
  -1   0 -21  276.70   15.62
   1   0  21  379.30   19.69
   1   0  21  364.50   19.17
  -1   0 -22   -2.39    2.43
  -1   0 -22   -1.12    2.51
   1   0  22   -0.46    2.58
   1   0  22   -4.97    2.46
  -1   0 -23  233.60   14.48
  -1   0 -23  223.80   13.71
   1   0  23  202.50   12.94
   1   0  23  211.10   13.43
  -1   0 -24    0.76    3.05
  -1   0 -24    2.30    2.78
   1   0  24   -0.92    2.71
   1   0  24   -2.42    2.46
  -1   0 -25  160.50   11.53
  -1   0 -25  168.80   12.06
   1   0  25  191.00   13.11
   1   0  25  195.40   13.00
  -1   0 -26    0.88    2.85
  -1   0 -26    3.55    2.91
   1   0  26    0.57    3.16
   1   0  26    0.70    2.81
  -1  -1  26   11.84    3.74
  -1  -1  26   11.63    3.83
   1   1 -26   12.00    3.97
   1   1 -26   10.27    3.72
  -1  -1  25   38.31    5.49
  -1  -1  25   24.83    5.14
   1   1 -25   31.86    5.40
   1   1 -25   36.89    5.66
  -1  -1  24   89.67    8.51
   1   1 -24   53.84    7.32
   1   1 -24   69.43    7.12
  -1  -1  23   41.49    5.92
  -1  -1  23   30.95    5.10
   1   1 -23   20.55    4.53
   1   1 -23   28.50    4.75
  -1  -1  22  716.60   34.31
  -1  -1  22  782.90   36.67
   1   1 -22  732.90   34.59
   1   1 -22  810.50   37.94
  -1  -1  21    5.98    3.08
  -1  -1  21    5.07    3.09
   1   1 -21    5.28    3.30
   1   1 -21    2.81    2.66
  -1  -1  20   12.62    3.56
  -1  -1  20    5.04    2.78
   1   1 -20    7.74    3.29
   1   1 -20    9.76    3.05
  -1  -1  19   37.84    5.18
  -1  -1  19   41.08    5.17
   1   1 -19   47.31    5.43
   1   1 -19   29.93    4.70
  -1  -1  18   39.18    4.91
  -1  -1  18   37.46    5.03
   1   1 -18   26.98    4.31
   1   1 -18   29.62    4.64
  -1  -1  17   44.09    5.26
  -1  -1  17   54.63    5.63
   1   1 -17   42.47    5.40
  -1  -1  16 2503.00  105.60
  -1  -1  16 2667.00  112.10
   1   1 -16 2613.00  109.90
   1   1 -16 2553.00  107.60
  -1  -1  15   43.49    4.98
  -1  -1  15   51.53    5.32
   1   1 -15   46.49    5.10
   1   1 -15   43.73    4.72
  -1  -1  14   45.53    4.81
   1   1 -14   46.85    5.15
  -1  -1  13  287.20   14.91
   1   1 -13  276.80   14.25
  -1  -1  12   21.82    3.51
  -1  -1  12   18.40    3.04
   1   1 -12   15.54    2.89
   1   1 -12   19.14    3.11
  -1  -1  11  163.70    9.26
  -1  -1  11  142.60    8.60
   1   1 -11  181.80   10.27
   1   1 -11  152.60    8.77
  -1  -1  10 1811.00   76.26
  -1  -1  10 1692.00   71.24
   1   1 -10 1851.00   77.89
   1   1 -10 1721.00   72.36
  -1  -1   9  268.90   13.40
  -1  -1   9  243.10   12.16
   1   1  -9  237.80   11.94
   1   1  -9  248.50   12.53
  -1  -1   8  454.40   20.58
  -1  -1   8  456.40   20.86
   1   1  -8  434.80   19.90
   1   1  -8  430.90   19.61
  -1  -1   7   67.68    4.90
  -1  -1   7   63.10    4.54
   1   1  -7   60.54    4.52
   1   1  -7   59.44    4.55
  -1  -1   6  115.10    6.63
  -1  -1   6  121.90    6.75
   1   1  -6  109.50    6.36
   1   1  -6  110.20    6.39
  -1  -1   5   61.62    4.17
  -1  -1   5   68.95    4.57
   1   1  -5   62.45    4.27
   1   1  -5   59.13    4.11
  -1  -1   4 4854.00  198.60
  -1  -1   4 4661.00  190.70
   1   1  -4 4733.00  193.60
   1   1  -4 4689.00  191.80
  -1  -1   3  508.50   21.86
  -1  -1   3  535.10   22.86
   1   1  -3  558.60   23.85
   1   1  -3  514.10   22.06
  -1  -1   2 1916.00   78.71
  -1  -1   2 1863.00   76.59
   1   1  -2 1935.00   79.54
   1   1  -2 1884.00   77.42
  -1  -1   1  296.70   12.77
  -1  -1   1  299.70   12.88
   1   1  -1  317.80   13.65
   1   1  -1  315.30   13.52
  -1  -1   0  419.60   17.54
  -1  -1   0  366.50   15.36
   1   1   0  364.30   15.27
   1   1   0  380.30   15.96
  -1  -1  -1  325.10   13.50
  -1  -1  -1  360.10   14.90
  -1  -1  -2  802.10   32.78
   1   1   2 1900.00   77.49
  -1  -1  -3  522.90   21.52
  -1  -1  -3  540.20   22.20
   1   1   3  479.70   19.73
   1   1   3  464.30   19.11
  -1  -1  -4 4573.00  186.30
  -1  -1  -4 5262.00  214.30
   1   1   4 4041.00  164.60
  -1  -1  -5   68.13    3.58
  -1  -1  -5   72.04    3.85
   1   1   5   59.82    3.17
   1   1   5   58.55    3.12
  -1  -1  -6  103.60    5.24
  -1  -1  -6  112.70    5.60
   1   1   6  100.20    5.07
   1   1   6  106.50    5.30
  -1  -1  -7   70.60    4.16
  -1  -1  -7   60.94    3.74
   1   1   7   63.59    3.84
   1   1   7   61.42    3.71
  -1  -1  -8  442.20   19.31
  -1  -1  -8  454.30   19.74
   1   1   8  437.40   19.14
   1   1   8  467.90   20.30
  -1  -1  -9  245.70   11.58
  -1  -1  -9  227.10   10.74
   1   1   9  239.20   11.21
   1   1   9  226.10   10.79
  -1  -1 -10 1825.00   75.82
  -1  -1 -10 1793.00   74.67
   1   1  10 1783.00   74.23
   1   1  10 1789.00   74.32
  -1  -1 -11  168.40    8.95
  -1  -1 -11  153.40    8.15
  -1  -1 -12   12.75    2.48
  -1  -1 -12   14.97    2.42
   1   1  12   18.28    2.63
   1   1  12   20.97    2.88
  -1  -1 -13  283.20   14.00
  -1  -1 -13  280.30   13.73
   1   1  13  298.80   14.38
   1   1  13  276.40   13.71
  -1  -1 -14   44.23    4.46
   1   1  14   43.71    4.20
   1   1  14   46.70    4.29
  -1  -1 -15   60.55    5.16
  -1  -1 -15   48.30    4.44
   1   1  15   53.16    4.83
   1   1  15   46.23    4.62
  -1  -1 -16 2531.00  105.90
  -1  -1 -16 2440.00  102.10
   1   1  16 2490.00  104.10
   1   1  16 2530.00  106.00
  -1  -1 -17   49.08    5.02
  -1  -1 -17   52.35    4.97
   1   1  17   49.74    5.05
   1   1  18   33.74    4.30
  -1  -1 -19   37.76    4.83
  -1  -1 -19   40.53    4.65
   1   1  19   36.56    4.62
   1   1  19   37.93    4.71
  -1  -1 -20   11.42    3.40
  -1  -1 -20    9.23    3.01
   1   1  20    5.23    2.74
   1   1  20    6.80    3.03
  -1  -1 -21    6.16    2.71
  -1  -1 -21   11.05    3.10
   1   1  21    1.81    2.35
   1   1  21    6.15    2.71
  -1  -1 -22  748.00   34.82
  -1  -1 -22  812.50   37.37
   1   1  22  776.00   35.79
   1   1  22  781.40   36.12
  -1  -1 -23   31.64    4.75
  -1  -1 -23   36.08    5.01
   1   1  23   38.74    5.24
   1   1  23   33.06    4.89
  -1  -1 -24   57.92    6.61
  -1  -1 -24   73.33    7.22
   1   1  24   82.07    7.57
   1   1  24   58.29    6.43
  -1  -1 -25   21.43    4.38
  -1  -1 -25   20.09    4.32
   1   1  25   23.12    4.43
   1   1  25   26.49    4.60
  -1  -1 -26   15.82    3.93
  -1  -1 -26   17.22    3.94
  -1  -2  26   42.66    6.03
  -1  -2  26   51.41    6.49
   1   2 -26   43.05    6.03
   1   2 -26   30.60    5.44
  -1  -2  25   42.99    6.21
  -1  -2  25   39.21    5.68
   1   2 -25   63.58    7.20
   1   2 -25   52.25    6.70
  -1  -2  24   45.12    6.08
  -1  -2  24   37.70    5.71
   1   2 -24   62.53    6.89
   1   2 -24   46.37    6.20
  -1  -2  23   94.46    8.61
   1   2 -23   86.21    8.12
  -1  -2  22   40.59    5.62
  -1  -2  22   42.47    5.83
   1   2 -22   48.67    6.03
   1   2 -22   39.20    5.76
  -1  -2  21  315.20   17.74
  -1  -2  21  321.70   17.81
   1   2 -21  342.10   18.40
   1   2 -21  308.60   17.44
  -1  -2  20  113.80    9.20
  -1  -2  20  106.30    8.76
   1   2 -20   82.22    7.46
   1   2 -20   90.17    8.09
  -1  -2  19  153.40   10.73
  -1  -2  19  135.60    9.83
   1   2 -19  157.10   10.54
   1   2 -19  128.30    9.71
  -1  -2  18  128.00    9.52
  -1  -2  18  101.70    8.25
  -1  -2  17  577.60   27.43
  -1  -2  17  602.80   28.79
   1   2 -17  628.50   29.46
   1   2 -17  571.60   27.44
  -1  -2  16  274.10   15.02
  -1  -2  16  254.70   14.22
   1   2 -16  300.10   15.89
   1   2 -16  285.10   15.52
  -1  -2  15  549.80   26.19
  -1  -2  15  600.60   28.17
   1   2 -15  547.60   25.88
   1   2 -15  564.70   27.00
  -1  -2  14  237.50   13.04
  -1  -2  14  227.70   12.88
   1   2 -14  263.10   14.03
   1   2 -14  253.20   13.89
  -1  -2  13  126.20    8.27
   1   2 -13  127.30    8.44
  -1  -2  12  354.90   17.64
   1   2 -12  349.30   17.23
  -1  -2  11  904.80   39.80
  -1  -2  11  952.40   41.58
   1   2 -11  976.80   42.56
   1   2 -11 1005.00   43.89
  -1  -2  10  391.70   18.73
  -1  -2  10  399.10   18.91
   1   2 -10  351.60   16.97
   1   2 -10  371.00   17.92
  -1  -2   9  492.00   22.70
  -1  -2   9  498.00   22.79
   1   2  -9  525.90   23.85
   1   2  -9  532.00   24.27
  -1  -2   8  137.10    8.07
  -1  -2   8  132.10    7.73
   1   2  -8  116.90    7.01
   1   2  -8  111.90    6.96
  -1  -2   7 1135.00   48.44
  -1  -2   7 1139.00   48.49
   1   2  -7 1085.00   46.20
   1   2  -7 1054.00   45.09
  -1  -2   6   32.24    3.53
  -1  -2   6   33.46    3.41
   1   2  -6   89.71    5.72
   1   2  -6   95.65    6.06
  -1  -2   5 1491.00   62.53
  -1  -2   5 1475.00   61.74
   1   2  -5 1450.00   60.70
   1   2  -5 1478.00   61.94
  -1  -2   4 2669.00  110.20
  -1  -2   4 2667.00  109.90
   1   2  -4 2579.00  106.30
   1   2  -4 2497.00  103.10
  -1  -2   3 1035.00   43.54
  -1  -2   3  977.40   41.08
   1   2  -3 1026.00   43.06
   1   2  -3  931.70   39.32
  -1  -2   2 1263.00   52.58
  -1  -2   2 1125.00   46.87
   1   2  -2 1043.00   43.56
   1   2  -2 1095.00   45.72
   1   2  -1 3065.00  125.50
   1   2  -1 2948.00  120.80
  -1  -2   0 1323.00   54.50
  -1  -2   0 1440.00   59.24
   1   2   0 1412.00   58.12
   1   2   0 1621.00   66.65
  -1  -2  -1 2751.00  112.30
  -1  -2  -1 2889.00  117.90
   1   2   1 2888.00  117.90
   1   2   1 2846.00  116.20
  -1  -2  -2 1350.00   55.23
  -1  -2  -2 1237.00   50.58
   1   2   2 1163.00   47.59
   1   2   2 1207.00   49.36
  -1  -2  -3  541.00   22.24
   1   2   3  885.80   36.29
  -1  -2  -4 1448.00   59.27
   1   2   4 2449.00  100.10
   1   2   5 1264.00   51.71
   1   2   5 1271.00   52.08
   1   2   6   34.99    2.06
   1   2   6   30.81    2.05
  -1  -2  -7 1105.00   45.67
  -1  -2  -7 1046.00   43.29
   1   2   7 1106.00   45.71
   1   2   7 1208.00   49.92
  -1  -2  -8  106.60    5.41
  -1  -2  -8  109.50    5.49
  -1  -2  -9  511.50   22.03
  -1  -2  -9  509.20   21.86
   1   2   9  578.30   24.72
   1   2   9  516.40   22.28
  -1  -2 -10  334.00   15.09
  -1  -2 -10  354.90   15.82
  -1  -2 -11  985.20   41.65
  -1  -2 -11  967.00   41.00
   1   2  11  960.40   40.58
   1   2  11  873.50   37.24
  -1  -2 -12  376.20   17.13
  -1  -2 -12  357.90   16.47
   1   2  12  326.40   15.07
   1   2  12  351.60   16.27
  -1  -2 -13  136.10    7.83
  -1  -2 -13  151.30    8.31
   1   2  13  125.40    7.06
   1   2  13  125.60    7.26
  -1  -2 -14  237.20   11.92
  -1  -2 -14  265.10   13.19
   1   2  14  220.10   11.18
   1   2  14  246.90   12.42
  -1  -2 -15  513.10   23.35
  -1  -2 -15  586.50   26.32
   1   2  15  526.10   23.79
   1   2  15  562.50   25.59
  -1  -2 -16  306.40   15.11
  -1  -2 -16  308.90   15.26
   1   2  16  275.70   13.84
   1   2  16  286.70   14.55
  -1  -2 -17  529.50   24.46
  -1  -2 -17  596.50   27.29
   1   2  17  552.00   25.34
   1   2  17  577.60   26.61
  -1  -2 -18  115.70    7.79
  -1  -2 -18  117.90    8.05
   1   2  18   92.43    6.82
   1   2  18  103.00    7.40
   1   2  19  155.40    9.76
  -1  -2 -20   70.57    6.42
  -1  -2 -20   88.88    7.19
   1   2  20  127.00    8.81
  -1  -2 -21  307.50   16.44
  -1  -2 -21  308.20   16.30
   1   2  21  327.30   17.14
   1   2  21  287.60   15.71
  -1  -2 -22   44.12    5.22
  -1  -2 -22   47.17    5.43
   1   2  22   50.35    5.60
   1   2  22   53.39    5.66
  -1  -2 -23   86.39    7.57
  -1  -2 -23  107.90    8.57
   1   2  23   89.84    7.72
   1   2  23   95.92    8.03
  -1  -2 -24   63.29    6.53
  -1  -2 -24   58.96    6.34
   1   2  24   48.17    5.81
   1   2  24   40.35    5.39
  -1  -2 -25   56.62    6.41
  -1  -2 -25   48.66    6.14
   1   2  25   37.38    5.31
   1   2  25   40.40    5.40
  -1  -2 -26   57.03    6.53
  -1  -2 -26   36.85    5.45
  -1  -3  25   60.63    6.93
  -1  -3  25   64.15    7.32
   1   3 -25   50.49    6.50
   1   3 -25   73.55    8.05
  -1  -3  24   32.59    5.55
  -1  -3  24   35.43    5.59
   1   3 -24   28.02    5.14
   1   3 -24   30.10    5.41
  -1  -3  23  104.20    9.17
  -1  -3  23   83.66    8.09
   1   3 -23  114.40    9.83
   1   3 -23   97.53    8.76
  -1  -3  22   83.16    7.95
   1   3 -22   80.97    8.51
  -1  -3  21  104.50    9.10
  -1  -3  21  115.60    9.47
   1   3 -21  105.60    8.58
   1   3 -21  127.90   10.09
  -1  -3  20  395.90   20.90
  -1  -3  20  423.60   22.14
   1   3 -20  381.30   20.12
   1   3 -20  361.60   19.65
  -1  -3  19  121.50    9.29
  -1  -3  19  135.70   10.16
   1   3 -19  140.80   10.39
  -1  -3  18  260.80   15.22
  -1  -3  18  263.40   14.92
   1   3 -18  292.30   16.12
   1   3 -18  290.90   16.38
  -1  -3  17  161.50   10.47
  -1  -3  17  151.30   10.39
   1   3 -17  218.60   12.75
   1   3 -17  192.10   12.14
  -1  -3  16  308.90   16.45
  -1  -3  16  300.00   16.31
   1   3 -16  317.10   16.79
   1   3 -16  326.30   17.47
  -1  -3  15   99.38    7.82
  -1  -3  15   94.44    7.70
   1   3 -15   72.09    6.36
   1   3 -15   79.29    6.97
  -1  -3  14  434.20   21.25
  -1  -3  14  416.30   20.75
   1   3 -14  422.50   20.79
   1   3 -14  401.30   20.08
  -1  -3  13  138.00    8.96
  -1  -3  13  127.10    8.78
   1   3 -13  165.40   10.03
   1   3 -13  171.40   10.38
  -1  -3  12  733.30   33.10
  -1  -3  12  705.60   32.21
   1   3 -12  746.10   33.67
   1   3 -12  761.00   34.38
  -1  -3  10  686.60   30.85
  -1  -3  10  688.20   31.03
   1   3 -10  776.70   34.52
   1   3 -10  757.00   33.87
  -1  -3   9  626.60   28.24
  -1  -3   9  645.60   29.09
   1   3  -9  575.00   26.12
   1   3  -9  548.10   25.18
  -1  -3   8   75.79    5.58
  -1  -3   8   61.16    5.04
   1   3  -8   88.52    6.10
   1   3  -8   82.74    6.09
  -1  -3   7  636.40   28.29
  -1  -3   7  629.00   28.08
   1   3  -7  603.50   26.92
   1   3  -7  599.80   27.00
  -1  -3   6 1969.00   82.22
  -1  -3   6 1898.00   79.44
   1   3  -6 1844.00   77.11
   1   3  -6 1887.00   79.06
  -1  -3   5 1349.00   56.84
  -1  -3   5 1315.00   55.59
   1   3  -5 1196.00   50.65
   1   3  -5 1235.00   52.38
  -1  -3   4  578.90   25.38
  -1  -3   4  599.00   26.28
   1   3  -4  786.70   33.90
   1   3  -4  762.80   33.06
  -1  -3   3  542.40   23.73
  -1  -3   3  535.40   23.49
   1   3  -3  417.80   18.76
   1   3  -3  402.30   18.22
  -1  -3   2   87.07    5.15
  -1  -3   2   93.15    5.41
   1   3  -2   88.15    5.28
   1   3  -2   83.67    5.13
  -1  -3   1  938.80   39.42
  -1  -3   1  947.90   39.76
   1   3  -1 1285.00   53.53
   1   3  -1 1156.00   48.33
  -1  -3   0 2839.00  116.40
  -1  -3   0 2916.00  119.50
   1   3   0 2930.00  120.10
   1   3   0 2748.00  112.70
  -1  -3  -1 1180.00   48.79
  -1  -3  -1 1250.00   51.67
   1   3   1  952.80   39.59
   1   3   1 1005.00   41.76
   1   3   2   95.35    4.62
   1   3   2   84.38    4.18
  -1  -3  -3  456.60   19.04
  -1  -3  -3  488.80   20.49
   1   3   3  499.60   20.77
   1   3   3  539.20   22.41
   1   3   4  598.00   24.64
   1   3   4  573.50   23.69
  -1  -3  -5 1342.00   54.92
  -1  -3  -5 1440.00   58.98
   1   3   5 1438.00   58.79
   1   3   5 1443.00   59.03
  -1  -3  -6 1970.00   80.54
  -1  -3  -6 1962.00   80.28
   1   3   6 1996.00   81.56
   1   3   6 1795.00   73.45
  -1  -3  -7  615.00   25.60
  -1  -3  -7  643.20   26.77
   1   3   7  655.80   27.21
   1   3   7  712.30   29.56
  -1  -3  -8   86.30    4.34
  -1  -3  -8   97.10    4.78
   1   3   8   74.12    3.82
   1   3   8   69.80    3.78
   1   3   9  632.00   26.92
  -1  -3 -10  745.90   31.45
  -1  -3 -10  858.20   35.98
   1   3  10  803.20   33.78
   1   3  10  689.80   29.34
  -1  -3 -11  507.00   21.97
  -1  -3 -11  473.80   20.64
   1   3  11  585.90   25.13
   1   3  11  509.00   22.21
  -1  -3 -12  726.60   31.10
  -1  -3 -12  827.40   35.22
   1   3  12  655.30   28.12
   1   3  12  736.40   31.60
  -1  -3 -13  157.00    8.18
  -1  -3 -13  156.70    8.19
   1   3  15  106.60    6.54
   1   3  15   88.38    5.94
  -1  -3 -16  359.10   16.99
  -1  -3 -16  307.60   14.99
   1   3  16  340.10   16.21
   1   3  16  343.50   16.49
  -1  -3 -17  203.90   10.92
  -1  -3 -17  195.70   10.64
  -1  -3 -18  336.60   16.58
  -1  -3 -18  302.20   15.16
   1   3  18  233.20   12.40
   1   3  18  246.50   13.08
  -1  -3 -19  144.70    9.01
  -1  -3 -19  141.80    8.89
  -1  -3 -20  367.70   18.21
  -1  -3 -20  368.70   18.39
   1   3  20  430.30   20.75
  -1  -3 -22   91.96    7.41
  -1  -3 -22  110.80    8.29
   1   3  22   79.79    6.98
   1   3  22   96.16    7.54
  -1  -3 -23  102.00    8.09
  -1  -3 -23  100.90    7.96
   1   3  23   95.34    7.67
   1   3  23   82.05    7.11
  -1  -3 -24   35.35    4.88
  -1  -3 -24   37.41    4.88
   1   3  24   33.76    4.61
   1   3  24   42.03    5.09
  -1  -3 -25   55.62    6.04
  -1  -3 -25   51.27    6.07
   1   3  25   37.02    6.01
   1   3  25   39.81    5.49
  -1  -4  25  106.90    9.69
  -1  -4  25  128.00   10.61
   1   4 -25  126.10   10.96
   1   4 -25  148.60   11.21
  -1  -4  24   15.57    4.27
  -1  -4  24   11.29    3.92
   1   4 -24   15.77    4.28
   1   4 -24    5.01    3.41
  -1  -4  23  221.10   14.35
  -1  -4  23  220.60   14.60
  -1  -4  22   15.72    4.21
  -1  -4  22   19.45    4.43
   1   4 -22   28.02    5.26
   1   4 -22   22.25    4.43
  -1  -4  21  503.10   26.90
  -1  -4  20   43.67    5.75
  -1  -4  20   36.63    5.27
   1   4 -20   56.23    6.49
   1   4 -20   50.79    6.46
   1   4 -19  111.80    8.99
   1   4 -19  110.10    9.21
  -1  -4  18   30.94    4.90
  -1  -4  18   30.35    4.85
   1   4 -18   18.76    4.20
   1   4 -18    9.22    3.26
  -1  -4  17  774.30   36.23
  -1  -4  17  815.30   37.46
   1   4 -17  809.70   37.21
   1   4 -17  790.70   36.76
  -1  -4  16   91.26    7.54
  -1  -4  16  102.50    8.33
   1   4 -16   83.24    7.24
   1   4 -16   99.42    8.11
  -1  -4  15  650.50   30.43
  -1  -4  15  610.00   29.09
   1   4 -15  643.20   30.14
   1   4 -15  606.20   28.85
  -1  -4  14   24.45    4.08
  -1  -4  14   26.44    4.16
   1   4 -14   23.40    3.98
   1   4 -14   18.96    3.55
  -1  -4  13  458.60   22.35
  -1  -4  13  458.40   22.50
   1   4 -13  413.90   20.45
   1   4 -13  439.20   21.61
  -1  -4  12  110.60    7.99
  -1  -4  12  132.00    8.70
   1   4 -12   83.50    6.83
   1   4 -12   79.31    6.42
  -1  -4  11 1490.00   63.86
  -1  -4  11 1489.00   64.13
   1   4 -11 1493.00   64.18
   1   4 -11 1516.00   65.02
  -1  -4  10   61.39    5.88
  -1  -4   9 1292.00   55.71
   1   4  -9 1333.00   57.21
  -1  -4   8  326.20   16.03
  -1  -4   8  340.30   16.80
   1   4  -8  305.80   15.41
   1   4  -8  331.00   16.28
  -1  -4   7 1081.00   46.74
  -1  -4   7 1021.00   44.18
   1   4  -7  936.30   40.94
   1   4  -7  950.30   41.29
  -1  -4   6  664.50   29.51
  -1  -4   6  651.90   29.11
   1   4  -6  626.30   28.15
   1   4  -6  661.60   29.39
  -1  -4   5 1961.00   81.97
  -1  -4   5 1921.00   80.47
   1   4  -5 1957.00   82.05
   1   4  -5 1879.00   78.64
  -1  -4   4  992.10   42.55
  -1  -4   4  980.50   41.96
   1   4  -4  992.80   42.68
   1   4  -4 1084.00   46.19
  -1  -4   3  879.30   37.75
  -1  -4   3  846.10   36.35
   1   4  -3  782.90   33.78
   1   4  -3  749.10   32.57
  -1  -4   2    6.37    2.08
  -1  -4   2    8.10    2.39
   1   4  -2   25.90    2.89
   1   4  -2   25.15    3.00
  -1  -4   1 1208.00   50.64
  -1  -4   1 1280.00   53.63
   1   4  -1 1182.00   49.58
   1   4  -1 1127.00   47.45
  -1  -4   0 1324.00   55.17
  -1  -4   0 1345.00   56.10
   1   4   0 1376.00   57.30
   1   4   0 1244.00   52.02
  -1  -4  -1 1191.00   49.59
  -1  -4  -1 1151.00   48.04
   1   4   1 1236.00   51.48
   1   4   1 1336.00   55.51
  -1  -4  -2   23.40    2.15
  -1  -4  -2   19.94    2.16
   1   4   2    7.13    1.58
   1   4   2   11.17    1.73
  -1  -4  -3  792.70   33.05
  -1  -4  -3  818.80   34.17
   1   4   3  891.60   37.10
   1   4   3  902.70   37.58
  -1  -4  -4 1114.00   45.95
  -1  -4  -4 1091.00   45.12
   1   4   4 1037.00   42.85
   1   4   4 1047.00   43.27
  -1  -4  -5 2229.00   91.17
  -1  -4  -5 2431.00   99.45
   1   4   5 2025.00   82.90
   1   4   5 1871.00   76.67
  -1  -4  -6  718.80   29.84
  -1  -4  -6  633.90   26.34
   1   4   6  710.60   29.45
   1   4   6  705.60   29.25
  -1  -4  -7  902.50   37.28
  -1  -4  -7  992.90   40.99
   1   4   7 1124.00   46.30
   1   4   7 1060.00   43.66
  -1  -4  -8  301.40   12.92
  -1  -4  -8  338.60   14.48
   1   4   8  335.60   14.42
   1   4   8  342.40   14.57
  -1  -4  -9 1345.00   55.46
  -1  -4  -9 1325.00   54.65
   1   4   9 1308.00   53.92
   1   4   9 1290.00   53.31
  -1  -4 -10   85.52    4.57
  -1  -4 -10   92.97    4.83
   1   4  10   82.43    4.39
   1   4  10   83.18    4.56
  -1  -4 -11 1540.00   63.70
  -1  -4 -11 1437.00   59.54
   1   4  11 1573.00   65.24
   1   4  11 1695.00   69.92
   1   4  12  106.20    5.86
   1   4  12  122.50    6.28
  -1  -4 -13  480.00   21.04
  -1  -4 -13  416.30   18.43
   1   4  13  465.80   20.43
   1   4  13  440.50   19.59
  -1  -4 -14   18.16    2.25
  -1  -4 -14   20.00    2.36
   1   4  14   29.51    2.91
   1   4  14   25.23    2.63
  -1  -4 -15  567.90   24.93
  -1  -4 -15  585.10   25.73
   1   4  15  656.50   28.79
   1   4  15  667.90   28.97
  -1  -4 -16   82.13    5.49
  -1  -4 -16   74.36    5.12
   1   4  16   87.79    5.82
   1   4  16  100.40    6.10
  -1  -4 -17  873.40   37.86
  -1  -4 -17  747.80   32.77
   1   4  17  722.80   31.91
   1   4  17  735.10   32.14
  -1  -4 -18   10.14    2.33
  -1  -4 -18   16.07    2.68
   1   4  18   22.52    3.06
   1   4  18   31.09    3.58
  -1  -4 -19  123.50    7.70
  -1  -4 -19  127.00    8.07
   1   4  19  113.80    7.26
   1   4  19  103.90    6.90
  -1  -4 -20   45.01    4.38
  -1  -4 -20   49.74    4.78
   1   4  20   45.94    4.39
   1   4  20   57.02    5.02
  -1  -4 -21  524.90   24.46
  -1  -4 -21  588.50   27.30
   1   4  21  522.80   24.37
   1   4  21  533.70   24.92
  -1  -4 -22   20.50    3.28
  -1  -4 -22   17.43    3.19
   1   4  22   14.15    2.91
  -1  -4 -24   14.67    3.02
   1   4  24   12.57    3.08
  -1  -5  25    1.07    3.13
  -1  -5  25    6.86    3.30
   1   5 -25    5.23    2.88
   1   5 -25    3.52    3.48
  -1  -5  24  119.80    9.95
  -1  -5  24  101.20    9.27
   1   5 -24  117.30    9.89
   1   5 -24  125.70   10.81
  -1  -5  23   13.15    4.15
  -1  -5  23    4.53    3.55
   1   5 -23   12.50    4.15
   1   5 -23    6.99    3.23
  -1  -5  22    7.02    3.39
  -1  -5  22   12.78    3.79
   1   5 -22    3.95    3.00
   1   5 -22   11.21    4.04
  -1  -5  21    6.08    3.23
  -1  -5  21    4.54    3.03
   1   5 -21    6.08    3.36
   1   5 -21    0.57    3.22
  -1  -5  19   49.86    6.00
  -1  -5  19   39.08    5.33
   1   5 -19   44.63    5.71
   1   5 -19   32.96    5.39
  -1  -5  18  519.70   25.77
  -1  -5  18  531.70   26.35
   1   5 -18  500.20   25.28
   1   5 -18  523.40   25.79
  -1  -5  17   13.81    3.77
  -1  -5  17   12.92    3.75
   1   5 -17   12.85    3.53
   1   5 -17   14.25    3.76
  -1  -5  16   30.38    4.65
  -1  -5  16   23.33    4.35
   1   5 -16   26.27    4.56
   1   5 -16   17.77    3.87
  -1  -5  15   18.45    3.88
  -1  -5  15   18.45    3.81
   1   5 -15   21.50    4.02
   1   5 -15   21.31    4.41
  -1  -5  14  697.80   32.74
  -1  -5  14  694.40   32.25
   1   5 -14  622.60   29.37
   1   5 -14  631.70   29.96
  -1  -5  13   -0.16    2.51
  -1  -5  13   -1.16    2.23
   1   5 -13    1.10    2.14
   1   5 -13    2.39    2.68
  -1  -5  12 2086.00   88.76
  -1  -5  12 2123.00   90.05
   1   5 -12 2102.00   89.15
   1   5 -12 2151.00   91.41
  -1  -5  11   17.98    3.51
  -1  -5  11   24.50    3.85
   1   5 -11   20.87    3.60
   1   5 -11   22.24    3.70
  -1  -5  10    6.99    2.75
  -1  -5  10    6.62    2.57
   1   5 -10   13.70    3.15
   1   5 -10   12.86    2.99
  -1  -5   9    1.92    2.11
   1   5  -9   -0.28    2.13
  -1  -5   7  107.90    7.18
  -1  -5   7  113.20    7.54
   1   5  -7  121.60    7.92
   1   5  -7  116.70    7.49
  -1  -5   6 4209.00  173.80
  -1  -5   6 4394.00  181.50
   1   5  -6 4377.00  180.80
   1   5  -6 4159.00  171.70
  -1  -5   5   41.71    4.28
  -1  -5   5   30.04    3.54
   1   5  -5   35.95    3.93
   1   5  -5   34.48    3.73
  -1  -5   4  123.90    7.82
  -1  -5   4  115.50    7.08
   1   5  -4  128.90    7.83
   1   5  -4  124.90    7.47
  -1  -5   3   18.05    2.94
  -1  -5   3   13.58    2.63
   1   5  -3   13.59    2.64
   1   5  -3   14.67    2.78
  -1  -5   2   60.40    4.51
  -1  -5   2   71.82    5.15
   1   5  -2   59.10    4.47
   1   5  -2   54.98    4.45
  -1  -5   1  285.30   13.61
  -1  -5   1  283.50   13.49
   1   5  -1  268.20   12.83
   1   5  -1  296.90   14.09
  -1  -5   0 5663.00  231.70
  -1  -5   0 5628.00  230.40
   1   5   0 5965.00  244.10
   1   5   0 5481.00  224.50
  -1  -5  -1  288.90   13.32
  -1  -5  -1  259.50   12.19
   1   5   1  292.40   13.54
   1   5   1  269.60   12.60
  -1  -5  -2   48.68    3.48
  -1  -5  -2   44.42    3.35
   1   5   2   67.18    4.26
   1   5   2   63.77    4.09
  -1  -5  -3   12.66    1.92
  -1  -5  -3   15.53    1.99
   1   5   3   15.15    1.91
   1   5   3   13.40    1.98
  -1  -5  -4  109.20    5.62
  -1  -5  -4  113.20    5.71
   1   5   4  119.40    6.02
   1   5   4  111.00    5.73
  -1  -5  -5   35.80    2.56
  -1  -5  -5   33.04    2.37
   1   5   5   35.72    2.59
   1   5   5   43.81    2.83
  -1  -5  -6 4862.00  198.40
  -1  -5  -6 4570.00  186.60
   1   5   6 4387.00  179.20
   1   5   6 4154.00  169.70
  -1  -5  -7  116.40    5.61
  -1  -5  -7  114.40    5.42
   1   5   7  112.80    5.43
   1   5   7  121.20    5.76
  -1  -5  -8  818.40   34.02
  -1  -5  -8  886.60   36.86
   1   5   8  775.20   32.32
   1   5   8  853.90   35.46
  -1  -5  -9    4.84    1.39
  -1  -5  -9    4.89    1.74
   1   5   9   12.44    1.47
   1   5   9   12.55    1.53
  -1  -5 -10   10.90    1.37
  -1  -5 -10   14.98    1.57
   1   5  10    7.51    1.16
   1   5  10    8.24    1.32
  -1  -5 -11   21.89    1.93
  -1  -5 -11   17.64    1.77
   1   5  11   18.73    1.76
   1   5  11   17.40    1.85
  -1  -5 -12 2258.00   92.94
  -1  -5 -12 2171.00   89.39
   1   5  12 2251.00   92.55
   1   5  12 2203.00   90.83
  -1  -5 -13    2.03    1.19
  -1  -5 -13    2.19    1.17
   1   5  13    0.40    4.02
   1   5  13    3.72    1.21
  -1  -5 -14  605.70   26.07
  -1  -5 -14  705.90   30.14
   1   5  14  654.20   28.19
   1   5  14  674.10   28.79
  -1  -5 -15   20.54    2.31
  -1  -5 -15   19.07    2.31
   1   5  15   24.11    2.59
   1   5  15   26.38    2.60
  -1  -5 -16   26.70    2.74
  -1  -5 -16   24.45    2.70
   1   5  16   21.18    2.58
   1   5  16   19.40    2.37
  -1  -5 -17   12.22    2.12
  -1  -5 -17   12.41    2.08
   1   5  17   12.43    2.10
   1   5  17   13.38    2.30
  -1  -5 -18  468.60   21.18
  -1  -5 -18  543.60   24.30
   1   5  18  524.50   23.70
   1   5  18  508.60   22.71
  -1  -5 -19   30.82    3.38
  -1  -5 -19   35.91    3.51
   1   5  19   36.13    3.63
   1   5  19   42.90    3.84
  -1  -5 -20  705.00   31.37
  -1  -5 -20  696.70   30.84
   1   5  20  683.40   30.32
   1   5  20  685.70   30.35
  -1  -5 -21    3.65    1.77
   1   5  21    2.05    1.60
   1   5  21    2.28    1.80
   1   5  22   12.46    2.52
   1   5  22    7.12    2.25
   1   5  23   10.24    2.66
  -1  -6  24   15.06    4.25
  -1  -6  24   17.95    4.29
   1   6 -24   22.91    5.01
   1   6 -24   22.40    4.55
  -1  -6  23  172.00   12.49
  -1  -6  23  147.90   11.52
   1   6 -23  178.40   13.26
   1   6 -23  216.30   13.96
  -1  -6  22   15.25    4.24
  -1  -6  22   14.55    4.11
   1   6 -22   23.57    5.11
   1   6 -22   25.68    4.77
  -1  -6  21  419.30   22.39
  -1  -6  21  390.60   21.15
   1   6 -21  451.70   23.39
  -1  -6  20   38.73    5.63
  -1  -6  20   49.27    6.33
   1   6 -20   55.64    6.41
   1   6 -20   66.84    7.35
  -1  -6  19  220.80   13.84
   1   6 -19  215.70   14.10
  -1  -6  18   46.05    6.22
  -1  -6  18   50.71    6.01
   1   6 -18   54.91    6.59
   1   6 -18   48.89    6.02
  -1  -6  17  325.50   17.80
  -1  -6  17  331.30   17.89
   1   6 -17  300.10   16.95
   1   6 -17  286.10   16.08
  -1  -6  16    1.32    2.59
  -1  -6  16    7.12    3.35
   1   6 -16   -5.03    2.74
   1   6 -16   -0.97    2.45
  -1  -6  15  452.90   22.95
  -1  -6  15  447.30   22.49
   1   6 -15  451.30   22.91
   1   6 -15  485.00   24.02
  -1  -6  14  125.10    9.18
  -1  -6  14  132.40    9.59
   1   6 -14  125.80    9.04
   1   6 -14  129.70    9.61
  -1  -6  13  226.20   13.09
  -1  -6  13  241.80   13.76
   1   6 -13  218.30   12.83
   1   6 -13  234.50   13.82
  -1  -6  12   78.62    6.95
  -1  -6  12   82.43    7.02
   1   6 -12   83.62    7.23
   1   6 -12   77.90    6.74
  -1  -6  11 1165.00   51.25
   1   6 -11 1158.00   51.16
   1   6 -11 1141.00   50.25
  -1  -6  10   92.31    7.86
  -1  -6  10  101.40    7.58
   1   6 -10  120.40    8.32
   1   6 -10  128.90    8.74
  -1  -6   9  761.30   34.41
  -1  -6   9  765.70   34.64
   1   6  -9  730.50   33.22
   1   6  -9  689.40   31.79
  -1  -6   8  215.80   11.88
  -1  -6   8  222.30   12.32
   1   6  -8  240.20   13.00
   1   6  -8  231.50   12.86
  -1  -6   7 1436.00   61.56
   1   6  -7 1498.00   64.32
  -1  -6   6  218.00   11.81
   1   6  -6  218.40   11.80
  -1  -6   5 1159.00   49.94
  -1  -6   5 1171.00   50.44
   1   6  -5 1200.00   51.85
   1   6  -5 1140.00   49.17
  -1  -6   4   54.80    4.75
  -1  -6   4   58.32    4.95
   1   6  -4   69.05    5.33
   1   6  -4   70.86    5.51
  -1  -6   3  999.90   43.18
  -1  -6   3  987.90   42.69
   1   6  -3  942.10   40.98
   1   6  -3  910.20   39.57
  -1  -6   2  621.50   27.63
  -1  -6   2  672.40   29.74
   1   6  -2  640.20   28.53
   1   6  -2  618.40   27.53
  -1  -6   1 2239.00   93.16
  -1  -6   1 2180.00   90.83
   1   6  -1 2353.00   97.83
   1   6  -1 2260.00   94.18
  -1  -6   0   23.63    2.97
  -1  -6   0   18.19    2.72
   1   6   0   24.20    3.02
   1   6   0   19.84    2.69
  -1  -6  -1 2277.00   94.32
  -1  -6  -1 2177.00   90.38
   1   6   1 2383.00   98.84
   1   6   1 2280.00   94.57
  -1  -6  -2  665.20   28.73
  -1  -6  -2  644.60   27.98
   1   6   2  630.00   27.39
   1   6   2  564.20   24.77
  -1  -6  -3 1020.00   43.06
  -1  -6  -3  977.40   41.22
   1   6   3 1075.00   45.61
   1   6   3  961.50   40.72
  -1  -6  -4   76.93    4.54
  -1  -6  -4   74.98    4.56
   1   6   4   60.70    3.97
   1   6   4   65.57    4.14
  -1  -6  -5 1150.00   47.89
  -1  -6  -5 1140.00   47.67
  -1  -6  -6  222.40   10.13
  -1  -6  -6  222.30   10.30
   1   6   6  218.90   10.17
   1   6   6  208.50    9.72
  -1  -6  -7 1452.00   60.11
  -1  -6  -7 1512.00   62.47
   1   6   7 1487.00   61.52
   1   6   7 1485.00   61.46
   1   6   8  213.80    9.71
   1   6   8  245.60   11.03
  -1  -6  -9  726.90   30.47
  -1  -6  -9  707.50   29.75
   1   6   9  799.20   33.41
   1   6   9  698.80   29.38
  -1  -6 -10  135.30    6.49
  -1  -6 -10  131.80    6.29
   1   6  10  100.70    5.05
   1   6  10  104.80    5.34
  -1  -6 -11 1087.00   45.12
  -1  -6 -11 1077.00   44.78
   1   6  11 1103.00   45.75
   1   6  11 1120.00   46.58
  -1  -6 -12   84.83    4.49
  -1  -6 -12   84.37    4.51
   1   6  12   81.10    4.28
   1   6  12   82.40    4.52
  -1  -6 -13  203.30    9.45
  -1  -6 -13  223.40   10.20
   1   6  13  234.80   10.80
   1   6  13  223.60   10.13
   1   6  14  119.30    6.01
   1   6  14  118.10    6.20
  -1  -6 -15  492.60   21.33
  -1  -6 -15  481.00   20.93
   1   6  15  413.80   18.30
   1   6  15  438.40   19.11
  -1  -6 -16    2.23    1.25
  -1  -6 -16    1.90    1.24
   1   6  16   -0.64    1.10
   1   6  16    0.34    1.14
  -1  -6 -17  274.20   12.78
  -1  -6 -17  304.10   14.09
   1   6  17  343.10   15.51
   1   6  17  293.90   13.72
  -1  -6 -18   51.16    3.80
  -1  -6 -18   47.64    3.72
   1   6  18   52.35    3.97
   1   6  18   45.72    3.55
  -1  -6 -19  197.00    9.93
  -1  -6 -19  227.00   11.46
   1   6  19  185.70    9.48
   1   6  19  179.60    9.24
   1   6  20   56.08    4.23
   1   6  20   53.95    4.12
  -1  -6 -22   12.48    2.47
   1   7 -23   72.47    8.20
   1   7 -23   61.92    7.00
  -1  -7  22   48.82    6.24
  -1  -7  22   51.80    6.46
   1   7 -22   58.55    7.35
  -1  -7  21   79.86    7.98
  -1  -7  21   73.03    7.57
   1   7 -21   51.80    6.44
   1   7 -21   54.19    6.91
  -1  -7  20  444.20   24.76
   1   7 -20  502.70   25.55
   1   7 -20  499.30   25.81
  -1  -7  19  166.10   11.95
  -1  -7  19  186.30   12.58
   1   7 -19  187.20   12.37
   1   7 -19  187.00   12.92
  -1  -7  18  177.10   12.29
  -1  -7  18  205.50   13.33
   1   7 -18  175.70   12.47
   1   7 -18  162.60   11.53
  -1  -7  17  139.10   10.09
   1   7 -17  130.70    9.88
  -1  -7  16  182.30   11.87
  -1  -7  16  193.50   12.46
   1   7 -16  148.70   11.05
   1   7 -16  156.80   10.80
  -1  -7  15  100.10    8.40
  -1  -7  15  104.20    8.78
   1   7 -15   86.70    8.08
   1   7 -15  113.80    8.79
  -1  -7  14   83.47    7.65
  -1  -7  14   76.93    7.17
   1   7 -14  113.60    8.54
   1   7 -14  114.20    9.15
  -1  -7  13   70.60    6.71
  -1  -7  13   63.42    6.39
   1   7 -13   70.48    7.09
   1   7 -13   73.22    6.75
  -1  -7  12  797.60   36.61
  -1  -7  12  796.60   36.61
   1   7 -12  719.90   33.43
   1   7 -12  705.20   33.14
  -1  -7  11   58.53    5.83
  -1  -7  11   73.58    6.59
   1   7 -11   56.54    5.99
   1   7 -11   54.53    5.73
  -1  -7  10  345.20   17.89
  -1  -7  10  315.70   16.74
   1   7 -10  336.50   17.55
   1   7 -10  328.90   17.50
  -1  -7   9  299.50   15.87
  -1  -7   9  285.90   15.30
   1   7  -9  306.10   16.16
   1   7  -9  311.40   16.68
  -1  -7   8  188.40   11.18
  -1  -7   8  177.90   10.59
   1   7  -8  161.40   10.17
   1   7  -8  148.00    9.49
  -1  -7   7  605.10   28.01
  -1  -7   7  589.60   27.44
   1   7  -7  569.90   26.88
   1   7  -7  560.80   26.26
  -1  -7   6 1941.00   82.17
  -1  -7   6 1935.00   81.98
   1   7  -6 2034.00   86.01
   1   7  -6 2123.00   89.83
  -1  -7   4  211.00   11.51
   1   7  -4  147.80    8.83
  -1  -7   3  830.90   36.61
  -1  -7   3  770.30   34.17
   1   7  -3  782.90   34.71
   1   7  -3  807.60   35.80
  -1  -7   2  515.50   23.70
  -1  -7   2  522.30   23.95
   1   7  -2  475.80   22.16
   1   7  -2  445.60   20.83
  -1  -7   1  204.40   10.88
  -1  -7   1  221.10   11.50
   1   7  -1  170.70    9.46
   1   7  -1  168.00    9.41
  -1  -7   0 2176.00   90.77
  -1  -7   0 2192.00   91.54
   1   7   0 2210.00   92.28
   1   7   0 2242.00   93.63
  -1  -7  -1  169.10    9.07
  -1  -7  -1  174.90    9.39
   1   7   1  195.50   10.23
   1   7   1  217.60   11.21
  -1  -7  -2  501.40   22.43
  -1  -7  -2  505.20   22.72
   1   7   2  501.70   22.56
   1   7   2  464.60   21.11
  -1  -7  -3  847.30   36.46
  -1  -7  -3  828.50   35.51
   1   7   3  752.00   32.62
   1   7   3  731.70   31.79
  -1  -7  -4  159.50    8.20
  -1  -7  -4  144.30    7.76
   1   7   4  217.00   10.66
   1   7   4  200.10    9.90
  -1  -7  -5  809.00   34.65
  -1  -7  -5  781.00   33.33
   1   7   5  735.70   31.65
   1   7   5  771.00   32.98
  -1  -7  -6 2087.00   86.45
  -1  -7  -6 2110.00   87.20
   1   7   6 2048.00   84.72
   1   7   6 1825.00   75.74
  -1  -7  -7  600.30   25.74
  -1  -7  -7  609.10   26.27
   1   7   7  610.90   26.26
   1   7   7  607.90   26.14
  -1  -7  -8  141.80    7.00
  -1  -7  -8  144.00    7.22
   1   7   8  176.10    8.48
   1   7   8  204.00    9.61
  -1  -7  -9  274.90   12.43
  -1  -7  -9  263.40   11.81
  -1  -7 -10  351.30   15.34
  -1  -7 -10  329.20   14.54
   1   7  10  314.40   13.91
   1   7  10  365.80   16.03
  -1  -7 -11   61.75    3.54
  -1  -7 -11   54.05    3.34
   1   7  11   67.36    3.89
   1   7  11   54.60    3.26
  -1  -7 -12  722.10   30.45
  -1  -7 -12  690.00   29.04
   1   7  12  760.80   31.90
   1   7  12  739.50   31.16
  -1  -7 -13   79.03    4.23
  -1  -7 -13   65.60    3.77
   1   7  13   70.96    3.90
   1   7  13   77.22    4.30
  -1  -7 -14  112.00    5.55
  -1  -7 -14  111.10    5.63
   1   7  14   84.94    4.62
   1   7  14   91.57    4.75
  -1  -7 -15  116.50    5.88
  -1  -7 -15  120.00    5.94
   1   7  15  106.80    5.34
   1   7  15  114.80    5.86
  -1  -7 -16  170.80    8.09
  -1  -7 -16  195.00    9.08
   1   7  16  211.00    9.61
   1   7  16  190.20    8.96
  -1  -7 -17  143.00    7.01
  -1  -7 -17  134.00    6.66
   1   7  17  135.30    6.78
   1   7  18  189.70    8.94
  -1  -7 -19  181.70    8.67
   1   7  21   64.48    4.34
  -1  -8  23   34.36    5.30
   1   8 -23   48.39    7.03
   1   8 -23   45.45    6.20
  -1  -8  22   45.56    6.14
  -1  -8  22   47.30    6.34
   1   8 -22   54.04    7.15
   1   8 -22   56.55    6.66
  -1  -8  21  238.40   15.23
   1   8 -21  267.90   16.05
   1   8 -21  232.70   14.83
  -1  -8  20   98.42    8.79
  -1  -8  20  115.80    9.78
   1   8 -20  144.40   11.09
   1   8 -20  124.40    9.95
  -1  -8  19   14.84    4.24
  -1  -8  19    8.00    3.50
   1   8 -19   14.80    3.83
   1   8 -19   12.79    4.15
  -1  -8  18  155.50   11.07
  -1  -8  18  161.80   11.58
   1   8 -18  147.00   10.76
   1   8 -18  151.80   11.54
  -1  -8  17  592.80   28.97
  -1  -8  17  581.60   28.64
   1   8 -17  608.40   29.60
   1   8 -17  602.20   29.81
  -1  -8  15  257.90   15.09
  -1  -8  15  270.10   15.49
   1   8 -15  245.10   14.36
   1   8 -15  259.50   15.59
  -1  -8  14   91.41    8.03
  -1  -8  14   98.69    8.42
   1   8 -14  103.30    9.08
   1   8 -14  116.20    8.80
  -1  -8  13    7.62    2.91
  -1  -8  13   13.11    3.53
   1   8 -13    5.24    3.41
   1   8 -13    4.13    2.73
  -1  -8  12  185.30   11.63
  -1  -8  12  181.90   11.66
   1   8 -12  159.30   10.44
   1   8 -12  158.00   10.88
  -1  -8  11  423.10   21.39
  -1  -8  11  425.10   21.41
   1   8 -11  433.10   22.17
   1   8 -11  443.60   22.16
  -1  -8  10  179.80   11.25
  -1  -8  10  195.10   11.71
   1   8 -10  185.50   11.69
   1   8 -10  180.70   11.22
  -1  -8   9  245.30   13.84
  -1  -8   9  269.20   14.79
   1   8  -9  181.70   11.13
   1   8  -9  201.40   12.28
  -1  -8   8  386.10   19.49
  -1  -8   8  424.10   20.96
  -1  -8   7  453.90   22.15
  -1  -8   7  476.90   23.05
   1   8  -7  480.10   23.82
   1   8  -7  525.10   25.13
  -1  -8   6  327.10   16.75
  -1  -8   6  333.40   17.03
   1   8  -6  253.60   14.05
   1   8  -6  272.20   14.59
  -1  -8   5 1409.00   60.69
  -1  -8   5 1457.00   62.69
   1   8  -5 1343.00   58.31
   1   8  -5 1360.00   58.79
  -1  -8   4  386.50   18.92
  -1  -8   4  414.20   20.13
   1   8  -4  298.20   15.38
   1   8  -4  320.20   16.38
   1   8  -2  393.70   18.94
  -1  -8   1  772.60   34.36
  -1  -8   1  786.70   34.88
   1   8  -1  760.20   33.78
   1   8  -1  807.10   35.84
  -1  -8   0  137.10    8.21
  -1  -8   0  163.50    9.31
   1   8   0  168.80    9.61
   1   8   0  163.30    9.28
  -1  -8  -1  824.60   36.09
  -1  -8  -1  801.90   35.26
   1   8   1  812.30   35.75
   1   8   1  771.50   34.02
  -1  -8  -2  406.60   19.07
  -1  -8  -2  403.60   18.80
  -1  -8  -3   79.19    5.26
  -1  -8  -3   86.00    5.76
   1   8   3   68.58    5.03
   1   8   3   70.74    5.16
  -1  -8  -4  290.50   13.89
  -1  -8  -4  323.10   15.41
   1   8   4  379.00   17.56
   1   8   4  353.50   16.67
   1   8   5 1499.00   63.29
   1   8   5 1380.00   58.18
  -1  -8  -6  297.40   14.18
  -1  -8  -6  338.80   15.56
   1   8   6  325.90   15.19
   1   8   6  365.40   16.80
   1   8   7  511.60   22.59
   1   8   7  445.50   19.93
  -1  -8  -8  381.30   16.97
  -1  -8  -8  420.00   18.82
   1   8   8  398.40   17.83
   1   8   8  396.10   17.81
  -1  -8  -9  210.50    9.95
  -1  -8  -9  203.50    9.87
   1   8   9  268.60   12.40
   1   8   9  234.00   11.08
  -1  -8 -10  191.00    9.23
  -1  -8 -10  182.20    8.67
   1   8  10  157.60    7.81
   1   8  10  177.50    8.58
  -1  -8 -11  438.30   19.17
  -1  -8 -11  455.10   19.70
   1   8  11  427.70   18.65
   1   8  11  382.50   16.81
  -1  -8 -12  148.00    7.23
  -1  -8 -12  168.20    7.89
   1   8  12  197.80    9.23
   1   8  12  188.60    8.82
  -1  -8 -13    1.80    0.96
  -1  -8 -13    4.17    1.05
   1   8  13    5.42    1.07
   1   8  13    6.79    1.32
  -1  -8 -14  112.90    5.54
  -1  -8 -14  118.50    5.71
   1   8  14  111.60    5.54
  -1  -8 -15  254.60   11.08
   1   8  15  241.10   10.61
   1   8  15  247.30   10.89
   1   8  16  125.90    5.76
  -1  -9  22  476.10   25.10
   1   9 -22  357.50   21.61
  -1  -9  21    5.71    3.65
  -1  -9  21    3.60    2.80
   1   9 -21    8.48    3.99
   1   9 -21    4.90    2.92
  -1  -9  20    0.61    2.97
  -1  -9  20    2.94    3.03
   1   9 -20   -2.76    2.40
   1   9 -20    5.75    3.52
  -1  -9  19   38.42    5.69
  -1  -9  19   27.84    4.96
   1   9 -19   41.10    6.09
   1   9 -19   38.74    5.63
  -1  -9  18   22.63    4.42
  -1  -9  18   14.75    4.22
   1   9 -18   23.51    4.48
   1   9 -18   30.46    5.66
  -1  -9  17   66.80    7.16
  -1  -9  17   62.65    6.79
   1   9 -17   59.78    7.10
   1   9 -17   57.62    6.63
  -1  -9  16 1323.00   58.59
  -1  -9  16 1259.00   56.31
   1   9 -16 1323.00   58.71
   1   9 -16 1315.00   58.94
  -1  -9  15   86.11    7.99
  -1  -9  15   73.50    7.69
   1   9 -15   79.04    7.80
   1   9 -15   90.76    8.40
  -1  -9  14   45.37    5.66
   1   9 -14   42.01    5.44
  -1  -9  13   50.45    6.08
  -1  -9  13   55.56    6.05
   1   9 -13   34.10    5.44
   1   9 -13   28.18    4.59
  -1  -9  12   29.99    4.73
  -1  -9  12   30.37    4.67
   1   9 -12   40.29    5.27
   1   9 -12   40.20    5.51
  -1  -9  11   21.36    4.08
  -1  -9  11   20.41    4.03
   1   9 -11   26.21    4.34
   1   9 -11   31.89    4.88
  -1  -9  10 1647.00   71.20
  -1  -9  10 1611.00   69.87
   1   9 -10 1553.00   67.93
   1   9 -10 1565.00   67.97
  -1  -9   9   80.25    7.05
  -1  -9   9   70.89    6.60
  -1  -9   8  381.60   19.41
  -1  -9   8  351.10   18.24
   1   9  -8  348.20   18.44
   1   9  -8  391.00   19.88
  -1  -9   7   44.59    5.08
  -1  -9   7   50.42    5.32
   1   9  -7   34.66    4.70
   1   9  -7   33.42    4.90
  -1  -9   6   98.56    7.37
  -1  -9   6   97.16    7.31
   1   9  -6  106.00    8.04
   1   9  -6  108.50    7.89
  -1  -9   5  117.60    8.10
  -1  -9   5  113.90    7.91
   1   9  -5  100.10    7.68
   1   9  -5   95.55    7.41
  -1  -9   4 1463.00   63.26
  -1  -9   4 1384.00   59.81
   1   9  -4 1493.00   64.79
   1   9  -4 1473.00   63.52
  -1  -9   3  138.70    8.74
  -1  -9   3  127.80    8.39
   1   9  -3  132.20    8.56
   1   9  -3  130.00    8.56
  -1  -9   2  936.50   41.36
  -1  -9   2  971.60   42.85
   1   9  -2  888.00   39.65
   1   9  -2  800.90   35.93
   1   9  -1  335.50   17.81
  -1  -9   0   31.13    3.77
   1   9   0   26.56    3.52
  -1  -9  -1  300.90   15.11
  -1  -9  -1  329.70   16.13
  -1  -9  -2  911.00   39.64
  -1  -9  -2  896.10   39.26
  -1  -9  -3  128.80    7.58
  -1  -9  -3  118.80    7.41
   1   9   3  133.60    8.12
   1   9   3  125.90    7.66
   1   9   4 1388.00   58.93
   1   9   4 1265.00   54.03
  -1  -9  -5  134.60    7.68
  -1  -9  -5  136.10    8.02
   1   9   5  139.20    8.13
   1   9   5  153.70    8.69
   1   9   6  106.40    6.64
   1   9   6  119.00    7.01
  -1  -9  -7   37.68    3.30
  -1  -9  -7   40.07    3.64
   1   9   7   49.94    4.05
   1   9   7   47.22    4.03
  -1  -9  -8  334.70   15.67
  -1  -9  -8  352.30   16.15
   1   9   8  360.30   16.67
   1   9   8  352.50   16.33
  -1  -9  -9   77.77    4.84
  -1  -9  -9   84.84    5.22
   1   9   9   73.29    4.72
   1   9   9   71.64    4.74
   1   9  10 1469.00   61.45
   1   9  10 1465.00   61.21
  -1  -9 -11   31.27    2.81
  -1  -9 -11   24.72    2.34
   1   9  11   16.24    2.06
   1   9  11   24.27    2.41
  -1  -9 -12   41.25    3.08
  -1  -9 -12   38.66    2.79
   1   9  12   30.50    2.55
   1   9  12   28.41    2.49
  -1  -9 -13   31.89    2.47
  -1  -9 -13   36.56    2.59
   1   9  13   48.64    3.10
   1   9  13   48.94    3.23
  -1  -9 -14   41.60    2.57
  -1 -10  20    4.83    3.65
  -1 -10  20    6.03    3.14
   1  10 -20   10.38    3.45
   1  10 -20    6.67    4.11
  -1 -10  19  100.60    9.18
  -1 -10  19  102.00    8.87
   1  10 -19  134.50   10.77
   1  10 -19  116.00    9.78
  -1 -10  18    5.18    2.89
  -1 -10  18   -0.34    3.41
   1  10 -18    1.04    2.98
   1  10 -18    0.33    3.28
  -1 -10  17  321.30   18.44
  -1 -10  17  328.00   18.26
   1  10 -17  324.00   19.10
   1  10 -17  335.00   18.79
  -1 -10  16   -0.77    2.71
  -1 -10  16    4.38    3.47
   1  10 -16    0.07    3.55
   1  10 -16    6.33    3.11
  -1 -10  15  661.00   31.85
  -1 -10  15  678.30   32.32
   1  10 -15  591.00   29.54
   1  10 -15  630.30   30.58
  -1 -10  14    4.86    2.93
  -1 -10  14    0.05    2.65
   1  10 -14    8.29    3.36
   1  10 -14    0.79    3.15
  -1 -10  13  592.60   29.04
   1  10 -13  572.50   28.58
  -1 -10  12   32.71    5.23
  -1 -10  12   32.89    4.86
   1  10 -12   32.13    4.98
   1  10 -12   23.23    5.31
  -1 -10  11  883.20   40.38
  -1 -10  11  926.60   42.32
   1  10 -11  901.40   41.26
   1  10 -11  913.90   42.24
  -1 -10  10    3.11    2.61
  -1 -10  10    2.19    2.86
   1  10 -10   -0.26    2.78
   1  10 -10    0.07    2.56
  -1 -10   9  475.90   23.56
  -1 -10   9  463.70   23.20
   1  10  -9  414.30   21.52
   1  10  -9  420.00   21.42
  -1 -10   8   27.75    4.44
  -1 -10   8   22.20    4.01
   1  10  -8   21.80    4.47
   1  10  -8   24.80    4.31
  -1 -10   7  430.10   21.51
  -1 -10   7  419.30   21.12
   1  10  -7  380.80   19.71
   1  10  -7  370.10   19.54
   1  10  -6   13.25    3.28
   1  10  -6   11.38    3.24
  -1 -10   5  871.10   39.36
  -1 -10   5  927.00   41.55
   1  10  -5 1078.00   47.84
   1  10  -5 1005.00   45.17
  -1 -10   4    7.62    2.61
  -1 -10   4    3.59    2.71
   1  10  -4    9.80    3.15
   1  10  -4    5.93    2.54
  -1 -10   3  629.50   29.26
  -1 -10   3  667.20   30.71
   1  10  -3  661.60   30.83
   1  10  -3  613.50   28.61
  -1 -10   2   51.22    4.99
  -1 -10   2   44.68    4.66
   1  10  -2   49.52    4.97
   1  10  -2   57.12    5.63
  -1 -10   1  946.30   42.03
  -1 -10   1 1050.00   46.06
   1  10  -1 1136.00   50.32
  -1 -10   0   17.59    3.22
  -1 -10   0   21.78    3.54
   1  10   0   19.62    3.39
   1  10   0   19.71    3.44
  -1 -10  -1 1107.00   48.59
   1  10   1 1003.00   44.24
   1  10   2   58.54    5.17
  -1 -10  -3  646.30   29.40
  -1 -10  -3  640.70   28.76
   1  10   3  710.50   31.96
   1  10   3  647.00   29.54
  -1 -10  -4   15.69    2.72
  -1 -10  -4   14.19    2.85
   1  10   4   15.58    2.88
   1  10   4   12.71    2.80
  -1 -10  -5 1099.00   47.22
  -1 -10  -5 1052.00   45.61
   1  10   5  984.20   42.85
   1  10   5  909.40   39.94
  -1 -10  -6    6.14    2.03
  -1 -10  -6    3.13    2.03
   1  10   6    6.05    1.97
   1  10   6    4.55    2.03
  -1 -10  -7  373.70   17.76
  -1 -10  -7  434.90   19.97
   1  10   7  439.90   20.53
   1  10   7  476.30   21.80
  -1 -10  -8   35.08    3.30
  -1 -10  -8   25.73    3.10
   1  10   8   28.11    3.25
   1  10   8   25.31    3.14
  -1 -10  -9  412.00   19.04
  -1 -10  -9  454.50   20.46
   1  10   9  447.80   20.60
   1  10   9  413.80   18.96
  -1 -10 -10    0.27    1.38
  -1 -10 -10    0.84    1.31
   1  10  10   -1.11    1.59
   1  10  10    0.55    1.36
  -1 -10 -11  897.90   38.42
  -1 -10 -11  881.40   37.47
   1  10  11  839.90   36.18
   1  10  11  863.90   36.92
  -1 -10 -12   32.57    2.89
  -1 -10 -12   28.94    2.59
   1  10  12   38.86    3.15
   1  10  12   42.78    3.44
  -1 -10 -13  584.10   25.19
  -1 -10 -13  616.20   26.29
   1  10  13  607.80   26.17
   1  10  13  591.80   25.48
  -1 -10 -14    2.99    0.97
  -1 -11  19   29.16    4.85
   1  11 -19    8.89    3.72
  -1 -11  18   11.95    3.48
  -1 -11  18   11.15    3.87
   1  11 -18   18.18    4.36
   1  11 -18   15.52    4.53
  -1 -11  17   30.94    4.91
  -1 -11  17   30.97    5.57
   1  11 -17   28.82    5.33
   1  11 -17   19.69    4.54
  -1 -11  16  823.50   38.47
  -1 -11  16  865.30   40.59
   1  11 -16  909.80   42.34
   1  11 -16  891.70   42.03
  -1 -11  15   15.76    4.13
  -1 -11  15    9.78    3.90
   1  11 -15   18.00    5.02
   1  11 -15   25.41    4.72
  -1 -11  14   22.46    4.32
  -1 -11  14   21.69    4.60
   1  11 -14   23.96    4.98
   1  11 -14   22.33    4.43
  -1 -11  13   46.24    5.72
  -1 -11  13   38.69    5.60
   1  11 -13   34.03    5.27
   1  11 -13   32.50    5.51
  -1 -11  12    4.00    2.87
  -1 -11  12    7.40    3.21
   1  11 -12    4.82    3.12
   1  11 -12    8.94    3.80
  -1 -11  10 1576.00   68.83
  -1 -11  10 1539.00   67.11
   1  11 -10 1526.00   67.35
   1  11 -10 1423.00   62.62
  -1 -11   9   89.75    7.74
  -1 -11   9   89.90    7.97
   1  11  -9   98.63    8.27
   1  11  -9   72.28    7.40
  -1 -11   8   77.79    7.13
  -1 -11   8   91.60    7.94
   1  11  -8   49.57    5.90
   1  11  -8   53.73    6.40
  -1 -11   7  218.70   12.92
  -1 -11   7  195.80   12.15
   1  11  -7  217.40   13.00
   1  11  -7  215.60   13.30
  -1 -11   6  111.50    8.42
  -1 -11   6  124.60    8.96
   1  11  -6  108.60    8.43
   1  11  -6   91.95    7.50
  -1 -11   5  121.50    8.70
  -1 -11   5  125.30    8.80
   1  11  -5  111.40    8.38
   1  11  -5   92.05    7.77
  -1 -11   4 1207.00   53.21
  -1 -11   4 1240.00   54.35
   1  11  -4 1222.00   53.88
   1  11  -4 1301.00   57.48
  -1 -11   3   57.48    5.97
  -1 -11   3   48.98    5.22
   1  11  -3   41.86    5.67
  -1 -11   2  770.80   35.08
  -1 -11   2  760.00   34.80
   1  11  -2  926.10   41.48
   1  11  -2  913.00   41.47
  -1 -11   1    4.37    2.41
  -1 -11   1    7.12    2.49
   1  11  -1   10.55    2.94
   1  11  -1   12.97    3.21
  -1 -11   0    4.65    2.44
   1  11   0    1.77    2.16
   1  11   0    0.38    2.31
  -1 -11  -1    6.57    2.56
  -1 -11  -1    6.55    2.43
   1  11   1    2.27    2.20
   1  11   1    0.18    2.42
  -1 -11  -2  991.20   43.54
  -1 -11  -2  902.40   40.19
   1  11   2  728.20   33.44
   1  11   2  759.40   34.33
  -1 -11  -3   30.09    4.09
   1  11   3   54.24    5.30
  -1 -11  -5  116.70    7.75
  -1 -11  -5  118.50    7.48
   1  11   5  126.50    7.98
  -1 -11  -6  112.00    7.08
  -1 -11  -6   92.72    6.60
   1  11   6  140.40    8.46
   1  11   6  130.60    8.31
  -1 -11  -7  210.50   11.06
  -1 -11  -7  202.20   11.10
   1  11   7  197.40   11.00
   1  11   7  228.40   11.92
  -1 -11  -8   53.14    4.34
  -1 -11  -8   55.72    4.82
   1  11   8   83.76    6.05
   1  11   8   85.89    6.01
   1  11   9   76.19    5.75
   1  11   9   96.10    6.24
  -1 -11 -10 1471.00   62.33
  -1 -11 -10 1307.00   55.24
  -1 -11 -11   98.12    6.19
  -1 -11 -11   94.43    5.65
   1  11  11   81.24    5.64
   1  11  11   96.17    5.99
  -1 -11 -12    3.52    1.64
  -1 -11 -12    4.07    1.40
   1  11  12    2.50    1.46
   1  11  12    3.78    1.50
  -1 -11 -13   37.79    2.94
  -1 -11 -13   36.92    3.13
   1  11  13   35.30    2.96
   1  11  13   37.06    3.17
  -1 -11 -14   23.90    2.01
  -1 -12  17  179.90   12.10
  -1 -12  17  206.40   13.77
   1  12 -17  179.70   12.74
   1  12 -17  183.40   13.37
  -1 -12  16   57.46    6.62
  -1 -12  16   63.06    7.08
   1  12 -16   58.38    7.05
   1  12 -16   66.14    7.78
  -1 -12  15  116.60    9.98
  -1 -12  15  131.90   10.15
   1  12 -15  145.90   11.12
   1  12 -15  141.70   11.53
  -1 -12  14   63.51    7.11
  -1 -12  14   73.11    7.45
   1  12 -14   58.30    7.37
   1  12 -14   61.36    6.95
  -1 -12  13   96.64    8.51
  -1 -12  13  109.00    9.00
   1  12 -13  111.20   10.02
   1  12 -13   99.12    8.82
  -1 -12  12   56.92    6.64
  -1 -12  12   60.73    6.53
   1  12 -12   65.34    7.55
   1  12 -12   68.32    7.16
  -1 -12  11  422.60   22.23
  -1 -12  11  448.70   22.85
   1  12 -11  468.00   24.47
   1  12 -11  453.50   23.36
  -1 -12  10  163.10   11.12
  -1 -12  10  159.40   10.90
   1  12 -10  164.50   12.21
   1  12 -10  181.00   11.92
  -1 -12   8  121.20    9.34
  -1 -12   8  109.10    8.51
   1  12  -8  124.20    9.41
   1  12  -8  111.70    9.54
  -1 -12   7  288.30   15.95
  -1 -12   7  313.70   17.27
   1  12  -7  266.60   15.85
   1  12  -7  255.60   14.74
  -1 -12   6  254.00   14.59
  -1 -12   6  282.60   15.71
   1  12  -6  297.60   16.45
   1  12  -6  288.20   16.53
  -1 -12   5  798.00   36.86
  -1 -12   5  758.50   35.04
   1  12  -5  769.10   36.26
   1  12  -5  848.50   39.34
  -1 -12   4   98.92    7.85
  -1 -12   4   93.60    7.61
   1  12  -4  105.80    8.57
   1  12  -4   97.89    8.08
  -1 -12   3   20.56    3.87
  -1 -12   3   19.24    3.76
   1  12  -3   43.90    5.32
   1  12  -3   33.80    4.92
  -1 -12   2  171.80   10.73
  -1 -12   2  163.30   11.17
   1  12  -2  127.90    9.10
   1  12  -2  145.40   10.23
  -1 -12   1  333.80   17.55
  -1 -12   1  349.30   18.00
   1  12  -1  426.00   21.68
   1  12  -1  387.50   19.73
  -1 -12   0  210.90   12.39
  -1 -12   0  229.60   12.95
   1  12   0  231.80   13.55
   1  12   0  206.40   12.14
  -1 -12  -1  458.30   22.54
  -1 -12  -1  427.60   21.00
  -1 -12  -2  134.10    8.73
  -1 -12  -2  123.90    8.60
   1  12   2  155.00    9.77
   1  12   2  173.90   10.98
  -1 -12  -3   35.79    4.15
  -1 -12  -3   47.72    5.01
   1  12   3   16.08    3.19
   1  12   3   19.14    3.69
  -1 -12  -4   95.81    6.82
  -1 -12  -4  106.00    7.78
   1  12   4  117.20    7.91
   1  12   4   92.66    7.22
  -1 -12  -5  747.20   33.49
  -1 -12  -5  745.00   33.96
   1  12   5  653.80   30.39
   1  12   5  742.10   33.81
   1  12   6  306.40   17.22
  -1 -12  -7  281.90   14.36
  -1 -12  -7  279.10   14.67
   1  12   7  298.00   15.19
  -1 -12  -8  138.70    8.18
  -1 -12  -8  141.20    8.81
  -1 -12  -9  147.40    8.46
  -1 -12  -9  147.00    8.94
   1  12   9  181.90   10.49
   1  12   9  194.40   10.61
  -1 -12 -10  184.20   10.28
  -1 -12 -10  181.40    9.72
  -1 -12 -11  461.50   20.98
  -1 -12 -11  446.90   20.87
   1  12  11  420.30   19.91
   1  12  11  395.10   18.52
  -1 -12 -12   53.45    4.07
  -1 -12 -12   55.47    4.54
   1  12  12   58.21    4.40
   1  12  12   57.34    4.59
  -1 -12 -13  105.90    6.47
   1  12  13  107.50    6.86
  -1 -13  15   41.10    5.79
  -1 -13  15   46.45    6.43
   1  13 -15   50.54    6.79
   1  13 -15   60.11    7.06
  -1 -13  14   39.09    5.70
  -1 -13  14   35.76    5.33
   1  13 -14   21.21    5.07
   1  13 -14   33.90    5.44
  -1 -13  13   54.17    6.41
  -1 -13  13   55.93    6.76
   1  13 -13   47.01    6.03
   1  13 -13   39.03    5.95
  -1 -13  12  225.90   14.31
  -1 -13  12  216.80   13.67
   1  13 -12  184.80   13.12
   1  13 -12  215.50   13.85
  -1 -13  11  109.60    8.87
  -1 -13  11  101.00    8.85
   1  13 -11   87.63    8.74
   1  13 -11   94.73    8.61
  -1 -13  10  153.00   10.78
  -1 -13  10  143.20   10.83
   1  13 -10  138.30   11.11
   1  13 -10  150.80   10.95
  -1 -13   9  178.60   11.93
  -1 -13   9  158.50   10.80
   1  13  -9  165.80   11.46
   1  13  -9  154.90   11.76
  -1 -13   8    3.96    3.16
  -1 -13   8   15.05    3.71
   1  13  -8   13.38    3.57
   1  13  -8    7.28    3.71
   1  13  -7  280.80   16.71
  -1 -13   6  744.70   35.07
  -1 -13   6  750.50   34.99
   1  13  -6  723.80   34.13
  -1 -13   5  282.90   15.63
  -1 -13   5  276.70   15.77
   1  13  -5  312.30   17.84
   1  13  -5  287.10   16.11
  -1 -13   4  172.50   11.14
  -1 -13   4  193.50   12.20
   1  13  -4  172.10   11.07
   1  13  -4  172.90   11.67
   1  13  -3  125.80    9.23
   1  13  -3  135.90   10.17
  -1 -13   2   -0.82    2.21
  -1 -13   2   -1.80    2.26
   1  13  -2    2.65    3.04
   1  13  -2    0.96    2.33
  -1 -13   1  169.80   11.02
  -1 -13   1  158.20   10.09
   1  13  -1  137.80   10.04
   1  13  -1  134.50    9.28
  -1 -13   0  351.10   18.10
  -1 -13   0  347.80   18.45
   1  13   0  365.70   19.05
   1  13   0  376.80   19.76
  -1 -13  -1  153.80    9.93
  -1 -13  -1  151.80   10.23
   1  13   1  170.40   10.75
   1  13   1  142.90   10.10
  -1 -13  -2    1.86    2.05
  -1 -13  -2   -0.74    2.21
   1  13   2    5.03    2.62
   1  13   2    3.69    2.29
  -1 -13  -3  109.80    8.09
  -1 -13  -3  115.40    8.08
  -1 -13  -4  153.60    9.69
  -1 -13  -4  171.80   10.73
   1  13   4  172.50   10.98
   1  13   4  201.40   11.85
  -1 -13  -5  309.50   16.40
  -1 -13  -5  302.50   15.65
   1  13   5  283.60   15.66
   1  13   5  319.10   16.67
  -1 -13  -6  817.80   36.59
  -1 -13  -6  725.50   33.35
   1  13   6  795.40   35.95
   1  13   6  785.30   36.13
  -1 -13  -7  256.00   13.43
  -1 -13  -7  247.60   13.78
   1  13   7  281.80   14.88
   1  13   7  297.40   16.00
   1  13   8   11.49    3.35
  -1 -13  -9  170.80    9.72
  -1 -13  -9  164.30    9.86
   1  13   9  162.10    9.62
  -1 -13 -10  155.50    8.87
  -1 -13 -10  152.80    9.24
   1  13  10  155.60    9.22
   1  13  10  148.50    9.39
  -1 -13 -11  113.50    6.98
   1  13  11   85.63    6.43
   1  13  11  108.00    7.10
  -1 -13 -12  213.70   11.47
   1  13  12  244.10   12.46
   1  13  12  226.40   11.95
  -1 -13 -13   46.17    3.96
  -1 -14  14   18.81    4.66
   1  14 -14   14.58    4.36
  -1 -14  13  237.30   14.48
  -1 -14  13  227.30   14.50
   1  14 -13  208.80   13.59
   1  14 -13  223.10   15.03
  -1 -14  12   12.66    3.61
  -1 -14  12   17.47    4.21
   1  14 -12    6.82    3.89
   1  14 -12   15.25    4.17
  -1 -14  11  515.50   26.20
  -1 -14  11  522.20   26.03
   1  14 -11  542.00   27.25
   1  14 -11  508.60   26.57
  -1 -14  10   81.85    7.88
  -1 -14  10   82.19    7.78
   1  14 -10   81.18    7.94
   1  14 -10   81.32    8.27
  -1 -14   9  310.50   17.54
  -1 -14   9  259.10   15.17
   1  14  -9  297.50   17.68
   1  14  -9  270.00   16.02
  -1 -14   8   44.89    5.64
  -1 -14   8   42.14    5.86
   1  14  -8   45.79    5.72
   1  14  -8   44.95    6.74
  -1 -14   7  149.90   11.05
  -1 -14   7  183.20   11.94
   1  14  -7  166.40   11.56
   1  14  -7  149.20   11.30
  -1 -14   6   28.67    5.22
  -1 -14   6   37.11    5.06
   1  14  -6   38.95    6.07
   1  14  -6   26.44    4.76
  -1 -14   5  413.20   21.68
   1  14  -5  421.20   22.54
  -1 -14   4  137.20    9.92
   1  14  -4  122.70    9.29
  -1 -14   3  306.50   16.69
  -1 -14   3  318.90   17.56
   1  14  -3  315.80   17.40
   1  14  -3  325.10   18.49
  -1 -14   2   80.84    7.19
  -1 -14   2   68.89    6.94
   1  14  -2   62.83    7.00
   1  14  -2   58.99    6.24
  -1 -14   1  531.60   26.22
  -1 -14   1  549.50   26.57
   1  14  -1  508.10   25.14
   1  14  -1  493.40   25.11
  -1 -14   0   -0.27    2.87
  -1 -14   0    0.52    2.58
   1  14   0    6.08    2.70
   1  14   0    2.15    3.36
  -1 -14  -1  527.60   25.87
  -1 -14  -1  523.50   25.39
   1  14   1  595.70   28.57
   1  14   1  574.50   28.37
  -1 -14  -2   57.16    6.06
  -1 -14  -2   56.44    5.81
   1  14   2   74.21    6.75
   1  14   2   80.87    7.70
  -1 -14  -3  327.90   17.25
  -1 -14  -3  362.50   18.98
   1  14   3  341.80   18.57
   1  14   3  314.30   16.81
  -1 -14  -4  125.00    8.68
  -1 -14  -4  113.90    8.42
   1  14   4  118.60    9.19
   1  14   4  121.40    8.79
  -1 -14  -5  439.00   21.56
  -1 -14  -5  395.80   20.24
   1  14   5  413.40   21.40
   1  14   5  406.90   20.58
  -1 -14  -6   39.82    4.59
  -1 -14  -6   31.03    4.59
   1  14   6   40.37    5.23
   1  14   6   38.70    4.68
  -1 -14  -7  200.70   11.57
  -1 -14  -7  196.00   11.67
   1  14   7  160.60   10.70
   1  14   7  160.70   10.18
  -1 -14  -8   47.18    4.72
  -1 -14  -8   50.63    5.47
   1  14   8   41.31    4.72
   1  14   8   50.33    5.60
  -1 -14  -9  261.80   13.82
  -1 -14  -9  304.40   16.00
   1  14   9  291.20   15.95
   1  14  10   70.66    5.95
   1  14  11  450.80   22.08
   1  14  11  499.60   23.46
   1  15 -12  646.90   32.84
  -1 -15  11    2.31    2.77
  -1 -15  11    1.08    2.85
   1  15 -11    0.08    3.08
   1  15 -11   -2.46    3.30
  -1 -15  10   -0.01    2.66
  -1 -15  10    5.49    3.02
   1  15 -10   -5.28    3.31
   1  15 -10    1.39    2.55
  -1 -15   9    7.85    3.28
  -1 -15   9    9.44    3.42
   1  15  -9   10.11    3.99
   1  15  -9    7.20    3.27
  -1 -15   8  147.60   10.80
   1  15  -8  117.50   10.12
   1  15  -8  109.60    9.33
  -1 -15   7   10.48    3.43
  -1 -15   7   19.82    4.28
   1  15  -7   12.98    4.39
   1  15  -7   24.08    4.46
  -1 -15   6  837.50   39.27
  -1 -15   6  839.30   38.89
  -1 -15   5   42.67    5.41
  -1 -15   5   43.69    5.80
   1  15  -5   39.26    6.08
   1  15  -5   40.95    5.74
  -1 -15   4   -0.22    2.67
  -1 -15   4    1.23    2.38
   1  15  -4    1.78    2.54
   1  15  -4   -3.34    2.70
  -1 -15   3    3.06    2.45
  -1 -15   3    6.81    3.09
   1  15  -3    0.87    3.43
   1  15  -3    7.02    2.96
  -1 -15   1   10.17    3.47
  -1 -15   1   13.30    3.36
   1  15  -1    8.96    3.15
   1  15  -1    7.44    4.47
  -1 -15   0 1543.00   67.16
  -1 -15   0 1655.00   72.22
   1  15   0 1556.00   67.95
   1  15   0 1441.00   64.25
  -1 -15  -1    8.62    3.05
  -1 -15  -1    3.44    3.40
   1  15   1    8.67    3.13
   1  15   1    9.60    3.85
   1  15   2  153.20   10.60
   1  15   2  145.20   10.79
  -1 -15  -3    1.18    2.52
  -1 -15  -3    3.68    2.37
   1  15   3    3.36    2.55
   1  15   3    0.39    2.99
  -1 -15  -4    0.70    2.75
  -1 -15  -4    3.72    2.43
   1  15   4    2.77    2.84
   1  15   4    0.52    2.33
  -1 -15  -5   30.72    4.85
  -1 -15  -5   48.41    5.28
   1  15   5   30.57    4.95
   1  15   5   35.69    4.84
  -1 -15  -6  860.60   39.57
  -1 -15  -6  803.20   36.61
   1  15   6  814.60   38.20
   1  15   6  849.60   38.86
  -1 -15  -7    8.70    2.94
  -1 -15  -7   16.22    3.12
   1  15   7   12.62    3.12
   1  15   7   22.60    4.40
  -1 -15  -8  117.50    8.23
  -1 -15  -8  116.40    8.69
  -1 -15  -9    7.25    2.39
  -1 -15  -9    3.22    2.61
   1  15   9    5.58    3.02
   1  15   9   11.25    2.95
  -1 -15 -10    1.98    2.30
   1  15  10    1.36   41.21
   1  15  10    6.13    2.57
  -1 -16   9  152.30   11.00
  -1 -16   9  139.50   11.02
   1  16  -9  144.10   11.02
   1  16  -9  175.50   13.05
  -1 -16   8   24.93    4.95
  -1 -16   8   16.89    4.10
   1  16  -8   17.32    4.26
   1  16  -8   26.41    5.28
  -1 -16   7   68.16    7.39
  -1 -16   7   74.80    7.31
   1  16  -7   76.46    8.52
   1  16  -7   75.85    7.72
  -1 -16   6   12.73    3.49
  -1 -16   6   18.12    4.38
   1  16  -6   22.06    4.97
   1  16  -6   17.47    4.11
  -1 -16   5  296.40   17.08
  -1 -16   5  316.90   17.71
   1  16  -5  318.00   18.79
   1  16  -5  315.10   17.81
  -1 -16   4   48.11    6.20
  -1 -16   4   34.46    5.01
   1  16  -4   56.00    6.54
   1  16  -4   44.97    6.36
  -1 -16   3  142.60   10.15
  -1 -16   3  132.20   10.29
   1  16  -3  151.30   10.85
   1  16  -3  158.50   11.81
  -1 -16   2   46.87    6.06
  -1 -16   2   43.25    5.43
   1  16  -2   43.11    5.69
   1  16  -2   30.65    5.42
  -1 -16   1  562.10   27.88
  -1 -16   1  472.30   23.72
   1  16  -1  425.00   23.04
   1  16  -1  413.40   21.90
  -1 -16   0   39.83    5.52
  -1 -16   0   38.70    5.67
   1  16   0   55.75    7.05
   1  16   1  436.50   22.83
  -1 -16  -2   43.31    5.71
  -1 -16  -2   41.21    5.13
   1  16   2   45.17    6.34
   1  16   2   45.78    5.78
  -1 -16  -3  153.50   10.67
  -1 -16  -3  154.60   10.47
   1  16   3  138.50   10.82
   1  16   3  129.00    9.85
  -1 -16  -4   59.20    6.00
  -1 -16  -4   56.25    6.34
   1  16   4   34.82    5.75
   1  16   4   42.80    5.56
  -1 -16  -5  286.00   16.21
  -1 -16  -5  326.20   17.41
   1  16   5  310.10   17.41
   1  16   5  335.90   18.95
  -1 -16  -6   17.61    4.00
  -1 -16  -6   20.28    3.60
   1  16   6    9.46    3.18
   1  16   6   14.99    4.19
  -1 -16  -7   87.37    7.30
  -1 -16  -7   88.15    7.95
   1  16   7   69.88    7.20
   1  16   7   75.10    7.00
  -1 -16  -8   33.31    4.98
  -1 -16  -8   29.74    4.19
   1  16   8   24.86    4.13
   1  16   8   32.96    5.14
  -1 -16  -9  167.80   11.26
  -1 -16  -9  141.20    9.50
  -1 -17   4   37.62    5.56
  -1 -17   4   36.90    5.25
   1  17  -4   32.43    5.82
   1  17  -4   28.28    4.87
  -1 -17   3   68.21    7.06
  -1 -17   3   80.82    8.17
   1  17  -3   57.25    6.75
   1  17  -3   60.59    7.59
  -1 -17   2    3.67    3.08
  -1 -17   2   10.33    3.25
   1  17  -2   -2.10    2.45
   1  17  -2    4.78    3.57
  -1 -17   1   63.62    7.18
  -1 -17   1   68.38    7.12
   1  17  -1   84.33    8.62
   1  17  -1   87.80    8.12
  -1 -17   0  444.10   22.93
  -1 -17   0  487.10   25.15
   1  17   0  488.70   25.03
   1  17   0  473.00   25.40
  -1 -17  -1   75.16    7.78
  -1 -17  -1   64.81    6.85
   1  17   1   65.99    6.93
   1  17   1   68.72    7.96
  -1 -17  -2    4.62    3.27
  -1 -17  -2    8.52    3.18
   1  17   2    4.07    3.39
   1  17   2    6.07    2.98
   1  17   3   64.92    7.77
  -1 -17  -4   28.45    4.52
  -1 -17  -4   30.57    5.29
   1  17   4   31.76    4.91
  -2  17   3    6.72    3.12
  -2  17   3   -0.50    2.40
   2 -17  -3    2.37    2.74
   2 -17  -3    6.39    3.37
  -2  17   2  221.70   14.53
  -2  17   2  249.90   15.13
   2 -17  -2  223.10   14.25
   2 -17  -2  210.90   13.29
  -2  17   1  143.90   11.33
  -2  17   1  149.80   11.23
   2 -17  -1  135.10   10.56
   2 -17  -1  136.90    9.87
  -2  17   0  132.70   10.76
  -2  17   0  151.80   11.16
   2 -17   0  125.40    9.71
   2 -17   0  117.70    9.81
  -2  17  -1  126.80   10.30
  -2  17  -1  124.90   10.29
   2 -17   1  137.70   10.23
   2 -17   1  114.20    9.70
  -2  17  -2  225.10   14.76
  -2  17  -2  219.10   13.94
   2 -17   2  259.50   15.34
   2 -17   2  248.00   15.12
  -2  17  -3    4.35    2.84
  -2  17  -3    3.38    3.29
   2 -17   3    5.47    2.80
   2 -17   3    4.28    3.12
  -2  16   9   84.68    7.87
  -2  16   9   72.59    7.76
   2 -16  -9   64.19    6.92
   2 -16  -9   60.80    6.06
  -2  16   8   17.63    4.12
  -2  16   8   15.07    4.41
   2 -16  -8   18.52    4.20
   2 -16  -8   18.48    3.77
  -2  16   7   74.14    7.75
  -2  16   7   91.46    8.15
   2 -16  -7   73.50    7.44
   2 -16  -7   80.90    7.26
  -2  16   6  138.60   10.21
   2 -16  -6  167.80   11.02
   2 -16  -6  145.80   10.75
  -2  16   5   29.73    5.16
  -2  16   4  295.50   17.36
   2 -16  -4  266.50   16.41
  -2  16   3   83.31    7.63
  -2  16   3   88.61    8.28
   2 -16  -3   95.32    7.96
   2 -16  -3   95.29    8.60
  -2  16   2  159.40   11.21
  -2  16   2  169.20   11.92
   2 -16  -2  154.10   10.76
   2 -16  -2  154.90   11.20
  -2  16   1   63.94    6.91
  -2  16   1   65.40    7.03
   2 -16  -1   60.65    6.30
   2 -16  -1   57.53    6.66
  -2  16   0  153.90   11.09
  -2  16   0  120.90    9.95
   2 -16   0  144.60   10.20
   2 -16   0  119.40    9.83
  -2  16  -1   56.87    6.54
  -2  16  -1   56.43    6.75
   2 -16   1   63.12    7.08
   2 -16   1   61.68    6.36
  -2  16  -2  153.00   11.09
  -2  16  -2  152.80   11.41
   2 -16   2  142.90   11.00
   2 -16   2  163.70   10.94
  -2  16  -3   78.19    7.94
  -2  16  -3   99.07    8.74
   2 -16   3  107.90    9.30
   2 -16   3  104.60    8.61
  -2  16  -4  330.00   19.19
  -2  16  -4  322.40   18.32
   2 -16   4  280.50   16.19
   2 -16   4  270.40   16.06
  -2  16  -5   35.29    5.35
  -2  16  -5   47.90    6.39
   2 -16   5   48.05    6.11
   2 -16   5   45.26    5.68
  -2  16  -6  120.80   10.01
  -2  16  -6  125.90   10.04
   2 -16   6  135.20   10.19
   2 -16   6  132.40   10.61
  -2  16  -7   70.02    7.17
  -2  16  -7   62.40    7.24
   2 -16   7   77.25    8.26
  -2  16  -8   15.82    3.99
  -2  16  -8   27.85    5.38
   2 -16   8   11.58    3.59
   2 -16   8   12.57    3.92
   2 -15 -12    7.19    2.84
   2 -15 -12    6.45    2.63
  -2  15  11  300.00   16.68
  -2  15  11  275.30   15.59
   2 -15 -11  270.60   15.66
   2 -15 -11  258.20   14.53
  -2  15  10   -1.27    2.28
  -2  15  10    3.76    2.54
   2 -15 -10   -0.86    2.19
   2 -15 -10    1.55    2.50
  -2  15   9   53.44    5.99
  -2  15   9   50.82    5.91
   2 -15  -9   50.92    5.91
   2 -15  -9   46.57    5.16
  -2  15   8   15.08    3.69
  -2  15   8   21.84    4.23
   2 -15  -8   17.79    3.89
   2 -15  -8   25.38    3.98
   2 -15  -7  123.60    9.52
   2 -15  -7  113.10    8.56
  -2  15   6   16.74    3.76
  -2  15   6   12.52    3.43
   2 -15  -6   17.02    3.81
   2 -15  -6   15.18    3.39
  -2  15   5  258.00   14.99
  -2  15   5  253.50   14.80
   2 -15  -5  256.30   15.08
   2 -15  -5  266.00   14.78
  -2  15   4   10.80    3.32
  -2  15   4    9.78    3.56
  -2  15   3   59.03    6.91
  -2  15   3   63.26    6.43
   2 -15  -3   53.22    6.17
   2 -15  -3   44.83    5.29
  -2  15   2   21.27    3.94
   2 -15  -2   19.04    3.73
   2 -15  -2   16.47    4.43
  -2  15   0   13.70    3.90
   2 -15   0   14.38    3.91
   2 -15   0   14.10    3.78
  -2  15  -1  306.70   17.41
  -2  15  -1  289.50   16.81
   2 -15   1  295.20   16.46
   2 -15   1  351.40   19.18
  -2  15  -2   16.43    3.97
  -2  15  -2   20.54    4.20
   2 -15   2   12.06    3.27
   2 -15   2   15.73    3.84
  -2  15  -3   48.98    6.01
  -2  15  -3   44.62    6.04
   2 -15   3   58.56    6.16
   2 -15   3   47.72    6.03
  -2  15  -4   11.58    3.49
  -2  15  -4   18.02    4.20
   2 -15   4    8.81    3.49
   2 -15   4   10.42    3.14
  -2  15  -5  249.10   14.97
  -2  15  -5  258.10   15.68
   2 -15   5  227.60   13.94
  -2  15  -6   16.45    4.14
  -2  15  -6   18.99    4.06
   2 -15   6   10.70    3.42
   2 -15   6   12.19    3.97
  -2  15  -7  129.50   10.75
  -2  15  -7  144.80   10.89
   2 -15   7  121.70    9.81
   2 -15   7  123.90    9.55
  -2  15  -8   19.17    5.00
  -2  15  -8   26.81    5.38
   2 -15   8   16.00    4.00
   2 -15   8   17.88    3.90
  -2  15  -9   34.97    5.77
  -2  15  -9   35.26    5.59
   2 -15   9   45.52    6.09
   2 -15   9   51.93    6.06
  -2  15 -10   -1.20    2.62
  -2  15 -10    1.30    3.24
   2 -15  10    1.46    2.61
   2 -15  10   -1.82    2.66
  -2  15 -11  207.30   13.78
   2 -15  11  268.60   15.60
   2 -14 -15   66.70    6.24
   2 -14 -14    4.51    2.33
   2 -14 -14    4.20    2.49
  -2  14  13  101.40    7.91
  -2  14  13  110.90    8.38
   2 -14 -13   88.48    7.17
   2 -14 -13   91.29    7.64
  -2  14  12   74.75    6.80
  -2  14  12   91.12    7.71
   2 -14 -12   73.48    6.79
   2 -14 -12   81.12    6.73
  -2  14  11  159.90   10.46
  -2  14  11  133.60    9.42
   2 -14 -11  143.00    9.87
   2 -14 -11  116.00    8.27
  -2  14  10  378.50   19.69
  -2  14  10  421.90   21.52
   2 -14 -10  414.40   20.72
   2 -14 -10  428.40   21.86
  -2  14   9  147.50   10.05
  -2  14   9  123.80    8.91
   2 -14  -9  163.80   10.26
   2 -14  -9  152.10   10.38
  -2  14   8   18.75    3.68
  -2  14   8   17.40    3.80
   2 -14  -8   14.21    3.13
   2 -14  -8   18.84    3.79
  -2  14   7   67.15    6.41
  -2  14   7   73.39    6.72
   2 -14  -7   66.41    6.02
   2 -14  -7   63.54    6.34
  -2  14   6  127.90    9.31
  -2  14   6  132.30    9.30
   2 -14  -6  135.60    9.63
   2 -14  -6  163.20   10.37
  -2  14   5   84.60    7.35
  -2  14   5   91.76    7.54
   2 -14  -5   84.03    7.01
   2 -14  -5   78.46    6.92
  -2  14   4  384.00   20.09
  -2  14   4  435.60   22.19
   2 -14  -4  373.50   19.60
   2 -14  -4  333.00   17.60
  -2  14   3  136.20    9.64
  -2  14   3  151.30   10.36
   2 -14  -3  124.60    8.82
   2 -14  -3  113.60    8.73
  -2  14   2  198.40   12.32
  -2  14   2  201.80   12.39
   2 -14  -2  170.80   10.79
   2 -14  -2  151.30   10.34
  -2  14   1  100.70    8.53
  -2  14   1   84.01    7.35
   2 -14  -1   68.04    6.46
   2 -14  -1   57.75    6.21
  -2  14   0  299.40   16.98
  -2  14   0  300.20   16.85
  -2  14  -1   79.68    7.29
  -2  14  -1   58.59    6.51
   2 -14   1  101.40    8.26
   2 -14   1   93.58    7.67
  -2  14  -2  154.70   10.65
   2 -14   2  123.80   10.03
  -2  14  -3  112.30    9.25
  -2  14  -4  383.00   20.32
  -2  14  -4  362.20   19.65
   2 -14   4  405.50   20.82
   2 -14   4  398.50   21.24
  -2  14  -5   84.98    7.88
  -2  14  -5   80.83    7.84
   2 -14   5   87.38    8.37
   2 -14   5   91.32    7.73
  -2  14  -6  132.30   10.49
  -2  14  -6  133.50   10.99
   2 -14   6  148.00   10.35
   2 -14   6  147.50   10.96
  -2  14  -7   63.24    7.06
  -2  14  -7   75.13    7.86
   2 -14   7   58.14    7.05
   2 -14   7   66.62    6.56
  -2  14  -8   15.22    4.71
  -2  14  -8   24.39    4.69
   2 -14   8   18.35    4.00
   2 -14   8   23.62    4.81
  -2  14  -9  162.20   11.81
  -2  14  -9  123.20    9.82
   2 -14   9  138.50   10.79
   2 -14   9  141.00   10.44
  -2  14 -10  413.80   21.93
  -2  14 -10  409.10   22.08
   2 -14  10  380.20   20.71
   2 -14  10  412.40   21.62
  -2  14 -11  129.30   10.67
  -2  14 -11  131.70   10.25
   2 -14  11  135.80   10.28
   2 -14  11  130.60   10.28
  -2  14 -12   87.68    8.76
  -2  14 -12   81.84    7.98
   2 -14  12   88.37    8.17
   2 -14  12   74.40    7.61
  -2  14 -13  100.10    8.87
  -2  14 -13  106.40    9.71
   2 -14  13  106.90    8.97
   2 -14  13  109.20    9.57
  -2  13  15  125.60    8.98
  -2  13  15  103.90    7.77
   2 -13 -15  110.30    7.80
  -2  13  14  149.20    9.95
  -2  13  14  150.20    9.76
   2 -13 -14  164.40   10.51
   2 -13 -14  166.00   10.25
  -2  13  13   34.28    4.63
  -2  13  13   42.31    4.86
   2 -13 -13   37.21    4.32
   2 -13 -13   36.26    4.66
  -2  13  12  209.10   12.39
  -2  13  12  250.20   13.97
   2 -13 -12  230.50   13.27
   2 -13 -12  230.70   12.80
  -2  13  11  313.10   16.59
  -2  13  11  261.70   14.51
   2 -13 -11  294.50   15.53
   2 -13 -11  299.50   16.25
  -2  13  10  389.70   19.76
  -2  13  10  380.30   19.30
   2 -13 -10  365.10   18.84
   2 -13 -10  313.90   16.29
  -2  13   9  116.80    8.46
  -2  13   9   98.94    7.62
   2 -13  -9  113.10    8.40
   2 -13  -9   99.03    7.40
  -2  13   8  458.50   22.62
  -2  13   8  493.90   24.07
   2 -13  -8  443.70   22.11
   2 -13  -8  388.90   19.51
  -2  13   7  217.90   12.64
  -2  13   7  190.80   11.58
   2 -13  -7  237.20   13.53
   2 -13  -7  207.10   11.98
  -2  13   6  506.20   24.70
  -2  13   6  529.50   25.56
   2 -13  -6  641.50   30.28
   2 -13  -6  585.30   27.69
  -2  13   5  774.00   35.67
  -2  13   5  748.10   34.62
   2 -13  -5  648.90   30.25
   2 -13  -5  711.40   33.24
  -2  13   4  383.20   19.70
  -2  13   4  360.10   18.70
   2 -13  -4  409.30   20.53
   2 -13  -4  366.20   19.12
  -2  13   3    4.79    2.52
  -2  13   3    8.63    2.96
   2 -13  -3    3.38    2.50
   2 -13  -3    4.53    2.57
  -2  13   2  347.90   18.38
  -2  13   2  340.70   18.04
   2 -13  -2  390.60   19.76
   2 -13  -2  378.10   19.73
  -2  13   1  342.50   18.07
  -2  13   1  356.60   18.79
   2 -13  -1  391.80   20.26
   2 -13  -1  378.60   19.38
  -2  13   0  259.10   14.70
  -2  13   0  232.90   13.47
   2 -13   0  273.10   15.42
   2 -13   0  313.10   16.71
  -2  13  -1  414.30   21.43
  -2  13  -1  357.30   18.78
   2 -13   1  360.80   18.78
  -2  13  -2  413.10   21.16
  -2  13  -2  375.20   20.01
   2 -13   2  324.30   17.15
   2 -13   2  339.90   18.34
  -2  13  -3    3.47    2.78
  -2  13  -3    4.28    2.54
   2 -13   3    4.50    3.01
   2 -13   3    4.93    2.42
  -2  13  -4  420.10   21.90
   2 -13   4  335.50   18.39
   2 -13   4  368.40   19.16
  -2  13  -5  585.70   28.42
   2 -13   5  745.50   34.89
  -2  13  -6  556.90   27.72
   2 -13   6  544.00   27.06
  -2  13  -7  214.50   13.71
  -2  13  -7  206.30   13.07
   2 -13   7  189.50   12.56
   2 -13   7  207.40   12.77
  -2  13  -8  438.50   22.62
  -2  13  -8  460.50   23.78
   2 -13   8  495.30   24.74
   2 -13   8  482.10   24.71
  -2  13  -9  112.60    9.22
  -2  13  -9  104.40    9.18
   2 -13   9   99.76    8.94
   2 -13   9   90.56    7.96
  -2  13 -10  351.40   19.54
  -2  13 -10  335.10   18.58
   2 -13  10  381.60   20.61
   2 -13  10  388.50   20.43
  -2  13 -11  322.20   18.35
  -2  13 -11  270.20   15.90
   2 -13  11  299.40   17.20
   2 -13  11  325.40   17.92
  -2  13 -12  226.70   14.00
  -2  13 -12  231.40   15.00
   2 -13  12  213.20   13.90
   2 -13  12  180.00   12.26
  -2  13 -13   34.23    5.90
  -2  13 -13   43.08    5.84
   2 -13  13   44.92    6.08
   2 -13  13   42.72    5.60
  -2  13 -14  146.20   11.65
  -2  13 -14  158.30   11.63
   2 -13  14  139.90   10.52
   2 -13  14  146.70   11.02
  -2  13 -15   98.74    9.46
  -2  13 -15   92.69    8.65
   2 -13  15  107.80    9.01
   2 -13  15  109.30    9.40
  -2  12  16  106.20    7.65
   2 -12 -16  104.80    7.94
   2 -12 -16  124.10    8.56
  -2  12  15  223.40   12.84
  -2  12  15  236.60   13.11
   2 -12 -15  228.90   12.82
   2 -12 -15  238.10   13.03
  -2  12  14   23.49    3.55
  -2  12  14   22.45    3.72
   2 -12 -14   17.64    3.40
   2 -12 -14   21.20    3.58
  -2  12  13  339.20   17.43
  -2  12  13  286.90   15.10
   2 -12 -13  305.10   16.22
   2 -12 -13  301.30   15.55
  -2  12  12  288.00   15.18
  -2  12  12  285.30   15.35
  -2  12  11  303.90   15.93
  -2  12  11  308.30   16.23
   2 -12 -11  299.80   15.93
   2 -12 -11  294.20   15.33
  -2  12  10  332.40   17.21
  -2  12  10  339.00   17.46
  -2  12   9  392.00   19.58
  -2  12   9  423.40   20.90
   2 -12  -9  498.80   24.10
   2 -12  -9  464.90   22.25
  -2  12   8    5.02    2.58
  -2  12   8    3.86    2.41
   2 -12  -8    2.53    2.46
   2 -12  -8    8.72    2.50
  -2  12   6  451.10   22.14
  -2  12   6  522.10   25.04
   2 -12  -6  493.60   23.58
   2 -12  -6  475.30   23.13
  -2  12   5  376.30   19.08
  -2  12   5  432.90   21.51
   2 -12  -5  402.50   20.25
   2 -12  -5  419.90   20.64
  -2  12   4  167.00   10.38
  -2  12   4  139.80    9.15
   2 -12  -4  147.30    9.57
   2 -12  -4  128.00    8.53
  -2  12   3  400.20   20.23
  -2  12   3  419.80   20.94
   2 -12  -3  359.10   18.60
   2 -12  -3  409.30   20.28
  -2  12   2   78.19    6.62
  -2  12   2   90.66    7.47
   2 -12  -2   89.71    7.26
   2 -12  -2   92.36    6.94
  -2  12   1  547.60   26.50
  -2  12   1  512.50   24.84
  -2  12   0  660.30   30.92
  -2  12   0  698.70   32.62
   2 -12   0  612.00   29.13
   2 -12   0  620.70   29.10
  -2  12  -1  527.50   25.64
  -2  12  -1  528.00   25.56
   2 -12   1  517.30   24.87
   2 -12   1  548.20   26.59
  -2  12  -2   94.04    8.16
   2 -12   2   75.38    6.94
   2 -12   2   80.42    6.90
  -2  12  -3  424.90   21.85
  -2  12  -3  400.40   20.64
   2 -12   3  381.10   19.47
   2 -12   3  432.60   21.93
  -2  12  -4  110.50    8.42
  -2  12  -4  106.50    8.53
   2 -12   4  163.90   10.46
   2 -12   4  144.00   10.06
  -2  12  -5  403.90   21.02
  -2  12  -5  430.50   22.00
   2 -12   5  400.70   20.93
   2 -12   5  407.30   20.64
   2 -12   6  494.60   24.85
   2 -12   6  465.40   23.17
  -2  12  -7  503.30   25.05
  -2  12  -7  491.70   25.00
   2 -12   7  536.00   26.64
   2 -12   7  521.70   25.57
  -2  12  -9  462.60   23.96
  -2  12  -9  450.30   23.01
   2 -12   9  470.40   24.11
   2 -12   9  450.30   22.83
  -2  12 -10  307.80   17.58
  -2  12 -10  314.50   17.40
   2 -12  10  345.60   18.96
   2 -12  10  318.90   17.41
  -2  12 -11  320.30   17.75
  -2  12 -11  291.60   16.94
   2 -12  11  305.10   16.82
   2 -12  11  274.60   16.04
  -2  12 -12  313.50   18.02
  -2  12 -12  274.90   16.02
   2 -12  12  303.50   17.36
   2 -12  12  293.10   16.64
  -2  12 -13  299.80   17.04
  -2  12 -13  289.60   17.39
   2 -12  13  282.00   16.11
   2 -12  13  251.80   15.32
  -2  12 -14   17.80    4.22
  -2  12 -14   21.76    5.11
   2 -12  14   26.22    4.88
   2 -12  14   26.04    4.58
  -2  12 -15  227.90   15.31
  -2  12 -15  198.50   13.24
   2 -12  15  182.70   12.76
   2 -12  15  212.10   13.69
  -2  12 -16  100.70    9.66
  -2  12 -16  100.10    8.89
   2 -12  16   98.96    8.80
   2 -12  16  103.40    8.93
  -2  12 -17  139.80   11.74
  -2  12 -17  154.90   11.35
   2 -12  17  161.50   11.37
   2 -12  17  133.50   10.60
  -2  11  18   78.33    6.72
  -2  11  17  147.30   10.55
  -2  11  15  241.70   13.21
  -2  11  14  130.60    8.44
  -2  11  13   41.49    4.68
   2 -11 -13   40.22    4.95
  -2  11  12  106.40    7.43
   2 -11 -12  114.90    7.62
   2 -11 -12  111.70    7.86
  -2  11  11  560.80   26.66
  -2  11  11  633.80   29.15
   2 -11 -11  596.20   27.84
   2 -11 -11  694.20   31.37
  -2  11  10  130.70    8.46
  -2  11  10  104.10    7.25
   2 -11 -10  132.40    8.34
   2 -11 -10  120.40    8.19
  -2  11   9  342.70   17.22
  -2  11   9  343.20   17.42
   2 -11  -9  343.10   17.50
   2 -11  -9  377.90   18.44
  -2  11   8  290.40   15.12
  -2  11   8  305.90   15.71
   2 -11  -8  280.10   14.87
   2 -11  -8  334.20   16.65
  -2  11   7  169.60   10.17
  -2  11   7  191.60   11.08
   2 -11  -7  172.50   10.34
   2 -11  -7  152.80    9.27
  -2  11   6  279.10   14.77
  -2  11   6  255.40   13.76
   2 -11  -6  282.40   14.70
   2 -11  -6  266.00   14.30
  -2  11   5  327.40   16.80
  -2  11   5  381.20   19.01
  -2  11   4  182.70   10.77
  -2  11   4  163.50   10.00
   2 -11  -4  182.30   10.67
   2 -11  -4  181.60   10.83
  -2  11   3   94.54    7.05
  -2  11   3   96.52    7.22
   2 -11  -3   86.39    6.91
  -2  11   2  279.70   15.05
  -2  11   2  292.90   15.52
   2 -11  -2  292.10   15.68
   2 -11  -2  294.80   15.39
  -2  11   1  538.80   25.74
  -2  11   1  598.10   28.09
  -2  11   0   47.03    5.19
   2 -11   0   43.48    4.80
   2 -11   0   54.69    5.45
  -2  11  -1  605.50   28.59
  -2  11  -1  574.00   27.22
   2 -11   1  495.40   24.19
   2 -11   1  536.00   25.46
  -2  11  -2  291.30   15.65
  -2  11  -2  302.00   16.11
   2 -11   2  292.00   15.54
   2 -11   2  271.60   15.06
  -2  11  -3   80.45    6.85
  -2  11  -3   85.21    7.17
   2 -11   3   91.19    7.12
   2 -11   3   82.89    7.13
  -2  11  -4  173.40   11.10
  -2  11  -4  145.50    9.70
   2 -11   4  193.10   11.56
   2 -11   4  176.60   11.22
  -2  11  -5  369.10   19.50
  -2  11  -5  394.40   20.30
   2 -11   5  335.90   17.92
   2 -11   5  326.10   17.21
  -2  11  -6  246.10   14.47
  -2  11  -6  279.50   15.64
   2 -11   6  278.00   15.62
   2 -11   6  263.90   14.77
  -2  11  -7  181.10   11.55
  -2  11  -7  156.80   10.91
   2 -11   7  192.90   12.26
   2 -11   7  185.10   11.63
  -2  11  -8  332.50   18.22
  -2  11  -8  309.70   17.09
   2 -11   8  301.20   16.67
   2 -11   8  300.70   16.46
  -2  11  -9  391.30   20.73
  -2  11  -9  386.10   20.39
   2 -11   9  346.10   18.62
   2 -11   9  364.30   19.04
  -2  11 -10  118.30    9.50
   2 -11  10   94.88    8.28
  -2  11 -11  591.60   29.29
   2 -11  11  636.10   30.73
  -2  11 -12   86.67    7.94
  -2  11 -12   95.00    8.66
   2 -11  12   97.23    8.46
   2 -11  12   82.46    7.47
  -2  11 -13   37.94    5.82
  -2  11 -13   34.60    5.24
   2 -11  13   33.69    5.01
   2 -11  13   27.62    4.99
  -2  11 -14  121.80    9.67
  -2  11 -14  145.70   11.23
   2 -11  14  118.30    9.48
   2 -11  14  132.80   10.34
  -2  11 -15  259.30   16.51
  -2  11 -15  249.80   14.96
   2 -11  15  242.70   14.58
   2 -11  15  258.40   15.60
  -2  11 -16   53.53    6.40
  -2  11 -16   46.60    6.49
   2 -11  16   62.94    6.97
   2 -11  16   52.95    6.22
  -2  11 -17  182.20   13.51
  -2  11 -17  210.60   13.71
   2 -11  17  140.50   10.87
   2 -11  17  136.40   10.45
  -2  11 -18   50.72    6.25
  -2  11 -18   46.00    6.65
   2 -11  18   52.43    6.26
   2 -11  18   59.19    7.05
  -2  11 -19   15.81    5.36
  -2  11 -19   27.04    4.97
   2 -11  19   29.93    4.83
  -2  10  19   -1.05    2.09
   2 -10 -19   -3.15    1.83
  -2  10  18   87.69    7.04
   2 -10 -18   82.52    7.64
  -2  10  17    1.06    2.26
   2 -10 -17   -0.49    1.76
  -2  10  16   94.51    7.27
   2 -10 -16  101.10    7.20
  -2  10  15   -0.62    1.86
   2 -10 -15    5.01    2.17
  -2  10  14  276.40   14.44
   2 -10 -14  252.60   13.42
  -2  10  13   25.72    3.62
   2 -10 -13   18.43    3.07
  -2  10  12  815.50   36.36
   2 -10 -12  836.10   37.61
  -2  10  11    1.02    2.04
  -2  10  10  223.80   12.52
  -2  10   8   18.21    3.40
  -2  10   7   18.84    3.12
   2 -10  -7   19.08    3.45
  -2  10   6  648.10   29.47
   2 -10  -6  776.50   34.94
   2 -10  -6  785.90   35.31
  -2  10   5   42.49    4.40
  -2  10   5   50.16    4.82
   2 -10  -5   40.24    4.30
   2 -10  -5   48.58    4.58
  -2  10   4   99.83    6.97
  -2  10   4   90.78    6.64
  -2  10   3   25.56    3.72
  -2  10   3   31.24    3.91
   2 -10  -3   22.72    3.44
   2 -10  -3   30.46    3.75
  -2  10   2   15.45    3.20
  -2  10   2   12.14    2.74
   2 -10  -2    8.49    2.69
   2 -10  -2    8.57    2.38
  -2  10   1   31.84    4.29
  -2  10   1   41.26    4.66
   2 -10  -1   39.23    4.64
   2 -10  -1   41.11    4.55
  -2  10   0 2117.00   89.71
  -2  10   0 2171.00   91.97
   2 -10   0 1991.00   84.72
   2 -10   0 2067.00   87.47
  -2  10  -1   36.29    4.52
  -2  10  -1   32.92    4.22
   2 -10   1   41.50    4.56
   2 -10   1   35.83    4.51
  -2  10  -2    9.91    2.76
  -2  10  -2    7.91    2.80
   2 -10   2   15.24    3.13
   2 -10   2   14.24    3.46
  -2  10  -3   19.45    3.53
  -2  10  -3   26.95    3.92
   2 -10   3   25.39    3.79
   2 -10   3   28.04    4.30
  -2  10  -4  106.90    7.91
  -2  10  -4  108.80    7.91
   2 -10   4   89.68    7.14
   2 -10   4   98.60    7.80
  -2  10  -5   36.87    4.85
  -2  10  -5   33.65    4.85
   2 -10   5   36.96    4.99
   2 -10   5   46.11    5.22
  -2  10  -6  762.90   35.19
  -2  10  -6  688.10   32.35
   2 -10   6  723.80   33.43
   2 -10   6  753.50   34.88
  -2  10  -7   12.36    3.46
  -2  10  -7   14.05    3.90
   2 -10   7   11.02    3.26
   2 -10   7   17.40    4.05
  -2  10  -8   27.81    4.47
  -2  10  -8   22.61    4.46
   2 -10   8   21.09    3.94
   2 -10   8   24.81    4.38
  -2  10  -9   20.54    4.18
  -2  10  -9   24.03    4.49
   2 -10   9   24.68    4.41
   2 -10   9   35.67    4.81
  -2  10 -10  260.40   14.95
  -2  10 -10  268.00   15.55
   2 -10  10  242.20   14.22
   2 -10  10  225.80   13.32
  -2  10 -11    6.04    3.34
  -2  10 -11    5.53    3.15
   2 -10  11    5.49    3.01
   2 -10  11    6.49    3.28
  -2  10 -12  829.40   38.50
   2 -10  12  847.80   38.99
  -2  10 -13   19.21    4.54
   2 -10  13   29.53    4.89
  -2  10 -14  244.20   15.19
  -2  10 -14  210.20   13.24
   2 -10  14  290.60   16.24
   2 -10  14  250.10   15.22
  -2  10 -15    6.69    3.03
  -2  10 -15    3.01    3.27
   2 -10  15    1.00    2.85
   2 -10  15    1.86    2.85
  -2  10 -16   88.90    8.23
  -2  10 -16   87.08    8.90
   2 -10  16   63.81    7.09
   2 -10  16   76.92    7.48
  -2  10 -17   -0.98    2.54
  -2  10 -17   -1.00    3.06
   2 -10  17    0.84    2.83
   2 -10  17   -2.20    2.63
  -2  10 -18   85.12    8.16
  -2  10 -18   96.45    9.27
   2 -10  18  102.10    8.83
   2 -10  18   82.24    8.22
  -2  10 -19   -1.05    2.94
  -2  10 -19    1.04    3.21
   2 -10  19   -1.26    2.85
   2 -10  19   -1.66    2.53
  -2  10 -20  167.90   12.20
  -2  10 -20  184.30   13.27
   2 -10  20  159.40   12.03
  -2   9  19    2.98    2.54
  -2   9  18   75.26    6.49
  -2   9  17  158.30    9.83
   2  -9 -17  153.10    9.58
   2  -9 -17  181.50   10.33
  -2   9  16  296.00   15.43
   2  -9 -16  300.40   15.17
   2  -9 -16  289.70   15.05
  -2   9  15  426.30   20.45
  -2   9  15  373.30   18.45
   2  -9 -15  489.70   22.72
   2  -9 -15  427.10   20.59
  -2   9  14  237.10   12.56
  -2   9  14  239.20   12.76
   2  -9 -14  223.60   11.97
   2  -9 -14  228.10   12.39
   2  -9 -13   83.07    6.19
   2  -9 -13   92.23    6.42
  -2   9  12  163.70    9.35
  -2   9  12  187.60   10.45
   2  -9 -12  208.40   11.23
   2  -9 -12  212.80   11.59
  -2   9  10  175.60    9.90
  -2   9  10  182.30   10.07
   2  -9 -10  174.70    9.95
   2  -9 -10  198.00   10.62
   2  -9  -9  126.30    7.86
   2  -9  -9  108.60    6.88
  -2   9   8  219.00   11.60
  -2   9   8  225.90   12.07
   2  -9  -8  217.80   11.51
   2  -9  -8  216.00   11.65
  -2   9   7  256.70   13.18
  -2   9   7  221.70   11.95
   2  -9  -7  325.60   15.89
   2  -9  -7  317.80   15.91
  -2   9   6  121.90    7.73
   2  -9  -6  100.50    7.34
  -2   9   5  501.50   23.44
   2  -9  -5  509.30   23.50
  -2   9   4  389.90   19.10
  -2   9   2  265.10   13.87
   2  -9  -2  249.20   13.21
  -2   9   1 1139.00   49.58
  -2   9   1 1118.00   48.85
   2  -9  -1 1029.00   45.16
   2  -9  -1  964.50   42.26
  -2   9   0 1119.00   48.82
  -2   9   0 1003.00   44.17
   2  -9   0 1072.00   46.67
   2  -9   0 1084.00   47.55
  -2   9  -1 1118.00   48.91
  -2   9  -1 1150.00   50.22
   2  -9   1 1126.00   49.36
   2  -9   1 1133.00   49.29
  -2   9  -2  258.40   13.91
  -2   9  -2  244.10   13.28
   2  -9   2  220.70   12.46
   2  -9   2  236.00   12.75
  -2   9  -3  146.50    9.25
  -2   9  -3  140.70    8.97
   2  -9   3  145.30    9.35
   2  -9   3  135.00    8.69
  -2   9  -4  371.20   18.76
  -2   9  -4  335.20   17.32
   2  -9   4  411.50   20.48
   2  -9   4  375.40   18.69
  -2   9  -5  495.50   23.95
  -2   9  -5  492.70   23.90
   2  -9   5  518.70   24.70
   2  -9   5  536.80   25.68
  -2   9  -6   97.98    7.66
  -2   9  -6  108.60    8.24
   2  -9   6  123.40    8.83
   2  -9   6  119.80    8.24
  -2   9  -7  298.90   16.05
  -2   9  -7  295.70   16.11
   2  -9   7  250.60   13.85
   2  -9   7  248.20   14.18
  -2   9  -8  204.90   12.22
  -2   9  -8  204.40   12.41
   2  -9   8  222.50   13.07
   2  -9   8  226.40   13.00
  -2   9  -9  101.00    7.94
  -2   9  -9  124.70    9.18
   2  -9   9  101.70    7.90
   2  -9   9   96.25    7.94
  -2   9 -10  174.80   11.04
  -2   9 -10  168.10   11.26
   2  -9  10  156.30   10.35
   2  -9  10  179.90   11.41
  -2   9 -11  819.00   37.73
  -2   9 -11  815.90   37.89
   2  -9  11  826.30   38.10
   2  -9  11  784.00   36.08
  -2   9 -12  224.80   13.45
  -2   9 -12  219.90   13.60
   2  -9  12  172.50   11.47
   2  -9  12  178.10   11.38
  -2   9 -13   63.45    6.71
  -2   9 -13   70.28    7.15
   2  -9  13   90.04    7.78
   2  -9  13   83.23    7.67
  -2   9 -14  238.20   14.44
   2  -9  14  223.40   13.62
  -2   9 -15  450.60   23.82
  -2   9 -15  374.50   20.41
   2  -9  15  439.40   23.88
   2  -9  15  433.00   22.39
  -2   9 -16  322.20   17.92
  -2   9 -16  322.70   18.65
   2  -9  16  317.30   18.00
   2  -9  16  343.10   18.64
  -2   9 -17  166.50   11.67
  -2   9 -17  187.90   13.42
   2  -9  17  151.60   11.14
   2  -9  17  154.90   11.05
  -2   9 -18   65.22    6.95
  -2   9 -18   75.51    8.29
   2  -9  18   63.40    7.07
   2  -9  18   59.05    6.70
  -2   9 -19    5.66    2.95
  -2   9 -19   10.46    4.01
   2  -9  19    8.91    3.55
   2  -9  19    0.51    2.88
  -2   9 -20   62.09    6.95
  -2   9 -20   60.84    7.36
   2  -9  20   69.93    7.53
   2  -9  20   65.36    7.14
  -2   9 -21  263.60   15.93
   2  -9  21  220.60   14.69
   2  -9  21  234.50   14.88
  -2   9 -22   32.43    5.35
  -2   9 -22   24.01    5.61
   2  -9  22   39.01    5.54
   2  -9  22   32.87    6.25
   2  -8 -22  147.70    9.83
  -2   8  21  207.20   12.22
  -2   8  21  215.70   15.05
   2  -8 -21  233.70   13.45
   2  -8 -21  222.10   12.57
  -2   8  20  136.80    9.09
  -2   8  19  154.30   10.34
  -2   8  18   84.82    6.87
  -2   8  17  520.60   24.63
   2  -8 -17  480.50   23.13
   2  -8 -17  457.10   21.61
  -2   8  16  512.20   23.92
  -2   8  16  522.90   24.57
   2  -8 -16  533.20   24.96
   2  -8 -16  616.30   27.92
  -2   8  15  386.40   18.58
  -2   8  15  365.90   18.11
   2  -8 -15  413.30   19.92
   2  -8 -15  379.60   18.25
   2  -8 -14  156.50    9.34
   2  -8 -14  136.00    8.27
  -2   8  13  360.20   17.35
  -2   8  13  342.70   16.85
   2  -8 -13  334.20   16.35
   2  -8 -13  372.10   18.11
  -2   8  12  384.50   18.26
  -2   8  12  451.00   21.14
   2  -8 -12  393.20   18.84
   2  -8 -12  356.30   17.13
  -2   8  11  704.70   31.24
  -2   8  11  759.20   33.67
   2  -8 -11  658.40   29.53
   2  -8 -11  730.90   32.29
  -2   8  10  462.70   21.38
  -2   8  10  419.10   19.74
   2  -8 -10  570.00   25.57
   2  -8 -10  524.00   23.99
  -2   8   9  545.30   24.71
  -2   8   9  545.70   24.88
   2  -8  -9  445.00   20.82
   2  -8  -9  517.60   23.55
  -2   8   8   51.95    4.33
  -2   8   8   59.16    4.77
  -2   8   7  810.80   35.50
  -2   8   7  896.70   39.18
   2  -8  -7  761.60   33.44
   2  -8  -7  747.60   33.19
  -2   8   6  628.20   28.15
  -2   8   6  672.30   30.08
   2  -8  -6  657.40   29.19
   2  -8  -6  615.20   27.75
  -2   8   5  721.20   32.00
  -2   8   5  834.00   36.70
   2  -8  -5  711.10   31.67
   2  -8  -5  651.60   29.04
  -2   8   4  492.30   22.72
  -2   8   4  523.00   24.14
   2  -8  -4  487.50   22.66
   2  -8  -4  451.10   20.93
  -2   8   3  625.70   28.20
  -2   8   3  613.50   27.87
   2  -8  -3  564.00   25.85
   2  -8  -3  555.20   25.29
  -2   8   2  162.80    9.26
  -2   8   2  142.00    8.53
   2  -8  -2  130.20    7.89
   2  -8  -2  126.00    7.82
  -2   8   1 1075.00   46.68
   2  -8  -1 1142.00   49.31
  -2   8  -1 1118.00   48.65
  -2   8  -2   97.41    7.13
  -2   8  -2  107.80    7.28
   2  -8   2  145.80    8.83
   2  -8   2  146.30    9.09
  -2   8  -3  554.30   25.95
  -2   8  -3  554.90   25.83
   2  -8   3  589.90   27.39
   2  -8   3  619.00   28.37
  -2   8  -4  458.50   22.04
  -2   8  -4  493.20   23.55
   2  -8   4  510.40   24.07
   2  -8   4  493.80   23.58
  -2   8  -5  635.40   29.41
  -2   8  -5  647.60   29.90
   2  -8   5  661.20   30.27
   2  -8   5  655.90   30.28
  -2   8  -6  625.80   29.06
  -2   8  -6  584.50   27.92
   2  -8   6  603.60   28.04
   2  -8   6  636.00   29.61
  -2   8  -7  836.80   37.90
  -2   8  -7  807.70   36.59
   2  -8   7  808.80   36.75
   2  -8   7  799.70   36.13
  -2   8  -8   46.48    5.29
  -2   8  -8   41.85    4.90
   2  -8   8   45.46    5.22
   2  -8   8   45.17    5.16
  -2   8  -9  568.10   27.27
  -2   8  -9  511.20   24.75
   2  -8   9  527.70   25.46
   2  -8   9  549.50   26.17
  -2   8 -10  568.30   27.19
  -2   8 -10  523.50   25.58
   2  -8  10  501.60   24.29
   2  -8  10  483.10   23.72
  -2   8 -11  763.20   35.22
  -2   8 -11  748.70   34.95
   2  -8  11  753.80   34.87
   2  -8  11  746.70   34.38
  -2   8 -12  378.20   19.93
  -2   8 -12  411.30   20.98
   2  -8  12  460.80   23.09
   2  -8  12  490.30   24.03
  -2   8 -13  353.10   18.67
  -2   8 -13  383.30   20.26
   2  -8  13  358.10   18.78
   2  -8  13  366.80   19.44
  -2   8 -14  141.60   10.21
  -2   8 -14  138.30   10.51
   2  -8  14  140.40    9.90
   2  -8  14  132.00    9.89
  -2   8 -15  394.90   21.29
  -2   8 -15  391.40   20.53
   2  -8  15  366.60   19.20
   2  -8  15  386.70   20.41
  -2   8 -17  498.30   25.11
  -2   8 -17  501.40   25.89
   2  -8  17  538.70   26.61
   2  -8  17  557.60   27.69
  -2   8 -18   94.53    9.13
  -2   8 -18   76.70    7.58
   2  -8  18   88.10    8.25
   2  -8  18   78.79    7.59
  -2   8 -19  203.20   13.31
  -2   8 -19  159.40   12.38
   2  -8  19  166.40   11.80
  -2   8 -20  124.80   10.01
  -2   8 -20  135.00   11.07
   2  -8  20  126.10   10.32
   2  -8  20  129.70   10.23
  -2   8 -21  217.10   15.04
  -2   8 -21  228.40   14.77
   2  -8  21  200.00   13.67
   2  -8  21  213.40   13.89
  -2   8 -22  168.90   12.66
  -2   8 -22  191.10   13.18
   2  -8  22  158.80   12.26
   2  -8  22  157.20   11.46
  -2   8 -23  156.90   11.86
  -2   8 -23  122.10   10.61
   2  -8  23  134.90   10.52
   2  -8  23  142.60   11.59
   2  -7 -23   40.72    5.00
  -2   7  22  111.20    8.14
  -2   7  22  125.70    9.52
   2  -7 -22   95.32    7.64
   2  -7 -22  122.30    8.73
  -2   7  21  264.20   14.36
  -2   7  21  264.00   15.02
   2  -7 -21  295.80   15.81
   2  -7 -21  267.60   14.74
  -2   7  20  280.30   14.77
  -2   7  20  269.20   15.29
   2  -7 -20  261.60   14.25
   2  -7 -20  240.80   13.37
  -2   7  19   26.75    3.74
   2  -7 -19   17.93    4.04
  -2   7  17  307.60   15.95
   2  -7 -17  299.80   15.66
   2  -7 -17  319.70   15.95
  -2   7  16  545.00   25.46
  -2   7  16  552.80   25.46
   2  -7 -16  614.80   27.91
   2  -7 -16  687.10   31.15
  -2   7  15  245.40   13.12
  -2   7  15  271.30   13.84
   2  -7 -15  222.70   12.08
   2  -7 -15  235.80   12.45
  -2   7  14  404.60   19.49
  -2   7  14  448.00   20.90
   2  -7 -14  477.50   22.32
   2  -7 -14  441.30   20.67
  -2   7  13   82.59    5.90
  -2   7  13   72.25    5.47
   2  -7 -13   73.95    5.53
   2  -7 -13   62.78    4.94
   2  -7 -12  266.20   13.46
   2  -7 -12  278.20   13.82
  -2   7  11  583.00   26.20
  -2   7  11  555.70   25.33
  -2   7  10  540.60   24.54
  -2   7  10  609.90   27.15
   2  -7 -10  507.00   23.23
   2  -7 -10  540.80   24.30
  -2   7   9  292.60   14.12
  -2   7   9  265.70   13.25
   2  -7  -9  293.20   14.46
   2  -7  -9  280.70   14.00
  -2   7   8  734.60   32.12
  -2   7   8  797.60   34.86
   2  -7  -8  726.70   32.02
   2  -7  -8  790.10   34.45
  -2   7   7  313.60   15.16
  -2   7   7  301.90   14.53
   2  -7  -7  369.80   17.28
   2  -7  -7  366.80   17.34
  -2   7   5  904.40   39.24
  -2   7   5  962.00   41.44
  -2   7   4 1499.00   63.33
  -2   7   4 1701.00   71.67
   2  -7  -4 1481.00   62.58
   2  -7  -4 1577.00   66.74
  -2   7   3   12.20    2.56
  -2   7   3   12.22    2.39
   2  -7  -3    6.72    2.28
   2  -7  -3    7.79    2.02
  -2   7   2  602.90   27.03
  -2   7   2  578.00   26.23
   2  -7  -2  724.80   32.22
   2  -7  -2  736.20   32.40
  -2   7   1 1212.00   51.85
  -2   7   1 1084.00   46.77
   2  -7  -1  987.10   42.92
   2  -7  -1  995.30   43.01
  -2   7   0  860.60   37.66
  -2   7   0  866.70   37.93
   2  -7   0  887.10   38.91
   2  -7   0  832.80   36.47
  -2   7  -1  929.90   40.63
  -2   7  -1 1004.00   43.65
   2  -7   1 1120.00   48.43
   2  -7   1 1147.00   49.26
   2  -7   2  610.20   27.84
   2  -7   2  607.20   27.43
  -2   7  -3    6.66    2.84
  -2   7  -4 1483.00   63.39
   2  -7   4 1424.00   61.20
  -2   7  -5  937.30   41.30
  -2   7  -5  972.70   42.86
   2  -7   5  967.60   42.67
   2  -7   5  980.80   43.09
  -2   7  -6  990.70   43.69
  -2   7  -6  968.40   42.71
   2  -7   6  926.40   41.13
   2  -7   6  904.20   40.10
  -2   7  -7  397.80   19.77
  -2   7  -7  384.40   19.13
   2  -7   7  321.20   16.54
   2  -7   7  327.30   16.72
  -2   7  -8  739.50   33.69
  -2   7  -8  779.00   35.45
   2  -7   8  769.80   34.97
   2  -7   8  729.00   33.21
  -2   7  -9  259.20   14.09
  -2   7  -9  240.20   13.50
   2  -7   9  268.80   14.58
   2  -7   9  272.10   14.67
  -2   7 -10  517.90   24.87
  -2   7 -10  535.60   25.76
   2  -7  10  581.70   27.55
   2  -7  10  561.90   26.57
  -2   7 -11  511.10   24.67
  -2   7 -11  540.30   26.11
   2  -7  11  549.60   26.18
   2  -7  11  555.40   26.62
  -2   7 -12  266.90   15.02
  -2   7 -12  271.00   15.03
   2  -7  12  290.20   15.85
   2  -7  12  295.10   15.87
  -2   7 -13   76.87    7.01
  -2   7 -13   69.99    6.91
   2  -7  13   82.37    7.41
   2  -7  13   86.20    7.29
  -2   7 -14  510.10   25.06
  -2   7 -14  513.20   25.54
   2  -7  14  496.90   24.64
   2  -7  14  483.80   23.88
  -2   7 -15  240.80   14.13
  -2   7 -15  232.30   14.25
   2  -7  15  275.80   15.78
   2  -7  15  300.90   16.58
  -2   7 -16  622.70   29.94
  -2   7 -16  559.00   27.98
   2  -7  16  590.90   28.75
   2  -7  16  580.10   28.04
  -2   7 -17  311.20   17.93
  -2   7 -17  319.10   17.60
   2  -7  17  297.30   17.21
   2  -7  17  305.00   16.85
  -2   7 -18  535.00   29.41
  -2   7 -19   21.24    4.21
  -2   7 -19   25.87    5.06
   2  -7  19   23.00    4.41
   2  -7  19   25.71    5.01
  -2   7 -20  215.00   15.44
   2  -7  20  259.60   15.86
   2  -7  20  254.40   15.52
  -2   7 -21  247.20   15.15
  -2   7 -21  262.20   16.44
   2  -7  21  244.80   15.67
   2  -7  21  264.90   15.92
  -2   7 -22  101.30    9.20
  -2   7 -22  106.70    9.66
   2  -7  22  121.80   10.32
   2  -7  22  120.20   10.02
  -2   7 -23   44.93    6.41
  -2   7 -23   58.91    6.98
   2  -7  23   45.66    6.41
   2  -7  23   42.67    5.99
   2  -6 -24   17.98    3.92
   2  -6 -24   19.79    3.93
  -2   6  23   40.03    4.83
  -2   6  23   43.44    5.70
   2  -6 -23   35.97    4.83
   2  -6 -23   30.89    4.58
  -2   6  22  273.00   15.92
  -2   6  22  285.90   15.84
   2  -6 -22  298.50   16.05
   2  -6 -22  293.70   16.19
  -2   6  21  125.80    9.61
  -2   6  21  109.20    8.03
  -2   6  20   50.44    5.08
  -2   6  20   39.26    5.20
   2  -6 -20   39.65    4.71
   2  -6 -20   44.23    5.07
  -2   6  19   81.69    7.39
  -2   6  19  102.70    7.44
   2  -6 -19  135.10    8.90
   2  -6 -19  122.40    8.39
  -2   6  18   -4.83    2.68
  -2   6  17  167.80   10.09
   2  -6 -17  172.10   10.25
  -2   6  16  842.30   37.26
  -2   6  16  785.90   35.20
   2  -6 -16  800.10   35.65
   2  -6 -16  858.20   37.87
  -2   6  15  128.60    8.20
  -2   6  15  153.40    9.00
   2  -6 -15  150.30    8.94
   2  -6 -15  127.40    7.90
  -2   6  14    7.43    2.27
  -2   6  14    2.28    1.80
   2  -6 -14    3.65    1.93
   2  -6 -14    0.01    1.75
  -2   6  13  270.10   13.51
  -2   6  13  245.10   12.71
   2  -6 -13  272.50   13.65
   2  -6 -13  231.40   11.86
  -2   6  12   95.94    6.17
  -2   6  12   85.76    6.00
   2  -6 -12  117.50    7.18
   2  -6 -12  130.10    7.61
  -2   6  11  263.20   13.16
  -2   6  11  233.30   11.75
  -2   6  10 1211.00   51.37
  -2   6  10 1273.00   54.14
  -2   6   9  137.40    7.81
  -2   6   9  137.90    7.69
   2  -6  -9  226.00   11.52
   2  -6  -9  209.80   10.65
  -2   6   8  245.20   12.24
  -2   6   8  265.30   12.86
   2  -6  -8  280.00   13.74
   2  -6  -8  293.40   14.06
  -2   6   7   95.59    5.89
  -2   6   7   88.83    5.93
   2  -6  -7  102.50    6.37
   2  -6  -7   92.74    5.84
  -2   6   6  769.40   33.35
  -2   6   6  823.70   35.72
   2  -6  -6  893.80   38.61
   2  -6  -6  780.70   33.83
   2  -6  -5  406.60   18.74
   2  -6  -5  437.00   19.87
  -2   6   4  666.70   29.32
  -2   6   4  776.00   33.61
   2  -6  -4  816.00   35.45
   2  -6  -4  866.00   37.29
  -2   6   3  311.80   14.84
  -2   6   3  309.20   14.82
   2  -6  -3  273.20   13.50
   2  -6  -3  269.90   13.09
  -2   6   2  840.10   36.54
  -2   6   2  860.60   37.23
   2  -6  -2 1005.00   43.34
   2  -6  -2 1008.00   43.12
  -2   6   1  642.80   28.42
  -2   6   1  693.10   30.61
   2  -6  -1  745.60   32.79
   2  -6  -1  734.00   32.08
  -2   6   0  654.70   29.05
  -2   6   0  745.10   32.65
   2  -6   0  751.30   33.08
   2  -6   0  704.60   30.95
  -2   6  -1  736.50   32.40
  -2   6  -1  695.60   30.83
   2  -6   1  669.90   29.83
   2  -6   1  659.80   29.16
  -2   6  -2 1012.00   43.75
  -2   6  -2  993.70   43.09
   2  -6   2  866.50   37.92
   2  -6   2  856.10   37.28
  -2   6  -3  248.20   12.81
  -2   6  -3  262.10   13.43
   2  -6   3  316.50   15.68
   2  -6   3  297.90   14.71
  -2   6  -4  849.60   37.45
  -2   6  -4  826.30   36.46
   2  -6   4  783.30   34.58
   2  -6   4  813.90   36.05
  -2   6  -5  407.80   19.56
   2  -6   5  368.00   17.81
  -2   6  -7  106.80    7.85
  -2   6  -7   95.17    6.93
   2  -6   7   85.68    6.47
   2  -6   7   79.33    6.62
  -2   6  -8  302.00   15.64
  -2   6  -8  315.00   16.26
   2  -6   8  266.00   14.16
   2  -6   8  267.00   14.07
  -2   6  -9  200.20   11.64
  -2   6  -9  202.40   11.63
   2  -6   9  124.90    8.34
   2  -6   9  126.50    8.47
  -2   6 -10 1273.00   55.54
  -2   6 -10 1264.00   55.01
   2  -6  10 1259.00   54.87
   2  -6  10 1191.00   52.04
  -2   6 -11  257.60   14.25
  -2   6 -11  234.70   13.23
   2  -6  11  248.60   13.84
   2  -6  11  248.50   13.70
  -2   6 -12  131.40    9.23
  -2   6 -12  136.70    9.12
   2  -6  12   67.90    6.36
   2  -6  12   87.59    7.09
  -2   6 -13  229.20   13.27
  -2   6 -13  254.40   14.48
   2  -6  13  283.10   15.49
   2  -6  13  267.40   14.71
  -2   6 -14    6.47    2.74
  -2   6 -14    1.26    2.94
   2  -6  14    8.14    3.14
   2  -6  14    6.36    2.89
  -2   6 -15  119.50    8.97
  -2   6 -15  107.80    8.93
   2  -6  15  122.40    9.41
   2  -6  15  121.60    9.10
  -2   6 -16  834.10   38.76
  -2   6 -16  844.70   38.84
   2  -6  16  834.20   38.54
   2  -6  16  823.30   37.93
  -2   6 -17  190.40   12.70
  -2   6 -17  161.10   11.03
   2  -6  17  145.70   10.68
  -2   6 -18    6.56    3.23
  -2   6 -18    6.64    3.37
   2  -6  18    2.75    2.63
   2  -6  18    4.67    3.25
  -2   6 -19   95.12    8.71
   2  -6  19   91.58    8.06
  -2   6 -20   46.48    6.07
  -2   6 -20   42.60    6.23
   2  -6  20   43.48    5.87
   2  -6  20   42.97    6.01
  -2   6 -21  119.10    9.74
  -2   6 -21  109.90    9.79
   2  -6  21  103.50    9.21
   2  -6  21  134.70   10.43
  -2   6 -22  271.80   16.74
  -2   6 -22  275.50   16.84
   2  -6  22  241.20   15.39
   2  -6  22  289.20   16.81
  -2   6 -23   27.14    4.91
  -2   6 -23   36.60    5.79
   2  -6  23   33.53    5.58
   2  -6  23   41.23    5.61
  -2   6 -24   13.13    3.95
  -2   6 -24   21.45    4.90
   2  -6  24   23.93    4.78
   2  -6  24   26.38    4.80
  -2   5  24   11.58    3.75
  -2   5  24   13.03    3.19
   2  -5 -24   11.97    3.31
   2  -5 -24   10.91    3.42
  -2   5  23   80.15    7.06
  -2   5  23   85.67    8.22
   2  -5 -23   73.07    6.95
   2  -5 -23   77.60    7.05
  -2   5  22   10.30    3.54
  -2   5  22    3.87    2.52
   2  -5 -22    5.25    2.76
   2  -5 -22    2.56    2.50
  -2   5  21  315.30   16.70
  -2   5  21  263.40   15.46
   2  -5 -21  301.10   16.20
   2  -5 -21  308.00   16.53
  -2   5  20    6.55    2.55
  -2   5  20    8.68    3.07
   2  -5 -20    8.69    2.85
   2  -5 -20    6.62    2.71
  -2   5  19   35.11    4.40
  -2   5  19   34.03    4.81
   2  -5 -19   38.08    4.60
   2  -5 -19   29.08    4.25
  -2   5  18   18.77    3.17
   2  -5 -18   24.23    3.63
   2  -5 -18   17.25    3.41
  -2   5  16   -0.02    2.05
   2  -5 -16   -0.13    1.91
   2  -5 -16   -0.20    1.85
  -2   5  15  514.00   23.66
  -2   5  15  562.20   25.94
   2  -5 -15  661.40   29.69
   2  -5 -15  670.40   30.26
  -2   5  14   40.04    4.30
  -2   5  14   54.22    4.63
   2  -5 -14   58.46    4.83
   2  -5 -14   54.30    4.73
  -2   5  13  243.50   12.65
  -2   5  13  216.00   11.29
   2  -5 -13  226.10   11.76
   2  -5 -13  231.20   11.88
  -2   5  12   10.84    2.54
  -2   5  12   12.09    2.31
   2  -5 -12   14.03    2.50
   2  -5 -12   19.11    2.77
  -2   5  11  787.70   34.20
  -2   5  11  765.20   33.55
   2  -5 -11  821.80   35.81
   2  -5 -11  775.80   33.86
  -2   5  10   39.28    3.65
  -2   5  10   45.71    3.77
   2  -5 -10   37.98    3.49
   2  -5 -10   35.73    3.51
  -2   5   9  370.50   17.26
  -2   5   9  367.50   16.94
   2  -5  -9  380.60   17.50
   2  -5  -9  368.40   17.18
  -2   5   8  212.60   10.52
  -2   5   8  192.80    9.95
   2  -5  -8  217.70   10.79
   2  -5  -8  207.10   10.54
  -2   5   7  344.00   16.04
  -2   5   7  317.70   14.79
   2  -5  -7  166.00    8.82
   2  -5  -7  188.40    9.63
   2  -5  -6  131.90    7.46
   2  -5  -6  111.90    6.51
   2  -5  -5 1838.00   76.57
   2  -5  -5 1682.00   70.45
  -2   5   4   25.92    2.85
  -2   5   4   18.61    2.54
   2  -5  -4   32.31    3.05
   2  -5  -4   29.64    3.09
  -2   5   3  151.60    8.12
  -2   5   3  128.80    7.12
   2  -5  -3  162.60    8.59
   2  -5  -3  173.50    8.95
  -2   5   2   57.50    4.20
  -2   5   2   44.20    3.79
   2  -5  -2   57.35    4.27
   2  -5  -2   50.74    4.05
  -2   5   1  972.20   41.52
  -2   5   1  944.20   40.53
   2  -5  -1 1180.00   50.07
   2  -5  -1 1116.00   47.34
  -2   5   0   17.46    2.76
  -2   5   0   19.24    2.78
   2  -5   0   23.66    2.98
   2  -5   0   23.79    3.04
  -2   5  -1 1159.00   49.25
  -2   5  -1 1138.00   48.49
   2  -5   1  983.90   42.28
   2  -5   1  944.70   40.48
  -2   5  -2   53.93    4.39
  -2   5  -2   50.30    4.24
   2  -5   2   56.52    4.44
   2  -5   2   58.31    4.72
  -2   5  -3  170.30    9.28
  -2   5  -3  162.60    9.01
   2  -5   3  145.40    8.36
   2  -5   3  134.50    7.86
  -2   5  -4   24.32    3.30
  -2   5  -4   20.27    3.14
   2  -5   4   26.34    3.33
   2  -5   4   26.98    3.45
  -2   5  -5 1839.00   77.45
  -2   5  -5 1847.00   77.75
   2  -5   5 1703.00   71.75
   2  -5   5 1672.00   70.72
  -2   5  -6  112.40    7.29
  -2   5  -6   98.50    6.78
   2  -5   6  113.90    7.23
   2  -5   6  102.00    6.83
  -2   5  -7  192.40   10.84
  -2   5  -7  179.50   10.16
   2  -5   7  276.00   14.15
   2  -5   7  295.20   14.81
  -2   5  -9  311.70   15.98
   2  -5   9  336.70   16.85
  -2   5 -10   39.90    4.54
  -2   5 -10   37.44    4.56
   2  -5  10   39.71    4.56
   2  -5  10   35.10    4.49
  -2   5 -11  755.10   34.24
  -2   5 -11  755.60   34.41
   2  -5  11  820.60   36.88
   2  -5  11  767.70   34.81
  -2   5 -12   19.75    3.69
  -2   5 -12   15.90    3.37
   2  -5  12   14.66    3.49
   2  -5  12   19.74    3.53
  -2   5 -13  209.60   12.45
  -2   5 -13  218.30   12.48
   2  -5  13  231.30   13.12
   2  -5  13  194.50   11.77
  -2   5 -14   43.25    5.47
  -2   5 -14   49.34    5.46
   2  -5  14   48.76    5.39
   2  -5  14   46.60    5.46
  -2   5 -15  551.60   26.93
  -2   5 -15  571.40   27.44
   2  -5  15  553.00   26.53
   2  -5  15  497.10   24.49
  -2   5 -16   -3.20    2.71
  -2   5 -16   -2.67    2.60
   2  -5  16   -3.27    2.39
   2  -5  16    2.82    2.67
  -2   5 -17  471.00   23.87
  -2   5 -17  447.80   22.61
   2  -5  17  502.30   24.82
   2  -5  17  532.40   26.11
  -2   5 -18   20.89    4.17
  -2   5 -18   11.62    3.75
   2  -5  18   16.03    3.80
   2  -5  18   19.60    4.25
  -2   5 -19   31.91    5.41
  -2   5 -19   39.35    5.33
   2  -5  19   34.47    4.96
   2  -5  19   24.84    4.68
  -2   5 -20   11.07    3.77
  -2   5 -20   11.28    3.99
   2  -5  20    8.49    3.73
   2  -5  20   11.08    3.65
   2  -5  21  280.20   16.65
  -2   5 -22    7.99    3.27
  -2   5 -22    0.98    3.43
   2  -5  22    9.74    3.35
   2  -5  22   -0.91    3.31
  -2   5 -23   69.76    7.73
  -2   5 -23   78.62    8.24
   2  -5  23   75.07    7.48
   2  -5  23   83.42    8.20
  -2   5 -24    3.41    3.55
  -2   5 -24    5.67    3.19
   2  -5  24   10.93    3.98
   2  -5  24    7.56    3.68
  -2   4  25   61.33    7.11
  -2   4  25   48.42    5.84
   2  -4 -25   59.03    6.64
   2  -4 -25   52.95    6.23
  -2   4  24    8.17    3.02
  -2   4  24   11.05    3.51
   2  -4 -24    8.13    3.19
   2  -4 -24    4.31    2.97
  -2   4  23   65.83    7.11
  -2   4  23   70.01    6.85
   2  -4 -23   60.34    6.42
   2  -4 -23   66.75    6.78
  -2   4  22  435.00   21.90
  -2   4  22  449.70   23.26
   2  -4 -22  458.20   22.96
   2  -4 -22  447.00   22.64
  -2   4  21   58.57    6.56
  -2   4  21   49.75    5.55
   2  -4 -21   38.16    4.87
   2  -4 -21   34.23    4.76
  -2   4  20   45.63    5.52
  -2   4  20   50.44    5.62
   2  -4 -20   56.27    5.71
   2  -4 -20   53.53    5.67
  -2   4  19  376.50   19.55
  -2   4  19  347.90   17.76
   2  -4 -19  302.80   15.96
   2  -4 -19  340.80   17.65
  -2   4  18   12.43    3.38
  -2   4  18    9.05    2.65
   2  -4 -18   13.06    3.10
   2  -4 -18   10.94    2.72
  -2   4  17  183.80   10.63
   2  -4 -17  177.70   11.62
  -2   4  16 1035.00   45.49
   2  -4 -16 1053.00   45.92
  -2   4  15  197.90   11.14
  -2   4  15  217.30   11.60
   2  -4 -15  209.40   11.30
   2  -4 -15  202.20   11.07
  -2   4  14    6.82    2.10
  -2   4  14    2.66    2.08
   2  -4 -14    6.82    2.16
   2  -4 -14   12.45    2.44
  -2   4  13  293.50   14.81
  -2   4  13  258.00   12.97
   2  -4 -13  265.00   13.30
   2  -4 -13  299.80   14.81
   2  -4 -12  150.50    8.52
   2  -4 -12  138.40    8.04
  -2   4  11   80.05    5.62
  -2   4  11   71.12    4.96
   2  -4 -11  123.10    7.29
   2  -4 -11  120.90    7.13
  -2   4  10 1849.00   77.49
   2  -4 -10 1809.00   75.79
   2  -4 -10 2098.00   87.38
   2  -4  -9  732.20   31.82
   2  -4  -9  661.30   29.02
  -2   4   8   74.94    4.89
  -2   4   8   85.00    5.38
   2  -4  -8   62.91    4.41
   2  -4  -8   53.90    4.13
  -2   4   7  603.90   26.37
  -2   4   7  573.20   25.21
   2  -4  -7  583.90   25.65
   2  -4  -7  623.80   27.18
  -2   4   6 1296.00   54.36
  -2   4   6 1345.00   56.50
   2  -4  -6 1254.00   52.80
   2  -4  -6 1341.00   56.26
  -2   4   5  392.40   17.62
  -2   4   5  359.50   16.40
   2  -4  -5  294.80   13.72
   2  -4  -5  335.00   15.42
  -2   4   4 1393.00   58.38
  -2   4   4 1401.00   58.59
  -2   4   3  732.30   31.42
  -2   4   3  716.20   30.83
   2  -4  -3  687.70   29.59
   2  -4  -3  725.00   31.28
  -2   4   2  277.40   12.98
  -2   4   2  274.40   12.91
   2  -4  -2  297.90   13.91
   2  -4  -2  283.10   13.27
  -2   4   1  255.80   12.24
  -2   4   1  288.70   13.42
   2  -4  -1  230.20   11.19
   2  -4  -1  236.50   11.43
  -2   4   0  206.30   10.20
  -2   4   0  203.60   10.21
   2  -4   0  201.20   10.06
   2  -4   0  192.90    9.71
  -2   4  -1  215.80   10.68
  -2   4  -1  221.00   10.99
   2  -4   1  273.50   12.97
   2  -4   1  286.60   13.65
  -2   4  -2  301.60   14.33
  -2   4  -2  278.80   13.28
   2  -4   2  263.50   12.81
   2  -4   2  262.90   12.66
  -2   4  -3  622.80   27.37
  -2   4  -3  615.00   27.15
   2  -4   3  667.90   29.30
   2  -4   3  668.20   29.24
  -2   4  -4 1424.00   60.14
  -2   4  -4 1489.00   62.67
   2  -4   4 1388.00   58.55
   2  -4   4 1413.00   59.73
  -2   4  -5  261.20   13.05
  -2   4  -5  296.40   14.42
   2  -4   5  361.30   17.12
   2  -4   5  344.80   16.29
  -2   4  -6 1212.00   51.77
  -2   4  -6 1280.00   54.57
   2  -4   6 1215.00   51.77
   2  -4   6 1276.00   54.42
  -2   4  -7  594.00   26.85
  -2   4  -7  560.20   26.14
   2  -4   7  548.10   24.82
   2  -4   7  573.00   25.99
  -2   4  -8   41.00    4.26
  -2   4  -8   47.11    4.60
   2  -4   8   70.73    5.59
   2  -4   8   73.64    5.58
  -2   4  -9  671.80   30.31
  -2   4  -9  740.90   33.22
   2  -4   9  658.70   29.75
   2  -4   9  649.40   29.30
  -2   4 -11  113.70    7.86
  -2   4 -11  103.50    7.75
   2  -4  11   83.90    6.64
  -2   4 -12  131.70    8.57
  -2   4 -12  132.30    8.88
   2  -4  12  128.30    8.59
   2  -4  12  107.60    7.87
  -2   4 -13  308.50   16.05
  -2   4 -13  301.40   16.06
   2  -4  13  267.00   14.52
   2  -4  13  302.20   15.80
  -2   4 -14    7.66    2.85
  -2   4 -14    5.18    2.68
   2  -4  14    1.72    2.47
   2  -4  14    1.78    2.47
  -2   4 -15  227.40   13.42
  -2   4 -15  218.00   12.64
   2  -4  15  201.60   12.05
   2  -4  15  204.40   12.12
  -2   4 -16 1130.00   50.42
  -2   4 -16 1114.00   49.40
   2  -4  16 1093.00   48.47
   2  -4  16 1119.00   49.72
  -2   4 -17  165.40   10.77
  -2   4 -17  138.60   10.11
   2  -4  17  170.90   11.29
   2  -4  17  160.30   10.93
  -2   4 -18   15.47    3.91
  -2   4 -18    6.45    3.01
   2  -4  18   13.62    3.57
   2  -4  18   14.87    3.63
  -2   4 -19  277.00   16.36
  -2   4 -19  287.00   16.26
   2  -4  19  309.80   17.23
   2  -4  19  276.20   15.72
  -2   4 -20   41.18    5.76
  -2   4 -20   36.65    5.48
   2  -4  20   52.82    6.04
   2  -4  20   49.78    6.10
  -2   4 -21   39.81    5.78
  -2   4 -21   40.75    5.60
   2  -4  21   53.28    6.38
   2  -4  21   45.14    5.64
   2  -4  22  371.60   20.56
  -2   4 -23   68.57    7.36
  -2   4 -23   63.79    7.33
   2  -4  23   66.98    7.19
   2  -4  23   68.44    7.50
  -2   4 -24    2.96    3.59
  -2   4 -24    9.51    4.03
   2  -4  24    8.68    3.82
   2  -4  24    5.70    3.10
  -2   4 -25   52.84    7.44
  -2   4 -25   65.86    7.38
   2  -4  25   60.18    7.28
   2  -4  25   60.13    6.79
  -2   3  25   30.86    5.33
  -2   3  25   21.70    4.34
   2  -3 -25   42.21    5.66
   2  -3 -25   41.35    5.61
  -2   3  24  175.10   12.56
  -2   3  24  158.30   11.28
   2  -3 -24  139.30   10.51
   2  -3 -24  153.10   11.08
  -2   3  23  106.40    9.21
  -2   3  23  111.10    8.98
   2  -3 -23   84.49    7.75
   2  -3 -23  100.40    8.41
  -2   3  22  378.30   20.34
  -2   3  22  333.00   18.02
   2  -3 -22  371.60   19.54
   2  -3 -22  367.30   19.45
  -2   3  21  336.10   18.45
  -2   3  21  278.50   15.44
   2  -3 -21  265.80   15.12
   2  -3 -21  297.90   16.27
  -2   3  20  673.10   31.27
  -2   3  20  604.60   29.29
   2  -3 -20  621.30   29.43
   2  -3 -20  595.00   28.20
  -2   3  19   47.70    5.28
  -2   3  19   43.09    5.55
   2  -3 -19   44.79    4.93
   2  -3 -19   48.22    5.29
  -2   3  18  464.90   22.92
  -2   3  18  451.40   21.94
   2  -3 -18  443.50   21.50
   2  -3 -18  471.30   22.86
  -2   3  17  675.00   31.33
  -2   3  17  648.10   29.72
   2  -3 -17  646.70   29.78
   2  -3 -17  658.70   30.17
  -2   3  15  521.90   24.52
   2  -3 -15  528.40   24.41
   2  -3 -15  472.10   22.26
  -2   3  14  331.30   16.14
  -2   3  14  309.40   15.65
   2  -3 -14  305.50   15.15
   2  -3 -14  295.50   14.85
   2  -3 -13   39.62    4.03
   2  -3 -13   29.32    3.40
   2  -3 -12  609.00   27.20
   2  -3 -12  628.40   28.11
   2  -3 -11  772.70   33.84
   2  -3 -11  894.00   38.66
   2  -3 -10 1039.00   44.41
   2  -3 -10 1016.00   43.58
  -2   3   9  626.60   27.60
  -2   3   9  662.90   29.03
   2  -3  -9  664.40   29.13
   2  -3  -9  691.70   30.15
  -2   3   8 1432.00   60.11
  -2   3   8 1412.00   59.31
   2  -3  -8 1320.00   55.62
   2  -3  -8 1527.00   63.97
  -2   3   7  415.20   18.63
  -2   3   7  464.50   20.68
   2  -3  -7  459.70   20.50
   2  -3  -7  423.60   19.06
  -2   3   6 2862.00  117.90
  -2   3   6 3289.00  135.40
  -2   3   5 2993.00  123.20
  -2   3   5 3157.00  129.80
   2  -3  -5 3238.00  133.20
   2  -3  -5 2825.00  116.30
  -2   3   4  933.70   39.40
  -2   3   4  924.90   39.12
   2  -3  -4 1148.00   48.15
   2  -3  -4 1187.00   49.80
  -2   3   3   34.68    3.01
  -2   3   3   29.00    2.68
   2  -3  -3   48.85    3.58
   2  -3  -3   62.44    4.14
  -2   3   2    3.54    1.73
  -2   3   2    2.39    1.62
   2  -3  -2   57.83    3.90
   2  -3  -2   64.82    4.17
  -2   3   1  286.80   13.19
  -2   3   1  320.40   14.50
   2  -3  -1  222.50   10.55
   2  -3  -1  227.30   10.81
  -2   3   0 1418.00   59.07
  -2   3   0 1349.00   56.41
   2  -3   0 1430.00   59.56
   2  -3   0 1456.00   60.73
  -2   3  -1  228.20   10.88
  -2   3  -1  256.40   12.15
   2  -3   1  299.20   13.73
   2  -3   1  300.60   13.84
  -2   3  -2   60.70    4.32
  -2   3  -2   62.45    4.24
   2  -3   2   -1.65    1.63
   2  -3   2    2.56    1.98
  -2   3  -3   56.42    4.12
  -2   3  -3   49.14    3.95
   2  -3   3   38.43    3.51
   2  -3   3   36.58    3.51
  -2   3  -4 1061.00   45.02
  -2   3  -4 1079.00   45.81
   2  -3   4  905.60   38.77
   2  -3   4  883.30   37.78
  -2   3  -5 3042.00  125.60
  -2   3  -5 2858.00  118.20
   2  -3   5 2791.00  115.50
   2  -3   5 2804.00  115.90
  -2   3  -6 2760.00  114.30
  -2   3  -6 2789.00  115.50
   2  -3   6 2684.00  111.10
   2  -3   6 2717.00  112.60
  -2   3  -7  421.70   19.59
  -2   3  -7  407.70   18.94
   2  -3   7  409.70   19.04
   2  -3   7  379.60   17.71
  -2   3  -8 1324.00   56.47
  -2   3  -8 1259.00   53.69
   2  -3   8 1320.00   56.16
   2  -3   8 1322.00   56.18
  -2   3  -9  660.90   29.67
  -2   3  -9  688.30   30.71
   2  -3   9  675.00   30.10
   2  -3   9  658.30   29.41
  -2   3 -10 1067.00   46.32
  -2   3 -10 1059.00   45.94
   2  -3  10  992.80   43.16
   2  -3  10  978.20   42.60
  -2   3 -11  895.90   39.43
  -2   3 -11  886.10   39.17
   2  -3  11  781.90   35.04
   2  -3  11  801.00   35.60
  -2   3 -13   30.69    4.34
  -2   3 -13   37.20    4.38
   2  -3  13   24.38    3.80
   2  -3  13   22.08    3.79
  -2   3 -14  272.20   14.82
  -2   3 -14  262.30   14.14
   2  -3  14  319.90   16.40
   2  -3  14  317.60   16.50
  -2   3 -15  480.00   23.51
  -2   3 -15  487.90   23.52
   2  -3  15  473.60   23.06
   2  -3  15  509.10   24.23
  -2   3 -16  537.60   26.05
  -2   3 -16  537.70   25.82
   2  -3  16  497.90   24.20
   2  -3  16  433.00   21.38
  -2   3 -17  661.50   31.57
   2  -3  17  626.80   29.55
   2  -3  17  662.00   30.91
  -2   3 -18  497.30   24.41
  -2   3 -18  490.90   24.51
   2  -3  18  441.90   22.14
   2  -3  18  493.70   24.22
  -2   3 -19   45.04    5.88
  -2   3 -19   47.73    5.69
   2  -3  19   55.02    5.97
   2  -3  19   54.77    6.03
  -2   3 -20  644.60   31.17
  -2   3 -20  620.10   29.88
   2  -3  20  590.10   28.64
   2  -3  20  584.40   28.24
  -2   3 -21  272.50   15.92
  -2   3 -21  260.10   15.34
   2  -3  21  285.90   16.52
   2  -3  21  295.10   16.66
  -2   3 -22  325.60   18.34
  -2   3 -22  318.20   18.55
   2  -3  22  375.60   19.92
   2  -3  22  350.60   19.61
  -2   3 -23  100.70    9.28
  -2   3 -23  101.50    8.78
   2  -3  23   89.08    8.25
  -2   3 -24  138.20   12.72
  -2   3 -24  170.90   12.86
   2  -3  24  158.80   11.90
  -2   3 -25   40.41    5.88
  -2   3 -25   43.10    6.32
   2  -3  25   14.19    4.14
   2  -3  25   23.28    4.79
  -2   2  25   71.88    7.45
  -2   2  25   76.71    8.07
   2  -2 -25   90.88    8.30
   2  -2 -25   84.45    8.14
  -2   2  24    1.53    2.80
  -2   2  24   -1.84    2.64
   2  -2 -24   -4.71    2.17
   2  -2 -24    3.96    2.95
  -2   2  23  204.60   13.51
  -2   2  23  214.60   13.67
   2  -2 -23  235.60   14.17
   2  -2 -23  216.00   13.78
  -2   2  22  217.20   13.69
  -2   2  22  248.90   15.01
   2  -2 -22  244.40   14.50
   2  -2 -22  222.80   13.79
  -2   2  21  138.30   10.17
  -2   2  21  124.10    9.12
  -2   2  20  279.40   15.62
  -2   2  20  242.40   14.51
   2  -2 -20  265.90   14.91
   2  -2 -20  241.40   13.80
  -2   2  19  510.40   25.31
  -2   2  19  484.70   23.86
   2  -2 -19  470.90   23.16
   2  -2 -19  501.60   24.18
  -2   2  18  121.20    8.65
  -2   2  18  124.80    8.97
   2  -2 -18  121.80    8.41
   2  -2 -18  136.90    9.19
  -2   2  17  331.60   17.34
  -2   2  17  281.80   14.96
   2  -2 -17  294.10   15.44
   2  -2 -17  305.40   15.94
  -2   2  16  574.60   26.68
   2  -2 -16  605.00   27.97
   2  -2 -16  587.50   27.27
  -2   2  14  235.50   12.76
  -2   2  14  207.90   11.28
   2  -2 -14  235.90   12.36
   2  -2 -14  252.40   13.19
  -2   2  13 1057.00   45.74
  -2   2  13 1140.00   49.32
   2  -2 -13 1102.00   47.47
   2  -2 -13 1098.00   47.43
  -2   2  12  414.10   19.50
   2  -2 -12  379.10   18.08
   2  -2 -12  404.80   18.99
  -2   2  11  684.60   30.44
  -2   2  11  658.60   29.13
   2  -2 -11  619.40   27.65
   2  -2 -11  618.10   27.50
  -2   2  10  538.70   24.31
  -2   2  10  622.00   27.49
   2  -2 -10  589.90   26.24
   2  -2 -10  564.00   25.16
  -2   2   9 1111.00   47.20
  -2   2   9 1193.00   50.71
   2  -2  -9 1165.00   49.46
   2  -2  -9 1168.00   49.55
  -2   2   8    8.73    2.01
  -2   2   8   14.10    2.36
   2  -2  -8   16.03    2.35
   2  -2  -8   11.74    2.31
  -2   2   7 1151.00   48.55
  -2   2   7 1060.00   44.84
   2  -2  -7 1115.00   47.09
   2  -2  -7 1087.00   45.99
  -2   2   6  944.20   39.99
  -2   2   6 1034.00   43.66
   2  -2  -6 1052.00   44.41
   2  -2  -6  995.90   42.11
   2  -2  -5 2992.00  123.10
   2  -2  -5 3362.00  138.10
  -2   2   4 2078.00   85.76
  -2   2   4 1847.00   76.46
   2  -2  -4 1752.00   72.51
   2  -2  -4 1709.00   70.82
  -2   2   3 2733.00  112.30
  -2   2   3 2625.00  107.90
   2  -2  -3 2836.00  116.60
   2  -2  -3 2829.00  116.20
  -2   2   1  393.40   17.29
  -2   2   1  381.30   16.74
   2  -2  -1  378.30   16.64
   2  -2  -1  382.00   16.74
  -2   2   0  537.50   23.08
  -2   2   0  498.00   21.51
   2  -2   0  498.40   21.56
   2  -2   0  538.10   23.11
  -2   2  -1  381.70   16.75
  -2   2  -1  362.60   16.08
   2  -2   1  374.00   16.49
   2  -2   1  415.70   18.26
  -2   2  -2  519.00   22.52
  -2   2  -2  525.70   22.71
   2  -2   2  494.00   21.39
   2  -2   2  496.00   21.56
  -2   2  -3 2564.00  105.60
  -2   2  -3 2622.00  107.90
   2  -2   3 2765.00  113.70
   2  -2   3 2754.00  113.40
  -2   2  -4 1776.00   73.73
  -2   2  -4 1893.00   78.44
   2  -2   4 1795.00   74.52
   2  -2   4 1866.00   77.35
  -2   2  -5 3018.00  124.30
  -2   2  -5 2935.00  121.00
   2  -2   5 3018.00  124.40
   2  -2   5 2859.00  117.80
  -2   2  -6  970.80   41.37
  -2   2  -6  946.40   40.37
   2  -2   6 1024.00   43.51
   2  -2   6  949.50   40.35
  -2   2  -7 1044.00   44.57
  -2   2  -7 1072.00   45.61
   2  -2   7 1014.00   43.17
   2  -2   7 1078.00   45.86
  -2   2  -8   11.21    2.46
  -2   2  -8   14.39    2.62
   2  -2   8   10.42    2.26
   2  -2   8    9.58    2.34
  -2   2  -9 1089.00   46.75
  -2   2  -9 1128.00   48.25
   2  -2   9 1127.00   48.15
   2  -2   9 1125.00   48.11
  -2   2 -10  560.70   25.37
  -2   2 -10  576.50   26.07
   2  -2  10  553.30   25.06
   2  -2  10  565.00   25.50
  -2   2 -11  621.60   28.04
  -2   2 -11  642.50   29.04
   2  -2  11  648.00   29.08
   2  -2  11  653.50   29.33
  -2   2 -12  370.40   18.19
  -2   2 -12  362.20   17.63
   2  -2  12  365.90   17.78
   2  -2  12  329.00   16.29
  -2   2 -13 1158.00   50.18
   2  -2  13 1151.00   49.91
   2  -2  14  216.20   12.16
  -2   2 -15  562.60   26.35
  -2   2 -15  557.10   26.38
   2  -2  15  551.00   25.80
   2  -2  15  528.60   25.00
   2  -2  16  603.60   28.17
   2  -2  16  617.50   28.68
  -2   2 -17  274.30   15.01
  -2   2 -17  282.60   15.55
   2  -2  17  273.70   14.98
   2  -2  17  282.30   15.25
  -2   2 -18  115.80    8.82
  -2   2 -18  108.90    8.29
   2  -2  18  109.30    8.28
   2  -2  18   99.68    8.02
  -2   2 -19  505.50   25.00
  -2   2 -19  493.80   24.34
   2  -2  19  498.90   24.59
   2  -2  19  543.10   26.21
  -2   2 -20  275.70   15.94
  -2   2 -20  274.10   15.54
   2  -2  20  260.60   15.05
   2  -2  20  253.50   14.62
  -2   2 -21  121.80    9.53
  -2   2 -21  127.80    9.75
   2  -2  21  144.50   10.24
   2  -2  21  132.30    9.91
  -2   2 -22  244.70   14.82
  -2   2 -22  259.50   15.58
   2  -2  22  220.80   13.77
   2  -2  22  266.70   15.66
  -2   2 -23  172.60   12.42
  -2   2 -23  204.70   13.31
   2  -2  23  235.30   14.56
   2  -2  23  233.10   14.47
  -2   2 -24    3.01    3.08
  -2   2 -24    2.78    2.95
   2  -2  24   -0.34    2.97
   2  -2  24    3.82    3.01
   2  -2  25   72.00    8.29
  -2   1  26   46.08    6.24
   2  -1 -26   44.58    6.20
   2  -1 -26   44.36    6.08
  -2   1  25   66.67    7.50
   2  -1 -25   39.21    5.71
   2  -1 -25   44.56    6.30
  -2   1  24   54.47    6.85
  -2   1  24   60.48    6.68
   2  -1 -24   39.28    5.66
   2  -1 -24   53.55    6.27
  -2   1  23   99.77    8.64
  -2   1  23  110.10    9.64
   2  -1 -23  109.20    9.21
   2  -1 -23  114.00    9.18
  -2   1  22   52.43    6.29
  -2   1  22   44.42    5.56
   2  -1 -22   36.93    5.11
   2  -1 -22   41.43    5.54
  -2   1  21  268.50   15.46
  -2   1  21  313.10   17.52
   2  -1 -21  275.50   15.66
   2  -1 -21  321.90   17.59
  -2   1  20   81.34    7.62
  -2   1  20   99.76    7.99
   2  -1 -20  103.30    8.13
   2  -1 -20  114.40    8.88
  -2   1  19  171.40   11.22
  -2   1  19  136.60    9.63
   2  -1 -19  154.70   10.32
   2  -1 -19  153.90   10.24
  -2   1  18  120.10    8.58
  -2   1  18  111.80    8.56
   2  -1 -18  108.50    8.22
   2  -1 -18  104.20    7.87
  -2   1  17  553.40   26.17
  -2   1  17  655.80   30.75
   2  -1 -17  581.90   27.32
   2  -1 -17  621.70   29.04
  -2   1  16  275.60   15.00
  -2   1  16  288.00   15.05
   2  -1 -16  283.50   15.11
  -2   1  15  504.20   23.71
   2  -1 -15  532.20   25.03
  -2   1  14  232.20   12.83
   2  -1 -14  228.80   12.35
  -2   1  13  114.70    7.75
  -2   1  13  139.50    8.41
   2  -1 -13  126.30    7.89
   2  -1 -13  113.10    7.24
  -2   1  12  372.90   17.77
  -2   1  12  317.10   15.72
   2  -1 -12  322.60   15.76
   2  -1 -12  320.40   15.73
  -2   1  11  939.00   40.66
  -2   1  11  953.20   41.42
   2  -1 -11 1021.00   44.01
   2  -1 -11  991.00   42.87
  -2   1  10  392.10   18.43
  -2   1  10  364.80   17.16
   2  -1 -10  386.90   18.01
   2  -1 -10  374.10   17.63
  -2   1   9  529.50   23.72
  -2   1   9  529.80   23.84
   2  -1  -9  484.80   21.85
   2  -1  -9  480.70   21.76
  -2   1   8  121.00    6.95
  -2   1   8  121.70    7.08
   2  -1  -8  133.10    7.44
   2  -1  -8  139.00    7.67
  -2   1   7 1104.00   46.77
  -2   1   7 1055.00   44.69
   2  -1  -7  986.10   41.96
   2  -1  -7 1041.00   44.12
  -2   1   6   88.49    5.29
  -2   1   6   92.06    5.51
   2  -1  -6   35.34    3.36
   2  -1  -6   35.43    3.24
  -2   1   5 1304.00   54.46
  -2   1   5 1462.00   60.89
   2  -1  -5 1462.00   60.94
   2  -1  -5 1516.00   63.08
  -2   1   4 2570.00  105.80
  -2   1   4 2490.00  102.50
   2  -1  -4 2468.00  101.60
   2  -1  -4 2641.00  108.70
  -2   1   3  912.50   38.29
  -2   1   3  968.60   40.62
   2  -1  -3  991.70   41.53
   2  -1  -3  954.10   39.96
  -2   1   2 1038.00   43.32
  -2   1   2 1106.00   46.00
   2  -1  -2 1110.00   46.20
   2  -1  -2 1245.00   51.67
  -2   1   1 2360.00   96.86
  -2   1   1 2617.00  107.40
   2  -1  -1 2514.00  103.10
   2  -1  -1 2585.00  106.10
  -2   1   0 1249.00   51.75
  -2   1   0 1231.00   50.97
   2  -1   0 1278.00   52.91
   2  -1   0 1217.00   50.39
  -2   1  -1 2491.00  102.20
  -2   1  -1 2517.00  103.30
   2  -1   1 2658.00  109.00
   2  -1   1 2612.00  107.10
  -2   1  -2 1160.00   48.21
  -2   1  -2 1103.00   45.78
   2  -1   2  994.90   41.49
   2  -1   2 1061.00   44.14
  -2   1  -3 1028.00   42.85
  -2   1  -3  987.40   41.24
   2  -1   3  916.00   38.29
   2  -1   3  937.10   39.24
  -2   1  -4 2291.00   94.29
  -2   1  -4 2461.00  101.20
   2  -1   4 2454.00  100.90
   2  -1   4 2582.00  106.10
  -2   1  -5 1410.00   58.67
  -2   1  -5 1387.00   57.73
   2  -1   5 1398.00   58.22
   2  -1   5 1365.00   56.77
  -2   1  -6   28.38    3.03
  -2   1  -6   29.65    2.94
   2  -1   6   87.26    5.15
   2  -1   6   89.18    5.26
  -2   1  -7 1144.00   48.28
  -2   1  -7 1046.00   44.21
   2  -1   7 1048.00   44.29
   2  -1   7 1021.00   43.13
  -2   1  -8  133.40    7.42
  -2   1  -8  133.10    7.37
   2  -1   8  108.70    6.29
   2  -1   8  111.80    6.44
  -2   1  -9  473.50   21.38
  -2   1  -9  479.20   21.56
   2  -1   9  502.10   22.49
   2  -1   9  542.60   24.10
  -2   1 -10  393.90   18.30
  -2   1 -10  391.00   18.32
   2  -1  10  330.90   15.71
   2  -1  10  341.20   16.11
  -2   1 -11  972.80   42.23
  -2   1 -11  971.40   41.91
   2  -1  11 1005.00   43.31
   2  -1  11 1029.00   44.24
  -2   1 -12  338.40   16.56
  -2   1 -12  339.00   16.36
   2  -1  12  344.50   16.69
   2  -1  12  338.40   16.39
  -2   1 -13  117.50    7.51
  -2   1 -13  111.90    7.40
   2  -1  13  135.40    8.44
   2  -1  13  131.70    8.23
  -2   1 -14  228.60   12.20
  -2   1 -14  221.20   12.19
   2  -1  14  229.00   12.44
   2  -1  14  248.90   13.10
   2  -1  15  517.90   24.34
  -2   1 -16  334.30   17.78
  -2   1 -16  307.20   16.05
   2  -1  16  272.80   14.47
  -2   1 -17  612.20   28.51
  -2   1 -17  589.20   27.73
   2  -1  17  562.50   26.46
   2  -1  17  577.00   27.07
  -2   1 -18  108.10    8.36
  -2   1 -18  104.70    7.90
   2  -1  18  108.30    8.11
   2  -1  18  111.60    8.19
  -2   1 -19  149.10    9.90
  -2   1 -19  152.40   10.29
   2  -1  19  146.50    9.93
   2  -1  19  144.10    9.84
  -2   1 -20   96.30    7.86
  -2   1 -20  107.70    8.66
   2  -1  20   84.83    7.37
   2  -1  20   87.85    7.53
  -2   1 -21  292.80   16.63
  -2   1 -21  308.00   17.05
   2  -1  21  297.60   16.35
   2  -1  21  279.00   15.88
  -2   1 -22   53.15    6.33
  -2   1 -22   36.93    5.21
   2  -1  22   45.19    5.63
   2  -1  22   40.60    5.53
  -2   1 -23  103.70    9.02
  -2   1 -23  113.70    9.24
   2  -1  23   99.94    8.50
   2  -1  23   92.93    8.42
  -2   1 -24   48.55    6.22
  -2   1 -24   41.20    5.81
   2  -1  24   54.35    6.68
   2  -1  24   51.12    6.11
  -2   1 -25   52.30    6.49
  -2   1 -25   43.08    5.93
   2  -1  25   55.97    6.86
   2  -1  25   55.51    6.46
  -2   1 -26   41.12    6.22
  -2   1 -26   33.79    6.25
   2  -1  26   37.25    5.57
  -2   0  26  150.40   11.65
  -2   0  26  173.90   12.94
   2   0 -26  147.30   11.59
   2   0 -26  175.60   12.71
  -2   0  25   -0.32    2.84
   2   0 -25    3.85    3.38
   2   0 -25   -1.57    3.05
  -2   0  24   48.41    6.36
   2   0 -24   46.20    5.96
   2   0 -24   46.67    6.28
  -2   0  23   -6.54    2.42
  -2   0  23    1.01    2.90
   2   0 -23   -0.43    2.45
   2   0 -23   -0.04    2.36
  -2   0  22   89.05    7.96
  -2   0  22   99.59    8.92
   2   0 -22   65.07    6.82
   2   0 -22   60.82    6.64
  -2   0  21   -0.71    2.78
  -2   0  21   -4.16    2.56
   2   0 -21    0.52    2.55
   2   0 -21    1.34    2.50
  -2   0  20  375.70   19.58
  -2   0  20  400.60   21.10
   2   0 -20  369.70   19.56
   2   0 -20  379.30   19.79
  -2   0  19    1.12    2.73
  -2   0  19    3.40    2.40
   2   0 -19    0.99    2.71
   2   0 -19    1.97    2.64
  -2   0  18  345.10   17.98
  -2   0  18  334.80   17.89
   2   0 -18  310.80   16.71
   2   0 -18  361.90   18.62
  -2   0  17    1.29    2.26
  -2   0  17   -2.86    2.04
   2   0 -17    2.89    2.59
   2   0 -17    0.87    2.48
  -2   0  16  249.60   13.58
  -2   0  16  241.50   13.72
   2   0 -16  261.30   14.28
   2   0 -16  227.60   12.68
  -2   0  15   -2.90    1.98
  -2   0  15   -0.13    2.26
   2   0 -15   -0.47    2.28
   2   0 -15   -1.37    1.94
  -2   0  14  432.70   20.75
   2   0 -14  422.80   20.61
  -2   0  13    1.63    2.15
   2   0 -13   -2.75    1.85
  -2   0  12 1271.00   54.50
  -2   0  12 1163.00   50.29
   2   0 -12 1415.00   60.34
   2   0 -12 1384.00   59.23
  -2   0  11   -2.87    2.21
  -2   0  11    5.54    2.55
   2   0 -11    1.86    2.22
   2   0 -11    0.27    1.98
  -2   0  10  764.10   33.65
  -2   0  10  689.10   30.51
   2   0 -10  591.00   26.65
   2   0 -10  610.20   27.28
  -2   0   9    0.17    2.02
  -2   0   9    0.80    1.76
   2   0  -9   -0.65    1.91
   2   0  -9    0.38    1.83
  -2   0   8   38.85    3.75
  -2   0   8   44.20    3.90
   2   0  -8   59.56    4.63
   2   0  -8   45.44    3.95
  -2   0   7    1.59    1.62
  -2   0   7    3.43    2.22
   2   0  -7   -1.49    1.94
   2   0  -7    1.37    1.92
  -2   0   6  779.60   33.58
  -2   0   6  734.40   31.62
   2   0  -6  644.00   27.95
   2   0  -6  652.70   28.32
  -2   0   5   -2.58    1.77
  -2   0   5    0.63    1.53
   2   0  -5    0.30    1.50
   2   0  -5    0.55    1.75
  -2   0   4   26.07    2.78
  -2   0   4   22.63    2.46
   2   0  -4   45.77    3.37
   2   0  -4   51.74    3.65
  -2   0   3   -0.19    1.38
  -2   0   3    0.31    1.42
   2   0  -3   -0.65    1.39
   2   0  -3   -0.08    1.28
  -2   0   2  224.00   10.20
  -2   0   2  217.40    9.99
   2   0  -2  218.00    9.97
   2   0  -2  251.20   11.34
  -2   0   1    0.06    1.13
  -2   0   1    0.06    1.05
   2   0  -1   -0.61    1.09
   2   0  -1    0.15    1.06
  -2   0   0 2739.00  112.10
  -2   0   0 2620.00  107.20
   2   0   0 2701.00  110.50
   2   0   0 2630.00  107.70
  -2   0  -1   -1.12    0.99
  -2   0  -1   -0.61    1.11
   2   0   1    0.28    0.97
   2   0   1   -1.16    0.98
  -2   0  -2  267.90   11.66
  -2   0  -2  267.60   11.64
   2   0   2  241.70   10.62
   2   0   2  264.30   11.51
  -2   0  -3    0.57    1.13
  -2   0  -3   -0.48    1.07
   2   0   3    3.47    1.21
   2   0   3    0.78    1.09
  -2   0  -4   53.67    3.22
  -2   0  -4   47.73    2.95
   2   0   4   24.85    2.15
   2   0   4   21.76    1.95
  -2   0  -5   -0.54    1.36
  -2   0  -5   -1.58    1.37
   2   0   5    0.47    1.29
   2   0   5   -2.83    1.29
  -2   0  -6  655.80   27.87
  -2   0  -6  651.00   27.69
   2   0   6  667.90   28.36
   2   0   6  701.90   29.65
  -2   0  -7   -0.64    1.68
  -2   0  -7    0.59    1.52
   2   0   7    0.04    1.45
   2   0   7    1.00    1.34
  -2   0  -8   52.59    3.84
  -2   0  -8   47.51    3.65
   2   0   8   38.24    3.16
   2   0   8   40.90    3.30
  -2   0  -9   -0.55    1.62
  -2   0  -9    1.41    1.71
   2   0   9    0.47    1.56
   2   0   9    1.49    1.58
  -2   0 -10  575.40   25.50
  -2   0 -10  590.50   25.94
   2   0  10  705.90   30.61
   2   0  10  669.90   29.13
  -2   0 -11    1.88    1.86
  -2   0 -11    3.98    1.77
   2   0  11    0.59    1.87
   2   0  11    1.34    1.76
  -2   0 -12 1341.00   56.79
  -2   0 -12 1245.00   53.02
   2   0  12 1230.00   52.34
   2   0  12 1235.00   52.47
  -2   0 -13   -3.85    1.74
  -2   0 -13    1.88    2.16
   2   0  13    3.12    2.03
   2   0  13   -1.18    1.88
   2   0  14  426.90   20.12
   2   0  14  375.70   17.91
  -2   0 -15    3.53    2.32
  -2   0 -15   -1.23    1.93
   2   0  15   -0.73    1.94
   2   0  15    2.35    2.30
  -2   0 -16  237.50   12.73
  -2   0 -16  246.20   13.21
   2   0  16  269.00   14.41
   2   0  16  254.80   13.52
  -2   0 -18  277.30   15.11
  -2   0 -18  319.40   16.42
   2   0  18  332.40   17.16
   2   0  18  323.10   16.60
  -2   0 -19   -2.40    2.16
  -2   0 -19   -1.79    2.42
   2   0  19   -0.05    2.30
   2   0  19   -0.93    2.32
  -2   0 -20  393.30   20.00
  -2   0 -20  359.40   18.82
   2   0  20  433.40   21.75
   2   0  20  392.80   19.99
  -2   0 -21   -0.70    2.44
  -2   0 -21    1.49    2.60
   2   0  21    0.97    2.45
   2   0  21   -1.01    2.48
  -2   0 -22   56.23    6.12
  -2   0 -22   64.66    6.66
   2   0  22   91.28    8.03
   2   0  22   77.76    7.08
  -2   0 -23    2.46    3.03
  -2   0 -23   -0.45    2.57
   2   0  23    0.42    2.59
   2   0  23    3.10    2.75
  -2   0 -24   48.27    5.97
  -2   0 -24   48.20    6.10
   2   0  24   41.22    5.44
   2   0  24   40.02    5.68
  -2   0 -25    0.38    3.11
  -2   0 -25    4.06    2.75
   2   0  25   -2.56    2.48
   2   0  25    4.25    2.95
  -2   0 -26  169.80   12.43
  -2   0 -26  172.10   12.30
   2   0  26  174.30   12.83
   2   0  26  183.70   12.69
  -2  -1  26   40.76    6.17
  -2  -1  26   45.94    6.15
   2   1 -26   47.23    6.45
   2   1 -26   38.81    5.65
  -2  -1  25   51.77    6.89
  -2  -1  25   56.34    6.87
   2   1 -25   49.57    6.37
   2   1 -25   51.57    6.62
  -2  -1  24   48.50    6.14
   2   1 -24   32.78    6.79
   2   1 -24   43.81    6.12
  -2  -1  23   97.16    8.78
   2   1 -23   93.81    8.52
   2   1 -23  107.00    8.95
  -2  -1  22   44.20    5.81
  -2  -1  22   47.11    6.13
   2   1 -22   46.13    5.87
   2   1 -22   41.07    5.60
  -2  -1  21  291.40   16.76
  -2  -1  21  296.60   16.78
   2   1 -21  348.20   18.96
   2   1 -21  333.80   18.30
  -2  -1  20   82.10    7.62
  -2  -1  20   92.80    8.19
   2   1 -20  107.60    9.03
   2   1 -20  126.10    9.48
  -2  -1  19  130.00    9.48
  -2  -1  19  123.10    9.24
   2   1 -19  157.40   10.64
   2   1 -19  160.00   10.89
  -2  -1  18  114.60    8.95
  -2  -1  18  107.30    8.28
   2   1 -18  108.30    8.36
   2   1 -18  111.40    8.66
  -2  -1  17  624.00   29.21
  -2  -1  17  601.30   28.72
   2   1 -17  571.70   27.34
   2   1 -17  645.80   30.17
  -2  -1  16  296.70   15.71
  -2  -1  16  315.70   16.82
   2   1 -16  281.70   15.27
   2   1 -16  296.90   15.67
  -2  -1  15  594.90   28.05
  -2  -1  15  560.80   26.40
   2   1 -15  533.20   25.40
   2   1 -15  518.20   24.57
  -2  -1  14  251.00   13.49
  -2  -1  14  226.30   12.95
   2   1 -14  217.20   12.11
   2   1 -14  244.40   13.49
  -2  -1  13  142.60    8.91
   2   1 -13  120.40    8.19
  -2  -1  12  339.20   17.05
   2   1 -12  326.30   16.21
  -2  -1  11 1010.00   44.07
  -2  -1  11  954.20   41.63
   2   1 -11  972.60   42.35
   2   1 -11  999.20   43.66
  -2  -1  10  325.50   15.89
  -2  -1  10  338.50   16.59
   2   1 -10  413.50   19.43
   2   1 -10  394.70   18.92
   2   1  -9  504.10   22.96
   2   1  -9  492.20   22.62
  -2  -1   8  117.60    7.11
  -2  -1   8  122.00    7.46
   2   1  -8  138.70    8.01
   2   1  -8  141.50    8.04
  -2  -1   7 1082.00   46.15
  -2  -1   7 1084.00   46.29
  -2  -1   6   89.56    5.61
  -2  -1   6   84.34    5.60
   2   1  -6   32.78    3.40
   2   1  -6   34.27    3.64
  -2  -1   5 1476.00   61.70
  -2  -1   5 1421.00   59.56
   2   1  -5 1476.00   61.80
   2   1  -5 1467.00   61.33
  -2  -1   4 2651.00  109.20
  -2  -1   4 2686.00  110.70
   2   1  -4 2518.00  103.90
   2   1  -4 2378.00   98.14
  -2  -1   3  976.00   40.99
  -2  -1   3  952.60   40.16
   2   1  -3 1051.00   44.12
   2   1  -3 1011.00   42.40
  -2  -1   2 1073.00   44.76
  -2  -1   2 1174.00   48.92
   2   1  -2 1173.00   48.83
   2   1  -2 1173.00   48.81
  -2  -1   1 2787.00  114.20
  -2  -1   1 2669.00  109.40
   2   1  -1 2611.00  107.00
   2   1  -1 2616.00  107.20
  -2  -1   0 1234.00   50.92
  -2  -1   0 1325.00   54.61
   2   1   0 1369.00   56.43
   2   1   0 1321.00   54.47
  -2  -1  -1 3536.00  144.30
  -2  -1  -1 3357.00  137.00
   2   1   1 3479.00  142.00
   2   1   1 3120.00  127.40
  -2  -1  -2 1331.00   54.61
  -2  -1  -2 1221.00   50.10
   2   1   2 1288.00   52.86
   2   1   2 1277.00   52.42
  -2  -1  -3 1032.00   42.44
  -2  -1  -3 1118.00   45.93
   2   1   3 1018.00   41.84
   2   1   3  980.20   40.30
  -2  -1  -4 3017.00  123.10
  -2  -1  -4 2616.00  106.80
  -2  -1  -5 1548.00   63.64
  -2  -1  -5 1474.00   60.54
   2   1   5 1298.00   53.37
   2   1   5 1432.00   58.80
  -2  -1  -6   34.33    2.50
  -2  -1  -6   32.67    2.42
   2   1   6   88.33    4.56
   2   1   6   91.58    4.57
  -2  -1  -7 1045.00   43.45
  -2  -1  -7 1113.00   46.31
   2   1   7 1083.00   44.96
   2   1   7 1127.00   46.79
  -2  -1  -8  148.10    7.39
  -2  -1  -8  125.10    6.34
   2   1   8  111.90    5.80
   2   1   8  105.20    5.57
  -2  -1  -9  489.10   21.26
  -2  -1  -9  456.10   20.03
   2   1   9  479.00   20.86
   2   1   9  533.90   23.11
  -2  -1 -10  393.70   17.71
  -2  -1 -10  394.80   17.66
   2   1  10  345.00   15.68
   2   1  10  332.60   15.09
  -2  -1 -11  953.80   40.57
  -2  -1 -11  954.10   40.64
   2   1  11  964.00   41.00
   2   1  11  950.30   40.35
  -2  -1 -12  323.60   15.25
  -2  -1 -12  350.10   16.24
   2   1  12  339.30   15.82
   2   1  12  343.50   15.91
   2   1  13  136.70    7.79
  -2  -1 -14  240.30   12.28
  -2  -1 -14  241.70   12.30
   2   1  14  239.50   12.19
   2   1  14  226.40   11.54
  -2  -1 -15  516.40   23.78
  -2  -1 -15  536.40   24.47
   2   1  15  514.20   23.61
   2   1  15  493.40   22.68
   2   1  16  306.90   15.36
   2   1  16  287.70   14.53
  -2  -1 -17  615.60   28.06
  -2  -1 -17  601.60   27.70
   2   1  17  597.70   27.36
   2   1  17  579.50   26.58
  -2  -1 -18  114.30    7.89
   2   1  18  106.50    7.58
   2   1  19  130.80    8.94
  -2  -1 -20   99.49    7.66
  -2  -1 -20  112.50    8.39
   2   1  20   94.26    7.48
   2   1  20  100.40    7.67
  -2  -1 -21  295.60   16.01
  -2  -1 -21  339.80   17.87
   2   1  21  279.10   15.32
   2   1  21  316.80   16.98
  -2  -1 -22   31.78    4.81
  -2  -1 -22   42.98    5.20
   2   1  22   48.65    5.58
   2   1  22   47.97    5.69
  -2  -1 -23  100.10    8.34
  -2  -1 -23   93.63    7.93
   2   1  23   97.42    8.09
   2   1  23   88.70    7.75
  -2  -1 -24   42.50    5.69
  -2  -1 -24   52.05    6.07
   2   1  24   45.22    5.60
   2   1  24   53.50    6.03
  -2  -1 -25   48.59    5.98
  -2  -1 -25   42.46    5.74
   2   1  25   52.35    6.18
   2   1  25   53.53    6.01
  -2  -1 -26   35.50    5.42
  -2  -1 -26   45.98    6.05
  -2  -2  25   96.47    8.95
  -2  -2  25   86.36    8.75
   2   2 -25   70.49    7.81
   2   2 -25   71.57    7.82
  -2  -2  24    1.29    3.21
  -2  -2  24    3.07    2.93
   2   2 -24    1.72    2.61
   2   2 -24    2.76    3.01
  -2  -2  23  214.50   13.81
   2   2 -23  217.00   14.32
   2   2 -22  224.10   14.33
   2   2 -22  201.90   13.17
  -2  -2  21  141.80   10.44
  -2  -2  21  123.00    9.65
   2   2 -21  123.70    9.54
   2   2 -21  130.00   10.13
  -2  -2  20  276.60   15.79
  -2  -2  20  247.60   14.98
   2   2 -20  239.50   14.29
   2   2 -20  277.10   15.96
  -2  -2  19  561.20   27.17
  -2  -2  19  523.80   26.07
   2   2 -19  539.50   26.53
   2   2 -19  572.80   27.79
  -2  -2  18   98.95    8.12
  -2  -2  18  113.10    9.07
   2   2 -18  129.90    9.63
   2   2 -18  118.30    8.95
  -2  -2  17  287.10   15.68
  -2  -2  17  297.10   16.37
   2   2 -17  294.90   15.86
   2   2 -17  280.10   15.63
  -2  -2  16  555.30   26.83
  -2  -2  16  566.60   26.97
   2   2 -16  562.50   26.98
   2   2 -16  577.20   27.34
  -2  -2  15  527.00   25.18
  -2  -2  15  557.00   26.62
   2   2 -15  554.20   26.51
   2   2 -15  624.60   29.07
  -2  -2  14  226.40   13.06
  -2  -2  14  218.30   12.29
   2   2 -14  210.50   11.99
   2   2 -14  231.30   13.10
  -2  -2  13 1152.00   50.27
  -2  -2  13 1186.00   52.07
   2   2 -13 1166.00   50.80
   2   2 -13 1174.00   51.43
  -2  -2  12  379.60   18.64
   2   2 -12  365.90   18.19
  -2  -2  11  628.50   28.85
   2   2 -11  663.80   30.00
  -2  -2  10  541.50   24.81
  -2  -2  10  569.10   26.20
   2   2 -10  595.00   27.20
   2   2 -10  533.40   24.50
  -2  -2   9 1141.00   49.01
  -2  -2   9 1200.00   51.67
   2   2  -9 1114.00   47.91
   2   2  -9 1232.00   52.92
  -2  -2   8   14.94    2.95
  -2  -2   8    9.66    2.52
   2   2  -8   15.96    3.07
   2   2  -8   14.69    2.72
  -2  -2   7 1123.00   47.94
  -2  -2   7 1147.00   49.15
   2   2  -7 1084.00   46.47
   2   2  -7 1110.00   47.42
  -2  -2   6 1068.00   45.74
  -2  -2   6 1046.00   44.63
   2   2  -6 1077.00   45.88
   2   2  -6 1031.00   44.13
  -2  -2   5 3164.00  130.50
  -2  -2   5 3304.00  136.30
   2   2  -5 3159.00  130.30
   2   2  -5 3227.00  133.10
  -2  -2   4 1909.00   79.28
  -2  -2   4 1988.00   82.63
   2   2  -4 1957.00   81.36
   2   2  -4 1899.00   78.92
  -2  -2   3 2933.00  120.70
  -2  -2   3 3120.00  128.30
   2   2  -3 3269.00  134.40
   2   2  -3 2944.00  121.20
  -2  -2   2  571.60   24.57
  -2  -2   2  548.30   23.70
   2   2  -2  560.20   24.18
   2   2  -2  583.60   25.17
  -2  -2   1  411.20   17.90
  -2  -2   1  437.70   18.92
   2   2  -1  444.10   19.29
   2   2  -1  442.10   19.15
  -2  -2   0  594.60   25.06
  -2  -2   0  676.40   28.44
   2   2   0  641.30   27.07
   2   2   0  685.30   28.81
  -2  -2  -1  386.40   16.49
  -2  -2  -1  438.90   18.57
   2   2   1  441.50   18.70
   2   2   1  447.60   18.96
  -2  -2  -2  602.00   25.02
  -2  -2  -2  647.40   26.88
   2   2   2  623.80   25.87
   2   2   2  554.00   23.01
   2   2   3 2708.00  110.40
   2   2   3 2731.00  111.30
  -2  -2  -4 1086.00   44.49
   2   2   4 1668.00   68.20
   2   2   5 2705.00  110.50
   2   2   5 3066.00  125.20
  -2  -2  -6 1165.00   47.83
  -2  -2  -6 1061.00   43.57
   2   2   6  931.60   38.28
   2   2   6 1027.00   42.14
  -2  -2  -7 1097.00   45.21
  -2  -2  -7 1145.00   47.17
   2   2   7 1015.00   41.84
   2   2   7 1026.00   42.27
  -2  -2  -8   14.05    1.64
  -2  -2  -8   11.80    1.47
   2   2   8    8.14    1.30
   2   2   8   11.08    1.41
  -2  -2  -9 1151.00   47.78
  -2  -2  -9 1140.00   47.42
   2   2   9 1094.00   45.57
  -2  -2 -10  556.40   23.81
  -2  -2 -10  505.40   21.83
   2   2  10  579.10   24.76
   2   2  10  592.70   25.37
  -2  -2 -11  587.20   25.39
  -2  -2 -11  640.20   27.47
   2   2  11  664.50   28.42
   2   2  11  602.40   25.96
   2   2  12  365.30   16.51
   2   2  12  327.10   14.93
  -2  -2 -13 1199.00   50.74
  -2  -2 -13 1158.00   48.94
   2   2  13 1148.00   48.53
   2   2  13 1185.00   49.97
  -2  -2 -14  233.10   11.59
  -2  -2 -14  230.30   11.54
   2   2  14  210.20   10.64
   2   2  14  224.00   11.21
  -2  -2 -15  567.00   25.36
  -2  -2 -15  551.80   24.75
   2   2  15  538.50   24.17
   2   2  15  532.90   24.04
  -2  -2 -16  617.60   27.65
  -2  -2 -16  590.50   26.57
   2   2  16  584.40   26.31
   2   2  16  651.30   28.92
  -2  -2 -17  285.10   14.37
  -2  -2 -17  302.20   15.09
   2   2  17  299.90   14.92
   2   2  17  315.80   15.55
  -2  -2 -18  110.80    7.42
  -2  -2 -18  130.70    8.62
   2   2  18  105.50    7.29
   2   2  18  101.30    7.12
  -2  -2 -19  534.90   25.09
  -2  -2 -19  522.50   24.44
   2   2  19  519.70   24.33
   2   2  19  527.80   24.62
   2   2  20  275.00   14.51
  -2  -2 -21  117.00    8.77
   2   2  21  125.80    8.90
  -2  -2 -22  258.90   14.48
  -2  -2 -22  224.90   13.20
   2   2  22  234.10   13.49
   2   2  22  258.00   14.50
  -2  -2 -23  213.10   12.88
  -2  -2 -23  185.70   11.80
   2   2  23  183.50   11.77
   2   2  23  207.70   12.54
  -2  -2 -24   -0.76    2.38
  -2  -2 -24   -1.55    2.70
   2   2  24    1.61    2.51
   2   2  24   -0.94    2.23
  -2  -2 -25   70.18    7.22
  -2  -2 -25   74.78    7.33
   2   2  25   85.94    7.72
   2   2  25   90.60    7.77
  -2  -3  25   20.20    4.74
  -2  -3  25   30.17    5.09
   2   3 -25   41.38    5.87
   2   3 -25   39.05    6.04
  -2  -3  24  172.50   12.32
  -2  -3  24  166.40   12.39
   2   3 -24  150.20   11.47
   2   3 -24  165.80   12.24
  -2  -3  23  104.80    9.25
  -2  -3  23  112.10    9.87
   2   3 -23   99.19    8.67
   2   3 -23  113.10    9.76
  -2  -3  22  359.50   19.62
   2   3 -22  340.60   19.00
  -2  -3  21  305.30   17.53
  -2  -3  21  243.60   16.78
   2   3 -21  278.00   16.21
   2   3 -21  266.10   15.77
  -2  -3  20  647.30   31.01
  -2  -3  20  606.40   29.72
   2   3 -20  661.40   31.73
   2   3 -20  681.10   32.71
  -2  -3  19   63.66    6.81
  -2  -3  19   52.36    6.02
   2   3 -19   47.59    5.74
   2   3 -19   50.49    6.08
  -2  -3  18  474.90   24.05
  -2  -3  18  442.70   22.37
   2   3 -18  490.10   24.27
   2   3 -18  451.80   23.07
  -2  -3  17  626.70   29.76
  -2  -3  17  634.20   30.55
   2   3 -17  678.10   32.14
   2   3 -17  718.10   33.36
  -2  -3  16  486.60   23.78
  -2  -3  16  485.50   24.18
   2   3 -16  563.80   27.19
   2   3 -16  542.50   26.02
  -2  -3  15  455.90   22.70
  -2  -3  15  491.90   23.94
   2   3 -15  542.90   25.87
   2   3 -15  487.20   23.99
  -2  -3  14  348.60   18.01
  -2  -3  14  346.30   18.01
   2   3 -14  267.20   14.49
   2   3 -14  299.30   16.20
  -2  -3  13   29.21    4.17
  -2  -3  13   20.08    3.77
   2   3 -13   44.07    5.09
   2   3 -13   34.80    4.42
  -2  -3  12  725.40   32.88
  -2  -3  12  696.30   32.07
   2   3 -12  651.60   29.88
   2   3 -12  647.70   29.95
  -2  -3  11  819.00   36.48
   2   3 -11  918.30   40.72
  -2  -3  10  962.50   42.41
   2   3 -10 1032.00   45.00
  -2  -3   9  684.50   30.93
  -2  -3   9  671.80   30.14
   2   3  -9  708.90   31.87
   2   3  -9  727.80   32.41
  -2  -3   8 1419.00   60.36
  -2  -3   8 1394.00   59.57
   2   3  -8 1312.00   56.17
   2   3  -8 1373.00   58.47
  -2  -3   7  436.10   20.42
  -2  -3   7  423.10   19.75
   2   3  -7  390.40   18.38
   2   3  -7  425.20   19.89
  -2  -3   6 2869.00  118.90
  -2  -3   6 2867.00  119.00
   2   3  -6 2939.00  121.70
   2   3  -6 2883.00  119.60
  -2  -3   5 2947.00  121.90
  -2  -3   5 2904.00  120.30
   2   3  -5 3054.00  126.30
   2   3  -5 3134.00  129.40
  -2  -3   4 1038.00   44.19
  -2  -3   4 1002.00   42.87
   2   3  -4 1166.00   49.43
   2   3  -4 1170.00   49.51
  -2  -3   3   31.46    3.14
  -2  -3   3   30.96    3.39
   2   3  -3   53.33    4.09
   2   3  -3   61.05    4.48
  -2  -3   2   -2.59    1.97
  -2  -3   2   -0.25    1.71
   2   3  -2   62.52    4.37
   2   3  -2   64.51    4.32
  -2  -3   1  393.40   17.42
  -2  -3   1  360.60   16.19
   2   3  -1  316.80   14.37
   2   3  -1  311.20   14.08
  -2  -3   0 1720.00   71.12
  -2  -3   0 1621.00   67.04
   2   3   0 1761.00   72.76
   2   3   0 1691.00   69.88
  -2  -3  -2   65.41    3.59
  -2  -3  -2   75.70    3.97
   2   3   2    0.20    1.14
   2   3   2    1.14    1.10
  -2  -3  -3   65.58    3.38
  -2  -3  -3   56.80    2.97
   2   3   3   31.54    1.88
   2   3   3   30.19    1.88
   2   3   4  988.30   40.51
  -2  -3  -9  671.30   27.91
  -2  -3  -9  704.30   29.25
   2   3   9  682.70   28.37
   2   3   9  697.60   28.94
  -2  -3 -10  974.30   40.44
  -2  -3 -10 1074.00   44.52
   2   3  10  957.00   39.75
   2   3  10 1020.00   42.28
  -2  -3 -11 1013.00   42.42
   2   3  11  762.20   32.06
   2   3  11  759.80   31.88
  -2  -3 -12  643.10   27.44
  -2  -3 -12  648.60   27.63
   2   3  12  673.40   28.68
   2   3  12  705.30   29.88
  -2  -3 -13   33.30    2.79
  -2  -3 -13   29.53    2.68
   2   3  13   24.93    2.49
   2   3  13   31.07    2.73
  -2  -3 -14  252.00   11.93
  -2  -3 -14  253.90   12.08
   2   3  14  300.20   13.94
   2   3  14  323.30   14.83
  -2  -3 -15  508.10   22.60
  -2  -3 -15  470.00   21.04
   2   3  15  507.50   22.54
   2   3  15  484.00   21.63
  -2  -3 -16  516.10   23.09
  -2  -3 -16  493.00   22.22
  -2  -3 -17  692.00   30.56
  -2  -3 -17  677.40   29.92
  -2  -3 -18  464.70   21.48
  -2  -3 -18  425.10   19.93
   2   3  18  438.30   20.35
   2   3  18  464.70   21.53
  -2  -3 -19   43.35    4.30
  -2  -3 -19   57.82    5.02
   2   3  19   53.89    4.69
   2   3  19   58.19    5.08
  -2  -3 -20  621.60   28.48
  -2  -3 -20  639.00   29.04
   2   3  20  514.30   23.87
   2   3  20  568.90   26.30
  -2  -3 -21  255.50   13.86
  -2  -3 -21  260.80   13.86
   2   3  21  289.70   15.15
   2   3  21  275.50   14.39
   2   3  22  368.50   18.59
   2   3  23   85.05    7.17
  -2  -3 -24  145.40   10.89
  -2  -3 -24  168.30   10.98
   2   3  24  170.80   10.68
  -2  -3 -25   38.26    4.80
  -2  -3 -25   34.00    4.90
  -2  -4  25   50.41    6.54
  -2  -4  25   74.08    8.04
   2   4 -25   51.56    6.52
   2   4 -25   49.30    6.81
  -2  -4  24    5.74    3.30
  -2  -4  24    6.95    3.50
   2   4 -24    5.93    3.40
   2   4 -24    8.99    3.67
  -2  -4  23   69.79    7.59
  -2  -4  23   73.10    7.90
   2   4 -23   76.32    7.73
   2   4 -23   77.97    8.04
  -2  -4  22  459.80   24.40
  -2  -4  22  435.10   22.94
   2   4 -22  372.50   20.32
   2   4 -22  442.40   23.51
  -2  -4  21   47.07    6.08
   2   4 -21   43.25    6.04
  -2  -4  20   49.74    6.15
   2   4 -20   46.03    5.73
  -2  -4  19  322.90   18.07
  -2  -4  19  329.40   18.08
   2   4 -19  281.80   16.48
   2   4 -19  313.50   17.30
  -2  -4  18    5.13    2.99
   2   4 -18    6.01    3.01
   2   4 -18   13.33    3.80
  -2  -4  17  182.80   11.97
  -2  -4  17  168.50   11.21
   2   4 -17  156.00   10.82
   2   4 -17  161.90   10.70
  -2  -4  16 1087.00   48.44
  -2  -4  16 1112.00   49.86
   2   4 -16 1116.00   49.88
   2   4 -16 1108.00   49.22
  -2  -4  15  206.70   12.59
  -2  -4  15  194.00   11.79
   2   4 -15  221.20   12.79
   2   4 -15  223.40   13.39
  -2  -4  14    8.03    2.93
  -2  -4  14    7.42    2.90
   2   4 -14    5.65    2.46
   2   4 -14    6.51    3.06
  -2  -4  13  280.70   15.08
  -2  -4  13  267.80   14.82
   2   4 -13  285.80   15.34
   2   4 -13  309.10   16.22
  -2  -4  12  132.30    8.84
  -2  -4  12  118.80    8.52
   2   4 -12  141.00    9.06
   2   4 -12  117.40    8.17
  -2  -4  11   81.75    6.62
  -2  -4  11   79.83    6.45
   2   4 -11  128.20    8.61
   2   4 -11  117.30    7.91
  -2  -4  10 1873.00   79.69
  -2  -4  10 1888.00   79.92
   2   4 -10 1787.00   76.04
   2   4 -10 1835.00   77.86
  -2  -4   8   68.44    5.66
  -2  -4   8   72.76    5.78
   2   4  -8   48.77    4.64
   2   4  -8   51.84    4.94
  -2  -4   7  580.70   26.36
  -2  -4   7  595.40   27.07
   2   4  -7  573.70   26.04
   2   4  -7  614.20   27.90
  -2  -4   6 1310.00   55.84
  -2  -4   6 1220.00   52.27
   2   4  -6 1199.00   51.50
   2   4  -6 1249.00   53.32
  -2  -4   5  362.40   17.16
  -2  -4   5  370.40   17.60
   2   4  -5  314.70   15.14
   2   4  -5  310.10   15.24
  -2  -4   4 1459.00   61.62
  -2  -4   4 1482.00   62.45
   2   4  -4 1372.00   58.18
   2   4  -4 1528.00   64.26
  -2  -4   3  693.20   30.32
  -2  -4   3  696.40   30.34
   2   4  -3  647.90   28.55
   2   4  -3  638.50   27.98
  -2  -4   2  315.40   14.84
  -2  -4   2  317.80   14.81
   2   4  -2  339.70   15.68
   2   4  -2  313.40   14.75
  -2  -4   1  341.30   15.56
  -2  -4   1  320.00   14.81
   2   4  -1  268.60   12.62
   2   4  -1  283.20   13.32
  -2  -4   0  225.30   10.77
  -2  -4   0  224.30   10.62
   2   4   0  228.90   10.85
   2   4   0  236.20   11.22
   2   4   1  323.50   14.53
   2   4   1  338.40   15.06
  -2  -4  -2  356.60   15.56
   2   4   2  294.90   13.16
   2   4   2  318.60   14.02
  -2  -4  -3  701.70   29.35
  -2  -4  -3  699.70   29.24
   2   4   3  789.80   32.99
   2   4   3  823.70   34.28
  -2  -4  -4 1583.00   64.96
  -2  -4  -4 1584.00   64.96
   2   4   4 1574.00   64.55
   2   4   4 1425.00   58.53
   2   4   5  343.00   14.26
   2   4   5  386.90   16.08
  -2  -4 -10 1810.00   74.39
   2   4  10 1829.00   75.08
   2   4  10 1790.00   73.53
  -2  -4 -11  126.10    5.83
  -2  -4 -11  122.20    5.63
   2   4  11   70.50    3.57
   2   4  11   71.34    3.55
  -2  -4 -12  144.50    6.72
  -2  -4 -12  122.90    5.87
  -2  -4 -13  295.50   13.09
  -2  -4 -13  300.30   13.29
   2   4  13  249.50   11.17
   2   4  13  277.10   12.36
  -2  -4 -14    7.50    1.39
  -2  -4 -14    7.81    1.44
   2   4  14    4.07    1.19
   2   4  14    1.22    1.12
  -2  -4 -15  225.40   10.61
  -2  -4 -15  206.00    9.90
   2   4  15  205.40    9.78
   2   4  15  193.10    9.37
   2   4  16 1095.00   46.22
   2   4  16 1166.00   49.03
  -2  -4 -17  155.50    8.24
  -2  -4 -17  142.40    7.73
   2   4  17  173.40    8.94
   2   4  17  176.30    9.10
  -2  -4 -18    9.85    1.99
  -2  -4 -18    7.00    1.78
   2   4  18    5.78    1.70
   2   4  18    8.16    1.98
  -2  -4 -19  281.80   13.80
  -2  -4 -19  252.10   12.74
   2   4  19  324.70   15.50
   2   4  19  312.10   14.96
  -2  -4 -20   56.66    4.82
  -2  -4 -20   46.24    4.28
   2   4  20   44.90    4.14
   2   4  20   52.86    4.47
  -2  -4 -21   36.46    3.97
  -2  -4 -21   45.42    4.24
   2   4  21   53.24    4.59
   2   4  21   42.89    4.18
   2   4  22  432.30   20.46
   2   4  22  431.50   20.41
   2   4  23   71.96    5.77
  -2  -5  24    5.26    3.50
  -2  -5  24    7.17    3.37
   2   5 -24    7.29    3.56
   2   5 -24    6.80    3.85
  -2  -5  23   80.95    8.20
  -2  -5  23   86.52    8.47
   2   5 -23   78.96    7.87
   2   5 -23   79.07    8.26
  -2  -5  22    3.27    3.03
  -2  -5  22    2.14    3.03
   2   5 -22    6.92    3.61
   2   5 -22    4.33    3.17
  -2  -5  21  261.10   15.86
  -2  -5  21  302.10   17.85
   2   5 -21  201.00   14.98
  -2  -5  20    7.51    3.83
  -2  -5  20    8.85    3.57
   2   5 -20    4.35    3.41
   2   5 -20    4.55    2.86
   2   5 -19   44.28    5.54
  -2  -5  18   14.29    4.05
  -2  -5  18   12.45    3.77
   2   5 -18   19.95    4.00
   2   5 -18   10.88    4.25
  -2  -5  17  523.50   25.89
  -2  -5  17  508.00   25.53
   2   5 -17  429.20   21.97
   2   5 -17  461.10   23.64
  -2  -5  16    1.37    2.83
  -2  -5  16   -3.28    2.37
   2   5 -16    0.53    2.23
   2   5 -16    3.85    2.75
  -2  -5  15  553.90   27.09
  -2  -5  15  559.10   26.88
   2   5 -15  541.70   26.54
   2   5 -15  554.70   26.73
  -2  -5  14   50.62    5.82
  -2  -5  14   52.73    5.68
   2   5 -14   53.59    5.62
   2   5 -14   48.35    5.79
  -2  -5  13  230.30   13.19
  -2  -5  13  238.40   13.81
   2   5 -13  235.80   13.60
   2   5 -13  230.20   13.13
  -2  -5  12   18.30    3.83
  -2  -5  12   23.16    3.93
   2   5 -12   22.91    4.05
   2   5 -12   19.15    3.62
  -2  -5  11  830.70   37.65
  -2  -5  11  793.70   35.90
   2   5 -11  792.30   35.88
   2   5 -11  786.40   35.73
  -2  -5  10   37.25    4.44
  -2  -5  10   41.51    4.72
   2   5 -10   39.78    4.55
   2   5 -10   35.69    4.44
  -2  -5   9  355.30   17.60
  -2  -5   9  322.70   16.56
   2   5  -9  326.50   16.65
   2   5  -9  317.70   16.24
  -2  -5   7  270.60   14.72
  -2  -5   7  297.60   15.21
   2   5  -7  171.10    9.84
  -2  -5   6  102.80    6.97
  -2  -5   6   98.23    6.69
   2   5  -6  105.00    7.00
   2   5  -6   96.70    6.73
  -2  -5   5 1765.00   74.52
  -2  -5   5 1707.00   72.04
   2   5  -5 1929.00   81.20
   2   5  -5 1949.00   81.86
  -2  -5   4   25.42    3.28
  -2  -5   4   29.52    3.58
   2   5  -4   27.02    3.53
   2   5  -4   24.98    3.33
  -2  -5   3  168.00    9.22
  -2  -5   3  148.60    8.35
   2   5  -3  175.10    9.61
   2   5  -3  186.30    9.90
  -2  -5   2   60.61    4.66
  -2  -5   2   59.87    4.55
   2   5  -2   63.25    4.69
   2   5  -2   55.26    4.57
  -2  -5   1 1077.00   45.71
  -2  -5   1 1104.00   46.89
   2   5  -1 1357.00   57.06
   2   5  -1 1262.00   53.37
  -2  -5   0   24.23    2.73
  -2  -5   0   23.10    2.92
   2   5   0   24.43    2.84
   2   5   0   20.52    2.57
  -2  -5  -1 1189.00   49.90
  -2  -5  -1 1341.00   56.05
   2   5   1 1079.00   45.55
   2   5   1 1010.00   42.61
  -2  -5  -2   59.23    3.95
  -2  -5  -2   64.70    4.03
  -2  -5  -3  177.70    8.42
  -2  -5  -3  160.20    7.66
   2   5   3  173.40    8.37
   2   5   3  159.20    7.70
  -2  -5  -4   28.37    2.23
  -2  -5  -4   28.16    2.26
   2   5   4   30.00    2.44
   2   5   4   26.64    2.18
  -2  -5  -5 2159.00   88.48
  -2  -5  -5 1879.00   77.04
  -2  -5  -6  117.30    5.25
  -2  -5  -6  115.60    5.24
   2   5   6  112.30    5.07
   2   5   6  104.20    4.78
  -2  -5 -13  197.70    8.53
   2   5  13  203.00    8.73
   2   5  13  206.50    8.90
  -2  -5 -14   48.06    2.78
  -2  -5 -14   46.41    2.68
   2   5  14   46.57    2.61
   2   5  14   50.54    2.87
  -2  -5 -15  527.50   22.42
  -2  -5 -15  596.30   25.20
   2   5  15  573.30   24.27
   2   5  15  558.30   23.60
  -2  -5 -16    1.61    1.10
  -2  -5 -16   -0.37    0.93
   2   5  16    0.70    1.05
   2   5  16    0.77    1.00
  -2  -5 -17  505.10   21.94
  -2  -5 -17  470.10   20.51
   2   5  17  453.40   19.73
   2   5  17  475.80   20.70
  -2  -5 -18   17.55    2.13
  -2  -5 -18   16.50    2.02
   2   5  18   14.40    1.88
   2   5  18   17.69    2.06
  -2  -5 -19   33.04    3.02
  -2  -5 -19   29.81    2.82
   2   5  19   20.36    2.34
   2   5  19   26.78    2.62
  -2  -5 -20   10.43    1.90
   2   5  20    7.26    1.63
   2   5  20    8.28    1.80
  -2  -5 -21  237.00   12.09
  -2  -5 -22    4.59    1.81
  -2  -6  24   30.23    5.07
  -2  -6  24   20.24    4.58
   2   6 -24   15.20    4.09
   2   6 -24   13.65    4.52
  -2  -6  23   39.86    5.82
  -2  -6  23   43.96    6.18
   2   6 -23   28.22    4.82
   2   6 -23   22.21    4.91
  -2  -6  22  273.50   16.59
  -2  -6  22  271.00   16.47
  -2  -6  21  106.00    9.13
  -2  -6  21  109.50    9.31
   2   6 -21  116.90   10.17
   2   6 -21   95.89    8.59
  -2  -6  20   34.97    5.36
   2   6 -20   45.25    6.41
   2   6 -20   47.01    5.87
   2   6 -19  110.30    9.57
   2   6 -19   95.50    8.19
  -2  -6  18    2.89    3.27
   2   6 -18   11.38    3.64
  -2  -6  17  168.70   11.75
  -2  -6  17  150.40   10.73
   2   6 -17  170.90   11.80
   2   6 -17  177.10   11.63
  -2  -6  16  842.50   38.86
  -2  -6  16  847.70   39.43
   2   6 -16  774.10   35.95
   2   6 -16  782.60   36.75
  -2  -6  15  129.70    9.37
  -2  -6  15  127.00    9.75
   2   6 -15  128.00    9.23
   2   6 -15  125.40    9.51
  -2  -6  14    5.76    2.90
  -2  -6  14    8.34    3.16
   2   6 -14    8.17    3.25
   2   6 -14    7.59    2.99
  -2  -6  13  233.50   13.60
  -2  -6  13  259.70   14.72
   2   6 -13  255.50   14.30
   2   6 -13  241.30   14.01
  -2  -6  12   85.20    7.27
  -2  -6  12   92.22    7.60
   2   6 -12  136.00    9.46
   2   6 -12  127.60    8.88
  -2  -6  11  253.50   14.27
  -2  -6  11  237.20   13.32
   2   6 -11  248.70   14.09
   2   6 -11  267.70   14.59
  -2  -6  10 1245.00   54.30
  -2  -6  10 1173.00   51.59
   2   6 -10 1270.00   55.59
   2   6 -10 1294.00   56.38
  -2  -6   9  123.10    8.32
  -2  -6   9  126.40    8.57
   2   6  -9  213.10   12.14
   2   6  -9  228.30   12.84
  -2  -6   8  275.00   14.43
  -2  -6   8  247.10   13.51
   2   6  -8  289.20   15.07
   2   6  -8  298.50   15.46
  -2  -6   7   85.59    6.41
   2   6  -7  118.70    7.86
  -2  -6   6  861.80   39.11
   2   6  -6  733.60   33.15
  -2  -6   5  418.90   19.92
  -2  -6   5  417.20   20.06
   2   6  -5  446.60   21.05
   2   6  -5  444.80   21.17
  -2  -6   4  850.50   37.52
  -2  -6   4  853.50   37.45
   2   6  -4  998.30   43.32
   2   6  -4  965.40   42.20
  -2  -6   3  318.50   15.69
  -2  -6   3  314.50   15.36
   2   6  -3  312.60   15.48
   2   6  -3  283.60   14.05
  -2  -6   2  956.70   41.66
  -2  -6   2  995.90   42.90
   2   6  -2  945.00   41.04
   2   6  -2 1080.00   46.26
  -2  -6   1  699.20   30.66
  -2  -6   1  762.80   33.27
   2   6  -1  772.30   33.61
   2   6  -1  867.40   37.71
  -2  -6   0  804.10   34.75
  -2  -6   0  860.80   37.06
   2   6   0  875.30   37.82
   2   6   0  810.40   35.03
  -2  -6  -1  798.50   34.34
  -2  -6  -1  758.80   32.71
   2   6   1  795.10   34.23
   2   6   1  855.30   36.79
  -2  -6  -3  308.60   14.06
  -2  -6  -3  291.60   13.34
   2   6   3  355.90   16.05
   2   6   3  344.50   15.62
  -2  -6  -4  788.00   33.32
  -2  -6  -4  898.30   37.72
  -2  -6  -5  453.20   19.42
  -2  -6  -5  397.40   17.26
   2   6   5  415.50   18.03
   2   6   5  410.70   17.93
  -2  -6  -6  767.80   32.03
  -2  -6  -6  832.80   34.73
   2   6   6  852.30   35.57
   2   6   6  828.90   34.68
   2   6   7   81.35    3.99
   2   6   7   90.25    4.44
  -2  -6  -8  309.80   13.00
  -2  -7  23   52.30    6.66
  -2  -7  23   44.91    6.15
   2   7 -23   54.99    6.66
   2   7 -23   46.15    6.72
  -2  -7  22   99.20    9.02
  -2  -7  22  100.80    9.11
   2   7 -22   90.11    8.46
   2   7 -22  100.40    9.64
  -2  -7  21  248.20   15.46
  -2  -7  21  274.40   16.98
   2   7 -21  242.90   15.24
   2   7 -21  250.30   16.14
  -2  -7  20  251.80   15.60
  -2  -7  20  281.20   16.80
   2   7 -20  203.20   13.21
   2   7 -20  198.00   13.68
  -2  -7  19   17.80    4.43
  -2  -7  19   25.03    4.76
   2   7 -19   14.74    4.25
   2   7 -19   27.95    4.74
  -2  -7  18  533.10   26.52
  -2  -7  18  511.90   25.80
   2   7 -18  547.60   27.13
   2   7 -18  548.70   27.67
  -2  -7  16  551.90   27.19
   2   7 -16  571.70   27.82
   2   7 -16  607.80   29.73
  -2  -7  15  296.90   16.94
  -2  -7  15  274.00   15.61
   2   7 -15  231.10   13.70
   2   7 -15  227.60   13.80
  -2  -7  14  485.80   24.48
  -2  -7  14  503.60   25.03
   2   7 -14  492.80   24.42
   2   7 -14  531.10   26.28
  -2  -7  13   88.05    7.69
  -2  -7  13   99.89    8.06
   2   7 -13   82.15    7.26
   2   7 -13   66.86    6.88
  -2  -7  12  275.90   15.44
  -2  -7  12  289.50   15.82
   2   7 -12  270.50   15.02
   2   7 -12  301.30   16.66
  -2  -7  11  575.90   27.69
  -2  -7  11  549.80   26.42
   2   7 -11  556.40   27.01
   2   7 -11  519.30   25.18
  -2  -7  10  588.20   28.02
  -2  -7  10  579.70   27.42
   2   7 -10  448.90   22.35
   2   7 -10  529.80   25.53
  -2  -7   9  278.00   14.99
  -2  -7   9  289.90   15.63
   2   7  -9  261.20   14.52
   2   7  -9  246.70   13.72
  -2  -7   8  775.30   35.34
  -2  -7   8  810.20   36.60
   2   7  -8  744.10   34.08
   2   7  -8  760.60   34.69
  -2  -7   7  301.10   15.85
  -2  -7   7  308.50   15.92
   2   7  -7  368.90   18.55
   2   7  -7  369.10   18.47
  -2  -7   6  986.00   43.67
  -2  -7   6  930.00   41.12
   2   7  -6 1077.00   47.21
   2   7  -6  936.20   41.51
  -2  -7   5 1018.00   45.03
   2   7  -5  932.50   41.32
  -2  -7   4 1522.00   64.94
   2   7  -4 1557.00   66.33
  -2  -7   3   13.07    2.97
  -2  -7   3   16.36    3.06
   2   7  -3    2.54    2.23
   2   7  -3    6.02    2.60
  -2  -7   2  625.90   28.16
  -2  -7   2  669.60   29.97
   2   7  -2  765.40   33.84
   2   7  -2  776.10   34.47
  -2  -7   1 1246.00   53.17
  -2  -7   1 1252.00   53.46
   2   7  -1 1015.00   43.85
   2   7  -1  959.20   41.73
  -2  -7   0 1007.00   43.31
  -2  -7   0  944.30   40.78
   2   7   0  932.70   40.37
   2   7   0  991.20   42.85
  -2  -7  -1 1156.00   49.19
  -2  -7  -1 1050.00   44.91
  -2  -7  -2  799.30   34.53
  -2  -7  -2  777.10   33.59
   2   7   2  670.30   29.39
   2   7   2  630.70   27.79
  -2  -7  -3    6.44    1.87
  -2  -7  -3    6.78    1.91
   2   7   3    8.50    2.04
   2   7   3   10.79    2.21
  -2  -7  -4 1765.00   73.38
  -2  -7  -4 1619.00   67.40
   2   7   4 1709.00   71.21
   2   7   4 1707.00   71.15
  -2  -7  -5 1013.00   42.71
  -2  -7  -5  973.00   40.95
   2   7   5  984.30   41.49
   2   7   5 1001.00   42.28
  -2  -7  -6 1005.00   42.13
  -2  -7  -6 1082.00   45.19
   2   7   6 1017.00   42.68
   2   7   6  929.40   39.19
  -2  -7  -7  366.00   15.95
  -2  -7  -7  365.60   15.88
   2   7   7  281.90   12.55
   2   7   7  326.60   14.44
  -2  -7  -8  754.90   31.47
  -2  -7  -8  840.00   34.98
   2   7   8  806.50   33.62
   2   7   8  741.30   31.07
  -2  -7  -9  272.00   11.56
   2   7   9  271.50   11.58
   2   7   9  249.40   10.78
   2   8 -22  173.30   12.31
   2   8 -22  160.00   12.71
  -2  -8  21  225.10   14.57
  -2  -8  21  201.50   13.86
   2   8 -21  213.20   14.00
   2   8 -21  214.50   14.42
  -2  -8  20  121.20   10.02
  -2  -8  20  123.40   10.18
   2   8 -20  120.50    9.83
   2   8 -20  140.30   11.26
  -2  -8  19  185.70   12.69
  -2  -8  19  166.50   11.80
   2   8 -19  186.40   12.72
   2   8 -19  163.20   11.98
  -2  -8  18   82.06    8.09
  -2  -8  18   75.62    7.41
   2   8 -18   78.81    7.69
   2   8 -18   82.99    8.43
  -2  -8  17  543.90   26.93
  -2  -8  17  537.10   26.76
   2   8 -17  479.60   24.35
   2   8 -17  535.20   26.95
  -2  -8  16  511.00   25.56
   2   8 -16  522.00   26.33
  -2  -8  15  375.10   19.83
   2   8 -15  387.80   20.20
  -2  -8  14  145.90   10.58
  -2  -8  14  123.80    9.27
   2   8 -14  138.20   10.06
   2   8 -14  143.50   10.63
  -2  -8  13  382.60   20.07
  -2  -8  13  366.90   19.35
   2   8 -13  409.80   21.04
   2   8 -13  347.40   18.85
  -2  -8  12  470.80   23.43
  -2  -8  12  482.90   23.99
   2   8 -12  396.60   20.45
   2   8 -12  399.30   20.92
  -2  -8  11  709.20   33.07
  -2  -8  11  727.30   33.82
   2   8 -11  731.10   34.04
   2   8 -11  679.70   32.30
  -2  -8  10  498.70   24.41
  -2  -8  10  514.40   25.04
   2   8 -10  557.50   26.82
   2   8 -10  535.80   26.19
  -2  -8   9  529.60   25.53
  -2  -8   9  544.90   26.17
   2   8  -9  566.40   27.10
   2   8  -9  527.50   25.71
  -2  -8   8   50.96    5.51
  -2  -8   8   51.87    5.49
   2   8  -8   43.98    5.18
   2   8  -8   45.94    5.28
  -2  -8   7  797.60   36.21
  -2  -8   7  827.80   37.40
   2   8  -7  867.60   39.17
   2   8  -7  832.50   37.90
  -2  -8   6  665.50   30.70
  -2  -8   6  676.70   31.16
   2   8  -6  627.70   29.22
   2   8  -6  673.80   31.33
  -2  -8   5  730.80   33.23
  -2  -8   5  651.00   29.98
  -2  -8   4  515.70   24.32
  -2  -8   4  488.10   23.14
   2   8  -4  509.30   24.07
   2   8  -4  463.90   22.43
  -2  -8   2  153.70    9.12
  -2  -8   2  174.20   10.01
   2   8  -2  128.90    8.17
  -2  -8   1 1140.00   49.28
  -2  -8   1 1112.00   48.04
   2   8  -1 1217.00   52.36
   2   8  -1 1189.00   51.45
  -2  -8   0 1675.00   70.73
  -2  -8   0 1629.00   68.96
  -2  -8  -1 1272.00   54.22
  -2  -8  -1 1184.00   50.62
  -2  -8  -2  121.00    7.18
  -2  -8  -2  138.40    7.92
   2   8   2  140.00    8.01
   2   8   2  157.70    8.88
  -2  -8  -3  639.30   28.19
  -2  -8  -3  613.90   27.15
   2   8   3  617.80   27.38
   2   8   3  677.10   29.87
  -2  -8  -4  462.10   20.80
   2   8   4  499.30   22.51
   2   8   4  472.30   21.29
  -2  -8  -5  667.60   28.91
  -2  -8  -5  734.10   31.76
   2   8   5  724.00   31.31
   2   8   5  691.30   30.11
  -2  -8  -6  611.90   26.40
  -2  -8  -6  651.80   28.22
   2   8   6  657.60   28.50
   2   8   6  624.80   27.22
  -2  -8  -7  951.40   40.03
  -2  -8  -7  919.00   38.90
   2   8   7  942.00   39.77
   2   8   7  888.50   37.80
  -2  -8  -8   39.98    2.77
  -2  -8  -8   41.29    2.94
   2   8   8   42.31    2.99
   2   8   8   45.46    3.19
   2   8   9  556.20   23.55
   2   8   9  596.60   25.29
  -2  -8 -10  557.00   23.26
  -2  -9  21  236.50   14.68
  -2  -9  21  240.90   15.44
   2   9 -21  233.50   14.82
   2   9 -21  280.20   17.31
  -2  -9  20   79.79    8.00
  -2  -9  20   73.30    7.82
   2   9 -20   54.82    6.59
   2   9 -20   59.88    7.43
  -2  -9  19   10.35    3.52
  -2  -9  19    5.07    3.28
   2   9 -19    9.76    3.51
   2   9 -19   16.22    4.35
  -2  -9  18   66.63    7.21
  -2  -9  18   69.20    7.40
   2   9 -18   67.68    7.26
   2   9 -18   58.36    6.95
  -2  -9  17  170.60   11.78
  -2  -9  17  149.20   11.19
   2   9 -17  188.40   12.37
   2   9 -17  190.90   12.94
  -2  -9  16  324.90   17.88
  -2  -9  16  339.30   18.78
   2   9 -16  311.20   17.43
   2   9 -16  349.00   19.34
  -2  -9  15  432.80   22.36
  -2  -9  15  413.80   21.72
   2   9 -15  427.40   22.05
   2   9 -15  428.30   22.65
  -2  -9  13   87.02    7.76
  -2  -9  13   77.16    7.43
   2   9 -13   72.00    7.07
   2   9 -13   80.20    7.93
  -2  -9  12  146.40   10.24
  -2  -9  12  162.90   11.02
   2   9 -12  225.40   13.33
   2   9 -12  216.30   13.59
  -2  -9  11  837.50   38.48
  -2  -9  11  842.70   38.68
   2   9 -11  804.70   37.14
   2   9 -11  868.30   40.20
  -2  -9  10  172.10   10.96
  -2  -9  10  181.10   11.40
   2   9 -10  177.10   11.22
   2   9 -10  214.00   13.09
  -2  -9   9  111.50    8.34
  -2  -9   9   88.36    7.49
   2   9  -9  127.50    9.07
   2   9  -9  118.10    9.14
  -2  -9   8  230.30   13.27
  -2  -9   8  217.90   12.78
   2   9  -8  229.90   13.32
   2   9  -8  238.00   13.82
  -2  -9   7  272.00   14.86
  -2  -9   7  278.80   15.23
   2   9  -7  315.20   16.73
   2   9  -7  274.50   15.28
  -2  -9   6  132.00    8.94
  -2  -9   6  137.90    9.19
  -2  -9   5  536.40   25.50
  -2  -9   5  499.90   24.03
   2   9  -5  502.10   24.15
   2   9  -5  493.60   24.14
  -2  -9   4  452.90   21.91
  -2  -9   4  427.60   20.93
   2   9  -4  396.20   19.69
   2   9  -4  391.90   19.86
  -2  -9   3  154.10    9.44
  -2  -9   3  122.20    8.14
   2   9  -3  157.60   10.00
   2   9  -3  164.20    9.97
  -2  -9   2  281.50   14.61
  -2  -9   2  258.10   13.70
   2   9  -2  217.00   12.18
   2   9  -2  250.00   13.80
  -2  -9   0 1061.00   46.10
  -2  -9   0 1147.00   49.65
   2   9   0 1069.00   46.59
   2   9   0 1091.00   48.91
  -2  -9  -1 1117.00   48.22
  -2  -9  -1 1068.00   46.29
   2   9   1 1205.00   52.24
   2   9   1 1203.00   51.85
  -2  -9  -2  242.20   12.45
  -2  -9  -2  251.10   12.93
   2   9   2  258.70   13.50
   2   9   2  256.40   13.10
  -2  -9  -3  158.90    9.00
  -2  -9  -3  131.00    7.77
   2   9   3  134.20    7.89
   2   9   3  136.10    8.25
  -2  -9  -4  333.00   15.82
  -2  -9  -4  361.30   17.13
   2   9   4  417.90   19.42
   2   9   4  458.50   21.28
  -2  -9  -5  599.30   26.42
  -2  -9  -5  560.50   25.08
   2   9   5  564.00   25.21
   2   9   5  558.60   25.25
  -2  -9  -6  129.10    7.14
  -2  -9  -6  138.50    7.78
  -2  -9  -7  347.00   15.83
  -2  -9  -7  340.30   15.66
   2   9   7  237.60   11.52
   2   9   7  276.70   13.32
  -2  -9  -8  211.10   10.09
  -2  -9  -8  211.10   10.18
   2   9   8  255.40   11.99
   2   9   8  246.90   11.85
  -2  -9  -9  132.60    6.64
  -2  -9  -9  144.20    7.24
   2   9   9  101.20    5.67
   2   9   9  120.90    6.26
  -2  -9 -10  181.40    8.31
  -2  -9 -10  171.70    8.07
   2   9  10  173.10    8.07
   2   9  10  190.00    8.89
  -2  -9 -11  792.40   32.90
   2   9  11  831.90   34.58
  -2 -10  20  165.50   11.69
  -2 -10  20  166.30   12.81
   2  10 -20  161.50   11.66
   2  10 -20  171.40   12.83
  -2 -10  19   -0.70    2.67
  -2 -10  19    0.88    2.63
   2  10 -19    4.79    3.36
   2  10 -19    3.01    2.94
  -2 -10  18   98.02    8.71
  -2 -10  18  102.50    9.01
   2  10 -18   99.47    8.84
   2  10 -18  103.20    9.39
  -2 -10  17   -0.93    3.02
  -2 -10  17    5.74    3.25
   2  10 -17   -0.87    2.71
   2  10 -17    5.60    3.45
  -2 -10  16   96.56    8.59
  -2 -10  16   75.26    7.76
   2  10 -16   92.79    8.21
   2  10 -16   92.85    8.95
  -2 -10  15    3.24    3.10
  -2 -10  15    2.02    3.30
   2  10 -15    2.21    2.55
   2  10 -15    3.49    3.12
  -2 -10  14  229.90   14.14
  -2 -10  14  260.50   15.37
   2  10 -14  245.70   14.77
   2  10 -14  251.40   15.42
  -2 -10  13   22.72    4.61
   2  10 -13   29.05    5.01
  -2 -10  12  824.30   38.09
   2  10 -12  854.10   39.41
  -2 -10  11    6.56    3.03
  -2 -10  11    2.36    2.88
   2  10 -11    0.55    2.71
   2  10 -11    2.55    3.33
  -2 -10  10  251.70   14.53
  -2 -10  10  247.40   14.30
   2  10 -10  264.50   15.50
   2  10 -10  254.70   14.68
  -2 -10   9   24.98    4.37
  -2 -10   9   21.62    4.19
   2  10  -9   39.33    5.44
   2  10  -9   23.48    4.25
  -2 -10   8   17.76    3.87
  -2 -10   8   28.47    4.58
   2  10  -8   26.91    4.35
   2  10  -8   25.80    4.75
  -2 -10   7   17.75    3.82
  -2 -10   7   15.32    3.63
   2  10  -7   13.95    3.45
   2  10  -7   11.48    3.54
  -2 -10   6  694.30   32.26
  -2 -10   6  717.80   33.33
   2  10  -6  732.80   33.96
   2  10  -6  752.30   35.04
  -2 -10   5   47.77    5.31
  -2 -10   5   39.65    4.94
   2  10  -5   43.97    5.08
   2  10  -5   44.49    5.27
  -2 -10   4  105.80    7.74
  -2 -10   4   95.90    7.32
   2  10  -4  108.60    8.36
   2  10  -4  107.10    7.84
  -2 -10   3   27.38    3.88
  -2 -10   3   26.95    4.06
   2  10  -3   20.72    3.94
   2  10  -3   27.46    3.93
  -2 -10   2   13.23    2.94
  -2 -10   2   14.89    3.13
  -2 -10   1   35.48    4.41
  -2 -10   1   35.06    4.24
   2  10  -1   45.77    5.00
   2  10  -1   31.23    4.03
  -2 -10   0 2049.00   86.54
  -2 -10   0 2261.00   95.25
   2  10   0 2140.00   90.65
   2  10   0 2078.00   88.02
  -2 -10  -2    4.94    2.11
  -2 -10  -2    7.50    2.53
   2  10   2   11.21    2.59
  -2 -10  -3   26.73    3.51
  -2 -10  -3   25.70    3.22
   2  10   3   23.19    3.60
   2  10   3   28.72    3.57
  -2 -10  -4  111.60    6.93
  -2 -10  -4  106.70    6.87
   2  10   4   93.03    6.62
   2  10   4  109.70    7.04
  -2 -10  -5   46.04    4.34
  -2 -10  -5   59.21    4.72
   2  10   5   60.03    4.83
   2  10   5   50.27    4.71
  -2 -10  -6  773.60   33.70
  -2 -10  -6  713.20   31.42
   2  10   6  676.50   29.96
   2  10   6  707.00   31.47
  -2 -10  -7   17.17    2.55
  -2 -10  -7   19.03    2.54
   2  10   7   20.30    2.73
   2  10   7   18.87    2.90
  -2 -10  -8   32.86    3.05
  -2 -10  -8   27.00    2.92
   2  10   8   16.76    2.61
   2  10   8   18.67    2.47
  -2 -10  -9   24.79    2.63
  -2 -10  -9   28.63    2.62
   2  10   9   27.57    2.94
   2  10   9   27.32    2.65
  -2 -10 -10  250.40   11.48
  -2 -10 -10  226.90   10.73
   2  10  10  235.50   10.99
   2  10  10  255.00   11.98
  -2 -10 -11    4.28    1.12
  -2 -10 -11    1.57    0.92
   2  10  11    5.23    1.03
   2  10  11    4.36    1.16
  -2 -11  18   54.22    6.42
  -2 -11  18   63.79    7.23
   2  11 -18   43.02    6.51
   2  11 -18   55.56    6.68
  -2 -11  17  151.80   11.40
  -2 -11  17  154.40   11.22
   2  11 -17  165.40   12.31
   2  11 -17  181.90   12.77
  -2 -11  16   39.85    5.76
  -2 -11  16   50.01    6.53
   2  11 -16   50.21    6.73
   2  11 -16   61.83    6.94
  -2 -11  15  283.70   16.75
  -2 -11  15  253.00   15.23
   2  11 -15  256.90   16.04
   2  11 -15  229.20   14.51
  -2 -11  14  138.80   10.43
  -2 -11  14  134.60   10.55
   2  11 -14  131.00   10.62
   2  11 -14  116.60    9.40
  -2 -11  13   24.62    4.87
  -2 -11  13   30.18    4.73
   2  11 -13   37.61    5.40
   2  11 -13   38.05    6.01
  -2 -11  12   91.05    8.21
  -2 -11  12   96.33    8.25
   2  11 -12   84.18    7.85
   2  11 -12   82.90    8.30
  -2 -11  11  574.70   28.33
   2  11 -11  642.50   31.38
  -2 -11  10   89.80    7.81
  -2 -11  10   92.23    8.35
   2  11 -10  104.50   10.18
   2  11 -10  106.00    8.55
  -2 -11   9  348.00   18.56
  -2 -11   9  355.40   19.02
   2  11  -9  335.50   18.76
   2  11  -9  378.80   19.77
  -2 -11   8  311.50   16.84
  -2 -11   8  306.70   16.95
   2  11  -8  305.90   16.85
   2  11  -8  293.00   16.58
  -2 -11   7  194.00   12.03
  -2 -11   7  212.40   12.71
   2  11  -7  172.70   11.18
   2  11  -7  154.00   10.82
  -2 -11   6  256.20   14.69
  -2 -11   6  270.80   15.05
   2  11  -6  264.20   15.20
   2  11  -6  266.60   15.04
  -2 -11   5  307.20   16.62
  -2 -11   5  330.40   17.38
   2  11  -5  424.40   21.76
   2  11  -5  375.70   19.41
  -2 -11   4  181.70   11.26
  -2 -11   4  197.30   11.73
   2  11  -4  126.30    9.38
  -2 -11   3   92.93    7.19
  -2 -11   3   96.40    7.43
   2  11  -3  107.50    8.26
   2  11  -3  120.20    8.57
  -2 -11   2  308.40   16.18
  -2 -11   2  309.00   16.33
   2  11  -2  327.70   17.57
   2  11  -2  289.50   15.55
  -2 -11   1  536.00   25.46
   2  11  -1  606.60   28.83
   2  11  -1  611.00   28.60
   2  11   0   44.16    5.29
   2  11   0   44.19    4.80
  -2 -11  -1  616.60   28.44
  -2 -11  -1  636.80   29.46
   2  11   1  598.50   28.28
   2  11   1  564.00   26.43
   2  11   2  281.00   14.79
   2  11   2  310.40   16.36
   2  11   4  207.60   11.34
   2  11   5  340.80   17.10
   2  11   5  349.40   17.07
  -2 -11  -6  261.30   13.45
  -2 -11  -6  268.30   13.44
   2  11   6  273.90   14.18
   2  11   6  267.50   13.57
  -2 -11  -7  173.00    9.40
  -2 -11  -7  159.20    9.03
   2  11   7  200.70   10.59
   2  11   7  197.10   10.82
   2  11   8  316.70   15.54
   2  11   8  272.80   13.39
  -2 -11  -9  425.60   19.50
  -2 -11  -9  385.50   17.58
   2  11   9  321.00   15.12
   2  11   9  363.50   17.21
  -2 -11 -10  122.80    6.58
  -2 -11 -10  125.10    6.95
  -2 -11 -11  612.00   26.39
  -2 -11 -11  626.10   26.76
   2  11  11  716.40   30.77
   2  11  11  638.50   27.40
  -2 -12  17  154.20   11.70
  -2 -12  17  144.90   10.66
   2  12 -17  130.30   10.79
   2  12 -17  131.90   10.47
  -2 -12  16  104.30    9.30
  -2 -12  16  107.00    9.05
   2  12 -16  118.60   10.09
   2  12 -16  108.10    9.35
  -2 -12  15  201.20   13.64
  -2 -12  15  213.80   13.54
   2  12 -15  220.70   14.09
   2  12 -15  215.90   14.59
  -2 -12  14   22.44    4.84
  -2 -12  14   22.75    4.60
   2  12 -14   20.50    5.14
   2  12 -14   30.50    5.13
  -2 -12  13  305.70   17.26
  -2 -12  13  289.70   16.83
   2  12 -13  294.90   16.96
   2  12 -13  276.20   16.94
  -2 -12  12  279.20   16.10
  -2 -12  12  285.30   16.59
   2  12 -12  281.70   16.30
   2  12 -12  236.70   15.06
  -2 -12  11  269.60   15.86
  -2 -12  11  308.00   17.01
   2  12 -11  309.70   17.37
   2  12 -11  258.70   15.87
  -2 -12  10  352.40   18.96
  -2 -12  10  308.40   17.36
   2  12 -10  342.40   18.69
   2  12 -10  365.60   20.14
   2  12  -9  504.90   26.43
  -2 -12   8    5.58    3.22
  -2 -12   8    2.74    2.87
   2  12  -8   11.88    3.94
   2  12  -8    2.90    2.85
  -2 -12   7  513.20   25.31
  -2 -12   7  537.90   26.52
   2  12  -7  511.90   25.35
   2  12  -7  508.40   25.79
  -2 -12   6  537.70   26.15
  -2 -12   6  512.60   25.30
   2  12  -6  483.20   24.73
   2  12  -6  498.80   25.23
  -2 -12   5  415.90   21.28
  -2 -12   5  398.80   20.37
   2  12  -5  434.60   22.56
   2  12  -5  455.70   23.10
  -2 -12   4  153.00   10.21
  -2 -12   4  136.50    9.35
   2  12  -4  124.70    9.37
   2  12  -4  127.30    9.14
  -2 -12   3  469.20   23.09
  -2 -12   3  429.80   21.76
   2  12  -3  429.00   22.02
   2  12  -3  411.90   21.01
  -2 -12   2   89.37    7.35
  -2 -12   2   65.83    6.42
   2  12  -2  109.00    8.22
   2  12  -2  105.40    8.41
  -2 -12   1  590.60   27.93
  -2 -12   1  613.10   28.99
   2  12  -1  541.10   26.07
   2  12  -1  572.00   27.70
  -2 -12   0  691.30   32.14
  -2 -12   0  696.60   32.15
   2  12   0  681.40   32.04
   2  12   0  669.60   31.21
  -2 -12  -1  485.80   23.51
  -2 -12  -1  504.20   24.31
   2  12   1  565.70   27.25
   2  12   1  542.40   25.91
   2  12   2   86.14    7.15
   2  12   2   93.83    7.14
  -2 -12  -3  450.30   21.98
  -2 -12  -3  424.90   20.48
   2  12   3  459.80   22.71
   2  12   3  445.80   21.69
  -2 -12  -4  133.70    8.74
  -2 -12  -4  139.40    8.63
   2  12   4  188.20   11.34
   2  12   4  160.10    9.73
  -2 -12  -6  463.30   21.72
  -2 -12  -6  398.40   19.47
   2  12   6  501.10   24.91
   2  12   6  528.00   24.49
  -2 -12  -7  491.50   23.03
  -2 -12  -7  483.10   22.29
   2  12   7  540.40   24.90
   2  12   7  541.30   25.68
  -2 -12  -8    8.41    2.20
  -2 -12  -8    6.30    2.18
   2  12   8    4.40    2.07
   2  12   8    5.20    2.50
   2  12   9  487.60   22.82
   2  12   9  433.10   20.06
  -2 -12 -10  317.30   14.91
  -2 -12 -10  357.20   16.83
   2  12  10  294.20   14.56
   2  12  10  318.20   15.11
  -2 -12 -11  308.00   14.14
  -2 -12 -11  288.50   13.81
  -2 -12 -12  326.00   14.44
  -2 -13  15  117.90    9.98
  -2 -13  15  128.40    9.96
   2  13 -15   97.51    8.90
   2  13 -15  108.00    9.74
  -2 -13  14  156.60   11.16
  -2 -13  14  177.60   12.57
   2  13 -14  176.70   12.29
   2  13 -14  156.60   12.16
  -2 -13  13   42.75    5.73
  -2 -13  13   47.24    6.43
   2  13 -13   35.26    5.84
   2  13 -13   35.20    5.50
  -2 -13  12  211.40   13.77
  -2 -13  12  199.30   13.12
   2  13 -12  225.40   14.64
   2  13 -12  224.50   14.31
  -2 -13  11  271.30   16.19
  -2 -13  11  278.90   16.24
   2  13 -11  292.80   17.02
   2  13 -11  303.40   17.98
  -2 -13  10  368.10   19.63
  -2 -13  10  373.70   20.35
   2  13 -10  359.70   19.75
   2  13 -10  355.70   20.25
  -2 -13   9  114.80    9.27
  -2 -13   9  120.30    9.21
   2  13  -9  102.30    8.93
   2  13  -9  103.10    9.42
  -2 -13   8  494.50   25.11
  -2 -13   8  480.10   24.12
   2  13  -8  441.50   23.35
   2  13  -8  466.00   23.99
   2  13  -7  252.40   15.47
  -2 -13   6  537.30   26.61
  -2 -13   6  548.30   26.68
   2  13  -6  551.90   27.10
   2  13  -6  577.60   29.59
  -2 -13   5  771.30   36.27
  -2 -13   5  783.80   36.31
   2  13  -5  665.10   31.60
   2  13  -5  663.30   32.29
  -2 -13   4  383.60   19.87
  -2 -13   4  397.20   20.78
   2  13  -4  428.60   21.89
   2  13  -4  448.40   23.30
  -2 -13   3    5.77    2.69
  -2 -13   3    4.79    2.86
   2  13  -3    4.09    2.68
   2  13  -3    2.73    3.03
  -2 -13   2  307.70   16.88
  -2 -13   2  363.70   18.90
   2  13  -2  422.90   22.22
   2  13  -2  400.20   20.60
  -2 -13   1  356.80   18.86
  -2 -13   1  351.10   18.24
   2  13  -1  367.10   19.22
   2  13  -1  383.80   20.52
  -2 -13   0  243.30   14.15
  -2 -13   0  269.80   14.76
   2  13   0  273.70   15.23
   2  13   0  247.50   14.73
   2  13   1  364.10   18.83
   2  13   1  375.90   19.99
  -2 -13  -2  397.60   19.74
  -2 -13  -2  402.90   20.42
   2  13   2  376.00   19.22
   2  13   2  349.60   18.92
  -2 -13  -3    8.33    2.80
  -2 -13  -3    5.83    2.45
   2  13   3   10.34    3.38
   2  13   3    2.27    2.30
  -2 -13  -4  428.70   20.94
  -2 -13  -4  416.50   20.72
  -2 -13  -5  694.80   31.99
  -2 -13  -5  672.80   30.76
  -2 -13  -6  626.00   28.63
  -2 -13  -6  671.70   30.90
   2  13   6  618.60   29.30
   2  13   7  202.90   11.62
  -2 -13  -8  463.20   21.59
  -2 -13  -8  456.80   21.90
   2  13   8  594.30   27.23
   2  13   8  515.20   24.57
  -2 -13  -9  106.50    7.12
  -2 -13  -9  114.80    7.06
   2  13   9  119.00    7.99
   2  13   9  134.60    8.28
   2  13  10  347.70   17.19
   2  13  10  365.70   17.39
   2  13  11  306.80   14.75
  -2 -14  13   98.32    9.03
  -2 -14  13   97.78    8.66
   2  14 -13  118.00    9.94
   2  14 -13  117.20   10.38
  -2 -14  12   91.07    8.26
  -2 -14  12   83.87    8.26
   2  14 -12   71.57    7.77
   2  14 -12   83.26    8.79
  -2 -14  11  132.50   10.11
  -2 -14  11  144.40   11.03
   2  14 -11  143.50   11.07
   2  14 -11  164.70   12.19
  -2 -14  10  410.50   21.69
  -2 -14  10  420.50   21.85
   2  14 -10  400.20   22.07
   2  14 -10  354.00   20.19
  -2 -14   9  136.80   10.25
  -2 -14   9  152.30   10.97
   2  14  -9  148.20   10.98
   2  14  -9  187.70   12.87
  -2 -14   8   15.14    3.66
  -2 -14   8   25.81    4.73
   2  14  -8   25.14    4.55
   2  14  -8   20.45    4.86
  -2 -14   7   55.05    6.17
   2  14  -7   65.75    7.08
   2  14  -7   80.48    8.27
  -2 -14   6  157.90   10.62
  -2 -14   6  136.10   10.18
   2  14  -6  154.30   10.97
   2  14  -6  141.40   11.05
  -2 -14   5   80.48    8.19
   2  14  -5   83.81    8.27
  -2 -14   4  372.30   21.24
  -2 -14   4  386.80   20.19
   2  14  -4  389.60   20.63
  -2 -14   3  149.10   10.38
  -2 -14   3  142.90   10.02
   2  14  -3  129.10    9.73
   2  14  -3  138.20   10.49
  -2 -14   2  182.60   11.89
  -2 -14   2  171.40   10.97
   2  14  -2  184.70   11.75
   2  14  -2  182.00   12.21
  -2 -14   1   97.54    7.69
  -2 -14   1   97.91    8.11
   2  14  -1   65.78    7.10
   2  14  -1   75.26    7.02
  -2 -14   0  327.70   17.45
  -2 -14   0  301.00   16.65
   2  14   0  302.80   16.64
   2  14   0  278.50   16.31
  -2 -14  -1   77.22    7.28
  -2 -14  -1   69.54    6.54
   2  14   1  107.40    8.98
   2  14   1   87.22    7.39
  -2 -14  -2  173.20   11.08
  -2 -14  -2  143.30    9.74
   2  14   2  197.10   11.95
   2  14   2  169.30   11.49
  -2 -14  -3  135.90    9.48
  -2 -14  -3  132.30    9.14
   2  14   3  162.20   10.38
   2  14   3  152.30   10.87
  -2 -14  -4  387.60   19.50
  -2 -14  -4  397.60   20.32
   2  14   4  380.80   19.42
   2  14   4  406.60   21.10
  -2 -14  -5   97.22    7.25
  -2 -14  -5   75.54    6.84
   2  14   5  103.20    7.76
   2  14   5   78.10    7.31
  -2 -14  -6  154.90    9.60
  -2 -14  -6  166.80   10.55
  -2 -14  -7   57.36    5.82
  -2 -14  -7   64.11    5.59
   2  14   7   89.67    7.00
   2  14   7   66.70    6.60
   2  14   8   17.39    3.72
  -2 -14  -9  165.70    9.65
   2  14   9  182.50   10.61
   2  14  10  399.00   19.64
   2  14  10  385.80   18.68
   2  14  11  118.50    8.45
  -2 -15  11  213.50   14.24
  -2 -15  11  241.30   14.76
   2  15 -11  285.70   17.63
   2  15 -11  258.50   15.97
  -2 -15  10    3.48    3.19
  -2 -15  10    4.51    3.09
   2  15 -10    6.34    3.66
   2  15 -10    2.93    2.75
  -2 -15   9   50.24    6.24
   2  15  -9   39.09    5.70
   2  15  -9   48.10    6.69
  -2 -15   8   21.17    4.32
  -2 -15   8   25.01    4.65
   2  15  -8   22.53    4.55
   2  15  -8   28.99    5.17
  -2 -15   7  138.20   10.56
  -2 -15   7  128.00    9.79
   2  15  -7  127.60   10.76
   2  15  -7  121.70    9.90
  -2 -15   6   17.15    3.91
  -2 -15   6    9.41    3.56
   2  15  -6   13.85    3.94
   2  15  -6   16.08    4.03
  -2 -15   5  234.60   14.52
  -2 -15   5  224.10   13.69
   2  15  -5  251.00   14.91
   2  15  -5  242.80   15.49
  -2 -15   4   13.15    3.51
  -2 -15   4   13.12    3.75
   2  15  -4   14.94    3.85
   2  15  -4    6.60    3.62
  -2 -15   3   52.35    6.30
  -2 -15   3   55.86    6.55
   2  15  -3   43.89    6.15
   2  15  -2   13.43    3.58
  -2 -15   1  295.40   16.37
  -2 -15   1  290.10   16.75
   2  15  -1  316.80   18.38
   2  15  -1  300.40   16.60
  -2 -15   0    5.77    3.30
  -2 -15   0    9.95    3.08
   2  15   0   10.66    3.28
   2  15   0    9.28    3.88
  -2 -15  -1  291.50   16.00
  -2 -15  -1  326.20   17.90
   2  15   1  340.10   18.46
   2  15   1  299.00   17.43
  -2 -15  -2   17.04    3.92
  -2 -15  -2   19.52    3.69
   2  15   2   10.73    3.91
   2  15   2   15.52    3.39
  -2 -15  -3   54.55    5.76
  -2 -15  -3   44.83    5.65
   2  15   3   44.79    5.96
   2  15   3   45.88    5.45
  -2 -15  -4   13.25    3.62
  -2 -15  -4   12.45    3.25
   2  15   4    9.62    3.12
   2  15   4    7.83    3.43
  -2 -15  -5  233.30   13.34
  -2 -15  -5  231.90   13.75
   2  15   5  255.60   14.52
   2  15   5  260.60   15.42
  -2 -15  -6    9.95    3.26
  -2 -15  -6   14.48    3.15
   2  15   6   12.19    3.75
   2  15   6   13.42    3.20
  -2 -15  -7  119.30    8.84
  -2 -15  -7  119.60    8.18
   2  15   7  149.00    9.85
   2  15   7  144.20   10.54
  -2 -15  -8   31.71    4.01
  -2 -15  -8   22.09    3.71
   2  15   8   24.29    3.78
   2  15   8   17.64    3.97
  -2 -15  -9   40.82    4.47
   2  15   9   48.07    5.61
  -2 -16   9   73.90    7.76
  -2 -16   9   69.58    7.09
   2  16  -9   50.16    6.75
   2  16  -9   57.57    6.70
  -2 -16   8   17.75    3.94
  -2 -16   8   16.08    4.22
   2  16  -8   23.44    5.16
   2  16  -8   17.52    4.11
  -2 -16   7   76.93    7.83
  -2 -16   7   88.27    7.93
   2  16  -7   65.89    7.26
   2  16  -7   78.43    8.55
  -2 -16   6  150.50   10.87
  -2 -16   6  132.60   10.40
   2  16  -6  144.80   10.74
   2  16  -6  155.60   11.80
  -2 -16   5   42.72    5.97
  -2 -16   5   38.39    5.32
   2  16  -5   43.67    6.65
   2  16  -5   46.68    5.90
  -2 -16   4  306.90   17.19
  -2 -16   4  274.60   16.36
   2  16  -4  321.60   18.79
   2  16  -4  336.60   18.90
  -2 -16   3  104.50    9.16
  -2 -16   3  101.20    8.63
   2  16  -3   86.71    8.13
   2  16  -3   91.52    8.90
  -2 -16   2  162.00   11.03
  -2 -16   2  191.40   12.59
   2  16  -2  168.20   11.59
   2  16  -2  161.30   11.88
  -2 -16   1   61.93    6.94
  -2 -16   1   70.51    6.82
   2  16  -1   60.41    7.26
   2  16  -1   67.57    7.02
   2  16   0  132.30   11.02
  -2 -16  -1   52.06    6.39
  -2 -16  -1   56.61    6.02
   2  16   1   67.39    7.12
  -2 -16  -2  168.70   11.57
  -2 -16  -2  160.30   10.91
   2  16   2  158.10   11.01
   2  16   2  153.80   11.61
  -2 -16  -3  108.50    8.44
  -2 -16  -3   99.69    8.51
   2  16   3  111.20    8.76
   2  16   3  103.90    9.30
  -2 -16  -4  298.20   16.90
  -2 -16  -4  300.80   16.38
  -2 -16  -5   49.78    5.47
  -2 -16  -5   56.23    6.32
   2  16   5   43.52    6.08
   2  16   5   36.33    5.07
  -2 -16  -6  137.00   10.19
  -2 -16  -6  158.00   10.43
  -2 -16  -7   77.10    6.72
  -2 -16  -7   61.29    6.64
   2  16   7   88.54    7.62
   2  16   7   64.06    7.06
  -2 -16  -8   16.41    3.72
  -2 -16  -8   16.65    3.19
  -2 -16  -9   69.46    6.16
  -2 -17   3   -0.43    2.95
  -2 -17   3    0.83    2.41
   2  17  -3    3.59    3.39
   2  17  -3    3.75    2.87
  -2 -17   2  243.70   15.24
  -2 -17   2  241.80   14.62
   2  17  -2  221.50   14.21
   2  17  -2  221.50   14.54
  -2 -17   1  149.70   11.01
  -2 -17   1  114.10    9.28
   2  17  -1  134.50   10.33
   2  17  -1  129.50   10.99
  -2 -17   0  135.20   10.16
  -2 -17   0  126.00   10.10
   2  17   0  113.00    9.32
   2  17   0  149.00   11.93
  -2 -17  -1  149.50   10.78
  -2 -17  -1  125.90   10.40
   2  17   1  137.60   10.32
   2  17   1  141.10   11.53
  -2 -17  -2  226.00   14.69
  -2 -17  -2  218.50   14.60
   2  17   2  242.60   15.51
  -2 -17  -3    6.84    3.44
  -2 -17  -3    6.97    3.01
   2  17   3    5.99    3.03
  -3  17   1  196.50   13.54
  -3  17   1  197.10   13.09
   3 -17  -1  197.60   12.48
   3 -17  -1  182.60   12.35
  -3  17   0  210.00   14.08
  -3  17   0  214.40   14.10
   3 -17   0  238.70   14.40
   3 -17   0  201.50   12.99
  -3  17  -1  190.40   12.87
  -3  17  -1  165.70   12.29
  -3  16   8   49.15    7.06
  -3  16   7  124.30    9.64
  -3  16   6   86.19    8.47
  -3  16   6   79.28    7.47
   3 -16  -6   77.72    7.75
   3 -16  -6   86.60    7.59
  -3  16   5  233.60   14.18
  -3  16   5  211.50   13.57
   3 -16  -5  243.90   14.51
   3 -16  -5  204.10   13.45
  -3  16   4   68.56    7.00
  -3  16   4   63.42    6.70
   3 -16  -4   60.25    6.24
   3 -16  -4   54.98    6.52
  -3  16   3    6.18    2.96
  -3  16   3   10.61    3.77
   3 -16  -3    5.49    3.35
   3 -16  -3   12.77    3.27
  -3  16   2  114.30    9.66
  -3  16   2  131.50    9.84
   3 -16  -2  131.90   10.21
   3 -16  -2  110.30    8.91
  -3  16   1  243.60   15.11
  -3  16   1  236.80   14.77
   3 -16  -1  226.90   13.82
   3 -16  -1  241.90   15.06
  -3  16   0   49.98    6.34
  -3  16   0   50.75    6.37
   3 -16   0   50.93    5.80
   3 -16   0   48.28    6.20
  -3  16  -1  201.10   13.18
  -3  16  -1  223.70   14.15
   3 -16   1  236.90   14.05
   3 -16   1  247.80   15.00
  -3  16  -2  126.00   10.10
  -3  16  -2  125.30    9.82
   3 -16   2  128.70    9.69
   3 -16   2  122.30    9.75
  -3  16  -3    5.49    3.52
  -3  16  -3   10.18    3.58
   3 -16   3   14.31    3.97
   3 -16   3    4.13    2.83
  -3  16  -4   51.82    6.42
  -3  16  -4   53.56    6.86
   3 -16   4   67.58    6.86
   3 -16   4   57.39    6.82
  -3  16  -5  218.90   14.23
  -3  16  -5  208.40   13.63
   3 -16   5  208.70   13.44
   3 -16   5  198.80   13.70
  -3  16  -6   70.29    7.25
  -3  16  -6   68.84    7.40
   3 -16   6   98.92    9.09
  -3  16  -7  143.40   10.74
  -3  16  -7  126.10   10.61
   3 -16   7  142.70   10.58
   3 -16   7  134.90   10.79
  -3  16  -8   34.84    5.98
   3 -16   8   29.41    5.91
  -3  15  12   42.62    5.54
  -3  15  12   38.57    5.18
   3 -15 -12   27.97    4.14
   3 -15 -12   29.07    4.90
  -3  15  11    6.12    2.85
  -3  15  11    1.74    2.49
   3 -15 -11    6.26    2.73
   3 -15 -11    0.79    2.42
   3 -15 -10  411.50   21.02
   3 -15 -10  352.00   18.99
  -3  15   9    4.56    2.69
  -3  15   9    1.29    2.29
   3 -15  -9    8.31    2.67
   3 -15  -9    4.30    2.56
  -3  15   8   39.71    5.45
  -3  15   8   31.42    4.98
   3 -15  -8   30.95    4.96
   3 -15  -8   34.30    4.65
  -3  15   7   12.04    3.63
  -3  15   7   15.18    3.64
   3 -15  -7   10.36    3.26
   3 -15  -7   17.81    3.52
  -3  15   6   57.31    6.38
  -3  15   6   48.79    5.81
   3 -15  -6   63.35    6.66
   3 -15  -6   52.50    5.59
  -3  15   5   19.66    4.26
  -3  15   5   31.05    4.74
   3 -15  -5   16.63    3.49
   3 -15  -5   23.35    4.33
  -3  15   4  263.20   15.22
   3 -15  -4  269.30   15.20
  -3  15   2  145.30   10.30
   3 -15  -2  149.10   10.68
  -3  15   1   14.10    3.50
  -3  15   1    8.02    3.19
   3 -15  -1   10.13    3.15
   3 -15  -1    9.58    3.08
  -3  15   0  263.80   15.83
  -3  15   0  285.20   16.58
   3 -15   0  292.90   16.24
   3 -15   0  313.90   17.59
  -3  15  -1   12.26    3.70
  -3  15  -1   14.27    3.89
   3 -15   1   11.75    3.64
   3 -15   1   14.58    3.55
  -3  15  -2  154.40   11.19
  -3  15  -2  125.40    9.81
   3 -15   2  138.10   10.06
   3 -15   2  142.40   10.67
  -3  15  -3   16.88    3.94
  -3  15  -3    6.83    3.44
   3 -15   3   22.79    4.66
   3 -15   3   16.09    3.75
  -3  15  -4  303.10   17.39
  -3  15  -4  276.20   16.68
   3 -15   4  240.50   15.94
   3 -15   4  251.60   15.74
  -3  15  -5   32.53    5.06
  -3  15  -5   24.93    4.89
   3 -15   5   17.99    4.05
   3 -15   5   16.10    4.43
  -3  15  -6   56.00    6.50
  -3  15  -6   51.54    6.74
   3 -15   6   61.28    6.95
   3 -15   6   55.34    6.30
  -3  15  -7   15.91    4.36
   3 -15   7   12.18    3.97
   3 -15   7    7.32    3.28
  -3  15  -8   36.55    5.69
  -3  15  -8   35.19    5.36
   3 -15   8   26.23    5.13
   3 -15   8   38.03    5.27
  -3  15  -9   10.92    4.33
  -3  15  -9    5.71    3.26
   3 -15   9    3.66    2.96
   3 -15   9    2.68    3.13
  -3  15 -10  408.40   22.37
  -3  15 -10  374.20   20.20
   3 -15  10  361.20   20.01
   3 -15  10  345.40   19.04
  -3  14  14  141.20   10.33
  -3  14  14  112.90   10.08
   3 -14 -14  116.80    9.09
   3 -14 -14  125.40    8.98
  -3  14  13   43.80    5.34
  -3  14  13   38.70    4.99
   3 -14 -13   42.29    5.48
   3 -14 -13   37.77    4.78
  -3  14  12  111.90    8.57
  -3  14  12  127.50    9.17
   3 -14 -12  150.70   10.05
   3 -14 -12  136.40   10.14
  -3  14  11  306.50   16.72
  -3  14  11  330.20   17.83
   3 -14 -11  294.70   16.61
   3 -14 -11  303.80   16.42
  -3  14  10  137.80    9.57
  -3  14  10  122.30    8.91
   3 -14  -9   69.43    6.89
   3 -14  -9   73.70    6.49
  -3  14   8  114.70    8.75
  -3  14   8  100.30    8.03
   3 -14  -8  116.60    8.44
   3 -14  -8  123.10    9.26
  -3  14   7  196.00   12.16
  -3  14   7  187.00   11.88
   3 -14  -7  173.80   11.41
   3 -14  -7  151.00    9.80
  -3  14   6  105.30    8.12
  -3  14   6  105.70    8.38
   3 -14  -6   92.89    8.08
   3 -14  -6   95.65    7.43
   3 -14  -5  266.10   15.30
   3 -14  -5  297.80   16.14
  -3  14   4  176.80   11.31
  -3  14   4  203.40   12.58
   3 -14  -4  168.90   11.26
   3 -14  -4  164.10   10.55
  -3  14   3   31.28    4.66
  -3  14   3   37.04    5.08
   3 -14  -3   39.02    5.28
   3 -14  -3   34.61    4.66
  -3  14   2   92.47    7.72
  -3  14   2  106.30    8.36
   3 -14  -2   81.50    7.06
   3 -14  -2   75.75    7.17
  -3  14   1  388.40   20.52
  -3  14   1  371.60   19.54
   3 -14  -1  362.90   19.27
   3 -14  -1  379.10   19.67
  -3  14   0  265.40   15.53
   3 -14   0  263.40   14.88
   3 -14   0  218.20   14.98
  -3  14  -2   86.48    7.98
   3 -14   2   30.06    7.57
  -3  14  -3   46.52    5.93
  -3  14  -3   38.91    5.30
   3 -14   3   32.80    4.91
   3 -14   3   36.28    4.78
  -3  14  -4  126.30    9.87
  -3  14  -4  156.20   11.08
   3 -14   4  178.40   12.45
   3 -14   4  182.90   11.76
  -3  14  -5  287.80   16.67
   3 -14   5  237.80   14.04
   3 -14   5  284.40   16.58
  -3  14  -6   88.12    8.10
  -3  14  -6  102.00    8.98
   3 -14   6   77.23    7.17
   3 -14   6   98.08    8.78
  -3  14  -7  153.50   11.18
  -3  14  -7  142.40   10.37
   3 -14   7  167.50   11.19
   3 -14   7  172.40   12.02
  -3  14  -8  111.30    9.78
  -3  14  -8   90.63    8.31
   3 -14   8  103.70    8.76
   3 -14   8  108.50    9.34
  -3  14  -9   69.79    7.39
  -3  14  -9   63.49    7.21
   3 -14   9   75.21    7.74
   3 -14   9   79.63    7.58
  -3  14 -10  119.50    9.77
  -3  14 -10  103.40    9.27
   3 -14  10  121.20    9.45
   3 -14  10  127.70   10.29
  -3  14 -11  312.80   17.87
  -3  14 -11  294.30   17.85
   3 -14  11  312.70   18.28
   3 -14  11  266.10   15.72
  -3  14 -12  147.90   10.97
  -3  14 -12  146.10   11.35
   3 -14  12  139.50   10.30
   3 -14  12  130.50   10.45
  -3  14 -13   35.46    5.53
   3 -14  13   44.79    5.82
   3 -13 -16  322.10   17.70
   3 -13 -16  290.20   15.88
  -3  13  15  182.00   11.23
  -3  13  15  170.40   11.38
   3 -13 -15  216.40   12.72
   3 -13 -15  192.00   12.18
  -3  13  14    3.68    2.45
  -3  13  14    2.27    2.10
   3 -13 -14    4.74    2.62
   3 -13 -14    2.08    2.15
  -3  13  13  241.70   13.80
  -3  13  13  257.50   14.65
  -3  13  12  109.60    8.39
  -3  13  12  108.60    8.18
   3 -13 -12  107.30    8.35
   3 -13 -12  121.50    8.42
  -3  13  11  254.80   14.31
  -3  13  11  224.80   13.23
   3 -13 -11  214.40   12.39
   3 -13 -11  219.70   13.07
  -3  13  10  305.50   16.50
  -3  13  10  325.60   17.23
   3 -13 -10  363.40   19.05
   3 -13 -10  419.80   20.88
  -3  13   9  315.60   16.95
  -3  13   9  321.00   17.16
   3 -13  -9  367.40   19.17
   3 -13  -9  334.80   17.36
  -3  13   8    2.67    2.36
  -3  13   8    3.41    2.20
   3 -13  -8    0.65    2.16
   3 -13  -8    0.88    2.10
  -3  13   7  471.00   23.24
  -3  13   7  440.80   22.12
   3 -13  -7  504.10   24.46
   3 -13  -7  465.90   23.22
  -3  13   6  534.40   26.04
  -3  13   6  525.00   25.50
   3 -13  -6  485.80   24.07
   3 -13  -6  454.30   22.39
  -3  13   5  455.80   22.92
  -3  13   5  462.60   23.01
   3 -13  -5  552.80   26.45
   3 -13  -5  512.30   25.23
  -3  13   4  313.90   16.95
  -3  13   4  304.50   16.62
  -3  13   3  420.30   21.39
  -3  13   3  378.50   19.56
   3 -13  -3  419.00   21.02
   3 -13  -3  449.60   22.70
  -3  13   2  257.60   14.61
  -3  13   2  219.00   13.01
   3 -13  -2  244.10   14.19
   3 -13  -2  227.20   13.19
  -3  13   1  158.80   10.66
  -3  13   1  166.30   10.72
   3 -13  -1  228.20   13.62
   3 -13  -1  236.40   13.60
  -3  13   0  471.10   23.46
  -3  13   0  449.80   22.91
   3 -13   0  440.70   22.75
  -3  13  -1  226.40   13.47
  -3  13  -1  232.20   13.88
   3 -13   1  190.90   11.83
   3 -13   1  201.10   12.48
  -3  13  -2  212.10   12.98
  -3  13  -2  233.50   13.78
   3 -13   2  233.00   13.51
   3 -13   2  255.20   14.78
  -3  13  -3  353.10   19.06
   3 -13   3  377.70   20.12
   3 -13   3  400.50   20.62
  -3  13  -4  279.10   16.10
  -3  13  -5  492.50   25.05
   3 -13   5  447.30   23.02
  -3  13  -6  495.10   24.91
  -3  13  -6  482.80   24.61
   3 -13   6  500.90   25.31
   3 -13   6  484.60   24.14
  -3  13  -7  516.80   25.87
  -3  13  -7  540.70   27.09
   3 -13   7  475.10   24.40
   3 -13   7  503.80   25.08
  -3  13  -8    0.04    2.72
  -3  13  -8   -1.94    2.86
   3 -13   8    1.49    2.57
   3 -13   8   -4.96    2.78
  -3  13  -9  331.90   18.61
  -3  13  -9  358.00   19.66
   3 -13   9  349.70   19.43
   3 -13   9  342.20   18.36
  -3  13 -10  354.10   19.43
  -3  13 -10  388.60   20.94
   3 -13  10  285.70   17.01
   3 -13  10  295.10   16.60
  -3  13 -11  188.70   13.05
  -3  13 -11  174.30   12.19
   3 -13  11  241.90   14.94
   3 -13  11  236.10   14.56
  -3  13 -12  107.30    9.06
  -3  13 -12  103.80    9.49
   3 -13  12   98.21    8.85
   3 -13  12   91.66    8.23
  -3  13 -13  212.60   13.96
  -3  13 -13  225.90   14.94
   3 -13  13  243.70   14.85
   3 -13  13  231.20   14.30
  -3  13 -14    4.32    3.42
  -3  13 -14    1.70    3.00
   3 -13  14   -0.29    2.90
   3 -13  14   -2.74    2.63
  -3  13 -15  168.40   12.08
   3 -13  15  180.40   12.20
  -3  12  17  106.30    8.51
  -3  12  17  102.10    7.74
  -3  12  16  215.70   12.61
  -3  12  16  198.00   12.16
   3 -12 -16  197.00   11.68
   3 -12 -16  206.00   12.42
  -3  12  15  177.70   11.19
  -3  12  15  160.60   10.45
   3 -12 -15  210.50   12.14
   3 -12 -15  184.80   11.56
  -3  12  14  245.70   13.84
  -3  12  14  249.10   14.24
  -3  12  13    2.37    2.25
  -3  12  13    8.65    2.91
   3 -12 -13    5.21    2.56
   3 -12 -13    5.95    2.33
  -3  12  12  284.30   15.47
  -3  12  12  294.10   15.73
   3 -12 -12  267.60   14.39
   3 -12 -12  295.00   15.88
  -3  12  11  453.60   22.47
  -3  12  11  385.00   19.60
   3 -12 -11  476.60   23.18
   3 -12 -11  414.80   20.96
  -3  12  10  321.00   16.89
  -3  12  10  343.70   17.69
   3 -12 -10  294.70   15.95
   3 -12 -10  294.50   15.62
  -3  12   9   99.02    7.53
  -3  12   9   82.18    6.92
   3 -12  -9   82.90    7.20
   3 -12  -9   99.09    7.38
  -3  12   8  368.90   18.92
  -3  12   8  393.90   19.73
   3 -12  -8  394.90   20.04
   3 -12  -8  367.20   18.49
  -3  12   7   84.13    6.77
  -3  12   7  101.60    7.70
   3 -12  -7   94.72    7.10
   3 -12  -7   96.37    7.68
  -3  12   6  546.70   26.11
  -3  12   6  584.40   27.82
   3 -12  -6  541.70   25.76
   3 -12  -6  545.70   26.25
  -3  12   5  462.70   22.65
  -3  12   5  421.80   21.19
  -3  12   4  385.80   19.77
  -3  12   4  369.50   18.93
  -3  12   3   63.34    5.96
  -3  12   3   50.09    5.49
   3 -12  -3   62.97    6.11
   3 -12  -3   72.13    6.31
  -3  12   2  469.60   23.37
  -3  12   2  488.90   23.89
   3 -12  -2  546.40   26.36
  -3  12   1  586.10   28.14
  -3  12   1  545.40   26.24
   3 -12  -1  565.40   27.26
   3 -12  -1  565.50   26.88
  -3  12   0  505.60   24.94
  -3  12   0  488.40   24.00
   3 -12   0  531.80   25.93
   3 -12   0  507.30   24.51
  -3  12  -1  591.30   28.69
   3 -12   1  599.70   28.71
   3 -12   1  589.70   28.00
  -3  12  -2  590.70   28.20
  -3  12  -2  522.70   25.61
   3 -12   2  495.20   24.23
   3 -12   2  530.40   25.89
  -3  12  -3   65.77    6.53
  -3  12  -3   68.59    6.53
   3 -12   3   51.82    5.63
   3 -12   3   52.01    5.95
   3 -12   4  378.00   19.80
   3 -12   4  383.80   19.70
  -3  12  -5  440.90   22.40
  -3  12  -5  441.80   22.82
   3 -12   5  480.40   23.69
   3 -12   5  444.10   22.69
  -3  12  -6  605.50   29.16
  -3  12  -6  577.90   28.41
   3 -12   6  564.70   27.72
   3 -12   6  553.60   26.73
  -3  12  -8  358.20   19.56
   3 -12   8  342.50   18.68
  -3  12  -9   92.06    7.96
  -3  12  -9   88.50    8.15
   3 -12   9   89.51    7.74
   3 -12   9   73.95    7.43
  -3  12 -10  325.70   17.94
  -3  12 -10  355.80   19.64
   3 -12  10  332.90   18.03
   3 -12  10  382.20   20.51
  -3  12 -11  394.40   20.83
  -3  12 -11  402.60   21.56
   3 -12  11  378.90   20.52
   3 -12  11  422.00   21.72
  -3  12 -12  264.80   15.70
  -3  12 -12  286.30   16.91
   3 -12  12  280.60   16.00
   3 -12  12  307.10   17.63
  -3  12 -13    8.32    3.50
  -3  12 -13   13.72    3.93
   3 -12  13    1.86    2.61
   3 -12  13    2.55    3.20
  -3  12 -14  194.90   13.64
  -3  12 -14  212.80   13.80
   3 -12  14  202.70   13.29
   3 -12  14  218.40   14.17
  -3  12 -15  157.50   12.14
  -3  12 -15  165.30   11.74
   3 -12  15  150.70   11.22
   3 -12  15  172.90   11.75
  -3  12 -16  205.20   13.33
  -3  12 -16  224.60   15.31
   3 -12  16  186.00   12.88
   3 -12  16  221.20   13.83
  -3  12 -17  114.60    9.52
   3 -12  17  114.60    9.37
   3 -11 -19   24.95    3.78
   3 -11 -18   73.68    6.48
   3 -11 -18   62.55    6.05
  -3  11  17   42.01    4.84
  -3  11  17   53.78    5.79
   3 -11 -17   60.33    5.65
   3 -11 -17   52.68    5.63
  -3  11  16  167.00   10.39
  -3  11  16  148.90    9.71
   3 -11 -16  157.40    9.82
   3 -11 -16  147.80    9.71
  -3  11  15  107.80    7.93
  -3  11  15  101.10    7.67
   3 -11 -15  140.10    8.98
   3 -11 -15  110.20    8.13
  -3  11  14  242.70   13.62
  -3  11  14  230.90   12.92
   3 -11 -14  239.50   13.53
   3 -11 -14  212.80   12.16
  -3  11  13  165.00   10.25
  -3  11  13  164.30   10.11
   3 -11 -13  140.50    8.99
   3 -11 -13  147.30    9.72
  -3  11  12  839.30   37.91
  -3  11  12  758.10   34.70
  -3  11  11  185.20   11.05
  -3  11  11  221.00   12.66
   3 -11 -11  233.80   12.79
   3 -11 -11  201.40   11.73
  -3  11  10  164.20   10.23
  -3  11  10  184.00   10.98
   3 -11 -10  146.40    9.24
   3 -11 -10  173.30   10.61
  -3  11   9  128.90    8.62
  -3  11   9  112.40    7.76
   3 -11  -9  104.40    7.68
   3 -11  -9  116.60    7.83
  -3  11   8   19.17    3.31
  -3  11   8   14.85    2.99
   3 -11  -8   23.70    3.48
   3 -11  -8   21.14    3.60
  -3  11   7  183.70   10.80
  -3  11   7  166.20   10.19
   3 -11  -7  146.80    9.54
   3 -11  -7  161.10    9.81
  -3  11   6  599.30   27.99
  -3  11   6  670.10   31.02
   3 -11  -6  676.80   31.11
   3 -11  -6  657.40   30.59
  -3  11   5   56.41    5.38
  -3  11   5   60.78    5.68
   3 -11  -5   73.40    5.99
   3 -11  -5   56.19    5.61
  -3  11   4   51.24    5.04
  -3  11   4   51.62    5.08
   3 -11  -4   90.82    7.11
   3 -11  -4   87.07    6.71
  -3  11   3  238.70   13.28
  -3  11   3  227.20   12.82
   3 -11  -3  240.70   13.56
   3 -11  -3  221.80   12.51
  -3  11   2    7.69    2.62
  -3  11   2    8.02    2.54
   3 -11  -2    3.29    2.19
   3 -11  -2    3.38    2.57
  -3  11   1  215.30   12.61
  -3  11   1  215.30   12.53
   3 -11  -1  226.40   13.06
   3 -11  -1  257.10   13.93
  -3  11   0 1351.00   58.95
  -3  11   0 1372.00   59.99
   3 -11   0 1437.00   62.19
   3 -11   0 1343.00   58.77
  -3  11  -1  240.80   13.65
  -3  11  -1  250.80   14.09
   3 -11   1  233.90   13.47
   3 -11   1  234.50   13.06
  -3  11  -2    4.35    2.57
  -3  11  -2    4.09    2.49
   3 -11   2    3.33    2.59
   3 -11   2    4.54    2.68
  -3  11  -3  236.20   13.59
  -3  11  -3  247.50   13.99
   3 -11   3  223.90   13.23
   3 -11   3  221.50   12.80
  -3  11  -4   70.28    6.59
  -3  11  -4   83.26    7.32
   3 -11   4   49.62    5.81
   3 -11   4   57.69    5.80
  -3  11  -5   72.01    6.79
  -3  11  -5   62.42    6.35
   3 -11   5   37.69    4.99
   3 -11   5   46.60    5.75
  -3  11  -6  614.70   29.79
  -3  11  -6  633.70   30.23
   3 -11   6  639.10   30.02
   3 -11   6  607.90   29.27
  -3  11  -7  170.40   11.54
  -3  11  -7  147.30   10.48
   3 -11   7  183.80   11.50
   3 -11   7  163.50   11.03
  -3  11  -8   22.81    4.28
  -3  11  -8   15.81    3.98
   3 -11   8   16.89    3.76
   3 -11   8   17.93    4.02
  -3  11  -9  118.10    9.15
   3 -11   9  102.10    8.17
  -3  11 -10  152.30   11.80
   3 -11  10  139.50   11.52
  -3  11 -11  177.10   12.30
  -3  11 -11  157.90   11.03
   3 -11  11  196.80   12.38
   3 -11  11  192.40   12.67
  -3  11 -12  760.20   35.77
  -3  11 -12  803.30   37.90
   3 -11  12  770.30   36.37
   3 -11  12  743.40   34.88
  -3  11 -13  131.80    9.86
  -3  11 -13  129.40   10.31
   3 -11  13  134.90   10.46
   3 -11  13  145.60   10.36
  -3  11 -14  239.10   15.19
  -3  11 -14  212.80   13.39
   3 -11  14  253.10   15.31
   3 -11  14  229.10   14.14
  -3  11 -15   98.79    9.30
  -3  11 -15   94.94    8.57
   3 -11  15  102.00    8.95
   3 -11  15  109.30    9.01
  -3  11 -16  166.50   12.47
  -3  11 -16  146.80   10.94
   3 -11  16  136.20   10.52
   3 -11  16  152.60   11.02
  -3  11 -17   54.60    7.06
  -3  11 -17   54.88    6.50
   3 -11  17   37.02    5.41
   3 -11  17   44.54    5.98
  -3  11 -18   46.35    6.62
  -3  11 -18   68.42    7.24
   3 -11  18   52.58    6.66
   3 -11  18   57.55    6.44
  -3  11 -19   20.41    4.68
   3 -11  19   23.51    4.59
   3 -10 -20    4.44    2.41
  -3  10  19   18.15    3.82
  -3  10  19   12.44    2.80
   3 -10 -19   12.53    2.96
   3 -10 -19   13.23    3.12
  -3  10  18    5.04    2.55
  -3  10  18    2.87    2.01
   3 -10 -18    4.83    2.38
   3 -10 -18    2.86    2.15
  -3  10  17  224.90   13.32
  -3  10  17  269.60   14.66
   3 -10 -17  259.60   14.42
   3 -10 -17  267.50   14.38
  -3  10  16    3.69    2.32
  -3  10  16    4.00    2.14
   3 -10 -16    0.75    2.25
   3 -10 -16    1.36    2.06
   3 -10 -15  451.90   22.12
   3 -10 -15  417.10   20.51
  -3  10  14    4.54    2.40
  -3  10  14    1.04    2.00
   3 -10 -14    0.54    1.93
   3 -10 -14   -0.05    1.89
  -3  10  13   95.28    7.13
  -3  10  13   84.13    6.72
   3 -10 -13  107.00    7.75
   3 -10 -13   91.75    6.84
  -3  10  12    1.34    1.96
  -3  10  12    0.84    1.85
   3 -10 -12    2.41    2.11
   3 -10 -12    3.51    2.02
   3 -10 -11  450.50   22.03
   3 -10 -11  476.50   22.64
  -3  10  10   44.89    4.65
  -3  10  10   40.58    4.41
  -3  10   9  193.90   11.18
  -3  10   9  190.00   10.91
  -3  10   8   17.21    3.10
  -3  10   8   13.88    2.98
   3 -10  -8   20.27    3.42
   3 -10  -8   23.49    3.37
  -3  10   7  143.40    9.02
  -3  10   7  142.50    8.92
   3 -10  -7  164.30   10.00
   3 -10  -7  150.70    9.19
   3 -10  -6   70.29    5.91
   3 -10  -6   83.27    6.29
  -3  10   5  592.20   27.59
  -3  10   5  687.80   31.30
  -3  10   4   43.24    4.56
  -3  10   4   34.56    4.15
   3 -10  -4   33.76    4.00
   3 -10  -4   35.73    4.27
  -3  10   3   47.78    4.98
  -3  10   3   36.97    4.30
   3 -10  -3   56.41    5.19
   3 -10  -3   53.93    5.24
  -3  10   2   -2.00    1.75
   3 -10  -2   -0.48    1.87
   3 -10  -2    3.49    2.33
  -3  10   1  546.50   26.01
  -3  10   1  578.60   27.15
   3 -10  -1  562.20   26.48
   3 -10  -1  560.00   26.24
  -3  10   0    4.62    2.47
  -3  10   0    5.48    2.60
   3 -10   0    4.04    2.37
   3 -10   0   10.06    2.70
  -3  10  -1  578.20   27.29
  -3  10  -1  580.80   27.49
   3 -10   1  591.50   27.97
   3 -10   1  577.70   27.09
  -3  10  -2   -0.93    1.97
  -3  10  -2    0.17    2.00
   3 -10   2    2.41    2.63
   3 -10   2    3.40    2.25
  -3  10  -3   42.87    5.13
  -3  10  -3   53.28    5.44
  -3  10  -4   23.85    4.21
  -3  10  -4   27.61    4.41
   3 -10   4   30.23    4.71
   3 -10   4   29.90    4.32
  -3  10  -5  660.50   31.01
  -3  10  -5  684.00   31.93
   3 -10   5  632.60   29.97
   3 -10   5  639.00   29.83
  -3  10  -6   70.38    6.65
  -3  10  -6   63.41    6.36
   3 -10   6   70.51    6.66
   3 -10   6   70.50    6.39
  -3  10  -7  153.30   10.37
  -3  10  -7  146.40   10.14
   3 -10   7  144.40   10.16
   3 -10   7  150.70    9.92
  -3  10  -8   20.07    3.89
  -3  10  -8   15.74    3.99
   3 -10   8   20.72    4.20
   3 -10   8   17.02    3.68
  -3  10  -9  220.60   13.16
  -3  10  -9  213.00   13.34
   3 -10   9  162.20   10.92
   3 -10   9  174.30   11.29
  -3  10 -10   35.48    5.28
  -3  10 -10   47.73    5.77
   3 -10  10   48.29    5.99
   3 -10  10   41.06    5.21
  -3  10 -11  462.50   23.62
  -3  10 -11  457.30   23.24
   3 -10  11  368.20   19.82
   3 -10  11  402.20   20.65
  -3  10 -13  103.60    8.90
  -3  10 -13   97.21    8.34
   3 -10  13   80.49    7.71
   3 -10  13   89.26    7.96
  -3  10 -14    0.59    2.78
  -3  10 -14   -5.39    2.63
   3 -10  14    3.14    3.15
   3 -10  14   -0.49    2.37
  -3  10 -15  412.60   22.11
  -3  10 -15  416.50   21.82
   3 -10  15  429.00   22.47
   3 -10  15  404.20   21.13
  -3  10 -16    1.84    3.77
  -3  10 -16    7.78    3.16
   3 -10  16   -0.35    2.90
   3 -10  16   -1.69    2.59
  -3  10 -17  232.90   14.55
  -3  10 -17  245.70   16.06
   3 -10  17  213.30   14.11
   3 -10  17  226.20   14.17
  -3  10 -18    2.12    3.30
  -3  10 -18    2.87    3.12
   3 -10  18    5.91    2.88
   3 -10  18   -0.19    2.70
  -3  10 -19    9.22    3.86
  -3  10 -19   11.49    3.54
   3 -10  19   12.80    3.89
   3 -10  19   14.66    4.24
  -3  10 -20    3.07    3.57
  -3  10 -20    4.41    2.98
   3 -10  20    5.01    3.39
   3 -10  20    1.52    2.67
   3  -9 -21   41.68    5.18
   3  -9 -21   31.32    4.71
  -3   9  20  172.90   10.84
  -3   9  20  190.40   12.05
   3  -9 -20  191.70   11.61
   3  -9 -20  161.20   10.69
  -3   9  19  286.90   15.87
  -3   9  19  246.00   13.77
   3  -9 -19  250.70   13.75
   3  -9 -19  216.90   13.00
   3  -9 -18  160.70   10.47
   3  -9 -18  162.10   10.10
  -3   9  17  175.10   10.54
  -3   9  17  200.20   12.13
  -3   9  16  253.50   14.21
  -3   9  16  279.80   14.78
   3  -9 -16  279.40   14.68
   3  -9 -16  307.80   16.32
  -3   9  15  245.10   13.54
  -3   9  15  243.60   13.29
   3  -9 -15  203.90   11.91
   3  -9 -15  224.10   12.30
  -3   9  14  248.90   13.41
  -3   9  14  215.50   12.27
   3  -9 -14  278.00   14.57
   3  -9 -14  265.60   14.37
  -3   9  13  393.40   19.19
  -3   9  13  363.20   18.22
   3  -9 -13  310.40   15.78
   3  -9 -13  342.60   17.28
  -3   9  12  481.60   22.74
   3  -9 -12  561.50   26.21
   3  -9 -12  548.00   25.39
  -3   9  11   41.05    4.28
   3  -9 -11   70.08    5.84
   3  -9 -11   80.16    6.33
  -3   9  10  229.30   12.34
   3  -9 -10  240.50   12.88
  -3   9   9  256.70   13.45
   3  -9  -9  348.10   17.36
  -3   9   8   26.88    3.45
   3  -9  -8   17.03    3.02
  -3   9   7  327.80   16.28
   3  -9  -7  263.60   13.90
  -3   9   6  708.30   31.85
   3  -9  -6  840.40   37.20
   3  -9  -6  817.20   36.56
  -3   9   5  126.90    8.12
  -3   9   5  121.80    7.77
   3  -9  -5   92.37    6.50
   3  -9  -5   79.57    6.12
  -3   9   4  282.90   14.65
  -3   9   4  314.10   16.58
   3  -9  -4  311.20   15.92
   3  -9  -4  311.80   15.70
  -3   9   3  396.20   19.41
  -3   9   3  433.20   20.78
   3  -9  -3  366.20   17.97
   3  -9  -3  395.00   19.40
  -3   9   2    2.85    2.11
  -3   9   2    0.35    1.80
   3  -9  -2    7.38    2.39
   3  -9  -2    3.36    2.06
  -3   9   1  125.20    8.45
  -3   9   1  129.60    8.37
   3  -9  -1  104.60    7.35
   3  -9  -1   87.78    6.48
  -3   9   0 1867.00   79.34
  -3   9   0 1982.00   84.31
   3  -9   0 1886.00   80.17
   3  -9   0 1966.00   83.17
  -3   9  -1   86.94    6.78
  -3   9  -1   92.16    6.97
   3  -9   1  115.50    7.99
   3  -9   1  123.90    8.11
  -3   9  -2    6.99    2.63
  -3   9  -2    8.23    2.63
   3  -9   2    5.11    2.41
   3  -9   2    3.10    2.22
  -3   9  -3  358.10   18.22
  -3   9  -3  382.50   19.27
   3  -9   3  415.30   20.64
   3  -9   3  398.90   19.62
   3  -9   4  285.00   14.95
   3  -9   4  288.90   15.53
  -3   9  -5   83.78    6.92
  -3   9  -5   85.92    7.07
   3  -9   5  118.50    8.49
   3  -9   5  114.10    7.98
  -3   9  -6  774.40   35.52
  -3   9  -6  786.70   35.94
   3  -9   6  721.30   33.47
   3  -9   6  762.70   34.74
  -3   9  -7  277.20   15.23
  -3   9  -7  269.50   14.90
   3  -9   7  295.30   16.14
   3  -9   7  273.30   14.85
  -3   9  -8   17.36    3.95
  -3   9  -8   25.62    4.20
   3  -9   8   26.07    4.43
   3  -9   8   30.99    4.36
  -3   9  -9  307.10   16.60
  -3   9  -9  352.90   18.63
   3  -9   9  281.40   15.38
   3  -9   9  267.80   15.07
  -3   9 -10  208.70   12.90
  -3   9 -10  221.30   13.23
   3  -9  10  229.80   13.36
   3  -9  10  230.00   13.67
  -3   9 -11   70.62    6.94
  -3   9 -11   69.17    7.00
   3  -9  11   28.90    4.76
   3  -9  11   37.43    4.91
  -3   9 -12  534.30   26.49
  -3   9 -12  551.90   27.05
   3  -9  12  531.90   26.31
   3  -9  12  515.60   25.28
  -3   9 -13  360.10   19.20
  -3   9 -13  352.60   19.06
   3  -9  13  387.70   20.17
   3  -9  13  375.00   19.99
  -3   9 -15  209.50   13.20
  -3   9 -15  219.00   14.25
   3  -9  15  199.60   13.09
   3  -9  15  225.00   13.59
  -3   9 -16  266.80   16.71
  -3   9 -16  318.60   17.79
   3  -9  16  301.60   17.47
   3  -9  16  280.30   15.93
  -3   9 -17  155.40   11.92
  -3   9 -17  134.40   10.22
   3  -9  17  155.10   11.10
   3  -9  17  164.00   11.75
  -3   9 -18  183.90   13.25
  -3   9 -18  161.10   11.19
   3  -9  18  163.50   11.66
   3  -9  18  169.20   12.20
  -3   9 -19  199.10   13.10
  -3   9 -19  200.90   13.79
   3  -9  19  227.70   14.27
  -3   9 -20  194.40   12.90
  -3   9 -20  167.10   12.65
   3  -9  20  175.60   12.36
   3  -9  20  199.30   13.37
  -3   9 -21   45.35    6.13
  -3   9 -21   38.87    6.13
   3  -9  21   46.76    6.41
   3  -9  21   44.42    5.78
  -3   8  22  122.00    9.57
  -3   8  22  124.00   10.81
   3  -8 -22  157.10   10.85
   3  -8 -22  140.50   10.28
  -3   8  21  233.70   14.13
  -3   8  21  190.00   11.69
   3  -8 -21  207.80   12.52
   3  -8 -21  207.40   12.63
  -3   8  20  272.00   15.42
  -3   8  20  280.50   15.33
   3  -8 -20  281.80   15.39
   3  -8 -20  280.80   15.42
  -3   8  19    7.50    3.24
  -3   8  19   13.41    3.07
   3  -8 -19    8.57    2.74
   3  -8 -19   10.26    2.93
  -3   8  18  251.80   13.85
  -3   8  18  210.90   12.78
   3  -8 -18  224.80   12.70
   3  -8 -18  209.90   12.20
   3  -8 -17  272.50   14.75
   3  -8 -17  265.10   14.12
  -3   8  16  828.10   37.20
  -3   8  16  779.80   35.63
   3  -8 -16  820.40   37.03
   3  -8 -16  826.90   36.93
  -3   8  15  548.20   25.66
  -3   8  15  508.00   24.42
   3  -8 -15  504.50   24.09
   3  -8 -15  475.60   22.59
  -3   8  14  357.30   17.67
   3  -8 -14  326.50   16.69
  -3   8  13   26.43    3.62
  -3   8  11  752.50   33.84
  -3   8  10  514.80   23.98
   3  -8 -10  616.50   27.82
  -3   8   9  105.10    7.02
   3  -8  -9   89.41    6.20
  -3   8   8  512.20   23.85
  -3   8   7  341.60   16.84
   3  -8  -7  334.50   16.30
   3  -8  -7  376.60   19.25
  -3   8   6  480.00   22.52
   3  -8  -6  585.20   26.51
   3  -8  -5  551.30   25.18
  -3   8   4  826.30   36.67
   3  -8  -4  743.20   33.36
  -3   8   1  799.30   35.54
   3  -8  -1  767.90   34.50
  -3   8   0  927.60   41.08
  -3   8   0  924.90   40.74
   3  -8   0 1029.00   45.13
   3  -8   0  946.90   41.58
  -3   8  -1  802.00   35.80
  -3   8  -1  761.10   34.25
   3  -8   1  847.40   37.73
   3  -8   1  838.70   37.23
  -3   8  -2  375.30   18.56
  -3   8  -2  402.60   19.65
   3  -8   2  470.40   22.32
   3  -8   2  473.20   22.59
  -3   8  -3  127.20    8.40
  -3   8  -3  133.30    8.73
   3  -8   3  129.70    8.40
   3  -8   3  112.90    7.78
  -3   8  -4  772.40   34.95
  -3   8  -4  767.10   34.80
   3  -8   4  882.70   39.52
   3  -8   4  855.50   38.09
  -3   8  -5  484.30   23.34
  -3   8  -5  523.70   24.92
   3  -8   5  579.50   27.30
   3  -8   5  530.80   24.98
  -3   8  -6  514.60   24.65
  -3   8  -6  516.80   24.76
   3  -8   6  515.60   24.82
   3  -8   6  480.40   23.08
  -3   8  -7  348.80   17.96
  -3   8  -7  348.70   17.97
   3  -8   7  312.30   16.25
   3  -8   7  301.00   16.03
  -3   8  -8  410.20   20.59
   3  -8   8  484.20   23.89
   3  -8   8  456.50   22.28
  -3   8  -9   66.36    6.57
  -3   8  -9   80.54    7.03
   3  -8   9   90.28    7.52
   3  -8   9  102.00    7.72
  -3   8 -10  560.10   26.87
  -3   8 -10  585.60   28.06
   3  -8  10  496.20   24.40
   3  -8  10  474.30   23.21
  -3   8 -11  829.10   38.17
  -3   8 -11  870.30   39.64
   3  -8  11  855.60   39.14
   3  -8  11  893.00   40.43
  -3   8 -12  697.00   32.72
  -3   8 -12  727.40   34.16
   3  -8  12  691.50   32.54
   3  -8  12  684.70   32.09
  -3   8 -13   21.03    4.34
  -3   8 -13   13.89    3.68
   3  -8  13   25.31    4.54
   3  -8  13   29.99    4.58
  -3   8 -14  300.10   17.04
  -3   8 -14  288.80   16.30
   3  -8  14  315.60   17.03
   3  -8  14  334.60   18.27
  -3   8 -15  481.60   24.68
  -3   8 -15  505.00   25.21
   3  -8  15  464.20   23.75
   3  -8  15  520.60   25.57
  -3   8 -17  269.10   16.28
  -3   8 -17  232.20   14.22
   3  -8  17  225.20   13.75
   3  -8  17  209.30   13.69
  -3   8 -18  204.10   13.04
  -3   8 -18  179.30   13.01
  -3   8 -19    8.92    3.55
  -3   8 -19    8.21    4.06
   3  -8  19   15.59    3.95
   3  -8  19   11.66    3.85
  -3   8 -20  291.40   17.82
   3  -8  20  285.90   16.93
   3  -8  20  280.30   16.40
  -3   8 -21  206.70   13.67
  -3   8 -21  234.30   15.45
   3  -8  21  186.80   12.77
   3  -8  21  194.70   13.52
  -3   8 -22  135.20   10.71
  -3   8 -22  132.20   11.46
   3  -8  22  179.30   13.25
   3  -8  22  179.40   12.46
  -3   7  23  155.10   12.23
  -3   7  23  126.30    9.79
   3  -7 -23  121.80    9.45
   3  -7 -23  106.30    8.66
  -3   7  22  185.20   11.78
  -3   7  22  159.50   11.56
   3  -7 -22  254.60   14.70
   3  -7 -22  212.30   13.01
  -3   7  21  215.80   13.44
  -3   7  21  185.40   11.62
   3  -7 -21  186.70   11.71
   3  -7 -21  153.20   10.24
  -3   7  20   64.67    6.60
  -3   7  20   67.18    6.19
   3  -7 -20   71.89    6.54
   3  -7 -20   94.04    7.55
  -3   7  19  361.80   18.99
  -3   7  19  342.50   17.67
   3  -7 -19  336.70   17.59
   3  -7 -19  347.60   17.88
  -3   7  18   38.64    4.55
  -3   7  18   31.30    4.39
   3  -7 -18   45.50    5.03
   3  -7 -18   52.15    5.27
  -3   7  17  479.70   23.32
  -3   7  17  419.10   20.55
   3  -7 -16  406.30   19.81
   3  -7 -16  359.30   18.23
  -3   7  15  479.30   22.70
   3  -7 -15  597.60   27.74
  -3   7  14   31.14    4.49
  -3   7  13  377.40   18.55
  -3   7  12  496.80   23.26
  -3   7  11  479.30   22.49
  -3   7  11  470.50   21.97
   3  -7 -11  406.50   19.51
   3  -7 -11  415.00   19.62
  -3   7  10  639.10   28.93
  -3   7  10  673.00   30.12
   3  -7 -10  826.10   36.58
   3  -7 -10  828.50   36.24
  -3   7   9  483.50   22.56
  -3   7   9  531.50   24.27
   3  -7  -9  501.70   23.39
   3  -7  -9  564.00   25.44
  -3   7   8   14.02    2.59
  -3   7   8   12.79    2.44
   3  -7  -8   19.80    3.10
   3  -7  -8   14.67    2.51
   3  -7  -7  766.70   33.96
   3  -7  -7  719.30   31.78
  -3   7   6  541.40   24.78
  -3   7   6  554.30   25.15
   3  -7  -6  543.70   24.80
   3  -7  -6  604.40   27.12
  -3   7   5 1011.00   43.72
  -3   7   5  935.90   40.78
  -3   7   4  801.50   35.34
  -3   7   4  814.10   35.71
   3  -7  -4  677.60   30.39
   3  -7  -4  761.50   33.62
  -3   7   3 1024.00   44.30
  -3   7   3  912.50   39.94
   3  -7  -3 1190.00   51.36
   3  -7  -3 1248.00   53.40
  -3   7   2  366.30   17.74
  -3   7   2  411.50   19.43
   3  -7  -2  295.10   14.94
   3  -7  -2  303.90   14.99
  -3   7   1 1159.00   50.10
  -3   7   1 1148.00   49.46
   3  -7  -1 1218.00   52.24
   3  -7  -1 1276.00   54.88
  -3   7   0 1460.00   62.41
   3  -7   0 1348.00   58.20
   3  -7   0 1467.00   62.42
  -3   7  -1 1157.00   50.08
   3  -7   1 1118.00   48.37
  -3   7  -3 1166.00   50.58
   3  -7   3  974.20   42.79
  -3   7  -4  671.50   30.55
  -3   7  -4  724.90   32.80
   3  -7   4  761.40   34.11
   3  -7   4  751.90   33.89
  -3   7  -5 1127.00   49.15
  -3   7  -5 1044.00   45.91
   3  -7   5  974.90   43.12
   3  -7   5 1001.00   43.96
  -3   7  -6  634.40   29.33
  -3   7  -6  615.80   28.49
   3  -7   6  535.50   25.29
   3  -7   6  560.60   26.19
  -3   7  -7  739.80   33.69
  -3   7  -7  749.20   34.04
   3  -7   7  789.50   35.80
   3  -7   7  812.30   36.50
  -3   7  -8   16.82    3.65
  -3   7  -8   21.08    3.75
   3  -7   8   11.68    3.13
   3  -7   8   16.22    3.47
  -3   7  -9  584.10   27.65
[truncated: 1,157,311 more chars]
