# Supplementary material for: RE(III) 3-Furoate Complexes: Synthesis, Structure, and Corrosion Inhibiting Properties
Source: Molecules. 2022 Dec 13;27(24):8836. doi: 10.3390/molecules27248836 (PMC9784407; doi:10.3390/molecules27248836)
Supplement: Supplementary file 1 [file molecules-27-08836-s001.zip › xray files/2.cif]

data_vv3ce
_audit_creation_date               2022-10-31
_audit_creation_method
;
Olex2 1.3
(compiled 2020.11.12 svn.r5f609507 for OlexSys, GUI svn.r6408)
;
_shelx_SHELXL_version_number       '2018/3'
_audit_contact_author_address      ?
_audit_contact_author_email        ?
_audit_contact_author_name         ''
_audit_contact_author_phone        ?
_publ_contact_author_id_orcid      ?
_publ_section_references
;
Dolomanov, O.V., Bourhis, L.J., Gildea, R.J, Howard, J.A.K. & Puschmann, H.
 (2009), J. Appl. Cryst. 42, 339-341.

Sheldrick, G.M. (2015). Acta Cryst. C71, 3-8.
;
_chemical_name_common              ?
_chemical_name_systematic          ?
_chemical_formula_moiety           'C15 H13 Ce O11'
_chemical_formula_sum              'C15 H13 Ce O11'
_chemical_formula_weight           509.37
_chemical_melting_point            ?
loop_
  _atom_type_symbol
  _atom_type_description
  _atom_type_scat_dispersion_real
  _atom_type_scat_dispersion_imag
  _atom_type_scat_source
 'C' 'C' 0.0033 0.0016 'International Tables Vol C Tables 4.2.6.8 and 6.1.1.4'
 'H' 'H' 0.0000 0.0000 'International Tables Vol C Tables 4.2.6.8 and 6.1.1.4'
 'Ce' 'Ce' -0.2486 2.6331
 'International Tables Vol C Tables 4.2.6.8 and 6.1.1.4'
 'O' 'O' 0.0106 0.0060 'International Tables Vol C Tables 4.2.6.8 and 6.1.1.4'

_shelx_space_group_comment
;
The symmetry employed for this shelxl refinement is uniquely defined
by the following loop, which should always be used as a source of
symmetry information in preference to the above space-group names.
They are only intended as comments.
;
_space_group_crystal_system        'monoclinic'
_space_group_IT_number             15
_space_group_name_H-M_alt          'C 1 2/c 1'
_space_group_name_Hall             '-C 2yc'
loop_
  _space_group_symop_operation_xyz
 'x, y, z'
 '-x, y, -z+1/2'
 'x+1/2, y+1/2, z'
 '-x+1/2, y+1/2, -z+1/2'
 '-x, -y, -z'
 'x, -y, z-1/2'
 '-x+1/2, -y+1/2, -z'
 'x+1/2, -y+1/2, z-1/2'

_cell_length_a                     11.513(2)
_cell_length_b                     27.247(5)
_cell_length_c                     6.0820(12)
_cell_angle_alpha                  90
_cell_angle_beta                   117.75(3)
_cell_angle_gamma                  90
_cell_volume                       1688.4(7)
_cell_formula_units_Z              4
_cell_measurement_reflns_used      1507
_cell_measurement_temperature      100(2)
_cell_measurement_theta_max        25
_cell_measurement_theta_min        2
_shelx_estimated_absorpt_T_max     0.947
_shelx_estimated_absorpt_T_min     0.770
_exptl_absorpt_coefficient_mu      2.757
_exptl_absorpt_correction_T_max    0.4320
_exptl_absorpt_correction_T_min    0.3336
_exptl_absorpt_correction_type     none
_exptl_absorpt_process_details     'XDS (Kabsch, 1993)'
_exptl_absorpt_special_details     ?
_exptl_crystal_colour              colourless
_exptl_crystal_colour_primary      colourless
_exptl_crystal_density_diffrn      2.004
_exptl_crystal_density_meas        ?
_exptl_crystal_density_method      ?
_exptl_crystal_description         block
_exptl_crystal_F_000               996
_exptl_crystal_size_max            0.1
_exptl_crystal_size_mid            0.06
_exptl_crystal_size_min            0.02
_exptl_transmission_factor_max     ?
_exptl_transmission_factor_min     ?
_diffrn_reflns_av_R_equivalents    0.0634
_diffrn_reflns_av_unetI/netI       0.0182
_diffrn_reflns_Laue_measured_fraction_full  0.998
_diffrn_reflns_Laue_measured_fraction_max  0.998
_diffrn_reflns_limit_h_max         13
_diffrn_reflns_limit_h_min         -13
_diffrn_reflns_limit_k_max         32
_diffrn_reflns_limit_k_min         -32
_diffrn_reflns_limit_l_max         7
_diffrn_reflns_limit_l_min         -7
_diffrn_reflns_number              27366
_diffrn_reflns_point_group_measured_fraction_full  0.998
_diffrn_reflns_point_group_measured_fraction_max  0.998
_diffrn_reflns_theta_full          25.040
_diffrn_reflns_theta_max           25.040
_diffrn_reflns_theta_min           1.495
_diffrn_ambient_temperature        100(2)
_diffrn_detector_area_resol_mean   ?
_diffrn_measured_fraction_theta_full  0.998
_diffrn_measured_fraction_theta_max  0.998
_diffrn_measurement_device_type    'Bruker APEX-II CCD'
_diffrn_measurement_method         '\w scans'
_diffrn_radiation_monochromator    graphite
_diffrn_radiation_type             Synchrotron
_diffrn_radiation_wavelength       0.71073
_diffrn_source                     'MX1 Beamline Australian Synchrotron'
_diffrn_standards_number           0
_reflns_Friedel_coverage           0.000
_reflns_Friedel_fraction_full      .
_reflns_Friedel_fraction_max       .
_reflns_number_gt                  1474
_reflns_number_total               1507
_reflns_special_details
;
 Reflections were merged by SHELXL according to the crystal
 class for the calculation of statistics and refinement.
 
 _reflns_Friedel_fraction is defined as the number of unique
 Friedel pairs measured divided by the number that would be
 possible theoretically, ignoring centric projections and
 systematic absences.
;
_reflns_threshold_expression       'I > 2\s(I)'
_computing_cell_refinement         'XDS (Kabsch, 1993)'
_computing_data_collection         'BluIce (McPhillips, 2002)'
_computing_data_reduction          'XDS (Kabsch, 1993)'
_computing_molecular_graphics      'Olex2 1.3 (Dolomanov et al., 2009)'
_computing_publication_material    'Olex2 1.3 (Dolomanov et al., 2009)'
_computing_structure_refinement    'SHELXL 2018/3 (Sheldrick, 2015)'
_computing_structure_solution      ?
_refine_diff_density_max           2.359
_refine_diff_density_min           -0.759
_refine_diff_density_rms           0.113
_refine_ls_extinction_coef         .
_refine_ls_extinction_method       none
_refine_ls_goodness_of_fit_ref     1.087
_refine_ls_hydrogen_treatment      constr
_refine_ls_matrix_type             full
_refine_ls_number_parameters       143
_refine_ls_number_reflns           1507
_refine_ls_number_restraints       18
_refine_ls_R_factor_all            0.0248
_refine_ls_R_factor_gt             0.0240
_refine_ls_restrained_S_all        1.081
_refine_ls_shift/su_max            0.001
_refine_ls_shift/su_mean           0.000
_refine_ls_structure_factor_coef   Fsqd
_refine_ls_weighting_details      
 'w=1/[\s^2^(Fo^2^)+(0.0421P)^2^+2.6121P] where P=(Fo^2^+2Fc^2^)/3'
_refine_ls_weighting_scheme        calc
_refine_ls_wR_factor_gt            0.0602
_refine_ls_wR_factor_ref           0.0616
_refine_special_details            ?
_olex2_refinement_description
;
1. Others
 Fixed Sof: Ce1(0.5) C6(0.5) C7(0.5) O6(0.5) C10(0.5) H10(0.5) C9(0.5) H9(0.5)
 C8(0.5) H8(0.5)
 Fixed U12: Ce1(0) C6(0) C7(0)
 Fixed U23: Ce1(0) C6(0) C7(0)
 Fixed Uiso: H4A(0.046) H4B(0.046) H3(0.042) H5(0.042) H4(0.049) H10(0.045)
 H9(0.045) H8(0.045)
 Fixed X: Ce1(0.5) H4A(0.276902) H4B(0.37531) C6(0.5) H3(0.166936)
 H5(0.523336) C7(0.5) H4(0.332037) H10(0.368268) H9(0.566842) H8(0.636481)
 Fixed Y: H4A(0.723776) H4B(0.729628) H3(0.568816) H5(0.631952) H4(0.504543)
 H10(0.893455) H9(0.980296) H8(0.889339)
 Fixed Z: Ce1(0.25) H4A(0.334139) H4B(0.56788) C6(0.75) H3(-0.227649)
 H5(0.016917) C7(0.75) H4(-0.131704) H10(0.874409) H9(0.685089) H8(0.620706)
;
_atom_sites_solution_hydrogens     mixed
_atom_sites_solution_primary       ?
_atom_sites_solution_secondary     ?
loop_
  _atom_site_label
  _atom_site_type_symbol
  _atom_site_fract_x
  _atom_site_fract_y
  _atom_site_fract_z
  _atom_site_U_iso_or_equiv
  _atom_site_adp_type
  _atom_site_occupancy
  _atom_site_site_symmetry_order
  _atom_site_calc_flag
  _atom_site_refinement_flags_posn
  _atom_site_refinement_flags_adp
  _atom_site_refinement_flags_occupancy
  _atom_site_disorder_assembly
  _atom_site_disorder_group
 Ce1 Ce 0.500000 0.76021(2) 0.250000 0.02515(12) Uani 1 2 d S T P . .
 O4 O 0.35777(19) 0.71708(7) 0.4271(4) 0.0307(4) Uani 1 1 d . . . . .
 H4A H 0.276902 0.723776 0.334139 0.046 Uiso 1 1 d R U . . .
 H4B H 0.375310 0.729628 0.567880 0.046 Uiso 1 1 d R U . . .
 O2 O 0.15220(19) 0.67379(7) -0.2014(4) 0.0306(4) Uani 1 1 d . . . . .
 O5 O 0.57235(19) 0.79484(7) 0.6771(4) 0.0296(4) Uani 1 1 d . . . . .
 O1 O 0.35266(19) 0.70487(7) -0.0571(4) 0.0324(4) Uani 1 1 d . . . . .
 O3 O 0.4720(2) 0.55925(8) -0.0314(4) 0.0402(5) Uani 1 1 d . . . . .
 C1 C 0.2736(3) 0.66933(10) -0.1252(5) 0.0264(6) Uani 1 1 d . . . . .
 C2 C 0.3267(3) 0.61945(11) -0.1138(5) 0.0295(6) Uani 1 1 d . . . . .
 C6 C 0.500000 0.81720(15) 0.750000 0.0279(8) Uani 1 2 d S T P . .
 C3 C 0.2585(3) 0.57359(11) -0.1670(6) 0.0354(6) Uani 1 1 d . . . . .
 H3 H 0.166936 0.568816 -0.227649 0.042 Uiso 1 1 calc R U . . .
 C5 C 0.4548(3) 0.60842(12) -0.0325(6) 0.0350(7) Uani 1 1 d . . . . .
 H5 H 0.523336 0.631952 0.016917 0.042 Uiso 1 1 calc R U . . .
 C7 C 0.500000 0.87147(15) 0.750000 0.0321(9) Uani 1 2 d S T P . .
 C4 C 0.3496(3) 0.53878(12) -0.1143(6) 0.0407(7) Uani 1 1 d . . . . .
 H4 H 0.332037 0.504543 -0.131704 0.049 Uiso 1 1 calc R U . . .
 O6 O 0.4473(9) 0.9474(3) 0.8013(19) 0.0379(10) Uani 0.5 1 d . U P A -1
 C10 C 0.428(2) 0.9045(6) 0.818(4) 0.0377(11) Uani 0.5 1 d . U P A -1
 H10 H 0.368268 0.893455 0.874409 0.045 Uiso 0.5 1 calc R U P A -1
 C9 C 0.5346(14) 0.9505(5) 0.717(3) 0.0376(11) Uani 0.5 1 d . U P A -1
 H9 H 0.566842 0.980296 0.685089 0.045 Uiso 0.5 1 calc R U P A -1
 C8 C 0.576(2) 0.8991(6) 0.678(4) 0.0375(11) Uani 0.5 1 d . U P A -1
 H8 H 0.636481 0.889339 0.620706 0.045 Uiso 0.5 1 calc R U P A -1

loop_
  _atom_site_aniso_label
  _atom_site_aniso_U_11
  _atom_site_aniso_U_22
  _atom_site_aniso_U_33
  _atom_site_aniso_U_23
  _atom_site_aniso_U_13
  _atom_site_aniso_U_12
 Ce1 0.02116(16) 0.02585(17) 0.02415(16) 0.000 0.00694(11) 0.000
 O4 0.0250(10) 0.0357(11) 0.0275(10) 0.0000(8) 0.0090(8) -0.0006(8)
 O2 0.0248(10) 0.0313(10) 0.0338(10) 0.0014(8) 0.0119(8) 0.0026(8)
 O5 0.0263(9) 0.0330(10) 0.0260(9) -0.0022(8) 0.0092(8) -0.0001(8)
 O1 0.0281(10) 0.0320(10) 0.0318(10) -0.0044(8) 0.0094(8) -0.0035(8)
 O3 0.0399(12) 0.0411(13) 0.0391(12) 0.0043(10) 0.0178(10) 0.0146(10)
 C1 0.0247(14) 0.0314(14) 0.0204(12) -0.0002(10) 0.0083(11) 0.0013(11)
 C2 0.0260(13) 0.0351(14) 0.0249(13) -0.0007(11) 0.0098(11) 0.0023(11)
 C6 0.0239(18) 0.0319(19) 0.0197(17) 0.000 0.0033(15) 0.000
 C3 0.0359(15) 0.0318(15) 0.0343(15) -0.0008(12) 0.0129(13) 0.0014(13)
 C5 0.0334(15) 0.0390(16) 0.0303(14) 0.0025(12) 0.0130(13) 0.0074(13)
 C7 0.031(2) 0.033(2) 0.0250(19) 0.000 0.0075(17) 0.000
 C4 0.0481(18) 0.0327(15) 0.0387(17) 0.0004(13) 0.0179(15) 0.0054(14)
 O6 0.0450(19) 0.0305(15) 0.0377(14) 0.003(3) 0.0190(13) 0.003(3)
 C10 0.045(2) 0.0306(18) 0.0372(16) 0.002(3) 0.0185(15) 0.003(3)
 C9 0.045(2) 0.0303(15) 0.0376(15) 0.003(3) 0.0190(14) 0.003(3)
 C8 0.044(2) 0.0302(19) 0.0372(16) 0.003(3) 0.0183(15) 0.003(3)

_geom_special_details
;
 All esds (except the esd in the dihedral angle between two l.s. planes)
 are estimated using the full covariance matrix.  The cell esds are taken
 into account individually in the estimation of esds in distances, angles
 and torsion angles; correlations between esds in cell parameters are only
 used when they are defined by crystal symmetry.  An approximate (isotropic)
 treatment of cell esds is used for estimating esds involving l.s. planes.
;
loop_
  _geom_bond_atom_site_label_1
  _geom_bond_atom_site_label_2
  _geom_bond_distance
  _geom_bond_site_symmetry_2
  _geom_bond_publ_flag
 Ce1 O4 2.620(2) 2_655 ?
 Ce1 O4 2.620(2) . ?
 Ce1 O2 2.4309(19) 8_566 ?
 Ce1 O2 2.4309(19) 7_565 ?
 Ce1 O5 2.513(2) . ?
 Ce1 O5 2.513(2) 2_655 ?
 Ce1 O1 2.385(2) 2_655 ?
 Ce1 O1 2.385(2) . ?
 O4 H4A 0.8541 . ?
 O4 H4B 0.8543 . ?
 O2 C1 1.257(3) . ?
 O5 C6 1.267(3) . ?
 O1 C1 1.259(3) . ?
 O3 C5 1.354(4) . ?
 O3 C4 1.375(4) . ?
 C1 C2 1.479(4) . ?
 C2 C3 1.430(4) . ?
 C2 C5 1.353(4) . ?
 C6 C7 1.479(6) . ?
 C3 H3 0.9500 . ?
 C3 C4 1.337(4) . ?
 C5 H5 0.9500 . ?
 C7 C10 1.41(2) . ?
 C7 C8 1.37(2) . ?
 C4 H4 0.9500 . ?
 O6 C10 1.205(18) . ?
 O6 C9 1.327(9) . ?
 C10 H10 0.9500 . ?
 C9 H9 0.9500 . ?
 C9 C8 1.53(2) . ?
 C8 H8 0.9500 . ?

loop_
  _geom_angle_atom_site_label_1
  _geom_angle_atom_site_label_2
  _geom_angle_atom_site_label_3
  _geom_angle
  _geom_angle_site_symmetry_1
  _geom_angle_site_symmetry_3
  _geom_angle_publ_flag
 O4 Ce1 O4 126.70(9) 2_655 . ?
 O2 Ce1 O4 80.13(7) 8_566 2_655 ?
 O2 Ce1 O4 146.61(7) 8_566 . ?
 O2 Ce1 O4 80.13(7) 7_565 . ?
 O2 Ce1 O4 146.61(7) 7_565 2_655 ?
 O2 Ce1 O2 84.58(9) 8_566 7_565 ?
 O2 Ce1 O5 73.80(7) 7_565 . ?
 O2 Ce1 O5 73.94(7) 8_566 . ?
 O2 Ce1 O5 73.94(7) 7_565 2_655 ?
 O2 Ce1 O5 73.80(7) 8_566 2_655 ?
 O5 Ce1 O4 73.34(7) 2_655 2_655 ?
 O5 Ce1 O4 73.34(7) . . ?
 O5 Ce1 O4 128.57(7) 2_655 . ?
 O5 Ce1 O4 128.57(7) . 2_655 ?
 O5 Ce1 O5 135.89(9) 2_655 . ?
 O1 Ce1 O4 75.36(7) 2_655 . ?
 O1 Ce1 O4 71.68(7) 2_655 2_655 ?
 O1 Ce1 O4 71.68(7) . . ?
 O1 Ce1 O4 75.36(7) . 2_655 ?
 O1 Ce1 O2 140.56(7) . 8_566 ?
 O1 Ce1 O2 99.37(7) . 7_565 ?
 O1 Ce1 O2 99.37(7) 2_655 8_566 ?
 O1 Ce1 O2 140.56(7) 2_655 7_565 ?
 O1 Ce1 O5 69.84(7) 2_655 . ?
 O1 Ce1 O5 145.02(7) 2_655 2_655 ?
 O1 Ce1 O5 69.84(7) . 2_655 ?
 O1 Ce1 O5 145.02(7) . . ?
 O1 Ce1 O1 101.58(10) 2_655 . ?
 Ce1 O4 H4A 109.2 . . ?
 Ce1 O4 H4B 109.3 . . ?
 H4A O4 H4B 104.7 . . ?
 C1 O2 Ce1 136.99(18) . 7_565 ?
 C6 O5 Ce1 125.93(12) . . ?
 C1 O1 Ce1 152.25(19) . . ?
 C5 O3 C4 106.1(2) . . ?
 O2 C1 O1 123.8(3) . . ?
 O2 C1 C2 118.1(2) . . ?
 O1 C1 C2 118.1(2) . . ?
 C3 C2 C1 128.4(3) . . ?
 C5 C2 C1 125.3(3) . . ?
 C5 C2 C3 106.2(3) . . ?
 O5 C6 O5 122.5(4) . 2_656 ?
 O5 C6 C7 118.73(18) 2_656 . ?
 O5 C6 C7 118.73(18) . . ?
 C2 C3 H3 126.9 . . ?
 C4 C3 C2 106.2(3) . . ?
 C4 C3 H3 126.9 . . ?
 O3 C5 H5 124.7 . . ?
 C2 C5 O3 110.7(3) . . ?
 C2 C5 H5 124.7 . . ?
 C10 C7 C6 129.7(7) . . ?
 C8 C7 C6 123.3(7) . . ?
 C8 C7 C10 107.0(4) . . ?
 O3 C4 H4 124.6 . . ?
 C3 C4 O3 110.8(3) . . ?
 C3 C4 H4 124.6 . . ?
 C10 O6 C9 107.1(17) . . ?
 C7 C10 H10 122.0 . . ?
 O6 C10 C7 116.1(19) . . ?
 O6 C10 H10 122.0 . . ?
 O6 C9 H9 124.8 . . ?
 O6 C9 C8 110.4(16) . . ?
 C8 C9 H9 124.8 . . ?
 C7 C8 C9 99.3(16) . . ?
 C7 C8 H8 130.4 . . ?
 C9 C8 H8 130.4 . . ?

loop_
  _geom_torsion_atom_site_label_1
  _geom_torsion_atom_site_label_2
  _geom_torsion_atom_site_label_3
  _geom_torsion_atom_site_label_4
  _geom_torsion
  _geom_torsion_site_symmetry_1
  _geom_torsion_site_symmetry_2
  _geom_torsion_site_symmetry_3
  _geom_torsion_site_symmetry_4
  _geom_torsion_publ_flag
 Ce1 O2 C1 O1 -3.7(4) 7_565 . . . ?
 Ce1 O2 C1 C2 176.00(18) 7_565 . . . ?
 Ce1 O5 C6 O5 82.44(17) . . . 2_656 ?
 Ce1 O5 C6 C7 -97.56(17) . . . . ?
 Ce1 O1 C1 O2 89.8(4) . . . . ?
 Ce1 O1 C1 C2 -89.9(4) . . . . ?
 O2 C1 C2 C3 -3.6(5) . . . . ?
 O2 C1 C2 C5 -178.8(3) . . . . ?
 O5 C6 C7 C10 -0.9(11) 2_656 . . . ?
 O5 C6 C7 C10 179.1(11) . . . . ?
 O5 C6 C7 C8 179.1(10) 2_656 . . . ?
 O5 C6 C7 C8 -0.9(10) . . . . ?
 O1 C1 C2 C3 176.1(3) . . . . ?
 O1 C1 C2 C5 0.9(5) . . . . ?
 C1 C2 C3 C4 -175.9(3) . . . . ?
 C1 C2 C5 O3 176.3(3) . . . . ?
 C2 C3 C4 O3 -0.2(4) . . . . ?
 C6 C7 C10 O6 179.7(11) . . . . ?
 C6 C7 C8 C9 180.0(7) . . . . ?
 C3 C2 C5 O3 0.2(4) . . . . ?
 C5 O3 C4 C3 0.3(4) . . . . ?
 C5 C2 C3 C4 0.0(4) . . . . ?
 C4 O3 C5 C2 -0.3(4) . . . . ?
 O6 C9 C8 C7 0.3(15) . . . . ?
 C10 C7 C8 C9 0(2) . . . . ?
 C10 O6 C9 C8 -0.5(7) . . . . ?
 C9 O6 C10 C7 0.5(18) . . . . ?
 C8 C7 C10 O6 0(3) . . . . ?

_shelx_res_file
;
TITL 1_a.res in C2/c
    vv3ce.res
    created by SHELXL-2018/3 at 14:13:38 on 31-Oct-2022
REM Old TITL 1 in C2/c
REM SHELXT solution in C2/c: R1 0.035, Rweak 0.007, Alpha 0.037
REM <I/s> 1.011 for 24 systematic absences, Orientation as input
REM Formula found by SHELXT: C16 O10 Ce
CELL 0.71073 11.5132 27.2465 6.082 90 117.755 90
ZERR 4 0.0023 0.0054 0.0012 0 0.03 0
LATT 7
SYMM -X,+Y,0.5-Z
SFAC C H Ce O
UNIT 60 52 4 44
SIMU 0.001 0.002 2 C10 O6 C9 C8

L.S. 10
PLAN  5
SIZE 0.02 0.06 0.1
TEMP -173(2)
CONF
FREE C9 C10
BOND
LIST 6
MORE -1
BOND $H
fmap 2
acta
OMIT -10 12 6
OMIT -9 3 7
REM <olex2.extras>
REM <HklSrc "%.\\VV3Ce.hkl">
REM </olex2.extras>

WGHT    0.042100    2.612100
FVAR       0.28101
CE1   3    0.500000    0.760208    0.250000    10.50000    0.02116    0.02585 =
         0.02415    0.00000    0.00694    0.00000
O4    4    0.357773    0.717077    0.427092    11.00000    0.02498    0.03575 =
         0.02749    0.00002    0.00900   -0.00063
AFIX   7
H4A   2    0.276902    0.723776    0.334139    11.00000   -1.50000
H4B   2    0.375310    0.729628    0.567880    11.00000   -1.50000
AFIX   0
O2    4    0.152203    0.673794   -0.201417    11.00000    0.02479    0.03126 =
         0.03379    0.00137    0.01187    0.00263
O5    4    0.572347    0.794842    0.677074    11.00000    0.02631    0.03298 =
         0.02598   -0.00218    0.00916   -0.00012
O1    4    0.352658    0.704870   -0.057130    11.00000    0.02810    0.03195 =
         0.03179   -0.00440    0.00938   -0.00349
O3    4    0.471991    0.559246   -0.031411    11.00000    0.03986    0.04110 =
         0.03909    0.00435    0.01781    0.01459
C1    1    0.273623    0.669332   -0.125213    11.00000    0.02466    0.03140 =
         0.02044   -0.00017    0.00834    0.00130
C2    1    0.326713    0.619446   -0.113821    11.00000    0.02602    0.03506 =
         0.02488   -0.00071    0.00984    0.00232
C6    1    0.500000    0.817198    0.750000    10.50000    0.02387    0.03190 =
         0.01972    0.00000    0.00327    0.00000
C3    1    0.258517    0.573588   -0.167022    11.00000    0.03592    0.03184 =
         0.03435   -0.00080    0.01293    0.00139
AFIX  43
H3    2    0.166936    0.568816   -0.227649    11.00000   -1.20000
AFIX   0
C5    1    0.454842    0.608420   -0.032544    11.00000    0.03340    0.03898 =
         0.03031    0.00251    0.01301    0.00736
AFIX  43
H5    2    0.523336    0.631952    0.016917    11.00000   -1.20000
AFIX   0
C7    1    0.500000    0.871465    0.750000    10.50000    0.03146    0.03301 =
         0.02502    0.00000    0.00752    0.00000
C4    1    0.349575    0.538784   -0.114272    11.00000    0.04808    0.03268 =
         0.03870    0.00045    0.01793    0.00538
AFIX  43
H4    2    0.332037    0.504543   -0.131704    11.00000   -1.20000
AFIX   0
PART -1
O6    4    0.447307    0.947427    0.801346    10.50000    0.04503    0.03054 =
         0.03770    0.00256    0.01896    0.00318
C10   1    0.428233    0.904450    0.818272    10.50000    0.04471    0.03059 =
         0.03716    0.00249    0.01849    0.00334
AFIX  43
H10   2    0.368268    0.893455    0.874409    10.50000   -1.20000
AFIX   0
C9    1    0.534596    0.950471    0.716886    10.50000    0.04464    0.03026 =
         0.03763    0.00264    0.01904    0.00305
AFIX  43
H9    2    0.566842    0.980296    0.685089    10.50000   -1.20000
AFIX   0
C8    1    0.576016    0.899139    0.677906    10.50000    0.04442    0.03017 =
         0.03716    0.00265    0.01827    0.00302
AFIX  43
H8    2    0.636481    0.889339    0.620706    10.50000   -1.20000
AFIX   0
HKLF 4


REM  1_a.res in C2/c
REM wR2 = 0.0616, GooF = S = 1.087, Restrained GooF = 1.081 for all data
REM R1 = 0.0240 for 1474 Fo > 4sig(Fo) and 0.0248 for all 1507 data
REM 143 parameters refined using 18 restraints

END

WGHT      0.0421      2.6219

REM Highest difference peak  2.359,  deepest hole -0.759,  1-sigma level  0.113
Q1    1   0.5000  0.7224  0.2500  10.50000  0.05    2.36
Q2    1   0.5000  0.7973  0.2500  10.50000  0.05    1.45
Q3    1   0.3042  0.6413 -0.1449  11.00000  0.05    0.37
Q4    1   0.5000  0.8478  0.7500  10.50000  0.05    0.37
Q5    1   0.5527  0.7270  0.1681  11.00000  0.05    0.36
;
_shelx_res_checksum                25207
_shelx_hkl_file
;
   0   2   0 6621.96  384.49
   0   2   0 6002.70  348.44
   0  -2   0 6489.85  376.79
   0  -2   0 5966.92  346.51
   0   4   0 1998.70  117.11
   0   4   0 2151.17  125.92
   0  -4   0 2182.28  127.73
   0  -4   0 2000.90  117.25
   0   6   0 4519.23  263.70
   0   6   0 4213.73  246.03
   0  -6   0 4315.56  252.00
   0  -6   0 4219.23  246.36
   0   8   0   22.07    4.82
   0   8   0   23.20    5.92
   0  -8   0   22.62    5.50
   0  -8   0   23.75    4.73
   0  10   0  432.11   28.21
   0  10   0  456.60   30.00
   0 -10   0  414.22   27.25
   0 -10   0  425.50   28.10
   0  12   0    0.22    5.94
   0  12   0    3.72    4.13
   0 -12   0    5.37    4.29
   0 -12   0    5.59    4.62
   0  14   0  774.21   49.29
   0  14   0  736.23   46.68
   0 -14   0  689.17   44.12
   0 -14   0  707.33   45.30
   0  16   0  637.15   42.11
   0 -16   0  529.54   35.64
   0  18   0   81.96   10.18
   0  18   0   85.95   11.50
   0 -18   0   76.54   10.02
   0 -18   0   81.52   10.71
   0  20   0  101.06   11.45
   0  20   0  112.79   14.09
   0 -20   0   96.11   11.64
   0 -20   0   95.94   12.03
   0  22   0  114.22   14.92
   0  22   0  131.53   13.40
   0 -22   0  101.15   12.85
   0 -22   0  136.29   14.70
   0  24   0  123.80   13.13
   0  24   0   92.83   14.48
   0  26   0   28.82   10.73
   0  26   0   52.13    8.67
   0 -26   0   59.39   10.27
   0 -26   0   46.07   11.48
   0  28   0   -1.95    7.57
   0 -28   0   -0.08    8.81
   0 -28   0    1.02    5.56
   0  30   0   14.53   78.27
   0  30   0   72.55   10.24
   0 -30   0   78.77   12.41
   0 -30   0   33.33   14.09
   0  32   0  144.08   17.72
   0  32   0  163.73   16.10
  -1  27   0  560.36   43.38
   1 -25   0  538.89   41.39
   1 -25   0  654.49   45.41
  -1  25   0  579.08   39.77
  -1  25   0  632.20   45.58
   1 -23   0  555.13   39.22
   1 -23   0  489.35   36.61
  -1  23   0  535.04   37.10
  -1  23   0  622.56   44.20
   1 -21   0 1620.81  100.43
   1 -21   0 1613.38  100.46
  -1  21   0 1908.70  117.41
  -1  21   0 1571.27   96.80
   1 -19   0 1515.68   94.21
   1 -19   0 1450.45   89.92
  -1  19   0 1516.23   93.38
  -1  19   0 1781.82  109.49
   1 -17   0 1003.75   63.85
   1 -17   0  902.19   57.69
  -1  17   0  998.25   63.00
  -1  17   0 1108.06   69.91
   1 -13   0  830.36   52.51
   1 -13   0  812.47   51.44
  -1  13   0  855.96   53.78
  -1  13   0  938.25   58.93
   1 -11   0  155.04   13.27
   1 -11   0  163.32   13.82
  -1  11   0  172.02   14.04
  -1  11   0  172.90   14.78
   1  -9   0  217.65   16.51
   1  -9   0  217.21   16.21
  -1   9   0  219.91   16.32
  -1   9   0  235.73   17.86
   1  -7   0  272.58   18.88
   1  -7   0  272.53   19.02
  -1   7   0  301.10   20.83
  -1   7   0  281.28   19.38
   1  -5   0  690.27   42.27
   1  -5   0  767.06   46.71
  -1   5   0  751.65   45.80
  -1   5   0  767.61   46.76
   1  -3   0  659.17   39.77
   1  -3   0  724.12   43.57
  -1   3   0  701.83   42.25
  -1   3   0  696.88   41.94
   1  -1   0    0.85    1.87
   1  -1   0    1.21    2.28
  -1   1   0   -0.69    1.93
  -1   1   0    0.96    2.45
   1   1   0    0.28    1.02
  -1  -1   0   -0.06    0.52
   1   3   0  700.45   41.12
   1   3   0  671.55   39.44
  -1  -3   0  623.11   36.66
  -1  -3   0  623.94   36.66
   1   5   0  731.28   43.57
   1   5   0  668.80   39.91
  -1  -5   0  640.73   38.26
  -1  -5   0  691.10   41.26
   1   7   0  276.60   18.00
   1   7   0  281.01   18.50
  -1  -7   0  266.94   17.61
  -1  -7   0  251.06   16.46
   1   9   0  224.14   16.18
   1   9   0  211.10   14.81
  -1  -9   0  202.37   14.75
  -1  -9   0  193.81   13.90
   1  11   0  157.62   12.28
   1  11   0  158.09   13.24
  -1 -11   0  151.71   12.41
  -1 -11   0  154.51   12.28
   1  13   0  889.81   55.29
   1  13   0  843.02   52.16
  -1 -13   0  815.77   50.72
  -1 -13   0  817.97   51.00
   1  15   0 1596.59   96.71
   1  15   0 1530.54   92.72
  -1 -15   0 1348.34   82.29
  -1 -15   0 1280.36   78.16
  -1 -17   0  929.44   58.68
  -1 -17   0  937.42   59.15
   1  19   0 1444.94   88.49
  -1 -19   0 1439.71   89.83
  -1 -19   0 1415.77   87.44
   1  21   0 1615.58  100.10
   1  21   0 1482.65   91.02
   1  23   0  400.18   31.65
   1  23   0  502.29   34.73
  -1 -23   0  540.00   38.42
  -1 -23   0  513.85   36.33
  -1 -25   0  626.69   43.40
  -1 -25   0  644.31   45.96
  -1 -27   0  917.33   60.94
  -1 -27   0 1009.53   68.42
  -1 -29   0  451.65   38.81
  -1 -29   0  397.43   31.32
   1  31   0  313.76   24.47
   1  31   0  260.06   24.14
  -1 -31   0  255.93   31.32
  -1 -31   0  317.34   27.36
   2 -32   0   24.19    8.89
   2 -32   0   -8.56    9.85
  -2  32   0   33.88    7.82
  -2  32   0    5.39  104.89
   2 -30   0   22.57    7.95
   2 -30   0    2.67   11.59
  -2  30   0    9.99    8.70
  -2  30   0   23.15    7.05
  -2  28   0   60.66   12.96
  -2  28   0   91.95   12.05
  -2  26   0    4.87    6.19
   2 -24   0   39.77   11.70
   2 -24   0   56.64    9.94
  -2  24   0   57.63   12.19
  -2  24   0   57.80    9.22
   2 -22   0    2.42    5.26
   2 -22   0    0.08    6.94
  -2  22   0    4.87    5.37
  -2  22   0    4.65    8.06
   2 -20   0  752.20   50.97
   2 -20   0  701.28   47.17
  -2  20   0  842.19   55.95
  -2  20   0  679.54   45.44
   2 -18   0  113.09   13.16
   2 -18   0   97.57   11.70
  -2  18   0  112.65   13.54
  -2  18   0  101.34   11.48
   2 -16   0  822.10   53.17
   2 -16   0  898.07   57.74
  -2  16   0  828.71   53.23
  -2  16   0  972.65   62.20
   2 -14   0  773.66   49.90
  -2  14   0  833.39   53.20
   2 -12   0  153.85   13.76
   2 -12   0  151.04   13.62
  -2  12   0  161.23   13.95
  -2  12   0  166.57   15.25
   2 -10   0 1553.38   93.99
   2 -10   0 1518.70   92.04
  -2  10   0 1564.94   94.57
  -2  10   0 1721.27  103.79
   2  -8   0 1808.79  108.30
   2  -8   0 1753.75  105.11
  -2   8   0 1994.02  119.06
  -2   8   0 1870.72  111.77
   2  -6   0 4574.27  267.88
   2  -6   0 4758.68  278.53
  -2   6   0 4860.51  284.58
  -2   6   0 4984.36  291.74
   2  -4   0 2854.10  167.72
   2  -4   0 2837.59  166.73
  -2   4   0 2889.88  169.79
  -2   4   0 2851.35  167.50
   2  -2   0 1920.26  113.01
   2  -2   0 1817.60  107.04
  -2   2   0 1839.34  108.33
  -2   2   0 1841.82  108.41
   2   0   0 6487.10  377.06
   2   0   0 6591.69  383.12
  -2   0   0 7021.04  408.16
  -2   0   0 6663.25  387.24
   2   2   0 2000.35  116.94
   2   2   0 1655.77   96.77
  -2  -2   0 1901.82  111.08
  -2  -2   0 1936.22  113.17
   2   6   0 4769.69  277.70
   2   6   0 4238.50  246.93
  -2  -6   0 4012.81  233.86
  -2  -6   0 4552.26  265.15
   2   8   0 1914.20  112.54
   2   8   0 1800.81  105.82
  -2  -8   0 1746.59  102.85
  -2  -8   0 1665.95   98.09
   2  10   0 1641.18   97.29
   2  10   0 1555.03   92.15
  -2 -10   0 1438.06   85.46
  -2 -10   0 1474.67   87.69
   2  12   0  155.59   12.77
   2  12   0  147.93   11.50
  -2 -12   0  134.83   11.09
  -2 -12   0  137.31   11.28
   2  14   0  818.53   51.33
   2  14   0  768.98   48.47
  -2 -14   0  679.54   42.72
  -2 -14   0  736.51   46.24
   2  16   0  920.63   57.61
   2  16   0  834.21   52.05
  -2 -16   0  819.90   51.74
  -2 -16   0  784.12   49.40
   2  18   0  101.50   10.40
   2  18   0   81.63   10.82
  -2 -18   0   79.65   10.68
   2  22   0    1.13    4.43
   2  22   0    1.90    7.16
  -2 -22   0    3.74    5.86
  -2 -22   0    1.35    4.84
   2  24   0    8.56  322.57
   2  24   0   48.33    7.79
  -2 -24   0   67.18   11.34
  -2 -24   0   53.67    9.17
   2  26   0    7.46    4.95
   2  26   0    6.05    6.77
  -2 -26   0    1.84    7.38
  -2 -26   0    5.86    5.64
   2  28   0   45.47   10.46
   2  28   0   70.62    9.61
  -2 -28   0   94.13   15.80
  -2 -28   0   82.02   11.70
   2  30   0   14.97    7.18
   2  30   0   16.71    5.67
  -2 -30   0   17.64    6.83
  -2 -30   0    0.83   11.26
   2  32   0   22.46    6.33
  -2 -32   0   -7.98    9.36
  -2 -32   0   21.25    8.64
  -3  29   0  303.58   25.07
  -3  27   0  527.61   37.71
  -3  27   0  459.35   35.72
  -3  25   0 1147.15   73.21
  -3  25   0 1187.88   80.81
   3 -23   0  338.53   30.05
   3 -23   0  389.72   29.86
  -3  23   0  384.49   28.68
  -3  23   0  480.00   36.33
   3 -21   0  749.99   50.28
   3 -21   0  821.55   55.84
  -3  21   0  734.86   48.88
  -3  21   0  932.47   61.60
   3 -19   0  719.17   48.27
   3 -19   0  729.08   49.57
  -3  19   0  678.99   45.41
  -3  19   0  826.51   55.05
   3 -17   0  289.26   22.98
   3 -17   0  332.75   26.15
  -3  17   0  278.81   21.94
  -3  17   0  341.83   26.70
   3 -15   0  581.55   39.41
   3 -15   0  618.16   41.86
  -3  15   0  589.81   39.69
  -3  15   0  695.50   46.43
   3 -13   0  352.29   25.90
   3 -13   0  350.91   25.65
  -3  13   0  368.53   26.56
  -3  13   0  390.82   28.62
   3 -11   0 2414.57  145.68
   3 -11   0 2501.81  149.61
  -3  11   0 2676.58  161.09
  -3  11   0 2799.06  166.93
   3  -9   0 2876.12  170.92
   3  -9   0 2895.39  171.99
  -3   9   0 3159.61  187.21
  -3   9   0 2895.39  171.74
   3  -7   0 1452.65   87.88
   3  -7   0 1460.35   88.32
  -3   7   0 1556.13   93.94
  -3   7   0 1477.42   89.17
   3  -5   0 1945.03  115.84
   3  -5   0 1933.75  115.18
  -3   5   0 2038.61  121.32
  -3   5   0 1949.71  116.01
   3  -3   0  619.26   38.61
   3  -3   0  613.76   38.20
  -3   3   0  636.33   39.50
  -3   3   0  621.74   38.94
   3  -1   0  423.30   26.59
   3  -1   0  454.12   28.46
  -3   1   0  439.54   27.77
  -3   1   0  449.45   28.10
   3   1   0  421.92   25.84
   3   1   0  398.53   24.55
  -3  -1   0  442.29   27.03
  -3  -1   0  456.33   28.10
   3   3   0  588.71   34.93
   3   3   0  547.43   32.50
  -3  -3   0  596.69   35.34
  -3  -3   0  593.94   35.23
   3   7   0 1420.72   84.58
   3   9   0 2564.57  150.03
   3   9   0 2732.73  159.91
  -3  -9   0 2644.93  154.87
  -3  -9   0 2693.92  157.73
   3  11   0 2269.80  133.40
  -3 -11   0 2328.15  137.01
  -3 -11   0 2264.84  133.21
  -3 -13   0  312.66   21.03
  -3 -13   0  296.42   19.93
   3  15   0  555.13   35.17
   3  15   0  600.82   39.08
  -3 -15   0  551.83   35.34
  -3 -15   0  534.77   34.54
  -3 -17   0  284.31   20.67
  -3 -17   0  261.93   19.49
  -3 -19   0  658.89   42.91
  -3 -19   0  637.98   41.78
   3  21   0  432.66   31.35
  -3 -21   0  622.01   41.45
  -3 -21   0  703.48   47.17
  -3 -23   0  314.58   24.14
  -3 -23   0  404.03   30.63
   3  25   0  904.95   57.41
   3  25   0  856.78   57.63
  -3 -25   0 1122.65   73.13
  -3 -25   0 1075.31   68.83
   3  27   0  377.34   27.11
   3  27   0  314.31   27.14
  -3 -27   0  439.54   32.64
  -3 -27   0  376.51   36.16
   3  31   0  171.38   20.70
   3  31   0  204.38   17.39
  -4  30   0   44.94    9.08
  -4  30   0   19.62    9.36
  -4  28   0   38.39   10.16
  -4  28   0   56.28    9.74
   4 -26   0   -6.50    9.99
   4 -26   0   17.81    6.96
  -4  26   0    8.06    8.34
  -4  26   0   13.68    6.19
  -4  24   0   31.84   10.02
  -4  24   0   33.16    7.71
   4 -22   0   13.38    9.52
   4 -22   0   20.50    6.91
  -4  22   0   16.73    6.28
  -4  22   0   21.41    9.03
   4 -20   0   34.90    9.69
   4 -20   0   25.02    7.35
  -4  20   0   27.58    7.29
  -4  20   0   32.83    9.58
   4 -18   0  151.40   15.55
   4 -18   0  177.93   17.94
  -4  18   0  141.49   14.34
  -4  18   0  189.99   18.61
   4 -16   0 1220.08   76.93
   4 -16   0 1381.36   87.16
  -4  16   0 1470.54   91.82
  -4  16   0 1207.97   75.80
   4 -14   0  575.78   39.33
   4 -14   0  661.65   45.03
  -4  14   0  708.71   47.37
  -4  14   0  580.45   39.30
   4 -12   0 2029.80  123.22
   4 -12   0 2009.43  121.90
  -4  12   0 2270.62  137.06
  -4  12   0 2030.07  122.89
   4  -8   0 1346.14   82.46
   4  -8   0 1358.52   83.20
  -4   8   0 1379.99   84.22
  -4   8   0 1476.04   90.00
   4  -6   0 3035.75  179.83
   4  -6   0 3099.06  183.49
  -4   6   0 3129.33  185.12
  -4   6   0 3308.23  195.58
   4  -4   0  841.64   52.24
   4  -4   0  838.62   52.13
  -4   4   0  853.20   53.12
  -4   4   0  860.36   53.17
   4  -2   0  456.33   29.39
   4  -2   0  476.69   30.55
  -4   2   0  470.91   30.11
  -4   2   0  499.81   32.23
   4   0   0 1758.15  104.09
   4   0   0 1748.52  103.51
  -4   0   0 1752.92  103.76
  -4   0   0 1706.68  101.01
   4   2   0  476.14   29.31
   4   2   0  468.16   28.73
  -4  -2   0  459.90   28.16
  -4  -2   0  503.39   30.94
   4   4   0  697.98   41.42
   4   4   0  736.78   43.68
   4  12   0 1775.49  104.48
   4  12   0 1746.87  103.05
  -4 -12   0 1725.67  101.83
  -4 -12   0 1689.62   99.66
   4  14   0  488.53   30.33
   4  14   0  441.74   27.91
  -4 -14   0  487.15   30.52
  -4 -14   0  461.01   29.04
   4  16   0 1042.84   62.97
   4  16   0 1042.84   63.55
  -4 -16   0  986.96   60.16
  -4 -16   0  979.26   59.67
   4  18   0  117.47   10.21
   4  18   0   99.38   10.49
  -4 -18   0  128.67   11.53
  -4 -18   0  116.12   10.82
   4  20   0   24.03    5.26
   4  20   0   10.29    5.53
  -4 -20   0   23.86    5.23
  -4 -20   0   21.85    5.81
   4  22   0   10.71    5.78
   4  22   0   15.11    4.82
  -4 -22   0   15.77    6.11
  -4 -22   0   13.76    4.71
   4  26   0    8.42    4.35
   4  26   0    0.14    5.89
  -4 -26   0   18.03    8.06
  -4 -26   0    8.26    5.09
   4  28   0   33.00    6.11
   4  28   0   13.46   66.19
  -4 -28   0   35.72   11.81
  -4 -28   0   38.39    8.20
   4  30   0   20.45    8.34
   4  30   0   26.97    5.75
  -4 -30   0   26.23    8.20
  -4 -30   0   11.83    9.85
  -5  29   0  169.10   19.35
  -5  29   0  181.29   18.99
  -5  27   0  286.79   23.83
  -5  27   0  288.71   25.05
  -5  25   0  470.64   34.35
  -5  25   0  544.67   39.91
  -5  23   0  432.38   32.04
  -5  23   0  497.06   37.02
   5 -21   0  888.71   59.83
  -5  21   0 1038.98   70.02
   5 -19   0 1387.42   89.56
   5 -19   0 1221.73   77.89
  -5  19   0 1241.55   78.66
  -5  19   0 1483.20   93.49
   5 -17   0  789.90   52.71
   5 -17   0  936.05   62.50
  -5  17   0  922.29   60.63
  -5  17   0  782.75   51.66
   5 -15   0  844.67   55.46
   5 -15   0  968.25   63.60
  -5  15   0 1005.40   65.20
  -5  15   0  829.81   54.16
   5 -13   0  762.10   50.26
   5 -13   0  869.72   57.33
  -5  13   0  877.97   57.25
  -5  13   0  760.45   49.93
   5 -11   0  786.60   51.19
   5 -11   0  823.75   53.92
  -5  11   0  898.89   57.99
  -5  11   0  804.21   52.13
   5  -9   0  475.87   32.89
  -5   9   0  467.34   32.26
   5  -7   0  142.65   12.99
   5  -7   0  134.37   12.61
  -5   7   0  142.73   13.13
  -5   7   0  145.18   14.20
   5  -5   0  435.96   29.67
   5  -5   0  417.79   28.51
  -5   5   0  443.67   29.86
  -5   5   0  465.13   31.54
   5  -3   0   26.72    5.50
   5  -3   0   29.78    5.81
  -5   3   0   31.13    5.70
  -5   3   0   31.32    7.43
   5  -1   0  118.95   10.29
   5  -1   0  125.72   10.73
  -5   1   0  126.58   10.65
  -5   1   0  132.16   11.67
  -5  -1   0  119.75    9.58
  -5  -1   0  127.46   10.62
   5   3   0   26.28    3.66
   5   3   0   30.03    4.29
  -5  -3   0   22.49    3.83
  -5  -3   0   32.89    3.96
   5   5   0  336.88   20.50
   5   5   0  380.64   23.15
  -5  -5   0  347.34   21.11
  -5 -15   0  730.18   43.95
   5  17   0  695.22   42.99
   5  17   0  603.02   36.99
  -5 -17   0  639.63   39.77
  -5 -17   0  626.42   38.64
   5  19   0 1029.62   63.16
   5  19   0  976.78   59.37
  -5 -19   0  966.60   59.56
  -5 -19   0  920.63   56.34
   5  21   0  799.53   50.72
   5  21   0  733.76   46.54
  -5 -21   0  749.72   47.23
  -5 -21   0  774.49   49.54
   5  23   0  303.30   21.58
   5  23   0  300.82   23.48
  -5 -23   0  312.93   24.39
  -5 -23   0  345.41   24.99
   5  25   0  303.85   22.02
   5  25   0  344.58   28.71
  -5 -25   0  341.83   25.51
  -5 -25   0  308.25   25.95
  -5 -29   0  137.61   15.44
   6 -26   0    1.68    5.67
   6 -26   0   -3.39   10.84
  -6  26   0    6.00    5.39
  -6  26   0    5.70    7.49
   6 -24   0    8.89    6.30
   6 -24   0   -4.73    9.94
  -6  24   0    9.74    7.76
  -6  24   0    9.00    5.75
   6 -22   0    0.33    5.50
   6 -22   0    0.22    9.05
  -6  22   0    1.71    7.29
  -6  22   0    0.00    5.23
   6 -20   0    1.07    9.03
  -6  20   0    4.90    5.12
   6 -18   0   36.08   11.67
   6 -18   0   47.17    9.28
  -6  18   0   55.21   11.50
  -6  18   0   38.37    7.95
   6 -16   0  501.74   36.08
   6 -16   0  579.35   42.38
  -6  16   0  514.12   36.77
  -6  16   0  605.50   42.61
   6 -14   0  667.70   46.54
   6 -14   0  598.34   41.50
  -6  14   0  600.82   41.23
  -6  14   0  682.56   46.62
   6 -12   0  225.69   19.32
   6 -12   0  246.44   21.25
  -6  12   0  221.53   18.88
  -6  12   0  249.77   21.55
   6 -10   0 1218.71   76.95
   6 -10   0 1133.66   71.50
  -6  10   0 1102.83   69.44
  -6  10   0 1288.89   80.75
   6  -8   0 1224.49   76.82
   6  -8   0 1126.78   70.73
  -6   8   0 1286.41   80.01
  -6   8   0 1092.93   68.53
   6  -6   0  827.33   52.90
  -6   6   0  839.72   53.70
  -6   4   0 1874.02  112.93
  -6   4   0 1771.09  106.98
   6  -2   0 2348.79  139.95
   6  -2   0 2591.54  154.21
  -6   2   0 2492.73  148.21
  -6   2   0 2564.84  152.31
   6   0   0 3820.15  224.59
   6   0   0 3899.97  229.40
  -6   0   0 3919.23  230.42
  -6   0   0 3847.67  226.07
   6   2   0 2044.11  121.02
   6   2   0 2478.70  146.31
  -6  -2   0 1984.66  117.74
  -6  -2   0 2249.71  132.77
   6   4   0 1452.92   85.98
   6   4   0 1571.00   92.86
  -6  -4   0 1453.75   86.15
  -6  -4   0 1607.05   94.68
   6  24   0    5.89    2.39
  -6 -24   0    7.35    3.83
   7 -25   0  -56.23  285.96
   7 -25   0  263.03   23.89
  -7  25   0  296.14   25.65
  -7  25   0  286.24   23.97
  -7  23   0  379.81   30.03
  -7  23   0  363.02   28.35
  -7  21   0  570.00   41.23
  -7  21   0  486.33   35.45
   7 -19   0 1411.09   89.50
   7 -19   0 1158.43   79.46
  -7  19   0 1404.21   88.38
  -7  19   0 1563.84   98.28
  -7  17   0 1935.95  119.92
  -7  17   0 1610.35  100.27
   7 -15   0 1342.01   87.91
   7 -15   0 1179.35   75.47
  -7  15   0 1203.84   76.35
  -7  15   0 1353.57   86.01
   7 -13   0  845.77   57.91
   7 -13   0  779.99   51.99
  -7  13   0  803.39   53.09
  -7  13   0  886.78   58.68
   7 -11   0   59.97   11.01
   7 -11   0   52.38    9.17
  -7  11   0   59.20    9.22
  -7  11   0   60.30   10.71
   7  -9   0    1.05    6.74
   7  -9   0    1.60    4.90
  -7   9   0    3.88    6.74
  -7   9   0    6.05    4.65
   7  -7   0   59.64    9.88
   7  -7   0   61.13    9.03
  -7   7   0   60.14   10.02
  -7   7   0   62.53    8.75
   7  -3   0  105.05   10.93
   7  -3   0  103.68   11.59
  -7   3   0  106.35   10.57
  -7   3   0  104.72   11.50
   7  -1   0   10.10    5.59
   7  -1   0    8.78    4.21
  -7   1   0    8.20    5.23
  -7   1   0   10.68    4.05
   7   1   0    7.87    3.47
   7   1   0    8.75    5.06
  -7  -1   0    6.72    3.30
  -7  -1   0   10.35    4.05
   7   3   0   89.70    8.34
   7   3   0   85.16    8.06
  -7  -3   0  101.78    8.31
  -7  -3   0   83.23    7.68
   7   5   0    1.73    2.17
   7   5   0    0.91    1.98
  -7  -5   0    1.60    1.95
  -7  -5   0    1.16    1.73
   8 -24   0   -5.12   10.35
   8 -24   0    3.94    6.14
  -8  24   0    1.02    5.50
  -8  24   0    4.82    7.35
   8 -22   0    1.24    5.67
   8 -22   0   -4.21   11.20
  -8  22   0    2.06    7.16
  -8  22   0    0.25    5.37
   8 -20   0    4.73    6.05
   8 -20   0   -0.25   11.15
  -8  20   0    4.87    5.78
  -8  20   0    5.78    7.32
  -8  18   0  128.15   14.72
  -8  18   0  117.25   14.94
   8 -14   0  120.33   17.94
   8 -14   0  142.24   15.63
  -8  14   0  158.61   17.12
  -8  14   0  142.73   14.72
   8 -12   0  697.15   47.39
   8 -12   0  754.40   53.67
  -8  12   0  678.99   45.83
  -8  12   0  694.12   47.78
   8 -10   0  907.70   61.10
   8 -10   0  855.68   56.37
   8  -8   0  535.59   38.64
   8  -8   0  499.81   35.34
  -8   8   0  497.34   34.73
  -8   8   0  541.10   37.90
   8  -6   0  800.64   53.20
   8  -6   0  717.24   47.67
  -8   6   0  766.23   50.34
  -8   6   0  760.73   49.65
   8  -4   0 1503.84   93.22
  -8   4   0 1445.22   88.82
  -8   4   0 1436.69   88.98
  -8   2   0 1623.01   98.48
  -8   2   0 1502.74   91.68
   8   0   0 1357.97   83.12
   8   0   0 1606.23   97.87
  -8   0   0 1343.66   81.94
  -8   0   0 1398.70   84.82
   8   2   0 1492.28   90.16
   8   2   0 1504.94   90.71
  -8  -2   0 1435.31   86.61
  -8  -2   0 1551.73   92.92
  -8  -4   0 1169.16   70.35
  -8  -4   0 1295.77   77.23
  -9  21   0  420.27   33.83
  -9  21   0  400.46   31.05
  -9  19   0  463.48   35.31
  -9  19   0  446.14   33.74
  -9  17   0  403.76   30.66
  -9  15   0  314.03   25.16
  -9  15   0  315.69   26.39
  -9  13   0  149.53   15.36
  -9  13   0  145.07   16.05
   9 -11   0  550.73   42.11
   9 -11   0  547.43   39.30
  -9  11   0  587.33   41.50
  -9  11   0  544.12   38.15
   9  -9   0  761.83   53.23
   9  -9   0  718.89   49.02
  -9   9   0  767.06   51.63
  -9   9   0  670.73   45.14
   9  -7   0   86.28   13.82
   9  -7   0   71.53   10.93
  -9   7   0   93.77   13.54
  -9   7   0   81.77   10.51
   9  -5   0   22.29    8.94
   9  -5   0   17.28    5.92
  -9   5   0   21.52    5.92
  -9   5   0   19.87    7.10
   9  -3   0   23.20    8.83
   9  -3   0   20.56    5.75
  -9   3   0   16.10    5.86
  -9   3   0   18.88    5.45
   9  -1   0    4.05    3.77
  -9   1   0    1.05    3.94
  -9   1   0    3.44    4.13
   9   1   0    4.29    3.50
   9   1   0    2.26    4.40
  -9  -1   0    2.78    3.36
  -9  -1   0    4.84    3.99
   9   3   0   17.34    3.83
   9   3   0   14.31    4.43
  -9  -3   0   20.20    3.99
  -9  -3   0   17.26    4.60
   9   5   0   14.09    3.03
   9   5   0   19.60    3.33
  -9  -5   0    8.12    2.78
  -9  -5   0   17.06    2.67
 -10  18   0  155.37   15.96
 -10  18   0  146.09   16.82
 -10  16   0  206.04   19.79
 -10  16   0  220.21   19.71
 -10  14   0  211.70   19.18
 -10  14   0  173.09   17.53
  10 -12   0  356.14   35.53
  10 -10   0  479.17   39.14
  10 -10   0  414.77   31.62
 -10  10   0  483.85   35.42
 -10  10   0  506.69   36.22
  10  -8   0  959.44   65.70
  10  -8   0  882.38   58.60
 -10   8   0  911.28   59.45
 -10   8   0  848.53   56.09
  10  -6   0  492.38   35.92
  10  -6   0  550.45   40.95
 -10   6   0  469.54   33.74
 -10   6   0  519.90   36.39
  10  -4   0  498.44   35.83
  10  -4   0  579.63   41.97
 -10   4   0  563.11   38.56
 -10   4   0  517.70   35.97
  10  -2   0  553.21   38.37
  10  -2   0  606.05   42.05
 -10   2   0  607.15   40.27
 -10   2   0  581.55   39.22
  10   0   0   95.39   11.28
 -10   0   0   77.39    8.78
 -10   0   0   80.81   10.05
  10   2   0  533.94   35.23
  10   2   0  562.01   37.65
 -10  -2   0  551.83   35.48
 -10  -2   0  553.76   36.94
  10   4   0  404.86   26.17
  10   4   0  512.75   33.33
 -10  -4   0  378.44   25.60
 -10  -4   0  375.96   24.83
 -11  13   0  196.79   19.51
 -11  13   0  191.70   18.28
 -11  11   0  167.09   16.57
 -11  11   0  160.15   16.90
 -11   9   0  211.59   18.88
 -11   9   0  222.36   20.23
  11  -7   0  176.92   22.79
  11  -7   0  236.59   21.25
 -11   7   0  222.49   19.98
 -11   7   0  250.37   21.58
  11  -5   0  129.55   14.89
  11  -5   0  107.04   16.24
 -11   5   0  120.69   13.10
 -11   5   0  121.18   13.49
  11  -3   0  107.26   13.07
  11  -3   0   88.57   13.62
 -11   3   0   95.67   11.23
 -11   3   0   82.62   10.62
  11  -1   0   34.35    7.16
  11  -1   0   29.72    8.45
 -11   1   0   26.20    6.72
 -11   1   0   33.39    6.05
  11   1   0   39.96    9.03
  11   1   0   38.64    6.77
 -11  -1   0   32.45    6.63
 -12   4   0  184.98   19.43
 -12   4   0  241.07   20.12
 -12   2   0  364.13   29.20
 -12   2   0  415.32   29.15
 -11   1  -1  309.91   23.42
 -11   1  -1  403.76   30.63
  11  -1   1  238.84   26.09
 -11   3  -1  244.73   19.79
 -11   3  -1  328.07   27.03
  11  -3   1  372.11   30.33
  11  -3   1  288.16   25.82
  10   2   1    0.83    4.10
  10   2   1    0.80    3.41
 -10   0  -1   -0.50    4.71
 -10   0  -1   -0.58    2.83
  10   0   1    0.19    4.93
 -10   2  -1    0.08    6.47
 -10   2  -1    2.17    3.96
  10  -2   1    0.55    5.28
  10  -2   1    1.51    5.78
 -10   4  -1    5.01    4.54
 -10   4  -1    4.87    6.61
  10  -4   1    5.72    6.39
  10  -4   1    4.82    5.89
 -10   6  -1  113.94   12.11
 -10   6  -1  108.44   14.31
  10  -6   1  129.08   15.39
  10  -6   1  121.65   17.37
 -10   8  -1  134.78   13.65
 -10   8  -1  123.58   15.58
  10  -8   1  140.04   16.05
  10  -8   1  143.04   20.92
 -10  10  -1   99.93   12.63
  10 -10   1   88.24   18.14
 -10  12  -1  269.56   22.05
 -10  12  -1  221.45   22.46
  -9  -5  -1  596.69  233.03
   9   5   1  647.33   39.74
   9   5   1  710.91   44.04
  -9  -3  -1 1047.51   65.12
  -9  -3  -1  911.83   56.20
   9   3   1  873.02   54.72
   9   3   1 1008.98   62.56
   9   1   1  606.05   40.79
   9   1   1  631.37   42.38
  -9   1  -1  585.68   38.75
  -9   1  -1  666.60   44.78
   9  -1   1  590.09   40.18
   9  -1   1  682.84   47.42
  -9   3  -1 1059.07   67.68
  -9   3  -1 1005.96   63.58
   9  -3   1 1116.05   71.48
   9  -3   1  931.92   60.72
  -9   5  -1  918.98   60.36
  -9   5  -1  880.73   56.59
   9  -5   1  932.74   61.49
   9  -5   1  902.19   59.89
  -9   7  -1 1141.92   72.08
  -9   7  -1 1105.59   71.64
   9  -7   1 1163.39   75.08
   9  -7   1 1138.61   74.48
  -9   9  -1  516.60   38.23
  -9   9  -1  563.39   38.75
   9  -9   1  548.25   41.89
   9  -9   1  592.29   42.14
  -9  11  -1   42.88    9.69
  -9  11  -1   43.18   10.98
   9 -11   1   64.82   11.06
  -9  13  -1   87.80   11.31
  -9  13  -1   57.47   11.89
  -9  15  -1   43.21    8.09
  -9  15  -1   18.14    9.47
  -9  17  -1    6.22    8.94
  -9  17  -1   22.62    6.28
   9 -17   1   -6.66  556.51
   9 -17   1   23.56    8.37
  -8  -6  -1  333.30   21.30
  -8  -6  -1  375.41   24.99
   8   6   1  287.34   18.28
  -8  -4  -1    2.81    3.91
  -8  -4  -1    0.99    2.37
   8   4   1    3.30    3.19
   8   4   1    0.00    2.72
  -8  -2  -1  129.99   12.47
   8   2   1  115.51   11.04
   8   2   1  117.38   12.41
  -8   0  -1   -4.84    5.78
  -8   0  -1    0.25    3.66
   8   0   1    2.48    4.38
   8   0   1    5.50    4.62
  -8   2  -1  128.34   12.33
   8  -2   1  125.89   13.62
  -8   4  -1    3.63    4.29
  -8   4  -1    1.02    6.66
   8  -4   1    0.88    5.01
   8  -4   1   -1.57    4.87
  -8   6  -1  389.17   27.94
  -8   6  -1  401.01   30.72
   8  -6   1  377.34   28.73
   8  -6   1  376.24   29.09
  -8   8  -1  370.18   29.37
  -8   8  -1  385.59   27.99
   8  -8   1  371.56   29.53
   8  -8   1  356.69   28.02
  -8  10  -1  248.42   20.31
  -8  10  -1  208.32   20.48
   8 -10   1  191.39   19.95
   8 -10   1  227.03   20.67
   8 -12   1  273.74   23.50
   8 -12   1  216.11   22.82
  -8  14  -1  134.61   14.59
   8 -14   1   62.06   15.91
  -8  18  -1   27.03   11.72
   7   5   1  635.50   39.14
   7   5   1  715.04   43.98
  -7  -3  -1 1675.86   99.96
  -7  -3  -1 1964.30  117.36
   7   3   1 1785.67  106.73
   7   3   1 1805.76  108.14
  -7  -1  -1 1760.90  106.65
  -7  -1  -1 1484.57   89.48
   7   1   1 1729.25  104.72
   7   1   1 1415.49   86.17
  -7   1  -1 1582.01   95.56
  -7   1  -1 1516.23   92.67
   7  -1   1 1507.97   92.20
   7  -1   1 1670.90  101.67
   7  -3   1 1833.01  111.85
  -7   5  -1  830.64   53.06
  -7   5  -1  732.93   48.77
   7  -5   1  795.41   52.05
   7  -5   1  797.61   52.10
  -7   7  -1  641.28   42.55
  -7   7  -1  513.57   36.85
   7  -7   1  605.77   41.48
   7  -7   1  645.96   44.04
   7  -9   1  259.07   21.94
   7  -9   1  272.81   23.37
   7 -11   1  833.94   55.35
   7 -11   1  903.85   60.96
   7 -13   1  692.20   47.70
   7 -13   1  777.24   54.61
  -7  15  -1    5.28    9.58
   7 -15   1   23.72    8.09
   7 -17   1   55.95   14.56
   7 -17   1   62.72   10.95
   7 -19   1   31.21   13.35
   7 -19   1   41.04    9.33
  -7  21  -1   14.12    6.22
  -7  21  -1    5.12    8.01
   7 -21   1    5.64    6.22
   7 -21   1   -4.18   10.27
  -7  23  -1    4.87    5.34
  -7  23  -1   -4.51    7.90
   7 -23   1    5.23    6.25
   7 -23   1   -9.83   10.35
   6   6   1  268.62   17.45
   6   6   1  212.92   14.04
  -6  -4  -1   90.55    8.97
  -6  -4  -1   94.16    7.90
   6   4   1  103.21    9.03
   6   4   1   94.57    8.28
  -6  -2  -1  366.33   25.32
  -6  -2  -1  371.56   24.55
   6   2   1  341.28   23.23
   6   2   1  390.00   26.06
  -6   0  -1    2.50    5.09
  -6   0  -1    0.03    3.08
   6   0   1    0.33    3.96
   6   0   1   -1.49    3.50
  -6   2  -1  369.63   26.61
  -6   2  -1  433.76   29.04
   6  -2   1  418.07   28.71
   6  -2   1  407.34   28.21
   6  -4   1   92.01   11.26
  -6   6  -1  314.31   23.06
  -6   6  -1  241.65   20.78
   6  -6   1  287.06   22.16
   6  -6   1  291.47   22.68
  -6   8  -1  519.90   35.45
  -6   8  -1  412.84   31.10
   6  -8   1  496.78   35.23
   6  -8   1  483.85   34.02
  -6  10  -1  379.54   29.59
  -6  10  -1  473.39   33.27
   6 -10   1  503.12   36.47
   6 -10   1  423.02   32.09
   6 -12   1  403.48   31.46
   6 -12   1  343.21   26.86
   6 -14   1  666.05   47.53
   6 -14   1  562.84   40.02
  -6  18  -1  477.79   34.16
   6 -18   1  583.48   44.92
   6 -20   1  223.65   25.02
   6 -20   1  169.54   18.69
   6 -22   1  491.56   36.69
   6 -22   1  466.51   41.39
  -6  26  -1  -59.50  317.89
   6 -26   1   72.66   17.09
   5  25   1    0.69    4.46
   5  25   1    0.85    2.34
   5  23   1   22.29    5.75
   5  23   1   29.64    4.27
  -5 -21  -1   37.57    5.92
  -5 -21  -1   34.13    5.75
   5  21   1   25.43    4.93
   5  21   1   35.89    4.43
   5   7   1  910.73   54.19
   5   7   1 1103.11   65.56
   5   5   1 1154.03   68.86
   5   5   1  980.08   58.65
  -5  -3  -1 2482.55  146.09
  -5  -3  -1 2656.77  156.77
   5   3   1 2801.81  165.03
   5   3   1 2742.36  161.50
  -5  -1  -1 1024.12   62.12
  -5  -1  -1 1027.70   62.97
   5   1   1 1029.07   62.86
   5   1   1 1050.27   63.96
  -5   1  -1 1029.62   62.83
  -5   1  -1 1127.88   69.38
   5  -1   1 1045.04   64.35
   5  -1   1 1041.73   64.02
  -5   3  -1 2736.03  162.19
  -5   3  -1 2898.14  172.51
   5  -3   1 2740.44  163.10
   5  -3   1 2884.38  171.25
  -5   5  -1 1117.42   70.07
  -5   5  -1 1260.54   77.26
   5  -5   1 1280.36   79.90
   5  -5   1 1293.84   79.93
  -5   7  -1 1182.65   73.43
  -5   7  -1 1085.22   69.22
   5  -7   1 1143.57   71.81
   5  -7   1 1036.23   65.53
  -5   9  -1  990.82   62.59
  -5   9  -1  918.71   59.89
   5  -9   1 1094.30   69.52
   5  -9   1  994.67   63.22
   5 -11   1  303.85   24.58
   5 -11   1  267.99   21.72
   5 -13   1  722.75   49.32
   5 -13   1  661.65   44.89
   5 -15   1  253.29   23.01
   5 -15   1  208.13   19.27
   5 -17   1  281.28   23.92
   5 -17   1  348.16   29.56
  -5  19  -1  126.25   20.17
   5 -19   1  391.10   31.35
   5 -21   1   43.38   12.44
   5 -21   1   40.46    9.36
   5 -23   1   40.16   13.32
   5 -23   1   43.54    9.41
  -5  25  -1   -1.54    7.35
  -5  25  -1    0.69    4.57
   5 -25   1   -0.74    9.50
   5 -25   1   -0.83    5.37
  -5  27  -1   20.39    7.02
  -5  27  -1   -6.44   17.75
   5 -27   1   22.02    7.79
   5 -27   1  -11.94   11.53
   4  26   1  117.55   11.83
  -4 -24  -1  543.85   38.06
  -4 -24  -1  421.10   31.16
  -4 -22  -1  898.07   57.14
  -4 -22  -1  768.16   51.96
  -4 -18  -1  755.22   47.28
  -4 -18  -1  652.84   44.34
  -4 -16  -1  607.43   37.90
  -4 -16  -1  576.05   36.19
   4  16   1  620.64   38.31
   4  16   1  651.74   40.73
  -4 -14  -1 1154.58   68.97
  -4 -14  -1 1085.77   65.06
   4  14   1 1173.29   70.16
   4  14   1 1253.38   74.53
  -4 -12  -1 1100.91   65.56
  -4 -12  -1 1164.21   69.27
   4  12   1 1206.87   71.53
   4  12   1 1126.23   66.88
   4  10   1  243.08   15.33
   4  10   1  289.26   17.97
   4   8   1  936.60   55.62
   4   8   1  922.84   54.77
  -4  -6  -1  108.82    8.56
   4   6   1  142.54    9.96
   4   6   1  150.19   10.38
  -4  -4  -1    4.35    3.52
  -4  -4  -1    9.50    2.50
   4   4   1    7.21    3.08
   4   4   1    8.78    2.64
  -4  -2  -1   17.20    4.29
  -4  -2  -1   15.47    4.51
   4   2   1   12.30    3.96
   4   2   1   15.08    4.90
  -4   0  -1   -1.27    3.83
  -4   0  -1    1.43    3.28
   4   0   1   -1.62    3.47
   4   0   1    1.57    3.74
  -4   2  -1   18.33    4.54
  -4   2  -1   16.95    5.17
   4  -2   1   13.95    4.65
   4  -2   1   13.21    4.87
  -4   4  -1    8.39    4.84
  -4   4  -1   10.46    4.40
   4  -4   1   10.24    4.65
   4  -4   1    7.54    4.60
  -4   6  -1  172.95   15.05
  -4   6  -1  166.79   13.90
   4  -6   1  177.22   15.28
   4  -6   1  170.48   14.42
  -4  10  -1  272.70   22.38
  -4  10  -1  340.46   24.85
   4 -10   1  367.15   27.05
   4 -10   1  346.24   26.26
  -4  12  -1 1498.34   92.23
  -4  12  -1 1290.54   81.55
   4 -12   1 1479.62   91.65
   4 -12   1 1587.51   98.48
  -4  14  -1 1506.32   92.94
  -4  14  -1 1299.90   82.51
   4 -14   1 1502.46   93.30
   4 -14   1 1648.89  102.55
  -4  16  -1  754.67   49.60
  -4  16  -1  607.98   42.99
   4 -16   1  885.68   59.15
   4 -16   1  775.31   51.77
   4 -18   1 1059.62   70.13
   4 -18   1  905.22   59.70
   4 -20   1  372.66   29.26
   4 -20   1  469.26   37.43
   4 -22   1 1155.68   77.56
   4 -22   1  949.81   62.81
   4 -24   1  600.82   47.09
   4 -24   1  527.89   39.16
  -4  26  -1  175.76   16.73
  -4  26  -1  -25.51  203.61
   4 -26   1  151.65   16.65
   4 -26   1   98.59   19.27
  -4  28  -1  -56.86  341.83
  -4  28  -1  352.84   27.94
  -3 -29  -1   13.98   10.10
  -3 -29  -1   13.46    5.75
   3  29   1   16.02    6.77
   3  29   1   14.42    4.87
  -3 -27  -1   38.53    7.84
  -3 -27  -1   60.49   12.03
   3  27   1   42.99    6.99
   3  27   1   40.13    8.61
  -3 -25  -1   30.55    8.31
  -3 -25  -1   26.20    6.39
   3  25   1   27.61    7.29
   3  25   1   27.08    5.67
  -3 -21  -1   -0.36    3.22
  -3 -21  -1    3.91    5.64
   3  21   1    0.55    3.94
   3  21   1   -1.71    4.07
  -3 -19  -1   84.47    9.83
  -3 -19  -1   67.18    8.20
   3  19   1   79.71    8.92
   3  19   1   68.78    8.75
  -3 -17  -1  337.70   23.70
  -3 -17  -1  296.69   21.14
  -3 -15  -1   64.43    7.32
  -3 -15  -1   67.24    8.12
  -3 -13  -1  679.81   42.25
  -3 -13  -1  676.23   41.81
   3  13   1  766.51   47.39
   3  13   1  766.23   46.82
  -3 -11  -1 1057.42   63.58
   3  11   1 1036.23   62.01
   3  11   1 1106.41   66.08
  -3  -9  -1 2431.36  142.90
  -3  -9  -1 2040.53  120.11
   3   9   1 2102.46  123.63
   3   9   1 1871.82  110.06
  -3  -7  -1 2719.79  159.49
  -3  -7  -1 2356.22  138.22
   3   7   1 2205.12  129.47
   3   7   1 2525.48  147.93
  -3  -5  -1 1634.30   96.33
  -3  -5  -1 1524.76   90.22
   3   5   1 1559.44   91.98
   3   5   1 1634.02   96.25
  -3  -3  -1 2895.39  169.95
  -3  -3  -1 3016.49  176.64
   3   3   1 3035.75  177.77
   3   3   1 2994.47  175.43
  -3  -1  -1  696.05   42.52
  -3  -1  -1  696.05   42.99
   3   1   1  701.28   42.96
   3   1   1  689.44   42.44
  -3   1  -1  737.61   45.33
  -3   1  -1  756.87   46.98
   3  -1   1  760.18   46.87
   3  -1   1  718.62   44.61
  -3   3  -1 3121.08  183.88
  -3   3  -1 3071.53  181.37
   3  -3   1 3112.82  183.71
   3  -3   1 3407.31  200.92
  -3   5  -1 1687.69  101.72
  -3   5  -1 1773.01  106.24
   3  -5   1 1753.20  105.27
   3  -5   1 1694.57  102.08
  -3   7  -1 2950.43  175.29
  -3   7  -1 3145.85  186.41
   3  -7   1 2986.21  177.16
   3  -7   1 2964.20  176.17
  -3   9  -1 2475.12  148.32
   3  -9   1 2505.39  149.81
  -3  11  -1 1214.85   75.85
  -3  11  -1 1302.37   80.37
   3 -11   1 1279.26   79.51
   3 -11   1 1272.65   78.88
  -3  13  -1  824.03   54.30
  -3  13  -1  906.87   57.88
   3 -13   1  953.94   61.57
   3 -13   1  941.28   60.49
   3 -15   1  104.15   12.99
   3 -15   1   88.79   11.42
   3 -17   1  418.90   31.05
   3 -17   1  434.03   32.72
   3 -19   1  110.26   14.78
   3 -19   1   91.95   12.33
  -3  21  -1    3.88    6.94
  -3  21  -1   -1.18    4.62
   3 -21   1   -0.85    7.46
   3 -21   1    0.00    5.39
  -3  23  -1  135.44   14.26
   3 -23   1  131.56   18.11
   3 -25   1   23.75   11.15
   3 -25   1   31.38    8.45
   3 -27   1   33.83   13.40
   3 -27   1   51.61    9.72
  -3  29  -1   -4.29    7.76
  -3  29  -1   18.33    6.44
   3 -29   1   13.29    6.74
   3 -29   1   -1.24   11.67
  -2 -30  -1  181.48   19.05
  -2 -30  -1  149.09   21.00
   2  30   1  225.71   21.99
   2  30   1  216.58   18.52
  -2 -28  -1  269.56   26.04
  -2 -28  -1  282.11   23.81
   2  28   1  278.81   21.80
   2  28   1  292.02   24.69
  -2 -26  -1  485.78   36.74
  -2 -26  -1  481.92   34.76
   2  26   1  473.94   32.78
   2  26   1  510.00   37.35
   2  24   1 1105.59   69.30
   2  24   1 1203.84   76.98
   2  22   1 1129.53   71.86
   2  22   1 1095.40   68.39
  -2 -20  -1  871.09   57.14
  -2 -20  -1  754.95   48.91
   2  20   1  832.01   53.64
  -2 -18  -1  585.41   38.48
  -2 -18  -1  741.19   47.97
   2  18   1  671.28   43.54
   2  18   1  744.21   47.31
  -2 -16  -1  664.12   42.52
  -2 -16  -1  697.43   45.30
   2  16   1  689.72   43.71
   2  16   1  765.13   47.94
  -2 -14  -1  587.61   38.53
  -2 -14  -1  473.12   31.02
   2  14   1  503.39   32.45
   2  14   1  571.37   36.33
  -2 -12  -1  684.77   42.94
  -2 -12  -1  568.62   36.08
   2  12   1  642.38   39.96
   2  12   1  532.84   33.80
  -2 -10  -1 1212.65   72.71
  -2 -10  -1 1414.94   84.47
  -2  -8  -1  240.16   15.99
  -2  -8  -1  252.05   16.79
   2   8   1  247.15   16.29
   2   8   1  249.58   16.57
  -2  -6  -1   10.38    3.30
  -2  -6  -1    9.11    2.81
   2   6   1   11.70    2.59
   2   6   1   13.51    3.17
  -2  -4  -1    4.73    3.41
  -2  -4  -1    3.96    2.86
   2   4   1    4.24    2.37
   2   4   1    5.26    2.64
  -2  -2  -1  497.89   31.16
  -2  -2  -1  528.99   32.34
   2   2   1  537.79   33.08
   2   2   1  542.47   33.22
  -2   0  -1    1.10    3.25
  -2   0  -1    1.18    4.65
   2   0   1    0.00    3.66
   2   0   1   -0.47    3.33
  -2   2  -1  538.07   34.35
  -2   2  -1  540.00   33.77
   2  -2   1  546.05   34.57
   2  -2   1  562.29   35.23
  -2   4  -1    6.03    3.96
  -2   4  -1    8.50    5.75
   2  -4   1    8.67    4.57
   2  -4   1    5.75    4.35
  -2   6  -1   14.26    5.86
  -2   6  -1   15.30    4.84
   2  -6   1   11.89    5.20
   2  -6   1   16.24    5.26
  -2   8  -1  300.55   21.47
  -2   8  -1  290.64   21.33
   2  -8   1  310.73   22.24
   2  -8   1  287.89   21.30
  -2  10  -1 1367.33   83.53
  -2  10  -1 1353.02   83.04
   2 -10   1 1376.96   84.19
   2 -10   1 1357.42   83.39
  -2  12  -1  714.49   46.24
   2 -12   1  711.74   46.49
  -2  14  -1  657.24   43.32
  -2  14  -1  643.48   43.43
   2 -14   1  663.85   43.95
   2 -14   1  666.32   44.42
  -2  16  -1  902.19   57.77
  -2  16  -1  757.15   50.64
   2 -16   1  968.52   62.83
   2 -16   1  882.38   56.92
  -2  18  -1  816.32   53.12
  -2  18  -1  688.62   47.12
   2 -18   1  911.55   59.94
   2 -18   1  778.89   51.25
   2 -20   1  965.77   62.61
   2 -20   1 1068.98   69.83
  -2  22  -1  985.86   65.61
  -2  22  -1 1233.84   77.64
   2 -22   1 1509.90   96.36
   2 -22   1 1250.08   79.32
   2 -26   1  659.72   50.61
   2 -26   1  563.11   40.93
  -2  28  -1  347.89   27.22
  -2  28  -1  -52.07  299.45
  -2  30  -1  245.78   20.81
  -2  30  -1  -45.05  268.73
   2 -30   1  -85.57  177.66
   2 -30   1  249.88   23.20
   1  31   1    2.78    4.87
  -1 -29  -1    3.00    5.37
  -1 -29  -1    2.67    8.45
   1  29   1    4.93    5.61
   1  29   1    4.73    4.76
  -1 -27  -1    0.33    4.84
  -1 -27  -1    2.61    7.71
   1  27   1    0.77    5.39
   1  27   1    0.74    4.65
  -1 -25  -1   36.52    7.90
  -1 -25  -1   54.99   10.87
   1  25   1   43.18    9.36
   1  25   1   40.73    7.62
  -1 -23  -1   17.37    7.71
  -1 -23  -1   14.42    5.48
   1  23   1   16.02    6.55
   1  23   1   15.66    5.70
  -1 -21  -1   13.68    5.48
  -1 -21  -1   15.72    6.61
   1  21   1   11.89    5.67
   1  21   1   17.72    5.83
  -1 -17  -1  284.31   21.69
  -1 -17  -1  216.88   19.05
   1  17   1  255.66   19.40
   1  17   1  281.56   20.75
  -1 -15  -1   15.33    6.30
  -1 -15  -1   22.49    5.39
   1  15   1   21.44    4.90
   1  15   1   21.69    5.15
  -1 -13  -1 1165.04   71.28
  -1 -13  -1 1446.59   87.52
   1  13   1 1316.96   79.60
   1  13   1 1296.04   78.44
   1  11   1 2679.34  158.06
   1  11   1 2633.92  155.45
  -1  -9  -1 2237.87  132.30
   1   9   1 2361.45  139.21
   1   9   1 2499.89  147.38
  -1  -7  -1 3214.65  188.28
  -1  -7  -1 3456.85  202.43
   1   7   1 3335.75  195.41
   1   7   1 3355.02  196.32
  -1  -5  -1 1382.47   81.77
  -1  -5  -1 1585.86   93.71
   1   5   1 1480.45   87.63
   1   5   1 1615.03   95.23
  -1  -3  -1 9751.30  566.97
  -1  -3  -1 9594.42  557.61
   1   3   1 9558.64  555.68
   1   3   1 8796.26  511.37
  -1  -1  -1   28.71    3.80
  -1  -1  -1   26.61    4.90
   1   1   1   25.10    4.13
   1   1   1   29.78    4.16
  -1   1  -1   33.08    4.71
  -1   1  -1   28.73    5.48
   1  -1   1   31.73    4.65
   1  -1   1   30.16    5.12
  -1   3  -1 9242.13  538.07
  -1   3  -1 9872.40  574.40
   1  -3   1 9999.00  582.11
   1  -3   1 9817.35  571.10
  -1   5  -1 1622.74   97.13
  -1   5  -1 1627.42   97.02
   1  -5   1 1742.19  103.84
   1  -5   1 1553.66   93.11
  -1   7  -1 3666.02  215.64
  -1   7  -1 3517.40  207.38
   1  -7   1 3344.01  197.20
   1  -7   1 3789.88  222.85
  -1   9  -1 2766.03  164.26
  -1   9  -1 2865.11  169.87
   1  -9   1 2710.44  161.09
   1  -9   1 2845.85  168.63
  -1  11  -1 2969.70  176.50
  -1  11  -1 3027.50  179.61
   1 -11   1 2969.70  176.64
   1 -11   1 3030.25  179.75
  -1  15  -1   25.29    6.05
  -1  15  -1   21.00    7.07
   1 -15   1   21.36    6.39
   1 -15   1   26.20    6.94
  -1  17  -1  252.74   21.55
  -1  17  -1  329.45   24.58
   1 -17   1  311.83   23.81
   1 -17   1  341.56   26.50
  -1  19  -1    5.48    6.39
  -1  19  -1    7.84    4.95
   1 -19   1   10.43    6.72
   1 -19   1    8.28    5.67
  -1  21  -1    7.93    7.05
  -1  21  -1   16.51    5.89
   1 -21   1   16.60    6.55
   1 -21   1   19.27    7.95
  -1  23  -1   14.50    6.00
  -1  23  -1    6.69    8.12
   1 -23   1   11.37    6.28
   1 -23   1   19.87    9.17
  -1  25  -1    7.54    9.17
   1 -25   1   38.34    8.78
   1 -25   1   24.00   11.39
  -1  27  -1    0.41    8.09
  -1  27  -1    2.48    5.12
   1 -27   1   -1.68    9.25
   1 -27   1    0.69    5.12
  -1  29  -1    4.76    5.09
  -1  29  -1   -2.12    7.93
   1 -29   1    5.39    6.08
  -1  31  -1    2.09    4.65
  -1  31  -1    0.63    8.97
   1 -31   1    5.12    6.55
   1 -31   1   -2.53    8.28
   0  32   1  171.63   19.10
   0  32   1  164.31   16.54
   0  28   1  420.27   32.56
   0  28   1  434.86   31.51
   0 -26  -1  582.38   43.38
   0 -26  -1  471.46   34.87
   0  26   1  508.34   37.32
   0  26   1  448.62   32.09
   0 -24  -1 1100.36   70.57
   0 -24  -1 1379.16   88.46
   0  24   1 1104.49   69.77
   0  24   1 1204.39   77.15
   0 -22  -1  295.32   23.67
   0 -22  -1  315.14   25.32
   0  22   1  284.03   22.32
   0  22   1  300.27   24.11
   0 -20  -1  843.57   55.32
   0 -20  -1  836.69   54.77
   0  20   1  834.76   54.33
   0  20   1  830.08   53.42
   0 -18  -1 2069.71  125.89
   0  18   1 2141.27  128.86
   0 -16  -1 1782.10  108.30
   0 -16  -1 1705.03  103.95
   0  16   1 1607.88   97.68
   0  16   1 1569.07   95.34
   0 -14  -1 1765.58  106.90
   0 -14  -1 1872.37  112.84
   0  14   1 1752.92  105.58
   0  14   1 1667.88  100.57
   0 -12  -1  910.18   56.81
   0 -12  -1  825.13   51.83
   0  12   1  799.26   49.84
   0  12   1  773.66   48.33
   0 -10  -1   44.01    7.82
   0 -10  -1   38.01    6.22
   0  10   1   36.39    5.67
   0  10   1   36.36    5.70
   0  -8  -1    4.51    4.57
   0  -8  -1    1.84    3.83
   0   8   1    4.21    3.72
   0   8   1    4.79    3.91
   0  -6  -1  117.00    9.88
   0  -6  -1  112.13    9.03
   0   6   1  105.33    8.78
   0   6   1  124.10    9.88
   0   4   1  180.38   12.88
   0   4   1  183.63   12.77
   0  -2  -1  217.37   14.42
   0  -2  -1  195.55   13.18
   0   2   1  187.13   12.47
   0   2   1  203.61   13.71
   0   0  -1    0.39    2.81
   0   0  -1   -0.36    2.17
   0   0   1   -0.61    2.37
   0   0   1   -0.61    2.37
   0   2  -1  229.57   15.39
   0   2  -1  210.85   14.81
   0  -2   1  228.63   15.33
   0  -2   1  226.73   15.63
   0   4  -1  172.51   13.07
   0   4  -1  185.34   13.27
   0  -4   1  185.64   13.35
   0  -4   1  188.12   13.90
   0   6  -1  127.98   11.28
   0   6  -1  127.54   10.49
   0  -6   1  136.73   11.37
   0  -6   1  123.30   10.73
   0   8  -1    5.70    5.31
   0   8  -1    4.49    4.10
   0  -8   1    4.90    4.87
   0  -8   1    1.84    4.60
   0  10  -1   41.26    6.88
   0  10  -1   44.59    6.66
   0 -10   1   42.00    6.74
   0 -10   1   36.91    6.77
   0  12  -1  837.52   52.82
   0  12  -1  880.73   55.29
   0 -12   1  846.05   53.50
   0 -12   1  849.63   53.28
   0  14  -1 1716.04  104.06
   0 -14   1 1763.66  106.84
   0  16  -1 1782.37  108.16
   0  16  -1 1827.23  111.27
   0 -16   1 1796.41  109.62
   0 -16   1 1670.35  101.61
   0  18  -1 2367.50  142.46
   0  18  -1 2205.39  133.87
   0 -18   1 2270.07  136.79
   0 -18   1 2463.83  148.95
   0 -20   1  931.92   60.99
   0 -20   1  797.06   52.10
   0 -22   1  338.53   27.83
   0 -22   1  301.37   23.92
   0 -24   1 1283.93   84.08
   0 -24   1 1161.46   73.98
   0  28  -1  436.23   31.76
   0  28  -1  -47.48  211.90
   0  30  -1  550.73   38.04
   0  30  -1  -71.01 1257.24
   0 -30   1  557.89   40.73
   0 -30   1   36.74  526.51
   0  32  -1  147.14   14.61
   0  32  -1  -20.42  693.30
  -1  31   1  146.42   17.86
  -1  31   1  160.02   16.07
   1 -29  -1   29.17   11.92
   1 -29  -1   20.39    6.99
  -1  29   1   24.69    7.13
   1 -27  -1    8.26    9.03
   1 -27  -1    5.37    5.17
  -1  27   1    5.67    5.61
  -1  27   1    7.79    5.78
   1 -25  -1    6.19    5.26
   1 -25  -1    5.81    8.28
  -1  25   1    7.02    5.75
  -1  25   1    7.32    6.00
   1 -23  -1  138.05   16.16
   1 -23  -1  122.23   13.93
  -1  23   1  124.82   14.28
  -1  23   1  122.94   13.40
   1 -21  -1    7.98    7.21
   1 -21  -1   16.05    6.00
  -1  21   1    8.67    5.67
   1 -19  -1    5.97    7.79
   1 -19  -1   17.17    5.83
  -1  19   1   17.23    5.97
  -1  19   1   13.57    5.45
   1 -17  -1  400.73   29.06
   1 -17  -1  355.87   27.52
  -1  17   1  371.56   26.64
  -1  17   1  382.84   27.36
   1 -15  -1  595.04   39.74
  -1  15   1  582.66   38.50
   1 -13  -1 2179.80  130.82
   1 -13  -1 1989.89  119.94
  -1  13   1 1976.13  118.60
  -1  13   1 1905.40  114.38
   1 -11  -1 2544.75  151.43
   1 -11  -1 2249.43  134.42
  -1  11   1 2127.78  126.99
  -1  11   1 2106.86  125.53
   1  -9  -1 1665.12   99.96
   1  -9  -1 1436.13   86.81
  -1   9   1 1431.18   86.28
  -1   9   1 1343.38   80.86
   1  -7  -1 1307.60   78.55
   1  -7  -1 1313.11   79.13
  -1   7   1 1225.04   73.54
  -1   7   1 1286.14   77.42
   1  -5  -1  935.50   56.70
   1  -5  -1 1013.39   60.94
  -1   5   1 1037.06   62.53
  -1   5   1  964.95   58.10
   1  -3  -1 2947.68  172.65
   1  -3  -1 3019.24  176.94
  -1   3   1 2790.80  163.62
  -1   3   1 3121.08  182.67
   1  -1  -1 2845.85  166.59
   1  -1  -1 2933.92  171.52
  -1   1   1 2964.20  173.20
  -1   1   1 2878.88  168.47
   1   1  -1 2796.31  163.79
   1   1  -1 2325.39  136.24
  -1  -1   1 2557.13  149.83
  -1  -1   1 2460.53  144.05
   1   3  -1 2595.12  152.04
   1   3  -1 3134.84  183.58
  -1  -3   1 2743.46  160.90
  -1  -3   1 3035.75  177.49
   1   5  -1 1061.00   63.55
   1   5  -1  989.72   59.78
  -1  -5   1 1079.72   64.98
  -1  -5   1 1045.86   62.67
   1   7  -1 1326.59   79.32
   1   7  -1 1279.26   76.93
  -1  -7   1 1261.92   75.96
  -1  -7   1 1373.11   82.16
   1   9  -1 1364.58   82.27
   1   9  -1 1423.20   85.40
  -1  -9   1 1341.73   81.03
  -1  -9   1 1465.58   87.96
   1  11  -1 2183.93  129.96
   1  11  -1 2179.52  129.85
  -1 -11   1 2248.33  133.73
  -1 -11   1 2106.59  125.86
   1  13  -1 1990.72  119.23
   1  13  -1 1954.11  117.16
  -1 -13   1 1873.75  112.84
  -1 -13   1 1969.53  117.93
   1  15  -1  566.42   37.49
   1  15  -1  638.80   42.74
  -1 -15   1  534.49   36.03
  -1 -15   1  548.53   36.22
   1  17  -1  375.68   27.94
   1  17  -1  411.19   28.76
  -1 -17   1  391.37   27.72
  -1 -17   1  397.98   28.87
   1  19  -1   15.85    5.56
   1  19  -1    7.05    6.58
  -1 -19   1   15.33    5.67
  -1 -19   1   14.09    6.36
   1  21  -1   14.81    5.48
   1  21  -1    4.76    6.80
  -1 -21   1   10.24    6.17
  -1 -21   1   13.16    5.86
  -1 -23   1  114.91   13.10
  -1 -23   1  102.16   13.73
   1  25  -1    1.65    7.90
   1  25  -1    8.26    4.98
  -1 -25   1    4.38    5.59
  -1 -25   1    6.08    7.07
   1  27  -1   -0.14    8.17
   1  27  -1    4.40    4.95
  -1 -27   1    6.94    5.78
  -1 -27   1    7.29    7.98
   1  29  -1   19.07    5.89
  -1 -29   1   10.16   10.76
  -1 -29   1   23.17    7.60
   1  31  -1  129.93   13.57
  -2  32   1  237.44   21.00
  -2  32   1  293.12   25.57
   2 -30  -1  124.13   22.29
   2 -30  -1  158.48   17.34
  -2  30   1  183.47   18.80
  -2  30   1  205.18   19.43
   2 -28  -1  341.28   27.66
   2 -28  -1  436.51   38.39
  -2  28   1  353.94   28.43
  -2  28   1  369.91   28.57
   2 -26  -1  252.99   22.38
   2 -26  -1  252.80   25.84
  -2  26   1  270.88   23.17
   2 -24  -1  498.16   39.11
   2 -24  -1  434.86   32.45
  -2  24   1  467.61   34.90
   2 -22  -1 1048.89   68.70
   2 -22  -1 1005.13   65.26
  -2  22   1  987.24   63.27
  -2  22   1 1079.72   69.55
   2 -20  -1 1027.42   66.72
   2 -20  -1 1028.80   66.38
  -2  20   1  988.34   63.14
  -2  20   1 1079.44   69.00
   2 -18  -1  886.78   57.63
   2 -18  -1  786.60   52.82
  -2  18   1  912.93   58.73
  -2  18   1  830.08   53.59
   2 -16  -1  792.65   51.77
   2 -16  -1  806.97   53.06
  -2  16   1  756.32   48.94
  -2  16   1  816.05   52.60
   2 -12  -1 1638.43   99.69
   2 -12  -1 1804.39  109.35
  -2  12   1 1614.21   97.71
  -2  12   1 1595.22   96.74
   2 -10  -1 1322.47   80.92
   2 -10  -1 1495.86   90.96
  -2  10   1 1232.19   75.03
  -2  10   1 1250.36   76.40
   2  -8  -1 1286.69   78.30
   2  -8  -1 1523.66   91.98
  -2   8   1 1316.41   79.84
  -2   8   1 1201.09   72.77
   2  -6  -1  111.08   10.93
   2  -6  -1  110.39   10.27
  -2   6   1   98.86    9.41
  -2   6   1   86.50    8.42
   2  -4  -1  700.18   43.24
   2  -4  -1  746.14   45.69
  -2   4   1  767.33   47.15
  -2   4   1  716.42   43.90
   2  -2  -1 2280.81  134.15
   2  -2  -1 2416.22  142.24
  -2   2   1 2234.29  131.61
  -2   2   1 2387.32  140.20
   2   0  -1    0.17    3.33
   2   0  -1    0.74    3.14
  -2   0   1   -1.10    3.66
  -2   0   1    1.16    3.17
   2   2  -1 2310.53  135.47
   2   2  -1 2025.95  119.06
  -2  -2   1 2141.82  125.78
  -2  -2   1 2007.23  117.80
   2   4  -1  635.50   38.50
  -2  -4   1  708.71   42.99
  -2  -4   1  722.75   43.60
   2   6  -1   91.38    8.26
   2   6  -1   92.04    7.90
  -2  -6   1   92.04    8.06
  -2  -6   1  103.49    9.05
   2   8  -1 1223.11   73.49
   2   8  -1 1225.86   73.43
  -2  -8   1 1293.29   77.67
  -2  -8   1 1274.85   76.32
   2  10  -1 1153.75   69.80
   2  10  -1 1275.40   76.71
  -2 -10   1 1269.90   76.49
  -2 -10   1 1217.60   73.76
   2  12  -1 1582.01   94.95
   2  12  -1 1549.25   93.11
  -2 -12   1 1620.26   97.13
  -2 -12   1 1573.20   94.90
   2  14  -1 2546.40  151.35
   2  14  -1 2524.38  149.97
  -2 -14   1 2474.57  147.08
  -2 -14   1 2475.67  147.66
   2  16  -1  802.01   50.72
   2  16  -1  866.41   55.07
  -2 -16   1  800.91   50.72
  -2 -16   1  773.39   49.62
   2  18  -1  843.30   53.61
  -2 -18   1  838.89   54.49
  -2 -20   1  929.72   59.97
  -2 -20   1  919.81   58.51
  -2 -22   1  909.90   58.40
  -2 -22   1  966.87   63.03
  -2 -24   1  396.88   31.49
  -2 -24   1  386.14   28.71
   2  26  -1  214.92   18.19
   2  26  -1  -32.59  467.06
  -2 -26   1  230.42   20.26
  -2 -26   1  183.69   20.81
   2  28  -1  -38.09 1021.92
   2  28  -1  285.14   22.29
  -2 -28   1  251.75   27.44
  -2 -28   1  320.64   26.28
   2  30  -1  141.44   14.04
  -2 -30   1   14.70   21.85
   2  32  -1  192.14   17.34
   2  32  -1  -24.91  229.95
  -2 -32   1  190.24   21.88
  -2 -32   1   65.34   73.21
  -3  31   1   91.21   12.44
  -3  31   1  108.33   14.20
   3 -29  -1   57.25   10.16
   3 -29  -1   27.91   13.87
  -3  29   1   63.72   10.57
  -3  29   1   59.83    9.99
   3 -27  -1   50.86   13.73
   3 -27  -1   52.40    9.50
  -3  27   1   51.44    9.63
   3 -25  -1   20.37    7.40
  -3  25   1   26.17    8.04
   3 -23  -1   41.61   11.17
   3 -23  -1   41.28    8.37
  -3  23   1   49.71    8.67
  -3  23   1   53.28    9.83
   3 -21  -1  370.46   29.67
   3 -21  -1  371.56   28.54
  -3  21   1  348.99   26.42
  -3  21   1  374.86   28.65
   3 -19  -1  618.71   42.61
   3 -19  -1  642.10   44.89
  -3  19   1  632.75   43.21
  -3  19   1  571.37   39.11
   3 -17  -1  234.71   19.90
   3 -17  -1  181.79   18.55
  -3  17   1  204.82   17.42
  -3  17   1  229.87   19.43
   3 -15  -1  585.96   39.83
   3 -15  -1  593.94   40.87
  -3  15   1  582.38   39.36
  -3  15   1  529.54   35.94
   3 -13  -1  451.92   32.15
  -3  13   1  442.01   30.72
   3 -11  -1  163.51   15.33
   3 -11  -1  151.76   13.87
  -3  11   1  136.98   12.83
  -3  11   1  154.15   13.62
   3  -9  -1 1790.08  108.14
   3  -9  -1 2129.98  127.90
  -3   9   1 1667.60  100.40
  -3   9   1 1726.77  104.20
   3  -7  -1 3374.28  199.40
   3  -7  -1 3988.04  234.91
  -3   7   1 3355.02  198.11
  -3   7   1 3055.02  180.36
   3  -5  -1 3811.90  224.17
   3  -5  -1 4221.98  247.87
  -3   5   1 3833.91  225.38
  -3   5   1 3316.49  194.97
   3  -3  -1 1438.06   86.12
   3  -3  -1 1507.69   90.05
  -3   3   1 1445.49   86.23
  -3   3   1 1526.41   91.24
   3  -1  -1 1878.42  111.08
   3  -1  -1 1795.58  106.29
  -3   1   1 1810.72  106.98
  -3   1   1 1870.44  110.70
   3   1  -1 1785.95  105.38
   3   1  -1 1832.46  108.11
  -3  -1   1 1811.82  106.93
  -3  -1   1 1912.28  112.54
   3   3  -1 1512.65   89.28
   3   3  -1 1294.94   76.73
  -3  -3   1 1245.40   73.73
  -3  -3   1 1392.92   82.46
   3   5  -1 3363.28  196.54
   3   5  -1 3542.17  207.19
  -3  -5   1 3597.22  210.03
  -3  -5   1 3291.72  192.63
   3   7  -1 2895.39  169.71
   3   7  -1 2950.43  173.04
  -3  -7   1 3134.84  183.47
  -3  -7   1 3088.05  181.07
   3   9  -1 1637.33   97.13
   3   9  -1 1669.25   99.16
  -3  -9   1 1866.87  110.92
  -3  -9   1 1725.12  102.19
   3  11  -1  131.56   10.79
   3  11  -1  140.70   11.48
  -3 -11   1  143.97   12.05
  -3 -11   1  154.37   12.05
  -3 -13   1  448.90   29.97
  -3 -13   1  449.45   29.28
   3  15  -1  546.05   35.70
   3  15  -1  521.28   33.96
  -3 -15   1  528.71   34.98
  -3 -15   1  530.64   34.57
   3  17  -1  163.98   15.03
   3  17  -1  197.75   15.88
  -3 -17   1  196.84   15.96
  -3 -21   1  332.20   24.58
  -3 -21   1  339.63   26.15
  -3 -23   1   43.38    9.36
  -3 -23   1   35.37    7.24
   3  25  -1   -2.67    8.42
   3  25  -1   24.05    6.17
  -3 -25   1   19.32    6.36
  -3 -25   1   23.86    8.31
  -3 -27   1   45.25   11.94
  -3 -27   1   56.17    9.61
  -3 -29   1   39.11   13.32
  -3 -29   1   48.85    9.69
  -4  30   1  401.28   31.29
  -4  30   1  382.29   30.16
   4 -28  -1  557.06   40.51
   4 -28  -1  501.46   42.85
  -4  28   1  546.60   38.92
  -4  28   1  522.11   37.87
   4 -26  -1  750.54   51.30
   4 -26  -1  751.65   55.68
  -4  26   1  710.09   48.38
  -4  26   1  746.97   50.75
  -4  24   1 1063.20   68.50
   4 -22  -1  582.11   40.82
   4 -22  -1  651.46   47.31
  -4  22   1  659.72   45.58
  -4  22   1  567.24   39.36
   4 -20  -1  688.34   46.95
   4 -20  -1  686.69   48.00
  -4  20   1  622.01   42.36
  -4  20   1  693.02   47.20
   4 -18  -1  558.99   40.29
   4 -18  -1  533.67   37.76
  -4  18   1  483.85   34.32
  -4  18   1  556.23   38.92
   4 -16  -1  229.81   21.39
   4 -16  -1  253.26   21.11
  -4  16   1  264.85   21.50
  -4  16   1  229.84   19.02
   4 -14  -1 1179.07   74.31
   4 -14  -1 1264.12   79.68
  -4  14   1 1105.04   69.47
  -4  14   1 1197.24   74.94
   4 -12  -1  881.28   56.97
   4 -12  -1  857.33   55.24
  -4  12   1  813.57   52.29
  -4  12   1  884.03   56.45
   4 -10  -1  823.20   52.76
  -4  10   1  821.00   52.16
  -4   8   1 1380.26   83.97
  -4   8   1 1423.75   86.81
   4  -6  -1  412.29   28.07
   4  -6  -1  466.79   31.90
  -4   6   1  381.74   25.76
  -4   6   1  384.77   26.37
   4  -4  -1  162.33   13.21
   4  -4  -1  169.54   14.92
  -4   4   1  134.64   11.34
  -4   4   1  150.25   12.52
   4  -2  -1   34.79    7.35
   4  -2  -1   41.23    5.72
  -4   2   1   41.12    6.55
  -4   2   1   39.91    6.33
   4   0  -1   -1.93    3.03
   4   0  -1    0.30    3.63
  -4   0   1    1.21    4.07
  -4   0   1   -0.19    3.36
   4   2  -1   38.86    5.50
   4   2  -1   33.19    4.79
  -4  -2   1   38.26    4.87
  -4  -2   1   38.94    5.42
   4   4  -1  120.47    9.19
   4   4  -1  134.26    9.63
  -4  -4   1  153.49   11.23
  -4  -4   1  131.75    9.47
   4   6  -1  370.73   23.28
  -4  -6   1  380.91   23.75
  -4  -6   1  381.74   24.00
   4   8  -1 1238.52   73.60
   4   8  -1 1304.03   77.53
  -4  -8   1 1357.97   80.42
  -4  -8   1 1263.84   75.16
   4  10  -1  687.24   42.00
   4  10  -1  714.49   43.60
  -4 -10   1  713.66   43.73
  -4 -10   1  778.07   47.23
   4  12  -1  755.22   46.35
   4  12  -1  810.54   49.57
  -4 -12   1  699.90   43.51
  -4 -12   1  814.40   49.76
   4  14  -1 1106.41   67.27
   4  14  -1 1015.04   61.87
   4  16  -1  163.93   14.23
   4  16  -1  216.63   16.38
  -4 -16   1  220.15   17.17
  -4 -16   1  216.44   16.32
  -4 -18   1  441.19   30.47
  -4 -18   1  429.08   28.93
   4  20  -1  180.22   17.67
  -4 -20   1  569.72   37.65
  -4 -20   1  576.33   39.25
  -4 -22   1  532.29   36.58
  -4 -22   1  537.52   38.15
  -4 -24   1  991.92   63.38
  -4 -24   1  966.60   64.05
   4  26  -1  519.90   35.67
   4  26  -1  -49.57  871.37
  -4 -26   1  637.70   43.79
  -4 -26   1  546.33   42.00
   4  28  -1  -35.20  330.82
   4  28  -1  336.88   25.07
   4  30  -1  -25.98  261.77
   4  30  -1  193.02   16.76
   5 -29  -1   32.97    8.50
   5 -29  -1   15.39   11.89
  -5  29   1   43.73    9.11
  -5  29   1   36.19    8.15
   5 -27  -1    1.13    9.08
   5 -27  -1    4.84    5.17
  -5  27   1    5.26    5.70
  -5  27   1    5.94    4.90
   5 -25  -1    4.90    8.75
   5 -25  -1    2.06    4.84
  -5  25   1    2.37    5.45
  -5  25   1    1.57    4.93
   5 -23  -1   11.92    8.97
   5 -23  -1   13.82    6.28
  -5  23   1   17.64    6.44
  -5  23   1   14.64    6.30
   5 -21  -1  240.25   24.00
   5 -21  -1  236.94   20.83
  -5  21   1  276.05   23.31
  -5  21   1  242.78   20.59
   5 -19  -1   73.71   12.77
   5 -19  -1   76.76   10.87
  -5  19   1   80.75   11.61
  -5  19   1   66.63    9.99
   5 -17  -1   25.29    9.05
   5 -17  -1   26.72    7.16
  -5  17   1   24.52    7.57
  -5  17   1   26.89    6.88
   5 -15  -1  115.51   12.83
   5 -15  -1  102.99   14.59
  -5  15   1  109.79   12.83
  -5  15   1  103.93   11.81
   5 -13  -1  508.89   36.99
   5 -13  -1  446.69   31.95
  -5  13   1  458.80   32.34
  -5  13   1  431.56   30.69
   5 -11  -1 1007.06   63.94
   5 -11  -1 1214.85   76.71
  -5  11   1  991.37   62.75
  -5  11   1 1052.74   66.30
   5  -7  -1 2286.04  137.15
   5  -7  -1 2760.53  165.22
  -5   7   1 2196.86  131.75
  -5   7   1 2193.01  131.23
  -5   5   1 3550.43  209.78
  -5   5   1 3558.69  209.97
  -5   3   1 1964.02  117.41
  -5   3   1 1914.48  114.16
  -5   1   1 2983.46  176.04
  -5   1   1 2991.72  176.15
   5   1  -1 3586.21  211.15
   5   1  -1 3187.13  187.57
  -5  -1   1 3104.56  182.86
  -5  -1   1 3525.66  206.86
   5   3  -1 1953.29  115.68
   5   3  -1 1702.00  100.65
  -5  -3   1 1928.79  113.70
  -5  -3   1 1825.58  108.11
  -5  -5   1 3137.59  183.52
  -5  -5   1 3330.25  195.03
   5   7  -1 2271.17  133.60
   5   7  -1 2166.59  127.35
  -5  -7   1 2504.02  147.16
  -5  -7   1 2117.87  124.29
   5   9  -1  387.52   24.25
   5   9  -1  396.33   24.88
  -5  -9   1  416.97   25.82
  -5  -9   1  361.37   22.79
   5  11  -1  932.74   56.12
   5  11  -1  892.56   53.59
  -5 -11   1  822.10   49.68
  -5 -11   1  961.92   57.63
   5  13  -1  365.78   23.70
   5  13  -1  416.97   26.75
  -5 -13   1  399.90   25.49
  -5 -13   1  343.21   22.57
  -5 -15   1   85.68    8.12
  -5 -15   1   92.17    8.34
   5  17  -1    4.62    6.08
   5  17  -1   20.97    5.01
  -5 -17   1   15.61    4.46
  -5 -17   1   22.40    4.87
  -5 -19   1   56.86    7.65
  -5 -19   1   41.89    7.73
   5  21  -1  181.07   15.33
   5  21  -1  -27.72  316.24
  -5 -21   1  162.99   16.07
  -5 -21   1  184.62   15.33
   5  25  -1    4.68    8.17
   5  25  -1    1.40    3.74
  -5 -25   1   -1.54    4.82
  -5 -25   1    4.24    7.05
   5  27  -1    1.93    7.98
   5  27  -1    3.47    3.58
  -5 -27   1   -2.70    8.42
  -5 -27   1    2.56    5.42
   5  29  -1   13.27    4.49
   5  29  -1    4.02    7.65
  -5 -29   1   10.51   10.98
  -5 -29   1   19.21    7.60
  -6  28   1  576.88   40.98
  -6  28   1  592.01   41.92
   6 -26  -1  909.08   60.74
   6 -26  -1  795.96   59.45
  -6  26   1  884.03   58.57
  -6  26   1  867.79   57.16
   6 -24  -1  659.72   50.86
   6 -24  -1  669.90   46.49
  -6  24   1  712.84   48.55
  -6  24   1  700.73   47.72
   6 -22  -1  700.73   48.08
   6 -22  -1  772.29   55.93
  -6  22   1  694.12   47.20
  -6  22   1  741.19   50.28
   6 -20  -1  921.46   60.61
  -6  20   1 1053.57   68.39
   6 -18  -1  182.42   17.34
   6 -18  -1  197.89   20.83
  -6  18   1  167.09   16.18
  -6  18   1  199.51   18.72
   6 -16  -1  412.57   30.77
   6 -16  -1  446.69   34.57
  -6  16   1  398.80   29.39
  -6  16   1  425.78   31.40
   6 -14  -1  362.20   29.42
   6 -14  -1  359.72   27.30
  -6  14   1  354.77   27.00
  -6  14   1  385.59   28.76
   6 -12  -1  126.25   13.16
   6 -12  -1  112.51   14.97
  -6  12   1  117.85   12.52
  -6  12   1  135.82   13.68
   6 -10  -1  775.59   51.88
   6 -10  -1  738.43   48.50
  -6  10   1  699.08   45.99
  -6  10   1  733.48   47.75
   6  -8  -1  382.84   28.65
  -6   8   1  320.09   23.81
   6  -6  -1  622.84   40.93
   6  -6  -1  723.30   47.59
  -6   6   1  619.81   40.54
  -6   6   1  599.17   39.58
   6  -4  -1  454.12   31.82
   6  -4  -1  409.81   28.10
  -6   4   1  374.03   26.15
  -6   4   1  402.66   27.52
   6  -2  -1   17.67    7.38
   6  -2  -1   19.62    4.73
  -6   2   1   19.07    5.23
  -6   2   1   17.37    5.37
   6   0  -1   -0.83    2.92
   6   0  -1    0.99    6.96
  -6   0   1   -0.36    3.74
  -6   0   1    0.66    3.94
   6   2  -1   17.53    4.38
   6   2  -1    8.89    6.63
  -6  -2   1   13.90    3.99
  -6  -2   1   19.35    4.51
   6   4  -1  307.15  138.05
   6   4  -1  336.88   21.55
  -6  -4   1  362.47   23.50
  -6  -4   1  391.10   24.72
   6   6  -1  505.59   30.94
   6   6  -1  538.89   55.60
  -6 -12   1  101.70    7.51
  -6 -12   1   92.61    7.29
  -6 -14   1  301.37   19.38
  -6 -14   1  286.51   18.74
  -6 -16   1  340.46   22.57
  -6 -16   1  350.36   22.84
  -6 -18   1  135.63   11.70
  -6 -18   1  166.59   12.99
  -6 -20   1  857.33   53.45
  -6 -20   1  841.09   53.17
  -6 -22   1  616.78   40.71
  -6 -22   1  607.15   42.58
   6  24  -1  509.17   33.55
   6  24  -1   85.68  185.92
  -6 -24   1  515.50   35.92
  -6 -24   1  571.10   66.99
  -6 -28   1  411.74   31.73
   7 -27  -1    4.07    5.34
  -7  27   1    3.63    4.95
   7 -25  -1   11.70    5.86
   7 -25  -1    4.46   10.21
  -7  25   1   14.48    5.86
  -7  25   1   14.53    6.50
   7 -23  -1    0.96    9.72
   7 -23  -1    1.21    4.71
  -7  23   1    2.09    4.65
  -7  23   1    1.40    5.37
   7 -21  -1  123.08   18.39
   7 -21  -1  139.60   15.25
  -7  21   1  149.06   15.50
  -7  21   1  157.40   16.16
   7 -17  -1   10.07    8.72
   7 -17  -1    9.22    5.42
  -7  17   1    8.50    5.59
  -7  17   1    6.19    5.42
   7 -15  -1  463.48   35.81
   7 -15  -1  414.77   30.80
  -7  15   1  410.09   30.25
  -7  15   1  441.19   32.37
   7 -13  -1  401.56   29.94
   7 -13  -1  421.92   32.45
  -7  13   1  391.37   29.04
  -7  13   1  412.57   30.33
   7 -11  -1  503.39   37.07
   7 -11  -1  515.50   36.11
  -7  11   1  550.18   38.01
  -7  11   1  523.76   36.99
   7  -9  -1  339.91   27.22
   7  -9  -1  359.45   26.67
  -7   9   1  342.11   25.29
  -7   9   1  401.01   28.93
   7  -7  -1  822.93   53.26
   7  -7  -1  806.42   53.34
  -7   7   1  828.16   53.06
  -7   7   1  751.09   48.72
  -7   5   1 1603.47   97.82
   7  -3  -1  969.62   60.77
   7  -3  -1  871.37   55.98
  -7   3   1  865.86   54.58
  -7   3   1  969.07   60.38
   7  -1  -1 3666.02  216.30
   7  -1  -1 3536.67  209.50
  -7   1   1 3847.67  226.76
  -7   1   1 3421.07  202.04
   7   1  -1 3316.49  196.21
   7   1  -1 3377.04  198.93
  -7  -3   1  788.80   48.16
  -7  -3   1  736.23   45.47
  -7  -5   1 1449.07   86.26
  -7  -5   1 1443.02   85.68
  -7  -7   1  730.45   44.01
  -7  -7   1  746.69   44.67
  -7 -19   1    5.92    2.28
   7  21  -1   78.49    8.26
   7  23  -1    1.62    2.50
   7  25  -1    2.45   26.37
  -8  24   1  260.61   22.32
  -8  24   1  264.11   22.79
   8 -22  -1  238.84   27.99
   8 -22  -1  290.36   24.55
  -8  22   1  294.77   24.00
  -8  22   1  329.72   26.64
   8 -20  -1  490.45   41.94
   8 -20  -1  479.72   35.48
  -8  20   1  501.19   36.44
  -8  20   1  478.90   34.98
   8 -18  -1  444.49   37.84
   8 -18  -1  413.39   31.46
  -8  18   1  439.54   32.83
  -8  18   1  450.00   33.11
   8 -16  -1  545.50   42.55
   8 -16  -1  476.42   34.82
  -8  16   1  438.99   32.39
  -8  16   1  481.10   35.06
   8 -14  -1 1243.48   81.94
   8 -14  -1 1041.18   67.27
  -8  14   1 1103.11   70.93
  -8  14   1 1033.75   66.63
   8 -12  -1  609.08   43.60
   8 -12  -1  557.61   38.97
  -8  12   1  556.23   38.81
  -8  12   1  596.69   41.26
   8 -10  -1   71.97   10.60
  -8  10   1   66.30    9.69
  -8  10   1   73.84   10.29
   8  -8  -1  231.08   19.49
   8  -8  -1  217.43   19.46
  -8   8   1  220.21   18.58
  -8   8   1  214.92   18.28
   8  -6  -1  342.38   25.60
   8  -6  -1  363.02   27.61
  -8   6   1  341.56   25.60
  -8   6   1  358.35   26.31
   8  -2  -1    8.20    4.02
   8  -2  -1    1.82    6.19
  -8   2   1    8.34    4.29
  -8   2   1    7.84    3.91
   8   0  -1   -0.47    2.97
   8   0  -1    2.34    5.92
  -8   0   1   -1.46    2.94
  -8   0   1   -1.02    3.41
   8   2  -1    6.88    4.35
   8   2  -1    3.99    6.05
  -8  -2   1    3.22    3.06
  -8  -2   1    5.64    3.33
   8   4  -1  158.42   11.97
   8   4  -1  188.42   20.37
  -8  -4   1  173.92   12.91
  -8  -4   1  181.15   13.60
  -8  -6   1  293.12   18.83
  -8  -6   1  303.58   19.71
   9 -23  -1    8.89    6.05
   9 -23  -1   -1.02   10.98
  -9  23   1   13.90    6.00
  -9  23   1   18.61    7.32
  -9  21   1  164.53   16.65
  -9  21   1  182.31   18.58
   9 -19  -1  164.09   16.95
   9 -19  -1  108.99   19.79
  -9  19   1  163.29   17.50
  -9  19   1  160.40   16.07
  -9  17   1   94.82   12.88
  -9  17   1   91.54   11.97
   9 -13  -1   89.31   14.48
   9 -13  -1  103.73   12.74
  -9  13   1  103.35   12.72
  -9  13   1  106.79   13.10
   9 -11  -1  296.97   26.78
   9 -11  -1  301.92   24.28
   9  -9  -1  607.15   44.09
   9  -9  -1  562.01   39.16
  -9   9   1  528.16   36.96
  -9   9   1  534.77   37.51
   9  -7  -1  644.31   43.68
   9  -7  -1  657.52   54.08
  -9   7   1  610.73   41.56
  -9   7   1  641.83   43.29
   9  -5  -1 1530.54   94.71
   9  -5  -1 1734.76  107.28
  -9   5   1 1674.48  102.71
  -9   5   1 1530.81   94.32
   9  -3  -1  396.05   28.82
   9  -3  -1  463.21   33.36
  -9   3   1  383.12   28.02
  -9   3   1  377.89   27.22
   9  -1  -1 1072.84   68.37
   9  -1  -1  920.36   58.32
  -9   1   1  911.83   57.69
  -9   1   1  900.27   56.97
   9   1  -1  956.69   60.08
   9   1  -1 1029.90   65.23
  -9  -1   1  895.04   56.23
  -9  -3   1  300.82   21.00
  -9  -3   1  379.54   25.76
  -9  -7   1  564.77   34.13
  10 -20  -1  409.54   32.94
  10 -20  -1  118.60  854.30
 -10  20   1  386.14   32.15
 -10  20   1  350.64   28.07
 -10  18   1  231.36   21.14
  10 -16  -1  237.63   26.75
  10 -16  -1  299.72   25.07
 -10  16   1  259.32   21.88
 -10  16   1  287.89   24.14
  10 -14  -1  310.46   30.58
  10 -14  -1  331.10   26.67
 -10  14   1  324.49   25.93
 -10  14   1  341.28   27.03
  10 -12  -1  435.41   32.67
  10 -12  -1  383.94   32.83
 -10  12   1  426.33   31.84
 -10  12   1  406.79   30.55
  10 -10  -1  724.12   51.47
  10 -10  -1  721.65   49.18
 -10  10   1  738.71   49.71
 -10  10   1  711.46   48.85
  10  -8  -1  279.36   24.94
  10  -8  -1  291.74   24.00
 -10   8   1  279.36   22.68
 -10   8   1  285.41   23.20
  10  -6  -1   31.51    9.05
  10  -6  -1   38.61    7.84
 -10   6   1   34.21    7.54
 -10   6   1   35.67    7.62
  10  -4  -1   19.79    5.92
  10  -4  -1   19.38    8.09
 -10   4   1   23.61    6.41
 -10   4   1   18.14    6.25
  10  -2  -1   44.75    9.94
  10  -2  -1   59.39    8.56
 -10   2   1   44.92    7.87
 -10   2   1   44.04    7.71
  10   0  -1    0.96    3.41
 -10   0   1   -0.88    3.88
 -10   0   1    1.10    3.91
  10   2  -1   66.05   10.49
  10   2  -1   39.00    6.80
  10   4  -1   14.37    3.58
  10   4  -1   24.91    6.41
 -10  -4   1   14.04    4.21
 -10  -4   1   20.42    4.35
 -10  -6   1   36.00    4.18
 -10  -6   1   33.85    3.91
 -11  17   1   30.63    8.06
 -11  17   1   46.73    9.47
 -11  15   1  125.28   14.72
 -11  15   1  142.54   16.84
 -11  13   1  199.04   19.90
 -11  13   1  152.72   16.27
  11  -9  -1  436.51   32.94
  11  -9  -1  390.27   33.69
 -11   9   1  457.70   33.66
 -11   9   1  512.20   37.13
  11  -7  -1  366.33   31.82
  11  -7  -1  348.44   27.30
 -11   7   1  427.15   32.12
 -11   7   1  393.57   29.83
  11  -5  -1  889.26   58.68
  11  -5  -1  913.20   62.67
 -11   5   1  815.22   53.97
 -11   5   1 1001.55   66.00
  11  -3  -1  456.60   33.03
  11  -3  -1  485.23   37.54
 -11   3   1  452.75   32.64
 -11   3   1  410.91   30.03
  11  -1  -1  379.26   30.33
  11  -1  -1  307.70   23.56
 -11   1   1  332.20   25.07
 -11   1   1  316.24   24.00
  11   1  -1  265.57   20.70
 -11  -3   1  349.26   25.57
 -11  -3   1  438.16   29.15
  11   5  -1  666.05   41.15
  11   5  -1  819.63   50.92
 -12  12   1  136.24   15.83
 -12  12   1  159.36   17.48
 -12  10   1   57.22   11.09
 -12  10   1   85.57   12.19
  12  -8  -1   10.57   11.78
  12  -8  -1   25.18    7.21
 -12   8   1   21.66    6.99
 -12   8   1   19.35    7.21
  12  -6  -1   61.07    9.85
  12  -6  -1   33.91   13.60
 -12   6   1   54.44    9.39
 -12   6   1   51.25    9.61
  12  -4  -1   10.46    9.58
  12  -4  -1   11.61    5.50
 -12   4   1   11.09    5.70
 -12   4   1    9.17    5.45
  12  -2  -1   -4.65    7.87
  12  -2  -1    1.90    4.21
 -12   2   1    3.28    4.49
 -12   2   1    3.91    4.68
  12   0  -1    0.94    4.98
  12   0  -1   -0.14    7.49
 -12   0   1    0.63    3.39
 -12   0   1   -2.72    4.16
  12   2  -1    2.37    5.37
  12   2  -1    0.58    4.21
   9   3   2    2.20    4.40
   9   3   2    4.40    3.30
   9   1   2   47.59    9.05
   9   1   2   51.85    8.23
   9  -1   2   35.53    9.11
   9  -1   2   56.23    9.63
  -9   3  -2    1.40    3.74
  -9   3  -2   -2.06    7.35
   9  -3   2    5.83    6.33
   9  -3   2   -0.50    5.70
  -9   5  -2    0.47    7.82
  -9   5  -2    1.95    4.07
   9  -5   2   -0.03    5.86
   9  -5   2    3.19    8.26
  -9   7  -2   -6.88    7.93
  -9   7  -2    3.55    4.10
   9  -7   2    6.80    9.03
   9  -7   2    0.47    5.70
  -9   9  -2   65.67    9.47
   9  -9   2   48.41   13.38
  -9  11  -2  155.67   15.08
  -9  11  -2  -28.35  626.69
   9 -11   2   52.87   13.38
   9 -11   2   38.94   13.82
   8   6   2  599.17   38.64
   8   6   2  507.24   32.39
   8   4   2  415.32   29.59
   8   4   2  412.01   27.94
   8   2   2  319.81   26.34
  -8   0  -2   86.04  652.01
  -8   0  -2  750.27   48.44
   8   0   2  751.09   49.46
   8   0   2  657.52   44.97
  -8   4  -2  528.44   36.27
  -8   4  -2  -28.02 1603.75
  -8   6  -2  671.55   44.70
  -8   6  -2  -54.03  419.17
   8  -6   2  567.79   40.98
   8  -6   2  707.33   49.84
  -8   8  -2  -49.73 2922.91
  -8   8  -2  724.95   48.03
  -8  10  -2  -37.49  517.43
   8 -10   2  163.21   20.01
  -8  12  -2   -8.89  561.46
  -8  12  -2   86.56   10.79
   8 -12   2   52.79   11.75
   8 -12   2   55.95   14.53
  -8  14  -2  -16.76 1363.75
  -8  14  -2  189.08   16.82
  -8  16  -2  -17.94  443.94
  -8  16  -2  137.23   13.73
   8 -16   2   38.78   12.50
   8 -16   2   64.76   16.29
   7   9   2   34.40    3.80
  -7  -7  -2   65.72   10.29
   7   7   2  191.37   14.67
   7   7   2  201.25   15.05
   7   5   2  225.25   16.87
   7   5   2  225.05   17.67
   7   3   2   76.62   10.13
   7   3   2   71.23    8.39
  -7   1  -2   10.07    4.07
  -7   1  -2   -0.58    6.58
   7  -1   2    9.94    4.95
   7  -1   2    4.82    5.92
  -7   3  -2   85.18   10.13
  -7   3  -2   -6.00 1386.04
   7  -3   2   85.87   11.72
   7  -3   2   89.48   11.67
  -7   5  -2  -14.20 1114.67
  -7   5  -2  282.38   21.63
   7  -5   2  261.25   22.43
   7  -5   2  248.89   21.72
  -7   7  -2  252.27   20.06
  -7   7  -2  -22.43 1458.98
   7  -7   2  200.28   19.27
   7  -7   2  213.71   20.06
  -7   9  -2   53.53    8.61
  -7   9  -2   -8.50   68.39
   7  -9   2   32.48    8.75
   7  -9   2   35.50    9.22
  -7  11  -2  222.00   18.83
  -7  11  -2  -16.40  381.19
   7 -11   2  212.72   22.35
   7 -11   2  161.26   17.70
  -7  13  -2  566.97   38.75
   7 -13   2  642.38   48.80
  -7  15  -2  -20.81 1946.41
  -7  15  -2  255.19   20.67
   7 -15   2  174.66   19.27
   7 -15   2  250.10   27.80
  -7  17  -2  367.15   27.61
   7 -17   2  319.81   34.76
   7 -17   2  239.72   23.64
  -7  19  -2  -38.94  635.50
  -7  19  -2  473.94   33.63
   7 -19   2  292.29   27.99
   7 -19   2  202.02   29.20
   6  10   2  714.76   43.40
   6  10   2  750.82   45.83
   6   8   2  554.31   35.26
   6   8   2  604.67   37.93
  -6  -6  -2  312.11   22.54
  -6  -6  -2  287.89   20.70
   6   6   2  298.90   21.44
   6   6   2  278.25   19.62
  -6  -4  -2  295.04   21.16
  -6  -4  -2  265.02   19.87
   6   4   2  287.89   21.41
   6   4   2  289.54   20.89
  -6  -2  -2  707.06   45.94
  -6  -2  -2  779.44   49.38
   6   2   2  817.15   52.10
   6   2   2  764.58   49.21
  -6   2  -2  802.01   52.54
  -6   2  -2  798.16   51.08
   6  -2   2  782.20   51.14
   6  -2   2  843.57   54.52
  -6   4  -2  352.29   25.71
  -6   4  -2  352.02   26.83
   6  -4   2  339.36   25.79
   6  -4   2  314.86   24.58
  -6   6  -2  377.89   27.33
  -6   6  -2  345.69   27.08
   6  -6   2  331.37   26.04
   6  -6   2  355.04   27.08
  -6   8  -2  748.89   48.88
  -6   8  -2  746.14   51.36
   6  -8   2  654.21   45.14
   6  -8   2  677.06   45.99
   6 -10   2  893.66   59.37
   6 -10   2  959.17   63.38
  -6  12  -2  945.68   60.41
  -6  12  -2  -36.74 1777.97
   6 -12   2 1044.21   69.03
   6 -12   2  885.68   59.12
  -6  14  -2  -34.29 1823.38
   6 -14   2  519.63   40.10
  -6  16  -2  390.55   29.01
  -6  16  -2  -24.19 1798.33
   6 -18   2    9.28    7.60
   6 -18   2    5.89    9.66
  -6  20  -2    0.36    8.12
  -6  20  -2    1.51    4.29
   6 -20   2   -2.20    8.67
   6 -20   2   -1.07    6.33
  -6  22  -2   -0.36    7.51
  -6  22  -2    2.12    4.40
   6 -22   2   -0.44    6.50
   6 -22   2    1.60    9.00
   5  19   2  324.22   20.89
   5  13   2   86.72    7.49
   5  13   2  101.92    8.09
   5  11   2  603.02   37.54
   5  11   2  607.43   37.51
  -5  -9  -2  334.68   23.37
  -5  -9  -2  281.83   20.72
   5   9   2  331.92   22.43
   5   9   2  331.65   22.10
  -5  -7  -2  241.24   28.18
  -5  -7  -2  243.47   18.33
   5   7   2  276.05   19.43
   5   7   2  262.26   18.80
  -5  -5  -2  279.63   20.50
  -5  -5  -2  331.92   23.01
   5   5   2  339.91   23.34
   5   5   2  337.43   23.53
  -5  -3  -2  139.68   12.88
  -5  -3  -2  155.70   12.80
   5   3   2  153.80   12.88
   5   3   2  149.31   12.80
  -5  -1  -2  143.72   12.25
  -5  -1  -2  124.76   12.33
   5   1   2  142.46   12.77
   5   1   2  129.82   12.08
  -5   1  -2  131.92   13.16
   5  -1   2  137.86   12.85
  -5   3  -2  183.25   15.41
  -5   3  -2  156.25   15.74
   5  -3   2  164.04   14.89
   5  -3   2  165.66   15.05
  -5   5  -2  402.38   29.61
  -5   5  -2  420.27   29.26
   5  -5   2  390.00   28.29
   5  -5   2  353.39   26.31
  -5   7  -2  360.55   26.06
  -5   7  -2  341.28   26.42
   5  -7   2  308.25   24.25
   5  -7   2  361.10   27.00
  -5   9  -2  409.26   30.69
  -5   9  -2  426.88   30.16
   5  -9   2  412.57   31.24
  -5  11  -2  789.63   51.47
  -5  11  -2  702.93   48.22
   5 -11   2  801.46   53.92
   5 -11   2  790.18   52.68
  -5  13  -2  132.52   16.82
  -5  13  -2  137.94   13.93
   5 -13   2  127.15   15.63
   5 -13   2  122.50   14.50
  -5  15  -2  -33.36 2355.12
  -5  15  -2  393.85   28.82
   5 -15   2  344.86   28.32
   5 -15   2  376.51   31.21
  -5  17  -2  583.21   39.94
   5 -17   2  435.68   34.49
   5 -17   2  565.87   43.32
  -5  19  -2  -34.29  393.02
  -5  19  -2  421.92   30.74
   5 -19   2  298.62   56.45
   5 -19   2  303.03   29.97
  -5  21  -2  425.23   30.80
  -5  21  -2  -37.02  328.90
   5 -21   2  191.92   26.34
   5 -21   2  239.56   23.39
  -5  23  -2  -24.72  676.23
  -5  23  -2  208.59   18.05
  -5  25  -2  -32.06  883.20
   5 -25   2    1.57   65.86
   4  24   2   -0.03    2.94
   4  24   2    0.03    5.45
  -4 -22  -2    0.36    4.35
  -4 -22  -2    3.36    3.94
   4  22   2    0.41    3.06
   4  22   2    0.77    3.88
  -4 -20  -2  125.72   13.05
  -4 -20  -2  147.05   13.73
   4  20   2  125.78   12.44
   4  20   2  124.79   10.79
  -4 -18  -2  160.90   14.37
  -4 -18  -2  165.99   15.41
   4  18   2  152.06   13.07
   4  18   2  162.38   12.63
   4  16   2  133.57   10.93
   4  16   2  124.68   11.01
  -4 -14  -2  144.16   12.36
  -4 -14  -2  192.77   15.44
   4  14   2  139.32   11.45
   4  14   2  150.47   11.75
   4  12   2  228.41   16.16
   4  12   2  178.90   13.79
   4  10   2  292.57   20.17
   4  10   2  293.39   19.90
   4   8   2  497.89   31.98
   4   8   2  583.48   37.02
  -4  -6  -2 1080.27   66.36
  -4  -6  -2 1256.96   76.13
   4   6   2 1270.72   76.73
   4   6   2 1209.62   73.18
  -4  -4  -2 1515.95   91.21
  -4  -4  -2 1437.79   87.36
   4   4   2 1474.94   88.76
   4   4   2 1443.84   86.97
  -4  -2  -2 1686.87  101.42
   4   2   2 1783.20  107.06
   4   2   2 1743.84  104.72
  -4   0  -2 2007.51  121.21
  -4   0  -2 1967.60  117.71
   4   0   2 2055.95  123.33
   4   0   2 1981.64  118.90
  -4   2  -2 1892.19  113.72
  -4   2  -2 2007.23  121.68
   4  -2   2 1826.96  110.53
   4  -2   2 1962.37  118.43
  -4   4  -2 1739.71  105.22
  -4   6  -2 1460.63   90.71
  -4   6  -2 1497.79   91.46
   4  -6   2 1483.20   91.29
   4  -6   2 1383.84   85.60
  -4   8  -2  676.51   44.28
  -4   8  -2  619.54   42.25
   4  -8   2  634.40   42.74
   4  -8   2  631.65   42.30
  -4  10  -2  425.78   30.03
  -4  10  -2  404.58   30.47
   4 -10   2  404.86   29.61
   4 -10   2  391.10   29.34
  -4  12  -2  297.25   24.47
  -4  12  -2  285.14   22.16
   4 -12   2  299.17   24.00
   4 -12   2  293.39   24.28
  -4  14  -2  185.15   16.51
  -4  14  -2  198.66   18.96
   4 -14   2  193.73   18.55
   4 -14   2  181.37   18.50
  -4  16  -2  168.74   19.05
  -4  16  -2  177.05   16.16
   4 -16   2  180.71   18.25
   4 -16   2  165.33   18.22
  -4  20  -2  176.45   16.49
  -4  20  -2  -22.49  401.56
   4 -20   2  117.69   15.05
   4 -20   2  113.31   17.12
  -4  22  -2   -2.23    7.57
  -4  22  -2    2.15    4.71
   4 -22   2    3.80    7.98
   4 -22   2   -2.15    5.67
  -4  24  -2   -1.18    4.13
  -4  24  -2   -1.40    7.21
   4 -24   2   -0.66    5.81
   4 -24   2    1.87    8.56
  -4  26  -2    1.43    4.38
  -4  26  -2    1.57    7.46
   4 -26   2   -0.19    6.19
   3  23   2  607.70   39.63
  -3 -21  -2  612.66   41.56
   3  21   2  659.17   45.19
   3  19   2  505.59   34.98
   3  19   2  481.65   31.82
   3  17   2  879.35   54.77
   3  17   2  938.52   59.39
   3  15   2  386.69   26.12
   3  15   2  345.13   24.28
   3  13   2  434.03   28.57
   3  13   2  436.79   28.95
   3  11   2  349.54   23.50
   3  11   2  365.23   24.39
  -3  -9  -2  112.07   10.32
  -3  -9  -2  105.41    9.80
   3   9   2  101.53    8.92
   3   9   2  107.97    9.30
  -3  -5  -2   12.85    5.67
  -3  -5  -2   24.66    4.84
   3   5   2   27.85    4.62
   3   5   2   21.69    4.35
  -3  -3  -2    4.54    4.90
  -3  -3  -2    6.80    3.33
   3   3   2    5.61    3.03
   3   3   2    7.27    3.08
  -3  -1  -2  356.97   24.11
  -3  -1  -2  313.48   22.84
  -3   1  -2  326.69   23.92
  -3   1  -2  357.24   24.22
   3  -1   2  387.79   26.61
   3  -1   2  356.14   24.52
  -3   3  -2    6.55    4.18
  -3   3  -2    8.48    5.75
   3  -3   2    9.14    4.54
   3  -3   2   12.41    4.40
  -3   7  -2  396.33   29.09
  -3   7  -2  393.57   27.39
   3  -7   2  401.56   28.38
   3  -7   2  393.02   28.27
  -3   9  -2  128.83   12.44
  -3   9  -2  131.50   14.06
   3  -9   2  141.88   13.98
   3  -9   2  126.47   13.40
  -3  11  -2  437.61   32.12
  -3  11  -2  446.69   31.18
   3 -11   2  450.82   32.48
   3 -11   2  475.32   33.80
  -3  13  -2  558.71   37.90
  -3  13  -2  562.01   39.63
   3 -13   2  562.84   39.52
   3 -13   2  611.28   42.00
  -3  15  -2  422.47   31.79
  -3  15  -2  447.79   31.51
   3 -15   2  424.68   32.37
   3 -15   2  473.67   34.62
  -3  17  -2 1023.57   67.05
  -3  17  -2  993.02   63.41
   3 -17   2 1050.82   69.27
   3 -17   2 1115.22   71.92
  -3  19  -2  435.96  218.86
  -3  19  -2  571.65   40.98
  -3  21  -2  -44.42 2442.37
  -3  21  -2  791.28   52.05
   3 -21   2  698.80   50.97
   3 -21   2  667.43   46.68
   3 -23   2  490.18   41.26
   3 -23   2  549.63   40.32
  -3  25  -2  -45.55  962.19
  -3  25  -2  404.03   29.67
  -3  27  -2  475.87   33.85
  -3  27  -2  -50.23  423.85
  -2 -28  -2   10.10    7.24
  -2 -28  -2   34.32   11.39
   2  28   2   26.23    6.28
   2  28   2    7.90    6.72
  -2 -26  -2   -0.28    7.49
  -2 -26  -2    0.03    5.42
   2  26   2    1.32    4.38
   2  26   2   -1.49    5.50
  -2 -24  -2   61.10   10.21
  -2 -24  -2   92.37   13.93
  -2 -22  -2    7.65    5.53
  -2 -22  -2    9.41    9.05
   2  22   2    7.93    4.16
   2  22   2    1.84    5.45
   2  20   2  223.90   18.19
  -2 -16  -2   59.75    9.33
  -2 -16  -2   36.66    6.19
   2  16   2   43.82    6.72
   2  16   2   34.32    6.50
   2  14   2  255.16   18.83
   2  14   2  218.26   16.84
  -2 -12  -2   16.49    4.68
  -2 -12  -2   10.07    3.66
   2  12   2   13.13    3.85
   2  12   2   13.82    4.07
  -2 -10  -2  173.15   14.59
  -2 -10  -2  139.29   11.72
   2  10   2  144.41   11.64
   2  10   2  145.21   11.56
   2   8   2  953.39   58.13
   2   8   2 1154.30   70.07
  -2  -6  -2 1578.43   95.06
  -2  -4  -2 2777.04  165.05
  -2  -4  -2 2818.33  166.48
   2   4   2 2573.37  152.15
   2   4   2 2553.83  151.02
  -2  -2  -2 3253.18  191.75
  -2  -2  -2 3167.86  187.48
   2   2   2 3049.52  180.03
   2   2   2 3390.80  199.62
  -2   0  -2 6949.48  406.79
  -2   0  -2 6820.13  398.53
   2   0   2 7032.05  411.19
   2   0   2 7007.28  409.54
  -2   2  -2 3451.35  204.33
  -2   2  -2 3341.26  197.12
   2  -2   2 3525.66  208.29
   2  -2   2 3536.67  208.51
  -2   4  -2 2925.66  173.39
  -2   4  -2 2757.78  164.39
   2  -4   2 2988.97  177.25
   2  -4   2 2870.62  170.78
  -2   6  -2 1705.58  103.87
   2  -6   2 1740.26  105.33
  -2   8  -2 1263.02   77.64
  -2   8  -2 1220.08   76.18
   2  -8   2 1285.31   79.79
   2  -8   2 1252.01   77.86
  -2  10  -2  197.94   16.43
  -2  10  -2  209.72   18.14
   2 -10   2  188.67   16.84
   2 -10   2  207.77   17.67
  -2  12  -2   18.41    5.56
  -2  12  -2   20.86    6.61
   2 -12   2   18.22    6.17
   2 -12   2   20.20    6.55
  -2  14  -2  279.36   21.72
  -2  14  -2  276.33   22.62
   2 -14   2  299.72   23.83
   2 -14   2  287.61   23.39
  -2  16  -2   46.51    8.72
  -2  16  -2   58.87    8.94
   2 -16   2   53.97    9.41
   2 -16   2   45.99    9.14
  -2  18  -2  161.61   16.49
  -2  18  -2  189.74   17.12
   2 -18   2  183.44   17.83
   2 -18   2  187.65   19.02
  -2  20  -2  251.56   23.70
  -2  20  -2  280.46   22.60
   2 -20   2  285.14   23.75
   2 -20   2  260.01   24.39
  -2  22  -2   16.51    5.94
   2 -22   2    7.57    6.94
   2 -22   2    6.19    7.46
   2 -24   2   53.83   10.43
   2 -24   2   42.08   12.80
  -2  26  -2    2.48    4.68
  -2  26  -2   -1.35    7.18
   2 -26   2    2.17    8.72
   2 -26   2    0.36    5.81
   2 -28   2   -9.61   12.63
   2 -28   2    5.04    7.10
  -1 -29  -2  161.53   18.16
  -1 -29  -2  233.42   25.32
   1  29   2  216.25   19.10
  -1 -27  -2  686.97   50.45
  -1 -27  -2  563.11   40.90
   1  27   2  791.00   54.77
   1  27   2  631.37   42.63
  -1 -25  -2  219.36   22.54
  -1 -25  -2  166.84   16.98
   1  25   2  201.44   17.45
  -1 -23  -2  862.29   59.72
  -1 -23  -2  807.52   53.67
  -1 -19  -2  336.33   27.11
  -1 -19  -2  255.27   20.67
  -1 -17  -2  756.87   49.40
   1  17   2  612.93   40.62
   1  15   2  307.98   22.29
   1  15   2  394.40   27.33
  -1 -13  -2  220.04   17.28
  -1 -13  -2  262.73   19.87
   1  13   2  196.65   15.63
   1  13   2  212.64   16.35
  -1 -11  -2  636.88   40.90
  -1 -11  -2  702.38   44.92
   1  11   2  683.94   43.18
   1  11   2  690.82   43.71
  -1  -9  -2  557.89   36.16
  -1  -9  -2  537.79   34.93
   1   9   2  497.89   32.17
   1   9   2  583.21   37.13
  -1  -7  -2  962.74   59.23
  -1  -7  -2  824.31   51.08
   1   7   2 1101.73   67.07
   1   7   2 1004.30   61.24
  -1  -5  -2   71.70    7.90
  -1  -5  -2   77.17    8.26
   1   5   2   79.43    7.73
   1   5   2   76.43    7.87
  -1  -3  -2  127.82   11.26
  -1  -3  -2  120.47   10.57
   1   3   2  110.50    9.77
   1   3   2  115.16    9.77
  -1  -1  -2  277.15   19.24
  -1  -1  -2  292.29   21.05
   1   1   2  258.74   18.28
   1   1   2  278.81   19.51
  -1   1  -2  293.39   20.28
  -1   1  -2  289.81   21.16
   1  -1   2  304.40   21.30
   1  -1   2  291.47   20.42
  -1   3  -2  128.26   10.93
  -1   3  -2  120.93   11.94
   1  -3   2  127.71   11.31
   1  -3   2  140.64   12.19
  -1   5  -2   89.67   10.40
  -1   5  -2   95.34    9.77
   1  -5   2  101.45   10.21
   1  -5   2  101.17   10.82
  -1   7  -2 1223.93   75.83
  -1   7  -2 1239.90   75.99
   1  -7   2 1235.22   75.88
   1  -7   2 1219.53   75.49
  -1   9  -2  680.36   44.17
   1  -9   2  656.97   43.79
  -1  11  -2  841.92   53.56
  -1  11  -2  812.47   52.62
   1 -11   2  828.98   53.67
   1 -11   2  821.55   52.68
  -1  13  -2  276.88   22.35
  -1  13  -2  278.25   21.41
   1 -13   2  303.30   23.31
   1 -13   2  278.81   22.43
  -1  15  -2  437.61   30.99
  -1  15  -2  422.20   30.85
   1 -15   2  438.44   32.23
   1 -15   2  440.91   31.54
  -1  17  -2  858.98   56.42
  -1  17  -2  904.95   58.21
   1 -17   2  933.85   60.27
   1 -17   2  907.15   59.78
  -1  19  -2  286.24   23.64
  -1  19  -2  312.66   24.14
   1 -19   2  331.65   25.98
   1 -19   2  303.30   25.79
  -1  21  -2 1450.72   90.16
  -1  21  -2 1473.57   93.85
   1 -21   2 1530.81   95.37
   1 -21   2 1533.01   97.76
  -1  23  -2  876.05   58.60
   1 -25   2  127.40   20.28
   1 -25   2  133.35   15.52
  -1  27  -2  740.64   49.35
  -1  27  -2  -71.56  423.57
   1 -27   2  422.47   41.78
   1 -27   2  456.05   34.93
  -1  29  -2  240.05   20.37
  -1  29  -2  -36.85  770.64
   1 -29   2   74.04   14.06
   1 -29   2  -29.53  376.79
   0 -30  -2   26.15   12.08
   0 -30  -2   36.80    8.86
   0  30   2   43.79    9.69
   0  30   2   37.68    8.23
   0 -28  -2   16.76   10.57
   0 -28  -2   21.91    6.74
   0  28   2   27.33    7.35
   0  28   2   17.28    6.33
   0 -26  -2    0.39    4.10
   0 -26  -2   -3.14    9.63
   0  26   2    1.57    4.62
   0  26   2    1.62    4.87
   0 -24  -2   13.35    5.42
   0 -24  -2   13.35   10.07
   0  24   2   11.42    5.12
   0  24   2   18.36    6.80
   0 -22  -2    7.93    9.22
   0 -22  -2    7.90    4.54
   0  22   2   10.32    4.90
   0  22   2    9.72    5.56
   0 -20  -2   19.84    8.56
   0 -20  -2   15.61    5.17
   0  20   2   14.94    5.37
   0  20   2   17.28    5.83
   0 -18  -2  300.82   24.99
   0  18   2  290.92   22.13
   0  18   2  252.93   20.34
   0 -14  -2  973.48   61.29
   0 -14  -2 1092.10   68.48
   0 -12  -2 1607.33   97.54
   0 -12  -2 1726.22  104.64
   0  12   2 1507.42   91.43
   0  12   2 1547.60   93.52
   0 -10  -2 1354.67   82.57
   0 -10  -2 1229.44   75.38
   0  10   2 1272.65   77.50
   0  10   2 1202.47   73.32
   0  -8  -2  757.98   47.64
   0  -8  -2  734.86   46.40
   0   8   2  642.93   40.71
   0   8   2  757.15   47.28
   0  -6  -2  655.87   41.37
   0  -6  -2  779.44   48.66
   0   6   2  763.48   47.45
   0   6   2  794.31   49.35
   0  -4  -2 1223.38   74.20
   0  -4  -2 1304.03   78.66
   0   4   2 1228.34   74.06
   0   4   2 1231.09   74.42
   0  -2  -2 2073.01  123.47
   0  -2  -2 2188.88  129.88
   0   2   2 2070.81  123.08
   0   2   2 2016.04  119.67
   0   0  -2 2983.46  176.39
   0   0  -2 2618.79  154.76
   0   0   2 2593.74  153.49
   0   0   2 2749.79  162.25
   0   2  -2 1918.61  114.33
   0   2  -2 2152.28  128.48
   0  -2   2 2244.48  133.21
   0  -2   2 2120.62  126.38
   0   4  -2 1246.78   75.60
   0   4  -2 1329.90   81.14
   0  -4   2 1316.41   80.12
   0  -4   2 1492.83   89.92
   0   6  -2  799.26   50.78
   0   6  -2  854.30   53.28
   0  -6   2  870.27   54.80
   0  -6   2  879.08   54.69
   0   8  -2  854.03   53.59
   0   8  -2  777.79   49.84
   0  -8   2  876.60   55.60
   0  -8   2  860.08   53.97
   0  12  -2 1719.62  104.94
   0  12  -2 1894.39  114.74
   0 -12   2 1830.81  110.94
   0 -12   2 1779.89  108.60
   0  14  -2 1075.86   68.06
   0  14  -2 1108.89   69.41
   0 -14   2 1114.39   70.51
   0 -14   2 1098.98   68.89
   0  16  -2  438.71   30.99
   0  16  -2  428.80   31.07
   0 -16   2  462.11   32.50
   0 -16   2  466.51   33.77
   0  18  -2  284.31   22.98
   0  18  -2  299.17   23.17
   0 -18   2  305.78   23.92
   0 -18   2  303.58   25.02
   0  20  -2   17.56    6.03
   0  20  -2   17.86    6.58
   0 -20   2   19.18    7.46
   0 -20   2   17.61    6.58
   0  22  -2    8.28    8.56
   0  22  -2   10.60    5.45
   0 -22   2    8.17    5.83
   0 -22   2   11.37    7.43
   0  24  -2   -5.09    7.51
   0 -24   2    8.97    6.50
   0  26  -2    3.39    5.37
   0  26  -2    1.27    7.68
   0 -26   2   -2.61    5.17
   0 -26   2   -1.27    8.37
   0  28  -2   24.74    6.58
   0  28  -2   -4.21  130.10
   0 -28   2    3.39   10.95
   0 -28   2   12.80    6.94
   0 -30   2    5.26    7.46
   0 -30   2    4.73   11.53
   1 -31  -2  223.92   27.25
   1 -31  -2  305.78   27.39
  -1  31   2  377.89   29.50
  -1  31   2  431.28   33.74
   1 -29  -2  483.30   36.52
   1 -29  -2  491.01   42.94
  -1  29   2  591.46   42.61
  -1  29   2  515.23   36.85
   1 -27  -2  498.16  488.53
   1 -27  -2  459.08   34.27
  -1  27   2  437.34   32.23
  -1  27   2  569.44   40.93
   1 -25  -2  448.62   38.89
   1 -25  -2  465.13   34.32
  -1  25   2  446.14   32.12
  -1  25   2  516.60   37.49
   1 -23  -2  286.24   23.28
   1 -23  -2  349.54   31.57
  -1  23   2  331.10   26.37
  -1  23   2  275.50   21.96
  -1  21   2  225.58   19.71
  -1  21   2  193.87   17.17
   1 -19  -2  373.76   29.94
   1 -19  -2  304.40   24.05
  -1  19   2  327.25   25.13
  -1  19   2  314.31   23.92
  -1  17   2 1659.34  101.97
   1 -15  -2  775.59   50.94
  -1  15   2  689.99   44.97
   1 -13  -2  288.99   24.85
   1 -13  -2  230.64   18.30
  -1  13   2  244.57   19.07
  -1  13   2  196.76   16.18
   1 -11  -2 1138.34   70.60
   1 -11  -2 1083.02   67.43
  -1  11   2 1035.13   63.96
  -1  11   2 1084.95   67.16
   1  -9  -2  274.43   20.78
   1  -9  -2  314.86   22.82
  -1   9   2  290.92   20.89
  -1   9   2  277.43   20.04
   1  -7  -2 2332.55  138.88
   1  -7  -2 2521.91  149.86
  -1   7   2 2354.57  139.82
  -1   7   2 2068.06  123.44
   1  -5  -2  989.72   60.85
   1  -5  -2  931.92   57.30
  -1   5   2 1113.02   67.98
  -1   5   2 1018.62   62.17
   1  -3  -2 2312.46  137.31
   1  -3  -2 2021.54  120.38
  -1   3   2 1920.53  114.19
  -1   3   2 2215.03  131.53
   1  -1  -2 5110.97  299.17
   1  -1  -2 4356.84  255.74
  -1   1   2 4111.89  241.07
  -1   1   2 4706.38  275.78
   1   1  -2 4937.57  289.54
   1   1  -2 4208.22  246.85
  -1  -1   2 4510.97  264.19
  -1  -1   2 4188.96  245.83
   1   3  -2 1967.05  117.11
   1   3  -2 2281.91  135.91
  -1  -3   2 2065.85  123.14
  -1  -3   2 2302.83  136.51
   1   5  -2  925.86   57.00
   1   5  -2 1007.33   62.37
  -1  -5   2 1088.25   66.41
  -1  -5   2  993.85   61.35
   1   7  -2 2443.47  145.76
   1   7  -2 2553.28  151.62
  -1  -7   2 2665.02  158.61
  -1  -7   2 2549.43  151.29
   1   9  -2  307.43   22.62
   1   9  -2  339.63   23.92
  -1  -9   2  367.15   26.20
  -1  -9   2  341.28   23.89
   1  11  -2 1187.33   73.65
  -1 -11   2 1215.95   74.78
   1  13  -2  261.55   20.61
   1  13  -2  276.33   20.83
  -1 -13   2  268.90   20.53
  -1 -13   2  270.38   21.52
   1  15  -2  740.91   48.77
   1  15  -2  744.49   48.33
  -1 -15   2  712.56   47.53
  -1 -15   2  672.93   44.01
   1  17  -2 1934.30  118.13
   1  17  -2 1753.47  106.95
  -1 -17   2 1841.82  112.04
  -1 -17   2 1852.55  113.81
   1  19  -2  345.13   26.59
   1  19  -2  349.81   26.06
  -1 -19   2  361.92   27.00
  -1 -19   2  352.57   27.91
   1  21  -2  230.25   19.49
   1  21  -2  228.36   20.48
  -1 -21   2  231.60   21.96
  -1 -21   2  223.90   19.57
   1  23  -2  287.61  129.69
  -1 -23   2  292.02   23.70
  -1 -23   2  329.45   29.06
   1  25  -2  -53.01  843.02
  -1 -25   2  365.78   28.65
  -1 -25   2  415.59   37.51
   1  27  -2  -52.95  504.49
   1  27  -2  540.00   37.54
   1  29  -2  -67.76  840.54
   1  29  -2  505.04   35.23
   1  31  -2  -41.53  330.55
   1  31  -2  334.40   25.32
  -1 -31   2   53.34   15.39
  -1 -31   2   47.50   24.19
   2 -30  -2    9.66   11.59
   2 -30  -2   15.77    6.44
  -2  30   2   28.51    7.90
  -2  30   2   20.61    7.16
   2 -28  -2   38.09   14.17
   2 -28  -2   56.56    9.77
  -2  28   2   58.05    9.88
  -2  28   2   61.05   10.21
   2 -26  -2    0.14    4.18
  -2  26   2   -2.34    4.57
  -2  24   2    2.20    4.57
  -2  24   2   -1.16    4.57
   2 -22  -2   23.45    6.41
   2 -22  -2   21.14   10.87
  -2  22   2   24.11    6.36
  -2  22   2   23.89    6.77
   2 -20  -2   25.10    9.61
   2 -20  -2   31.07    7.16
  -2  20   2   26.37    7.21
  -2  20   2   28.16    6.69
   2 -18  -2  422.20   30.85
   2 -18  -2  533.94   39.05
  -2  18   2  464.86   33.14
  -2  18   2  439.26   31.21
   2 -16  -2  419.45   30.19
   2 -16  -2  515.23   36.61
  -2  16   2  416.97   29.61
  -2  16   2  413.39   29.45
   2 -14  -2  888.71   57.72
   2 -14  -2  731.55   47.89
  -2  14   2  812.47   52.21
  -2  14   2  760.18   49.21
   2 -12  -2 1655.22  100.93
  -2  12   2 1723.75  104.61
   2 -10  -2 1571.00   95.59
   2 -10  -2 1670.63  101.53
  -2  10   2 1433.66   87.33
  -2  10   2 1693.75  102.55
   2  -8  -2 1932.37  116.20
   2  -8  -2 1617.51   98.06
  -2   8   2 1877.32  112.46
  -2   8   2 1944.75  116.89
   2  -6  -2  460.73   30.77
   2  -6  -2  514.40   33.96
  -2   6   2  452.20   30.03
  -2   6   2  496.78   32.39
   2  -4  -2 1942.00  115.82
   2  -4  -2 1949.71  116.45
  -2   4   2 2090.07  124.24
  -2   4   2 2196.31  130.82
   2  -2  -2 3021.99  178.29
   2  -2  -2 2881.63  170.28
  -2   2   2 3338.50  196.73
  -2   2   2 3233.92  190.43
   2   0  -2   10.29    4.18
   2   0  -2    8.28    4.49
  -2   0   2   11.72    4.46
  -2   0   2    9.52    3.88
   2   2  -2 2790.80  164.70
   2   2  -2 3068.78  181.15
  -2  -2   2 2768.78  163.71
  -2  -2   2 2826.58  166.57
   2   4  -2 1959.34  117.03
   2   4  -2 1820.90  108.63
  -2  -4   2 1779.07  106.46
  -2  -4   2 1884.76  112.18
   2   6  -2  472.56   31.40
   2   6  -2  422.20   27.83
  -2  -6   2  506.14   32.75
  -2  -6   2  468.71   30.88
   2   8  -2 1845.95  111.03
   2   8  -2 1616.68   97.24
  -2  -8   2 1954.11  116.70
  -2  -8   2 1729.80  104.28
   2  10  -2 1697.33  102.33
   2  10  -2 1620.26   98.23
  -2 -10   2 1886.96  113.94
  -2 -10   2 1746.32  104.97
   2  12  -2 1908.42  115.07
   2  12  -2 1843.20  111.36
  -2 -12   2 1922.19  116.39
  -2 -12   2 1912.00  114.91
   2  14  -2  866.69   54.85
  -2 -14   2  890.91   57.27
   2  16  -2  474.22   33.39
   2  16  -2  458.25   31.76
  -2 -16   2  450.27   32.28
  -2 -16   2  480.82   33.08
   2  18  -2  512.75   35.92
   2  18  -2  454.12   31.87
  -2 -18   2  454.95   33.00
  -2 -18   2  478.07   33.33
   2  20  -2   27.30    7.43
   2  20  -2   27.61    7.29
  -2 -20   2   19.35    7.43
  -2 -20   2   24.91    6.91
   2  22  -2   27.47    7.02
   2  22  -2   31.43    9.11
  -2 -22   2   28.46    7.32
  -2 -22   2   24.88    8.64
   2  24  -2    1.35    4.57
   2  24  -2   -0.52    7.13
  -2 -24   2   -0.19    5.15
  -2 -24   2   -2.61    7.32
   2  26  -2    0.14    4.68
   2  26  -2    4.40    7.71
  -2 -26   2   -1.68    8.04
  -2 -26   2   -0.58    5.09
   2  28  -2   49.65    8.20
  -2 -28   2   29.39    8.56
  -2 -28   2    1.13   12.50
   2  30  -2   15.41    5.42
  -2 -30   2   -8.53   11.72
  -2 -30   2    6.83    6.88
  -3  31   2  201.25   19.87
  -3  31   2  168.00   17.37
   3 -29  -2  102.30   13.27
   3 -29  -2   60.63   17.53
  -3  29   2  137.97   15.58
  -3  29   2  115.95   14.20
   3 -27  -2  243.93   90.08
  -3  27   2  325.32   26.53
  -3  27   2  318.44   25.79
   3 -23  -2  843.85   56.39
   3 -23  -2 1064.58   73.38
  -3  23   2  836.97   54.80
  -3  23   2 1005.40   65.89
  -3  21   2 1458.98   91.76
  -3  21   2 1256.69   78.99
   3 -19  -2  858.16   56.72
   3 -19  -2 1005.13   66.44
  -3  19   2  830.08   54.19
  -3  19   2  918.16   59.89
  -3  17   2 1601.00   98.94
  -3  17   2 1452.92   89.94
  -3  15   2  565.04   38.23
  -3  15   2  579.63   39.03
   3 -13  -2  411.46   29.34
   3 -13  -2  466.23   33.69
  -3  13   2  426.60   29.92
  -3  13   2  464.31   32.45
   3  -9  -2  330.55   23.83
   3  -9  -2  295.59   22.46
  -3   9   2  339.91   24.41
  -3   9   2  281.28   21.03
  -3   7   2   72.74    8.75
  -3   7   2   72.41    8.67
   3  -5  -2   53.04    7.95
   3  -5  -2   71.94    9.19
  -3   5   2   67.76    8.26
  -3   5   2   62.31    7.68
  -3   3   2  306.33   21.80
  -3   3   2  259.51   18.74
   3  -1  -2   10.57    4.54
   3  -1  -2    6.39    4.82
  -3   1   2    8.15    5.15
  -3   1   2    9.52    4.84
   3   1  -2    7.71    3.69
   3   1  -2    6.83    4.35
  -3  -1   2    8.72    4.21
  -3  -1   2    8.26    3.83
   3   3  -2  249.55   17.94
   3   3  -2  258.96   18.41
  -3  -3   2  226.68   16.24
  -3  -3   2  253.87   18.14
   3   5  -2   58.38    7.13
   3   5  -2   57.08    6.66
  -3  -5   2   56.92    6.61
  -3  -5   2   48.00    6.28
   3   7  -2   65.92    8.28
   3   7  -2   64.40    7.21
  -3  -7   2   66.11    7.73
  -3  -7   2   70.51    7.90
   3   9  -2  298.90   21.58
   3   9  -2  287.34   20.28
  -3  -9   2  311.83   22.16
  -3  -9   2  336.33   23.06
   3  11  -2 1482.65   90.05
   3  11  -2 1533.84   92.75
  -3 -11   2 1534.94   93.36
  -3 -11   2 1586.13   95.56
   3  13  -2  425.50   29.01
   3  13  -2  451.92   30.85
  -3 -13   2  446.42   31.16
  -3 -13   2  437.34   29.53
   3  17  -2 1461.18   89.64
   3  17  -2 1666.78  102.14
  -3 -17   2 1651.09  100.49
  -3 -17   2 1482.92   91.73
   3  19  -2  815.22   52.57
   3  19  -2  925.31   59.67
  -3 -19   2  832.29   54.88
  -3 -19   2  864.21   55.40
   3  21  -2 1242.38   77.70
   3  21  -2 1407.79   88.18
  -3 -21   2 1277.05   81.38
  -3 -21   2 1329.62   82.51
   3  23  -2  786.60   51.47
   3  23  -2  902.74   60.91
  -3 -23   2  803.39   55.18
  -3 -23   2  867.79   56.06
   3  25  -2  -42.77  304.40
   3  25  -2  298.90   23.15
  -3 -25   2  224.42   19.93
  -3 -25   2  237.19   25.05
   3  27  -2  219.82   18.58
   3  27  -2  -36.99  730.18
  -3 -27   2  125.39   21.22
  -3 -27   2  146.17   16.02
   3  29  -2   87.25   10.62
  -3 -29   2   -4.98   17.89
  -3 -29   2   36.22   10.16
  -3 -31   2   28.90   11.94
  -3 -31   2  -30.77   21.58
   4 -30  -2   -2.48    9.39
   4 -30  -2    4.76    6.05
  -4  30   2    8.59    6.55
  -4  30   2    7.24    6.25
   4 -28  -2    9.30    5.81
   4 -28  -2   -0.41    9.94
  -4  28   2    3.00    6.22
  -4  28   2   12.22    6.22
   4 -26  -2   72.55   11.28
   4 -26  -2   40.18   15.14
  -4  26   2   77.31   11.89
  -4  26   2   91.73   12.61
   4 -24  -2   57.22   16.02
  -4  24   2   77.86   10.95
   4 -22  -2   23.26   11.45
   4 -22  -2   15.47    6.19
  -4  22   2   14.56    6.30
  -4  22   2   15.05    5.81
   4 -20  -2    0.33    8.39
   4 -20  -2    1.24    4.87
  -4  20   2    3.19    4.76
  -4  20   2    1.29    4.43
   4 -18  -2  317.34   27.28
   4 -18  -2  323.12   25.84
  -4  18   2  299.17   24.08
  -4  18   2  293.94   23.31
   4 -16  -2  183.16   19.10
   4 -16  -2  171.66   16.43
  -4  16   2  164.28   15.74
  -4  16   2  163.02   15.28
   4 -14  -2  142.29   13.95
   4 -14  -2  167.61   17.26
  -4  14   2  139.87   13.73
  -4  14   2  148.82   14.06
  -4  12   2  167.17   15.14
  -4  12   2  156.08   14.45
   4 -10  -2  205.54   21.58
  -4  10   2  837.52   53.78
   4  -8  -2 2339.43  140.86
   4  -8  -2 2288.79  137.45
  -4   8   2 2314.38  138.91
  -4   8   2 2155.03  129.36
   4  -6  -2 1378.89   84.27
   4  -6  -2 1174.94   73.05
  -4   6   2 1213.48   74.48
  -4   6   2 1421.00   86.83
   4  -4  -2 2898.14  171.91
   4  -4  -2 3038.51  180.47
  -4   4   2 2953.19  174.66
  -4   4   2 2818.33  167.48
   4  -2  -2 3451.35  203.64
   4  -2  -2 3621.99  213.88
  -4   2   2 3514.65  207.41
  -4   2   2 3630.25  213.52
   4   0  -2 2493.83  147.85
   4   0  -2 2611.91  154.60
  -4   0   2 2623.46  155.53
  -4   0   2 2611.63  154.40
   4   2  -2 3134.84  184.82
   4   2  -2 3484.38  205.07
  -4  -2   2 3432.08  202.10
  -4  -2   2 2994.47  176.45
   4   4  -2 2632.27  155.78
   4   4  -2 2917.41  172.10
  -4  -4   2 2804.56  165.74
  -4  -4   2 2524.11  149.12
   4   6  -2 1296.87   78.38
   4   6  -2 1204.12   73.07
  -4  -6   2 1173.02   70.87
  -4  -6   2 1257.51   76.18
   4   8  -2 2086.22  124.46
   4   8  -2 2059.80  122.72
  -4  -8   2 2149.52  127.62
  -4  -8   2 1997.87  119.31
   4  10  -2  737.06   46.49
   4  10  -2  735.96   46.24
  -4 -10   2  747.24   47.23
  -4 -10   2  756.32   47.12
   4  12  -2  141.71   13.46
   4  12  -2  143.92   12.30
  -4 -12   2  145.35   12.74
  -4 -12   2  148.29   12.44
   4  14  -2  154.82   13.93
   4  14  -2  131.92   11.81
  -4 -14   2  132.08   12.41
  -4 -14   2  151.15   12.99
   4  18  -2  327.80   24.72
   4  18  -2  278.53   21.25
  -4 -18   2  276.05   22.38
  -4 -18   2  316.24   23.31
   4  20  -2    0.94    4.29
   4  20  -2    2.97    5.28
  -4 -20   2    2.26    4.76
  -4 -20   2    0.55    5.37
   4  22  -2   15.94    8.67
   4  22  -2   11.56    5.28
  -4 -22   2   10.02    6.80
  -4 -22   2   18.36    6.05
  -4 -24   2   40.35   10.73
  -4 -24   2   50.42    8.67
  -4 -26   2   42.72    8.64
  -4 -26   2   39.83   13.10
   4  28  -2    0.99    7.73
   4  28  -2    5.17    4.49
  -4 -28   2    2.56    5.78
  -4 -28   2    4.71    9.77
   4  30  -2    4.87    4.51
  -4 -30   2    0.55    9.22
  -5  29   2  205.65   20.12
  -5  27   2  299.72   24.69
  -5  27   2  284.03   24.19
   5 -25  -2  258.00   28.87
   5 -25  -2  336.05   27.41
  -5  25   2  349.81   27.91
  -5  25   2  334.68   27.00
   5 -23  -2  918.71   64.95
   5 -23  -2  940.73   62.31
  -5  23   2  930.82   61.73
  -5  23   2  898.34   58.84
   5 -21  -2  673.76   50.59
   5 -21  -2  658.62   45.61
  -5  21   2  586.23   40.51
  -5  21   2  671.00   46.46
   5 -19  -2 1593.01  101.37
   5 -19  -2 1459.53   91.60
  -5  19   2 1446.59   90.94
  -5  19   2 1353.29   84.82
   5 -17  -2 1937.32  120.27
   5 -17  -2 2057.87  126.33
  -5  17   2 1810.99  111.22
  -5  17   2 1915.03  117.66
   5 -15  -2  654.21   44.53
   5 -15  -2  750.27   52.90
  -5  15   2  603.30   41.31
  -5  15   2  585.96   39.99
   5 -13  -2 1646.68  103.21
   5 -13  -2 1354.12   84.60
  -5  13   2 1312.01   81.71
  -5  13   2 1284.48   80.28
  -5  11   2  338.53   25.27
  -5  11   2  336.05   25.02
   5  -9  -2    0.17    8.78
   5  -9  -2    1.16    3.80
  -5   9   2    4.46    4.93
  -5   9   2   -1.43    4.79
   5  -7  -2    4.38    3.99
  -5   7   2    0.77    4.84
  -5   5   2  180.93   15.33
  -5   5   2  133.54   12.50
  -5   3   2   15.11    5.17
  -5   3   2   20.17    5.59
   5  -1  -2    8.89    5.75
   5  -1  -2    5.17    4.71
  -5   1   2    6.74    3.85
  -5   1   2    6.30    4.51
   5   1  -2    4.95    5.61
   5   1  -2    7.93    3.88
  -5  -1   2    6.58    4.13
  -5  -1   2    8.97    3.83
   5   3  -2    8.34    4.76
   5   3  -2   16.54    3.99
  -5  -3   2   16.76    3.88
  -5  -3   2   17.31    5.45
   5   5  -2  159.16   12.63
   5   5  -2  153.05   12.61
  -5  -5   2  166.37   12.69
  -5  -5   2  173.34   13.76
   5   7  -2    5.53    3.41
   5   7  -2    3.74    3.17
  -5  -7   2    4.18    2.92
  -5  -7   2    1.71    3.50
   5   9  -2    1.05    2.81
   5   9  -2    0.30    3.99
  -5  -9   2    2.70    3.00
  -5  -9   2    1.57    3.44
   5  11  -2  286.79   20.39
   5  11  -2  293.39   20.64
  -5 -11   2  307.70   21.08
  -5 -11   2  275.50   19.82
   5  13  -2 1162.01   71.15
   5  13  -2 1324.67   80.81
   5  15  -2  608.80   39.83
   5  15  -2  521.00   34.43
  -5 -15   2  554.86   36.00
  -5 -15   2  530.36   35.37
   5  17  -2 1961.27  118.40
  -5 -17   2 1624.94   99.47
  -5 -17   2 1883.93  113.31
   5  19  -2 1247.33   77.20
  -5 -19   2 1308.43   81.66
  -5 -19   2 1368.98   84.44
  -5 -21   2  589.81   39.30
  -5 -21   2  611.00   42.33
   5  23  -2  751.37   48.94
   5  23  -2   53.70 1363.47
  -5 -23   2  620.91   45.11
  -5 -23   2  749.44   49.13
   5  25  -2  -31.57  158.28
   5  25  -2  190.48   16.79
  -5 -25   2  177.03   16.84
  -5 -25   2  212.17   24.91
  -5 -27   2  104.09   13.73
  -5 -27   2  132.03   20.94
  -5 -29   2   32.61   11.64
  -5 -29   2   55.62   17.83
   6 -28  -2    7.71    5.59
   6 -28  -2    7.71    9.91
  -6  28   2    1.71    5.53
  -6  28   2    4.60    5.12
   6 -26  -2    1.13    9.77
   6 -26  -2   19.43    6.88
  -6  26   2   27.00    7.62
  -6  26   2   19.65    6.30
   6 -24  -2    3.33   10.16
   6 -24  -2    4.65    5.06
  -6  24   2    0.61    5.09
  -6  24   2    0.52    4.57
   6 -22  -2   19.32    6.69
   6 -22  -2   15.41   11.15
  -6  22   2   12.91    6.25
  -6  22   2   17.28    6.14
   6 -20  -2    0.11    4.51
  -6  20   2   -0.72    4.65
   6 -18  -2  201.11   22.54
   6 -18  -2  244.68   21.25
  -6  18   2  222.96   19.40
  -6  18   2  234.25   20.70
   6 -16  -2  215.45   19.40
   6 -16  -2  147.88   19.46
  -6  16   2  186.33   17.06
  -6  16   2  196.24   18.03
   6 -14  -2  732.93   49.18
   6 -14  -2  591.46   45.11
  -6  14   2  658.89   44.64
  -6  14   2  679.54   45.77
   6 -12  -2  772.29   53.28
   6 -12  -2  759.35   50.26
  -6  12   2  755.50   49.68
  -6  12   2  725.22   48.19
  -6  10   2 1001.55   63.55
  -6  10   2  990.27   63.30
  -6   8   2 1884.48  114.74
  -6   8   2 1974.48  119.70
   6  -4  -2 1733.38  106.93
   6  -4  -2 1609.80   97.79
  -6   4   2 1487.60   90.85
  -6   4   2 1600.45   97.65
   6  -2  -2 1965.40  117.99
   6  -2  -2 1891.91  115.51
  -6   2   2 2028.42  122.06
  -6   2   2 2066.68  123.41
  -6   0   2  353.94   25.27
  -6   0   2  313.21   21.83
  -6  -2   2 1945.58  116.64
  -6  -2   2 2013.56  119.86
  -6  -4   2 1507.69   91.02
  -6  -4   2 1428.70   85.76
  -6  -6   2  446.69   29.61
  -6  -6   2  423.85   27.44
   6   8  -2 1495.58   89.89
   6   8  -2 1472.46   88.73
  -6  -8   2 1808.24  108.30
  -6  -8   2 1765.31  105.08
   6  10  -2  898.62   55.49
   6  10  -2  919.53   56.81
  -6 -10   2  871.92   53.39
  -6 -10   2  881.00   54.52
   6  12  -2  735.96   47.04
   6  12  -2  626.42   39.83
  -6 -12   2  666.32   41.70
  -6 -12   2  685.59   44.06
   6  14  -2  695.77   44.34
   6  14  -2  609.90   39.47
  -6 -14   2  664.12   41.89
  -6 -14   2  569.44   37.18
   6  16  -2  197.17   15.99
   6  16  -2  174.36   14.81
  -6 -16   2  166.51   14.56
  -6 -16   2  203.34   15.72
   6  18  -2  242.06   18.96
   6  18  -2  216.80   17.67
  -6 -18   2  237.80   20.45
  -6 -18   2  225.71   17.59
   6  22  -2   16.24    4.76
   6  22  -2    0.72    5.92
  -6 -22   2   10.62    5.06
  -6 -22   2   17.48    6.39
   6  24  -2    2.67    3.25
   6  24  -2    0.44    6.83
  -6 -24   2   -0.50    5.59
  -6 -24   2    1.62    4.51
   6  26  -2   14.53    4.49
   6  26  -2    0.83    7.76
  -6 -26   2    8.78    7.95
  -6 -26   2    6.77    5.72
   6  28  -2    1.29    2.81
   6  28  -2   -0.66    8.78
  -6 -28   2    0.80    6.88
  -6 -28   2    3.17    5.72
   7 -27  -2   -0.08  809.44
   7 -27  -2  268.32   24.52
  -7  27   2  270.55   23.56
  -7  27   2  259.54   22.84
   7 -25  -2   89.39 1534.67
   7 -25  -2  328.07   27.28
  -7  25   2  299.17   24.55
  -7  25   2  323.94   26.34
  -7  23   2  312.93   25.60
  -7  23   2  304.40   25.13
  -7  21   2  240.25   21.16
  -7  21   2  257.94   21.94
  -7  17   2  835.59   54.99
  -7  17   2  919.26   60.44
  -7  15   2  441.74   32.48
  -7  15   2  451.92   32.67
  -7  13   2  276.88   22.60
  -7  13   2  271.95   22.27
   7 -11  -2  449.72   38.23
   7 -11  -2  574.67   39.50
  -7  11   2  527.34   36.88
  -7  11   2  595.87   40.73
   7  -9  -2  462.11   32.67
   7  -9  -2  166.21  159.91
  -7   9   2  427.70   30.91
  -7   9   2  461.56   32.56
   7  -7  -2  -14.75  517.98
   7  -7  -2  212.78   17.67
  -7   7   2  204.41   17.15
  -7   7   2  227.12   18.83
   7  -5  -2  -51.33  296.97
  -7   5   2  384.49   27.83
  -7   3   2  494.58   32.92
  -7   1   2   96.11    9.50
  -7   1   2  104.39   10.65
  -7  -1   2  103.62    9.66
  -7  -1   2   99.33   10.10
  -7  -3   2  396.33   27.22
  -7  -3   2  438.16   28.65
   7   5  -2  417.52   29.75
   7   5  -2  330.82   22.35
  -7  -5   2  313.48   22.46
   7   7  -2  190.70   16.65
   7   7  -2  173.83   13.24
  -7  -7   2  174.41   12.94
  -7  -7   2  167.50   13.46
  -7  -9   2  358.90   23.64
  -7  -9   2  415.32   27.94
  -7 -11   2  499.81   31.82
  -7 -11   2  484.40   32.01
   7  13  -2  249.14   18.22
   7  13  -2  203.04   16.18
  -7 -13   2  264.58   18.44
  -7 -13   2  231.69   17.50
   7  15  -2  370.73   26.34
   7  15  -2  468.99   31.02
  -7 -15   2  435.41   28.57
  -7 -15   2  359.45   25.40
   7  17  -2  938.52   60.16
   7  17  -2  922.56   57.61
  -7 -17   2  856.51   53.12
   7  19  -2  574.12   38.45
   7  19  -2  710.36   46.16
  -7 -19   2  601.92   38.72
  -7 -19   2  648.99   43.49
   7  21  -2    0.17   83.89
   7  21  -2  191.01   16.49
  -7 -21   2  152.86   13.82
  -7 -21   2  199.54   18.16
  -7 -25   2  129.19   15.05
  -7 -25   2  151.54   18.03
  -7 -27   2  160.32   17.70
  -7 -27   2   51.08  137.59
   8 -26  -2   -1.84    5.34
  -8  26   2    1.93    4.98
   8 -24  -2    0.96    4.54
   8 -24  -2   -4.07    9.80
  -8  24   2    1.27    5.34
  -8  24   2    1.46    4.65
   8 -22  -2   -3.80   10.40
   8 -22  -2    2.53    4.84
  -8  22   2   -1.02    4.38
  -8  22   2    4.18    5.64
   8 -20  -2    2.61    4.84
   8 -20  -2    2.06   11.01
  -8  20   2    3.28    4.76
  -8  20   2    1.05    4.90
  -8  18   2  118.95   13.76
  -8  18   2  108.25   13.40
  -8  16   2  292.29   24.14
  -8  16   2  281.01   22.90
  -8  14   2  655.87   44.72
  -8  14   2  666.32   45.74
  -8  12   2 1626.32  100.90
  -8  12   2 1801.36  111.08
   8 -10  -2  726.05   48.61
   8 -10  -2  164.83  975.40
  -8  10   2  664.95   45.03
  -8  10   2  724.40   48.50
  -8   8   2  793.20   52.40
  -8   8   2  880.73   57.22
  -8   6   2  407.34   29.53
  -8   6   2  361.65   26.83
   8  -4  -2  313.48   23.39
   8  -4  -2  -27.22  938.25
  -8   4   2  306.88   23.31
  -8   4   2  315.69   23.83
   8   0  -2  559.54   36.85
   8   0  -2  -35.64  857.88
   8   2  -2  671.83  375.41
   8   2  -2 1130.36   69.36
  -8  -2   2 1093.20   68.12
  -8  -2   2 1124.03   68.61
  -8  -4   2  252.85   19.10
  -8  -4   2  275.78   19.43
  -8  -6   2  277.43   20.20
  -8  -6   2  325.59   21.91
  -8  -8   2  654.77   40.68
  -8  -8   2  701.00   44.70
  -8 -10   2  598.89   38.56
  -8 -10   2  568.07   35.64
   8  12  -2 1681.64  103.38
   8  12  -2 1401.46   84.16
  -8 -12   2 1425.95   86.37
  -8 -12   2 1572.92   93.74
  -8 -14   2  539.45   35.59
  -8 -14   2  641.28   39.85
  -8 -18   2   99.99    9.44
   8  20  -2    4.05    4.35
   8  20  -2   -3.08    5.39
  -8 -20   2    0.03    3.30
  -8 -20   2    2.89    3.30
   8  22  -2   -2.23    4.13
   8  22  -2   -2.04   64.51
   8  24  -2   -1.13    4.10
   8  24  -2   -0.91    7.07
  -8 -24   2    0.77    3.41
   9 -23  -2  238.84   22.21
   9 -23  -2    4.46  694.12
  -9  23   2  216.25   20.28
  -9  23   2  253.95   22.68
   9 -21  -2  242.42   21.96
   9 -21  -2   90.66  907.70
  -9  21   2  254.61   22.57
  -9  21   2  229.98   20.39
   9 -19  -2  245.56  666.05
   9 -19  -2  493.21   36.47
  -9  19   2  465.68   34.43
  -9  19   2  465.68   34.98
  -9  17   2  220.24   19.93
  -9  17   2  264.33   22.73
  -9  13   2  446.14   32.70
  -9  13   2  485.23   35.37
  -9  11   2  337.15   26.48
  -9  11   2  282.93   22.90
  -9   9   2  264.00   22.07
  -9   9   2  238.59   20.17
  -9   7   2  350.91   26.78
  -9   7   2  303.03   23.83
  -9   5   2  228.85   19.71
  -9   5   2  240.44   19.98
   9  -3  -2  -12.72  356.97
   9  -3  -2  105.08   12.17
  -9   3   2   96.38   11.34
  -9   3   2   90.38   10.76
  -9   1   2   15.33    5.56
   9   1  -2   13.90    5.01
   9   1  -2   -3.99    9.30
  -9  -1   2   18.08    5.28
  -9  -1   2    9.66    4.24
  -9  -3   2   73.13    9.03
  -9  -3   2   79.84    8.39
  -9  -5   2  195.38   15.96
  -9  -5   2  223.62   16.40
   9   7  -2  282.66   19.73
   9   7  -2  -24.50  189.33
  -9  -7   2  292.29   21.63
  -9  -7   2  284.31   19.57
  -9 -11   2  268.65   17.97
  -9 -11   2  253.87   20.56
  -9 -13   2  443.39   27.96
  -9 -13   2  350.36   24.08
  10 -22  -2   16.93    7.46
  10 -22  -2    0.50  123.99
 -10  22   2   17.56    7.07
 -10  20   2   88.57   12.99
 -10  20   2   73.73   11.34
  10 -18  -2  112.62   14.53
 -10  18   2  111.74   13.21
 -10  18   2  113.72   14.56
 -10  16   2   86.53   11.75
 -10  16   2   78.94   11.97
 -10  14   2  148.60   15.88
 -10  14   2  171.71   17.23
  10 -12  -2    8.17   10.73
  10 -12  -2   25.40    6.74
 -10  12   2   17.04    6.05
 -10  10   2   59.61    9.33
 -10  10   2   66.11   10.46
 -10   8   2  911.83   59.59
 -10   8   2  976.51   63.55
 -10   6   2  868.89   57.05
 -10   6   2  713.94   47.75
 -10   4   2  612.93   42.03
 -10   4   2  572.75   39.30
 -10   2   2  888.71   56.39
 -10   2   2  870.82   56.34
  10   0  -2   66.58   18.99
 -10   0   2  803.39   51.61
 -10   0   2  815.77   52.87
 -10  -2   2  868.62   54.66
 -10  -2   2  822.10   52.95
 -10  -4   2  467.61   31.98
 -10  -4   2  567.24   36.85
 -10  -6   2  695.22   43.73
 -10  -6   2  621.74   40.51
 -10  -8   2  798.43   51.27
 -10  -8   2  856.51   52.38
 -10 -10   2   38.39    6.25
 -10 -10   2   52.18    5.61
 -11  19   2  365.50   29.56
 -11  19   2  343.76   28.27
 -11  17   2  183.19   18.47
 -11  17   2  172.59   17.78
 -11  15   2  150.52   16.40
 -11  15   2  150.52   16.02
 -11  13   2  278.25   23.17
 -11  13   2  258.25   22.76
 -11   9   2  165.47   17.75
 -11   9   2  155.56   15.88
 -11   7   2   43.98    8.67
 -11   7   2   35.45    7.54
  11  -5  -2   17.06    5.78
  11  -5  -2    3.44    8.94
 -11   5   2   15.33    5.45
 -11   5   2   15.91    6.05
  11  -3  -2    9.58    5.70
  11  -3  -2   -1.40    9.17
 -11   3   2    7.54    4.90
 -11   3   2    7.57    4.43
  11  -1  -2    7.21    5.12
  11  -1  -2   -0.52    8.26
 -11   1   2    4.02    4.65
 -11   1   2    8.97    4.46
  11   1  -2   -1.84    7.84
  11   1  -2    9.72    4.76
 -11  -1   2   12.05    4.49
 -11  -1   2    8.72    5.04
  11   3  -2   -0.41    6.91
  11   3  -2    4.84    3.36
 -11  -3   2    5.34    3.33
 -11  -3   2   10.38    4.62
  11   5  -2    4.35    8.94
  11   5  -2    9.66    3.61
 -11  -5   2   15.61    4.43
 -11  -5   2   10.13    4.27
  11   7  -2   17.48    7.93
  11   7  -2   36.19    5.37
 -11  -7   2   44.17    5.92
 -11  -7   2   36.44    6.05
  11   9  -2  157.62   12.77
 -12  14   2   87.16   12.33
 -12  14   2   85.95   12.96
  12 -12  -2   14.83   12.05
 -12  12   2  117.05   14.70
 -12  12   2   95.04   13.38
 -12  10   2   95.67   12.85
 -12  10   2   77.26   12.08
 -12   8   2  162.36   16.60
 -12   8   2  159.58   16.84
 -12   6   2  443.94   32.72
 -12   6   2  401.56   31.02
  12  -2  -2  708.43   58.82
  12  -2  -2  659.17   48.25
  12   2  -2  738.43   54.19
  12   2  -2  741.74   49.73
 -12  -2   2  626.42   41.81
 -12  -2   2  628.07   43.10
  12   4  -2  449.45   30.77
  12   4  -2  443.67   33.58
 -12  -4   2  448.90   31.29
  12   6  -2  348.99   26.48
  12   6  -2  381.74   26.45
 -12  -6   2  330.82   23.04
 -13   5   2   46.68    9.50
 -13   5   2   22.68    8.37
  13  -3  -2   25.21   10.46
  13  -3  -2   53.23    9.80
  13  -1  -2    2.81    4.90
  13  -1  -2    2.50    6.99
 -13   1   2   12.08    5.75
 -13   1   2    3.19    5.31
  13   1  -2    4.10    7.13
  13   1  -2    7.76    4.24
 -13  -1   2    9.11    4.73
 -13  -1   2    5.50    4.95
  -8  -4  -3   -0.83    6.99
   8   4   3    6.25    3.83
  -8  -2  -3   -2.75    8.34
  -8  -2  -3   -0.14    3.36
   8   2   3    0.94    5.75
   8   2   3   -0.08    2.72
  -8   0  -3   -1.32    8.34
  -8   0  -3    0.63    3.28
   8   0   3   -3.17    5.94
   8   0   3   -0.96    3.28
  -8   2  -3   -0.69    3.52
  -8   2  -3   -2.26    8.50
   8  -2   3    0.19    4.43
   8  -2   3   -2.34    6.28
  -8   4  -3   10.95    4.68
  -8   4  -3    0.25    8.70
   8  -4   3   -0.61    7.05
   8  -4   3   11.12    6.14
   8  -6   3   19.07    8.26
  -7  -9  -3  -10.24    7.24
  -7  -7  -3  391.92   31.07
   7   7   3  297.52   23.56
  -7  -5  -3  577.98   39.27
  -7  -5  -3  632.75   44.50
   7   5   3  543.85   36.50
  -7  -3  -3  328.07   25.13
  -7  -3  -3  307.70   25.98
   7   3   3  267.85   20.72
   7   3   3  299.17   24.63
  -7  -1  -3  606.88   43.71
  -7  -1  -3  616.51   41.92
   7   1   3  553.21   38.06
   7   1   3  549.90   39.52
  -7   1  -3  692.75   49.07
  -7   1  -3  632.75   42.69
   7  -1   3  547.98   39.66
   7  -1   3  638.53   44.04
  -7   3  -3  399.35   32.50
  -7   3  -3  344.31   25.76
   7  -3   3  407.89   31.73
   7  -3   3  304.13   25.76
  -7   5  -3  777.52   54.96
  -7   5  -3  653.94   43.68
   7  -7   3  307.98   26.48
  -7   9  -3  178.48   16.16
  -7   9  -3  202.07   23.31
   7  -9   3  215.61   25.54
   7  -9   3  151.26   18.11
   7 -11   3  302.75   31.62
   7 -13   3   76.10   15.50
   7 -13   3   34.68   11.89
   6  12   3  184.04   15.25
   6  12   3  171.49   13.29
  -6 -10  -3   46.40    9.33
  -6 -10  -3   -6.69  251.81
   6  10   3   31.90    5.04
   6  10   3   34.98    6.61
  -6  -8  -3   -4.24  135.03
  -6  -8  -3   74.64   11.75
   6   8   3   61.84    8.28
   6   8   3   71.23    9.55
  -6  -4  -3  198.30   17.50
  -6  -4  -3  186.27   18.28
   6   4   3  181.40   17.06
   6   4   3  166.79   14.61
  -6  -2  -3    1.10    3.58
  -6  -2  -3   -2.61    4.87
   6   2   3    0.96    3.08
   6   2   3   -0.77    4.93
  -6   0  -3   -0.47    3.77
  -6   0  -3   -0.33    3.19
   6   0   3    1.62    3.61
   6   0   3   -1.13    4.90
  -6   2  -3   -0.69    3.85
  -6   2  -3   -0.74    3.61
   6  -2   3    0.25    5.09
   6  -2   3   -2.12    4.13
  -6   4  -3  228.00   18.91
  -6   4  -3  227.26   21.25
   6  -4   3  255.88   22.07
   6  -4   3  212.42   19.73
  -6   6  -3   68.72    9.28
  -6   6  -3   64.35   11.01
   6  -6   3   64.21   10.82
   6  -6   3   68.31   11.01
  -6   8  -3   76.87   10.35
  -6   8  -3   91.21   13.46
   6  -8   3   77.06   11.92
   6  -8   3   75.47   12.83
  -6  10  -3   33.69    8.17
   6 -10   3   44.39   11.61
  -6  12  -3  216.27   18.44
  -6  12  -3  240.19   24.03
   6 -12   3  233.03   25.95
   6 -12   3  230.56   22.32
  -6  14  -3  652.01   48.99
  -6  14  -3  647.61   43.29
   6 -14   3  677.61   53.45
   6 -14   3  642.38   46.62
   6 -16   3  125.75   24.00
   6 -16   3  110.12   17.04
  -6  18  -3  322.02   25.46
   6 -18   3   22.60   17.59
   6 -18   3   68.75   16.54
   5  17   3   14.89    3.58
   5  17   3   10.90    4.02
   5  15   3  232.07   16.87
   5  15   3  199.81   15.91
  -5 -13  -3   69.55   69.72
  -5 -13  -3  245.31   22.27
   5  13   3  282.93   19.98
   5  13   3  272.83   20.39
  -5 -11  -3  -14.15  146.01
  -5 -11  -3  254.31   22.40
   5  11   3  252.80   18.39
   5  11   3  294.49   21.91
   5   9   3  626.69   40.93
   5   9   3  612.38   40.51
  -5  -7  -3  514.67   36.44
   5   7   3  506.42   34.49
   5   5   3  490.73   33.74
  -5  -3  -3  532.29   36.30
  -5  -3  -3  472.01   34.54
   5   3   3  515.23   35.75
   5   3   3  495.13   33.85
  -5  -1  -3  737.88   48.14
  -5  -1  -3  719.72  105.49
   5   1   3  753.30   49.76
   5   1   3  709.26   46.49
  -5   1  -3  795.68   51.44
  -5   1  -3  794.86   55.79
   5  -1   3  764.58   50.64
   5  -1   3  812.75   52.98
  -5   3  -3  553.76   40.29
  -5   3  -3  555.13   37.57
   5  -3   3  591.74   40.79
   5  -3   3  564.49   39.33
  -5   5  -3  626.14   44.56
  -5   5  -3  574.40   38.75
   5  -5   3  620.36   42.99
   5  -5   3  559.26   39.61
  -5   7  -3  666.05   46.93
  -5   7  -3  625.59   42.03
   5  -7   3  654.21   46.24
   5  -7   3  629.72   43.71
  -5   9  -3  712.29   46.98
  -5   9  -3  737.06   51.47
   5  -9   3  748.34   51.80
   5  -9   3  706.78   48.61
  -5  11  -3  341.83   29.01
   5 -11   3  349.81   28.51
  -5  13  -3  361.10   29.89
  -5  13  -3  367.15   27.44
   5 -13   3  344.31   30.94
   5 -13   3  374.03   30.11
  -5  15  -3  338.80   30.08
  -5  15  -3  309.08   23.94
   5 -15   3  313.76   26.78
   5 -15   3  222.36   25.49
  -5  17  -3   21.41   10.54
  -5  17  -3   19.29    5.92
   5 -17   3    1.54    9.96
  -5  19  -3    2.61    4.16
  -5  19  -3    4.21    9.39
   5 -19   3    4.27   10.90
   5 -19   3   -1.18    6.41
  -5  21  -3   -2.72    8.48
  -5  21  -3    9.96    5.28
   5 -21   3   -2.61    6.74
   5 -21   3   -9.99    9.11
   4  20   3  508.62   34.13
   4  20   3  514.40   35.01
   4  18   3  300.55   21.50
   4  18   3  316.24   23.28
  -4 -16  -3   -7.43    8.23
  -4 -12  -3   56.56   67.62
  -4 -12  -3  152.92   16.13
   4  12   3  165.96   14.78
   4  12   3  202.24   15.55
  -4 -10  -3  145.04   15.44
   4   8   3   62.28    8.39
   4   8   3   80.83   10.57
  -4  -6  -3   20.42    6.85
   4   6   3   36.30    6.61
  -4  -4  -3   46.87    8.94
   4   4   3   67.46    8.75
  -4  -2  -3  171.58   15.05
  -4  -2  -3  128.92   13.90
   4   2   3  151.82   14.09
   4   2   3  147.96   13.57
  -4   0  -3   -0.39    3.11
  -4   0  -3   -0.61    5.06
   4   0   3    0.14    3.36
   4   0   3   -1.13    3.61
  -4   2  -3  157.07   15.74
  -4   2  -3  180.60   15.50
   4  -2   3  182.26   16.24
   4  -2   3  147.71   14.26
  -4   4  -3   79.71   10.35
   4  -4   3   71.89    9.83
   4  -4   3   78.88   10.54
  -4   6  -3   42.96    7.40
  -4   6  -3   42.27    9.05
   4  -6   3   42.58    8.34
   4  -6   3   39.38    7.82
  -4   8  -3   94.57   13.27
  -4   8  -3   91.38   11.15
   4  -8   3   91.32   12.63
   4  -8   3   91.49   11.70
  -4  10  -3  293.12   22.95
  -4  10  -3  288.99   25.16
  -4  12  -3  268.65   21.41
  -4  12  -3  299.45   26.28
   4 -12   3  250.95   23.61
   4 -12   3  279.63   23.92
  -4  14  -3  438.16   31.87
   4 -14   3  401.83   34.32
  -4  16  -3  167.48   15.94
  -4  16  -3  182.17   19.65
   4 -16   3  108.85   17.48
   4 -16   3  158.26   17.92
  -4  18  -3  385.32   28.35
  -4  18  -3  413.12   34.43
  -4  20  -3  626.69   47.61
  -4  20  -3  617.61   41.53
   4 -22   3  -32.78   19.90
   4 -22   3   21.96  348.99
  -3 -25  -3   29.37    8.42
  -3 -25  -3   18.83   34.05
   3  25   3   39.50    6.91
   3  25   3   17.92    7.43
  -3 -23  -3    1.10    4.18
  -3 -23  -3    1.18    8.34
   3  23   3    0.39    3.91
   3  23   3   -0.08    3.06
  -3 -21  -3   27.30    7.49
  -3 -21  -3   -2.23   38.67
   3  21   3   27.33    5.39
   3  21   3   23.28    6.33
  -3 -19  -3    1.13    4.35
   3  19   3    0.52    3.33
  -3 -15  -3   53.37    8.70
  -3 -15  -3   32.78    8.45
   3  15   3   55.71    8.17
   3  13   3  262.84   19.90
   3  13   3  256.73   19.93
   3  11   3 1029.35   64.40
   3  11   3  924.49   58.05
   3   7   3 1093.48   67.87
  -3  -5  -3  956.14   61.43
   3   5   3 1023.84   63.99
   3   3   3  766.51   49.27
   3   1   3  397.98   27.91
   3   1   3  387.52   27.28
  -3   1  -3  439.81   30.50
  -3   1  -3  385.32   28.82
   3  -1   3  401.28   28.38
   3  -1   3  424.40   29.81
  -3   3  -3  881.00   57.77
  -3   3  -3  892.56   56.70
   3  -3   3  890.08   56.97
   3  -3   3  889.81   57.11
  -3   5  -3 1309.53   82.84
  -3   5  -3 1271.55   78.71
   3  -5   3 1307.60   81.49
   3  -5   3 1373.93   85.49
  -3   7  -3 1404.48   88.54
  -3   7  -3 1338.15   82.95
   3  -7   3 1445.22   89.78
   3  -7   3 1351.36   85.35
  -3   9  -3  643.21   42.91
  -3   9  -3  675.41   46.95
   3  -9   3  670.45   45.96
   3  -9   3  682.84   46.13
  -3  11  -3 1133.11   73.60
  -3  11  -3 1151.55   72.47
   3 -11   3 1128.71   72.88
   3 -11   3 1181.83   75.47
  -3  13  -3  358.90   29.50
  -3  13  -3  323.67   24.52
   3 -13   3  344.31   27.74
   3 -13   3  327.25   27.80
  -3  15  -3   71.06   12.19
   3 -15   3   67.05   11.50
  -3  17  -3  128.31   13.21
  -3  17  -3  138.30   16.65
   3 -17   3  131.67   15.66
   3 -17   3   84.99   14.83
  -3  19  -3    0.03    6.17
  -3  19  -3   -2.34    4.27
   3 -19   3    0.85    7.32
   3 -19   3    0.74    6.05
  -3  21  -3   27.14    9.85
  -3  21  -3   34.10    7.07
  -3  23  -3   -1.05    3.88
  -3  23  -3   -3.06    8.64
   3 -23   3   -0.41    9.50
   3 -23   3   -0.39    5.75
  -3  25  -3    3.28    8.06
   3 -25   3  -12.69    7.54
  -2 -26  -3  183.99   20.01
  -2 -26  -3  133.21   24.25
   2  26   3  239.56   19.38
   2  26   3  228.69   23.83
   2  24   3  515.50   35.06
   2  24   3  486.05   37.51
   2  22   3  114.14   15.36
   2  22   3  143.75   13.43
  -2 -20  -3  510.55   54.63
  -2 -20  -3  503.67   36.16
   2  20   3  511.10   34.43
   2  20   3  571.37   41.28
   2  18   3  599.17   41.75
   2  18   3  565.32   37.73
  -2 -16  -3  345.13   26.23
  -2 -16  -3  341.28   27.36
   2  16   3  369.63   26.26
   2  12   3  445.04   30.72
   2  10   3  524.86   34.98
   2   8   3   53.64    9.03
   2   8   3   52.51    7.13
  -2  -6  -3    0.25    4.71
   2   6   3    4.07    3.85
  -2  -4  -3   23.64    7.40
   2   4   3   29.26    6.05
  -2   0  -3   -0.50    5.28
  -2   0  -3   -0.52    2.75
   2   0   3   -0.63    2.92
   2   0   3    0.94    3.83
  -2   2  -3  140.70   12.74
  -2   2  -3  129.93   13.84
   2  -2   3  131.59   12.61
   2  -2   3  128.23   12.17
  -2   4  -3   45.77    6.99
  -2   4  -3   36.96    8.09
   2  -4   3   46.10    7.24
   2  -4   3   48.91    7.65
  -2   6  -3    2.94    5.28
  -2   6  -3    1.35    3.36
   2  -6   3    1.71    3.66
   2  -6   3    3.66    3.94
  -2   8  -3   52.60    8.23
  -2   8  -3   70.43   10.71
   2  -8   3   59.83    8.94
   2  -8   3   53.97    9.19
  -2  10  -3  605.22   42.41
  -2  10  -3  585.68   39.41
   2 -10   3  613.48   41.89
   2 -10   3  612.93   42.36
  -2  12  -3  542.75   39.05
  -2  12  -3  515.23   35.37
   2 -12   3  524.58   38.01
   2 -12   3  568.34   39.77
  -2  14  -3  857.61   55.40
  -2  14  -3  894.76   59.89
   2 -14   3  926.69   61.76
   2 -14   3  976.51   63.94
  -2  16  -3  496.78   37.73
  -2  16  -3  456.88   32.39
   2 -16   3  424.95   33.80
   2 -16   3  489.90   36.16
  -2  18  -3  652.29   43.68
  -2  18  -3  603.30   45.99
   2 -18   3  536.69   41.06
   2 -18   3  620.09   46.87
  -2  20  -3  657.52   47.04
  -2  20  -3  659.44   44.64
  -2  22  -3  177.14   16.38
  -2  22  -3  178.90   19.93
  -2  24  -3  578.80   44.26
  -2  24  -3  609.08   41.31
   2 -26   3   -2.50  161.86
   2 -26   3  -54.99  689.72
  -1 -27  -3    8.04    6.74
  -1 -27  -3    0.25   10.79
   1  27   3    9.80    7.35
   1  27   3   10.54    5.09
  -1 -25  -3    7.43   10.46
  -1 -25  -3   11.34    6.41
   1  25   3   16.87    5.34
   1  25   3   12.39    6.80
  -1 -23  -3   -1.38    8.70
  -1 -23  -3    4.46    4.60
   1  23   3    3.66    5.70
   1  23   3    2.83    4.05
  -1 -21  -3  125.23   14.15
  -1 -21  -3  114.14   15.91
   1  21   3  130.84   13.02
   1  21   3   93.36   13.79
   1  19   3  134.45   13.27
   1  19   3  107.78   13.57
   1  17   3  150.63   13.95
   1  17   3  122.72   13.84
  -1 -15  -3  182.70   17.64
  -1 -15  -3  251.17   20.28
   1  15   3  284.03   21.55
   1  15   3  296.14   23.17
   1  13   3  319.81   23.67
  -1  -9  -3  825.13   52.90
   1   9   3  808.62   51.16
   1   7   3 1153.75   71.04
  -1  -5  -3 1249.81   77.64
  -1  -5  -3 1194.76   74.04
  -1  -3  -3 1438.06   88.73
   1   3   3 1391.55   84.80
  -1   1  -3  521.56   34.76
   1  -1   3  517.15   34.60
  -1   3  -3 1400.08   87.11
  -1   3  -3 1343.93   82.40
   1  -3   3 1373.93   84.63
   1  -3   3 1302.93   80.12
  -1   5  -3 1157.05   71.67
  -1   5  -3 1259.71   79.07
   1  -5   3 1190.08   73.87
   1  -5   3 1245.68   77.53
  -1   7  -3 1301.55   81.77
  -1   7  -3 1199.16   74.34
   1  -7   3 1314.48   81.85
   1  -7   3 1391.27   85.93
  -1   9  -3 1047.51   67.46
  -1   9  -3  957.79   60.74
   1  -9   3 1023.02   65.56
   1  -9   3 1041.18   66.05
  -1  11  -3  444.22   31.27
  -1  11  -3  442.01   32.86
   1 -11   3  464.58   33.74
   1 -11   3  462.93   32.97
  -1  13  -3  351.19   25.84
  -1  13  -3  367.70   28.82
   1 -13   3  374.31   28.16
   1 -13   3  363.85   28.62
  -1  15  -3  303.03   25.05
  -1  15  -3  341.01   25.71
   1 -15   3  320.09   26.78
   1 -15   3  360.27   27.77
  -1  17  -3  166.95   17.64
  -1  17  -3  175.37   16.35
   1 -17   3  141.99   17.15
   1 -17   3  185.37   18.22
  -1  21  -3  148.57   16.98
  -1  21  -3  164.81   15.96
  -1  23  -3    5.78    6.58
  -1  23  -3    4.73    4.82
   1 -23   3   -0.52    8.61
   1 -23   3    4.98    5.86
  -1  25  -3    5.97    8.92
  -1  25  -3   13.10    5.61
   1 -25   3   11.50    6.85
   1 -25   3   -3.47   10.21
  -1  27  -3    2.59    8.23
  -1  27  -3   12.83    5.45
   1 -27   3   -3.30    6.05
   1 -27   3   -4.18    9.85
   0  28   3  189.33   19.10
   0 -26  -3   74.04   19.49
   0 -26  -3  111.36   14.89
   0 -22  -3  309.36   25.40
   0 -22  -3  315.69   28.49
   0 -20  -3  416.42   45.63
   0 -20  -3  487.43   35.37
   0  18   3  629.99   42.16
   0  18   3  652.56   44.31
   0 -16  -3  343.76   25.82
   0 -16  -3  316.79   25.71
   0  16   3  355.87   26.61
   0  16   3  383.39   27.69
   0  14   3 1347.79   83.31
   0  14   3 1334.58   82.60
   0 -12  -3  573.02   39.27
   0 -12  -3  610.18   41.70
   0  12   3  598.89   39.58
   0  -8  -3  401.56   28.24
   0   8   3  393.30   27.03
   0  -6  -3   96.14   10.32
   0   6   3  100.29    9.74
   0  -4  -3  310.73   23.09
   0  -4  -3  288.71   21.74
   0   4   3  307.98   22.43
   0   4   3  321.19   22.71
   0  -2  -3  192.52   16.40
   0   2   3  188.45   14.94
   0   0   3   -0.44    3.99
   0   4  -3  323.39   23.28
   0   4  -3  310.18   23.92
   0  -4   3  326.69   23.78
   0  -4   3  327.52   23.94
   0   6  -3  115.60   11.15
   0   6  -3  106.40   11.75
   0  -6   3  112.60   11.53
   0  -6   3  114.41   11.28
   0   8  -3  456.33   32.45
   0   8  -3  454.12   31.18
   0  -8   3  469.81   32.26
   0  -8   3  459.63   32.17
   0  10  -3  270.74   22.02
   0  10  -3  307.43   23.17
   0 -10   3  305.50   24.16
   0 -10   3  316.51   23.75
   0  12  -3  756.05   49.38
   0  12  -3  777.24   51.74
   0 -12   3  776.42   51.58
   0 -12   3  789.90   51.61
   0  14  -3 1514.85   93.52
   0  14  -3 1495.31   93.52
   0 -14   3 1555.03   96.22
   0 -14   3 1528.34   95.50
   0  16  -3  426.05   31.98
   0  16  -3  423.02   30.44
   0 -16   3  452.75   34.46
   0 -16   3  444.49   32.15
   0  18  -3  696.32   48.22
   0  18  -3  728.25   48.41
   0 -18   3  786.05   52.43
   0 -18   3  685.59   48.63
   0  20  -3  627.52   45.16
   0 -20   3  609.08   42.74
   0  22  -3  406.79   30.14
   0  22  -3  416.97   32.89
   0  24  -3  358.07   30.47
   0  24  -3  313.21   24.69
   0  26  -3  157.35   19.73
   0  26  -3  145.93   14.92
   0  28  -3   -7.02    8.50
   0 -28   3   -9.63   99.63
   0 -28   3  -53.56   18.16
   1 -29  -3   10.38    7.35
   1 -29  -3   11.01   12.44
  -1  29   3   15.39    6.19
  -1  29   3    4.24    6.19
   1 -27  -3   -1.82   11.75
  -1  27   3    2.06    4.49
   1 -25  -3    3.47   10.73
   1 -25  -3    0.44    5.31
  -1  25   3   -0.58    4.35
  -1  25   3   -0.52    5.26
   1 -21  -3   11.37    9.28
   1 -21  -3   20.89    6.94
  -1  21   3    7.32    5.75
  -1  21   3   23.92    6.33
   1 -19  -3    9.96    5.64
   1 -19  -3    1.90    7.90
  -1  19   3    8.48    5.06
  -1  19   3    5.42    4.95
   1 -17  -3   78.60   11.45
  -1  15   3  377.34   27.72
  -1  15   3  449.45   31.60
  -1  13   3  811.09   52.46
   1 -11  -3  736.23   48.63
   1 -11  -3  834.21   53.53
  -1  11   3  796.78   51.14
  -1  11   3  865.59   54.94
   1  -7  -3  510.27   34.62
  -1   7   3  545.78   36.00
   1  -5  -3 1051.64   65.64
  -1   5   3 1105.31   68.23
   1  -3  -3  520.73   34.93
   1  -3  -3  514.40   34.57
  -1   3   3  510.55   34.05
  -1   3   3  491.83   32.61
   1  -1  -3 3189.88  189.33
   1  -1  -3 3044.01  181.32
  -1   1   3 2848.60  169.10
  -1   1   3 2953.19  175.70
   1   1  -3 3104.56  184.93
  -1  -1   3 2840.34  168.77
   1   5  -3 1117.70   69.33
  -1  -5   3 1154.30   71.83
   1   7  -3  589.81   38.83
   1   7  -3  653.11   43.62
  -1  -7   3  626.97   41.56
  -1  -7   3  647.06   42.16
   1   9  -3  583.21   39.58
   1   9  -3  564.22   37.57
  -1  -9   3  617.61   40.60
  -1  -9   3  606.88   40.65
   1  11  -3  936.87   59.56
   1  11  -3  891.74   57.66
  -1 -11   3  918.98   59.42
  -1 -11   3  970.18   61.38
   1  13  -3  936.60   59.78
   1  13  -3  935.22   60.69
  -1 -13   3  886.23   56.83
  -1 -13   3 1000.73   64.73
   1  15  -3  500.36   34.84
   1  15  -3  497.61   35.72
  -1 -15   3  542.20   38.83
  -1 -15   3  499.81   34.76
   1  17  -3  100.79   11.83
   1  17  -3   97.57   12.47
  -1 -17   3  100.71   13.90
  -1 -17   3  109.35   12.30
   1  19  -3    6.80    6.03
   1  19  -3    9.99    5.39
  -1 -19   3    8.06    5.89
  -1 -19   3    9.88    7.05
   1  21  -3   25.38    7.87
   1  21  -3   19.35    6.50
  -1 -21   3   16.07    8.75
  -1 -21   3   28.62    7.51
   1  23  -3   97.21   13.79
   1  23  -3   91.27   11.72
   1  25  -3   -0.52    6.91
  -1 -25   3    3.33    9.19
  -1 -25   3    2.53    5.50
   1  27  -3    5.06    9.88
   1  27  -3    0.91    4.13
  -1 -27   3    1.62    5.75
  -1 -27   3    3.30   11.34
   1  29  -3   -0.96    8.72
   1  29  -3   15.58    5.67
  -1 -29   3    0.74    6.50
  -1 -29   3   -2.70    9.33
   2 -28  -3  430.18   43.82
   2 -28  -3  549.63   40.76
  -2  28   3  585.68   40.82
  -2  26   3  534.49   37.73
   2 -22  -3  552.11   39.61
   2 -22  -3  446.14   37.21
  -2  20   3  290.36   23.78
  -2  20   3  371.28   27.80
   2 -18  -3   13.40  189.19
   2 -18  -3  337.43   26.53
  -2  18   3  277.70   22.65
  -2  18   3  337.70   25.79
  -2  16   3  487.43   34.29
  -2  16   3  454.12   32.39
  -2  14   3  667.43   44.28
  -2  14   3  629.72   42.14
  -2  12   3  161.50   14.59
  -2  12   3  187.35   16.21
  -2  10   3  237.11   18.61
  -2  10   3  227.94   18.14
  -2   8   3  487.70   33.00
   2  -4  -3  523.21   34.95
  -2   4   3  506.42   33.52
   2  -2  -3  128.12   11.97
   2  -2  -3  121.38   12.11
  -2   2   3  126.71   12.14
  -2   2   3  127.38   11.45
   2   0  -3   -2.83    4.65
   2   0  -3    0.25    3.74
  -2   0   3    1.71    4.16
  -2   0   3    0.52    3.33
   2   2  -3  133.40   12.66
  -2  -2   3  128.50   11.56
   2   6  -3  374.03   26.56
  -2  -6   3  339.08   24.58
   2   8  -3  527.06   35.23
   2   8  -3  561.74   38.17
  -2  -8   3  587.61   39.22
  -2  -8   3  604.67   39.61
   2  10  -3  235.32   18.44
   2  10  -3  235.37   19.18
  -2 -10   3  264.88   20.01
  -2 -10   3  273.85   21.30
   2  12  -3  181.46   16.32
   2  12  -3  194.89   16.29
  -2 -12   3  196.35   17.20
  -2 -12   3  225.55   18.05
   2  14  -3  724.95   48.44
   2  14  -3  696.05   45.91
  -2 -14   3  827.06   56.81
  -2 -14   3  695.50   45.69
   2  16  -3  498.99   34.82
   2  16  -3  552.11   38.78
  -2 -16   3  512.47   37.18
  -2 -16   3  510.82   35.31
   2  18  -3  356.42   27.91
   2  18  -3  343.48   26.04
  -2 -18   3  363.02   29.45
  -2 -18   3  339.08   25.76
   2  20  -3  383.67   28.54
   2  20  -3  466.23   35.42
  -2 -20   3  434.58   31.82
  -2 -20   3  386.69   32.04
   2  22  -3  616.23   44.56
  -2 -22   3  584.86   40.98
  -2 -22   3  498.99   39.63
   2  24  -3  514.95   36.39
   2  24  -3  610.73   45.25
   3 -29  -3   31.60    8.15
   3 -29  -3   19.79   15.83
  -3  29   3   30.63    7.46
  -3  29   3   30.77    8.37
   3 -27  -3   -0.77    4.13
   3 -27  -3   -5.50   11.64
  -3  27   3   -0.28    4.76
  -3  27   3    3.25    4.82
   3 -25  -3    0.25    4.07
   3 -25  -3   -2.17   11.64
  -3  25   3    1.76    4.95
  -3  25   3   -0.47    4.87
  -3  23   3   22.16    7.95
  -3  23   3   14.86    6.36
  -3  21   3   60.58   10.49
  -3  21   3  101.78   12.28
  -3  19   3  219.77   19.27
  -3  19   3  202.87   18.52
  -3  17   3   25.57    6.74
  -3  17   3   33.44    7.43
   3 -15  -3   28.95    7.29
   3 -15  -3    5.12    7.02
  -3  15   3   32.01    6.88
  -3  15   3   26.23    6.58
  -3  13   3  220.57   18.44
  -3  13   3  225.80   18.66
  -3  11   3  346.79   25.24
  -3  11   3  347.89   25.65
  -3   9   3  673.76   44.17
  -3   9   3  725.77   47.12
   3  -7  -3  743.94   49.49
  -3   7   3 1717.14  104.45
   3  -3  -3 2969.70  176.72
  -3   3   3 2713.19  161.45
   3  -1  -3  898.34   56.59
   3  -1  -3 1051.09   65.72
  -3   1   3  879.63   55.07
  -3   1   3 1011.18   63.36
   3   1  -3 1058.52   65.94
   3   1  -3  922.84   58.10
  -3  -1   3  868.89   54.38
  -3  -1   3  998.25   62.39
   3   3  -3 2804.56  167.31
  -3  -3   3 2599.52  154.68
   3   5  -3 2187.78  132.03
  -3  -5   3 2223.28  134.09
   3   7  -3 1676.41  101.86
  -3  -7   3 1752.65  107.31
   3   9  -3  710.36   45.91
   3   9  -3  711.74   46.65
  -3  -9   3  722.75   46.35
  -3  -9   3  698.80   45.74
   3  11  -3  351.19   25.24
   3  11  -3  324.77   24.39
  -3 -11   3  353.67   26.04
  -3 -11   3  356.14   25.24
   3  13  -3  215.45   18.33
   3  13  -3  218.48   17.78
  -3 -13   3  227.28   18.08
  -3 -13   3  221.31   18.72
   3  15  -3   31.79    7.62
   3  15  -3   32.61    6.41
  -3 -15   3   32.56    7.13
  -3 -15   3   34.27    6.91
   3  17  -3   33.58    7.10
   3  17  -3   30.41    7.57
  -3 -17   3   25.82    7.27
  -3 -17   3   34.13    7.07
   3  19  -3  203.17   19.21
   3  19  -3  221.86   20.20
  -3 -19   3  232.76   19.65
  -3 -19   3  182.50   19.27
   3  21  -3  132.44   15.74
   3  21  -3   96.74   11.64
  -3 -21   3   76.68   13.93
  -3 -21   3  118.15   13.43
   3  23  -3   26.81    8.59
   3  23  -3   22.29    6.30
  -3 -23   3   25.79    7.57
  -3 -23   3   19.49    9.63
   3  25  -3    0.36    4.38
  -3 -25   3   -1.35    8.67
   3  27  -3    1.18    4.07
   3  27  -3   -2.34    9.36
  -3 -27   3    2.48    6.17
  -3 -27   3   -2.06   10.21
   3  29  -3   21.11    6.05
   3  29  -3    2.28    8.83
  -3 -29   3   -1.65    6.74
  -3 -29   3    0.33   10.93
  -4  28   3  347.89   27.61
  -4  28   3  305.50   26.26
   4 -26  -3  549.90   39.91
  -4  26   3  637.43   44.42
  -4  26   3  543.85   39.25
  -4  24   3  874.95   58.13
  -4  24   3  810.82   54.80
   4 -22  -3  787.15   53.59
  -4  22   3  695.22   48.38
   4 -16  -3  397.43   29.92
   4 -16  -3  -39.55  495.96
  -4  14   3  193.21   17.01
  -4  14   3  184.32   16.65
   4 -12  -3   48.30  104.39
   4 -12  -3  322.84   24.77
  -4  12   3  280.73   22.10
  -4  12   3  261.66   20.67
   4 -10  -3 1052.74   66.60
   4 -10  -3    3.22  499.54
  -4  10   3  967.15   61.16
  -4  10   3  969.35   61.76
  -4   8   3  748.34   48.74
  -4   8   3  809.72   51.77
  -4   6   3  365.78   26.04
  -4   6   3  334.68   24.50
   4  -2  -3  158.50   14.20
  -4   2   3  161.09   14.17
   4   0  -3   -1.21    3.17
  -4   0   3    1.82    3.25
   4   2  -3  147.27   12.99
   4   2  -3  148.18   15.00
  -4  -2   3  148.90   13.95
  -4  -2   3  154.07   12.94
   4   4  -3   52.95    7.60
  -4  -4   3   55.18    7.16
   4   6  -3  316.79   23.23
  -4  -6   3  325.87   23.48
   4   8  -3  697.70   45.74
   4  10  -3  893.11   56.53
   4  10  -3  961.64   60.99
  -4 -10   3  899.99   57.36
  -4 -10   3  939.90   58.82
   4  12  -3  279.36   21.69
   4  12  -3  278.25   21.11
  -4 -12   3  316.24   23.04
  -4 -12   3  285.41   22.10
   4  14  -3  190.24   16.16
   4  14  -3  181.68   16.29
  -4 -14   3  198.91   17.37
  -4 -14   3  214.37   17.39
   4  16  -3  370.46   26.78
   4  16  -3  417.24   30.72
  -4 -16   3  399.08   29.61
  -4 -16   3  415.32   29.45
   4  18  -3  118.51   12.28
   4  18  -3  140.20   15.08
  -4 -18   3  129.25   13.27
  -4 -18   3  113.78   13.54
   4  20  -3  457.98   32.26
   4  20  -3  585.13   41.89
  -4 -20   3  515.23   35.70
  -4 -20   3  491.28   36.39
  -4 -22   3  885.68   57.83
  -4 -22   3  844.95   58.10
  -4 -24   3  897.79   59.04
  -4 -24   3  809.44   60.38
   4  26  -3  418.90   30.55
   4  28  -3  197.42   17.72
   4  28  -3  276.33   27.00
   5 -27  -3    5.61    4.93
   5 -27  -3    6.80   12.66
  -5  27   3    7.82    5.50
  -5  27   3    6.25    5.31
   5 -25  -3    2.81    4.49
   5 -25  -3   -1.24   11.39
  -5  25   3    1.05    5.23
  -5  25   3    6.19    5.28
  -5  23   3   39.22    8.59
  -5  23   3   49.24    9.36
  -5  19   3  126.55   13.95
  -5  19   3   90.11   12.39
   5 -17  -3  161.39   15.91
   5 -17  -3  -29.12  186.14
  -5  17   3  158.81   15.72
  -5  17   3  107.86   13.27
   5 -13  -3   45.74  484.12
   5 -13  -3  197.94   17.92
  -5  13   3  189.14   16.79
  -5  13   3  184.37   16.76
  -5  11   3  544.12   37.57
  -5  11   3  578.25   38.86
   5  -9  -3  331.92   24.94
   5  -9  -3  -16.90  445.59
  -5   9   3  328.90   24.14
  -5   9   3  300.27   23.23
   5  -7  -3  862.01  565.04
   5  -7  -3 1130.36   70.79
  -5   7   3 1095.68   68.31
  -5   7   3 1074.49   67.87
  -5   5   3 1817.05  110.59
  -5   5   3 1868.52  112.90
   5  -3  -3  252.55   24.41
  -5   3   3 1430.36   87.94
   5   1  -3 1784.57  107.81
  -5  -1   3 1856.41  111.69
   5   3  -3 1246.23   76.62
  -5  -3   3 1256.96   76.82
   5   5  -3 1662.37  100.87
  -5  -5   3 1505.49   91.18
   5   7  -3  917.88   57.94
   5  11  -3  465.13   31.93
  -5 -11   3  546.60   36.19
  -5 -11   3  478.90   32.89
   5  13  -3  174.03   15.55
   5  13  -3  164.45   14.50
  -5 -13   3  185.83   15.47
  -5 -13   3  165.44   15.11
   5  15  -3   42.69    7.60
   5  15  -3   42.33    7.16
  -5 -15   3   44.34    6.96
  -5 -15   3   40.46    8.12
   5  17  -3  145.26   13.87
   5  17  -3  167.64   16.40
  -5 -17   3  168.22   15.08
  -5 -17   3  165.05   15.94
   5  19  -3  107.48   11.81
   5  19  -3  148.95   16.05
  -5 -19   3  120.85   14.09
  -5 -19   3  121.57   12.50
   5  21  -3  147.99   16.57
   5  21  -3  108.52   11.70
  -5 -21   3  140.20   14.23
  -5 -21   3  115.38   14.42
   5  23  -3   43.84    7.46
   5  23  -3   49.05   10.10
  -5 -23   3   41.70   10.05
  -5 -23   3   52.62    9.17
   5  25  -3    2.42    3.66
   5  25  -3    3.74    7.02
  -5 -25   3    5.72    5.78
  -5 -25   3    1.98    6.77
  -6  28   3  275.78   24.28
  -6  28   3  277.15   25.62
  -6  26   3  246.91   21.99
  -6  26   3  197.70   19.18
  -6  24   3  197.83   18.88
  -6  24   3  169.79   17.42
   6 -22  -3    7.84  287.06
   6 -22  -3  716.69   49.16
  -6  22   3  698.80   48.14
  -6  22   3  738.71   50.20
   6 -20  -3  -33.85 2471.54
  -6  20   3  296.97   24.33
  -6  18   3  226.73   20.75
  -6  18   3  263.53   22.05
  -6  16   3  721.09   49.13
  -6  16   3  859.53   56.67
   6 -14  -3  -46.54  650.64
   6 -14  -3  678.16   45.91
   6 -10  -3  348.16   26.17
   6 -10  -3   -2.39  440.64
  -6  10   3  352.57   25.90
  -6  10   3  343.48   26.31
   6  -8  -3  494.86   34.18
   6  -8  -3  -17.12 2469.89
  -6   8   3  497.61   35.01
  -6   8   3  518.25   35.09
   6  -6  -3  493.48   33.85
   6  -6  -3  -28.10  487.15
  -6   6   3  507.79   34.29
  -6   6   3  473.12   33.25
   6  -4  -3   -0.96    6.41
   6  -4  -3    1.49    4.10
  -6   4   3    1.24    3.61
  -6   4   3    3.72    3.80
  -6   2   3   33.19    6.72
  -6   2   3   36.39    6.88
   6   4  -3    3.96    3.19
  -6  -4   3    2.78    2.75
   6   6  -3  411.46   28.38
  -6  -6   3  410.36   27.77
   6   8  -3  412.84   28.82
   6  12  -3  606.05   40.16
   6  14  -3  590.91   39.72
   6  14  -3  581.28   38.97
  -6 -14   3  576.33   39.16
  -6 -14   3  608.53   39.66
   6  16  -3  731.83   47.92
   6  16  -3  899.17   58.27
  -6 -16   3  730.73   48.52
  -6 -16   3  823.48   52.51
  -6 -18   3  207.25   18.69
  -6 -18   3  254.36   19.93
   6  20  -3  354.22   28.02
   6  20  -3  266.23   21.30
  -6 -20   3  308.25   25.54
  -6 -20   3  303.85   23.20
  -6 -22   3  796.51   54.83
  -6 -22   3  775.87   51.14
  -6 -24   3  178.43   17.09
  -6 -24   3  155.83   19.16
  -6 -26   3  229.84   20.72
  -6 -26   3  174.52   22.60
   6  28  -3   -6.14    8.42
  -6 -28   3   42.41   16.62
  -6 -28   3  -39.69  841.37
   7 -27  -3   12.50    7.13
  -7  27   3   17.04    7.57
   7 -25  -3   -2.15   11.50
   7 -25  -3    6.28    4.84
  -7  25   3    7.35    5.56
  -7  25   3    5.39    4.98
   7 -23  -3   -2.39   11.09
   7 -23  -3   18.08    6.05
  -7  23   3   17.42    6.41
  -7  23   3   11.61    5.75
   7 -21  -3   -1.54   11.04
   7 -21  -3   20.31    6.28
  -7  21   3   21.30    6.72
  -7  21   3   17.86    6.74
   7 -19  -3  211.51   19.32
   7 -19  -3  -35.64  399.35
  -7  19   3  211.54   19.84
  -7  19   3  229.68   20.59
   7 -17  -3  -34.93  999.90
   7 -17  -3  117.69   13.43
  -7  17   3   92.42   12.66
   7 -15  -3  407.61   30.39
   7 -15  -3  -50.59  742.56
  -7  15   3  343.76   27.28
  -7  15   3  404.03   30.52
  -7   9   3  869.17   57.08
  -7   9   3  919.81   58.84
   7  -7  -3  -26.17  201.19
   7  -7  -3  440.64   31.32
  -7   7   3  422.20   30.85
  -7   7   3  448.34   31.24
   7  -5  -3  -31.40 1238.52
   7  -5  -3 1001.28   63.41
  -7   5   3 1024.67   65.70
  -7   5   3 1005.40   63.14
  -7   3   3 1156.50   71.64
  -7   3   3 1201.09   75.60
  -7   1   3 1005.68   62.67
  -7   1   3 1035.13   65.61
   7   1  -3  342.93   28.24
  -7  -1   3  998.52   63.25
   7   5  -3  779.17   49.82
   7   7  -3  356.42   25.32
  -7  -7   3  348.16   24.66
   7   9  -3  775.87   50.94
  -7  -9   3  469.81   32.61
   7  13  -3  291.19   22.68
  -7 -13   3  266.78   21.85
   7  15  -3  363.02   27.05
   7  15  -3  356.97   26.26
  -7 -15   3  367.98   28.84
  -7 -15   3  358.07   25.27
   7  17  -3  133.54   14.28
   7  17  -3  100.21   11.56
  -7 -17   3   94.13   11.83
  -7 -17   3  110.61   11.31
   7  19  -3  248.42   21.19
   7  19  -3  184.04   16.95
  -7 -19   3  193.37   18.69
  -7 -19   3  221.70   18.11
   7  21  -3   20.70    7.29
   7  21  -3   15.91    5.39
  -7 -21   3   12.80    6.41
  -7 -21   3   25.38    6.41
   7  23  -3    9.39    4.65
   7  23  -3   21.19    7.84
  -7 -23   3    8.06    6.61
  -7 -23   3   19.51    6.25
   7  25  -3    3.44    9.14
   7  25  -3    3.50    3.69
  -7 -25   3   -0.22    6.33
  -7 -25   3    7.51    5.86
   7  27  -3    7.38    4.57
   7  27  -3   -0.19    8.39
  -7 -27   3   -3.30    7.46
  -7 -27   3   -0.61    6.39
   8 -24  -3  -30.72  228.85
   8 -24  -3  205.02   19.54
  -8  24   3  242.06   21.33
  -8  24   3  206.09   19.62
   8 -22  -3  377.34   29.39
   8 -22  -3  -31.27  666.88
  -8  22   3  349.81   27.69
  -8  22   3  312.66   25.43
   8 -20  -3  141.49   14.94
   8 -20  -3  -31.65  240.85
  -8  20   3  131.72   15.08
  -8  20   3  121.62   14.37
   8 -18  -3  506.14   36.50
   8 -18  -3  -29.92  831.46
  -8  18   3  517.15   37.49
  -8  18   3  492.66   36.22
   8 -14  -3  407.34   30.44
   8 -14  -3  -50.12  860.91
  -8  14   3  380.09   29.09
  -8  14   3  347.06   27.61
  -8   8   3  212.75   18.03
  -8   8   3  219.27   19.76
  -8   6   3  209.53   18.77
  -8   6   3  215.15   17.94
   8  -4  -3   -3.88  114.30
   8  -4  -3   20.56    6.17
  -8   4   3   19.76    5.53
  -8   4   3   21.00    6.19
  -8   2   3  215.56   17.39
  -8   2   3  198.25   17.53
   8   0  -3   -1.32    6.74
   8   0  -3    0.85    3.25
  -8   0   3    0.94    3.66
  -8   0   3    1.29    3.44
  -8  -2   3  191.64   15.69
  -8  -2   3  194.37   16.90
   8   8  -3  173.67   14.78
   8  10  -3   87.11   10.68
  -8 -10   3   71.17    8.53
   8  16  -3  639.63   43.84
  -8 -16   3  690.54   44.48
  -8 -16   3  583.21   41.20
   9 -23  -3    1.10    4.24
   9 -23  -3   -1.57   12.00
  -9  23   3    2.39    5.39
  -9  23   3    0.28    4.65
   9 -21  -3    2.86    4.51
   9 -21  -3   -1.60   11.67
  -9  21   3    5.97    5.59
  -9  21   3    8.50    5.09
   9 -19  -3   -6.58   11.81
   9 -19  -3   17.09    6.00
  -9  19   3   15.94    6.52
  -9  19   3   14.94    6.14
  -9  17   3   53.06    9.99
  -9  17   3   41.78    8.67
  -9  15   3   65.72   10.90
  -9  15   3   67.76   10.79
   9 -13  -3  444.22   32.78
   9 -13  -3  -30.83  736.78
  -9  13   3  351.74   28.05
  -9  13   3  418.90   31.90
   9 -11  -3 1035.13   66.77
   9 -11  -3  -32.04  726.05
  -9  11   3 1048.34   68.31
  -9  11   3  963.02   63.22
  -9   9   3  679.54   45.61
  -9   9   3  654.49   45.58
  -9   7   3  360.82   28.18
  -9   7   3  386.97   28.49
  -9   5   3  758.53   51.16
  -9   5   3  833.94   54.00
  -9   3   3  912.65   58.24
  -9   3   3  943.75   61.60
   9  -1  -3  -27.74  671.55
   9  -1  -3  419.45   29.83
  -9   1   3  436.23   31.27
  -9   1   3  408.16   30.25
   9   1  -3  404.03   28.71
   9   1  -3  -36.74  528.44
  -9  -1   3  408.16   28.43
  -9  -1   3  389.17   28.98
  -9  -3   3  833.39   52.73
  -9  -3   3  883.48   57.27
   9   5  -3  313.76   30.27
  -9  -5   3  727.98   48.14
   9   9  -3  507.24   34.07
  -9  -9   3  527.06   35.20
   9  11  -3  884.03   56.15
  -9 -11   3  730.45   46.32
  -9 -11   3  835.59   54.49
   9  15  -3   67.32    8.78
  -9 -15   3   55.10    7.84
   9  19  -3    4.46    5.31
   9  21  -3    2.01    4.05
   9  21  -3   -0.22    4.87
  -9 -21   3   -0.06    4.49
  -9 -21   3    1.24    4.73
   9  23  -3    1.73    6.52
   9  23  -3    1.57    4.62
  -9 -23   3    0.66    4.76
  10 -22  -3   58.18   13.10
  10 -20  -3  267.41   23.01
  10 -20  -3  -40.54 1259.44
 -10  20   3  233.37   21.16
 -10  20   3  264.14   23.26
  10 -18  -3  243.33   21.63
  10 -18  -3  -36.50  151.82
 -10  18   3  238.51   22.10
 -10  18   3  214.79   19.84
  10 -16  -3  -32.39 2259.34
  10 -16  -3  397.98   30.36
 -10  16   3  349.26   27.91
 -10  16   3  364.95   29.42
 -10  14   3   57.91   10.76
 -10  14   3   65.78   10.43
  10 -10  -3  390.55   30.61
  10 -10  -3  -23.72  195.41
 -10  10   3  338.53   27.14
 -10   8   3   52.87    9.14
 -10   6   3   49.76    8.50
 -10   6   3   54.14    9.61
  10  -4  -3   29.20    7.21
  10  -4  -3    2.09   11.59
 -10   4   3   28.05    6.55
 -10   4   3   27.50    7.29
  10  -2  -3    0.06    4.24
  10  -2  -3   -1.68   11.50
 -10   2   3   -1.43    3.63
 -10   2   3   -1.98    4.05
  10   0  -3   -2.70   10.16
  10   0  -3    2.72    3.66
 -10   0   3    0.94    3.50
 -10   0   3   -0.91    4.46
  10   2  -3   -0.39    9.66
  10   2  -3   -0.85    3.28
 -10  -2   3    1.24    3.41
 -10  -2   3    0.36    3.94
  10   4  -3   36.47    6.28
  10   4  -3   -7.65   35.31
 -10  -4   3   35.70    6.00
 -10  -4   3   30.83    7.16
 -10  -6   3   45.03    8.56
  10   8  -3   46.29    7.68
 -10 -12   3  184.04   14.86
 -10 -12   3  249.41   20.86
 -10 -14   3   67.13    8.04
 -10 -14   3   56.83    8.70
  10  20  -3  -11.94   80.15
 -10 -20   3   -7.10    5.92
 -10 -22   3   20.78    9.52
 -11  19   3   26.61    7.95
 -11  19   3   39.33    9.50
 -11  17   3   44.04    9.05
 -11  17   3   50.50   10.02
 -11  15   3   33.80    8.01
 -11  13   3   70.18   11.09
 -11  13   3   73.40   11.26
 -11  11   3  179.83   18.08
 -11  11   3  138.00   15.91
  11  -9  -3  626.97   43.43
  11  -9  -3  -35.81 3770.61
 -11   9   3  498.44   37.27
 -11   9   3  560.36   39.63
  11  -7  -3  -21.52 1259.71
  11  -7  -3  832.84   55.13
 -11   7   3  693.85   48.66
 -11   7   3  681.74   46.38
 -11   5   3  526.78   38.31
 -11   5   3  441.74   32.34
 -11   3   3  680.09   45.83
 -11   3   3  749.72   51.11
 -11   1   3  134.42   13.90
 -11   1   3  142.15   15.47
 -11  -1   3  152.67   14.81
 -11  -1   3  122.04   14.26
 -11  -3   3  807.24   52.40
 -11  -3   3  708.98   48.63
 -11  -5   3  508.62   34.54
 -11  -5   3  415.04   34.79
  11   9  -3  -34.27  578.53
  11   9  -3  533.67   36.30
 -11  -9   3  525.13   34.79
 -11  -9   3  511.37   36.52
  11  11  -3  127.46   13.62
  11  11  -3  -19.57   78.52
 -11 -13   3   51.52   39.66
  11  15  -3   -6.19    6.47
 -12  14   3  222.30   20.67
 -12  14   3  213.47   21.00
  12 -12  -3  341.28   28.10
  12 -12  -3  -34.05 1160.08
 -12  12   3  260.09   23.78
 -12  12   3  283.48   24.52
 -12  10   3   24.16    7.46
 -12  10   3   31.29    7.82
 -12   6   3   51.96    9.69
 -12   6   3   35.56    8.31
  12  -4  -3    0.74    4.84
  12  -4  -3    0.94   10.29
 -12   4   3    2.94    4.76
 -12   4   3    1.68    4.27
  12  -2  -3   -1.60    3.94
  12  -2  -3    3.85   10.87
 -12   2   3    0.50    3.99
 -12   2   3   -0.72    4.02
  12   0  -3   -1.07    3.58
  12   0  -3   -6.39   12.58
 -12   0   3    0.11    4.57
 -12   0   3    0.50    3.94
  12   2  -3    4.29   14.20
  12   2  -3    1.18    3.63
 -12  -2   3   -1.87    4.73
 -12  -2   3   -1.24    4.05
  12   4  -3    3.66    3.47
  12   4  -3   -3.47   12.88
 -12  -4   3    3.08    3.55
 -12  -4   3    4.46    4.87
  12   6  -3   59.42    8.67
 -12  -6   3   37.24    7.87
 -12  -6   3   63.41    8.34
  12   8  -3   29.67    6.94
  12   8  -3   -2.70   10.79
  12  10  -3   20.92    7.54
  12  10  -3   -3.72   21.80
  13  -9  -3  247.10   22.35
  13  -9  -3  -13.87 1014.21
 -13   9   3  110.81   15.22
 -13   9   3  158.23   17.53
  13  -7  -3  -18.19  848.25
  13  -7  -3  197.04   18.91
  13  -5  -3  -17.23  847.42
  13  -5  -3  156.38   16.32
 -13   5   3   74.81   12.74
 -13   5   3   92.92   14.72
  13  -3  -3  269.47   22.54
  13  -3  -3  -16.13  562.01
 -13   3   3  161.92   17.28
 -13   3   3  118.43   15.08
  13  -1  -3  274.62   22.84
  13  -1  -3  -21.66 1460.63
 -13   1   3  182.26   18.11
 -13   1   3  167.89   17.53
  13   1  -3  247.26   21.08
  13   1  -3  -17.31 1123.20
 -13  -1   3  157.62   17.34
 -13  -1   3  177.25   17.67
  13   5  -3  -13.32  156.91
  13   5  -3  203.50   18.50
   6   8   4   47.89    8.34
   6   8   4   52.43    9.69
   6   6   4  172.82   17.94
   6   6   4  133.93   13.73
  -6  -4  -4  425.78   32.67
  -6  -4  -4  415.32   35.37
   6   4   4  416.97   32.56
   6   4   4  329.45   24.94
  -6  -2  -4  769.53   52.13
  -6  -2  -4  761.00   55.73
   6   2   4  642.93   45.80
   6   2   4  576.33   39.58
  -6   0  -4  958.62   67.51
  -6   0  -4  878.52   57.77
   6   0   4  727.70   52.35
   6   0   4  721.09   48.61
  -6   2  -4  746.69   50.09
  -6   2  -4  838.89   60.25
  -6   4  -4  456.60   33.19
  -6   4  -4  552.38   44.31
   6  -4   4  495.41   37.62
  -6   6  -4  209.92   18.69
  -6   6  -4  241.13   25.27
   6  -6   4  193.02   20.37
   6  -6   4  231.36   22.46
  -6   8  -4   76.49   10.02
  -6   8  -4   67.65   12.99
   6  -8   4   69.44   12.25
   6  -8   4   65.70   12.25
  -5 -13  -4   40.95   11.75
   5  13   4   51.52    7.46
   5  11   4   43.79    7.73
   5  11   4   47.37    6.69
   5   9   4   34.62    7.13
   5   9   4   31.32    6.91
  -5  -7  -4   -8.53    5.81
  -5  -7  -4   12.03    8.26
   5   7   4   14.06    6.03
   5   7   4   11.70    5.45
  -5  -5  -4   21.14    8.89
  -5  -5  -4   11.92    6.28
   5   5   4   24.36    5.94
   5   5   4   21.80    6.63
  -5  -3  -4   68.42   13.02
  -5  -3  -4   63.19   10.35
   5   3   4   66.25    9.39
   5   3   4   61.18   10.07
  -5  -1  -4   37.87   10.43
  -5  -1  -4   45.69    8.20
   5   1   4   39.88    7.35
   5   1   4   37.24    8.17
  -5   1  -4   45.11    8.17
  -5   1  -4   45.36   10.98
   5  -1   4   33.16    7.27
   5  -1   4   36.52    8.17
  -5   3  -4   78.66   13.87
  -5   3  -4   87.52   11.04
   5  -3   4   80.39   11.28
   5  -3   4   71.70   11.01
  -5   7  -4   18.52    8.23
  -5   7  -4   19.40    5.50
   5  -7   4   20.75    7.82
   5  -7   4   18.63    7.49
  -5   9  -4   45.03    7.43
  -5   9  -4   49.93   10.95
   5  -9   4   49.87   11.64
   5  -9   4   40.60    9.91
  -5  11  -4   66.05   12.85
  -5  11  -4   57.69    8.31
   5 -11   4   55.79   11.20
   5 -11   4   62.56   14.12
  -5  13  -4   73.98   13.32
  -5  13  -4   47.64    7.49
   5 -13   4   36.85   11.37
   5 -13   4   66.91   12.00
  -4 -18  -4   21.19   11.89
  -4 -16  -4   46.16   15.30
  -4 -16  -4   -7.57  409.54
   4  16   4   36.77    7.43
   4  16   4   54.72    7.49
  -4 -14  -4  -18.33  173.56
  -4 -14  -4   75.44   18.14
   4  14   4   59.89    9.28
   4  14   4   88.73    9.61
  -4 -12  -4   -4.27    5.48
  -4 -12  -4   11.37   10.07
   4  12   4   15.91    4.32
   4  12   4   11.45    5.15
  -4 -10  -4   79.05   15.03
  -4 -10  -4  -21.08  338.25
   4  10   4  118.84   12.85
   4  10   4  102.80   12.03
  -4  -8  -4  199.59   22.46
  -4  -8  -4  -42.05  239.28
   4   8   4  231.08   19.60
   4   8   4  223.68   19.18
  -4  -6  -4  371.01   31.54
  -4  -6  -4  331.92   26.59
   4   6   4  407.61   29.26
   4   6   4  410.64   30.47
  -4  -4  -4  494.86   38.28
  -4  -4  -4  535.59   38.31
   4   4   4  552.11   37.82
   4   4   4  581.00   40.51
  -4  -2  -4  602.47   44.45
  -4  -2  -4  762.93   51.14
   4   2   4  693.30   46.16
   4   2   4  661.37   45.22
  -4   0  -4 1505.22   93.85
  -4   0  -4 1381.92   89.23
   4   0   4 1262.47   79.18
   4   0   4 1324.94   83.83
  -4   2  -4  761.28   50.67
  -4   2  -4  701.28   50.26
   4  -2   4  727.98   48.77
   4  -2   4  735.68   49.93
  -4   4  -4  666.60   45.08
  -4   4  -4  604.12   44.59
   4  -4   4  601.10   42.41
   4  -4   4  671.83   46.21
  -4   6  -4  479.72   37.54
  -4   6  -4  503.12   35.37
   4  -6   4  557.33   40.90
   4  -6   4  490.73   36.30
  -4   8  -4  296.14   23.06
   4  -8   4  375.96   31.16
  -4  10  -4  149.48   14.37
  -4  10  -4  179.92   20.15
   4 -10   4  149.06   16.84
   4 -10   4  200.01   21.77
  -4  12  -4   23.72    7.98
   4 -12   4   23.61    7.95
   4 -12   4   15.55    8.70
  -4  14  -4  109.27   11.83
  -4  14  -4  144.66   19.29
   4 -14   4  125.56   15.77
   4 -14   4  106.62   18.66
  -4  16  -4   74.56   10.13
  -4  16  -4   92.78   15.63
   4 -16   4   51.33   15.28
   4 -16   4   74.28   13.32
  -4  18  -4   42.91   11.28
  -4  18  -4   39.52    8.20
   4 -18   4   10.02   11.83
   3  19   4  160.18   14.59
   3  19   4  148.02   15.17
  -3 -17  -4  138.82   19.24
  -3 -17  -4  -15.55  422.75
   3  17   4   89.04    9.85
   3  17   4   95.09   11.42
  -3 -15  -4  110.94   16.76
  -3 -15  -4   -9.77  300.00
   3  15   4   85.29    9.80
   3  15   4   86.39   10.93
  -3 -13  -4  -24.41  170.86
  -3 -13  -4  126.44   19.29
  -3 -11  -4   92.83   15.58
  -3 -11  -4  -14.72  553.76
  -3  -9  -4  149.59   18.61
  -3  -9  -4  -36.77  341.83
   3   9   4  171.00   16.32
   3   9   4  218.17   18.94
  -3  -7  -4  -38.50  480.82
  -3  -7  -4  217.48   21.99
   3   7   4  297.52   23.94
   3   7   4  261.22   21.55
  -3  -5  -4   56.28   11.56
  -3  -5  -4   50.42    9.55
   3   5   4   65.86    9.66
   3   5   4   85.82   10.57
  -3  -3  -4   29.12    8.61
  -3  -3  -4   33.00    7.82
   3   3   4   45.99    7.73
   3   3   4   38.42    7.43
  -3  -1  -4    8.86    6.66
  -3  -1  -4   17.89    5.42
   3   1   4   15.63    5.09
   3   1   4   12.61    5.23
  -3   1  -4   14.81    7.21
  -3   1  -4   17.01    5.34
   3  -1   4   12.99    5.20
   3  -1   4   14.78    5.23
  -3   3  -4   46.93    7.84
  -3   3  -4   32.23    9.30
   3  -3   4   51.63    8.61
   3  -3   4   39.16    7.65
  -3   5  -4   86.20   11.09
   3  -5   4  102.55   12.74
   3  -5   4   79.35   10.93
  -3   7  -4  396.33   28.76
  -3   7  -4  371.56   30.69
   3  -7   4  462.93   34.60
   3  -7   4  374.58   28.90
   3  -9   4  229.84   22.24
  -3  11  -4  213.55   21.58
  -3  11  -4  181.02   16.43
   3 -11   4  206.17   21.83
  -3  13  -4  258.80   25.32
  -3  13  -4  212.20   18.05
   3 -13   4  259.07   25.57
   3 -13   4  230.81   21.99
  -3  15  -4  134.50   17.45
  -3  15  -4  133.76   14.59
   3 -15   4  108.52   14.97
  -3  17  -4  136.02   13.71
  -3  17  -4  131.59   18.05
   3 -17   4  108.60   15.11
   3 -17   4  102.60   20.12
  -3  19  -4  191.64   16.93
  -3  19  -4  197.97   22.43
   3 -19   4  108.08   21.28
   3 -19   4  171.11   19.05
  -2 -22  -4    2.56    5.28
  -2 -22  -4    0.69    8.17
   2  22   4    6.03    4.82
   2  22   4    4.84    4.18
  -2 -20  -4    1.16    8.04
  -2 -20  -4   24.33    8.15
   2  20   4   23.28    6.47
   2  20   4   29.12    6.25
  -2 -18  -4   54.94   11.04
  -2 -18  -4   -9.69  133.65
   2  18   4   48.33    8.72
   2  18   4   36.36    6.58
  -2 -16  -4  -20.23  655.04
  -2 -16  -4  233.12   22.95
   2  16   4  216.58   19.40
   2  16   4  190.51   16.32
  -2 -14  -4  -28.82  181.65
  -2 -14  -4  312.66   26.78
   2  14   4  217.90   17.92
   2  14   4  272.92   22.49
  -2 -12  -4  -27.91  291.74
  -2 -12  -4  319.81   26.61
   2  12   4  261.08   20.50
   2  12   4  286.79   22.90
   2  10   4  459.90   32.97
   2  10   4  523.76   36.44
  -2  -8  -4  284.31   24.94
  -2  -8  -4  -34.84  709.54
   2   8   4  308.80   24.52
   2   8   4  397.98   29.37
  -2  -6  -4  513.02   37.60
  -2  -6  -4  561.74   39.03
   2   6   4  557.89   38.67
   2   6   4  668.25   44.39
  -2  -4  -4  318.44   24.91
  -2  -4  -4  235.46   21.55
   2   4   4  327.80   24.83
   2   4   4  287.34   22.93
   2   2   4  269.34   21.99
   2   2   4  315.14   24.19
   2   0   4 1049.72   85.82
   2   0   4 1051.64   66.83
  -2   2  -4  359.45   26.86
  -2   2  -4  323.39   27.39
   2  -2   4  342.11   26.15
   2  -2   4  372.66   27.66
  -2   4  -4  369.91   27.41
  -2   4  -4  331.10   27.74
   2  -4   4  344.58   26.34
   2  -4   4  374.86   28.43
  -2   6  -4  732.10   51.14
  -2   6  -4  774.76   50.72
   2  -6   4  848.80   56.26
   2  -6   4  735.41   49.21
  -2   8  -4  472.84   36.63
  -2   8  -4  487.98   34.07
   2  -8   4  485.50   35.06
   2  -8   4  558.99   39.96
  -2  10  -4  560.91   41.75
  -2  10  -4  518.53   35.70
   2 -10   4  644.58   45.66
   2 -10   4  578.80   40.79
  -2  12  -4  305.78   23.45
   2 -12   4  366.05   30.00
  -2  14  -4  270.03   21.63
  -2  14  -4  285.14   26.23
   2 -14   4  312.93   28.13
   2 -14   4  308.80   25.98
  -2  16  -4  235.10   19.60
  -2  16  -4  267.38   25.93
   2 -16   4  251.20   23.12
   2 -16   4  208.68   24.96
  -2  18  -4   46.29    7.95
  -2  18  -4   59.06   12.00
   2 -18   4   47.04   10.29
   2 -18   4   30.58   12.39
  -2  20  -4   37.82   10.73
  -2  20  -4   30.58    6.63
   2 -20   4   25.76    8.59
   2 -20   4   17.01   12.88
  -2  22  -4   11.86    7.49
   2 -22   4    2.94    6.47
  -1 -23  -4  103.49   14.31
  -1 -23  -4  -26.61  135.80
   1  23   4  113.94   12.74
   1  23   4   86.94   13.57
   1  21   4  309.08   24.16
   1  21   4  249.00   22.68
  -1 -19  -4  209.12   20.15
  -1 -19  -4  -27.58  206.83
   1  19   4  202.15   19.57
   1  19   4  211.98   18.19
  -1 -17  -4  -30.44  449.72
  -1 -17  -4  179.61   18.14
   1  17   4  201.82   19.18
   1  17   4  178.29   16.18
  -1 -15  -4  266.70   22.90
  -1 -15  -4  -29.06  229.51
   1  15   4  275.78   22.95
   1  15   4  276.05   21.83
  -1 -13  -4   94.93   12.55
  -1 -13  -4  -20.01   60.91
   1  13   4   88.46   10.40
   1  13   4   99.82   11.97
   1  11   4  478.90   33.19
   1  11   4  553.76   38.31
  -1  -9  -4  -26.75 2233.19
  -1  -9  -4  493.76   35.70
   1   9   4  443.12   31.95
   1   9   4  464.86   32.86
   1   7   4  188.23   17.34
   1   7   4  212.37   17.83
   1   5   4  224.70   19.16
   1   5   4  250.43   20.17
  -1  -3  -4   93.05   11.67
  -1  -3  -4   78.27   12.33
   1   3   4  107.45   11.70
   1   3   4   77.92   10.16
  -1  -1  -4   26.17    6.47
  -1  -1  -4   15.22    7.60
   1   1   4   20.56    6.11
   1   1   4   28.43    6.36
  -1   1  -4   24.28    8.31
  -1   1  -4   29.67    6.33
   1  -1   4   23.20    6.22
   1  -1   4   24.03    5.81
  -1   3  -4  112.95   12.00
  -1   3  -4   91.82   12.72
   1  -3   4  101.20   11.39
   1  -3   4  117.63   12.47
  -1   5  -4  310.18   24.05
  -1   5  -4  261.38   22.79
   1  -5   4  286.79   22.65
   1  -5   4  300.00   23.81
  -1   7  -4  192.38   18.94
  -1   7  -4  219.11   18.28
   1  -7   4  228.44   19.54
   1  -7   4  235.21   20.31
  -1   9  -4  478.34   36.00
  -1   9  -4  491.83   34.13
   1  -9   4  569.17   40.21
   1  -9   4  541.65   38.26
  -1  11  -4  546.33   37.21
  -1  11  -4  625.32   45.36
   1 -11   4  596.14   41.72
   1 -11   4  675.96   46.98
  -1  15  -4  330.55   28.40
  -1  15  -4  291.74   22.68
   1 -15   4  304.13   26.86
   1 -15   4  339.08   27.19
  -1  17  -4  243.08   20.31
  -1  17  -4  231.25   22.93
   1 -17   4  237.16   21.50
   1 -17   4  180.80   22.32
  -1  19  -4  283.21   26.23
  -1  19  -4  251.81   20.72
   1 -19   4  185.97   23.26
   1 -19   4  241.48   22.43
  -1  21  -4  343.76   25.87
  -1  21  -4  373.48   31.68
  -1  23  -4  136.43   17.89
  -1  23  -4  132.52   13.73
   0 -24  -4   13.82    6.44
   0 -24  -4   -5.37    8.89
   0  24   4   15.63    7.38
   0 -22  -4    1.73    8.15
   0 -22  -4    1.62    4.46
   0  22   4    1.40    4.27
   0  22   4   -0.33    5.20
   0  20   4   54.11   10.29
   0  20   4   61.27    9.11
   0 -18  -4   -7.68  191.17
   0 -18  -4   59.17    9.85
   0  18   4   54.66    8.48
   0  18   4   51.83    9.63
   0 -16  -4  -24.03  195.85
   0 -16  -4  265.18   22.29
   0  16   4  292.29   24.22
   0  16   4  263.97   21.39
   0 -14  -4  -29.01  682.84
   0 -14  -4  174.27   16.68
   0  14   4  173.04   15.66
   0  14   4  201.85   17.92
   0 -12  -4  -39.41  233.67
   0 -12  -4  315.96   24.80
   0  12   4  319.54   24.52
   0  12   4  294.49   22.68
   0 -10  -4  492.66   35.28
   0  10   4  470.36   33.00
   0  10   4  443.94   31.46
   0   8   4  451.65   32.42
   0   8   4  464.86   32.56
   0   6   4  790.45   51.19
   0   6   4  770.91   50.61
   0  -4  -4  713.11   47.37
   0  -4  -4  772.84   51.49
   0   4   4  710.91   46.76
   0   4   4  725.50   47.53
   0  -2  -4  781.92   53.97
   0  -2  -4  807.24   52.84
   0   2   4  779.99   50.89
   0   2   4  750.54   49.07
   0   0  -4  800.09   52.10
   0   0  -4  785.22   52.54
   0   0   4  672.10   44.45
   0   0   4  812.20   52.68
   0   2  -4  756.60   50.92
   0   2  -4  803.11   52.24
   0  -2   4  713.66   47.06
   0  -2   4  756.87   49.54
   0   4  -4  714.21   48.58
   0   4  -4  731.00   48.03
   0  -4   4  725.22   48.00
   0  -4   4  715.32   47.17
   0   6  -4  820.45   54.80
   0   6  -4  801.74   52.21
   0  -6   4  802.84   52.38
   0  -6   4  847.70   55.43
   0   8  -4  453.30   33.83
   0   8  -4  448.62   31.43
   0  -8   4  517.43   36.66
   0  -8   4  499.81   35.15
   0  10  -4  514.12   35.34
   0  10  -4  523.21   38.09
   0 -10   4  572.20   40.40
   0 -10   4  576.33   39.91
   0  12  -4  322.29   24.30
   0  12  -4  366.60   29.61
   0 -12   4  360.55   27.91
   0 -12   4  401.28   30.91
   0  14  -4  239.59   22.62
   0  16  -4  282.93   22.18
   0  16  -4  331.37   28.21
   0 -16   4  317.34   27.19
   0 -16   4  333.02   26.61
   0  18  -4   77.45   11.06
   0  18  -4   72.25   12.00
   0 -18   4   72.08   10.90
   0  20  -4   70.24    9.99
   0  20  -4   58.62   12.03
   0 -20   4   41.37   13.18
   0 -20   4   76.76   11.56
   0  22  -4   -1.16    4.02
   0  22  -4   -1.73    6.08
   0 -22   4    2.06    5.53
   0 -22   4   -2.97    8.70
   0  24  -4   19.29    8.75
   0  24  -4   20.34    6.17
   0 -24   4    3.77   10.73
   0 -24   4   22.43    7.98
   1 -25  -4  -43.27  683.11
   1 -25  -4  264.19   24.30
  -1  25   4  266.09   25.10
  -1  25   4  323.12   26.04
  -1  23   4   93.14   14.59
   1 -21  -4  303.03   25.10
   1 -21  -4  -20.20  270.66
  -1  21   4  315.41   24.74
  -1  21   4  297.80   25.46
   1 -19  -4   -7.02  735.41
   1 -19  -4  911.83   60.27
  -1  19   4 1092.38   69.72
  -1  19   4 1120.72   72.71
  -1  17   4  762.10   51.80
  -1  17   4  727.15   48.52
   1 -15  -4  -23.97 2615.21
   1 -15  -4  519.35   37.02
  -1  15   4  559.26   38.64
  -1  15   4  588.99   40.98
  -1  13   4  459.35   32.78
  -1  13   4  454.40   32.15
   1 -11  -4  -16.32  137.70
   1 -11  -4  140.64   14.34
  -1  11   4  138.58   13.68
  -1  11   4  153.77   14.53
   1  -9  -4    0.63    5.12
   1  -9  -4    3.72    3.96
   1  -7  -4   -0.77    3.39
   1  -7  -4   -0.41    4.93
  -1   7   4    0.08    2.78
  -1   7   4   -0.39    5.06
  -1   5   4   47.06    8.67
  -1   5   4   52.82    7.87
   1  -3  -4   16.49    5.70
   1  -3  -4   20.34    5.94
  -1   3   4   21.08    5.50
  -1   3   4   22.24    5.48
   1  -1  -4    1.71    4.07
   1  -1  -4    0.19    3.94
  -1   1   4    1.62    3.74
  -1   1   4    0.74    3.22
   1   1  -4    2.56    3.44
   1   1  -4    1.76    5.17
  -1  -1   4    0.61    3.08
  -1  -1   4    1.07    3.88
   1   3  -4   22.54    7.27
   1   3  -4   22.90    5.56
  -1  -3   4   25.10    6.05
  -1  -3   4   21.28    5.48
   1   5  -4   57.22    8.20
   1   5  -4   44.23    9.00
  -1  -5   4   55.16    8.31
  -1  -5   4   52.87    8.12
   1   7  -4    0.80    4.79
   1   7  -4    2.42    3.80
  -1  -7   4   -0.33    3.61
  -1  -7   4    0.58    3.88
   1   9  -4    3.88    4.46
   1   9  -4    5.56    3.96
  -1  -9   4    5.26    4.46
  -1  -9   4    3.30    3.96
   1  11  -4  161.59   14.86
   1  11  -4  147.00   15.47
  -1 -11   4  176.28   17.09
  -1 -11   4  175.40   16.38
   1  13  -4  481.37   33.83
   1  13  -4  468.99   35.12
  -1 -13   4  553.21   39.61
  -1 -13   4  551.00   38.61
   1  15  -4  600.82   40.79
   1  15  -4  699.63   49.27
  -1 -15   4  665.50   45.27
  -1 -15   4  705.96   49.21
   1  17  -4  747.52   49.24
  -1 -17   4  825.96   57.14
   1  19  -4 1105.04   70.43
   1  19  -4 1204.12   78.66
  -1 -19   4 1144.12   73.29
  -1 -19   4 1151.83   77.20
   1  21  -4  370.73   31.68
   1  21  -4  342.66   26.61
  -1 -21   4  370.46   29.09
   1  23  -4  146.26   14.86
   1  23  -4  158.28   18.47
   1  25  -4  321.74   29.45
   1  25  -4  303.85   24.25
   2 -26  -4   -0.19   10.84
   2 -26  -4    1.71    5.70
  -2  26   4    1.38    5.50
  -2  26   4   -2.12    4.82
   2 -24  -4    6.85    6.17
   2 -24  -4   -0.22    9.50
  -2  24   4    4.93    6.47
  -2  24   4   15.63    6.03
   2 -20  -4    6.03    4.60
   2 -20  -4    4.21    8.75
  -2  20   4    9.50    5.64
  -2  20   4    7.98    5.59
   2 -18  -4    1.40    6.44
   2 -18  -4    0.00    3.91
  -2  18   4    1.79    4.38
  -2  18   4    3.11    5.06
   2 -16  -4  -39.55  476.97
   2 -16  -4  261.69   21.99
  -2  16   4  268.68   22.46
  -2  16   4  252.05   20.92
   2 -14  -4  -26.53 1447.97
   2 -14  -4  312.38   24.91
  -2  14   4  343.48   26.59
  -2  14   4  312.66   24.30
  -2  12   4  214.90   18.25
  -2  12   4  236.75   20.20
   2 -10  -4  615.68   42.11
   2 -10  -4  -35.01  288.44
  -2  10   4  624.22   41.97
  -2  10   4  581.55   39.52
  -2   8   4  360.27   26.39
  -2   8   4  365.78   27.52
  -2   6   4  606.60   41.12
  -2   6   4  545.78   36.94
  -2   4   4  573.57   38.39
  -2   4   4  654.77   43.65
   2  -2  -4 1375.58   85.21
   2  -2  -4 1353.57   84.58
  -2   2   4 1288.61   79.95
  -2   2   4 1296.32   80.31
   2   0  -4 3869.69  230.53
   2   0  -4 4026.57  238.73
  -2   0   4 3660.52  217.29
  -2   0   4 3660.52  217.37
   2   2  -4 1400.91   86.67
   2   2  -4 1442.74   89.94
  -2  -2   4 1438.06   88.76
  -2  -2   4 1315.86   81.44
   2   4  -4  630.27   42.00
   2   4  -4  685.04   46.27
  -2  -4   4  601.10   40.40
  -2  -4   4  660.55   43.65
   2   6  -4  577.98   39.11
   2   6  -4  626.69   42.80
  -2  -6   4  574.12   39.05
  -2  -6   4  607.15   40.62
   2   8  -4  379.81   28.79
   2   8  -4  385.32   27.96
  -2  -8   4  367.43   27.33
  -2  -8   4  396.60   28.57
   2  10  -4  626.14   43.13
   2  10  -4  615.96   41.50
  -2 -10   4  637.15   42.61
  -2 -10   4  670.18   45.52
   2  12  -4  220.40   19.90
   2  12  -4  245.31   19.93
  -2 -12   4  263.70   22.32
  -2 -12   4  252.19   20.48
   2  14  -4  336.33   25.43
   2  14  -4  306.60   25.27
  -2 -14   4  360.82   28.46
  -2 -14   4  348.44   26.45
   2  16  -4  291.47   25.65
   2  16  -4  273.71   21.80
  -2 -16   4  275.50   22.43
  -2 -16   4  301.65   25.60
   2  20  -4    9.11    4.82
   2  20  -4   12.08    7.18
  -2 -20   4    5.94    5.01
  -2 -20   4    6.25    6.80
   2  22  -4   14.53    5.37
   2  22  -4   13.13    7.90
  -2 -22   4   12.88    6.36
  -2 -22   4    3.83    8.12
   2  24  -4   14.31    8.06
  -2 -24   4    0.30    9.47
  -2 -24   4   11.15    6.47
   2  26  -4   -1.16    3.91
   2  26  -4   -0.47    7.62
  -2 -26   4    3.33    5.97
  -2 -26   4   -1.49    9.14
   3 -27  -4  -37.71  213.36
   3 -27  -4  210.66   21.63
   3 -25  -4  -35.26 1450.72
   3 -25  -4  253.24   23.12
  -3  21   4  655.04   48.33
  -3  19   4  932.19   61.65
  -3  19   4 1026.05   66.72
   3 -17  -4  -42.36  781.09
   3 -17  -4  443.94   33.03
  -3  17   4  446.97   32.72
  -3  17   4  471.46   34.24
   3 -15  -4  -28.76  931.09
   3 -15  -4  446.69   32.83
  -3  15   4  451.92   32.67
  -3  15   4  486.33   34.93
   3 -13  -4  544.40   38.28
   3 -13  -4  -24.25  622.84
  -3  13   4  591.19   40.71
  -3  13   4  544.67   38.09
   3 -11  -4  -26.26  693.30
   3 -11  -4  180.19   16.73
  -3  11   4  175.62   16.02
  -3  11   4  200.70   17.81
   3  -9  -4  119.09   12.80
   3  -9  -4  -16.46   92.86
  -3   9   4  111.82   12.14
  -3   9   4  115.18   12.44
   3  -7  -4   18.14    5.20
   3  -7  -4    5.50    4.90
  -3   7   4   25.05    5.53
  -3   7   4   19.65    6.96
   3  -5  -4  102.22   11.15
   3  -5  -4   65.56    9.25
  -3   5   4  104.09   12.25
  -3   5   4   99.00   10.65
   3  -3  -4    3.94    3.52
   3  -3  -4    1.90    3.99
  -3   3   4    5.86    5.56
  -3   3   4    2.04    3.08
   3  -1  -4  504.77   34.68
   3  -1  -4  466.79   32.81
  -3   1   4  465.68   32.31
  -3   1   4  489.90   33.41
   3   1  -4  467.06   32.92
   3   1  -4  517.98   35.56
  -3  -1   4  468.71   32.20
  -3  -1   4  497.34   34.16
   3   3  -4    3.28    4.18
   3   3  -4    1.84    3.63
  -3  -3   4    4.07    3.36
  -3  -3   4    2.61    3.74
   3   5  -4  114.69   13.21
   3   5  -4  111.99   11.67
  -3  -5   4  112.43   11.61
  -3  -5   4  101.92   11.09
   3   7  -4   16.57    6.30
   3   7  -4   19.65    5.37
  -3  -7   4   23.50    5.78
  -3  -7   4   22.32    5.75
   3   9  -4  125.61   12.72
   3   9  -4  111.05   13.24
  -3  -9   4  121.40   13.02
  -3  -9   4  127.98   12.77
   3  11  -4  192.03   16.82
   3  11  -4  184.46   17.23
  -3 -11   4  197.61   18.08
  -3 -11   4  181.18   15.99
   3  13  -4  554.86   37.98
   3  13  -4  527.61   37.76
  -3 -13   4  571.65   39.05
  -3 -13   4  624.77   43.35
   3  15  -4  447.79   31.93
   3  15  -4  424.95   32.34
  -3 -15   4  473.12   33.55
  -3 -15   4  519.90   37.90
   3  17  -4  532.56   39.50
   3  17  -4  443.39   31.71
  -3 -17   4  463.48   33.33
  -3 -17   4  545.78   40.16
   3  21  -4  764.31   53.72
  -3 -21   4  636.33   43.82
  -3 -21   4  680.09   50.70
  -3 -25   4  229.70   21.72
  -3 -25   4  164.67   24.96
   4 -26  -4   47.89    9.85
   4 -26  -4  -11.39   66.72
  -4  26   4   40.76    8.94
  -4  26   4   17.37    7.79
   4 -24  -4   28.32    8.04
   4 -24  -4   -1.98   10.10
  -4  24   4   12.52    6.55
  -4  24   4   32.17    8.04
   4 -22  -4    0.63    5.15
   4 -22  -4   -0.83    9.66
  -4  22   4    3.88    5.01
  -4  22   4    1.68    5.31
  -4  18   4   84.00   11.83
  -4  18   4   88.62   11.86
   4 -16  -4  367.43   28.43
   4 -16  -4  -36.74 1486.78
  -4  16   4  370.18   28.49
  -4  16   4  363.85   27.85
  -4  14   4  329.45   25.71
  -4  14   4  343.76   26.42
  -4  12   4  259.65   21.14
  -4  12   4  242.45   20.53
   4 -10  -4  958.89   61.93
   4 -10  -4  -32.53  620.91
  -4  10   4 1019.99   64.95
  -4  10   4  895.31   58.13
  -4   8   4 1391.55   86.31
  -4   8   4 1222.83   76.87
  -4   6   4 1503.29   94.60
  -4   6   4 1336.50   82.90
   4  -4  -4  621.46   41.50
   4  -4  -4  660.82   43.90
  -4   4   4  800.36   52.29
  -4   4   4  641.00   42.22
   4  -2  -4  274.59   21.50
   4  -2  -4  255.14   20.06
  -4   2   4  271.18   20.61
  -4   2   4  313.48   24.11
   4   0  -4  478.62   33.19
   4   0  -4  547.15   37.21
  -4   0   4  523.76   35.75
  -4   0   4  467.61   31.98
   4   2  -4  300.00   22.90
   4   2  -4  286.24   22.16
  -4  -2   4  283.48   21.28
  -4  -2   4  293.94   22.51
   4   4  -4  811.09   52.57
   4   4  -4  716.14   47.34
  -4  -4   4  669.90   43.82
  -4  -4   4  722.75   47.50
   4   6  -4 1214.30   75.99
   4   6  -4 1264.12   79.38
  -4  -6   4 1159.26   72.99
  -4  -6   4 1207.42   75.08
   4   8  -4 1324.12   82.95
   4   8  -4 1252.56   78.33
  -4  -8   4 1236.60   76.90
  -4  -8   4 1245.40   78.22
   4  10  -4  936.60   60.08
   4  10  -4  940.45   61.05
  -4 -10   4  931.09   60.33
  -4 -10   4  926.96   59.06
   4  12  -4  227.81   18.96
   4  12  -4  215.03   19.24
  -4 -12   4  221.72   19.43
  -4 -12   4  236.92   19.24
   4  14  -4  315.69   25.46
   4  14  -4  338.25   25.68
  -4 -14   4  346.24   25.93
  -4 -14   4  375.68   29.04
   4  16  -4  335.50   27.16
   4  16  -4  371.01   27.50
  -4 -16   4  368.80   27.44
  -4 -16   4  405.13   31.43
   4  18  -4   97.27   13.65
   4  18  -4   76.40   10.32
  -4 -18   4   99.25   13.73
  -4 -18   4   85.35   11.09
   4  20  -4   22.13    8.61
  -4 -20   4   19.79    7.32
   4  22  -4   -0.55    3.52
   4  22  -4    0.30    7.07
  -4 -22   4   -0.50    6.44
  -4 -22   4    1.90    4.95
   4  24  -4   19.60    5.61
   4  24  -4   37.71   10.57
  -4 -24   4   18.77    9.74
  -4 -24   4   31.73    8.20
   4  26  -4   56.45   12.69
   4  26  -4   33.55    6.63
  -4 -26   4   11.97   10.05
  -4 -26   4   42.66    9.77
  -5  25   4  400.73   31.82
  -5  25   4  518.25   38.12
   5 -23  -4  -18.47  525.96
   5 -23  -4  250.02   22.68
  -5  23   4  168.52   18.52
  -5  21   4  166.98   17.17
  -5  21   4  120.00   14.37
  -5  19   4  612.66   43.90
  -5  19   4  752.47   51.47
   5 -17  -4  240.74   21.22
   5 -17  -4  -12.11   96.66
  -5  17   4  218.17   19.62
  -5  17   4  198.63   19.07
   5 -15  -4  -19.29  603.57
   5 -15  -4  255.74   21.88
  -5  15   4  237.16   20.53
  -5  15   4  230.39   20.09
   5 -13  -4  -27.85  985.59
   5 -13  -4  489.63   35.20
  -5  13   4  460.18   33.19
  -5  13   4  447.79   32.75
  -5  11   4  424.68   30.77
  -5  11   4  396.05   29.78
  -5   9   4  648.99   43.95
  -5   9   4  747.24   49.16
   5  -7  -4  -24.11  119.15
   5  -7  -4  165.80   15.36
  -5   7   4  176.20   15.80
  -5   7   4  162.85   15.17
   5  -5  -4  -18.63  554.86
   5  -5  -4  249.30   20.06
  -5   5   4  278.81   21.55
  -5   5   4  244.18   19.93
   5  -3  -4  187.81   16.57
   5  -3  -4  172.13   15.11
  -5   3   4  235.26   20.12
  -5   3   4  177.99   15.17
   5  -1  -4    1.40    3.08
   5  -1  -4    3.50    4.13
  -5   1   4    2.48    2.97
  -5   1   4    1.43    5.50
   5   1  -4    1.49    3.08
   5   1  -4    1.76    4.02
  -5  -1   4    3.25    5.48
  -5  -1   4    4.05    3.08
   5   3  -4  212.42   17.86
   5   3  -4  185.45   16.13
  -5  -3   4  190.48   15.77
  -5  -3   4  199.35   17.15
   5   5  -4  296.69   22.82
   5   5  -4  262.15   20.75
  -5  -5   4  238.68   18.63
  -5  -5   4  272.56   21.66
   5   7  -4  187.59   16.73
   5   7  -4  150.93   16.05
  -5  -7   4  158.01   14.17
  -5  -7   4  156.49   15.05
   5   9  -4  648.44   43.95
   5   9  -4  648.71   43.46
  -5  -9   4  683.66   45.85
  -5  -9   4  645.68   42.66
   5  11  -4  388.62   28.46
   5  11  -4  359.45   27.55
  -5 -11   4  406.24   30.22
  -5 -11   4  397.15   28.40
   5  13  -4  419.17   31.29
   5  13  -4  420.00   30.41
  -5 -13   4  442.84   32.78
  -5 -13   4  446.97   31.62
   5  15  -4  220.24   20.06
   5  15  -4  222.44   18.80
  -5 -15   4  245.53   20.04
  -5 -15   4  205.02   19.35
   5  17  -4  200.01   17.61
   5  17  -4  215.61   20.31
  -5 -17   4  158.81   18.16
  -5 -17   4  211.10   18.28
  -5 -19   4  783.30   54.38
  -5 -19   4  743.11   49.46
   5  21  -4  174.55   19.49
  -5 -21   4  136.02   15.08
   5  23  -4  192.30   17.01
  -5 -23   4  238.40   25.38
  -5 -23   4  232.59   20.83
   5  25  -4  382.02   28.21
  -5 -25   4  521.28   44.86
  -5 -25   4  515.50   38.12
   6 -26  -4   -4.02    5.26
   6 -26  -4    0.25   11.37
  -6  26   4    1.43    5.53
  -6  26   4   -1.62    5.04
  -6  24   4   24.96    7.68
  -6  24   4   13.05    5.97
   6 -22  -4   -2.92    9.83
   6 -22  -4   13.65    6.63
  -6  22   4    9.30    5.39
  -6  22   4   15.44    6.44
   6 -20  -4   15.50    6.44
   6 -20  -4   -3.69    9.83
  -6  20   4   11.92    6.33
  -6  20   4   13.29    6.00
  -6  18   4   76.40   11.64
  -6  18   4   73.27   11.01
  -6  16   4  384.22   29.56
   6 -14  -4  332.47   26.23
   6 -14  -4  -24.96 1296.32
  -6  14   4  314.03   24.88
  -6  14   4  309.63   24.96
   6 -12  -4  -18.58  618.71
   6 -12  -4  966.87   62.56
  -6  12   4  998.25   64.29
  -6  12   4  900.82   59.20
   6 -10  -4  -18.88  912.93
   6 -10  -4  714.76   47.81
  -6  10   4  683.94   46.68
  -6  10   4  798.71   53.09
  -6   8   4  541.10   37.90
  -6   8   4  622.56   41.92
  -6   6   4  678.16   45.83
  -6   6   4  759.63   49.60
  -6   4   4  407.61   29.86
  -6   4   4  455.78   31.82
   6  -2  -4  608.53   40.73
   6  -2  -4  710.91   47.04
  -6   2   4  635.77   41.97
  -6   2   4  802.29   53.01
   6   0  -4  533.94   36.39
   6   0  -4  636.60   42.58
   6   2  -4  587.89   39.55
   6   2  -4  726.32   47.97
   6   4  -4  461.28   32.61
   6   4  -4  389.17   28.10
  -6  -4   4  420.82   30.50
  -6  -4   4  389.72   27.50
   6   6  -4  742.56   49.02
   6   6  -4  610.18   41.01
  -6  -6   4  610.45   40.35
  -6  -6   4  722.47   48.05
   6   8  -4  554.03   39.85
   6   8  -4  598.34   40.79
  -6  -8   4  527.89   35.78
  -6  -8   4  565.87   39.22
  -6 -10   4  615.41   40.93
  -6 -10   4  620.91   42.80
   6  12  -4  845.22   55.05
   6  12  -4  852.93   56.28
  -6 -12   4  855.41   56.39
  -6 -12   4  810.27   52.43
   6  14  -4  280.73   23.37
   6  14  -4  280.18   22.43
  -6 -14   4  271.15   22.40
   6  16  -4  311.83   24.28
   6  16  -4  356.69   28.29
  -6 -16   4  348.99   25.90
  -6 -16   4  324.49   26.53
   6  18  -4   75.58   12.14
   6  18  -4   51.55    8.59
  -6 -18   4   55.21   10.51
  -6 -18   4   80.12   10.21
   6  20  -4    7.21    4.35
   6  20  -4   17.81    7.71
  -6 -20   4   11.75    5.72
  -6 -20   4    6.25    6.08
   6  22  -4   14.23    8.20
  -6 -22   4   -0.63    6.47
  -6 -22   4   14.15    6.08
   6  24  -4   34.65   10.93
   6  24  -4   15.72    5.37
  -6 -24   4   24.96    7.65
  -6 -24   4   20.06    9.22
   6  26  -4   -1.27    7.21
   6  26  -4    0.85    4.13
  -6 -26   4    0.08    5.92
  -6 -26   4   -0.47    6.33
   7 -25  -4  -17.06 1250.63
   7 -25  -4  306.88   26.20
  -7  25   4  200.09   19.79
  -7  25   4  183.14   21.88
  -7  23   4  131.53   14.94
  -7  23   4  174.66   18.11
  -7  21   4  421.37   31.76
  -7  21   4  446.97   33.77
  -7  19   4  596.97   42.52
  -7  19   4  583.76   41.06
  -7  17   4  234.55   21.44
  -7  17   4  262.18   22.40
   7 -13  -4  -20.50  519.08
   7 -13  -4  203.39   18.61
  -7  13   4  202.43   18.41
  -7  13   4  187.79   17.94
  -7  11   4  199.81   18.72
  -7  11   4  238.65   20.20
  -7   9   4  397.70   30.36
  -7   9   4  434.86   31.49
  -7   7   4   32.92    6.77
  -7   7   4   31.68    7.57
   7  -5  -4  -27.99  178.43
   7  -5  -4  245.97   20.06
  -7   5   4  258.47   21.58
  -7   5   4  255.05   20.48
   7  -3  -4  100.71   11.34
   7  -3  -4  -15.63  811.92
  -7   3   4  113.70   11.81
  -7   3   4  100.07   11.92
   7  -1  -4   13.60    4.54
   7  -1  -4   -5.59    7.29
  -7   1   4   18.08    5.70
  -7   1   4   15.94    4.57
   7   1  -4   12.61    5.89
   7   1  -4   12.47    4.38
  -7  -1   4   13.87    4.27
  -7  -1   4   15.08    7.02
   7   3  -4   85.27   10.05
   7   3  -4   92.23   11.56
  -7  -3   4   96.52   10.35
  -7  -3   4  105.38   12.99
   7   5  -4  223.35   18.58
   7   5  -4  209.12   18.50
  -7  -5   4  217.68   17.48
  -7  -5   4  266.70   22.32
   7   7  -4   26.97    6.11
   7   7  -4   24.50    6.47
  -7  -7   4   21.08    6.44
  -7  -7   4   25.68    5.39
   7   9  -4  365.50   28.02
   7   9  -4  368.53   27.69
  -7  -9   4  327.25   24.22
  -7  -9   4  377.89   28.65
   7  11  -4  184.26   17.06
   7  11  -4  165.25   16.84
  -7 -11   4  165.47   15.44
  -7 -11   4  160.65   16.27
   7  13  -4  154.98   15.55
   7  13  -4  166.51   17.15
  -7 -13   4  152.59   14.20
  -7 -13   4  110.26   13.43
   7  15  -4  527.89   38.06
   7  15  -4  474.77   34.05
  -7 -15   4  485.50   35.64
  -7 -15   4  506.14   34.68
   7  17  -4  234.60   21.30
   7  17  -4  205.65   18.55
  -7 -17   4  216.22   18.08
  -7 -17   4  205.81   19.84
  -7 -19   4  555.68   38.42
  -7 -19   4  452.75   35.15
   7  23  -4  199.46   21.66
  -7 -25   4  216.69   21.58
  -7 -25   4  -13.16  477.79
  -8  22   4   35.75    8.31
  -8  22   4   26.31    7.27
   8 -20  -4   10.27    5.97
   8 -20  -4   -5.81    9.77
  -8  20   4    9.72    5.83
  -8  20   4    9.25    5.31
  -8  18   4   39.91    8.92
  -8  18   4   39.94    8.26
  -8  16   4  167.64   16.87
  -8  16   4  155.83   17.06
  -8  14   4  145.51   16.43
   8 -12  -4  -24.22  180.63
   8 -12  -4  122.28   13.76
  -8  12   4  104.50   13.71
  -8  12   4  110.26   12.83
   8 -10  -4  -11.86  966.60
   8 -10  -4  107.45   12.72
  -8  10   4  107.45   12.36
  -8  10   4   97.16   12.47
  -8   8   4  340.46   27.08
  -8   8   4  356.14   26.94
  -8   6   4  587.33   39.96
  -8   6   4  500.91   36.41
   8  -4  -4  -27.30 1694.85
   8  -4  -4  551.28   38.01
  -8   4   4  578.25   40.79
  -8   4   4  583.21   39.61
   8  -2  -4  -54.05  644.86
   8  -2  -4 1400.08   87.11
  -8   2   4 1543.20   96.52
  -8   2   4 1563.01   96.19
  -8   0   4 2560.44  155.34
  -8   0   4 2283.28  137.72
   8   2  -4 1350.26   84.19
   8   2  -4  -87.85 5430.23
  -8  -2   4 1457.33   91.27
  -8  -2   4 1360.45   84.14
   8   4  -4  426.60   31.27
   8   4  -4  488.80   34.18
  -8  -4   4  502.84   34.27
  -8  -4   4  611.28   42.55
  -8  -6   4  492.93   34.07
  -8  -8   4  288.99   21.66
  -8  -8   4  293.39   24.44
   8  10  -4   67.29   10.93
   8  10  -4   77.70   10.79
  -8 -10   4   84.08   12.00
  -8 -10   4   64.02    8.70
   8  12  -4   88.27   12.52
   8  12  -4   71.42   10.38
  -8 -12   4   72.55    9.30
  -8 -12   4   75.14   11.15
   8  14  -4  134.78   15.28
   8  14  -4   95.48   12.69
   8  16  -4  152.42   16.40
   8  16  -4   99.19   13.05
   8  18  -4   45.14    9.94
   8  18  -4   21.30    6.99
   8  20  -4   12.41    7.62
   8  20  -4    5.42    4.57
  -8 -20   4    4.60    6.00
  -8 -20   4    7.46    4.93
   8  22  -4   17.48    6.14
   8  22  -4   42.44   10.79
  -8 -22   4   12.39    7.24
  -8 -22   4   30.52    7.29
   8  24  -4    3.41    4.32
   8  24  -4    6.14    7.95
  -8 -24   4    4.79    6.17
  -8 -24   4   -0.39    5.09
  -9  21   4  234.00   21.33
  -9  21   4  251.20   22.90
  -9  19   4  465.13   35.26
  -9  19   4  450.00   33.47
  -9  17   4  288.71   25.05
  -9  17   4  320.64   25.79
  -9  15   4  424.40   33.16
  -9  15   4  438.99   32.56
  -9  13   4  340.18   28.35
  -9  13   4  375.96   29.01
   9 -11  -4   -2.92   12.00
   9  -9  -4   82.65   11.23
   9  -9  -4  -10.84  843.57
  -9   9   4   75.47   10.43
  -9   9   4   85.07   12.22
  -9   7   4   36.36    8.37
  -9   7   4   30.39    6.99
  -9   5   4   39.30    7.46
  -9   5   4   39.30    8.78
   9  -3  -4  131.70   14.34
  -9   3   4  153.14   14.81
  -9   3   4  128.53   14.75
   9  -1  -4    1.93    3.83
   9  -1  -4    0.00    8.20
  -9   1   4    2.94    4.43
  -9   1   4    1.13    3.94
   9   1  -4    3.83    3.63
   9   1  -4    0.28    7.95
  -9  -1   4    0.25    4.73
  -9  -1   4    3.44    3.33
   9   3  -4  -14.94  231.00
   9   3  -4  128.67   13.07
  -9  -3   4  126.96   12.39
  -9  -3   4  122.83   13.84
  -9  -5   4   32.78    7.38
  -9  -5   4   32.06    6.08
  -9  -7   4   30.85    8.61
  -9  -7   4   33.33    6.05
  -9  -9   4   71.83    8.67
  -9  -9   4   51.36   10.54
   9  11  -4   -4.40    5.17
   9  11  -4    6.44    6.03
  -9 -11   4    2.70    3.61
  -9 -11   4    2.97    6.88
  -9 -13   4  143.15   17.92
  -9 -13   4  204.08   17.15
  -9 -21   4  252.22   21.28
  -9 -21   4  -30.19  125.78
  10 -20  -4   36.66    8.39
  10 -20  -4    0.36   11.81
 -10  20   4   19.90    7.16
 -10  20   4   12.85    7.54
 -10  18   4   56.04   10.60
 -10  18   4   56.04    9.74
 -10  16   4   52.29   10.32
 -10  16   4   43.21    8.70
 -10  14   4   64.02   11.42
 -10  14   4   57.99    9.63
 -10  12   4   80.06   12.96
 -10  12   4   75.85   11.09
 -10  10   4  169.73   18.66
 -10   8   4  256.18   22.16
 -10   8   4  213.91   21.94
  10  -6  -4  561.74   39.25
  10  -6  -4  -20.64  361.37
 -10   6   4  544.95   40.32
 -10   6   4  554.31   38.97
  10  -4  -4  648.71   44.09
  10  -4  -4  -17.09  695.22
 -10   4   4  609.35   42.11
 -10   2   4  644.03   45.50
 -10   2   4  704.31   46.95
 -10   0   4 1086.60   68.78
 -10   0   4 1051.37   68.72
 -10  -2   4  673.21   46.93
 -10  -2   4  642.66   42.80
  10   4  -4  578.53   39.91
  10   4  -4  -30.94  234.11
 -10  -4   4  569.44   38.39
 -10  -4   4  599.44   42.33
  10   6  -4  496.78   35.23
  10   6  -4  -22.40 1704.48
 -10  -6   4  480.27   32.97
 -10  -6   4  456.05   34.18
 -10  -8   4  223.65   20.61
 -10  -8   4  226.62   17.97
  10  10  -4  105.08   14.28
  10  10  -4  -16.62  650.91
  10  12  -4   47.64   10.32
  10  12  -4  -10.84   24.52
 -10 -12   4   32.20   10.49
 -10 -12   4   29.61    6.61
  10  14  -4   -9.96   69.19
  10  14  -4   58.38   10.73
 -11  17   4   65.42   11.15
 -11  17   4   63.44   12.03
 -11  15   4   74.59   11.31
 -11  15   4  100.57   14.39
 -11  13   4   29.72    7.62
 -11  13   4   41.28    9.88
 -11  11   4  209.67   21.36
 -11  11   4  187.57   18.14
 -11   9   4  572.75   42.50
  11  -5  -4   -6.41   11.86
  11  -5  -4   22.35    6.25
 -11   5   4   24.94    6.72
 -11   5   4   19.49    7.62
 -11   3   4   39.27    8.09
 -11   3   4   50.17    9.99
  11  -1  -4    2.83    3.85
  11  -1  -4    0.69    8.59
 -11   1   4    3.28    4.32
 -11   1   4    3.00    4.98
  11   1  -4    0.83    3.36
  11   1  -4    1.62    9.28
 -11  -1   4    1.62    4.82
 -11  -1   4    2.48    3.55
 -11  -3   4   45.66    9.52
 -11  -3   4   50.59    7.98
  11   5  -4   23.17    5.94
  11   5  -4   -1.38    9.39
 -11  -5   4   23.61    7.49
 -11  -5   4   28.02    5.97
 -11  -7   4   90.94   12.74
 -11  -7   4  101.31   10.87
  11   9  -4    8.01 4194.46
  11   9  -4  606.88   42.50
 -11  -9   4  525.68   35.28
 -11  -9   4  568.89   41.67
  11  13  -4   25.16    9.55
  11  13  -4   -4.29    9.19
 -11 -15   4   63.11   11.42
 -11 -15   4   64.54    8.39
 -11 -17   4   35.92    9.88
 -11 -17   4   58.29    8.83
 -12  14   4   29.42    9.00
 -12  14   4   31.29    9.58
 -12  12   4  230.37   21.94
 -12  12   4  173.01   18.33
 -12  10   4  167.50   17.45
 -12  10   4  230.25   22.32
  12  -6  -4    2.42   12.61
 -12   6   4  259.26   24.41
 -12   6   4  223.59   20.42
 -12   4   4  150.91   16.71
 -12   2   4  210.71   19.35
 -12   2   4  240.00   23.34
 -12   0   4  163.32   16.27
 -12   0   4  133.76   16.76
  12   2  -4   -9.11  115.90
  12   2  -4  254.34   21.19
 -12  -2   4  269.50   21.91
 -12  -2   4  263.50   24.39
 -12  -4   4  284.86   22.49
 -12  -4   4  243.99   23.39
 -12  -6   4  287.89   22.05
 -12  -6   4  221.34   22.54
 -12  -8   4  191.53   15.99
 -12  -8   4  144.27   17.75
 -12 -10   4  149.06   17.92
 -12 -10   4    5.86  119.75
 -12 -14   4   42.77    7.24
 -13   9   4   16.05   29.20
 -13   9   4   18.28    7.98
 -13   5   4   46.68   10.49
 -13   5   4   27.63    8.31
 -13   3   4   34.49    9.74
  13  -1  -4    2.97   13.32
  13  -1  -4   27.11    6.83
 -13   1   4   19.38    6.91
 -13   1   4   24.03    8.37
 -13  -1   4   21.85    7.87
 -13  -1   4   37.16    7.57
 -13  -3   4   29.23    8.86
 -13  -3   4   55.24    8.72
 -13  -5   4   26.64    9.33
 -13  -5   4   58.49    8.70
 -13  -9   4   42.77    7.54
  -4  -6  -5    2.72    8.53
  -4  -6  -5   -0.99    7.71
   4   6   5    6.72    6.25
   4   6   5    5.78    5.06
   4   4   5    2.01    4.51
  -4  -2  -5   -0.72    8.04
  -4  -2  -5    2.42    5.64
   4   2   5    1.24    3.99
  -4   0  -5    0.77    5.09
  -4   0  -5   -1.87    7.62
   4   0   5   -0.80    3.91
   4   0   5    2.92    4.57
  -4   2  -5    3.22    7.84
  -4   2  -5    2.56    4.60
   4  -2   5    1.24    4.93
   4  -2   5    3.28    4.02
  -4   4  -5    5.06    4.51
  -4   4  -5   -0.08    7.54
   4  -4   5    3.14    4.18
   4  -4   5    2.39    4.95
  -4   6  -5    6.14    8.23
  -4   6  -5    8.34    4.51
   4  -6   5    6.47    4.90
   4  -6   5    7.38    6.00
   3  11   5  154.68   15.00
   3  11   5  104.20   13.35
  -3  -9  -5  -38.37  624.22
  -3  -9  -5  124.07   24.25
   3   9   5  169.07   17.20
   3   9   5  129.49   14.45
  -3  -7  -5  -40.73  376.79
  -3  -7  -5  157.68   26.42
   3   7   5  227.42   21.11
   3   7   5  221.03   19.05
  -3  -5  -5  218.31   27.83
  -3  -5  -5  215.67   20.70
   3   5   5  250.79   21.08
   3   5   5  318.71   25.38
   3   3   5  434.03   31.95
   3  -1   5   96.11   12.19
   3  -1   5   99.85   12.85
  -3   3  -5  605.50   47.42
  -3   3  -5  611.55   42.41
   3  -3   5  557.06   39.69
   3  -3   5  542.20   42.88
  -3   5  -5  376.24   34.71
  -3   5  -5  392.20   29.39
   3  -5   5  351.19   28.40
   3  -5   5  332.20   27.39
  -3   7  -5  371.56   34.13
  -3   7  -5  342.11   26.06
   3  -7   5  300.00   25.71
   3  -7   5  309.08   26.97
  -3   9  -5  271.26   28.16
  -3   9  -5  239.37   20.06
   3  -9   5  246.82   22.65
   3  -9   5  301.92   27.41
  -3  11  -5  214.46   18.30
  -3  11  -5  223.81   24.58
   3 -11   5  230.97   23.17
   3 -11   5  205.15   20.94
   2  16   5  135.14   14.97
   2  16   5  142.62   14.72
  -2 -10  -5  -21.00  115.46
  -2 -10  -5   62.89   16.35
   2  10   5   61.07   10.73
   2  10   5   48.99    8.94
  -2  -8  -5  -34.76  659.72
  -2  -8  -5   98.39   19.24
   2   8   5  124.27   14.81
   2   8   5  100.60   12.39
  -2  -6  -5  -15.19  353.94
  -2  -6  -5   21.30   11.75
   2   6   5   33.99    7.49
   2   6   5   29.26    8.12
  -2  -4  -5   -1.43    4.98
  -2  -4  -5    1.16    8.59
   2   4   5    0.77    3.80
   2   4   5    1.35    4.13
  -2  -2  -5    0.25    7.32
  -2  -2  -5    1.62    5.04
   2   2   5    3.14    4.07
   2   2   5    0.99    3.83
  -2   0  -5   -3.80    6.96
   2   0   5   -0.25    3.61
  -2   2  -5    2.59    4.02
   2  -2   5    2.72    3.99
  -2   4  -5    2.28    3.80
  -2   4  -5   -0.91    6.83
   2  -4   5    0.63    3.85
   2  -4   5    4.71    4.73
  -2   6  -5   32.92   11.20
  -2   6  -5   54.14    8.53
   2  -6   5   44.92    8.75
   2  -6   5   54.77   10.02
  -2   8  -5  193.18   17.34
  -2   8  -5  189.88   21.91
   2  -8   5  173.59   17.42
   2  -8   5  184.79   19.40
  -2  10  -5  112.93   17.09
  -2  10  -5  114.52   12.69
   2 -10   5  140.94   17.45
   2 -10   5  103.90   13.46
  -2  12  -5  273.71   21.96
  -2  12  -5  331.10   31.76
   2 -12   5  347.34   32.92
  -2  14  -5  267.88   21.69
  -2  14  -5  298.07   29.15
   2 -14   5  310.46   29.34
   2 -14   5  256.26   23.53
  -2  16  -5  149.04   19.68
   2 -16   5  127.18   16.35
   1  17   5   27.11    6.83
   1  17   5   30.08    7.13
   1  15   5   54.80    8.56
   1  15   5   53.17    8.64
   1  13   5  164.61   16.02
   1  13   5  156.85   15.36
   1  11   5  131.12   13.54
   1  11   5  128.20   13.68
  -1  -9  -5  -43.13  815.50
  -1  -9  -5  227.34   28.27
   1   9   5  312.93   25.71
   1   9   5  303.03   25.02
  -1  -7  -5  -54.38  410.09
  -1  -7  -5  245.97   25.62
   1   7   5  294.49   24.39
   1   7   5  304.95   24.91
  -1  -5  -5  232.98   21.22
  -1  -5  -5  205.48   23.17
   1   5   5  272.61   22.79
   1   5   5  296.69   23.92
  -1  -3  -5  500.64   36.47
  -1  -3  -5  388.62   33.39
   1   3   5  468.71   34.07
   1   3   5  545.78   38.12
   1   1   5  345.41   26.67
   1   1   5  287.06   23.92
  -1   1  -5  350.64   27.39
   1  -1   5  379.54   28.87
   1  -1   5  311.56   30.50
  -1   3  -5  264.77  118.87
   1  -3   5  479.17  151.02
   1  -5   5  355.87   28.18
  -1   7  -5  451.37   32.75
  -1   7  -5  396.05   32.86
   1  -7   5  423.57   32.61
   1  -7   5  413.67   31.21
  -1   9  -5  493.21   34.98
  -1   9  -5  444.49   37.27
   1  -9   5  469.54   34.68
   1  -9   5  495.96   37.71
  -1  11  -5  172.65   20.78
  -1  11  -5  166.24   15.85
   1 -11   5  156.77   16.73
   1 -11   5  201.03   20.89
  -1  13  -5  202.15   22.84
  -1  13  -5  205.51   17.89
   1 -13   5  247.29   24.61
   1 -13   5  207.82   19.79
  -1  15  -5   81.05   15.25
  -1  15  -5   62.45    8.75
   1 -15   5   60.55   10.49
   1 -15   5   66.80   13.93
  -1  17  -5   36.94   10.79
  -1  17  -5   34.24    6.58
   1 -17   5   17.26    8.70
   1 -17   5   25.13    7.73
   0 -20  -5   -9.69   80.34
   0 -20  -5  137.45   17.78
   0  20   5  105.33   14.28
   0  20   5  146.01   15.69
   0  16   5  141.93   15.19
   0  16   5  133.51   14.59
   0  14   5  123.69   14.01
   0  14   5  115.93   12.61
   0  12   5  113.28   13.13
   0  12   5  104.56   11.83
   0 -10  -5  186.33   19.98
   0 -10  -5  -26.97  974.85
   0  10   5  110.31   13.57
   0  10   5  156.30   15.69
   0  -8  -5  291.47   25.90
   0  -8  -5  -29.09  316.79
   0   8   5  175.54   17.81
   0   8   5  236.14   20.20
   0  -6  -5  -16.82  307.43
   0  -6  -5  113.64   14.94
   0   6   5   84.99   10.73
   0   6   5   77.15   11.97
   0  -4  -5   13.98    6.63
   0   4   5   11.81    5.45
   0   4   5   22.87    6.44
   0  -2  -5    7.24    5.56
   0  -2  -5    4.24    7.40
   0   2   5    4.82    4.76
   0   2   5    4.62    4.62
   0   0  -5   -2.86    4.65
   0   0  -5    5.97    7.32
   0   0   5    3.83    4.46
   0   0   5    0.25    4.07
   0   2  -5    8.56    4.60
   0   2  -5    6.19    7.05
   0  -2   5    9.61    4.76
   0  -2   5    5.45    4.82
   0   4  -5   21.74    6.41
   0   4  -5   17.56    7.51
   0  -4   5   22.79    6.14
   0  -4   5   18.33    6.99
   0   8  -5  264.19   21.55
   0   8  -5  224.67   22.54
   0  -8   5  264.88   22.02
   0  -8   5  258.33   22.65
   0  10  -5  144.77   18.14
   0  10  -5  182.37   16.76
   0 -10   5  172.21   18.11
   0 -10   5  179.97   17.50
   0  12  -5  129.58   13.46
   0  12  -5  121.84   17.34
   0 -12   5  125.94   14.45
   0 -12   5  162.14   18.00
   0  14  -5  140.09   13.93
   0  14  -5  146.28   19.13
   0 -14   5  126.08   14.70
   0 -14   5  159.85   18.63
   0  16  -5  183.52   21.25
   0  16  -5  157.60   14.92
   0 -16   5  200.20   21.77
   0 -16   5  186.44   18.33
   0  18  -5   80.86   10.07
   0  18  -5   99.88   16.24
   0 -18   5   69.16   14.59
   0 -18   5   79.76   11.81
   1 -21  -5   -3.30    7.21
   1 -21  -5    7.02    5.26
  -1  21   5    6.41    5.39
  -1  21   5    3.99    4.84
  -1  19   5   31.35    7.21
  -1  19   5   30.63    7.40
   1 -15  -5   -4.21    6.66
   1 -15  -5   15.17    5.97
  -1  15   5   12.36    5.12
  -1  15   5   14.50    5.26
  -1  13   5  177.91   16.68
  -1  13   5  181.68   17.34
  -1  11   5  236.97   20.17
  -1  11   5  265.48   22.07
  -1   9   5  132.22   15.41
  -1   9   5  172.90   16.24
  -1   7   5  380.36   29.50
  -1   7   5  448.07   32.34
  -1   5   5  621.74   42.38
  -1   5   5  554.58   39.27
   1  -3  -5  847.70   55.90
   1  -3  -5 1017.51   67.54
  -1   3   5  905.50   59.04
  -1   3   5  869.17   56.83
   1  -1  -5  658.62   45.00
   1  -1  -5  636.60   45.61
  -1   1   5  657.24   44.92
  -1   1   5  670.45   45.41
   1   1  -5  737.88   49.40
   1   1  -5  674.86   47.94
  -1  -1   5  721.09   48.47
  -1  -1   5  701.00   47.20
   1   3  -5  839.99   55.02
   1   3  -5  860.08   58.71
  -1  -3   5  870.27   57.08
  -1  -3   5  914.85   59.64
   1   5  -5  641.83   46.10
   1   5  -5  603.57   41.12
  -1  -5   5  630.27   43.21
  -1  -5   5  642.38   44.09
   1   7  -5  368.53   31.87
  -1  -7   5  442.57   32.72
  -1  -9   5  142.49   17.26
  -1  -9   5  175.37   17.59
   1  11  -5  234.69   22.98
   1  11  -5  283.76   22.68
  -1 -11   5  270.03   22.29
  -1 -11   5  229.87   21.44
   1  13  -5  220.68   19.13
   1  13  -5  179.15   19.79
  -1 -13   5  211.92   19.05
  -1 -13   5  243.30   22.68
   1  15  -5   15.91    5.39
   1  15  -5   16.46    8.45
  -1 -15   5   20.97    7.73
  -1 -15   5   17.01    6.14
   1  17  -5   36.88   10.43
   1  17  -5   35.48    6.94
  -1 -17   5   31.57    9.83
  -1 -17   5   39.27    8.20
   1  19  -5   37.49    6.99
   1  19  -5   52.73   12.30
  -1 -19   5   37.51    8.17
  -1 -19   5   31.95   11.23
   1  21  -5    3.94    7.13
  -1 -21   5   -0.69    6.22
  -1 -21   5    3.94    5.26
  -2  22   5  195.80   19.32
  -2  22   5  191.78   20.59
   2 -20  -5  117.55   15.00
   2 -20  -5  -10.05  433.48
  -2  20   5  117.77   17.17
  -2  20   5  121.04   13.98
  -2  18   5  204.30   18.96
  -2  14   5  200.67   18.55
  -2  14   5  207.22   19.21
  -2  12   5  131.48   14.01
  -2  12   5  118.76   13.32
  -2  10   5   68.56    9.74
  -2  10   5   76.21   10.35
  -2   6   5  155.56   15.33
  -2   6   5  134.04   15.08
   2  -4  -5   -0.66    4.51
   2  -4  -5   10.43    5.34
  -2   4   5   10.60    4.79
  -2   4   5    6.25    6.28
   2  -2  -5  250.95   21.08
   2  -2  -5  307.15   25.60
  -2   2   5  275.78   22.49
  -2   2   5  320.09   24.80
   2   0  -5    1.98    4.98
   2   0  -5   -1.27    5.01
  -2   0   5   -2.37    4.29
  -2   0   5   -1.73    4.02
   2   2  -5  298.62   23.72
   2   2  -5  253.18   23.34
  -2  -2   5  273.41   22.49
  -2  -2   5  296.69   23.59
   2   4  -5    3.96    6.69
   2   4  -5    5.64    4.29
  -2  -4   5   11.59    5.09
  -2  -4   5    5.83    4.90
   2   6  -5  151.15   14.64
   2   6  -5  156.19   17.97
  -2  -6   5  152.42   15.22
  -2  -6   5  157.93   15.63
   2   8  -5   93.63   13.90
   2  10  -5   71.72   10.40
  -2 -10   5   59.48   11.01
   2  12  -5  111.00   14.56
   2  12  -5  130.54   13.76
  -2 -12   5  102.00   13.51
  -2 -12   5  131.89   13.82
   2  14  -5  247.90   20.89
   2  14  -5  182.67   19.73
  -2 -14   5  270.33   24.30
  -2 -14   5  240.00   20.45
   2  16  -5  472.84   33.83
   2  16  -5  530.91   41.20
  -2 -16   5  597.24   44.39
  -2 -16   5  492.93   35.48
   2  18  -5  214.70   18.61
   2  18  -5  245.92   24.72
  -2 -18   5  204.22   18.99
  -2 -18   5  244.87   24.96
   2  20  -5  132.16   13.65
   2  20  -5  174.27   21.33
  -2 -20   5  139.35   20.28
  -2 -20   5  143.61   15.30
   2  22  -5  153.22   15.50
   2  22  -5  174.16   20.42
   3 -23  -5    0.83    8.83
   3 -23  -5    4.35    4.90
  -3  23   5    3.77    5.42
  -3  23   5   10.05    6.36
  -3  21   5   80.45   12.50
  -3  21   5   84.58   11.83
  -3  19   5  104.94   13.18
  -3  19   5  108.05   13.76
  -3  17   5   25.98    7.43
  -3  17   5   30.36    7.49
  -3  13   5  207.16   18.77
  -3  13   5  192.36   18.50
  -3  11   5  161.45   15.77
  -3  11   5  152.06   15.25
  -3   9   5  177.38   16.57
  -3   9   5  163.43   15.69
  -3   7   5  372.66   27.91
  -3   7   5  344.58   27.55
  -3   5   5  488.25   35.53
  -3   5   5  514.12   36.03
  -3   3   5  946.23   61.05
  -3   3   5  952.56   62.17
   3  -1  -5  925.59   61.38
   3  -1  -5  886.23   57.74
  -3   1   5  851.55   55.98
  -3   1   5  852.38   55.65
   3   1  -5  932.47   60.36
   3   1  -5 1042.01   68.04
  -3  -1   5  888.16   57.61
  -3  -1   5  934.95   60.74
   3   3  -5  950.36   63.22
   3   3  -5  998.25   64.32
  -3  -3   5  961.92   62.12
  -3  -3   5  997.15   64.46
   3   5  -5  533.11   37.32
   3   5  -5  498.99   36.91
  -3  -5   5  557.06   39.05
  -3  -5   5  521.28   36.58
   3   7  -5  391.37   28.93
   3   7  -5  370.73   30.00
  -3  -7   5  416.69   30.52
  -3  -7   5  404.31   30.16
   3   9  -5  158.64   17.94
   3   9  -5  167.75   15.96
  -3  -9   5  193.90   17.56
  -3  -9   5  178.43   17.34
   3  13  -5  164.17   94.90
   3  13  -5  213.11   18.72
  -3 -13   5  197.26   17.56
  -3 -13   5  152.92   16.82
   3  15  -5   72.60   10.24
   3  15  -5   59.67  265.02
   3  17  -5   28.65    6.80
   3  17  -5   37.27   10.32
  -3 -17   5   37.16    7.54
  -3 -17   5   31.35    9.03
   3  19  -5  106.16   15.88
   3  19  -5  109.76   12.50
  -3 -19   5  100.82   15.96
  -3 -19   5  101.59   12.50
   3  21  -5   96.69   15.96
   3  21  -5   80.48   10.57
  -3 -21   5   82.95   16.10
  -3 -21   5   91.43   12.00
   3  23  -5    1.05    4.18
   3  23  -5    6.77    7.27
  -3 -23   5    1.73    5.04
  -3 -23   5   -0.14    6.44
  -4  22   5  484.12   36.44
  -4  22   5  465.13   35.70
  -4  20   5  271.68   24.28
  -4  20   5  256.59   22.62
  -4  18   5   90.82   12.36
  -4  18   5   88.49   12.33
  -4  16   5  229.76   21.61
  -4  16   5  218.67   20.28
  -4  14   5  241.84   22.82
  -4  12   5  483.30   35.39
  -4  12   5  387.79   30.55
  -4  10   5  373.76   28.35
  -4  10   5  360.55   27.28
  -4   8   5  285.41   23.06
  -4   8   5  293.67   23.26
  -4   6   5  179.78   18.25
  -4   6   5  196.59   17.42
   4  -4  -5   -1.54    4.10
   4  -4  -5    1.24    3.44
  -4   4   5    0.47    5.75
  -4   4   5   -0.03    3.30
   4  -2  -5    6.74    4.90
   4  -2  -5   15.33    5.59
  -4   2   5   15.17    5.06
  -4   2   5   10.76    6.91
   4   0  -5    1.21    4.07
   4   0  -5    0.00    4.10
  -4   0   5   -1.62    4.07
  -4   0   5   -1.43    3.36
   4   2  -5   11.31    5.39
   4   2  -5   11.06    5.26
  -4  -2   5   15.91    5.12
  -4  -2   5    9.14    4.95
   4   4  -5    0.06    4.24
   4   4  -5    1.07    4.54
  -4  -4   5   -2.42    4.21
  -4  -4   5    3.19    4.21
   4   6  -5  216.66   19.13
   4   6  -5  168.38   17.86
  -4  -6   5  191.12   17.89
  -4  -6   5  205.29   18.05
   4   8  -5  282.11   24.80
   4   8  -5  298.35   23.56
  -4  -8   5  293.67   23.26
  -4  -8   5  300.82   24.28
   4  10  -5  326.69   27.91
   4  10  -5  374.03   28.02
  -4 -10   5  369.35   27.61
  -4 -10   5  367.70   28.46
   4  14  -5  258.11   21.66
   4  14  -5  245.72   23.23
  -4 -14   5  212.67   20.70
  -4 -14   5  276.60   22.16
   4  16  -5  222.38   19.60
   4  16  -5  201.14   20.97
   4  18  -5   66.58    9.96
   4  18  -5   91.24   14.97
   4  20  -5  334.40   30.88
   4  20  -5  246.91   20.97
  -4 -20   5  302.47   28.93
  -4 -20   5  235.35   20.75
  -4 -22   5  451.10   33.83
   5 -23  -5    0.17    9.61
   5 -23  -5   16.73    6.19
  -5  23   5   21.63    7.62
  -5  23   5   26.92    8.04
  -5  21   5   60.33   10.43
  -5  21   5   52.40   10.13
  -5  19   5  104.89   13.82
  -5  17   5   72.25   10.65
  -5  17   5   68.78   11.09
  -5  15   5  212.31   19.43
  -5  15   5  182.83   18.41
  -5  13   5  114.25   13.82
  -5  11   5  206.26   18.80
  -5   9   5  516.33   36.36
  -5   9   5  457.43   33.39
  -5   7   5  583.76   40.13
  -5   7   5  590.36   41.01
   5  -5  -5  887.33   58.13
   5  -5  -5  810.82   53.42
  -5   5   5 1025.77   66.69
  -5   5   5  901.92   58.49
   5  -3  -5  192.91   17.75
   5  -3  -5  208.15   18.30
  -5   3   5  212.26   18.25
  -5   3   5  198.88   19.35
   5  -1  -5  519.90   36.96
   5  -1  -5  491.01   34.93
  -5   1   5  588.71   41.26
  -5   1   5  516.60   36.05
   5   1  -5  560.64   39.38
   5   1  -5  595.04   41.20
  -5  -1   5  545.22   37.40
  -5  -1   5  637.98   44.09
   5   3  -5  246.16   20.75
   5   3  -5  226.24   20.01
  -5  -3   5  213.96   19.32
  -5  -3   5  217.18   18.22
   5   5  -5  971.00   63.55
   5   5  -5 1078.89   69.05
  -5  -5   5  902.19   58.13
  -5  -5   5 1002.38   64.87
   5   7  -5  713.66   47.92
   5   7  -5  587.06   42.11
  -5  -7   5  596.69   40.73
  -5  -7   5  599.44   41.83
   5   9  -5  436.79   33.94
   5   9  -5  497.34   35.26
  -5  -9   5  473.39   34.54
  -5  -9   5  457.70   32.61
   5  11  -5  188.20   17.23
   5  11  -5  157.65   18.11
  -5 -11   5  187.26   18.00
  -5 -11   5  175.82   16.24
   5  15  -5  180.11   17.15
   5  15  -5  164.37   18.94
  -5 -15   5  137.26   16.24
  -5 -15   5  186.36   17.17
   5  17  -5   61.29   11.89
   5  17  -5   54.55    9.03
   5  19  -5   75.85   10.46
   5  19  -5  108.66   16.62
  -5 -19   5   89.61   11.94
   5  21  -5   38.86    7.65
   5  21  -5   73.10   14.56
   5  23  -5    9.72    5.04
   5  23  -5   22.76    9.63
  -5 -23   5   -1.40    6.61
  -5 -23   5   15.25    6.72
  -6  20   5  169.24   16.95
  -6  20   5  174.11   18.52
   6 -18  -5  282.93   23.72
   6 -18  -5   -6.44  292.02
  -6  18   5  304.13   24.91
  -6  18   5  296.42   25.21
  -6  16   5  240.36   21.00
  -6  16   5  214.65   20.34
  -6  14   5  320.64   25.71
  -6  14   5  296.69   25.13
  -6  12   5  416.14   34.16
  -6  12   5  413.94   31.76
   6 -10  -5   70.02   10.60
  -6  10   5   80.37   11.37
  -6   8   5  130.57   14.06
  -6   8   5  144.99   14.72
  -6   6   5  150.16   15.25
  -6   6   5  164.09   15.44
   6  -4  -5   28.93    6.55
   6  -4  -5   26.64    6.91
  -6   4   5   28.62    6.30
  -6   4   5   28.82    8.61
   6  -2  -5    2.89    4.76
   6  -2  -5    6.03    4.10
  -6   2   5    4.71    6.58
  -6   2   5    1.68    3.30
   6   0  -5   -0.77    4.07
   6   0  -5   -1.05    3.39
  -6   0   5   -0.61    3.08
  -6   0   5   -3.39    6.17
   6   2  -5    0.88    4.40
   6   2  -5    3.66    4.13
  -6  -2   5    4.49    6.61
  -6  -2   5    3.61    3.66
   6   4  -5   33.96    7.43
   6   4  -5   35.97    7.65
  -6  -4   5   26.72    7.07
  -6  -4   5   32.15    6.39
   6   6  -5  168.80   16.16
   6   6  -5  164.31   16.43
  -6  -6   5  149.06   15.74
  -6  -6   5  157.68   14.78
  -6  -8   5  106.46   12.05
  -6  -8   5  112.43   13.68
   6  10  -5   82.71   11.28
   6  10  -5   43.13   10.84
  -6 -10   5   49.18    9.55
  -6 -10   5   65.23    9.36
   6  12  -5  386.69   29.39
  -6 -12   5  395.23   30.94
  -6 -12   5  323.94   24.77
   6  16  -5  200.75   18.39
   6  16  -5  206.04   21.94
   6  18  -5  225.22   20.04
   6  18  -5  286.24   27.14
   7 -21  -5    4.87   10.16
   7 -21  -5   10.35    6.08
  -7  21   5   10.60    6.61
  -7  21   5   10.10    5.72
   7 -19  -5   18.91    6.83
   7 -19  -5   -2.53    9.36
  -7  19   5   10.82    5.78
  -7  19   5   13.38    6.69
   7 -17  -5    0.88    4.43
   7 -17  -5   -0.80    7.68
  -7  17   5    6.05    4.76
  -7  17   5    1.13    4.79
  -7  15   5  186.60   17.64
  -7  15   5  163.82   17.39
  -7  13   5  223.02   20.78
  -7  13   5  240.05   20.86
  -7  11   5  513.30   36.83
  -7  11   5  429.90   32.94
  -7   7   5  361.10   28.32
  -7   7   5  407.61   29.94
   7  -5  -5  647.88   43.93
   7  -5  -5   -7.82  719.72
  -7   5   5  712.84   48.52
  -7   5   5  697.98   46.46
  -7   3   5  471.19   33.27
  -7   3   5  490.45   35.59
   7  -1  -5  336.60   26.04
   7  -1  -5  363.85   27.72
  -7   1   5  447.24   33.77
  -7   1   5  359.17   26.75
   7   1  -5  386.42   28.98
   7   1  -5  335.78   26.09
   7   3  -5  501.46   35.59
   7   3  -5  503.39   35.97
  -7  -3   5  613.21   43.29
  -7  -3   5  504.49   35.06
   7   5  -5  735.41   49.73
   7   5  -5  768.43   51.66
  -7  -5   5  684.77   45.44
  -7  -5   5  866.69   58.16
   7   7  -5  395.78   29.72
   7   7  -5  363.02   28.29
  -7  -7   5  355.04   28.02
  -7  -7   5  367.15   27.00
  -7  -9   5  524.31   38.39
  -7  -9   5  433.21   31.18
  -7 -11   5  345.96   26.12
  -7 -11   5  349.26   28.90
   7  13  -5  151.29   18.50
   7  13  -5  178.07   17.72
   7  17  -5    5.20    6.52
   7  17  -5    0.52    3.88
  -7 -17   5    3.83    5.20
  -7 -17   5    2.94    4.35
   7  19  -5   16.07    9.08
   7  19  -5   10.27    4.79
  -7 -19   5   13.76    5.26
  -7 -19   5    6.80    6.33
   7  21  -5   10.02    9.63
   7  21  -5    6.47    4.62
  -7 -21   5    3.96    6.00
  -7 -21   5    7.84    5.50
  -8  20   5  368.25   30.39
  -8  20   5  369.91   29.37
  -8  18   5  309.63   26.59
  -8  18   5  320.64   26.04
  -8  16   5  345.96   27.99
  -8  16   5  324.77   27.11
  -8  14   5  180.74   17.28
  -8  14   5  151.29   16.68
  -8  12   5  184.29   18.94
  -8  12   5  202.76   18.52
  -8  10   5  135.82   15.85
  -8  10   5  173.15   16.65
  -8   8   5    4.07    5.06
  -8   6   5   38.50    7.93
   8  -4  -5   12.61    4.76
   8  -4  -5   -3.69    8.86
  -8   4   5   11.67    4.51
  -8   4   5   10.16    5.53
   8  -2  -5    1.54    8.75
   8  -2  -5    4.76    3.83
  -8   2   5    6.80    3.88
  -8   2   5    5.01    4.73
   8   0  -5   -1.38    3.25
  -8   0   5    0.99    3.08
  -8   0   5   -2.09    5.94
   8   2  -5    3.85    5.23
   8   2  -5    4.43    4.02
  -8  -2   5    3.50    7.02
  -8  -2   5    3.72    3.30
   8   4  -5    5.94    5.94
  -8  -4   5   11.20    7.73
  -8  -4   5    5.94    4.02
   8   6  -5   26.04    7.73
   8   6  -5   40.73    8.15
  -8  -6   5   40.43   10.35
  -8  -6   5   42.91    7.21
   8   8  -5    5.75    4.87
   8   8  -5    0.44    5.15
  -8  -8   5   -0.69    6.77
  -8  -8   5    3.06    3.58
  -8 -10   5  118.73   15.00
  -8 -10   5   90.08   11.06
   8  12  -5  147.36   15.72
   8  12  -5  100.35   15.69
  -8 -12   5  102.25   12.03
  -8 -12   5  101.75   14.12
   8  14  -5  106.35   16.62
   8  14  -5   72.36   12.19
  -8 -18   5  -26.09  413.12
  -8 -18   5  266.70   21.85
  -8 -20   5  -41.48  864.49
  -8 -20   5  344.31   27.03
   9 -19  -5   -1.71   10.93
   9 -19  -5    1.82    4.95
  -9  19   5    3.11    4.98
  -9  17   5   25.90    7.07
  -9  17   5   26.81    7.98
  -9  15   5  130.43   15.08
  -9  15   5  104.34   14.56
  -9  13   5  159.30   17.72
  -9  13   5  173.61   16.90
  -9  11   5  432.66   33.91
  -9  11   5  442.29   32.59
  -9   9   5  255.63   21.66
  -9   9   5  228.58   22.02
  -9   7   5  295.59   25.95
  -9   7   5  358.62   27.63
   9  -3  -5  341.56   26.34
   9  -3  -5  -23.83  341.83
  -9   3   5  371.28   28.10
  -9   3   5  329.17   29.23
  -9   1   5  592.29   42.74
  -9   1   5  547.15   38.06
  -9  -1   5  591.19   40.46
  -9  -1   5  574.67   41.75
   9   3  -5  327.25   26.01
   9   3  -5  266.70   23.26
  -9  -3   5  400.46   32.81
  -9  -3   5  348.44   26.20
  -9  -5   5  423.02   30.33
  -9  -5   5  473.67   36.47
  -9  -7   5  286.51   25.79
  -9  -7   5  284.31   22.07
  -9  -9   5  160.51   15.47
  -9  -9   5  169.54   19.10
  -9 -11   5  226.46   23.20
  -9 -11   5  203.37   18.11
   9  13  -5   99.63   13.10
   9  13  -5   69.88   15.03
  -9 -13   5   84.05   13.73
  -9 -13   5   58.87    9.33
   9  15  -5  119.56   16.93
   9  19  -5    1.57    5.37
   9  19  -5    0.80    6.05
  -9 -19   5   -2.20    5.45
  -9 -19   5   -1.54    3.96
  10 -18  -5    5.72   11.72
 -10  16   5  202.18   19.38
 -10  16   5  210.11   21.41
 -10  14   5  387.52   30.36
 -10  14   5  349.26   29.56
 -10  12   5  296.14   26.72
 -10  12   5  264.82   22.54
 -10  10   5   46.38    8.64
 -10  10   5   57.05   10.95
  10  -8  -5    0.22    8.70
  10  -8  -5    8.09    4.60
 -10   8   5    8.94    5.15
 -10   8   5   11.37    6.41
 -10   6   5   58.93   11.26
 -10   6   5   59.70    9.50
  10  -4  -5   -5.34    9.91
  10  -4  -5    5.94    5.23
 -10   4   5    5.53    5.92
 -10   4   5    6.11    4.93
  10   0  -5    5.39    9.22
  10   0  -5   -0.41    3.36
 -10   0   5    0.80    4.79
 -10   0   5    1.65    4.02
  10   2  -5   18.28    5.72
  10   2  -5   -1.18    8.78
 -10  -2   5   21.99    5.78
 -10  -2   5   22.32    7.16
  10   4  -5    9.33    5.12
  10   4  -5    2.15    8.67
 -10  -4   5    9.44    4.40
 -10  -4   5   12.19    6.08
 -10  -6   5   50.39   10.32
 -10  -6   5   58.79    8.59
  10   8  -5   15.28    6.33
  10   8  -5   -1.24    5.15
 -10  -8   5   10.57    4.27
 -10  -8   5    9.30    8.12
  10  10  -5    2.72    9.28
  10  10  -5   -4.10    6.47
 -10 -10   5   10.29    9.50
 -10 -10   5    8.45    5.17
  10  12  -5  -20.78 1303.20
  10  12  -5   82.65   18.19
 -10 -12   5   67.93   10.27
 -10 -12   5   49.60   15.72
  10  14  -5  137.70   22.84
  10  14  -5  -35.23  336.05
 -11  15   5  119.37   17.17
 -11  15   5  100.93   13.87
 -11  13   5   46.76   10.95
 -11  13   5   33.47    8.12
 -11  11   5   51.66   11.72
 -11  11   5   47.92    9.17
 -11   9   5  337.70   29.42
 -11   9   5  278.25   23.45
 -11   7   5  369.63   28.57
 -11   7   5  329.45   30.85
 -11   5   5  409.54   30.99
 -11   5   5  383.67   32.15
 -11   3   5  157.84   18.39
 -11   3   5  173.72   17.01
 -11   1   5  193.95   19.24
 -11   1   5  150.52   17.72
  11   3  -5  -23.39  199.51
  11   3  -5  179.15   17.67
 -11  -3   5  158.06   19.10
 -11  -3   5  182.04   16.51
  11   5  -5  453.30   34.46
  11   5  -5  -37.18 1780.72
 -11  -5   5  383.39   28.21
 -11  -5   5  399.63   32.53
  11   7  -5  -41.70 5201.79
  11   7  -5  452.47   35.04
 -11  -7   5  360.00   26.45
 -11  -7   5  320.91   28.35
  11   9  -5  -21.44  207.88
  11   9  -5  373.48   31.02
 -11  -9   5  260.72   24.88
 -11  -9   5  297.80   22.73
  11  11  -5    1.54   12.44
  11  13  -5  -10.49   87.99
  11  13  -5   -0.50   10.71
 -11 -13   5   -4.90    9.47
 -11 -13   5   -1.29    4.71
 -12  10   5  119.20   16.54
 -12  10   5   77.70   12.72
 -12   8   5   82.95   13.95
 -12   8   5   86.20   12.39
  12  -6  -5   25.95    6.91
  12  -6  -5   -3.88   10.27
 -12   6   5   24.44    8.12
 -12   6   5   15.63    6.14
  12  -4  -5   24.80    6.99
  12  -4  -5    1.68    9.33
 -12   4   5   13.93    6.11
 -12   4   5   22.98    8.06
  12  -2  -5   15.80    5.67
  12  -2  -5    3.06    9.14
 -12   2   5   19.07    5.72
 -12   2   5   18.16    7.43
  12   0  -5    1.51    9.22
  12   0  -5    0.14    3.80
 -12   0   5    0.14    5.12
 -12   0   5    0.03    3.39
 -12  -2   5   12.47    7.02
 -12  -2   5   14.34    6.03
  12   4  -5   11.12    6.80
 -12  -6   5   20.89    8.04
 -12  -6   5   19.16    5.42
  12   8  -5   -9.85   88.24
  12   8  -5  151.98   18.30
 -12  -8   5  107.75   15.25
 -12  -8   5  122.83   12.61
  12  10  -5  -25.13  358.07
  12  10  -5  -15.47   11.09
 -12 -10   5  118.65   16.65
 -12 -10   5  -10.95  289.54
 -13   3   5   85.46   13.27
 -13   3   5   64.38   13.95
 -13   1   5  216.58   23.72
 -13   1   5  244.26   22.10
  -1  -5  -6    0.39    5.89
  -1  -5  -6   -1.27    9.63
   1   5   6    1.35    4.24
   1   5   6    0.47    5.86
  -1  -3  -6    2.94    5.59
  -1  -3  -6   -4.46    9.85
   1   3   6    1.90    4.40
   1   3   6    0.66    4.24
  -1  -1  -6    8.75    5.92
  -1  -1  -6   -0.74    8.09
   1   1   6    2.97    4.10
   1   1   6    4.02    4.51
  -1   1  -6    0.08    5.23
  -1   1  -6   -1.76    7.71
   1  -1   6    4.10    4.18
   1  -1   6    4.84    4.60
  -1   3  -6   -3.06    7.79
  -1   3  -6   -0.25    5.09
   1  -3   6    3.52    4.46
   1  -3   6    2.75    4.02
  -1   5  -6    2.64    7.73
  -1   5  -6    2.48    3.96
   1  -5   6   -0.39    3.91
   1  -5   6    0.28    4.02
   0 -10  -6    9.28   68.59
   0  10   6  138.91   18.50
   0  10   6  113.39   13.93
   0  -8  -6  -48.99  724.67
   0  -8  -6   51.77   21.19
   0  -6  -6   69.19   21.99
   0  -6  -6  -30.08 1613.11
   0   6   6  124.84   14.31
   0   6   6  119.34   15.17
   0  -4  -6  -48.11  401.56
   0  -4  -6  169.84   28.65
   0   4   6  269.20   22.79
   0   4   6  255.05   23.26
   0  -2  -6  373.21   29.53
   0  -2  -6  271.81   33.30
   0   2   6  360.00   32.23
   0   2   6  432.66   32.50
   0   0   6  260.64   22.90
   0   0   6  310.73   25.93
   0  -2   6  373.76   47.15
   0  -2   6  404.31   31.35
   0  -4   6  271.98   24.11
   0  -4   6  293.39   23.86
   0   6  -6  200.28   18.47
   0   6  -6  138.05   22.10
   0  -6   6  164.23   17.34
   0  -6   6  160.54   16.13
   0  -8   6  240.27   22.51
   0 -10   6  106.62   14.59
   0 -10   6  151.71   15.88
  -1  13   6  166.02   16.62
  -1  13   6  155.50   16.40
  -1  11   6   71.97   10.57
  -1  11   6   68.28   10.13
   1  -9  -6   66.30   14.89
   1  -9  -6  -10.87  122.37
  -1   9   6   19.65    8.15
  -1   9   6   36.61    7.43
  -1   7   6   25.73    8.72
  -1   7   6   30.36    7.02
   1  -5  -6   -0.77   10.05
   1  -5  -6   -5.56    6.08
  -1   5   6   14.83    7.73
  -1   5   6   11.78    5.59
   1  -3  -6    3.91    9.74
   1  -3  -6    1.90    5.75
  -1   3   6    5.92    6.55
  -1   3   6    4.98    4.62
   1  -1  -6    1.98    5.12
   1  -1  -6    0.03    8.06
  -1   1   6    2.20    4.95
  -1   1   6    2.09    4.27
   1   1  -6    2.15    8.34
   1   1  -6    1.79    4.82
  -1  -1   6    0.11    4.02
  -1  -1   6    1.05    4.79
   1   3  -6    8.01    5.61
   1   3  -6    5.39    9.08
  -1  -3   6    5.94    4.68
  -1  -3   6    7.93    5.45
   1   5  -6   12.80    8.61
   1   5  -6   24.33    6.94
  -1  -5   6   19.95    6.94
  -1  -5   6   16.21    5.70
   1   7  -6   41.23    7.87
   1   7  -6   22.21   10.40
  -1  -7   6   32.70    8.12
  -1  -7   6   34.93    7.18
   1   9  -6   46.84    8.23
   1   9  -6   34.65   12.47
  -1  -9   6   38.12    7.54
  -1  -9   6   31.38    8.23
   1  11  -6   58.93   14.48
   1  11  -6   93.30   11.48
  -1 -11   6   62.56    9.72
  -1 -11   6   46.65   10.18
   1  13  -6   94.71   17.28
   1  13  -6  108.22   14.53
  -2  14   6  196.40   18.83
  -2  14   6  207.96   19.71
  -2  12   6  301.65   24.61
  -2  12   6  334.68   26.56
  -2  10   6  389.72   29.53
  -2  10   6  392.75   30.30
   2  -8  -6  346.51   31.16
   2  -8  -6  -25.87 1330.17
  -2   8   6  218.09   21.94
  -2   8   6  268.76   22.07
   2  -6  -6  172.21   20.75
  -2   6   6   99.25   14.53
  -2   6   6  133.51   14.01
  -2   4   6  191.20   19.76
  -2   4   6  207.82   18.47
  -2   2   6  268.98   23.64
  -2   0   6  292.57   24.72
  -2   0   6  258.27   21.69
  -2  -2   6  282.93   24.28
  -2  -2   6  271.26   22.35
  -2  -4   6  190.70   18.91
  -2  -4   6  205.29   18.36
  -2  -6   6  124.65   14.94
  -2  -6   6  135.47   14.42
   2   8  -6  222.38   25.29
   2   8  -6  298.90   23.92
  -2  -8   6  278.81   24.05
  -2  -8   6  242.53   20.48
   2  10  -6  431.28   31.73
   2  10  -6  319.81   31.27
  -2 -10   6  343.48   26.45
  -2 -10   6  343.48   28.18
   2  12  -6  266.23 1207.97
   2  12  -6  337.70   26.28
  -2 -12   6  281.83   22.90
  -2 -12   6  229.35   22.13
   2  14  -6  109.65   65.34
  -3  17   6  294.77   25.32
  -3  17   6  266.67   23.28
  -3  15   6  187.76   18.50
  -3  15   6  165.49   17.23
  -3  13   6  113.92   13.90
  -3  13   6  113.06   13.16
  -3  11   6  124.49   14.59
  -3  11   6  113.15   13.10
  -3   9   6  103.79   12.99
  -3   9   6  122.53   13.40
  -3   7   6   61.40    9.63
  -3   5   6   53.45   11.34
  -3   5   6   73.68   10.02
  -3   3   6  110.92   15.03
  -3   3   6  133.10   13.90
   3  -1  -6   32.28    7.95
   3  -1  -6   39.33    9.80
  -3   1   6   35.83    7.29
  -3   1   6   37.40    8.86
   3   1  -6   30.33    7.71
   3   1  -6    7.62    8.64
  -3  -1   6   33.80    7.43
  -3  -1   6   32.39    7.79
  -3  -3   6  126.16   13.79
  -3  -3   6  128.61   14.70
   3   5  -6   50.31   13.27
   3   5  -6   94.29   12.11
  -3  -5   6   72.49   10.10
  -3  -5   6   64.84   10.76
  -3  -7   6   59.67    9.14
  -3  -7   6   35.97    8.78
   3   9  -6  125.75   13.90
   3   9  -6   78.22   14.72
  -3  -9   6  106.57   13.35
  -3  -9   6  111.27   12.36
   3  11  -6   98.34   16.38
   3  11  -6  138.55   14.50
  -3 -11   6  112.13   12.63
  -3 -11   6  108.93   13.93
   3  13  -6   83.39  108.63
   3  13  -6  116.64   13.21
   3  15  -6  122.67   18.50
   3  15  -6  180.77   17.20
  -4  16   6   65.39   11.23
  -4  16   6   71.28   10.90
   4 -14  -6   81.11   12.88
  -4  14   6   91.62   12.41
  -4  14   6   85.57   11.45
  -4  12   6  231.99   20.26
  -4  12   6  236.48   21.58
  -4  10   6  171.96   17.45
  -4  10   6  170.48   16.71
   4  -8  -6  451.37   34.73
  -4   8   6  387.52   30.16
  -4   8   6  373.76   28.35
  -4   6   6  188.26   17.42
  -4   6   6  137.86   17.04
  -4   4   6  426.33   31.29
  -4   4   6  426.60   33.25
  -4   2   6  587.06   42.16
  -4   2   6  534.22   37.49
   4   0  -6   39.85    9.77
   4   0  -6   39.47    8.75
  -4   0   6   48.69    9.94
  -4   0   6   30.47    6.99
  -4  -2   6  508.89   35.97
  -4  -2   6  555.41   39.44
  -4  -4   6  432.66   32.56
  -4  -4   6  393.02   29.37
  -4  -6   6  131.56   15.28
  -4  -6   6  165.82   15.85
  -4  -8   6  276.88   24.33
  -4  -8   6  362.75   27.28
  -4 -10   6  171.38   17.45
  -4 -10   6  164.01   15.63
   4  12  -6  239.83   20.97
   4  12  -6  182.37   21.80
  -4 -12   6  214.18   18.50
  -4 -12   6  170.97   18.33
   4  14  -6   92.70   11.86
   4  14  -6   60.88   14.61
  -4 -14   6   69.63    9.66
  -4 -14   6   39.77    9.55
   4  16  -6   30.47   11.15
   4  16  -6   64.60   10.21
  -5  17   6  183.82   19.57
  -5  17   6  195.05   19.51
  -5  15   6  111.38   13.35
  -5  15   6  111.93   14.45
  -5  13   6   83.75   10.98
  -5  13   6   97.79   13.02
  -5  11   6  181.79   17.17
  -5  11   6  201.85   19.51
  -5   9   6  186.27   17.12
  -5   9   6  185.72   18.30
  -5   7   6   66.08    9.61
  -5   7   6   54.27    9.52
   5  -5  -6    0.55    4.79
   5  -5  -6    0.00    4.46
  -5   5   6   -4.05    6.36
  -5   5   6   -0.61    3.61
   5  -3  -6    3.50    4.76
   5  -3  -6    2.50    4.65
  -5   3   6    2.17    3.69
  -5   3   6    2.64    6.52
   5  -1  -6   12.88    6.25
   5  -1  -6   22.62    7.35
  -5   1   6   21.58    8.48
  -5   1   6   26.06    6.17
   5   1  -6   31.05    8.17
   5   1  -6   24.88    7.21
  -5  -1   6   26.78    6.19
  -5  -1   6   22.02    8.39
   5   3  -6    1.32    4.84
   5   3  -6    1.46    5.09
  -5  -3   6    0.74    4.54
  -5  -3   6    1.16    3.74
   5   5  -6   -3.11    6.39
   5   5  -6   -0.25    4.68
  -5  -5   6    0.88    4.84
  -5  -5   6    0.19    3.88
  -5  -7   6   56.75    8.92
  -5  -7   6   43.05    9.44
   5  13  -6   94.38   12.22
   5  13  -6   65.06   13.40
  -5 -13   6   80.78   10.27
  -5 -13   6   55.57   10.73
  -6  18   6   90.49   12.72
  -6  16   6   27.63    8.01
  -6  16   6   28.71    7.40
  -6  14   6   28.73    6.74
  -6  14   6   23.34    7.40
  -6  12   6   88.43   11.31
  -6  12   6  106.79   13.68
  -6  10   6   46.35    8.97
  -6  10   6   39.88    7.57
  -6   8   6  253.87   22.29
  -6   8   6  264.52   21.72
  -6   6   6  300.55   23.81
  -6   6   6  288.71   24.22
   6  -4  -6  322.29   26.23
   6  -4  -6  378.16   29.39
  -6   4   6  368.25   27.72
  -6   4   6  393.02   31.38
   6  -2  -6  932.19   62.01
   6  -2  -6  841.92   56.17
  -6   2   6  844.67   55.38
  -6   2   6 1048.06   68.67
   6   0  -6  824.86   56.20
   6   0  -6  824.31   55.16
   6   2  -6  911.83   60.25
   6   2  -6 1019.72   67.76
   6   4  -6  425.23   32.23
   6   4  -6  431.28   33.91
  -6  -4   6  367.43   27.47
  -6  -4   6  372.38   29.53
  -6  -6   6  237.69   20.09
  -6  -6   6  246.66   22.21
  -6  -8   6  199.76   17.81
  -6  -8   6  220.98   21.11
  -6 -10   6   14.39    7.57
  -6 -10   6   27.66    6.66
   6  14  -6   27.72    7.82
  -6 -14   6    2.97    6.55
  -6 -14   6   24.39    5.94
   6  16  -6   26.37    6.88
   6  16  -6   28.27   11.20
  -6 -16   6   11.04    6.39
  -6 -16   6   23.20    6.14
   6  18  -6   63.83   10.40
   6  18  -6   63.25   13.93
  -7  15   6  146.75   16.98
  -7  15   6  190.43   18.11
  -7  13   6  140.42   15.03
  -7  13   6  107.83   14.12
  -7  11   6   34.54    7.02
  -7  11   6   31.40    7.62
  -7   9   6   49.18    8.26
  -7   9   6   50.04    9.33
  -7   7   6   55.93    9.85
  -7   7   6   57.30    8.78
   7  -5  -6   -0.91    8.26
   7  -5  -6   22.65    6.14
  -7   5   6   22.90    5.83
  -7   5   6   16.90    6.25
   7  -3  -6   49.18    9.25
   7  -3  -6   50.83    8.92
  -7   3   6   44.09    7.65
  -7   3   6   46.95   10.84
   7  -1  -6   11.37    5.83
   7  -1  -6    9.30    5.28
  -7   1   6   15.14    8.15
  -7   1   6    8.09    4.57
   7   1  -6   11.92    6.03
   7   1  -6   11.45    5.67
  -7  -1   6   11.09    4.68
  -7  -1   6   14.04    8.23
   7   3  -6   60.41   10.62
   7   3  -6   52.05    9.63
  -7  -3   6   45.33    7.73
  -7  -3   6   60.58   11.83
   7   5  -6   19.95    7.21
   7   5  -6   23.83    7.13
  -7  -5   6   23.31    9.17
  -7  -5   6   18.66    5.26
  -7  -7   6   56.59   10.65
  -7  -7   6   33.58    7.10
  -7  -9   6   26.81    6.66
  -7  -9   6   39.88    9.61
   7  11  -6   13.51   10.51
  -7 -11   6   15.30    5.37
  -7 -11   6   12.30    7.24
   7  15  -6  178.57   24.16
   7  15  -6  133.18   15.44
   7  17  -6  150.91   17.15
   7  17  -6  153.85   20.78
  -7 -17   6  155.06   15.66
  -7 -17   6  -30.36  683.39
   8 -16  -6   21.03    6.80
   8 -16  -6    2.37    7.16
  -8  16   6   21.88    7.38
  -8  14   6  169.87   16.98
  -8  14   6  129.30   15.74
  -8  12   6   83.67   11.34
  -8  12   6   72.58   11.45
  -8  10   6   83.48   10.95
  -8  10   6   75.41   11.97
  -8   8   6  291.19   23.34
  -8   8   6  323.94   27.11
  -8   6   6  194.39   17.39
  -8   6   6  182.89   18.61
  -8   4   6  347.06   28.32
  -8   4   6  323.94   25.05
  -8   2   6  519.35   38.45
  -8   2   6  511.10   36.00
   8   0  -6  536.14   38.70
   8   0  -6  492.38   36.83
  -8   0   6  458.25   32.89
  -8   0   6  591.74   43.51
   8   2  -6  593.39   42.14
   8   2  -6  649.81   46.43
  -8  -4   6  392.20   32.72
  -8  -4   6  324.22   24.72
  -8  -6   6  157.87   19.43
  -8  -6   6  171.22   15.66
  -8 -10   6   16.60    6.39
  -8 -12   6   31.32    7.07
  -8 -12   6   21.39    8.86
   8  14  -6  102.74   13.65
   8  14  -6  124.38   21.69
   8  16  -6   12.88    6.36
   8  16  -6   14.12    8.45
  -8 -16   6   -2.86    5.70
  -8 -16   6   14.78    5.56
  -9  13   6   71.86   12.19
  -9  13   6   85.27   11.83
  -9  11   6   80.17   11.04
  -9  11   6   65.04   11.42
  -9   9   6  130.84   16.07
  -9   9   6  148.57   15.44
  -9   7   6  183.27   18.91
  -9   7   6  155.42   15.11
  -9   5   6   63.74   11.04
  -9   5   6   56.89    8.81
  -9   3   6  126.38   15.74
  -9   3   6  123.77   13.18
  -9   1   6   48.30   10.10
  -9   1   6   52.71    8.42
   9   1  -6   58.38   10.35
   9   1  -6   49.29   10.57
  -9  -1   6   54.63   13.18
  -9  -1   6   60.58    8.89
   9   3  -6  157.71   17.81
   9   3  -6  116.15   14.67
  -9  -3   6  128.61   13.21
  -9  -3   6  138.52   18.25
   9   5  -6   69.41   12.08
   9   5  -6   35.70    9.11
  -9  -5   6   58.49    8.48
  -9  -5   6   39.33   11.86
  -9  -7   6  115.24   17.12
  -9  -7   6  138.82   13.93
  -9  -9   6   84.63   15.11
  -9  -9   6   49.84    8.83
   9  11  -6    7.93    7.62
   9  11  -6   -1.68   14.56
  -9 -11   6   16.29    6.25
  -9 -11   6   22.71   10.43
  -9 -13   6   13.84    6.30
  -9 -13   6   16.02    8.56
   9  15  -6   33.22    8.81
   9  15  -6   45.99   12.44
 -10  10   6  114.96   15.83
 -10  10   6  135.33   14.86
 -10   8   6  127.51   16.40
 -10   8   6  145.90   15.22
 -10   6   6  142.62   19.02
 -10   6   6  129.99   13.84
 -10   4   6  167.39   16.02
 -10   4   6  176.64   19.49
 -10   2   6  308.80   27.58
 -10   2   6  277.15   22.57
 -10   0   6  255.08   24.50
 -10   0   6  263.09   21.61
 -10  -2   6  281.28   26.04
 -10  -4   6  163.35   15.30
 -10  -4   6  143.28   20.48
 -10  -6   6  134.15   13.38
 -10  -6   6  103.29   16.51
  10  10  -6  -18.11   17.92
  10  10  -6  -12.00  354.77
 -10 -10   6    5.59    6.85
 -10 -10   6   34.46   12.94
  10  12  -6    9.25  226.54
  10  12  -6  -22.87   18.22
 -10 -12   6   27.05   15.99
 -10 -12   6   10.43  590.36
 -11   9   6   66.33   10.73
 -11   9   6   73.29   13.18
 -11   7   6   44.39   11.04
 -11   7   6   59.89    9.83
 -11   5   6   31.82    6.96
 -11   5   6   20.78    8.09
  11  -3  -6    0.17    9.80
  11  -3  -6    5.67    4.46
 -11   3   6    2.75    5.31
  11  -1  -6    8.72    5.23
  11  -1  -6   -4.87    9.36
 -11   1   6    6.47    5.56
 -11   1   6    8.81    4.35
  11   1  -6   10.29    5.86
  11   1  -6    0.06    9.30
 -11  -1   6    8.78    4.29
 -11  -1   6    9.28    6.22
  11   3  -6   -0.47    9.28
  11   3  -6    8.12    6.47
 -11  -3   6    4.18    5.37
 -11  -3   6    8.26    4.07
 -11  -5   6   22.87    7.95
 -11  -5   6   28.84    6.19
 -11  -7   6   61.73    8.81
 -11  -7   6   44.34   10.76
  11   9  -6  -12.36    7.13
  11   9  -6  -25.21  407.06
 -11  -9   6    7.46   10.82
 -11  -9   6   -5.81    5.45
 -12   2   6  222.41   20.17
 -12   2   6  152.31   19.24
  12   2  -6   -3.06  145.46
  12   2  -6  230.01   22.46
 -12  -2   6  208.13   22.24
 -12  -2   6  255.36   21.83
  -4   6   7   32.42    6.99
  -4   6   7   13.76    9.80
  -4   4   7   16.68    9.05
  -4   4   7   24.85    6.08
   4  -2  -7    1.73    5.45
   4  -2  -7    3.11    8.06
  -4   2   7   -0.17    7.18
  -4   2   7    4.76    4.05
   4   0  -7    0.74    5.01
   4   0  -7   -1.46    7.57
  -4   0   7   -2.12    6.99
  -4   0   7   -1.73    3.39
   4   2  -7    2.04    8.20
   4   2  -7    7.21    5.78
  -4  -2   7    5.31    5.45
  -4  -2   7    2.09    3.83
   4   4  -7   -0.96    9.99
  -4  -4   7   20.89    6.08
  -5   5   7  426.33   30.96
  -5   5   7  402.11   33.77
  -5   3   7  195.14   17.39
  -5   3   7  206.42   21.80
  -5   1   7   97.51   14.67
  -5   1   7   86.37   10.51
  -5  -1   7   79.05   10.32
  -5  -1   7  113.72   15.47
  -5  -3   7  170.83   16.02
  -5  -3   7  218.75   21.28
   5   5  -7   16.49   35.31
   6  -8  -7   15.00    7.40
   6  -8  -7    1.21    7.95
  -6   8   7   16.62    5.81
   6  -6  -7    7.65    5.89
   6  -6  -7    0.61    7.65
  -6   6   7    8.01    4.35
  -6   6   7    6.05    5.34
   6  -4  -7    6.74    6.25
   6  -4  -7    2.45    5.15
  -6   4   7    3.36    7.43
  -6   4   7   11.70    4.49
   6  -2  -7    1.38    5.70
   6  -2  -7    0.17    4.57
  -6   2   7   -2.53    6.63
  -6   2   7   -1.71    3.00
   6   0  -7    1.84    6.00
   6   0  -7   -1.93    4.76
  -6   0   7    2.20    3.17
  -6   0   7    1.07    6.61
   6   2  -7   -0.69    7.32
   6   2  -7    0.58    4.79
  -6  -2   7    3.61    7.62
  -6  -2   7   -0.88    3.25
   6   4  -7   11.67    6.03
   6   4  -7   -1.51    8.48
  -6  -4   7   11.81    7.57
  -6  -4   7    4.87    4.02
   6   6  -7   -1.46    7.87
  -6  -6   7    3.06    5.34
  -6  -6   7    3.08    3.96
  -7   7   7   34.54    8.94
   7  -3  -7  329.45   29.15
  -7   3   7  315.96   27.96
  -7   3   7  271.24   21.91
   7  -1  -7  215.42   22.84
   7  -1  -7  169.48   17.53
  -7   1   7  152.50   14.75
   7   1  -7  188.59   18.63
   7   1  -7  205.48   22.76
  -7  -1   7  154.95   14.67
  -7  -1   7  206.64   21.36
   7   3  -7  325.87   30.11
   7   3  -7  331.37   27.25
   7   5  -7  -55.98 4010.06
   7   5  -7  243.38   22.71
   7   7  -7  -24.50   18.66
  -7  -7   7   38.34    7.93
   8  -6  -7   -1.27    9.22
   8  -4  -7    0.85    8.64
   8  -4  -7    2.81    4.90
  -8   4   7    3.61    3.80
   8  -2  -7    0.63    4.79
  -8   2   7    2.37    3.47
   8   0  -7    0.03    5.04
   8   0  -7   -2.34    5.01
  -8   0   7   -0.14    6.94
  -8   0   7   -0.50    3.17
   8   2  -7    5.83    5.83
   8   2  -7    4.18    5.45
  -8  -2   7    1.76    3.19
  -8  -2   7   -1.54    7.07
   8   4  -7    6.44    6.14
   8   4  -7    6.17    5.53
  -8  -4   7    4.54    7.98
  -8  -4   7    4.98    3.55
   8   6  -7   10.40    7.84
   8   6  -7   -6.41  165.49
  -8  -6   7    6.30    9.66
  -8  -6   7    7.21    4.73
   9  -3  -7   -0.33    9.55
  -9   1   7  105.63   12.39
   9   1  -7  140.01   17.28
  -9  -1   7   48.99 1523.38
  -9  -1   7  115.95   12.41
   0   2   0 6706.50  198.20
   0   2   0 6070.09  179.50
   0  -2   0 6186.85  182.91
   0  -2   0 6351.92  187.87
   0   4   0 2101.02   62.65
   0   4   0 2034.04   60.70
   0  -4   0 2055.36   61.37
   0  -4   0 2149.12   64.11
   0   6   0 4172.43  124.12
   0   6   0 4189.36  124.61
   0  -6   0 4175.45  124.25
   0  -6   0 4140.38  123.15
   0   8   0   21.20    2.75
   0   8   0   18.56    2.40
   0  -8   0   25.75    2.75
   0  -8   0   26.76    2.87
   0  10   0  375.28   12.83
   0  10   0  398.75   13.49
   0 -10   0  389.47   13.31
   0 -10   0  378.83   13.01
   0  12   0    5.24    2.21
   0  12   0    4.89    2.21
   0 -12   0    5.82    2.39
   0 -12   0    0.06    2.21
   0  14   0  598.91   20.02
   0 -14   0  601.77   20.25
   0  16   0  451.85   15.63
   0  16   0  474.14   16.36
   0 -16   0  472.91   16.30
   0 -16   0  487.64   16.87
   0  18   0   63.48    4.44
   0  18   0   64.51    4.33
   0 -18   0   65.77    4.54
   0 -18   0   67.09    4.54
   0 -20   0   80.80    5.17
   0 -20   0   88.96    5.38
   0  22   0  103.70    5.85
   0  22   0  105.46    5.75
   0 -22   0  101.11    5.95
   0 -22   0  108.15    6.00
   0  24   0  107.02    5.87
   0  24   0  110.73    6.16
   0 -24   0  119.20    6.57
   0 -24   0  119.80    6.52
   0  26   0   50.53    4.12
   0  26   0   57.31    4.31
   0 -26   0   46.94    4.12
   0 -26   0   49.51    4.31
   0  28   0   -1.07    2.00
   0  28   0    3.08    2.20
   0 -28   0   -1.87    2.38
   0 -28   0   -3.04    2.15
   0  30   0   63.88    4.53
   0  30   0   71.59    4.70
   0 -30   0   74.82    4.93
   0 -30   0   76.79    5.11
   0  32   0  140.16    7.05
   0 -32   0  159.49    7.82
   1 -31   0  328.44   12.43
   1 -31   0  299.67   12.04
  -1  31   0  308.39   11.82
  -1  31   0  306.99   11.90
   1 -29   0  370.99   14.10
   1 -29   0  390.89   14.42
  -1  29   0  395.32   14.47
  -1  29   0  408.74   14.97
   1 -27   0  753.87   25.33
   1 -27   0  782.81   25.90
  -1  27   0  798.47   26.29
  -1  27   0  809.38   26.71
   1 -23   0  461.73   16.63
   1 -23   0  457.60   16.32
  -1  23   0  443.32   15.71
  -1  23   0  460.87   16.42
   1 -21   0 1377.04   43.30
   1 -21   0 1287.93   40.89
  -1  21   0 1360.80   42.83
  -1  21   0 1353.46   42.56
   1 -19   0 1238.42   39.13
   1 -19   0 1202.86   38.27
  -1  19   0 1217.95   38.59
  -1  19   0 1235.19   39.02
   1 -17   0  824.36   26.74
   1 -17   0  822.70   26.85
  -1  17   0  821.04   26.63
  -1  17   0  822.15   26.74
   1 -15   0 1159.18   36.55
   1 -15   0 1259.73   39.43
  -1  15   0 1287.97   40.27
  -1  15   0 1192.51   37.45
   1 -13   0  700.38   22.87
   1 -13   0  764.31   24.66
  -1  13   0  757.39   24.42
  -1  13   0  761.43   24.59
  -1  11   0  150.68    6.56
  -1  11   0  134.46    6.03
   1  -9   0  186.63    7.43
   1  -9   0  187.87    7.30
  -1   9   0  190.19    7.43
  -1   9   0  199.63    7.66
   1  -7   0  233.62    8.41
   1  -7   0  230.86    8.22
  -1   7   0  242.32    8.59
  -1   7   0  238.73    8.52
   1  -5   0  663.53   20.59
   1  -5   0  623.58   19.43
  -1   5   0  673.82   20.89
  -1   5   0  645.37   20.04
   1  -3   0  681.83   20.82
   1  -3   0  675.74   20.63
  -1   3   0  669.04   20.46
  -1   3   0  678.79   20.70
   1  -1   0    0.00    1.16
   1  -1   0    0.31    0.91
  -1   1   0   -0.24    1.10
  -1   1   0   -0.43    1.04
   1   1   0    0.31    1.04
   1   1   0   -0.24    1.10
  -1  -1   0   -1.10    0.98
  -1  -1   0   -0.24    1.10
   1   3   0  716.54   21.79
   1   3   0  688.53   21.01
  -1  -3   0  690.36   21.06
  -1  -3   0  690.36   21.01
   1   5   0  670.80   20.77
   1   5   0  695.63   21.55
  -1  -5   0  681.70   21.13
  -1  -5   0  693.20   21.43
   1   7   0  254.93    9.01
   1   7   0  247.61    8.71
  -1  -7   0  256.01    9.01
  -1  -7   0  255.66    8.95
   1   9   0  206.40    8.01
   1   9   0  200.11    7.60
  -1  -9   0  192.98    7.48
  -1  -9   0  215.07    8.13
   1  11   0  144.82    6.44
   1  11   0  141.84    6.09
  -1 -11   0  149.51    6.50
  -1 -11   0  140.66    6.21
   1  13   0  740.70   23.85
   1  13   0  763.16   24.66
  -1 -13   0  770.64   24.88
  -1 -13   0  729.74   23.61
   1  15   0 1159.75   36.38
   1  15   0 1217.36   38.18
  -1 -15   0 1192.51   37.40
  -1 -15   0 1289.11   40.34
   1  17   0  786.24   25.58
   1  17   0  820.49   26.69
  -1 -17   0  881.82   28.57
  -1 -17   0  794.52   25.92
   1  19   0 1247.04   39.39
   1  19   0 1172.68   37.08
  -1 -19   0 1210.40   38.42
  -1 -19   0 1233.04   39.02
   1  21   0 1306.80   41.09
   1  21   0 1325.67   41.83
  -1 -21   0 1299.46   41.05
  -1 -21   0 1366.56   43.14
   1  23   0  450.24   16.12
   1  23   0  457.15   16.16
  -1 -23   0  476.83   16.88
  -1 -23   0  491.21   17.39
   1  27   0  780.43   25.81
   1  27   0  791.82   26.14
  -1 -27   0  769.53   25.57
  -1 -27   0  780.43   26.00
   1  29   0  382.67   14.19
   1  29   0  368.98   13.74
  -1 -29   0  382.04   14.33
  -1 -29   0  370.12   13.92
   1  31   0  290.62   11.34
   1  31   0  319.37   12.31
  -1 -31   0  288.52   11.64
  -1 -31   0  280.68   11.16
   2 -30   0   23.52    3.24
   2 -30   0   20.55    2.93
  -2  30   0   25.03    3.02
  -2  30   0   18.95    2.84
   2 -28   0   75.82    4.99
   2 -28   0   82.93    5.46
  -2  28   0   81.87    5.13
  -2  28   0   78.41    5.08
   2 -26   0    4.70    2.49
   2 -26   0    9.11    2.59
  -2  26   0   10.46    2.49
  -2  26   0   13.24    2.59
   2 -24   0   41.01    3.97
   2 -24   0   40.91    3.97
  -2  24   0   42.80    4.07
  -2  24   0   42.16    3.82
   2 -22   0    6.51    2.62
   2 -22   0    7.38    2.62
  -2  22   0    1.38    2.30
  -2  22   0    0.00    2.26
   2 -20   0  556.23   19.32
   2 -20   0  592.66   20.11
  -2  20   0  588.43   20.05
  -2  20   0  610.07   20.69
   2 -18   0   76.40    4.99
   2 -18   0   83.61    5.09
  -2  18   0   91.30    5.31
  -2  18   0   95.19    5.41
   2 -16   0  707.83   23.41
   2 -16   0  726.69   23.80
  -2  16   0  719.48   23.63
  -2  16   0  693.96   22.85
   2 -14   0  657.00   21.58
  -2  14   0  702.87   22.99
   2 -12   0  139.32    6.46
   2 -12   0  141.52    6.34
  -2  12   0  135.17    6.29
  -2  12   0  135.40    6.11
   2 -10   0 1356.07   41.74
   2 -10   0 1289.31   39.93
  -2  10   0 1391.19   42.80
  -2  10   0 1379.48   42.56
   2  -8   0 1633.35   49.68
   2  -8   0 1662.99   50.69
  -2   8   0 1561.61   47.67
  -2   8   0 1619.11   49.27
   2  -6   0 4523.34  134.82
   2  -6   0 4434.14  132.06
  -2   6   0 4332.97  129.19
  -2   6   0 4398.22  130.99
   2  -4   0 2790.37   83.43
   2  -4   0 2790.98   83.36
  -2   4   0 2708.99   81.01
  -2   4   0 2734.91   81.68
   2  -2   0 1932.16   57.86
   2  -2   0 1762.06   52.85
  -2   2   0 1830.47   54.90
  -2   2   0 1860.73   55.75
   2   0   0 6625.24  196.27
   2   0   0 6819.21  201.91
  -2   0   0 6607.05  195.66
  -2   0   0 6825.27  202.09
   2   2   0 1872.23   56.11
   2   2   0 1886.16   56.47
  -2  -2   0 1901.29   56.96
  -2  -2   0 1905.52   57.08
   2   4   0 2809.66   83.90
   2   4   0 2790.98   83.36
  -2  -4   0 2779.52   83.01
  -2  -4   0 2806.04   83.79
   2   6   0 4600.56  136.97
   2   6   0 4579.01  136.37
  -2  -6   0 4640.67  138.16
  -2  -6   0 4502.99  134.10
   2   8   0 1651.13   50.15
   2   8   0 1665.95   50.75
   2  10   0 1386.51   42.68
   2  10   0 1405.83   43.21
  -2 -10   0 1425.74   43.86
  -2 -10   0 1385.92   42.56
   2  12   0  131.13    6.17
   2  12   0  128.25    5.89
  -2 -12   0  137.31    6.17
  -2 -12   0  135.17    6.23
   2  14   0  675.12   22.09
  -2 -14   0  684.74   22.48
   2  16   0  717.26   23.52
   2  16   0  731.13   24.02
  -2 -16   0  712.82   23.47
  -2 -16   0  764.42   24.96
   2  18   0   91.83    5.37
   2  18   0   86.96    5.09
  -2 -18   0   88.70    5.26
  -2 -18   0   80.40    5.09
   2  20   0  592.66   20.11
   2  20   0  605.32   20.53
  -2 -20   0  609.54   20.74
  -2 -20   0  564.15   19.37
   2  22   0    1.08    2.26
   2  22   0    4.36    2.26
  -2 -22   0    6.61    2.46
  -2 -22   0    2.87    2.26
   2  24   0   47.46    4.22
   2  24   0   53.33    4.17
  -2 -24   0   41.66    4.32
  -2 -24   0   47.37    4.07
   2  26   0   13.48    2.64
   2  26   0   12.76    2.69
  -2 -26   0    6.28    2.49
  -2 -26   0    6.28    2.45
   2  28   0   75.31    4.94
   2  28   0   77.25    4.99
  -2 -28   0   80.25    5.17
  -2 -28   0   87.14    5.46
   2  30   0   18.28    2.84
   2  30   0   20.28    2.84
  -2 -30   0   24.23    3.15
  -2 -30   0   19.75    2.98
   3 -31   0  286.53   11.76
  -3  31   0  263.23   10.60
   3 -29   0  247.69   10.65
   3 -29   0  245.86   10.07
  -3  29   0  237.71    9.84
  -3  29   0  248.81   10.24
   3 -27   0  420.69   15.30
   3 -27   0  409.57   15.35
  -3  27   0  434.50   15.67
  -3  27   0  414.92   15.11
   3 -25   0  951.79   31.25
   3 -25   0  953.71   30.86
  -3  25   0  939.25   30.42
  -3  25   0  966.74   31.34
   3 -23   0  314.93   12.46
   3 -23   0  327.19   12.51
  -3  23   0  327.49   12.56
  -3  23   0  302.41   11.66
   3 -21   0  648.52   22.20
   3 -21   0  615.64   20.82
  -3  21   0  631.05   21.38
  -3  21   0  631.05   21.22
   3 -19   0  581.69   19.82
   3 -19   0  562.14   19.55
  -3  19   0  604.40   20.60
  -3  19   0  549.45   18.81
   3 -17   0  250.41   10.24
   3 -17   0  237.09    9.59
  -3  17   0  236.11    9.64
  -3  17   0  233.89    9.42
   3 -15   0  507.12   17.56
   3 -15   0  498.42   17.06
  -3  15   0  482.69   16.67
  -3  15   0  509.77   17.34
   3 -13   0  303.78   11.18
  -3  13   0  300.39   11.23
   3 -11   0 2115.02   64.53
   3 -11   0 2191.95   66.65
  -3  11   0 2059.34   62.87
  -3  11   0 2158.66   65.56
   3  -9   0 2496.12   75.55
   3  -9   0 2558.99   77.30
  -3   9   0 2436.17   73.76
  -3   9   0 2513.01   75.85
   3  -7   0 1336.73   41.02
   3  -7   0 1306.71   40.26
  -3   7   0 1290.82   39.78
  -3   7   0 1336.13   40.97
   3  -5   0 1809.04   54.78
   3  -5   0 1827.44   55.43
  -3   5   0 1769.87   53.60
  -3   5   0 1810.82   54.96
   3  -3   0  598.61   18.97
   3  -3   0  632.62   20.06
  -3   3   0  625.47   19.76
  -3   3   0  648.74   20.53
   3  -1   0  452.92   14.66
   3  -1   0  460.34   14.78
  -3   1   0  454.30   14.72
  -3   1   0  447.54   14.42
   3   1   0  454.48   14.72
   3   1   0  452.33   14.54
  -3  -1   0  450.35   14.54
  -3  -1   0  459.63   14.78
   3   3   0  638.60   20.11
   3   3   0  637.39   20.18
  -3  -3   0  660.68   20.83
  -3  -3   0  634.41   20.06
   3   5   0 1864.24   56.38
   3   5   0 1818.54   55.08
  -3  -5   0 1779.97   53.89
  -3  -5   0 1883.23   56.98
   3   7   0 1332.02   40.85
   3   7   0 1422.66   43.85
  -3  -7   0 1400.29   42.91
  -3  -7   0 1336.73   40.97
   3   9   0 2564.82   77.48
   3   9   0 2496.12   75.32
  -3  -9   0 2540.37   76.66
  -3  -9   0 2578.78   77.82
   3  11   0 2161.53   65.80
   3  11   0 2183.92   66.31
  -3 -11   0 2209.75   67.12
  -3 -11   0 2147.18   65.28
   3  13   0  274.41   10.90
   3  13   0  299.43   11.01
  -3 -13   0  300.96   11.12
   3  15   0  506.06   17.22
   3  15   0  520.07   17.78
  -3 -15   0  466.91   16.11
  -3 -15   0  515.97   17.50
   3  17   0  271.59   10.73
   3  17   0  248.24    9.86
  -3 -17   0  275.70   10.73
  -3 -17   0  267.91   10.50
   3  19   0  567.95   19.34
   3  19   0  598.07   20.40
  -3 -19   0  601.76   20.44
  -3 -19   0  613.38   20.71
   3  21   0  623.86   21.17
   3  21   0  616.66   20.82
  -3 -21   0  638.24   21.64
  -3 -21   0  635.68   21.53
   3  23   0  291.45   11.37
   3  23   0  302.41   11.86
  -3 -23   0  313.53   12.17
  -3 -23   0  314.73   12.21
   3  25   0  966.25   31.20
   3  25   0  972.52   31.48
  -3 -25   0  928.16   30.18
  -3 -25   0  947.93   30.91
   3  27   0  386.55   14.33
   3  27   0  429.90   15.67
  -3 -27   0  412.82   15.21
  -3 -27   0  405.71   14.98
   3  29   0  253.78   10.24
   3  29   0  220.98    9.39
  -3 -29   0  238.29   10.16
  -3 -29   0  234.80    9.93
   3  31   0  256.84   10.47
  -3 -31   0  263.79   10.69
   4 -30   0   40.88    3.66
   4 -30   0   33.00    3.75
  -4  30   0   43.47    3.71
  -4  30   0   39.63    3.58
   4 -28   0   43.28    4.13
   4 -28   0   46.51    3.95
  -4  28   0   52.70    4.17
  -4  28   0   49.42    3.90
   4 -26   0   17.32    3.07
   4 -26   0   16.11    2.89
  -4  26   0   11.22    2.42
  -4  26   0   13.78    2.79
   4 -24   0   39.19    3.76
   4 -24   0   31.37    3.66
  -4  24   0   36.58    3.71
  -4  24   0   27.18    3.14
   4 -22   0   15.13    3.03
   4 -22   0   14.73    2.83
  -4  22   0   13.88    2.79
  -4  22   0   16.22    2.68
   4 -20   0   22.69    2.97
   4 -20   0   27.87    3.48
  -4  20   0   29.81    3.33
  -4  20   0   26.74    3.02
   4 -18   0  117.13    6.47
   4 -18   0  118.91    6.15
  -4  18   0  128.01    6.58
  -4  18   0  127.38    6.31
   4 -16   0 1023.60   32.69
   4 -16   0 1023.06   33.01
  -4  16   0 1000.45   31.93
  -4  16   0  999.91   32.09
   4 -14   0  502.98   17.54
   4 -14   0  505.12   17.32
  -4  14   0  497.04   16.98
  -4  14   0  499.57   17.21
   4 -12   0 1708.91   52.84
   4 -12   0 1738.58   53.51
  -4  12   0 1671.41   51.61
  -4  12   0 1678.69   51.67
  -4  10   0 2574.60   78.32
   4  -8   0 1221.16   37.93
   4  -8   0 1175.69   36.78
  -4   8   0 1163.03   36.37
  -4   8   0 1175.69   36.54
   4  -6   0 2800.23   84.32
   4  -6   0 2876.93   86.70
  -4   6   0 2881.58   86.64
  -4   6   0 2743.87   82.80
   4  -4   0  793.43   25.05
   4  -4   0  783.48   24.81
  -4   4   0  811.56   25.51
  -4   4   0  787.57   24.99
   4  -2   0  457.59   15.16
   4  -2   0  489.84   16.04
  -4   2   0  500.48   16.45
  -4   2   0  478.74   15.63
   4   0   0 1766.30   53.54
   4   0   0 1738.05   52.78
  -4   0   0 1798.06   54.54
  -4   0   0 1732.76   52.54
   4   2   0  475.10   15.69
   4   2   0  474.81   15.51
  -4  -2   0  468.64   15.40
  -4  -2   0  452.72   14.98
   4   4   0  809.81   25.57
   4   4   0  787.57   24.81
  -4  -4   0  788.74   24.92
  -4  -4   0  821.51   25.81
   4   6   0 2797.33   84.20
   4   6   0 2814.76   84.72
  -4  -6   0 2839.16   85.48
  -4  -6   0 2758.40   83.03
   4   8   0 1204.47   37.41
   4   8   0 1199.86   37.23
  -4  -8   0 1231.51   38.27
  -4  -8   0 1234.40   38.27
   4  12   0 1610.40   49.59
   4  12   0 1688.76   52.06
  -4 -12   0 1706.68   52.50
  -4 -12   0 1718.99   52.89
   4  14   0  507.49   17.48
   4  14   0  510.45   17.32
  -4 -14   0  508.69   17.37
  -4 -14   0  498.36   17.04
   4  16   0 1027.91   32.69
   4  16   0 1026.29   32.84
  -4 -16   0 1026.29   32.74
  -4 -16   0 1067.22   33.98
   4  18   0  118.34    6.26
   4  18   0  114.23    5.95
  -4 -18   0  121.12    6.26
  -4 -18   0  128.74    6.47
   4  20   0   26.74    3.28
   4  20   0   20.44    2.87
  -4 -20   0   25.61    3.12
  -4 -20   0   23.31    2.97
   4  22   0   15.97    2.83
   4  22   0   21.15    2.83
  -4 -22   0   19.01    2.89
  -4 -22   0   14.98    2.74
   4  24   0   36.39    3.52
   4  24   0   34.85    3.57
  -4 -24   0   30.26    3.37
  -4 -24   0   30.90    3.37
   4  26   0    9.87    2.56
   4  26   0   10.62    2.51
  -4 -26   0   13.22    2.74
  -4 -26   0   13.64    2.70
   4  28   0   49.60    4.04
   4  28   0   50.77    3.99
  -4 -28   0   49.29    4.04
  -4 -28   0   51.26    4.17
   4  30   0   42.27    3.62
   4  30   0   40.11    3.58
   5 -29   0  192.90    9.07
   5 -29   0  174.02    7.95
  -5  29   0  193.54    8.60
  -5  29   0  179.48    8.08
   5 -27   0  243.30   10.06
   5 -27   0  254.03   10.91
  -5  27   0  259.44   10.64
  -5  27   0  247.87   10.15
   5 -25   0  387.77   14.83
   5 -25   0  369.38   13.81
  -5  25   0  400.01   14.73
  -5  25   0  385.41   14.18
   5 -23   0  353.50   13.80
   5 -23   0  321.02   12.31
  -5  23   0  360.59   13.41
  -5  23   0  351.92   13.41
   5 -21   0  745.77   24.69
   5 -21   0  818.87   27.36
  -5  21   0  788.73   25.93
  -5  21   0  776.39   25.83
   5 -19   0 1047.51   33.96
   5 -19   0  966.27   31.13
  -5  19   0  988.11   31.98
  -5  19   0  989.63   31.78
   5 -17   0  666.35   22.70
   5 -17   0  659.57   22.02
  -5  17   0  661.14   22.02
  -5  17   0  631.98   21.40
   5 -15   0  698.31   23.10
   5 -15   0  736.64   24.59
  -5  15   0  705.23   23.26
  -5  15   0  691.39   23.10
   5 -13   0  635.47   21.44
   5 -13   0  662.06   21.92
  -5  13   0  622.99   20.73
  -5  13   0  644.15   21.54
   5 -11   0  661.02   21.80
   5 -11   0  653.85   21.85
  -5  11   0  664.33   21.85
  -5  11   0  664.87   22.07
   5  -9   0  423.74   15.05
   5  -9   0  384.75   13.48
  -5   9   0  380.04   13.65
  -5   9   0  387.65   13.59
   5  -5   0  410.70   14.03
   5  -5   0  397.18   13.75
  -5   5   0  391.65   13.75
  -5   5   0  406.26   13.86
  -5   3   0   34.36    3.15
  -5   3   0   32.98    2.98
   5  -1   0  125.34    5.63
   5  -1   0  129.36    5.92
  -5   1   0  118.72    5.47
  -5   1   0  123.26    5.81
   5   1   0  114.00    5.29
   5   1   0  119.00    5.63
  -5  -1   0  117.91    5.58
  -5  -1   0  128.03    5.75
   5   3   0   29.54    3.15
   5   3   0   25.64    2.75
  -5  -3   0   32.64    3.22
  -5  -3   0   31.72    2.93
   5   5   0  412.64   14.26
   5   5   0  379.32   13.12
  -5  -5   0  416.07   14.21
  -5  -5   0  388.97   13.52
   5   9   0  420.38   14.60
   5   9   0  395.43   13.81
  -5  -9   0  402.53   14.16
  -5  -9   0  387.04   13.54
   5  11   0  673.71   22.12
   5  11   0  680.32   22.51
  -5 -11   0  670.95   22.12
  -5 -11   0  685.29   22.46
   5  13   0  647.41   21.44
   5  13   0  645.23   21.60
  -5 -13   0  664.23   21.98
  -5 -13   0  650.67   21.71
   5  15   0  743.02   24.59
   5  15   0  719.06   23.64
  -5 -15   0  730.77   24.06
  -5 -15   0  739.30   24.37
   5  17   0  666.86   22.17
   5  17   0  645.00   21.71
  -5 -17   0  677.27   22.59
  -5 -17   0  635.63   21.29
   5  19   0  970.33   31.43
   5  19   0 1002.83   32.19
  -5 -19   0  991.15   31.84
  -5 -19   0 1043.95   33.46
   5  21   0  769.47   25.54
   5  21   0  796.15   26.18
  -5 -21   0  763.06   25.19
  -5 -21   0  764.54   25.48
   5  23   0  358.38   13.47
   5  23   0  359.73   13.41
  -5 -23   0  335.44   12.70
  -5 -23   0  352.21   13.27
   5  25   0  384.11   14.27
   5  25   0  391.34   14.32
  -5 -25   0  381.93   14.13
  -5 -25   0  369.00   13.81
   5  27   0  249.47   10.11
   5  27   0  234.36    9.79
  -5 -27   0  249.83   10.37
  -5 -27   0  235.44    9.92
   5  29   0  187.69    8.34
   5  29   0  179.39    8.08
  -5 -29   0  174.06    8.04
  -5 -29   0  193.11    8.55
   6 -28   0    7.51    2.35
   6 -28   0    9.05    2.60
  -6  28   0   10.29    2.22
   6 -26   0    3.68    2.39
   6 -26   0    1.19    2.09
  -6  26   0    3.10    1.90
  -6  26   0    4.43    2.30
   6 -24   0    9.12    2.75
   6 -24   0    7.11    2.34
  -6  24   0   10.91    2.52
  -6  24   0   11.33    2.38
   6 -22   0   -0.81    2.18
   6 -22   0    0.33    2.42
  -6  22   0   -2.70    2.23
  -6  22   0   -1.00    1.80
   6 -18   0   36.34    3.50
   6 -18   0   36.34    3.90
  -6  18   0   37.84    3.45
  -6  18   0   32.78    3.50
   6 -16   0  393.52   14.25
   6 -16   0  429.89   15.78
  -6  16   0  398.94   14.40
  -6  16   0  414.37   15.11
   6 -14   0  500.71   17.26
   6 -14   0  484.54   17.32
  -6  14   0  492.80   17.06
  -6  14   0  478.78   16.95
   6 -12   0  186.11    7.94
   6 -12   0  209.44    9.27
  -6  12   0  193.24    8.47
  -6  12   0  188.34    8.04
   6 -10   0  977.28   31.37
   6 -10   0  977.28   31.15
  -6  10   0  967.55   30.83
  -6  10   0  949.16   30.56
   6  -8   0  997.76   31.71
   6  -8   0  959.42   30.67
  -6   8   0  970.38   31.11
  -6   8   0  977.49   30.99
   6  -6   0  716.07   23.28
   6  -6   0  681.79   22.40
  -6   6   0  709.44   23.33
  -6   6   0  687.88   22.40
   6  -4   0 1563.49   48.22
   6  -4   0 1557.91   48.11
  -6   4   0 1591.32   48.94
  -6   4   0 1568.50   48.55
   6  -2   0 2120.16   64.91
   6  -2   0 2316.97   70.39
  -6   2   0 2351.63   71.56
   6   0   0 3527.87  106.05
  -6   0   0 3596.17  108.23
   6   2   0 2236.46   67.99
   6   2   0 2130.23   65.08
  -6  -2   0 2258.83   68.71
   6   4   0 1533.98   47.33
   6   4   0 1558.47   48.11
  -6  -4   0 1561.25   48.22
  -6  -4   0 1575.17   48.49
   6   6   0  685.66   22.40
   6   6   0  697.83   22.73
  -6  -6   0  687.88   22.56
  -6  -6   0  685.66   22.34
   6   8   0 1021.85   32.42
   6   8   0 1026.23   32.48
  -6  -8   0 1027.87   32.53
  -6  -8   0  980.24   31.22
   6  10   0 1002.71   31.85
   6  10   0  975.66   31.15
  -6 -10   0 1009.73   32.08
  -6 -10   0  990.27   31.64
   6  12   0  186.22    7.99
   6  12   0  182.33    8.10
  -6 -12   0  179.61    7.94
  -6 -12   0  186.85    7.99
   6  14   0  492.49   17.26
   6  14   0  472.72   16.48
  -6 -14   0  486.00   17.00
  -6 -14   0  487.68   16.90
   6  16   0  402.33   14.50
   6  16   0  396.28   14.50
  -6 -16   0  416.42   15.01
  -6 -16   0  410.01   14.76
   6  18   0   41.39    3.65
   6  18   0   32.73    3.50
  -6 -18   0   44.19    3.85
  -6 -18   0   36.03    3.45
   6  22   0   -0.66    2.23
   6  22   0    3.41    2.18
  -6 -22   0    0.09    2.13
  -6 -22   0    1.61    2.32
   6  24   0    5.04    2.34
   6  24   0    4.81    2.29
  -6 -24   0   11.14    2.52
  -6 -24   0   11.00    2.61
   6  26   0   10.10    2.26
   6  26   0    5.32    2.13
  -6 -26   0    2.30    2.21
  -6 -26   0    5.05    2.17
   6  28   0    7.69    2.35
  -6 -28   0   11.82    2.43
   7 -25   0  235.24   10.35
   7 -25   0  223.24    9.35
  -7  25   0  232.19    9.65
  -7  25   0  222.45    9.52
   7 -23   0  297.90   12.23
   7 -23   0  289.06   11.33
  -7  23   0  288.87   11.51
  -7  23   0  295.74   11.46
   7 -21   0  395.44   14.47
   7 -21   0  391.67   14.94
  -7  21   0  416.53   15.08
  -7  21   0  403.96   14.84
   7 -19   0 1097.95   35.11
   7 -19   0 1078.34   34.92
  -7  19   0 1100.82   35.41
  -7  19   0 1088.86   34.78
   7 -17   0 1366.99   43.36
   7 -17   0 1288.03   40.66
  -7  17   0 1293.92   41.10
  -7  17   0 1287.05   40.61
   7 -15   0  940.78   30.34
   7 -15   0  955.82   31.19
  -7  15   0  946.30   30.49
  -7  15   0  886.12   29.04
   7 -13   0  654.98   21.89
   7 -13   0  627.88   21.37
  -7  13   0  585.96   20.20
  -7  13   0  608.97   20.50
   7 -11   0   51.98    4.21
   7 -11   0   54.48    3.95
  -7  11   0   41.59    3.85
  -7  11   0   43.73    3.53
   7  -9   0    2.26    2.22
   7  -9   0    3.90    2.11
  -7   9   0    6.95    2.37
  -7   9   0    3.58    1.89
   7  -7   0   44.19    3.52
   7  -7   0   40.67    3.73
  -7   7   0   44.29    3.52
  -7   7   0   51.86    4.16
   7  -5   0   -2.41    2.31
   7  -5   0    2.04    1.83
  -7   5   0   -0.70    2.31
  -7   5   0   -0.27    1.93
   7  -3   0   96.25    5.35
   7  -3   0   90.85    4.81
  -7   3   0  104.79    5.62
  -7   3   0   99.17    5.14
   7  -1   0   10.02    2.39
   7  -1   0    5.91    2.39
  -7   1   0   10.19    2.28
  -7   1   0   11.76    2.87
   7   1   0    7.53    2.28
   7   1   0    2.98    2.33
  -7  -1   0   10.25    2.28
  -7  -1   0    2.01    2.49
   7   3   0   94.46    5.19
   7   3   0   89.44    4.91
  -7  -3   0   86.96    5.08
  -7  -3   0  102.30    5.35
   7   5   0    2.31    2.15
   7   5   0    2.37    2.15
  -7  -5   0    1.61    2.37
  -7  -5   0    1.99    2.04
   7   7   0   46.27    3.68
   7   7   0   48.61    3.73
  -7  -7   0   48.72    3.99
  -7  -7   0   51.22    3.73
   7   9   0   -0.21    2.11
   7   9   0    3.85    2.16
  -7  -9   0   -1.32    2.16
  -7  -9   0   -2.84    1.79
   7  11   0   45.49    3.75
   7  11   0   44.19    3.69
  -7 -11   0   47.67    3.79
  -7 -11   0   45.96    3.90
   7  13   0  633.00   21.47
   7  13   0  614.07   20.71
  -7 -13   0  615.09   20.71
  -7 -13   0  627.37   21.27
   7  15   0  944.79   30.49
   7  15   0  956.82   31.04
  -7 -15   0  941.28   30.54
  -7 -15   0  930.75   30.09
   7  17   0 1273.80   40.42
   7  17   0 1294.89   40.86
  -7 -17   0 1267.43   40.32
  -7 -17   0 1291.95   40.76
   7  19   0 1084.07   34.74
   7  19   0 1075.47   34.54
  -7 -19   0 1041.03   33.39
  -7 -19   0 1071.64   34.44
   7  21   0  389.58   14.33
   7  21   0  383.90   14.28
  -7 -21   0  366.46   13.72
  -7 -21   0  374.97   13.96
   7  23   0  287.75   11.42
   7  23   0  281.92   11.15
   7  25   0  229.66    9.60
   7  25   0  228.35    9.52
  -7 -25   0  233.76    9.69
  -7 -25   0  237.39   10.00
   8 -24   0   -0.64    1.97
   8 -24   0    1.28    2.18
  -8  24   0    4.41    1.84
  -8  24   0    1.84    2.31
   8 -22   0    1.67    2.08
   8 -22   0    4.82    2.52
  -8  22   0    1.50    2.79
   8 -20   0    5.14    2.68
   8 -20   0   -0.18    2.27
  -8  20   0    2.32    2.14
  -8  20   0    5.64    2.50
   8 -18   0   97.44    5.55
   8 -18   0   97.63    5.97
  -8  18   0   90.06    5.32
  -8  18   0   89.64    5.51
  -8  16   0  150.81    8.27
  -8  16   0  146.37    7.31
   8 -14   0  115.57    6.30
   8 -14   0  110.69    5.96
  -8  14   0  112.15    5.86
  -8  14   0  103.17    6.10
   8 -12   0  523.74   18.29
   8 -12   0  529.21   18.29
  -8  12   0  524.74   18.49
  -8  12   0  523.25   17.99
  -8  10   0  668.52   22.65
  -8  10   0  644.30   21.49
   8  -8   0  394.19   14.51
   8  -8   0  393.83   14.20
  -8   8   0  379.68   14.15
  -8   8   0  381.10   13.74
   8  -6   0  589.09   19.91
   8  -6   0  590.12   20.17
  -8   6   0  601.47   20.22
  -8   6   0  598.38   20.53
   8  -4   0 1177.02   37.14
   8  -4   0 1220.66   38.69
  -8   4   0 1172.87   37.03
  -8   4   0 1200.92   38.23
   8  -2   0 1394.74   43.65
   8  -2   0 1414.04   44.12
  -8   2   0 1357.71   42.41
  -8   2   0 1457.33   45.69
   8   0   0 1237.37   38.91
   8   0   0 1272.37   40.06
  -8   0   0 1265.57   39.70
  -8   0   0 1349.14   42.47
   8   2   0 1349.88   42.30
   8   2   0 1356.67   42.41
  -8  -2   0 1359.27   42.72
  -8  -2   0 1368.14   42.72
   8   4   0 1192.61   37.61
   8   4   0 1138.07   36.10
  -8  -4   0 1184.82   37.35
  -8  -4   0 1160.93   36.88
   8   6   0  560.21   19.03
   8   6   0  573.10   19.50
  -8  -6   0  582.39   19.91
  -8  -6   0  587.55   19.86
   8   8   0  386.26   14.05
   8   8   0  351.68   12.97
  -8  -8   0  395.41   14.51
  -8  -8   0  386.06   13.89
   8  10   0  651.86   21.90
   8  10   0  636.22   21.29
  -8 -10   0  634.71   21.49
  -8 -10   0  663.47   22.15
   8  12   0  519.76   17.99
  -8 -12   0  523.74   18.29
  -8 -12   0  543.62   18.64
   8  14   0  113.62    6.20
   8  14   0   99.66    5.71
  -8 -14   0  106.93    5.81
  -8 -14   0   96.44    6.10
   8  16   0  138.76    7.12
   8  16   0  148.51    7.22
  -8 -16   0  134.75    6.98
  -8 -16   0  160.61    7.70
   8  18   0   86.28    5.23
   8  18   0   99.92    5.70
  -8 -18   0   89.69    5.37
  -8 -18   0   96.27    5.70
   8  20   0    6.10    2.36
   8  20   0    4.54    2.18
  -8 -20   0    3.64    2.14
  -8 -20   0    5.73    2.41
   8  22   0    5.70    2.21
   8  22   0    0.75    2.12
  -8 -22   0    5.12    2.25
  -8 -22   0    2.65    2.21
   8  24   0    2.65    2.10
   8  24   0    4.28    2.14
  -8 -24   0    1.03    2.35
   9 -21   0  277.19   10.92
   9 -21   0  299.24   11.95
  -9  21   0  290.09   11.26
  -9  21   0  281.36   11.35
   9 -19   0  355.29   13.13
   9 -19   0  341.72   13.17
  -9  19   0  341.63   12.73
  -9  19   0  320.77   12.51
   9 -17   0  276.41   11.24
   9 -17   0  290.46   11.29
  -9  17   0  278.54   11.19
  -9  17   0  287.60   11.15
   9 -15   0  218.45    9.17
   9 -15   0  215.43    9.41
   9 -13   0   94.46    5.43
   9 -13   0  105.37    6.09
  -9  13   0   82.84    5.62
   9  -9   0  520.00   18.26
   9  -9   0  501.99   17.58
  -9   9   0  505.39   18.02
  -9   9   0  476.19   16.84
   9  -7   0   59.86    4.53
   9  -7   0   65.53    4.43
  -9   7   0   58.19    4.68
  -9   7   0   55.93    4.03
  -9   5   0   20.06    3.23
  -9   5   0   19.61    2.78
   9  -3   0   16.82    2.90
   9  -3   0   19.67    2.75
  -9   3   0   21.16    3.19
  -9   3   0   14.43    2.55
   9  -1   0    0.40    2.20
   9  -1   0   -3.00    2.25
  -9   1   0    0.60    2.15
  -9   1   0    1.95    2.81
   9   1   0    2.40    2.36
   9   1   0    5.15    2.36
  -9  -1   0    1.55    2.05
  -9  -1   0    2.30    2.75
   9   3   0   15.83    2.75
   9   3   0   10.43    2.69
  -9  -3   0   15.28    2.55
  -9  -3   0   13.68    3.04
   9   5   0   15.34    2.83
   9   5   0   21.64    2.88
  -9  -5   0   22.54    2.88
  -9  -5   0   18.66    3.23
   9   7   0   63.32    4.48
   9   7   0   61.05    4.38
  -9  -7   0   59.13    4.57
  -9  -7   0   62.18    4.28
   9   9   0  468.69   16.60
   9   9   0  522.92   18.21
  -9  -9   0  508.32   17.72
  -9  -9   0  505.88   17.92
   9  13   0  103.62    5.91
   9  13   0  108.15    5.91
  -9 -13   0   95.26    5.76
   9  15   0  228.96    9.50
   9  15   0  237.30    9.86
  -9 -15   0  193.43    8.94
   9  17   0  310.11   11.96
   9  17   0  293.85   11.42
  -9 -17   0  283.48   11.96
  -9 -17   0  269.39   10.74
   9  19   0  331.51   12.60
   9  19   0  350.25   13.03
  -9 -19   0  334.21   12.64
  -9 -19   0  362.09   13.65
   9  21   0  288.29   11.26
   9  21   0  290.77   11.39
  -9 -21   0  289.44   11.30
  -9 -21   0  310.12   12.08
  10 -18   0  139.41    7.90
  10 -18   0  124.81    6.32
 -10  18   0  121.61    6.23
 -10  18   0  122.93    6.49
  10 -16   0  149.99    7.78
 -10  16   0  147.23    6.99
 -10  16   0  151.39    7.43
  10 -14   0  153.54    7.54
  10 -14   0  142.96    7.23
 -10  14   0  130.25    6.51
 -10  14   0  137.70    7.10
  10 -12   0  322.62   12.23
  10 -12   0  312.11   12.27
 -10  12   0  350.88   13.45
 -10  12   0  314.84   12.00
  10 -10   0  361.76   13.43
  10 -10   0  347.37   13.33
 -10  10   0  393.79   14.72
 -10  10   0  347.37   12.92
  10  -8   0  675.13   22.89
  10  -8   0  692.88   23.18
 -10   8   0  651.30   22.38
 -10   8   0  661.58   22.19
  10  -6   0  418.27   15.29
  10  -6   0  387.18   14.24
 -10   6   0  370.11   13.68
 -10   6   0  415.06   15.47
  10  -4   0  384.79   14.45
 -10   4   0  444.79   16.34
  10   4   0  403.03   14.91
 -10  -4   0  416.76   15.44
  10   6   0  376.09   13.87
  10   6   0  406.67   14.72
 -10  -6   0  387.46   14.24
 -10  -6   0  371.62   14.15
  10   8   0  656.91   22.10
  10   8   0  657.37   22.14
 -10  -8   0  668.12   22.38
 -10  -8   0  668.12   22.70
  10  10   0  370.76   13.71
  10  10   0  358.07   13.33
 -10 -10   0  342.38   13.19
 -10 -10   0  352.39   13.15
  10  12   0  306.26   11.86
  10  12   0  332.25   12.50
 -10 -12   0  316.07   12.41
 -10 -12   0  337.84   12.72
  10  14   0  154.88    7.28
  10  14   0  141.49    6.96
 -10 -14   0  146.31    7.41
 -10 -14   0  146.22    7.05
  10  16   0  151.30    7.26
 -10 -16   0  169.49    7.91
 -10 -16   0  165.42    7.61
  10  18   0  117.55    6.19
 -10 -18   0  128.73    6.66
 -10 -18   0  118.53    6.19
  11 -13   0  149.98    7.06
  11 -13   0  131.17    6.84
  11 -11   0  127.28    6.39
  11 -11   0  111.27    6.22
 -11  11   0  122.40    6.26
 -11  11   0  103.75    6.09
  11  -9   0  162.38    7.50
  11  -9   0  155.55    7.63
 -11   9   0  161.33    7.45
 -11   9   0  166.18    8.03
  11  -7   0  197.27    8.78
  11  -7   0  194.64    8.43
 -11   7   0  175.69    8.34
 -11   7   0  179.48    8.03
  11  -5   0  111.62    6.24
  11  -5   0  100.38    5.62
 -11   5   0  123.80    6.29
 -11   5   0  111.62    6.34
 -11   3   0   90.50    5.65
 -11   3   0   93.07    5.34
  11  -1   0   30.83    3.17
 -11   1   0   30.55    3.58
 -11   1   0   33.36    3.36
  11   1   0   33.36    3.40
 -11  -1   0   32.00    3.80
 -11  -1   0   29.82    3.17
  11   3   0   93.84    6.15
  11   3   0   83.80    5.11
 -11  -3   0   85.71    5.56
 -11  -3   0   86.29    5.15
  11   5   0  108.65    6.20
  11   5   0   97.59    5.53
 -11  -5   0  105.50    5.75
 -11  -5   0  108.25    6.24
  11   7   0  191.21    8.47
  11   7   0  177.16    7.93
 -11  -7   0  176.14    7.89
 -11  -7   0  186.88    8.64
  11   9   0  161.41    7.50
  11   9   0  163.53    7.41
 -11  -9   0  170.45    7.72
 -11  -9   0  158.68    7.76
  11  11   0  124.75    6.39
  11  11   0  112.45    5.87
 -11 -11   0  121.84    6.31
 -11 -11   0  118.10    6.53
  11  13   0  148.65    7.02
  11  13   0  145.62    7.06
 -11 -13   0  155.07    7.31
 -11 -13   0  157.89    7.70
  12  -4   0  233.92    9.63
  12  -4   0  249.55   10.31
 -12   4   0  252.70   10.18
 -12   4   0  249.42   10.56
  12  -2   0  426.50   15.44
  12  -2   0  414.69   14.97
 -12   2   0  424.36   15.36
 -12   2   0  396.13   14.93
  12   0   0  516.52   18.07
  12   0   0  473.26   16.70
 -12   0   0  504.95   17.69
 -12   0   0  512.24   18.33
  12   2   0  404.00   14.84
  12   2   0  407.77   14.76
 -12  -2   0  422.86   15.27
 -12  -2   0  416.49   15.53
  12   4   0  235.19    9.75
  12   4   0  262.15   10.39
 -12  -4   0  256.36   10.73
 -12  -4   0  222.12    9.33
 -11  -3  -1  248.64   10.24
  11   3   1  286.21   11.14
  11   3   1  271.44   10.76
 -11  -1  -1  314.40   12.34
  11   1   1  352.47   13.14
  11   1   1  339.33   12.76
 -11   1  -1  335.26   12.89
  11  -1   1  342.62   12.80
  11  -1   1  362.62   13.53
 -11   3  -1  274.21   10.93
  11  -3   1  260.59   10.34
  11  -3   1  297.96   11.66
 -10 -12  -1  227.83    9.83
 -10 -12  -1  256.28   10.26
  10  12   1  229.29    9.48
  10  12   1  216.92    9.10
 -10 -10  -1  103.27    5.60
 -10 -10  -1  103.80    6.18
  10  10   1   98.46    5.52
  10  10   1   93.59    5.38
 -10  -8  -1  123.58    6.25
 -10  -8  -1  117.15    6.56
 -10  -6  -1   94.98    5.90
 -10  -6  -1  102.81    5.69
  10   6   1   96.68    5.46
  10   6   1   98.78    5.64
 -10  -4  -1    8.47    3.02
 -10  -4  -1    6.45    2.12
  10   4   1    8.70    2.34
  10   4   1    2.71    2.34
 -10  -2  -1   -1.09    1.85
 -10  -2  -1    3.99    2.85
  10   2   1   -3.30    1.99
  10   2   1    3.26    2.35
 -10   0  -1   -2.95    2.67
 -10   0  -1   -1.95    2.00
  10   0   1   -0.72    2.04
  10   0   1   -4.40    2.17
 -10   2  -1    2.63    2.44
 -10   2  -1    2.22    2.13
  10  -2   1   -0.68    1.81
  10  -2   1    6.65    2.44
 -10   4  -1    2.93    2.62
 -10   4  -1    8.07    2.30
  10  -4   1    5.59    2.12
  10  -4   1    8.61    2.53
 -10   6  -1  109.44    5.82
 -10   6  -1   92.96    5.86
  10  -6   1   89.47    5.19
  10  -6   1   98.34    5.78
 -10   8  -1  114.68    6.03
 -10   8  -1  106.30    6.21
  10  -8   1  111.88    5.98
  10  -8   1  118.05    6.43
 -10  10  -1  107.17    6.18
 -10  10  -1   94.43    5.38
  10 -10   1  103.80    6.04
  10 -10   1  102.57    5.65
 -10  12  -1  225.58    9.83
 -10  12  -1  204.11    8.76
  10 -12   1  230.45    9.83
  10 -12   1  226.27    9.45
  -9 -17  -1   30.74    3.45
  -9 -17  -1   28.97    3.11
   9  17   1   27.11    2.98
   9  17   1   28.75    3.24
  -9 -15  -1   47.27    4.24
  -9 -15  -1   41.05    3.53
   9  15   1   32.93    3.44
   9  15   1   35.80    3.49
  -9 -13  -1   67.82    5.00
  -9 -13  -1   85.24    5.00
   9  13   1   79.52    5.00
   9  13   1   74.03    4.81
  -9 -11  -1   59.03    4.76
  -9 -11  -1   52.85    4.03
   9  11   1   54.27    4.21
   9  11   1   60.76    4.35
  -9  -9  -1  438.31   16.01
  -9  -9  -1  428.38   15.31
   9   9   1  394.28   14.48
   9   9   1  434.27   15.59
  -9  -7  -1  788.61   26.32
  -9  -7  -1  814.42   26.69
   9   7   1  807.38   26.55
   9   7   1  812.54   26.74
  -9  -5  -1  669.36   22.47
  -9  -5  -1  674.10   22.95
   9   5   1  647.61   21.90
   9   5   1  659.91   22.33
  -9  -3  -1  805.32   26.83
  -9  -3  -1  796.29   26.16
   9   3   1  804.37   26.49
   9   3   1  795.34   26.25
  -9  -1  -1  498.94   17.89
  -9  -1  -1  510.86   17.79
   9   1   1  501.80   17.65
   9   1   1  535.67   18.56
  -9   1  -1  537.10   18.60
  -9   1  -1  519.45   18.56
   9  -1   1  505.14   17.75
   9  -1   1  546.64   18.99
  -9   3  -1  793.43   26.12
  -9   3  -1  833.39   27.64
   9  -3   1  770.13   25.45
   9  -3   1  800.57   26.49
  -9   5  -1  690.65   23.08
  -9   5  -1  677.40   23.18
   9  -5   1  637.67   21.62
   9  -5   1  691.60   23.32
  -9   7  -1  865.55   28.34
  -9   7  -1  818.64   27.35
   9  -7   1  884.79   29.13
   9  -7   1  828.49   27.21
  -9   9  -1  437.19   16.10
  -9   9  -1  417.06   15.13
   9  -9   1  423.93   15.59
   9  -9   1  429.30   15.49
  -9  11  -1   63.42    4.71
  -9  11  -1   58.16    4.25
   9 -11   1   49.42    3.94
   9 -11   1   51.20    4.30
  -9  13  -1   81.59    5.00
  -9  13  -1   83.93    5.40
   9 -13   1   76.59    5.22
   9 -13   1   80.29    4.95
  -9  15  -1   48.56    4.15
  -9  15  -1   40.26    3.53
   9 -15   1   38.89    3.93
   9 -15   1   34.34    3.36
  -9  17  -1   20.81    2.81
  -9  17  -1   24.26    3.20
   9 -17   1   26.03    3.37
   9 -17   1   26.60    3.02
  -8 -20  -1  198.43    8.84
  -8 -20  -1  188.41    8.31
   8  20   1  208.56    8.88
   8  20   1  199.38    8.74
  -8 -18  -1  107.73    5.81
  -8 -18  -1  110.46    6.21
   8  18   1  118.95    6.26
   8  18   1  118.46    6.17
  -8 -16  -1  194.75    8.56
  -8 -16  -1  202.17    9.01
   8  16   1  195.44    8.69
   8  16   1  210.36    9.01
  -8 -14  -1  121.30    6.30
  -8 -14  -1  125.83    6.68
   8  14   1  127.24    6.59
   8  14   1  115.89    6.16
  -8 -12  -1  212.34    8.94
  -8 -12  -1  222.19    9.75
   8  12   1  208.97    8.99
   8  12   1  206.40    8.94
  -8 -10  -1  183.30    8.11
  -8 -10  -1  167.71    8.11
   8  10   1  167.80    7.72
   8  10   1  184.41    8.31
   8   6   1  293.61   11.40
   8   6   1  307.58   11.90
  -8  -4  -1   -0.99    1.99
  -8  -4  -1    0.99    2.64
   8   4   1   -1.09    2.14
   8   4   1    1.69    2.39
   8   2   1  112.33    5.99
   8   2   1  105.69    5.89
  -8   0  -1    3.65    2.95
  -8   0  -1    3.35    2.15
   8   0   1    0.90    2.40
   8   0   1    3.25    2.35
  -8   2  -1  101.09    5.54
  -8   2  -1  110.03    6.34
   8  -2   1  108.32    5.89
   8  -2   1  124.36    6.44
  -8   4  -1    0.20    2.09
  -8   4  -1   -1.74    2.29
   8  -4   1    4.73    2.04
   8  -4   1    6.07    2.39
   8  -6   1  297.26   11.50
   8  -6   1  303.28   11.90
  -8  10  -1  179.35    8.11
  -8  10  -1  175.04    8.31
   8 -10   1  180.07    7.97
   8 -10   1  180.74    8.40
  -8  12  -1  201.51    9.03
  -8  12  -1  207.98    8.90
   8 -12   1  202.21    9.03
   8 -12   1  207.45    8.90
  -8  14  -1  127.14    6.45
  -8  14  -1  114.43    6.45
   8 -14   1  107.25    6.16
   8 -14   1  123.87    6.30
  -8  16  -1  204.59    9.10
  -8  16  -1  193.61    8.42
   8 -16   1  205.05    9.06
   8 -16   1  189.81    8.37
  -8  18  -1  111.13    6.26
  -8  18  -1  125.57    6.34
   8 -18   1  117.61    6.12
   8 -18   1  118.77    6.43
  -8  20  -1  197.68    8.79
  -8  20  -1  216.83    9.05
   8 -20   1  197.72    8.57
   8 -20   1  188.33    8.66
   7  23   1    5.60    2.25
   7  23   1    6.29    2.21
  -7 -21  -1   10.15    2.64
  -7 -21  -1    8.81    2.32
   7  21   1   11.72    2.51
   7  21   1    5.64    2.37
  -7 -19  -1   45.90    4.09
  -7 -19  -1   42.40    3.68
   7  19   1   41.75    3.77
   7  19   1   45.44    3.86
  -7 -17  -1   49.50    4.19
  -7 -17  -1   58.71    4.25
   7  17   1   53.38    4.25
   7  17   1   52.33    4.10
  -7 -15  -1   29.46    3.42
  -7 -15  -1   38.67    3.52
   7  15   1   29.50    3.27
   7  15   1   38.99    3.61
  -7 -13  -1  456.95   16.86
  -7 -11  -1  659.16   22.24
  -7 -11  -1  652.66   21.89
   7  11   1  644.67   21.64
   7  11   1  622.18   21.14
  -7  -9  -1  226.04    9.63
  -7  -9  -1  228.02    9.33
   7   9   1  221.13    9.22
   7   9   1  206.59    8.92
  -7  -7  -1  483.61   17.11
  -7  -7  -1  482.23   16.91
   7   7   1  490.94   17.11
   7   7   1  494.58   17.37
  -7  -5  -1  642.70   21.80
  -7  -5  -1  618.41   20.82
   7   5   1  644.76   21.60
   7   5   1  620.48   21.03
  -7  -3  -1 1598.00   49.82
  -7  -3  -1 1617.22   50.18
   7   3   1 1610.99   49.98
   7   3   1 1565.28   48.73
  -7  -1  -1 1475.85   46.21
  -7  -1  -1 1453.97   45.37
   7   1   1 1449.28   45.22
   7   1   1 1438.34   45.01
  -7   1  -1 1496.16   46.89
  -7   1  -1 1470.63   45.85
   7  -1   1 1500.85   46.73
   7  -1   1 1455.01   45.53
  -7   3  -1 1606.83   49.88
  -7   3  -1 1644.23   51.28
   7  -3   1 1589.17   49.35
   7  -3   1 1663.98   51.74
  -7   5  -1  672.66   22.83
  -7   5  -1  662.33   22.06
   7  -5   1  658.20   21.96
   7  -5   1  653.54   22.12
  -7   7  -1  511.95   17.68
  -7   7  -1  482.49   17.32
   7  -7   1  537.98   18.65
   7  -7   1  499.86   17.32
  -7   9  -1  232.03    9.88
  -7   9  -1  220.47    9.12
   7  -9   1  231.52    9.78
   7  -9   1  223.61    9.27
  -7  11  -1  659.66   22.44
  -7  11  -1  637.67   21.44
   7 -11   1  636.17   21.64
   7 -11   1  676.65   22.64
  -7  13  -1  502.81   17.75
   7 -13   1  470.42   17.50
  -7  15  -1   33.94    3.52
  -7  15  -1   35.04    3.37
   7 -15   1   38.13    3.76
   7 -15   1   31.62    3.33
  -7  17  -1   56.21    4.10
  -7  17  -1   56.06    4.43
   7 -17   1   61.15    4.34
   7 -17   1   51.96    4.34
  -7  19  -1   41.90    3.86
  -7  19  -1   45.75    3.77
   7 -19   1   40.47    3.68
   7 -19   1   43.18    4.00
   7 -21   1   11.63    2.46
   7 -21   1    7.78    2.77
  -7  23  -1    7.12    2.34
  -7  23  -1    9.93    2.30
   7 -23   1    6.99    2.25
   7 -23   1    4.94    2.64
  -6 -26  -1  194.80    9.16
   6  26   1  199.15    9.58
  -6 -24  -1  267.73   10.67
  -6 -24  -1  253.38   10.50
   6  24   1  272.51   10.76
   6  24   1  258.78   10.50
  -6 -22  -1  398.04   14.81
  -6 -22  -1  414.31   14.99
   6  22   1  377.42   14.08
   6  22   1  398.45   14.53
  -6 -20  -1  162.42    7.76
  -6 -20  -1  175.36    8.04
   6  20   1  168.87    7.82
   6  20   1  164.07    7.86
  -6 -18  -1  370.80   13.68
  -6 -18  -1  388.44   14.40
   6  18   1  369.98   13.72
   6  18   1  352.10   13.38
  -6 -16  -1  942.41   30.48
   6  16   1  949.34   30.87
  -6 -14  -1  452.57   16.01
  -6 -14  -1  472.36   16.82
   6  14   1  424.68   15.25
   6  14   1  449.63   16.17
  -6 -12  -1  274.98   11.01
  -6 -12  -1  283.26   10.95
   6  12   1  289.33   11.16
   6  12   1  278.01   10.95
  -6 -10  -1  349.75   13.11
  -6 -10  -1  361.49   13.21
   6  10   1  372.10   13.58
   6  10   1  368.70   13.58
  -6  -8  -1  376.60   13.80
  -6  -8  -1  395.22   14.12
   6   8   1  382.11   13.90
   6   8   1  400.93   14.27
  -6  -6  -1  232.93    9.56
  -6  -6  -1  262.18   10.20
   6   6   1  246.22    9.77
   6   6   1  257.12   10.20
  -6  -4  -1  103.81    5.75
  -6  -4  -1   98.43    5.32
   6   4   1  100.85    5.49
   6   4   1   99.29    5.32
  -6  -2  -1  387.86   13.98
  -6  -2  -1  393.04   14.04
   6   2   1  370.80   13.22
   6   2   1  387.16   13.98
  -6   0  -1   -0.49    2.11
  -6   0  -1    0.76    2.49
   6   0   1   -1.03    2.22
   6   0   1    6.81    2.32
  -6   2  -1  410.75   14.79
  -6   2  -1  400.28   14.09
   6  -2   1  402.22   14.36
   6  -2   1  418.69   14.74
  -6   4  -1   95.37    5.27
  -6   4  -1   97.90    5.54
   6  -4   1   97.25    5.16
   6  -4   1   96.39    5.49
  -6   6  -1  243.71    9.61
  -6   6  -1  243.02   10.09
   6  -6   1  245.96    9.93
   6  -6   1  243.98    9.66
  -6   8  -1  365.61   13.27
  -6   8  -1  393.42   14.54
   6  -8   1  410.87   14.80
   6  -8   1  409.07   14.64
  -6  10  -1  381.65   13.73
  -6  10  -1  350.01   13.32
   6 -10   1  346.93   13.05
   6 -10   1  365.36   13.42
  -6  12  -1  289.02   11.11
  -6  12  -1  277.09   11.16
   6 -12   1  290.30   11.41
   6 -12   1  276.48   10.80
  -6  14  -1  435.69   15.81
  -6  14  -1  441.20   15.60
   6 -14   1  424.08   15.50
   6 -14   1  449.63   15.96
  -6  16  -1  943.90   30.48
   6 -16   1  946.87   30.92
  -6  18  -1  381.43   14.25
  -6  18  -1  372.74   13.77
   6 -18   1  382.01   14.49
   6 -18   1  357.23   13.29
  -6  20  -1  165.38    7.62
  -6  20  -1  169.48    8.09
   6 -20   1  163.79    8.04
   6 -20   1  166.56    7.76
  -6  22  -1  373.86   14.12
  -6  22  -1  421.17   15.13
   6 -22   1  415.69   15.49
   6 -22   1  390.08   14.31
  -6  24  -1  262.10   10.45
  -6  24  -1  267.59   10.98
   6 -24   1  282.20   11.64
   6 -24   1  257.85   10.41
  -6  26  -1  200.18    8.98
   6 -26   1  202.27    9.79
  -5 -27  -1   21.06    2.99
  -5 -27  -1   23.28    2.86
   5  27   1   20.98    2.86
   5  27   1   19.07    2.82
  -5 -25  -1    0.18    1.93
  -5 -25  -1    0.94    2.16
   5  25   1    0.54    2.07
   5  25   1   -1.75    1.84
  -5 -23  -1   35.54    3.53
  -5 -23  -1   33.21    3.53
   5  23   1   45.06    3.77
   5  23   1   44.13    3.90
  -5 -21  -1   43.35    3.92
  -5 -21  -1   46.60    3.88
   5  21   1   34.68    3.49
   5  21   1   46.17    3.92
  -5 -17  -1  244.29    9.90
  -5 -17  -1  249.28   10.25
   5  17   1  226.41    9.44
   5  17   1  234.19    9.90
  -5 -15  -1  176.16    7.89
  -5 -15  -1  193.55    8.57
   5  15   1  172.60    7.75
   5  15   1  176.20    8.05
  -5 -13  -1  535.71   18.37
  -5 -13  -1  537.82   18.53
   5  13   1  532.03   18.21
   5  13   1  535.19   18.53
  -5 -11  -1  218.20    9.10
  -5 -11  -1  229.81    9.26
   5  11   1  217.29    9.04
   5  11   1  215.52    8.89
  -5  -9  -1  841.46   27.18
  -5  -9  -1  829.52   26.91
   5   9   1  811.62   26.26
   5   9   1  873.47   28.21
  -5  -7  -1  874.43   28.03
  -5  -7  -1  918.86   29.46
   5   7   1  926.54   29.52
   5   7   1  896.36   28.80
  -5  -5  -1 1066.47   33.69
  -5  -5  -1 1060.94   33.63
   5   5   1 1034.39   32.81
   5   5   1 1058.18   33.35
  -5  -3  -1 2550.28   77.48
  -5  -3  -1 2570.30   77.93
   5   3   1 2593.66   78.70
   5   3   1 2556.40   77.48
  -5  -1  -1 1005.09   31.80
  -5  -1  -1 1045.25   33.13
   5   1   1 1031.30   32.52
   5   1   1 1040.79   32.96
  -5   1  -1 1093.77   34.58
  -5   1  -1 1041.91   32.85
   5  -1   1 1080.39   33.97
   5  -1   1 1091.55   34.41
  -5   3  -1 2847.86   86.49
  -5   3  -1 2663.19   80.65
   5  -3   1 2790.57   84.55
   5  -3   1 2676.54   81.15
  -5   5  -1 1100.21   34.96
  -5   5  -1 1033.29   32.64
   5  -5   1 1057.62   33.46
   5  -5   1 1015.58   32.19
  -5   7  -1  946.29   30.50
  -5   7  -1  896.91   28.64
   5  -7   1  889.23   28.52
   5  -7   1  940.80   30.06
  -5   9  -1  783.95   25.39
  -5   9  -1  822.46   26.96
   5  -9   1  806.19   26.15
   5  -9   1  762.79   25.01
  -5  11  -1  198.99    8.72
  -5  11  -1  220.55    8.99
   5 -11   1  215.90    8.83
   5 -11   1  235.27    9.74
  -5  13  -1  542.56   18.53
  -5  13  -1  533.61   18.57
   5 -13   1  541.50   18.53
   5 -13   1  529.92   18.53
  -5  15  -1  163.46    7.75
  -5  15  -1  179.98    7.95
   5 -15   1  168.57    8.05
   5 -15   1  183.75    8.11
  -5  17  -1  215.91    9.14
  -5  17  -1  226.71    9.69
   5 -17   1  240.24   10.30
   5 -17   1  236.51    9.79
  -5  21  -1   36.59    3.40
  -5  21  -1   37.60    3.74
   5 -21   1   44.30    3.83
   5 -21   1   32.91    3.74
  -5  23  -1   36.33    3.72
  -5  23  -1   38.84    3.53
   5 -23   1   40.88    4.04
   5 -23   1   40.93    3.72
  -5  25  -1    1.66    2.29
  -5  25  -1    2.29    1.84
   5 -25   1    3.82    2.33
   5 -25   1   -0.14    2.07
  -5  27  -1   24.06    3.08
  -5  27  -1   23.50    2.82
   5 -27   1   30.48    3.25
   5 -27   1   23.75    3.30
  -4 -28  -1  288.55   11.36
  -4 -28  -1  257.80   10.44
   4  28   1  279.55   11.14
   4  28   1  277.20   10.92
  -4 -26  -1  139.25    6.98
  -4 -26  -1  141.89    7.02
   4  26   1  141.93    7.12
   4  26   1  133.49    6.62
  -4 -24  -1  456.75   16.29
  -4 -24  -1  471.77   16.75
   4  24   1  442.34   15.73
   4  24   1  471.77   16.90
  -4 -22  -1  769.59   25.54
  -4 -22  -1  763.77   25.25
   4  22   1  755.53   24.96
   4  22   1  774.43   25.68
  -4 -20  -1  308.69   11.93
  -4 -20  -1  313.63   12.02
   4  20   1  313.12   12.22
   4  20   1  298.96   11.48
  -4 -18  -1  699.71   23.36
  -4 -18  -1  716.11   23.71
   4  18   1  696.12   23.15
   4  18   1  712.00   23.82
  -4 -16  -1  624.09   20.98
  -4 -16  -1  613.07   20.76
   4  16   1  621.47   20.88
   4  16   1  605.21   20.56
  -4 -14  -1 1205.83   38.13
  -4 -14  -1 1218.69   38.44
   4  14   1 1225.65   38.82
   4  14   1 1157.65   36.57
  -4 -12  -1 1214.11   38.27
  -4 -12  -1 1245.74   39.14
   4  12   1 1208.12   38.22
   4  12   1 1190.13   37.40
  -4 -10  -1  268.37   10.36
  -4 -10  -1  278.21   10.52
   4  10   1  284.02   10.73
   4  10   1  266.81   10.19
  -4  -8  -1  933.23   29.66
  -4  -8  -1  956.77   30.43
   4   8   1  932.11   29.71
   4   8   1  944.44   29.99
  -4  -6  -1  136.97    6.56
  -4  -6  -1  139.17    6.45
   4   6   1  128.41    6.56
   4   6   1  149.53    6.62
  -4  -2  -1   15.33    2.69
   4   2   1   13.39    2.92
  -4   0  -1   -8.83    2.01
   4   0   1   -6.82    2.35
  -4   2  -1   11.85    2.52
   4  -2   1   14.93    2.86
  -4   6  -1  138.78    6.56
  -4   6  -1  129.60    6.34
   4  -6   1  129.09    6.56
   4  -6   1  148.56    6.51
  -4   8  -1  967.98   30.66
  -4   8  -1  947.80   30.43
   4  -8   1  941.64   30.10
   4  -8   1  948.92   30.16
  -4  10  -1  280.05   10.58
  -4  10  -1  287.69   11.07
   4 -10   1  290.89   11.35
   4 -10   1  279.16   10.58
  -4  12  -1 1119.80   35.38
  -4  12  -1 1160.15   36.85
   4 -12   1 1206.48   38.00
   4 -12   1 1169.42   37.12
  -4  14  -1 1148.55   36.63
  -4  14  -1 1161.39   36.68
   4 -14   1 1197.81   37.86
   4 -14   1 1190.31   37.91
  -4  16  -1  597.86   20.45
  -4  16  -1  612.02   20.56
   4 -16   1  609.40   20.61
   4 -16   1  623.56   21.29
  -4  18  -1  710.98   23.82
  -4  18  -1  685.37   22.85
   4 -18   1  746.84   24.69
   4 -18   1  705.35   23.87
  -4  20  -1  294.77   11.73
  -4  20  -1  296.72   11.48
   4 -20   1  300.01   12.08
   4 -20   1  306.00   11.87
  -4  22  -1  760.86   25.20
  -4  22  -1  722.57   24.33
   4 -22   1  761.35   25.59
   4 -22   1  751.65   24.91
  -4  24  -1  445.96   15.96
  -4  24  -1  464.22   16.71
   4 -24   1  458.44   16.33
   4 -24   1  487.74   17.70
  -4  26  -1  135.03    6.72
  -4  26  -1  151.05    7.44
   4 -26   1  146.69    7.16
   4 -26   1  145.78    7.57
  -4  28  -1  277.63   11.01
  -4  28  -1  290.38   11.45
   4 -28   1  296.63   11.48
   4 -28   1  294.14   12.06
  -3 -29  -1   12.25    2.63
  -3 -29  -1   22.15    2.97
   3  29   1   15.36    2.71
   3  29   1   16.42    2.54
  -3 -27  -1   51.10    4.05
  -3 -27  -1   56.46    4.28
   3  27   1   53.41    4.19
   3  27   1   43.27    3.69
  -3 -25  -1   31.46    3.40
  -3 -25  -1   26.65    3.20
   3  25   1   27.55    3.16
   3  25   1   30.00    3.35
  -3 -23  -1  108.60    6.05
  -3 -23  -1  101.96    6.39
  -3 -21  -1    3.47    2.26
  -3 -21  -1   -2.16    2.11
   3  21   1    1.00    2.41
   3  21   1    3.87    2.16
  -3 -19  -1   68.99    4.70
  -3 -19  -1   79.49    4.96
   3  19   1   69.57    4.80
   3  19   1   79.39    4.86
  -3 -17  -1  314.05   11.92
  -3 -17  -1  328.31   12.29
   3  17   1  290.16   11.39
   3  17   1  319.03   11.87
  -3 -15  -1   82.88    4.98
  -3 -15  -1   77.20    4.77
   3  15   1   79.96    4.98
   3  15   1   79.53    4.71
  -3 -13  -1  740.16   24.19
  -3 -13  -1  727.45   23.80
   3  13   1  743.48   24.41
   3  13   1  705.91   23.09
  -3 -11  -1 1031.13   32.57
  -3 -11  -1 1078.31   33.97
   3  11   1 1030.57   32.74
   3  11   1 1030.57   32.52
  -3  -7  -1 2610.67   78.95
  -3  -7  -1 2555.97   77.27
   3   7   1 2487.45   75.31
   3   7   1 2463.27   74.51
  -3  -5  -1 1584.47   48.54
  -3  -5  -1 1634.98   49.99
   3   5   1 1592.60   48.71
   3   5   1 1613.50   49.47
  -3  -3  -1 3119.40   93.76
  -3  -3  -1 3100.14   93.12
   3   3   1 3149.77   94.64
   3   3   1 3016.65   90.61
  -3  -1  -1  744.70   23.59
  -3  -1  -1  763.43   24.18
   3   1   1  763.43   24.24
   3   1   1  753.47   23.83
  -3   1  -1  763.43   24.12
  -3   1  -1  786.26   24.94
   3  -1   1  776.30   24.59
   3  -1   1  772.21   24.41
  -3   3  -1 3225.66   96.97
  -3   3  -1 3052.26   91.60
   3  -3   1 3239.68   97.27
   3  -3   1 2954.18   88.80
  -3   5  -1 1590.27   48.95
  -3   5  -1 1593.18   48.71
   3  -5   1 1630.91   49.93
   3  -5   1 1589.11   48.71
  -3   7  -1 2497.24   75.78
  -3   7  -1 2626.22   79.29
   3  -7   1 2709.71   81.94
   3  -7   1 2493.21   75.43
  -3  11  -1 1024.39   32.63
  -3  11  -1  987.33   31.28
   3 -11   1 1023.27   32.63
   3 -11   1 1062.02   33.53
  -3  13  -1  739.61   24.36
  -3  13  -1  721.93   23.53
   3 -13   1  747.89   24.69
   3 -13   1  745.13   24.36
  -3  15  -1   82.50    5.09
  -3  15  -1   69.99    4.39
   3 -15   1   73.79    4.93
   3 -15   1   87.06    5.20
  -3  17  -1  304.36   11.87
  -3  17  -1  327.52   12.19
   3 -17   1  317.87   12.34
   3 -17   1  345.75   12.83
  -3  19  -1   78.71    5.12
  -3  19  -1   79.02    4.91
   3 -19   1   71.99    5.02
   3 -19   1   74.99    4.91
  -3  21  -1   -3.12    2.16
  -3  21  -1   -0.51    1.96
   3 -21   1    1.45    2.41
   3 -21   1   -1.91    2.21
  -3  23  -1  108.30    6.14
  -3  23  -1   92.26    6.14
  -3  25  -1   25.71    3.40
  -3  25  -1   25.61    3.02
   3 -25   1   30.52    3.49
   3 -25   1   32.21    3.53
  -3  27  -1   56.69    4.33
  -3  27  -1   51.42    3.96
   3 -27   1   43.81    4.10
   3 -27   1   50.64    4.14
  -3  29  -1   15.36    2.67
  -3  29  -1   19.48    2.71
   3 -29   1   16.32    2.80
   3 -29   1   11.42    2.67
  -2 -30  -1  238.10    9.81
  -2 -30  -1  221.40    9.59
   2  30   1  223.80    9.37
   2  30   1  226.89    9.64
  -2 -28  -1  277.28   11.08
  -2 -28  -1  296.30   11.81
   2  28   1  304.47   11.94
   2  28   1  306.69   11.76
  -2 -26  -1  496.70   17.72
  -2 -26  -1  483.50   17.06
   2  26   1  494.82   17.53
   2  26   1  457.16   16.26
  -2 -24  -1 1058.66   34.00
   2  24   1 1023.53   32.84
  -2 -22  -1 1084.87   34.80
  -2 -22  -1  999.76   32.19
   2  22   1 1002.27   32.19
   2  22   1 1060.70   34.15
  -2 -20  -1  790.23   25.98
  -2 -20  -1  772.60   25.40
   2  20   1  814.08   26.81
   2  20   1  776.22   25.46
  -2 -18  -1  630.84   21.13
  -2 -18  -1  635.10   21.34
   2  18   1  669.70   22.46
   2  18   1  650.00   21.67
  -2 -16  -1  734.16   24.15
  -2 -16  -1  725.99   23.82
   2  16   1  742.88   24.53
   2  16   1  725.99   23.76
  -2 -14  -1  559.26   18.81
  -2 -14  -1  534.11   17.97
   2  14   1  548.30   18.58
   2  14   1  521.76   17.58
  -2 -12  -1  590.95   19.55
   2  12   1  599.45   19.71
  -2 -10  -1 1181.07   36.82
  -2 -10  -1 1203.51   37.45
   2  10   1 1125.84   35.09
   2  10   1 1208.11   37.74
  -2  -8  -1  265.62    9.79
  -2  -8  -1  263.64    9.67
  -2  -6  -1   15.71    2.53
  -2  -6  -1   17.18    2.59
   2   6   1   20.94    2.71
   2   6   1   14.88    2.36
   2   4   1    6.16    2.43
   2   4   1    7.11    2.25
  -2  -2  -1  585.88   18.74
  -2  -2  -1  597.11   19.09
   2   2   1  551.44   17.67
   2   2   1  595.33   19.09
  -2   0  -1    0.24    2.26
  -2   0  -1    4.88    2.39
   2   0   1    0.83    2.56
   2   0   1   -2.56    2.02
  -2   2  -1  591.52   19.04
  -2   2  -1  572.38   18.32
   2  -2   1  558.87   17.96
   2  -2   1  591.64   18.91
  -2   4  -1    7.05    2.43
  -2   4  -1    7.64    2.31
   2  -4   1    8.23    2.08
   2  -4   1    6.93    2.66
  -2   6  -1   13.05    2.41
  -2   6  -1   15.00    2.29
   2  -6   1   14.65    2.53
   2  -6   1    8.94    2.11
  -2   8  -1  242.91    9.26
  -2   8  -1  267.08    9.73
   2  -8   1  262.71    9.84
   2  -8   1  268.37    9.79
  -2  10  -1 1138.50   35.78
  -2  10  -1 1145.41   35.67
   2 -10   1 1170.14   36.53
   2 -10   1 1192.57   37.33
  -2  12  -1  561.89   18.92
   2 -12   1  585.86   19.55
  -2  14  -1  551.80   18.47
  -2  14  -1  533.94   18.25
   2 -14   1  547.63   18.53
   2 -14   1  557.03   18.97
  -2  16  -1  716.18   23.70
  -2  16  -1  705.82   23.21
   2 -16   1  710.72   23.49
   2 -16   1  697.10   23.21
  -2  18  -1  662.25   22.04
  -2  18  -1  668.10   22.52
   2 -18   1  648.93   21.99
   2 -18   1  674.48   22.57
  -2  20  -1  757.56   25.20
  -2  20  -1  760.15   25.05
   2 -20   1  763.26   25.20
   2 -20   1  761.71   25.46
  -2  22  -1 1074.80   34.40
  -2  22  -1 1073.79   34.55
   2 -22   1 1010.33   32.84
   2 -22   1 1063.22   34.15
  -2  24  -1 1157.69   37.03
   2 -24   1 1103.05   35.33
  -2  26  -1  507.07   17.72
  -2  26  -1  482.10   17.20
   2 -26   1  494.82   17.77
   2 -26   1  481.15   17.06
   2 -28   1  282.95   11.67
   2 -28   1  316.04   12.25
  -2  30  -1  251.79   10.16
  -2  30  -1  256.67   10.42
   2 -30   1  224.45    9.46
   2 -30   1  230.69   10.12
  -1 -31  -1    1.25    2.07
  -1 -31  -1    4.58    2.21
   1  31   1    1.55    1.99
   1  31   1   -2.16    1.90
  -1 -29  -1   10.09    2.53
  -1 -29  -1    2.12    2.39
   1  29   1    6.17    2.25
   1  29   1    2.53    2.12
  -1 -27  -1    0.98    2.20
  -1 -27  -1    1.31    2.30
   1  27   1    2.34    2.10
   1  27   1    2.10    2.15
  -1 -25  -1   44.31    4.07
  -1 -25  -1   43.88    3.93
   1  25   1   41.89    3.88
   1  25   1   38.34    3.59
  -1 -23  -1    9.33    2.66
  -1 -23  -1   13.85    2.86
   1  23   1   16.30    2.86
   1  23   1   12.95    2.56
  -1 -21  -1   16.76    2.90
  -1 -21  -1   11.64    2.64
   1  21   1   15.26    2.84
   1  21   1   15.57    2.64
  -1 -19  -1    4.46    2.24
  -1 -19  -1    5.27    2.34
   1  19   1    9.46    2.24
   1  19   1    7.24    2.50
  -1 -17  -1  277.70   10.74
  -1 -17  -1  289.25   11.12
   1  17   1  271.21   10.69
   1  17   1  271.91   10.47
  -1 -15  -1   20.74    2.79
  -1 -15  -1   20.18    2.79
   1  15   1   20.46    2.67
   1  15   1   22.35    2.96
  -1 -11  -1 2633.54   79.52
  -1 -11  -1 2678.03   80.91
   1  11   1 2669.94   80.79
   1  11   1 2699.41   81.49
  -1  -9  -1 2496.24   75.30
  -1  -9  -1 2527.88   76.23
   1   9   1 2557.18   77.23
   1   9   1 2487.44   75.00
  -1  -7  -1 3424.65  102.50
  -1  -7  -1 3494.57  104.58
   1   7   1 3413.40  102.27
   1   7   1 3351.78  100.31
  -1  -5  -1 1617.29   48.99
  -1  -5  -1 1658.51   50.25
   1   5   1 1624.46   49.17
   1   5   1 1607.13   48.69
  -1  -3  -1  10393.    308.
  -1  -3  -1  10351.    307.
   1   3   1  10399.    308.
   1   3   1  10441.    309.
  -1  -1  -1   41.63    2.89
  -1  -1  -1   33.25    2.65
   1   1   1   36.69    2.59
   1   1   1   36.75    2.77
  -1   1  -1   32.71    2.71
  -1   1  -1   38.01    2.71
   1  -1   1   33.67    2.53
   1  -1   1   35.60    2.77
  -1   3  -1 9924.64  294.02
  -1   3  -1  10405.    308.
   1  -3   1  10796.    320.
   1  -3   1 9750.43  288.85
  -1   5  -1 1518.71   46.25
  -1   5  -1 1514.52   45.94
   1  -5   1 1554.55   47.25
   1  -5   1 1598.16   48.46
  -1   7  -1 3226.76   96.81
  -1   7  -1 3352.37  100.37
   1  -7   1 3184.69   95.57
   1  -7   1 3351.18  100.37
  -1   9  -1 2430.02   73.36
  -1   9  -1 2448.18   74.06
   1  -9   1 2505.03   75.64
   1  -9   1 2404.24   72.72
  -1  11  -1 2669.37   80.79
  -1  11  -1 2580.94   77.96
   1 -11   1 2613.88   79.17
   1 -11   1 2616.77   79.17
  -1  15  -1   25.03    3.01
  -1  15  -1   21.02    2.79
   1 -15   1   20.52    2.85
   1 -15   1   27.65    3.07
   1 -17   1  272.62   10.80
   1 -17   1  280.86   11.01
  -1  19  -1   10.64    2.66
  -1  19  -1    4.58    2.34
   1 -19   1    5.10    2.39
   1 -19   1    5.53    2.39
  -1  21  -1   15.26    2.90
  -1  21  -1   15.26    2.69
   1 -21   1   16.50    2.90
   1 -21   1   17.75    2.90
  -1  23  -1   15.50    2.71
  -1  23  -1   13.60    2.71
   1 -23   1    6.47    2.51
   1 -23   1   14.55    2.96
  -1  25  -1   36.02    3.54
  -1  25  -1   47.32    4.07
   1 -25   1   52.37    4.27
   1 -25   1   45.38    4.07
  -1  27  -1    2.01    2.15
  -1  27  -1    9.83    2.85
   1 -27   1    2.76    2.57
   1 -27   1    5.81    2.52
  -1  29  -1    1.53    2.12
  -1  29  -1    6.04    2.39
   1 -29   1    3.56    2.34
   1 -29   1    6.22    2.43
  -1  31  -1    0.22    2.03
  -1  31  -1    5.88    2.07
   1 -31   1    7.65    2.42
   1 -31   1    7.48    2.42
   0 -30  -1  510.06   17.77
   0 -30  -1  525.16   18.57
   0  30   1  529.16   18.35
   0  30   1  524.27   18.35
   0 -28  -1  401.50   14.94
   0 -28  -1  394.34   14.57
   0  28   1  377.45   13.96
   0  28   1  415.71   15.17
   0 -26  -1  409.22   15.03
   0 -26  -1  429.00   15.84
   0  26   1  428.43   15.60
   0  26   1  425.02   15.26
   0 -24  -1 1032.38   33.20
   0 -24  -1 1036.36   33.60
   0  24   1  974.72   31.42
   0  24   1  998.09   32.31
   0 -22  -1  282.28   11.39
   0 -22  -1  269.61   10.77
   0  22   1  259.35   10.37
   0  22   1  255.09   10.37
   0 -20  -1  749.65   24.99
   0 -20  -1  732.22   24.25
   0  20   1  707.91   23.40
   0  20   1  739.61   24.56
   0 -18  -1 2114.75   65.04
   0 -18  -1 1944.44   59.88
   0  18   1 1939.02   59.61
   0  18   1 2007.89   61.89
   0 -16  -1 1442.13   44.87
   0 -16  -1 1549.30   48.14
   0  16   1 1498.77   46.65
   0  16   1 1437.13   44.65
   0  14   1 1533.08   47.63
   0 -12  -1  772.38   24.83
   0 -12  -1  781.62   25.05
   0  12   1  805.86   25.86
   0  12   1  748.72   24.02
   0 -10  -1   38.22    3.16
   0 -10  -1   37.28    3.11
   0  10   1   37.33    2.99
   0  10   1   32.41    3.04
   0  -8  -1    2.20    2.13
   0  -8  -1    7.12    2.20
   0  -6  -1  125.43    5.21
   0  -6  -1  130.10    5.33
   0   6   1  125.61    5.28
   0   6   1  120.10    5.03
   0  -4  -1  187.72    6.64
   0  -4  -1  192.85    6.82
   0  -2  -1  248.68    8.18
   0  -2  -1  250.08    8.18
   0   2   1  234.44    7.82
   0   2   1  232.57    7.70
   0   0  -1    0.31    1.40
   0   0  -1   -0.31    1.58
   0   0   1    3.88    1.46
   0   0   1   -1.04    1.58
   0   4  -1  179.34    6.40
   0   4  -1  178.26    6.45
   0  -4   1  185.25    6.58
   0  -4   1  174.70    6.33
   0   6  -1  113.44    4.91
   0   6  -1  127.11    5.21
   0  -6   1  118.90    4.98
   0  -6   1  125.49    5.28
   0   8  -1    3.08    2.13
   0   8  -1    9.19    2.25
   0  -8   1    2.08    2.20
   0  -8   1    2.55    2.02
   0  10  -1   34.35    3.11
   0  10  -1   35.52    3.04
   0  12  -1  742.37   23.84
   0  12  -1  767.77   24.76
   0 -12   1  725.05   23.50
   0 -12   1  725.63   23.38
   0  14  -1 1633.99   50.86
   0 -14   1 1591.47   49.27
   0  16  -1 1451.01   45.15
   0  16  -1 1548.75   48.14
   0 -16   1 1408.26   43.98
   0 -16   1 1485.44   46.20
   0  18  -1 2003.56   61.61
   0  18  -1 2005.19   61.78
   0 -18   1 1974.28   60.81
   0 -18   1 1887.49   58.31
   0  20  -1  734.86   24.41
   0  20  -1  694.18   23.14
   0 -20   1  708.44   23.72
   0 -20   1  750.70   24.83
   0  22  -1  282.12   11.19
   0  22  -1  290.70   11.29
   0  24  -1 1013.00   32.66
   0  24  -1 1000.07   32.31
   0 -24   1  988.15   32.16
   0 -24   1 1025.93   33.11
   0  26  -1  430.58   15.51
   0  26  -1  442.06   15.94
   0 -26   1  442.92   16.03
   0 -26   1  441.10   16.14
   0  28  -1  400.07   14.75
   0  28  -1  414.97   15.03
   0 -28   1  412.42   15.13
   0 -28   1  408.86   15.17
   0  30  -1  544.71   18.80
   0  30  -1  512.72   17.95
   0 -30   1  489.61   17.69
   0 -30   1  508.72   17.90
   1 -31  -1  143.82    7.06
   1 -31  -1  133.28    6.97
  -1  31   1  146.49    7.28
  -1  31   1  138.81    6.80
   1 -29  -1   25.44    3.23
   1 -29  -1   24.45    3.18
  -1  29   1   20.31    2.87
  -1  29   1   20.08    3.00
   1 -27  -1    4.68    2.41
   1 -27  -1    4.29    2.36
  -1  27   1    0.57    2.12
  -1  27   1    1.32    2.17
   1 -23  -1  103.77    6.02
   1 -23  -1   99.11    5.72
  -1  23   1  109.53    6.12
  -1  23   1  105.79    5.82
  -1  21   1   11.01    2.50
  -1  21   1   10.33    2.50
   1 -19  -1   18.67    2.95
   1 -19  -1   15.67    2.74
   1 -17  -1  363.62   13.36
   1 -17  -1  369.79   13.36
  -1  17   1  332.22   12.16
  -1  17   1  358.45   13.15
   1 -15  -1  501.62   17.21
   1 -15  -1  517.37   17.48
  -1  15   1  500.56   16.87
  -1  15   1  514.67   17.66
   1 -13  -1 2009.68   61.41
   1 -13  -1 1815.89   55.56
  -1  13   1 1863.47   57.05
  -1  13   1 1834.81   56.08
   1 -11  -1 1998.48   60.75
   1 -11  -1 2158.80   65.53
  -1  11   1 2163.46   65.64
  -1  11   1 1988.56   60.34
   1  -9  -1 1409.82   43.15
   1  -9  -1 1332.38   40.85
  -1   9   1 1327.06   40.61
  -1   9   1 1381.44   42.26
   1  -7  -1 1255.19   38.25
   1  -7  -1 1319.73   40.16
  -1   7   1 1289.85   39.33
  -1   7   1 1253.39   38.13
   1  -5  -1 1061.95   32.25
   1  -5  -1 1084.24   32.91
  -1   5   1 1068.58   32.43
  -1   5   1 1080.03   32.72
   1  -3  -1 3411.42  101.21
   1  -3  -1 3387.17  100.54
  -1   3   1 3397.48  100.85
  -1   3   1 3412.63  101.27
   1  -1  -1 3343.70   99.00
   1  -1  -1 3311.49   98.02
  -1   1   1 3354.03   99.30
  -1   1   1 3310.28   98.02
   1   1  -1 3246.47   96.15
   1   1  -1 3456.74  102.34
  -1  -1   1 3389.28  100.34
  -1  -1   1 3772.75  111.70
   1   3  -1 3265.97   96.90
   1   3  -1 3323.54   98.67
  -1  -3   1 3323.54   98.67
  -1  -3   1 3132.03   93.03
   1   5  -1 1080.63   32.85
   1   5  -1 1051.10   31.94
  -1  -5   1 1023.37   31.16
  -1  -5   1 1022.17   31.10
   1   7  -1 1344.25   40.95
   1   7  -1 1227.69   37.41
  -1  -7   1 1313.16   39.98
  -1  -7   1 1259.36   38.43
   1   9  -1 1431.10   43.80
   1   9  -1 1331.79   40.78
  -1  -9   1 1395.64   42.74
  -1  -9   1 1321.74   40.61
   1  11  -1 2170.46   65.82
   1  11  -1 2021.80   61.39
  -1 -11   1 2138.98   64.89
  -1 -11   1 1976.33   60.16
   1  13  -1 1908.77   58.37
   1  13  -1 1765.42   54.07
  -1 -13   1 1845.12   56.53
  -1 -13   1 1789.51   54.87
   1  15  -1  524.18   17.77
   1  15  -1  483.92   16.53
   1  17  -1  366.38   13.32
   1  17  -1  360.49   13.20
  -1 -17   1  371.77   13.53
  -1 -17   1  361.21   13.26
   1  19  -1   13.36    2.63
   1  19  -1   14.16    2.63
  -1 -19   1   14.81    2.79
  -1 -19   1   14.11    2.74
   1  21  -1    7.31    2.34
   1  21  -1    8.77    2.50
  -1 -21   1    4.80    2.61
  -1 -21   1   10.23    2.66
   1  23  -1  112.67    6.12
   1  23  -1  112.63    6.12
  -1 -23   1   96.37    5.82
  -1 -23   1  107.71    6.12
   1  27  -1    3.54    2.41
   1  27  -1    1.37    2.12
  -1 -27   1    2.55    2.50
  -1 -27   1    3.02    2.36
   1  29  -1   24.72    3.09
   1  29  -1   24.58    3.09
  -1 -29   1   14.86    2.73
  -1 -29   1   19.22    3.05
   1  31  -1  147.31    7.15
   1  31  -1  139.81    6.93
  -1 -31   1  154.07    7.45
  -1 -31   1  136.02    7.02
   2 -30  -1  140.19    7.28
   2 -30  -1  155.23    7.37
  -2  30   1  154.61    7.32
  -2  30   1  162.11    7.68
   2 -28  -1  293.44   11.60
   2 -28  -1  332.20   12.89
  -2  28   1  295.66   11.64
  -2  28   1  300.00   11.64
   2 -26  -1  189.29    8.53
   2 -26  -1  215.37    9.59
  -2  26   1  203.77    8.97
  -2  26   1  215.71    9.11
   2 -24  -1  360.24   13.75
   2 -24  -1  359.89   13.50
  -2  24   1  377.02   14.05
  -2  24   1  347.38   12.96
   2 -22  -1  861.58   28.09
   2 -22  -1  841.59   27.78
  -2  22   1  890.28   29.01
  -2  22   1  826.73   26.96
   2 -20  -1  843.22   27.43
   2 -20  -1  854.83   28.13
  -2  20   1  896.51   29.18
  -2  20   1  875.94   28.34
   2 -18  -1  789.32   26.01
   2 -18  -1  793.11   25.90
  -2  18   1  738.40   24.21
  -2  18   1  768.19   25.25
   2 -16  -1  686.11   22.58
   2 -16  -1  720.50   23.74
  -2  16   1  691.10   22.80
  -2  16   1  692.21   22.63
  -2  14   1 2223.85   68.24
   2 -12  -1 1477.22   45.60
   2 -12  -1 1493.37   45.96
  -2  12   1 1434.55   44.28
  -2  12   1 1510.66   46.41
   2 -10  -1 1193.72   36.88
   2 -10  -1 1163.27   36.07
  -2  10   1 1174.39   36.30
  -2  10   1 1215.37   37.47
   2  -8  -1 1213.44   37.17
   2  -8  -1 1199.80   36.87
  -2   8   1 1255.52   38.42
  -2   8   1 1193.87   36.57
   2  -6  -1  101.70    4.43
   2  -6  -1   92.42    4.25
  -2   6   1   99.54    4.31
  -2   6   1   90.50    4.01
   2  -4  -1  740.14   22.61
   2  -4  -1  811.87   24.71
  -2   4   1  795.59   24.23
  -2   4   1  802.83   24.42
   2  -2  -1 2738.08   81.22
   2  -2  -1 2688.44   79.71
  -2   2   1 2752.00   81.59
  -2   2   1 2759.86   81.83
   2   2  -1 3002.56   89.03
   2   2  -1 2894.83   85.82
  -2  -2   1 2916.61   86.48
  -2  -2   1 2810.70   83.34
   2   4  -1  822.71   25.01
   2   4  -1  831.15   25.31
  -2  -4   1  837.78   25.43
  -2  -4   1  826.33   25.20
   2   6  -1   94.70    4.13
   2   6  -1   97.99    4.43
  -2  -6   1  100.98    4.43
  -2  -6   1   96.85    4.25
   2   8  -1 1247.22   38.12
   2   8  -1 1259.67   38.59
  -2  -8   1 1272.71   38.95
  -2  -8   1 1258.49   38.53
   2  10  -1 1251.67   38.58
   2  10  -1 1180.25   36.48
  -2 -10   1 1177.33   36.41
  -2 -10   1 1260.46   38.88
   2  12  -1 1504.90   46.30
   2  12  -1 1500.86   46.25
  -2 -12   1 1492.21   45.96
  -2 -12   1 1514.12   46.64
   2  16  -1  715.50   23.46
   2  16  -1  691.10   22.74
  -2 -16   1  707.18   23.30
  -2 -16   1  718.27   23.57
   2  18  -1  822.91   26.81
   2  18  -1  776.86   25.41
  -2 -18   1  794.74   26.05
  -2 -18   1  776.32   25.52
   2  20  -1  882.79   28.65
   2  20  -1  849.02   27.70
  -2 -20   1  872.24   28.39
  -2 -20   1  919.21   29.86
   2  22  -1  874.40   28.50
   2  22  -1  865.69   28.24
  -2 -22   1  872.35   28.50
  -2 -22   1  884.14   28.96
   2  24  -1  383.27   14.10
   2  24  -1  381.14   14.10
  -2 -24   1  365.01   13.80
  -2 -24   1  368.33   13.85
   2  26  -1  201.95    8.87
   2  26  -1  210.10    9.20
  -2 -26   1  199.02    8.87
  -2 -26   1  214.61    9.40
  -2 -28   1  311.60   12.20
  -2 -28   1  292.61   11.69
   2  30  -1  155.86    7.46
   2  30  -1  144.76    7.10
  -2 -30   1  157.40    7.54
  -2 -30   1  160.60    7.81
   3 -31  -1   82.24    5.04
   3 -31  -1   70.48    5.00
  -3  31   1   83.88    5.17
  -3  31   1   75.73    4.74
   3 -29  -1   50.37    4.36
   3 -29  -1   46.64    3.96
  -3  29   1   48.30    4.00
  -3  29   1   57.87    4.17
   3 -27  -1   43.11    4.06
   3 -27  -1   44.84    3.97
  -3  27   1   43.16    3.83
  -3  27   1   50.02    4.02
   3 -25  -1   20.19    3.15
  -3  25   1   21.16    2.95
   3 -23  -1   33.48    3.75
   3 -23  -1   45.10    4.00
  -3  23   1   42.35    3.75
  -3  23   1   40.65    3.81
   3 -21  -1  316.15   12.34
   3 -21  -1  334.10   12.54
  -3  21   1  326.36   12.34
  -3  21   1  285.74   11.19
   3 -19  -1  498.73   17.61
   3 -19  -1  507.01   17.51
  -3  19   1  520.64   17.98
  -3  19   1  532.16   18.25
   3 -17  -1  184.57    8.06
   3 -17  -1  202.68    8.76
  -3  17   1  184.62    8.00
  -3  17   1  202.68    8.54
   3 -15  -1  489.97   16.91
   3 -15  -1  511.94   17.35
  -3  15   1  489.08   16.74
  -3  15   1  488.03   16.68
   3 -13  -1  423.58   14.69
   3 -13  -1  410.71   14.40
  -3  13   1  429.66   14.80
  -3  13   1  428.69   14.97
   3 -11  -1  151.23    6.63
   3 -11  -1  145.41    6.46
  -3  11   1  153.25    6.52
  -3  11   1  142.64    6.29
   3  -9  -1 1630.43   49.75
   3  -9  -1 1594.77   48.63
  -3   9   1 1695.91   51.62
  -3   9   1 1742.08   52.96
   3  -7  -1 3309.61   99.01
   3  -7  -1 3222.72   96.35
  -3   7   1 3335.03   99.66
  -3   7   1 3281.24   98.13
   3  -5  -1 3883.80  115.69
   3  -5  -1 3908.24  116.34
  -3   5   1 3947.58  117.48
  -3   5   1 3735.39  111.28
   3  -3  -1 1635.63   49.03
   3  -3  -1 1703.96   51.12
  -3   3   1 1699.16   50.88
  -3   3   1 1666.80   49.99
   3  -1  -1 2188.90   65.21
   3  -1  -1 2170.27   64.61
  -3   1   1 2226.17   66.23
  -3   1   1 2197.91   65.51
   3   1  -1 2309.10   68.70
   3   1  -1 2339.75   69.66
  -3  -1   1 2282.05   67.92
  -3  -1   1 2238.19   66.66
   3   3  -1 1769.29   52.98
  -3  -3   1 1700.36   50.95
  -3  -3   1 1721.95   51.61
   3   5  -1 4091.82  121.71
   3   5  -1 3980.96  118.50
  -3  -5   1 3944.00  117.36
  -3  -5   1 3990.49  118.73
   3   7  -1 3396.50  101.55
   3   7  -1 3397.68  101.49
  -3  -7   1 3450.88  103.15
  -3  -7   1 3322.62   99.24
   3   9  -1 1737.41   52.79
   3   9  -1 1716.95   52.26
  -3  -9   1 1697.08   51.56
  -3  -9   1 1754.37   53.37
   3  11  -1  138.32    6.05
   3  11  -1  146.39    6.46
  -3 -11   1  150.13    6.52
  -3 -11   1  158.78    6.68
   3  13  -1  430.73   14.91
   3  13  -1  425.97   14.80
  -3 -13   1  441.56   15.14
   3  15  -1  541.42   18.30
   3  15  -1  516.62   17.52
  -3 -15   1  532.07   18.02
  -3 -15   1  531.13   17.96
   3  17  -1  189.73    8.21
   3  17  -1  185.28    8.10
  -3 -17   1  188.86    8.21
  -3 -17   1  196.10    8.43
   3  19  -1  522.03   18.04
   3  19  -1  532.16   18.31
  -3 -19   1  519.05   17.98
  -3 -19   1  504.52   17.61
   3  21  -1  338.49   12.70
   3  21  -1  313.82   12.02
  -3 -21   1  308.97   12.02
  -3 -21   1  338.29   12.80
   3  23  -1   45.80    4.00
   3  23  -1   45.66    3.96
  -3 -23   1   47.61    4.16
  -3 -23   1   48.55    4.10
   3  25  -1   21.83    3.05
  -3 -25   1   18.54    3.00
   3  27  -1   43.53    3.83
   3  27  -1   49.04    4.11
  -3 -27   1   44.79    4.06
  -3 -27   1   41.95    3.83
   3  29  -1   55.72    4.27
   3  29  -1   54.32    4.13
  -3 -29   1   51.49    4.22
  -3 -29   1   53.42    4.22
   3  31  -1   80.99    5.00
   3  31  -1   78.45    4.96
  -3 -31   1   79.22    5.09
  -3 -31   1   79.69    5.09
   4 -30  -1  297.36   11.52
   4 -30  -1  303.23   12.21
  -4  30   1  307.79   11.95
  -4  30   1  318.69   12.17
   4 -28  -1  446.88   16.02
   4 -28  -1  418.79   15.74
  -4  28   1  441.59   15.83
  -4  28   1  479.95   17.01
   4 -26  -1  590.75   20.71
   4 -26  -1  604.37   20.62
  -4  26   1  606.71   20.71
  -4  26   1  618.45   20.99
   4 -24  -1  790.95   27.85
  -4  24   1  871.65   28.63
   4 -22  -1  528.48   18.32
   4 -22  -1  482.41   17.42
  -4  22   1  555.58   19.12
  -4  22   1  509.40   17.77
   4 -20  -1  557.00   19.02
   4 -20  -1  525.99   18.55
  -4  20   1  587.99   19.95
  -4  20   1  563.71   19.32
   4 -18  -1  455.20   15.97
   4 -18  -1  414.99   15.23
  -4  18   1  440.29   15.49
  -4  18   1  450.96   15.91
   4 -16  -1  215.02    9.07
   4 -16  -1  223.22    9.07
  -4  16   1  206.22    8.47
  -4  16   1  236.03    9.51
   4 -14  -1  983.71   31.16
   4 -14  -1 1008.66   32.22
  -4  14   1 1010.33   32.00
  -4  14   1 1008.66   32.00
   4 -12  -1  752.60   24.44
   4 -12  -1  717.60   23.21
  -4  12   1  715.90   23.32
  -4  12   1  762.76   24.50
   4 -10  -1  722.88   23.16
   4 -10  -1  775.05   24.88
  -4  10   1  780.78   24.82
  -4  10   1  775.63   24.82
   4  -8  -1 1371.03   42.03
   4  -8  -1 1382.64   42.55
  -4   8   1 1370.46   41.97
  -4   8   1 1332.72   40.98
   4  -6  -1  397.50   13.37
   4  -6  -1  405.82   13.42
  -4   6   1  371.24   12.48
  -4   6   1  402.89   13.30
   4  -4  -1  175.47    6.84
   4  -4  -1  155.51    5.90
   4  -2  -1   47.12    3.08
   4  -2  -1   46.46    2.66
  -4   2   1   46.17    2.79
  -4   2   1   50.13    2.91
   4   0  -1   -0.60    2.08
   4   0  -1   -0.77    1.66
  -4   0   1   -0.12    1.83
  -4   0   1    1.90    1.72
   4   2  -1   46.70    2.79
   4   2  -1   53.39    3.20
  -4  -2   1   45.69    2.84
  -4  -2   1   44.03    2.66
   4   4  -1  160.23    6.14
   4   4  -1  165.43    6.26
  -4  -4   1  162.77    6.26
  -4  -4   1  161.83    6.08
   4   6  -1  415.03   13.78
   4   6  -1  416.96   13.71
  -4  -6   1  420.06   13.78
  -4  -6   1  409.69   13.60
   4   8  -1 1426.76   43.65
   4   8  -1 1467.39   44.93
  -4  -8   1 1438.94   44.00
  -4  -8   1 1434.30   43.94
   4  10  -1  800.85   25.40
   4  10  -1  788.24   25.17
  -4 -10   1  754.98   24.08
  -4 -10   1  761.86   24.37
   4  12  -1  783.65   25.18
   4  12  -1  745.83   24.05
  -4 -12   1  752.60   24.17
   4  14  -1 1050.81   33.22
   4  14  -1 1046.92   33.11
  -4 -14   1 1042.49   33.05
  -4 -14   1 1058.01   33.38
   4  16  -1  215.02    8.85
   4  16  -1  234.30    9.51
  -4 -16   1  227.51    9.34
  -4 -16   1  232.77    9.34
   4  18  -1  423.59   15.12
   4  18  -1  440.88   15.54
  -4 -18   1  456.58   16.13
  -4 -18   1  472.23   16.55
   4  20  -1  556.48   19.12
   4  20  -1  551.82   18.92
  -4 -20   1  616.42   20.93
  -4 -20   1  566.29   19.43
   4  22  -1  548.56   18.97
   4  22  -1  489.43   17.22
  -4 -22   1  567.12   19.57
  -4 -22   1  514.43   18.07
   4  26  -1  581.36   20.05
   4  26  -1  617.99   21.04
  -4 -26   1  622.68   21.28
  -4 -26   1  629.73   21.55
   4  28  -1  463.21   16.46
   4  28  -1  455.52   16.28
  -4 -28   1  438.33   15.97
  -4 -28   1  455.07   16.51
   4  30  -1  313.35   12.03
   4  30  -1  296.75   11.52
  -4 -30   1  300.40   11.91
  -4 -30   1  315.82   12.30
   5 -29  -1   27.35    3.53
   5 -29  -1   24.35    3.18
  -5  29   1   26.84    3.09
   5 -27  -1    2.17    2.31
   5 -27  -1    7.47    2.40
  -5  27   1    3.67    2.35
  -5  27   1    9.01    2.44
   5 -25  -1    1.45    2.53
   5 -25  -1    0.38    2.30
  -5  25   1    4.83    2.02
  -5  25   1   -0.84    2.25
   5 -23  -1   15.05    2.96
  -5  23   1   17.13    2.62
   5 -21  -1  174.27    8.41
   5 -21  -1  202.44    8.86
  -5  21   1  226.81    9.56
  -5  21   1  199.08    8.66
   5 -19  -1   67.54    4.53
   5 -19  -1   68.41    4.89
  -5  19   1   59.78    4.17
  -5  19   1   66.82    4.63
   5 -17  -1   18.82    2.96
   5 -17  -1   16.45    2.69
  -5  17   1   21.78    2.74
  -5  17   1   19.56    2.96
   5 -15  -1   98.41    5.61
   5 -15  -1  102.51    5.39
  -5  15   1  101.21    5.34
  -5  15   1   92.96    5.23
   5 -13  -1  400.67   14.07
   5 -13  -1  406.71   14.51
  -5  13   1  416.78   14.62
  -5  13   1  407.16   14.13
   5 -11  -1  897.72   28.95
  -5  11   1  944.12   29.85
   5  -9  -1  421.68   14.34
   5  -9  -1  413.30   14.39
  -5   9   1  425.88   14.39
  -5   9   1  419.98   14.39
   5  -7  -1 2181.77   66.02
   5  -7  -1 2225.89   67.51
  -5   7   1 2185.78   66.13
  -5   7   1 2203.54   66.76
   5  -5  -1 3809.95  113.96
   5  -5  -1 3789.72  113.33
  -5   5   1 3725.58  111.53
  -5   5   1 3935.92  117.54
   5  -3  -1 2011.15   60.73
   5  -3  -1 2011.73   60.73
  -5   3   1 2094.82   63.28
  -5   3   1 2095.41   63.11
   5  -1  -1 3226.41   96.49
   5  -1  -1 3376.16  100.87
  -5   1   1 3333.63   99.58
  -5   1   1 3435.60  102.67
   5   1  -1 3266.62   97.60
   5   1  -1 3256.71   97.37
  -5  -1   1 3195.53   95.56
  -5  -1   1 3256.13   97.31
   5   3  -1 2122.13   63.98
   5   3  -1 2068.67   62.35
  -5  -3   1 2078.55   62.70
  -5  -3   1 2071.00   62.41
   5   5  -1 3835.37  114.66
   5   5  -1 3955.57  118.18
  -5  -5   1 3778.74  112.92
  -5  -5   1 3946.32  117.95
   5   7  -1 2282.06   68.95
   5   7  -1 2340.52   70.83
  -5  -7   1 2287.22   69.17
  -5  -7   1 2253.40   68.08
   5   9  -1  398.05   13.72
   5   9  -1  421.91   14.34
  -5  -9   1  413.58   14.06
  -5  -9   1  416.70   14.23
  -5 -11   1  910.02   28.90
   5  13  -1  386.32   13.74
   5  13  -1  405.83   14.19
  -5 -13   1  420.96   14.68
  -5 -13   1  432.11   15.01
   5  15  -1   99.65    5.34
   5  15  -1   94.04    5.28
  -5 -15   1   97.00    5.34
  -5 -15   1  100.51    5.39
  -5 -17   1   25.69    3.00
  -5 -17   1   19.67    2.80
   5  19  -1   59.56    4.27
   5  19  -1   66.88    4.58
  -5 -19   1   68.57    4.58
  -5 -19   1   61.37    4.37
   5  21  -1  206.54    9.01
   5  21  -1  191.38    8.41
  -5 -21   1  209.54    9.01
  -5 -21   1  186.38    8.41
   5  23  -1   14.37    2.76
  -5 -23   1   10.92    2.72
   5  25  -1    4.69    2.35
   5  25  -1    1.13    2.11
  -5 -25   1    0.00    2.21
  -5 -25   1    2.35    2.30
   5  27  -1    5.25    2.31
   5  27  -1    2.76    2.17
  -5 -27   1    4.44    2.17
  -5 -27   1    3.62    2.31
   5  29  -1   24.57    3.01
   5  29  -1   28.40    3.14
  -5 -29   1   29.54    3.35
   6 -28  -1  462.90   16.33
   6 -28  -1  443.36   16.41
  -6  28   1  439.88   15.85
  -6  28   1  492.43   17.29
   6 -26  -1  712.25   23.71
   6 -26  -1  726.67   24.70
  -6  26   1  736.14   24.47
  -6  26   1  732.08   24.39
   6 -24  -1  543.21   19.37
   6 -24  -1  573.07   19.65
  -6  24   1  599.67   20.67
  -6  24   1  529.68   18.43
   6 -22  -1  539.11   19.46
   6 -20  -1  784.68   25.79
   6 -20  -1  788.14   26.44
  -6  20   1  808.48   26.48
  -6  20   1  823.36   27.08
   6 -18  -1  162.39    7.94
   6 -18  -1  148.95    7.03
  -6  18   1  146.86    6.97
  -6  18   1  157.36    7.54
   6 -16  -1  366.05   13.76
   6 -16  -1  359.38   13.03
  -6  16   1  359.32   13.30
  -6  16   1  370.22   13.40
   6 -14  -1  313.42   11.71
   6 -14  -1  347.97   13.04
  -6  14   1  334.71   12.25
  -6  14   1  308.79   11.71
   6 -12  -1  119.18    6.18
   6 -12  -1  104.77    5.42
  -6  12   1  114.74    5.85
  -6  12   1  115.93    5.64
   6 -10  -1  682.38   22.23
  -6  10   1  671.92   22.06
  -6   8   1  321.90   11.48
   6  -6  -1  571.64   18.91
   6  -6  -1  585.70   19.13
  -6   6   1  605.40   19.86
  -6   6   1  611.59   19.81
   6  -4  -1  405.60   13.71
   6  -4  -1  411.43   13.99
  -6   4   1  437.94   14.56
  -6   4   1  418.68   14.27
   6  -2  -1   20.70    2.33
   6  -2  -1   22.36    2.79
  -6   2   1   20.43    2.62
  -6   2   1   21.85    2.33
   6   0  -1   -0.06    1.88
   6   0  -1    0.34    2.16
  -6   0   1    3.25    2.16
  -6   0   1    5.69    2.00
   6   2  -1   22.98    2.68
   6   2  -1   20.25    2.44
  -6  -2   1   25.94    2.73
  -6  -2   1   26.23    2.50
   6   4  -1  406.78   13.83
   6   4  -1  424.91   14.27
  -6  -4   1  428.71   14.50
  -6  -4   1  415.79   13.99
   6   6  -1  639.72   20.71
   6   6  -1  634.65   20.60
  -6  -6   1  627.34   20.43
  -6  -6   1  614.97   19.92
   6   8  -1  391.16   14.15
  -6  -8   1  332.66   11.82
   6  10  -1  679.63   22.51
   6  10  -1  719.25   23.33
  -6 -10   1  685.13   22.40
   6  12  -1  112.19    5.64
   6  12  -1   98.86    5.42
  -6 -12   1  113.65    5.69
  -6 -12   1  115.87    5.85
   6  14  -1  340.20   12.56
   6  14  -1  310.34   11.55
  -6 -14   1  325.93   12.14
  -6 -14   1  322.26   11.92
   6  16  -1  362.19   13.19
   6  16  -1  351.97   13.03
  -6 -16   1  373.72   13.66
  -6 -16   1  359.69   13.14
   6  18  -1  161.37    7.59
   6  18  -1  169.37    7.59
  -6 -18   1  156.33    7.39
  -6 -18   1  153.48    7.18
   6  20  -1  851.64   27.97
   6  20  -1  795.59   26.09
  -6 -20   1  837.25   27.43
  -6 -20   1  839.24   27.53
  -6 -22   1  438.91   17.25
   6  24  -1  571.21   19.65
   6  24  -1  534.34   18.53
   6  26  -1  774.01   25.56
   6  26  -1  697.82   23.31
  -6 -26   1  741.10   24.84
  -6 -26   1  740.19   24.79
   6  28  -1  429.89   15.41
   6  28  -1  472.89   16.76
  -6 -28   1  442.05   15.94
  -6 -28   1  469.41   16.85
   7 -27  -1    3.44    2.50
   7 -27  -1    1.85    2.15
  -7  27   1    2.41    2.15
  -7  27   1   -0.35    1.73
   7 -25  -1   16.42    2.99
  -7  25   1   12.58    2.37
  -7  25   1    8.61    2.50
   7 -23  -1    0.18    2.21
   7 -23  -1    7.38    2.59
  -7  23   1   -0.83    2.07
  -7  23   1    1.57    1.98
  -7  21   1  110.62    6.47
   7 -19  -1    9.09    2.59
   7 -19  -1   11.15    2.50
  -7  19   1    6.90    2.15
  -7  19   1    6.94    2.50
   7 -17  -1   10.07    2.36
   7 -17  -1    6.51    2.56
  -7  17   1    8.22    2.11
  -7  17   1    6.32    2.36
   7 -15  -1  382.17   13.79
   7 -15  -1  380.07   14.25
  -7  15   1  353.52   13.12
   7 -13  -1  369.06   13.69
   7 -13  -1  360.03   13.06
  -7  13   1  326.69   12.90
   7 -11  -1  467.96   16.41
   7 -11  -1  485.02   16.68
  -7  11   1  466.05   16.10
  -7  11   1  473.81   16.52
   7  -9  -1  338.84   12.29
   7  -9  -1  327.10   12.06
  -7   9   1  319.40   11.58
  -7   9   1  341.70   12.55
   7  -7  -1  799.64   25.71
   7  -7  -1  739.72   24.02
  -7   7   1  795.82   25.77
  -7   7   1  766.40   24.56
   7  -3  -1  933.40   29.60
  -7   3   1  977.59   30.65
   7  -1  -1 4024.76  120.69
   7  -1  -1 3905.69  117.08
  -7   1   1 3927.29  117.69
   7   1  -1 3926.73  117.75
   7   1  -1 3901.25  116.91
  -7  -1   1 3861.93  115.75
   7   3  -1  963.78   30.43
  -7  -3   1  934.51   29.44
   7   7  -1  834.50   26.74
   7   7  -1  781.66   25.06
  -7  -7   1  811.07   25.98
  -7  -7   1  745.71   24.13
   7   9  -1  348.86   12.50
  -7  -9   1  344.51   12.39
  -7  -9   1  330.29   12.06
   7  11  -1  466.47   16.10
   7  11  -1  501.92   17.26
  -7 -11   1  470.14   16.31
  -7 -11   1  484.60   16.63
   7  13  -1  347.12   12.70
   7  13  -1  365.72   13.37
  -7 -13   1  345.24   12.80
  -7 -13   1  323.61   12.65
   7  15  -1  387.61   14.05
   7  15  -1  366.75   13.53
   7  17  -1   12.13    2.56
   7  17  -1   11.93    2.60
  -7 -17   1    6.92    2.21
   7  19  -1   11.63    2.54
   7  19  -1    4.74    2.35
  -7 -19   1    7.34    2.54
  -7 -19   1    8.66    2.25
   7  21  -1  103.67    6.42
  -7 -21   1  118.70    6.42
   7  23  -1    4.71    2.17
   7  23  -1    2.54    2.17
  -7 -23   1    0.79    2.17
  -7 -23   1    1.98    2.35
   7  25  -1   15.00    2.54
   7  25  -1   15.21    2.63
  -7 -25   1   12.67    2.63
  -7 -25   1   19.10    2.81
   7  27  -1    2.58    1.98
  -7 -27   1    2.11    2.03
  -7 -27   1    4.09    2.20
   8 -24  -1  204.48    9.40
   8 -24  -1  216.03    9.09
  -8  24   1  194.95    8.65
  -8  24   1  194.87    8.65
   8 -22  -1  231.41    9.62
   8 -22  -1  251.36   10.79
  -8  22   1  249.82   10.25
  -8  22   1  237.40    9.79
   8 -20  -1  390.42   14.47
  -8  20   1  397.41   14.51
  -8  20   1  407.31   14.94
   8 -16  -1  395.21   14.72
   8 -16  -1  390.16   14.23
  -8  16   1  388.35   14.03
  -8  16   1  393.01   14.52
   8 -14  -1  923.75   30.11
   8 -14  -1  934.27   30.11
  -8  14   1  901.21   29.05
  -8  14   1  873.15   28.56
   8 -12  -1  491.24   17.24
   8 -12  -1  510.05   17.60
  -8  12   1  483.07   16.68
  -8  12   1  502.14   17.60
   8 -10  -1   61.88    4.10
   8 -10  -1   64.83    4.46
  -8  10   1   67.64    4.56
  -8  10   1   58.78    3.98
   8  -8  -1  180.70    7.97
   8  -8  -1  188.57    7.92
  -8   8   1  191.98    7.92
  -8   8   1  187.93    8.24
   8  -6  -1  338.24   12.29
   8  -6  -1  301.55   11.33
  -8   6   1  298.58   11.01
  -8   6   1  303.61   11.60
   8  -4  -1  201.27    8.37
   8  -4  -1  178.46    7.52
  -8   4   1  213.80    8.96
  -8   4   1  190.18    7.73
   8  -2  -1   12.15    2.67
   8  -2  -1    8.08    2.03
  -8   2   1    6.43    2.36
  -8   2   1    7.23    2.09
   8   0  -1   -4.29    1.77
   8   0  -1   -3.49    1.98
  -8   0   1   -1.55    2.47
  -8   0   1    0.69    1.88
   8   2  -1   10.06    2.41
   8   2  -1    7.01    2.15
  -8  -2   1    8.83    2.09
  -8  -2   1    6.74    2.52
   8   4  -1  199.09    8.21
   8   4  -1  182.93    7.63
  -8  -4   1  185.01    7.90
  -8  -4   1  194.76    7.94
   8   6  -1  293.44   10.96
   8   6  -1  333.63   12.12
  -8  -6   1  314.73   11.49
  -8  -6   1  281.11   10.80
   8   8  -1  197.01    8.08
   8   8  -1  196.95    8.28
  -8  -8   1  205.82    8.55
  -8  -8   1  198.11    8.18
   8  10  -1   55.68    4.04
   8  10  -1   65.36    4.30
  -8 -10   1   66.65    4.30
  -8 -10   1   61.68    4.35
   8  12  -1  511.07   17.60
   8  12  -1  520.26   18.00
  -8 -12   1  495.52   17.29
  -8 -12   1  479.45   16.63
   8  14  -1  911.73   29.60
   8  14  -1  955.31   30.75
  -8 -14   1  937.28   30.20
  -8 -14   1  958.32   30.96
   8  16  -1  386.83   14.18
   8  16  -1  392.71   14.43
  -8 -16   1  405.81   14.81
  -8 -16   1  407.63   14.67
   8  18  -1  378.69   14.00
   8  18  -1  359.37   13.47
  -8 -18   1  361.05   13.27
  -8 -18   1  317.73   13.08
   8  20  -1  407.83   14.94
  -8 -20   1  389.95   14.33
  -8 -20   1  396.85   14.47
   8  22  -1  239.99   10.02
  -8 -22   1  232.00    9.79
  -8 -22   1  244.65   10.02
   8  24  -1  189.64    8.39
   8  24  -1  213.88    9.09
  -8 -24   1  182.44    8.34
  -8 -24   1  197.68    8.74
  -9  23   1   13.36    2.58
  -9  23   1    7.31    2.15
   9 -21  -1  151.19    7.18
   9 -21  -1  152.30    7.76
  -9  21   1  154.65    7.45
  -9  21   1  156.74    7.49
   9 -19  -1  136.99    6.79
   9 -19  -1  144.37    7.43
  -9  19   1  135.90    6.70
  -9  19   1  129.80    6.70
   9 -17  -1   77.63    4.95
  -9  17   1   77.63    5.04
   9 -15  -1  293.59   11.41
   9 -15  -1  269.62   10.99
  -9  15   1  273.44   11.08
  -9  15   1  282.27   10.93
   9 -13  -1   96.40    5.45
   9 -13  -1   84.77    5.41
  -9  13   1   90.57    5.45
  -9  13   1   93.68    5.16
   9 -11  -1  246.15   10.15
  -9  11   1  244.61    9.71
  -9  11   1  237.97   10.00
   9  -9  -1  459.20   16.72
  -9   9   1  484.19   17.17
  -9   9   1  448.31   15.66
   9  -7  -1  552.73   18.98
  -9   7   1  569.99   19.64
  -9   7   1  543.09   18.37
   9  -5  -1 1473.45   45.91
   9  -5  -1 1511.33   47.14
  -9   5   1 1538.97   48.10
  -9   5   1 1471.41   45.70
   9  -3  -1  374.66   13.48
   9  -3  -1  391.43   14.21
  -9   3   1  396.01   13.99
  -9   3   1  398.74   14.57
   9  -1  -1  989.30   31.58
   9  -1  -1  950.07   30.35
  -9   1   1  938.21   29.93
  -9   1   1  949.56   30.65
   9   1  -1  930.47   29.78
   9   1  -1  918.08   29.52
  -9  -1   1  966.59   31.07
  -9  -1   1  906.21   29.00
   9   3  -1  374.30   13.43
   9   3  -1  391.33   14.05
  -9  -3   1  359.06   12.97
  -9  -3   1  361.53   13.38
   9   5  -1 1475.50   45.96
   9   5  -1 1436.10   44.73
  -9  -5   1 1521.56   47.24
  -9  -5   1 1429.95   44.73
   9   7  -1  566.94   19.24
   9   7  -1  504.16   17.46
  -9  -7   1  530.90   18.12
  -9  -7   1  524.31   18.12
   9   9  -1  477.11   16.72
  -9  -9   1  473.60   16.66
  -9  -9   1  492.22   16.97
  -9 -11   1  246.69    9.85
  -9 -11   1  237.77    9.85
   9  13  -1   83.55    5.11
  -9 -13   1   94.02    5.36
  -9 -13   1   87.93    5.31
   9  15  -1  280.08   11.12
   9  15  -1  310.84   11.94
  -9 -15   1  301.34   11.60
  -9 -15   1  292.79   11.56
   9  17  -1   67.87    5.14
   9  17  -1   74.78    4.86
  -9 -17   1   67.30    4.72
   9  19  -1  130.07    6.75
   9  19  -1  122.09    6.43
  -9 -19   1  131.43    6.61
  -9 -19   1  125.78    6.56
   9  21  -1  147.39    7.18
   9  21  -1  136.09    6.78
  -9 -21   1  134.40    6.82
  -9 -21   1  133.96    6.74
   9  23  -1   13.54    2.58
   9  23  -1   14.40    2.53
  -9 -23   1   10.88    2.32
  -9 -23   1   10.10    2.41
  10 -20  -1  276.09   10.90
  10 -20  -1  283.97   11.54
 -10  20   1  273.68   10.98
 -10  20   1  278.50   10.98
 -10  18   1  157.49    7.56
 -10  18   1  159.56    7.47
  10 -16  -1  195.56    8.83
  10 -16  -1  225.57    9.37
 -10  16   1  215.29    9.32
 -10  16   1  205.15    8.78
  10 -14  -1  241.71   10.26
  10 -14  -1  274.25   10.81
  10 -12  -1  323.80   12.61
  10 -12  -1  312.74   12.14
 -10  12   1  317.16   11.95
  10 -10  -1  573.35   19.88
  10 -10  -1  604.41   20.50
 -10  10   1  553.77   18.97
 -10  10   1  594.85   20.50
  10  -8  -1  216.16    9.34
  10  -8  -1  229.08    9.34
 -10   8   1  227.43    9.24
 -10   8   1  232.36    9.82
  10  -6  -1   28.04    3.42
  10  -6  -1   33.51    3.22
 -10   6   1   29.75    3.13
 -10   6   1   39.86    3.76
  10  -4  -1   20.16    2.71
  10  -4  -1   21.35    3.10
 -10   4   1   21.79    3.15
 -10   4   1   17.80    2.71
  10  -2  -1   48.70    3.76
  10  -2  -1   47.02    4.00
 -10   2   1   48.66    3.76
 -10   2   1   60.26    4.49
  10   0  -1   -0.64    2.18
  10   0  -1   -0.94    1.98
 -10   0   1    2.37    2.72
 -10   0   1   -1.04    1.93
  10   2  -1   49.74    3.91
  10   2  -1   51.12    4.05
 -10  -2   1   49.14    3.76
 -10  -2   1   44.06    4.10
  10   4  -1   18.25    2.80
  10   4  -1   22.73    2.90
 -10  -4   1   18.64    2.65
 -10  -4   1   18.84    3.20
  10   6  -1   33.07    3.37
  10   6  -1   43.91    3.66
 -10  -6   1   29.55    3.47
 -10  -6   1   34.92    3.18
  10   8  -1  239.09    9.77
  10   8  -1  235.02    9.53
 -10  -8   1  238.07    9.96
 -10  -8   1  225.35    9.19
  10  10  -1  557.11   19.06
  10  10  -1  593.42   20.26
 -10 -10   1  572.88   19.54
 -10 -10   1  571.92   19.78
 -10 -12   1  343.94   12.85
  10  14  -1  274.76   10.81
  10  14  -1  259.51   10.67
 -10 -14   1  250.78   10.40
 -10 -14   1  267.88   10.76
  10  16  -1  235.75    9.64
  10  16  -1  242.09   10.01
 -10 -16   1  216.97    9.28
 -10 -16   1  223.35    9.41
  10  18  -1  175.39    7.91
  10  18  -1  159.30    7.47
 -10 -18   1  159.56    7.60
 -10 -18   1  153.51    7.25
  10  20  -1  285.99   11.28
  10  20  -1  291.11   11.32
 -10 -20   1  269.03   10.77
 -10 -20   1  272.86   10.98
  11 -17  -1   37.67    3.37
  11 -17  -1   38.27    3.76
 -11  17   1   32.21    3.37
 -11  17   1   36.19    3.28
  11 -15  -1  113.29    6.28
  11 -15  -1  116.60    6.06
 -11  15   1  109.67    6.11
 -11  15   1  100.11    5.54
  11 -13  -1  128.80    6.49
  11 -13  -1  112.48    6.27
 -11  13   1  128.27    6.76
 -11  13   1  117.06    6.09
  11 -11  -1  518.70   18.00
 -11  11   1  501.07   17.82
 -11  11   1  471.22   16.60
  11  -9  -1  337.25   13.25
  11  -9  -1  368.29   13.62
 -11   9   1  370.31   14.03
 -11   7   1  283.84   11.64
  11  -5  -1  722.78   23.98
  11  -5  -1  689.11   23.23
  11  -3  -1  359.35   13.31
  11  -3  -1  391.89   14.43
 -11   3   1  365.32   13.40
 -11   3   1  387.09   14.57
  11  -1  -1  282.00   11.12
  11  -1  -1  293.74   11.36
 -11   1   1  267.67   10.51
 -11   1   1  297.04   11.84
  11   1  -1  255.74   10.42
  11   1  -1  283.89   11.08
 -11  -1   1  295.01   11.88
 -11  -1   1  291.81   11.17
  11   3  -1  367.01   13.64
  11   3  -1  368.19   13.54
 -11  -3   1  345.25   13.26
 -11  -3   1  351.92   13.02
  11   5  -1  702.67   23.43
  11   5  -1  701.27   23.43
  11   9  -1  371.51   13.66
  11   9  -1  379.48   14.12
  11  11  -1  480.72   16.91
 -11 -11   1  492.48   17.23
 -11 -11   1  480.27   17.14
  11  13  -1  130.32    6.54
  11  13  -1  120.31    6.27
 -11 -13   1  133.87    6.67
 -11 -13   1  114.48    6.36
  11  15  -1  113.55    6.06
  11  15  -1  104.96    5.75
 -11 -15   1   94.84    5.75
 -11 -15   1  103.34    5.72
  11  17  -1   33.19    3.24
  11  17  -1   40.92    3.58
 -11 -17   1   39.55    3.67
 -11 -17   1   32.30    3.24
  12 -12  -1  124.24    6.64
  12 -12  -1  122.92    6.30
 -12  12   1  116.19    6.43
 -12  12   1  106.83    5.79
  12 -10  -1   73.42    4.97
  12 -10  -1   65.69    4.45
 -12  10   1   63.31    4.36
 -12  10   1   73.04    4.97
  12  -8  -1   23.10    2.89
  12  -8  -1   22.66    3.11
 -12   8   1   20.44    2.85
 -12   8   1   22.97    3.11
  12  -6  -1   50.81    3.93
  12  -6  -1   54.70    4.29
 -12   6   1   51.03    4.29
 -12   6   1   54.21    4.02
  12  -4  -1    7.30    2.22
  12  -4  -1    7.48    2.58
 -12   4   1   11.79    2.81
 -12   4   1    6.99    2.27
  12  -2  -1    3.12    1.97
  12  -2  -1    2.14    2.14
 -12   2   1    2.10    2.55
 -12   2   1    0.00    1.92
  12   0  -1    3.54    2.11
  12   0  -1    0.58    1.88
 -12   0   1   -1.43    1.88
 -12   0   1    0.89    2.41
  12   2  -1    2.63    2.19
  12   2  -1    4.60    2.32
 -12  -2   1    3.48    2.82
 -12  -2   1    0.26    1.88
  12   4  -1    7.30    2.36
  12   4  -1   12.01    2.45
 -12  -4   1    8.14    3.02
 -12  -4   1    7.88    2.22
  12   6  -1   49.13    3.93
  12   6  -1   48.33    3.89
 -12  -6   1   52.36    4.41
 -12  -6   1   51.07    3.93
 -12  -8   1   30.89    3.67
 -12  -8   1   27.48    3.06
  12  10  -1   74.12    4.75
  12  10  -1   66.16    4.45
 -12 -10   1   71.00    4.67
 -12 -10   1   58.82    4.67
  12  12  -1  120.07    6.34
  12  12  -1  112.75    5.96
 -12 -12   1  120.20    6.56
 -12 -12   1  125.05    6.43
  -9 -11  -2  133.22    6.68
   9  11   2  130.09    6.73
  -9  -9  -2   70.10    4.47
  -9  -9  -2   70.23    5.08
   9   9   2   66.36    4.52
   9   9   2   64.33    4.39
  -9  -7  -2   -0.57    2.68
  -9  -7  -2   -2.90    1.80
   9   7   2   -0.22    1.97
   9   7   2    0.92    2.15
  -9  -5  -2    4.65    2.79
  -9  -5  -2    2.57    1.95
   9   5   2    3.37    2.21
   9   5   2   -1.99    2.04
  -9  -3  -2    3.96    2.10
  -9  -3  -2    0.14    2.81
   9   3   2    0.14    2.00
   9   3   2   -0.40    2.22
  -9  -1  -2   43.85    4.33
  -9  -1  -2   46.53    3.75
   9   1   2   46.44    3.84
   9   1   2   40.50    3.71
  -9   1  -2   45.73    3.71
  -9   1  -2   57.15    4.51
   9  -1   2   48.72    3.75
   9  -1   2   51.75    4.11
  -9   3  -2    1.65    2.00
  -9   3  -2    1.34    2.36
   9  -3   2   -2.40    2.27
   9  -3   2    1.91    1.78
  -9   5  -2    5.09    2.48
  -9   5  -2   -0.49    1.90
   9  -5   2    4.92    1.99
   9  -5   2    2.09    2.39
  -9   7  -2   -0.44    2.37
  -9   7  -2    4.21    2.07
   9  -7   2    2.68    1.93
   9  -7   2    5.09    2.42
  -9   9  -2   70.41    5.00
  -9   9  -2   67.19    4.43
   9  -9   2   75.14    4.74
   9  -9   2   78.83    5.08
  -9  11  -2  138.79    6.77
   9 -11   2  134.51    7.03
  -8 -16  -2  132.32    6.54
   8  16   2  132.32    6.66
  -8 -14  -2  174.01    8.30
  -8 -14  -2  168.43    7.64
   8  14   2  151.91    7.33
   8  14   2  156.78    7.25
  -8 -12  -2   77.18    4.74
  -8 -12  -2   78.88    5.32
   8  12   2   68.69    4.65
   8  12   2   77.90    4.88
  -8 -10  -2  308.47   12.26
  -8 -10  -2  332.25   12.48
   8  10   2  302.93   11.76
   8  10   2  296.93   11.53
  -8  -8  -2  538.34   18.52
  -8  -8  -2  574.65   20.09
   8   8   2  565.46   19.54
   8   8   2  553.51   19.08
  -8  -6  -2  541.26   19.08
  -8  -6  -2  549.15   18.94
   8   6   2  513.88   18.01
   8   6   2  551.48   19.08
  -8  -4  -2  431.20   15.94
  -8  -4  -2  415.36   14.96
   8   4   2  440.51   15.80
   8   4   2  462.94   16.41
  -8  -2  -2  382.36   14.04
  -8  -2  -2  382.58   14.55
   8   2   2  387.98   14.32
   8   2   2  387.52   14.27
  -8   0  -2  688.59   23.50
  -8   0  -2  655.69   22.00
   8   0   2  642.53   21.85
   8   0   2  678.24   22.80
  -8   2  -2  389.02   14.74
  -8   2  -2  385.78   14.13
   8  -2   2  414.55   15.12
   8  -2   2  384.56   14.08
  -8   4  -2  448.78   15.99
  -8   4  -2  455.88   16.73
   8  -4   2  477.71   16.97
   8  -4   2  452.94   16.08
  -8   6  -2  586.75   20.61
  -8   6  -2  561.22   19.26
   8  -6   2  567.72   19.68
   8  -6   2  559.36   19.22
  -8   8  -2  566.38   19.45
  -8   8  -2  558.10   19.81
   8  -8   2  601.32   20.69
   8  -8   2  544.77   18.90
   8 -10   2  318.46   12.44
   8 -10   2  341.97   12.80
  -8  12  -2   73.69    4.65
  -8  12  -2   67.34    4.92
   8 -12   2   70.03    4.92
   8 -12   2   79.86    4.92
  -8  14  -2  164.25    8.03
  -8  14  -2  157.79    7.25
   8 -14   2  167.94    7.64
   8 -14   2  155.91    7.55
  -8  16  -2  127.28    6.32
  -7 -19  -2  444.72   16.02
  -7 -19  -2  399.33   14.50
   7  19   2  409.89   14.77
   7  19   2  429.95   15.55
  -7 -17  -2  317.69   12.38
  -7 -17  -2  335.77   12.64
   7  17   2  305.90   11.71
   7  17   2  341.92   12.96
  -7 -15  -2  213.60    9.38
  -7 -15  -2  197.67    8.61
   7  15   2  208.82    8.88
   7  15   2  205.40    9.11
  -7 -13  -2  450.42   16.47
  -7 -13  -2  439.88   15.69
   7  13   2  419.04   15.13
   7  13   2  426.14   15.37
  -7 -11  -2  172.87    8.30
  -7 -11  -2  167.87    7.60
   7  11   2  172.26    7.84
   7  11   2  180.80    8.17
  -7  -9  -2   34.79    3.30
  -7  -9  -2   38.76    4.07
   7   9   2   41.11    3.73
   7   9   2   42.01    3.73
  -7  -7  -2  180.24    8.03
  -7  -7  -2  184.44    8.66
   7   7   2  200.75    8.81
   7   7   2  195.14    8.51
  -7  -5  -2  245.50   10.35
   7   5   2  247.41   10.00
  -7  -3  -2   66.43    5.99
  -7   3  -2   62.89    5.64
  -7   5  -2  230.48    9.95
   7  -5   2  229.21    9.51
  -7   7  -2  189.43    8.85
  -7   7  -2  197.75    8.61
   7  -7   2  191.50    8.42
   7  -7   2  196.30    8.81
  -7   9  -2   38.23    3.83
  -7   9  -2   40.20    3.64
   7  -9   2   42.30    3.73
   7  -9   2   39.71    3.88
  -7  11  -2  177.82    8.45
  -7  11  -2  167.68    7.69
   7 -11   2  184.72    8.26
   7 -11   2  174.43    8.12
  -7  13  -2  454.59   16.11
  -7  13  -2  424.33   15.69
   7 -13   2  455.20   16.24
   7 -13   2  453.21   16.29
  -7  15  -2  202.12    8.70
  -7  15  -2  225.75    9.83
   7 -15   2  197.62    8.65
   7 -15   2  211.23    9.25
  -7  17  -2  319.92   12.60
  -7  17  -2  338.84   12.64
   7 -17   2  324.10   12.52
   7 -17   2  323.75   12.29
  -7  19  -2  417.84   14.94
  -7  19  -2  424.09   15.55
   7 -19   2  440.38   15.68
   7 -19   2  433.73   15.68
  -6 -22  -2   -1.04    1.86
  -6 -22  -2    3.08    2.25
   6  22   2    1.82    2.08
   6  22   2    3.94    2.17
  -6 -20  -2    1.03    2.32
  -6 -20  -2   -0.22    1.97
   6  20   2    2.82    2.01
   6  20   2    2.99    2.23
  -6 -18  -2   25.34    3.30
  -6 -18  -2   22.18    2.98
   6  18   2   24.20    3.11
   6  18   2   24.93    3.11
  -6 -16  -2  303.74   11.97
  -6 -16  -2  295.10   11.49
   6  16   2  309.65   11.87
   6  16   2  285.11   11.45
  -6 -14  -2  675.50   22.66
  -6 -14  -2  706.16   23.71
   6  14   2  677.90   23.00
   6  14   2  669.28   22.47
  -6 -12  -2  733.63   25.41
  -6 -12  -2  778.51   25.81
   6  12   2  765.33   25.22
  -6 -10  -2  721.12   23.93
   6  10   2  745.39   24.76
  -6  -8  -2  549.63   19.16
  -6  -8  -2  590.26   20.06
   6   8   2  536.60   18.46
   6   8   2  574.21   19.71
  -6  -6  -2  302.81   11.65
  -6  -6  -2  295.52   11.69
   6   6   2  293.24   11.29
   6   6   2  287.11   11.34
  -6  -4  -2  295.38   11.42
  -6  -4  -2  309.61   12.09
   6   4   2  319.19   12.23
   6   4   2  286.00   11.06
  -6  -2  -2  742.94   24.52
  -6  -2  -2  789.53   26.11
   6   2   2  770.08   25.24
   6   2   2  742.43   24.62
  -6   0  -2 1014.69   32.77
  -6   0  -2  978.80   31.38
   6   0   2 1011.61   32.35
   6   0   2  960.85   31.07
  -6   2  -2  811.55   26.47
  -6   2  -2  818.20   27.09
   6  -2   2  811.04   26.62
   6  -2   2  846.88   27.55
  -6   4  -2  334.08   12.49
  -6   4  -2  295.79   11.78
   6  -4   2  309.92   11.78
   6  -4   2  325.47   12.44
  -6   6  -2  300.23   12.05
  -6   6  -2  307.72   11.65
   6  -6   2  310.35   12.00
   6  -6   2  313.45   11.90
  -6   8  -2  576.71   20.11
  -6   8  -2  615.33   20.77
   6  -8   2  549.63   19.01
   6  -8   2  583.73   19.91
  -6  10  -2  738.45   24.42
   6 -10   2  734.00   24.42
  -6  12  -2  765.33   25.66
  -6  12  -2  708.26   24.73
  -6  14  -2  691.79   23.09
  -6  14  -2  679.82   23.14
   6 -14   2  703.77   23.52
   6 -14   2  694.19   23.33
  -6  16  -2  299.04   11.97
  -6  16  -2  320.39   12.11
   6 -16   2  310.30   12.01
   6 -16   2  288.06   11.49
  -6  18  -2   30.98    3.43
  -6  18  -2   20.39    2.75
   6 -18   2   26.13    3.25
   6 -18   2   30.76    3.20
  -6  20  -2    1.12    2.19
  -6  20  -2    3.57    2.05
   6 -20   2   -0.98    2.41
   6 -20   2    3.48    2.23
  -6  22  -2    6.37    2.34
  -6  22  -2   -0.65    1.91
   6 -22   2    4.08    2.21
   6 -22   2    1.74    2.43
  -5 -25  -2  196.71    9.85
   5  25   2  211.52   10.15
  -5 -23  -2  183.58    8.18
  -5 -23  -2  188.71    8.49
   5  23   2  184.10    8.18
   5  23   2  186.59    8.37
  -5 -21  -2  378.15   14.01
  -5 -21  -2  370.07   13.82
   5  21   2  374.72   14.01
   5  21   2  383.62   14.01
  -5 -19  -2  352.04   13.28
  -5 -19  -2  332.62   12.66
   5  19   2  352.51   13.18
   5  19   2  349.93   13.28
  -5 -17  -2  477.02   16.83
  -5 -17  -2  457.65   16.45
   5  17   2  452.06   16.30
   5  17   2  491.02   17.22
  -5 -13  -2   99.57    5.51
  -5 -13  -2  105.08    5.87
   5  13   2  105.88    5.71
   5  13   2  101.87    5.96
  -5 -11  -2  625.44   21.15
  -5 -11  -2  608.61   20.54
   5  11   2  619.83   21.00
   5  11   2  618.30   20.79
  -5  -9  -2  355.07   13.08
  -5  -9  -2  357.92   13.34
   5   9   2  343.91   12.72
   5   9   2  352.95   13.12
  -5  -7  -2  305.15   11.60
  -5  -7  -2  309.96   11.97
   5   7   2  294.96   11.29
   5   7   2  303.79   11.70
  -5  -5  -2  363.12   13.44
  -5  -5  -2  343.53   12.70
   5   5   2  337.31   12.64
   5   5   2  357.55   13.01
  -5  -3  -2  170.89    7.69
  -5  -3  -2  173.60    7.95
   5   3   2  157.06    7.10
   5   3   2  172.38    7.79
  -5  -1  -2  144.43    6.75
  -5  -1  -2  129.07    6.65
   5   1   2  158.56    7.17
   5   1   2  140.12    6.80
  -5   1  -2  144.05    7.17
  -5   1  -2  159.08    7.17
   5  -1   2  161.64    7.38
   5  -1   2  159.93    7.28
  -5   3  -2  173.75    7.63
  -5   3  -2  175.50    8.21
   5  -3   2  179.00    7.85
   5  -3   2  181.75    8.10
  -5   5  -2  356.59   12.97
  -5   5  -2  378.47   14.12
   5  -5   2  349.17   12.86
   5  -5   2  351.27   13.01
  -5   7  -2  297.83   11.86
  -5   7  -2  317.54   11.92
   5  -7   2  291.66   11.29
   5  -7   2  289.89   11.19
  -5   9  -2  355.17   13.08
  -5   9  -2  350.36   13.44
   5  -9   2  356.36   13.18
   5  -9   2  320.70   12.25
  -5  11  -2  633.59   21.21
  -5  11  -2  622.38   21.41
   5 -11   2  657.04   22.02
   5 -11   2  629.52   21.25
  -5  13  -2   98.31    5.96
  -5  13  -2  103.77    5.67
   5 -13   2  106.63    5.92
   5 -13   2   99.41    5.61
  -5  17  -2  498.23   17.41
  -5  17  -2  483.81   17.41
   5 -17   2  471.73   16.73
   5 -17   2  471.73   16.93
  -5  19  -2  347.91   13.04
  -5  19  -2  329.53   12.86
   5 -19   2  337.08   12.81
   5 -19   2  358.85   13.65
  -5  21  -2  376.09   14.23
  -5  21  -2  398.27   14.46
   5 -21   2  385.04   14.51
   5 -21   2  365.78   13.73
  -5  23  -2  186.59    8.54
  -5  23  -2  180.03    8.01
   5 -23   2  191.10    8.89
   5 -23   2  176.58    8.06
  -5  25  -2  193.92    9.68
   5 -25   2  186.69   10.10
  -4 -26  -2    3.03    2.13
  -4 -26  -2   -1.69    2.04
   4  26   2   -0.61    2.08
   4  26   2    0.44    2.04
  -4 -24  -2   -2.02    2.24
  -4 -24  -2    3.64    2.02
   4  24   2    3.19    2.07
   4  24   2   -1.53    2.11
  -4 -22  -2    3.43    2.41
  -4 -22  -2    3.94    2.18
   4  22   2   -0.42    1.99
   4  22   2    0.60    2.18
  -4 -20  -2  136.54    6.87
  -4 -20  -2  137.34    6.83
   4  20   2  147.04    7.26
   4  20   2  143.89    6.97
   4  18   2  153.60    8.48
  -4 -16  -2  142.71    7.03
  -4 -16  -2  145.52    7.12
   4  16   2  146.98    7.03
   4  16   2  141.51    7.08
  -4 -14  -2  150.68    7.17
  -4 -14  -2  148.73    7.27
   4  14   2  138.02    6.97
   4  14   2  148.63    7.12
  -4 -12  -2  237.93    9.70
  -4 -12  -2  262.75   10.38
   4  12   2  238.76    9.76
   4  12   2  248.77    9.91
  -4 -10  -2  343.06   12.76
  -4 -10  -2  338.40   12.56
   4  10   2  344.17   12.60
   4  10   2  336.97   12.60
  -4  -8  -2  526.75   18.02
  -4  -8  -2  534.80   18.18
   4   8   2  542.20   18.51
   4   8   2  555.61   18.66
  -4  -6  -2 1273.67   39.96
  -4  -6  -2 1277.46   40.02
   4   6   2 1293.17   40.61
   4   6   2 1236.30   38.71
  -4  -4  -2 1659.32   51.20
  -4  -4  -2 1599.33   49.46
   4   4   2 1584.07   48.91
   4   4   2 1627.15   50.38
  -4  -2  -2 1918.65   58.87
  -4  -2  -2 1910.99   58.59
   4   2   2 1992.02   61.11
   4   2   2 1848.57   56.67
  -4   0  -2 2003.56   61.24
  -4   0  -2 2044.13   62.61
   4   0   2 2106.10   64.32
   4   0   2 2067.16   63.27
  -4   2  -2 1982.17   60.88
  -4   2  -2 1873.75   57.38
   4  -2   2 1930.15   59.19
   4  -2   2 2016.12   61.71
  -4   4  -2 1644.05   50.61
  -4   4  -2 1648.41   51.20
   4  -4   2 1590.61   49.24
   4  -4   2 1701.85   52.46
  -4   6  -2 1276.38   39.85
  -4   6  -2 1306.16   41.26
   4  -6   2 1301.83   40.72
   4  -6   2 1267.72   39.80
  -4   8  -2  549.17   19.14
  -4   8  -2  538.44   18.18
   4  -8   2  563.12   19.09
   4  -8   2  532.23   18.18
  -4  10  -2  339.20   12.39
  -4  10  -2  329.82   12.71
   4 -10   2  347.09   12.87
   4 -10   2  332.20   12.39
  -4  12  -2  269.22   10.43
  -4  12  -2  233.33    9.97
   4 -12   2  260.51   10.27
   4 -12   2  238.39    9.86
  -4  14  -2  151.50    7.48
  -4  14  -2  145.97    6.91
   4 -14   2  154.57    7.27
   4 -14   2  143.81    7.23
  -4  16  -2  152.05    7.18
  -4  16  -2  152.19    7.53
   4 -16   2  149.64    7.18
   4 -16   2  140.15    7.18
  -4  18  -2  148.26    8.87
   4 -18   2  180.41    8.92
  -4  20  -2  144.75    6.92
  -4  20  -2  157.44    7.78
   4 -20   2  154.34    7.45
   4 -20   2  142.83    7.30
  -4  22  -2    1.53    1.81
  -4  22  -2    0.14    2.41
   4 -22   2    5.15    2.32
   4 -22   2    0.74    2.18
  -4  24  -2    0.14    1.66
  -4  24  -2    1.49    2.33
   4 -24   2   -3.41    2.07
   4 -24   2   -3.19    2.11
  -4  26  -2    1.26    2.17
  -4  26  -2    1.39    1.69
   4 -26   2   -0.48    2.08
   4 -26   2    1.34    2.25
  -3 -27  -2  433.45   15.65
  -3 -27  -2  458.68   16.44
   3  27   2  434.19   15.52
   3  27   2  395.28   14.60
  -3 -25  -2  380.58   14.14
  -3 -25  -2  346.36   13.15
   3  25   2  357.96   13.33
   3  25   2  355.33   13.56
  -3 -23  -2  630.75   21.46
  -3 -23  -2  672.45   22.68
   3  23   2  644.34   21.98
   3  23   2  632.16   21.32
  -3 -21  -2  661.87   22.37
  -3 -21  -2  702.93   23.48
   3  21   2  645.92   21.74
   3  21   2  703.89   23.67
  -3 -19  -2  516.55   17.98
  -3 -19  -2  523.01   18.23
   3  19   2  496.38   17.33
   3  19   2  516.06   18.23
  -3 -17  -2  854.48   27.90
  -3 -17  -2  856.00   27.96
   3  17   2  864.16   28.36
   3  17   2  845.31   27.55
  -3 -15  -2  378.29   13.80
  -3 -15  -2  382.78   14.01
   3  15   2  380.43   14.01
   3  15   2  391.37   14.05
  -3 -13  -2  465.81   16.29
  -3 -13  -2  464.43   16.25
   3  13   2  440.06   15.45
   3  13   2  477.32   16.83
  -3 -11  -2  383.58   13.76
  -3 -11  -2  399.78   14.36
   3  11   2  396.48   14.19
   3  11   2  367.45   13.22
  -3  -9  -2  114.87    5.80
  -3  -9  -2  101.74    5.36
   3   9   2  111.59    5.59
   3   9   2  113.45    5.85
  -3  -7  -2  364.93   13.01
  -3  -7  -2  353.21   12.73
   3   7   2  347.56   12.45
   3   7   2  345.57   12.56
  -3  -5  -2   36.71    3.40
  -3  -5  -2   38.45    3.29
   3   5   2   32.20    3.07
   3   5   2   35.21    3.29
  -3  -3  -2   11.67    2.36
  -3  -3  -2   15.49    2.80
   3   3   2   13.13    2.41
   3   3   2    5.33    2.41
  -3  -1  -2  400.54   13.89
  -3  -1  -2  404.87   14.24
   3   1   2  387.48   13.50
   3   1   2  379.67   13.45
  -3   1  -2  413.99   14.24
  -3   1  -2  415.28   14.52
   3  -1   2  418.31   14.46
   3  -1   2  399.41   13.95
  -3   3  -2   11.16    2.41
  -3   3  -2   15.10    2.86
   3  -3   2    7.79    2.64
   3  -3   2   10.15    2.36
  -3   5  -2   33.20    3.40
  -3   5  -2   37.83    3.24
   3  -5   2   31.14    3.18
   3  -5   2   31.19    2.90
  -3   7  -2  355.31   12.62
  -3   7  -2  353.65   13.17
   3  -7   2  365.10   13.06
   3  -7   2  356.92   12.84
  -3   9  -2  114.32    6.13
  -3   9  -2  105.84    5.36
   3  -9   2  120.51    5.97
   3  -9   2  112.47    5.80
  -3  11  -2  382.07   13.60
  -3  11  -2  387.26   14.25
   3 -11   2  388.02   13.93
   3 -11   2  390.17   14.08
  -3  13  -2  457.10   15.87
  -3  13  -2  455.88   16.35
   3 -13   2  501.05   17.41
   3 -13   2  458.32   16.25
  -3  15  -2  378.82   13.69
  -3  15  -2  364.34   13.75
   3 -15   2  396.67   14.37
   3 -15   2  380.43   14.11
  -3  17  -2  860.08   28.36
  -3  17  -2  816.28   26.63
   3 -17   2  857.03   28.00
   3 -17   2  821.38   27.19
  -3  19  -2  511.58   18.13
  -3  19  -2  549.33   18.83
   3 -19   2  546.35   19.17
   3 -19   2  536.42   18.63
  -3  21  -2  682.16   23.19
  -3  21  -2  680.71   22.70
   3 -21   2  705.34   23.87
   3 -21   2  675.87   22.76
  -3  23  -2  648.56   21.84
  -3  23  -2  653.72   22.40
   3 -23   2  631.22   21.46
   3 -23   2  640.59   22.12
  -3  25  -2  345.36   12.92
  -3  25  -2  374.33   14.14
   3 -25   2  368.57   14.09
   3 -25   2  348.89   13.28
  -3  27  -2  431.31   15.79
  -3  27  -2  415.87   15.09
   3 -27   2  459.56   16.79
   3 -27   2  455.18   16.31
  -2 -28  -2   34.88    3.42
  -2 -28  -2   35.58    3.42
   2  28   2   34.44    3.42
   2  28   2   28.57    3.06
  -2 -26  -2    1.82    2.09
  -2 -26  -2    1.00    2.09
   2  26   2    1.82    2.00
   2  26   2   -1.14    2.27
  -2 -24  -2   86.84    5.27
  -2 -24  -2   81.61    5.18
   2  24   2   83.02    5.27
   2  24   2   82.60    5.09
  -2 -22  -2   10.75    2.62
   2  22   2   11.23    2.48
  -2 -20  -2  236.64    9.81
  -2 -20  -2  217.76    9.31
   2  20   2  232.03    9.81
   2  20   2  220.17    9.21
  -2 -18  -2  149.43    7.14
  -2 -18  -2  157.96    7.40
   2  18   2  136.06    6.94
   2  18   2  147.27    6.94
  -2 -16  -2   46.92    3.94
  -2 -16  -2   47.98    3.90
   2  16   2   49.03    3.79
   2  16   2   45.67    3.90
  -2 -14  -2  241.18    9.72
  -2 -14  -2  217.43    9.03
   2  14   2  235.59    9.72
   2  14   2  245.31    9.67
  -2 -12  -2   15.20    2.62
  -2 -12  -2   15.37    2.58
   2  12   2   14.44    2.46
   2  12   2   14.71    2.62
  -2 -10  -2  161.70    7.17
  -2 -10  -2  182.92    7.66
   2  10   2  174.36    7.66
   2  10   2  171.36    7.28
  -2  -8  -2 1064.91   33.51
  -2  -8  -2 1170.62   36.66
   2   8   2 1078.41   34.01
   2   8   2 1100.89   34.52
  -2  -4  -2 2863.55   86.32
  -2  -4  -2 2798.38   84.43
   2   4   2 2706.34   81.64
   2   4   2 2927.58   88.33
  -2  -2  -2 3599.37  107.98
  -2  -2  -2 3654.48  109.59
   2   2   2 3517.86  105.51
   2   2   2 3724.52  111.77
  -2   0  -2 7432.92  221.04
  -2   0  -2 7645.61  227.36
   2   0   2 7536.39  224.14
   2   0   2 7645.61  227.25
  -2   2  -2 3586.17  107.46
  -2   2  -2 3824.98  114.82
   2  -2   2 3661.37  109.81
   2  -2   2 3811.20  114.24
  -2   4  -2 2694.33   81.64
  -2   4  -2 2776.66   83.64
   2  -4   2 2718.92   82.04
   2  -4   2 2731.50   82.49
  -2   8  -2 1113.83   34.86
  -2   8  -2 1017.68   32.45
   2  -8   2 1101.46   34.64
   2  -8   2 1135.76   35.76
  -2  10  -2  161.26    6.95
  -2  10  -2  167.03    7.55
   2 -10   2  169.08    7.33
   2 -10   2  157.87    7.17
  -2  12  -2   15.20    2.30
  -2  12  -2   14.33    2.73
   2 -12   2   22.80    2.84
   2 -12   2   19.20    2.79
  -2  14  -2  221.62    9.40
  -2  14  -2  248.96    9.78
   2 -14   2  234.73    9.78
   2 -14   2  253.75   10.10
  -2  16  -2   42.24    3.90
  -2  16  -2   47.87    3.68
   2 -16   2   46.24    4.05
   2 -16   2   41.83    3.68
  -2  18  -2  142.23    7.19
  -2  18  -2  138.48    6.68
   2 -18   2  147.94    7.40
   2 -18   2  156.88    7.35
  -2  20  -2  232.53    9.56
  -2  20  -2  215.42    9.46
   2 -20   2  236.38    9.81
   2 -20   2  240.13   10.31
  -2  22  -2   13.37    2.92
   2 -22   2   11.18    2.67
  -2  24  -2   94.79    5.84
  -2  24  -2   80.47    4.99
   2 -24   2   89.14    5.65
   2 -24   2   98.09    5.79
  -2  26  -2   -1.86    2.36
  -2  26  -2    3.28    1.86
   2 -26   2    2.27    2.23
   2 -26   2    2.36    2.36
  -2  28  -2   30.11    3.11
  -2  28  -2   38.43    3.64
   2 -28   2   37.77    3.81
   2 -28   2   29.36    3.42
  -1 -29  -2  234.21    9.78
  -1 -29  -2  263.33   10.83
   1  29   2  244.99   10.17
   1  29   2  232.93    9.65
  -1 -27  -2  655.87   22.20
  -1 -27  -2  685.38   23.19
   1  27   2  639.98   21.56
   1  27   2  658.60   22.33
  -1 -25  -2  205.62    9.12
  -1 -25  -2  202.00    8.85
   1  25   2  211.60    8.94
   1  25   2  183.84    8.47
  -1 -23  -2  746.69   25.74
   1  23   2  727.72   24.22
  -1 -21  -2 1227.65   38.92
  -1 -21  -2 1276.80   40.42
   1  21   2 1222.64   38.66
   1  21   2 1251.23   39.76
  -1 -19  -2  260.32   10.41
  -1 -19  -2  255.01   10.16
   1  19   2  258.25   10.16
   1  19   2  253.10   10.36
   1  17   2  742.15   24.58
   1  17   2  744.80   24.37
  -1 -15  -2  371.67   13.40
  -1 -15  -2  378.21   13.68
   1  15   2  371.88   13.62
   1  15   2  360.97   12.92
  -1 -13  -2  246.09    9.59
  -1 -13  -2  237.82    9.48
   1  13   2  247.14    9.75
   1  13   2  243.94    9.42
  -1 -11  -2  728.90   23.64
  -1 -11  -2  753.00   24.37
   1  11   2  713.78   23.36
   1  11   2  712.10   23.03
  -1  -9  -2  591.37   19.43
   1   9   2  606.14   20.05
  -1  -7  -2 1105.74   34.41
  -1  -7  -2 1114.36   34.75
   1   7   2 1065.53   33.31
   1   7   2 1079.89   33.66
  -1  -5  -2   92.09    4.75
  -1  -5  -2   92.97    4.69
   1   5   2   95.91    4.92
   1   5   2   94.06    4.69
  -1  -3  -2  136.98    6.00
  -1  -3  -2  141.59    6.00
   1   3   2  144.50    6.23
   1   3   2  142.98    5.95
  -1  -1  -2  350.25   11.98
  -1  -1  -2  341.73   11.73
   1   1   2  343.59   11.80
   1   1   2  333.01   11.39
  -1   1  -2  359.07   12.32
  -1   1  -2  335.65   11.45
   1  -1   2  351.07   11.98
   1  -1   2  345.81   11.86
  -1   3  -2  144.61    6.00
  -1   3  -2  128.60    5.77
   1  -3   2  133.26    5.65
   1  -3   2  144.96    6.11
  -1   5  -2   93.83    4.92
  -1   5  -2   92.67    4.63
   1  -5   2   88.97    4.52
   1  -5   2   91.23    4.75
  -1   7  -2 1132.16   35.15
  -1   7  -2 1106.89   34.75
   1  -7   2 1133.31   35.26
   1  -7   2 1167.20   36.42
  -1   9  -2  593.08   19.43
   1  -9   2  583.99   19.43
  -1  11  -2  666.15   22.02
  -1  11  -2  676.80   22.02
   1 -11   2  716.58   23.36
   1 -11   2  685.77   22.64
  -1  13  -2  252.49   10.08
  -1  13  -2  238.93    9.26
   1 -13   2  224.60    9.26
   1 -13   2  247.08    9.75
  -1  15  -2  375.88   13.78
  -1  15  -2  352.96   12.75
   1 -15   2  359.56   13.30
   1 -15   2  392.69   14.16
  -1  17  -2  767.00   25.05
  -1  17  -2  734.75   24.53
   1 -17   2  780.21   25.85
   1 -17   2  777.04   25.58
  -1  19  -2  276.10   11.18
  -1  19  -2  249.64    9.95
   1 -19   2  252.07   10.16
   1 -19   2  252.12   10.47
  -1  21  -2 1235.68   39.47
  -1  21  -2 1244.70   39.31
   1 -21   2 1230.17   39.02
   1 -21   2 1279.81   40.77
  -1  23  -2  786.57   26.52
   1 -23   2  824.03   27.24
  -1  25  -2  189.11    8.42
  -1  25  -2  207.22    9.27
   1 -25   2  206.42    9.12
   1 -25   2  184.92    8.70
  -1  27  -2  719.86   24.19
  -1  27  -2  657.23   22.06
   1 -27   2  673.57   23.06
   1 -27   2  683.56   23.01
  -1  29  -2  245.51   10.00
  -1  29  -2  234.33    9.82
   1 -29   2  236.65   10.30
   1 -29   2  245.47   10.17
   0 -30  -2   40.76    3.76
   0 -30  -2   34.91    3.42
   0  30   2   46.29    3.72
   0  30   2   40.58    3.68
   0 -28  -2   19.23    3.02
   0 -28  -2   18.24    2.74
   0  28   2   22.83    2.97
   0  28   2   19.09    2.88
   0 -26  -2    0.14    1.97
   0 -26  -2    1.08    2.29
   0  26   2    2.57    2.34
   0  26   2   -1.22    1.92
   0  24   2   16.02    2.66
   0 -22  -2    8.20    2.45
   0 -22  -2    5.20    2.50
   0  22   2   12.79    2.45
   0  22   2    9.14    2.60
   0  20   2   13.99    2.52
   0  20   2   19.44    2.93
   0 -18  -2  284.13   11.09
   0 -18  -2  252.18    9.98
   0  18   2  275.94   10.88
   0  18   2  269.61   10.40
   0 -16  -2  401.97   14.38
   0 -16  -2  402.88   14.28
   0  16   2  397.54   14.33
   0  16   2  388.07   13.79
   0 -14  -2  931.33   29.71
   0 -14  -2  928.02   29.65
   0  14   2  919.74   29.54
   0  14   2  914.77   29.15
   0 -10  -2 1319.52   40.86
   0 -10  -2 1276.14   39.49
   0  10   2 1320.09   40.98
   0  10   2 1272.15   39.33
   0  -8  -2  825.22   26.06
   0  -8  -2  796.90   25.26
   0   8   2  784.77   24.79
   0   8   2  811.93   25.83
   0  -6  -2  829.76   26.03
   0  -6  -2  849.02   26.67
   0   6   2  836.77   26.20
   0   6   2  802.34   25.21
   0  -4  -2 1451.89   44.18
   0  -4  -2 1389.02   42.30
   0   4   2 1387.26   42.30
   0   4   2 1467.76   44.59
   0  -2  -2 2510.53   75.29
   0  -2  -2 2407.28   72.27
   0   2   2 2446.81   73.34
   0   2   2 2383.68   71.63
   0   0  -2 3612.97  107.77
   0   0  -2 3429.22  102.33
   0   0   2 3437.49  102.63
   0   0   2 3608.84  107.65
   0   2  -2 2626.76   78.88
   0   2  -2 2482.21   74.41
   0  -2   2 2598.45   77.94
   0  -2   2 2423.21   72.69
   0   4  -2 1433.09   43.60
   0   4  -2 1400.19   42.89
   0  -4   2 1406.06   42.89
   0  -4   2 1538.85   46.77
   0   6  -2  783.08   24.57
   0   6  -2  777.24   24.74
   0  -6   2  795.33   25.10
   0  -6   2  811.08   25.50
   0   8  -2  770.32   24.68
   0   8  -2  778.99   24.61
   0  -8   2  799.80   25.49
   0  -8   2  802.69   25.49
   0  10  -2 1280.14   39.55
   0  10  -2 1260.16   39.26
   0 -10   2 1253.88   39.04
   0 -10   2 1312.10   40.69
   0  14  -2  960.04   30.81
   0  14  -2  925.81   29.43
   0 -14   2  935.74   29.92
   0 -14   2  926.91   29.75
   0  16  -2  402.62   14.55
   0  16  -2  403.42   14.22
   0 -16   2  377.91   13.79
   0 -16   2  387.91   13.95
   0  18  -2  282.49   11.20
   0  18  -2  244.53    9.72
   0 -18   2  266.28   10.73
   0 -18   2  255.88   10.24
   0  20  -2   14.25    2.88
   0  20  -2   15.49    2.57
   0 -20   2   12.34    2.77
   0 -20   2   18.06    2.99
   0  22  -2    8.40    2.69
   0  22  -2   11.69    2.40
   0 -22   2   11.05    2.65
   0 -22   2   14.94    2.90
   0  24  -2   16.16    3.05
   0 -24   2   12.73    2.76
   0  26  -2   -2.06    2.39
   0  26  -2   -0.28    1.92
   0 -26   2   -1.40    2.20
   0 -26   2    1.68    2.34
   0  28  -2   28.10    3.29
   0  28  -2   23.78    2.88
   0 -28   2   23.83    3.25
   0 -28   2   25.99    3.29
   0  30  -2   42.05    3.59
   0  30  -2   34.09    3.42
   0 -30   2   40.45    3.85
   0 -30   2   34.13    3.55
   1 -31  -2  341.59   13.21
   1 -31  -2  318.70   12.23
   1 -29  -2  495.43   17.42
   1 -29  -2  508.31   18.17
  -1  29   2  514.97   18.17
  -1  29   2  501.20   17.46
   1 -27  -2  480.84   17.04
   1 -27  -2  498.85   17.83
  -1  27   2  506.24   17.60
  -1  27   2  504.39   17.78
   1 -25  -2  446.99   16.38
   1 -25  -2  462.89   16.47
  -1  25   2  452.70   16.04
  -1  25   2  427.98   15.61
   1 -23  -2  287.16   11.53
   1 -23  -2  297.41   11.64
  -1  23   2  298.74   11.49
  -1  23   2  302.76   11.83
   1 -21  -2  213.07    9.34
   1 -21  -2  205.72    8.88
  -1  21   2  204.70    8.68
  -1  21   2  198.22    8.68
   1 -19  -2  313.24   12.17
   1 -19  -2  306.94   11.70
  -1  19   2  269.21   10.44
  -1  19   2  308.67   11.86
   1 -17  -2 1620.24   50.41
   1 -17  -2 1554.07   48.31
  -1  17   2 1536.32   47.66
  -1  17   2 1551.38   48.31
   1 -15  -2  663.83   21.94
   1 -15  -2  637.98   21.12
  -1  15   2  638.53   21.01
  -1  15   2  633.58   21.12
  -1  11   2 1037.68   32.39
  -1  11   2 1104.96   34.61
   1  -9  -2  308.41   10.82
   1  -9  -2  324.55   11.27
  -1   9   2  314.09   11.10
  -1   9   2  311.59   10.82
   1  -7  -2 2474.97   74.36
   1  -7  -2 2517.64   75.64
  -1   7   2 2536.35   76.28
  -1   7   2 2443.99   73.42
   1  -5  -2 1126.98   34.43
   1  -5  -2 1083.95   33.12
  -1   5   2 1102.82   33.65
  -1   5   2 1112.83   34.07
   1  -3  -2 2373.77   71.01
   1  -3  -2 2478.68   74.08
  -1   3   2 2315.68   69.29
  -1   3   2 2430.07   72.60
   1  -1  -2 6002.89  177.89
   1  -1  -2 6448.65  191.14
  -1   1   2 6294.12  186.63
  -1   1   2 5892.94  174.80
   1   1  -2 6781.48  201.00
   1   1  -2 6181.19  183.18
  -1  -1   2 6442.70  190.96
  -1  -1   2 5973.17  177.06
   1   3  -2 2504.75   74.86
   1   3  -2 2287.83   68.63
  -1  -3   2 2383.84   71.36
  -1  -3   2 2625.66   78.47
   1   5  -2 1060.37   32.41
   1   5  -2 1036.80   31.89
  -1  -5   2 1088.67   33.36
  -1  -5   2 1105.77   33.83
   1   7  -2 2479.07   74.47
   1   7  -2 2403.66   72.49
  -1  -7   2 2405.41   72.42
  -1  -7   2 2519.98   75.82
   1   9  -2  326.11   11.27
   1   9  -2  343.92   12.02
  -1  -9   2  324.08   11.39
  -1  -9   2  300.61   10.64
   1  11  -2 1067.32   33.30
   1  11  -2 1100.39   34.55
  -1 -11   2 1087.28   34.09
  -1 -11   2 1104.38   34.55
   1  15  -2  647.88   21.34
   1  15  -2  647.33   21.62
  -1 -15   2  661.63   21.89
  -1 -15   2  586.28   19.69
   1  17  -2 1548.69   48.09
   1  17  -2 1622.39   50.51
  -1 -17   2 1473.38   46.05
  -1 -17   2 1605.72   49.92
   1  19  -2  303.89   11.81
   1  19  -2  302.48   11.49
  -1 -19   2  300.22   11.65
  -1 -19   2  295.03   11.54
   1  21  -2  183.88    8.22
   1  21  -2  212.91    9.24
  -1 -21   2  196.63    8.72
  -1 -21   2  173.16    8.06
   1  23  -2  288.35   11.19
   1  23  -2  291.37   11.58
  -1 -23   2  301.42   11.88
  -1 -23   2  287.16   11.64
   1  25  -2  458.87   16.52
   1  25  -2  443.59   15.89
  -1 -25   2  456.00   16.52
  -1 -25   2  454.23   16.38
   1  27  -2  503.47   17.55
   1  27  -2  486.38   17.32
  -1 -27   2  458.21   16.77
  -1 -27   2  478.99   17.09
   1  29  -2  506.53   17.86
   1  29  -2  509.20   17.78
  -1 -29   2  511.86   18.35
  -1 -29   2  489.21   17.38
   1  31  -2  314.61   12.49
   1  31  -2  354.37   13.21
   2 -30  -2   23.15    2.92
   2 -30  -2   18.17    2.92
  -2  30   2   22.93    3.01
   2 -28  -2   62.71    4.49
   2 -28  -2   74.73    5.04
  -2  28   2   57.27    4.18
   2 -26  -2    1.46    2.31
   2 -26  -2    0.24    2.26
  -2  26   2   -2.02    1.93
  -2  26   2    0.80    2.02
   2 -24  -2    0.34    2.30
   2 -24  -2   -4.05    2.34
  -2  24   2   -1.03    2.05
  -2  24   2   -1.27    2.09
   2 -22  -2   22.46    3.22
   2 -22  -2   18.12    3.07
  -2  22   2   38.62    3.42
  -2  22   2   28.90    3.28
   2 -20  -2   23.69    3.01
   2 -20  -2   22.39    3.21
  -2  20   2   27.83    3.01
  -2  20   2   29.65    3.21
   2 -18  -2  457.16   16.23
   2 -18  -2  424.28   15.01
  -2  18   2  393.89   14.05
  -2  18   2  419.17   14.96
   2 -16  -2  404.36   14.28
   2 -16  -2  430.63   15.25
  -2  16   2  398.48   14.22
  -2  16   2  406.17   14.28
   2 -12  -2 1872.41   57.25
   2 -12  -2 1756.30   53.69
  -2  12   2 1748.94   53.41
  -2  12   2 1760.83   53.92
   2 -10  -2 1707.94   52.05
   2 -10  -2 1741.29   53.08
  -2  10   2 1756.24   53.53
  -2  10   2 1641.23   49.97
   2  -8  -2 1915.11   57.88
   2  -8  -2 1944.22   58.75
  -2   8   2 1984.40   59.97
  -2   8   2 1913.36   57.76
   2  -6  -2  497.99   15.87
   2  -6  -2  467.24   14.93
  -2   6   2  483.01   15.46
  -2   6   2  517.27   16.35
   2  -4  -2 2223.69   66.43
   2  -4  -2 2228.43   66.54
  -2   4   2 2198.23   65.60
  -2   4   2 2227.24   66.54
   2  -2  -2 3476.65  103.21
   2  -2  -2 3640.13  108.02
  -2   2   2 3602.69  106.83
   2   0  -2   10.30    1.43
   2   0  -2   10.42    1.49
  -2   0   2   10.89    1.43
  -2   0   2   11.79    1.31
   2   2  -2 3696.02  109.63
   2   2  -2 3538.48  105.11
   2   4  -2 2211.85   66.19
   2   4  -2 2231.38   66.66
  -2  -4   2 2213.04   66.13
  -2  -4   2 2199.42   65.78
   2   6  -2  493.88   15.87
   2   6  -2  511.10   16.23
  -2  -6   2  487.35   15.59
  -2  -6   2  497.87   15.87
   2   8  -2 1938.40   58.58
   2   8  -2 1930.83   58.47
  -2  -8   2 1864.45   56.42
  -2  -8   2 1863.29   56.42
   2  10  -2 1767.75   53.94
   2  10  -2 1659.63   50.61
  -2 -10   2 1628.01   49.74
  -2 -10   2 1726.34   52.68
   2  12  -2 1827.09   55.96
   2  12  -2 1789.15   54.66
  -2 -12   2 1795.38   54.93
  -2 -12   2 1710.43   52.45
  -2 -14   2  795.45   26.03
   2  16  -2  441.57   15.53
   2  16  -2  410.57   14.44
  -2 -16   2  424.36   14.98
  -2 -16   2  424.25   14.98
   2  18  -2  444.12   15.69
   2  18  -2  432.37   15.22
  -2 -18   2  424.59   15.17
  -2 -18   2  428.16   15.27
   2  20  -2   24.93    3.16
   2  20  -2   21.41    2.91
  -2 -20   2   25.55    3.21
  -2 -20   2   23.48    3.01
   2  22  -2   27.23    3.32
   2  22  -2   25.78    3.12
  -2 -22   2   23.01    3.18
  -2 -22   2   22.95    3.07
   2  24  -2   -3.61    2.19
   2  24  -2   -1.56    2.05
  -2 -24   2   -0.53    2.39
  -2 -24   2   -1.61    1.95
   2  26  -2    1.41    2.35
   2  26  -2    1.60    1.93
  -2 -26   2   -0.19    2.35
  -2 -26   2   -2.07    2.07
   2  28  -2   55.86    4.18
   2  28  -2   59.31    4.44
  -2 -28   2   58.58    4.53
  -2 -28   2   48.19    4.13
   2  30  -2   21.49    2.88
   2  30  -2   17.66    2.66
  -2 -30   2   17.44    2.96
   3 -29  -2  115.08    6.43
   3 -29  -2  108.47    5.94
  -3  29   2  105.45    5.94
  -3  29   2  121.63    6.25
   3 -27  -2  239.62   10.32
   3 -27  -2  272.85   10.96
  -3  27   2  265.75   10.64
  -3  27   2  280.04   11.20
   3 -25  -2  287.73   12.42
   3 -23  -2  824.74   27.31
   3 -23  -2  793.14   26.13
  -3  23   2  813.88   26.62
  -3  23   2  743.26   25.29
   3 -21  -2 1176.12   37.68
   3 -21  -2 1185.80   37.63
  -3  21   2 1129.28   35.84
  -3  21   2 1174.08   37.37
   3 -19  -2  798.78   26.38
   3 -19  -2  726.02   23.92
  -3  19   2  786.74   25.64
  -3  19   2  763.71   25.13
   3 -17  -2 1376.54   42.93
   3 -17  -2 1380.29   43.36
  -3  17   2 1385.67   43.15
  -3  17   2 1341.66   42.07
   3 -15  -2  567.89   19.26
   3 -15  -2  564.06   18.87
  -3  15   2  537.66   18.00
  -3  15   2  551.99   18.66
   3 -13  -2  403.24   14.10
   3 -13  -2  391.94   13.54
  -3  13   2  402.12   13.76
  -3  13   2  393.79   13.70
   3 -11  -2 1488.58   45.79
   3 -11  -2 1521.57   46.58
  -3  11   2 1502.80   46.13
  -3  11   2 1526.69   46.70
   3  -9  -2  323.15   11.07
   3  -9  -2  316.93   11.07
  -3   9   2  321.65   11.07
  -3   9   2  326.55   11.13
   3  -7  -2   62.86    3.44
   3  -7  -2   67.88    3.50
  -3   7   2   63.63    3.32
  -3   7   2   68.75    3.39
   3  -5  -2   60.86    3.05
   3  -5  -2   60.40    3.00
  -3   5   2   68.63    3.05
  -3   5   2   60.93    2.94
   3  -3  -2  257.51    8.21
   3  -3  -2  281.17    8.87
  -3   3   2  249.48    7.93
  -3   3   2  267.28    8.40
   3   3  -2  257.92    8.21
   3   3  -2  274.96    8.69
  -3  -3   2  254.92    8.10
  -3  -3   2  265.97    8.46
   3   5  -2   56.21    2.82
   3   5  -2   63.09    3.00
  -3  -5   2   63.50    3.05
  -3  -5   2   57.33    2.89
   3   7  -2   59.31    3.27
   3   7  -2   71.67    3.62
  -3  -7   2   71.50    3.62
  -3  -7   2   65.08    3.44
   3   9  -2  312.88   10.84
   3   9  -2  329.15   11.31
  -3  -9   2  316.52   11.02
  -3  -9   2  331.05   11.36
   3  11  -2 1527.82   46.87
   3  11  -2 1540.91   47.21
  -3 -11   2 1561.38   47.89
  -3 -11   2 1539.20   47.21
   3  13  -2  402.51   13.99
   3  13  -2  404.41   13.93
  -3 -13   2  413.31   14.27
  -3 -13   2  409.56   14.16
   3  15  -2  564.06   18.98
   3  15  -2  544.41   18.27
  -3 -15   2  546.71   18.44
   3  17  -2 1393.18   43.58
   3  17  -2 1357.75   42.45
  -3 -17   2 1385.67   43.36
  -3 -17   2 1398.00   43.74
   3  19  -2  755.86   24.81
   3  19  -2  775.75   25.49
  -3 -19   2  769.47   25.39
  -3 -19   2  787.78   25.86
   3  21  -2 1154.74   36.71
   3  21  -2 1193.94   37.93
  -3 -21   2 1160.34   37.07
  -3 -21   2 1199.04   38.14
   3  23  -2  820.80   26.96
   3  23  -2  831.66   27.36
  -3 -23   2  816.35   26.92
  -3 -23   2  798.08   26.47
   3  25  -2  296.56   11.94
  -3 -25   2  321.36   12.37
   3  27  -2  261.88   10.69
   3  27  -2  262.89   10.55
  -3 -27   2  252.94   10.69
   3  29  -2  106.30    5.90
   3  29  -2  120.13    6.29
  -3 -29   2  109.44    6.12
  -3 -29   2  111.71    6.29
   4 -30  -2    3.58    2.20
   4 -30  -2    5.17    2.37
  -4  30   2    5.12    2.15
  -4  30   2    3.96    2.07
   4 -28  -2   11.12    2.78
  -4  28   2    6.77    2.24
  -4  28   2   11.66    2.38
   4 -26  -2   91.11    5.35
   4 -26  -2   82.31    5.39
  -4  26   2   80.41    4.98
  -4  26   2   80.59    5.12
   4 -24  -2   68.40    4.67
   4 -24  -2   73.08    5.11
  -4  24   2   66.24    4.58
  -4  24   2   55.49    4.38
   4 -22  -2   20.39    2.93
   4 -22  -2   20.15    3.08
  -4  22   2   16.27    2.68
  -4  22   2   13.58    2.54
   4 -20  -2    4.20    2.25
   4 -20  -2    1.23    2.41
  -4  20   2    1.44    2.20
   4 -18  -2  277.39   11.03
   4 -18  -2  296.72   11.25
   4 -16  -2  134.92    6.67
   4 -16  -2  155.05    6.94
  -4  16   2  137.18    6.62
  -4  16   2  144.82    6.62
   4 -12  -2  140.03    6.15
   4 -12  -2  134.27    6.15
  -4  12   2  155.58    6.61
  -4  12   2  161.23    6.66
   4 -10  -2  765.72   24.26
   4 -10  -2  754.93   24.08
  -4  10   2  810.04   25.56
  -4  10   2  775.95   24.54
   4  -8  -2 2230.52   67.13
   4  -8  -2 2238.57   67.52
  -4   8   2 2311.05   69.54
  -4   8   2 2308.74   69.42
   4  -6  -2 1396.18   42.22
   4  -6  -2 1435.10   43.50
  -4   6   2 1442.65   43.62
  -4   6   2 1462.39   44.19
   4  -4  -2 2984.89   88.83
   4  -4  -2 3041.61   90.52
  -4   4   2 3055.64   90.88
  -4   4   2 3010.03   89.54
   4  -2  -2 3709.64  110.05
   4  -2  -2 4020.30  119.21
  -4   2   2 4112.50  121.91
  -4   2   2 3741.36  110.98
   4   0  -2 2099.97   62.45
  -4   0   2 2836.22   84.27
  -4   0   2 3018.52   89.68
   4   2  -2 3888.17  115.33
   4   2  -2 4301.59  127.49
  -4  -2   2 4026.76  119.33
  -4  -2   2 3800.08  112.69
   4   4  -2 3056.82   90.93
   4   4  -2 3194.83   94.97
  -4  -4   2 3096.00   92.11
  -4  -4   2 3065.59   91.18
   4   6  -2 1448.46   43.85
   4   6  -2 1472.85   44.49
  -4  -6   2 1508.27   45.59
  -4  -6   2 1486.21   44.95
   4   8  -2 2340.37   70.40
   4   8  -2 2452.54   73.73
  -4  -8   2 2408.24   72.47
  -4  -8   2 2373.16   71.38
   4  10  -2  795.27   25.16
   4  10  -2  821.39   25.96
  -4 -10   2  835.03   26.36
  -4 -10   2  770.84   24.48
   4  12  -2  149.93    6.49
   4  12  -2  144.39    6.32
  -4 -12   2  153.51    6.61
  -4 -12   2  150.10    6.49
   4  16  -2  153.27    6.99
   4  16  -2  138.90    6.67
  -4 -16   2  151.38    7.05
  -4 -16   2  152.20    7.05
   4  18  -2  288.42   11.03
   4  18  -2  289.11   11.15
  -4 -18   2  279.38   10.93
  -4 -18   2  270.76   10.99
   4  20  -2   -1.94    1.94
   4  20  -2   -1.33    2.15
   4  22  -2   15.22    2.83
   4  22  -2    8.65    2.44
  -4 -22   2   17.51    2.83
  -4 -22   2   11.99    2.99
   4  24  -2   58.58    4.77
   4  24  -2   65.94    4.58
  -4 -24   2   65.99    4.81
   4  26  -2   75.98    4.93
   4  26  -2   78.64    5.12
  -4 -26   2   74.36    4.93
  -4 -26   2   72.45    5.03
   4  28  -2    5.65    2.20
   4  28  -2    0.40    2.15
  -4 -28   2   17.71    2.87
  -4 -28   2    8.88    2.51
   4  30  -2    7.45    2.32
   4  30  -2   11.41    2.50
  -4 -30   2    9.34    2.28
  -4 -30   2    2.24    2.20
   5 -29  -2  173.64    8.37
   5 -29  -2  196.83    8.59
  -5  29   2  188.38    8.24
  -5  29   2  189.07    8.59
   5 -27  -2  251.62   10.19
   5 -27  -2  230.76   10.14
  -5  27   2  258.38   10.55
  -5  27   2  260.05   10.41
   5 -25  -2  254.92   10.56
  -5  25   2  289.12   11.35
  -5  25   2  300.66   11.64
   5 -23  -2  727.91   24.54
   5 -23  -2  790.70   26.42
  -5  23   2  791.66   25.99
  -5  23   2  782.49   25.84
   5 -21  -2  548.75   19.27
   5 -21  -2  619.47   20.97
  -5  21   2  581.12   19.82
  -5  21   2  571.16   19.42
   5 -19  -2 1260.94   40.13
   5 -19  -2 1295.76   40.75
  -5  19   2 1279.88   40.29
  -5  19   2 1282.44   40.35
   5 -17  -2 1701.13   52.54
   5 -17  -2 1673.31   52.12
  -5  17   2 1701.66   52.59
  -5  17   2 1721.08   53.17
   5 -15  -2  547.38   18.46
   5 -15  -2  541.48   18.52
  -5  15   2  583.33   19.48
  -5  15   2  577.96   19.27
   5 -13  -2 1157.22   36.55
  -5  13   2 1173.64   36.66
   5 -11  -2  302.08   10.79
   5 -11  -2  316.66   11.46
  -5  11   2  299.19   10.74
   5  -9  -2    4.91    2.03
   5  -9  -2    6.32    1.80
   5  -7  -2    2.05    1.89
   5  -7  -2    7.47    1.76
   5  -5  -2  191.69    6.96
   5  -5  -2  198.83    7.07
  -5   5   2  177.72    6.55
  -5   5   2  172.54    6.39
   5  -3  -2   19.03    1.67
   5  -3  -2   20.18    2.03
  -5   3   2   17.87    1.74
  -5   3   2   19.78    1.79
   5  -1  -2   11.83    1.63
   5  -1  -2    8.59    1.33
  -5   1   2    8.75    1.40
  -5   1   2   11.37    1.51
   5   1  -2    7.65    1.45
   5   1  -2   12.06    1.51
  -5  -1   2    6.44    1.33
  -5  -1   2   11.02    1.56
   5   3  -2   23.54    1.91
   5   3  -2   22.26    1.91
  -5  -3   2   16.66    1.67
  -5  -3   2   18.04    1.91
   5   5  -2  193.31    6.96
   5   5  -2  196.81    6.96
  -5  -5   2  190.37    6.90
  -5  -5   2  169.78    6.27
   5   7  -2    7.47    1.76
   5   7  -2    5.99    1.76
  -5  -7   2   -1.25    1.82
   5  11  -2  332.35   11.68
   5  11  -2  317.33   11.30
  -5 -13   2 1220.69   38.36
   5  15  -2  548.99   18.52
   5  15  -2  556.50   18.73
  -5 -15   2  565.09   19.05
  -5 -15   2  568.84   19.15
   5  17  -2 1767.79   54.59
   5  17  -2 1691.69   52.38
  -5 -17   2 1842.85   56.90
  -5 -17   2 1726.85   53.43
   5  19  -2 1229.20   38.85
   5  19  -2 1240.97   39.11
  -5 -19   2 1314.18   41.47
  -5 -19   2 1270.67   40.19
   5  21  -2  586.60   20.06
   5  21  -2  575.15   19.62
  -5 -21   2  588.10   20.17
  -5 -21   2  578.64   19.87
   5  23  -2  788.77   26.09
   5  23  -2  776.70   25.60
  -5 -23   2  812.43   26.76
  -5 -23   2  813.88   26.95
   5  25  -2  274.40   11.08
  -5 -25   2  281.31   11.31
  -5 -25   2  288.93   11.68
   5  27  -2  216.29   10.00
   5  27  -2  233.19    9.78
  -5 -27   2  247.03   10.46
  -5 -27   2  239.68   10.05
   5  29  -2  188.50    8.45
   5  29  -2  179.01    8.06
  -5 -29   2  192.41    8.59
  -5 -29   2  187.64    8.59
   6 -28  -2    2.47    2.34
   6 -28  -2    7.72    2.25
  -6  28   2    1.83    2.00
  -6  28   2    0.13    1.86
   6 -26  -2   17.12    2.84
   6 -26  -2   19.51    3.11
  -6  26   2   19.06    2.75
  -6  26   2   19.01    2.70
   6 -24  -2   -0.09    2.33
  -6  24   2   -0.28    2.24
   6 -22  -2   10.98    2.65
   6 -22  -2   19.51    2.93
  -6  22   2   15.85    2.50
  -6  22   2   12.71    2.55
   6 -20  -2    2.82    2.48
  -6  20   2    3.17    2.18
  -6  20   2    4.86    2.03
   6 -18  -2  202.85    9.11
  -6  18   2  227.03    9.17
  -6  18   2  204.42    8.75
   6 -16  -2  202.26    8.44
   6 -16  -2  181.73    8.23
  -6  16   2  179.70    7.66
  -6  16   2  195.02    8.29
   6 -14  -2  657.67   21.98
   6 -14  -2  654.49   21.66
  -6  14   2  650.22   21.50
  -6  14   2  644.90   21.18
  -6  12   2  657.17   21.45
   6 -10  -2  956.60   30.36
   6 -10  -2  921.94   29.05
  -6  10   2  929.64   29.37
  -6  10   2  916.45   28.83
   6  -8  -2 1854.77   56.54
   6  -8  -2 1757.85   53.52
  -6   8   2 1780.69   54.13
  -6   8   2 1800.18   54.81
   6  -6  -2  504.43   16.54
   6  -6  -2  493.69   16.03
  -6   6   2  515.00   16.76
  -6   6   2  505.55   16.31
   6  -4  -2 1714.27   51.76
   6  -4  -2 1744.84   52.72
  -6   4   2 1783.35   53.97
  -6   4   2 1705.20   51.42
   6  -2  -2 2420.88   72.56
   6  -2  -2 2259.94   67.79
  -6   2   2 2305.44   69.21
  -6   2   2 2364.58   70.81
   6   0  -2  410.53   13.26
   6   0  -2  384.17   12.53
  -6   0   2  364.46   11.90
  -6   0   2  399.99   13.10
   6   2  -2 2249.71   67.50
   6   2  -2 2371.98   71.03
  -6  -2   2 2303.74   69.04
  -6  -2   2 2297.48   68.86
   6   4  -2 1790.71   54.02
  -6  -4   2 1834.89   55.39
  -6  -4   2 1697.27   51.31
   6   6  -2  538.91   17.44
   6   6  -2  543.52   17.55
  -6  -6   2  519.39   16.76
  -6  -6   2  526.98   17.04
   6   8  -2 1893.76   57.43
   6   8  -2 1860.89   56.59
  -6  -8   2 1850.87   56.20
  -6  -8   2 1867.58   56.76
   6  10  -2  983.01   30.91
   6  10  -2  998.96   31.25
  -6 -10   2  964.31   30.31
  -6 -10   2  950.55   29.87
   6  14  -2  668.85   22.03
   6  14  -2  650.22   21.33
  -6 -14   2  653.42   21.50
  -6 -14   2  691.20   22.66
   6  16  -2  187.88    8.07
   6  16  -2  197.41    8.29
  -6 -16   2  180.11    7.87
  -6 -16   2  198.04    8.39
   6  18  -2  200.41    8.65
   6  18  -2  215.72    9.11
  -6 -18   2  213.13    9.01
  -6 -18   2  214.45    9.06
  -6 -20   2   -0.99    2.18
  -6 -20   2    4.27    2.28
   6  22  -2   21.62    3.08
   6  22  -2   15.36    2.70
  -6 -22   2   19.65    2.84
  -6 -22   2   20.32    2.99
   6  24  -2   -0.47    2.10
   6  24  -2    2.00    2.10
  -6 -24   2    6.20    2.29
  -6 -24   2    0.14    2.20
   6  26  -2   23.43    2.93
   6  26  -2   23.79    2.93
  -6 -26   2   24.38    3.15
  -6 -26   2   14.29    2.62
   6  28  -2    1.34    2.08
   6  28  -2    5.77    2.04
  -6 -28   2    0.39    2.08
  -6 -28   2    3.99    2.25
   7 -27  -2  227.39   10.16
   7 -27  -2  245.67   10.16
  -7  27   2  221.39    9.55
  -7  27   2  235.78    9.72
   7 -25  -2  295.89   11.56
   7 -25  -2  270.76   11.46
  -7  25   2  303.02   11.74
  -7  25   2  287.96   11.38
   7 -23  -2  286.63   11.34
  -7  23   2  271.81   10.89
   7 -21  -2  236.63   10.26
   7 -21  -2  220.06    9.31
  -7  21   2  205.73    8.83
  -7  21   2  239.21    9.93
   7 -19  -2  633.22   21.80
   7 -19  -2  636.66   21.40
  -7  19   2  667.59   22.19
  -7  19   2  652.86   21.99
   7 -17  -2  825.86   27.32
   7 -17  -2  836.43   27.32
  -7  17   2  820.33   26.67
  -7  17   2  805.73   26.42
   7 -15  -2  421.16   15.23
   7 -15  -2  392.59   13.99
  -7  15   2  400.78   14.15
  -7  15   2  426.66   15.17
   7 -13  -2  252.77   10.33
   7 -13  -2  259.37    9.92
  -7  13   2  258.54   10.07
  -7  13   2  272.70   10.23
  -7  11   2  518.11   17.50
   7  -9  -2  375.41   13.58
  -7   9   2  411.27   14.22
  -7   9   2  406.94   13.84
   7  -7  -2  195.23    7.76
   7  -7  -2  213.06    8.21
  -7   7   2  207.21    8.10
  -7   7   2  203.99    7.72
   7  -5  -2  394.01   13.35
   7  -5  -2  423.95   14.11
  -7   5   2  404.81   13.74
  -7   5   2  387.72   12.96
   7  -3  -2  506.38   16.41
   7  -3  -2  523.18   17.02
  -7   3   2  527.34   17.19
  -7   3   2  486.86   15.81
   7  -1  -2  120.16    5.01
   7  -1  -2  130.67    5.45
  -7   1   2  126.83    5.45
  -7   1   2  136.40    5.51
   7   1  -2  121.50    5.17
   7   1  -2  120.83    5.06
  -7  -1   2  120.00    5.29
  -7  -1   2  126.61    5.23
   7   3  -2  510.26   16.58
   7   3  -2  515.36   16.63
  -7  -3   2  508.21   16.47
  -7  -3   2  502.55   16.35
   7   5  -2  445.35   14.67
   7   5  -2  425.39   14.23
  -7  -5   2  436.58   14.50
  -7  -5   2  412.04   13.84
   7   7  -2  202.89    7.76
   7   7  -2  219.41    8.47
  -7  -7   2  219.19    8.31
  -7  -7   2  212.74    8.15
   7   9  -2  413.27   14.39
  -7  -9   2  427.81   14.60
  -7  -9   2  411.92   14.17
  -7 -11   2  508.83   17.18
   7  13  -2  255.43    9.92
  -7 -13   2  266.51   10.23
  -7 -13   2  262.20    9.97
   7  15  -2  429.55   15.07
   7  15  -2  436.13   15.39
  -7 -15   2  431.76   15.29
  -7 -15   2  433.24   15.17
   7  17  -2  850.52   27.73
   7  17  -2  843.47   27.32
  -7 -17   2  833.40   27.12
  -7 -17   2  872.16   28.24
   7  19  -2  642.55   21.55
   7  19  -2  620.46   21.06
  -7 -19   2  648.94   21.84
  -7 -19   2  624.39   21.11
   7  21  -2  242.65    9.89
   7  21  -2  238.68    9.98
  -7 -21   2  247.94   10.17
  -7 -21   2  232.81    9.74
   7  23  -2  254.35   10.75
   7  23  -2  291.50   11.34
  -7 -23   2  288.58   11.34
   7  25  -2  292.45   11.51
   7  25  -2  259.20   10.53
  -7 -25   2  300.19   11.74
  -7 -25   2  309.73   12.32
   7  27  -2  203.06    8.81
   7  27  -2  227.74    9.59
  -7 -27   2  215.64    9.47
  -7 -27   2  222.85    9.51
   8 -26  -2   -0.05    2.22
   8 -26  -2    0.38    2.18
  -8  26   2    0.52    2.05
  -8  26   2    1.15    1.88
   8 -24  -2    1.24    2.26
   8 -24  -2    1.55    2.21
  -8  24   2    0.88    2.09
  -8  24   2   -0.62    1.73
   8 -22  -2    0.32    2.28
   8 -22  -2    5.08    2.19
  -8  22   2   -0.96    2.10
  -8  22   2    1.41    1.83
   8 -20  -2    4.61    2.40
   8 -20  -2    3.67    2.31
  -8  20   2    3.16    2.22
  -8  20   2    4.52    1.98
   8 -18  -2  114.19    5.99
   8 -18  -2  116.99    6.57
  -8  18   2  104.48    5.90
  -8  18   2  103.95    5.60
   8 -16  -2  292.10   11.63
   8 -16  -2  289.84   11.08
  -8  16   2  265.99   10.39
  -8  16   2  277.26   10.94
   8 -14  -2  653.16   21.67
   8 -14  -2  629.42   21.37
  -8  14   2  631.44   21.22
  -8  14   2  631.94   20.96
   8 -12  -2 1583.11   49.06
   8 -12  -2 1496.19   46.70
  -8  12   2 1551.73   47.98
  -8  12   2 1517.79   47.27
   8 -10  -2  670.54   21.93
   8 -10  -2  618.84   20.63
  -8  10   2  650.17   21.57
  -8  10   2  617.79   20.26
  -8   8   2  765.68   24.96
  -8   6   2  343.37   11.96
  -8   6   2  338.88   12.49
   8  -4  -2  329.74   11.66
   8  -4  -2  338.55   11.83
  -8   4   2  322.15   11.24
  -8   4   2  336.30   11.93
   8  -2  -2 1289.77   39.73
   8  -2  -2 1302.73   40.22
  -8   2   2 1318.39   40.55
  -8   2   2 1355.10   41.90
   8   0  -2  703.90   22.49
   8   0  -2  654.70   21.08
  -8   0   2  673.08   21.52
  -8   0   2  695.25   22.49
   8   2  -2 1316.23   40.60
   8   2  -2 1346.46   41.35
  -8  -2   2 1310.84   40.44
  -8  -2   2 1291.94   39.79
   8   4  -2  339.20   11.88
   8   4  -2  306.35   10.80
  -8  -4   2  325.65   11.56
  -8  -4   2  356.03   12.31
   8   6  -2  370.17   12.81
   8   6  -2  376.37   13.08
  -8  -6   2  365.05   12.70
  -8  -8   2  756.69   24.43
   8  10  -2  680.46   22.36
   8  10  -2  672.63   21.99
[truncated: 422,625 more chars]
