# Supplementary material for: RE(III) 3-Furoate Complexes: Synthesis, Structure, and Corrosion Inhibiting Properties
Source: Molecules. 2022 Dec 13;27(24):8836. doi: 10.3390/molecules27248836 (PMC9784407; doi:10.3390/molecules27248836)
Supplement: Supplementary file 1 [file molecules-27-08836-s001.zip › xray files/3.cif]

data_vv3pr
_audit_creation_date               2022-03-14
_audit_creation_method
;
Olex2 1.3
(compiled 2020.11.12 svn.r5f609507 for OlexSys, GUI svn.r6408)
;
_shelx_SHELXL_version_number       '2018/3'
_audit_contact_author_address      ?
_audit_contact_author_email        ?
_audit_contact_author_name         ''
_audit_contact_author_phone        ?
_publ_contact_author_id_orcid      ?
_publ_section_references
;
Dolomanov, O.V., Bourhis, L.J., Gildea, R.J, Howard, J.A.K. & Puschmann, H.
 (2009), J. Appl. Cryst. 42, 339-341.

Sheldrick, G.M. (2015). Acta Cryst. C71, 3-8.
;
_chemical_name_common              ?
_chemical_name_systematic          ?
_chemical_formula_moiety           'C15 H13 O11 Pr'
_chemical_formula_sum              'C15 H13 O11 Pr'
_chemical_formula_weight           510.16
_chemical_melting_point            ?
loop_
  _atom_type_symbol
  _atom_type_description
  _atom_type_scat_dispersion_real
  _atom_type_scat_dispersion_imag
  _atom_type_scat_source
 'C' 'C' 0.0033 0.0016 'International Tables Vol C Tables 4.2.6.8 and 6.1.1.4'
 'H' 'H' 0.0000 0.0000 'International Tables Vol C Tables 4.2.6.8 and 6.1.1.4'
 'O' 'O' 0.0106 0.0060 'International Tables Vol C Tables 4.2.6.8 and 6.1.1.4'
 'Pr' 'Pr' -0.2180 2.8214
 'International Tables Vol C Tables 4.2.6.8 and 6.1.1.4'

_shelx_space_group_comment
;
The symmetry employed for this shelxl refinement is uniquely defined
by the following loop, which should always be used as a source of
symmetry information in preference to the above space-group names.
They are only intended as comments.
;
_space_group_crystal_system        'monoclinic'
_space_group_IT_number             15
_space_group_name_H-M_alt          'C 1 2/c 1'
_space_group_name_Hall             '-C 2yc'
loop_
  _space_group_symop_operation_xyz
 'x, y, z'
 '-x, y, -z+1/2'
 'x+1/2, y+1/2, z'
 '-x+1/2, y+1/2, -z+1/2'
 '-x, -y, -z'
 'x, -y, z-1/2'
 '-x+1/2, -y+1/2, -z'
 'x+1/2, -y+1/2, z-1/2'

_cell_length_a                     11.533(2)
_cell_length_b                     27.173(5)
_cell_length_c                     6.0720(12)
_cell_angle_alpha                  90
_cell_angle_beta                   118.04(3)
_cell_angle_gamma                  90
_cell_volume                       1679.5(7)
_cell_formula_units_Z              4
_cell_measurement_reflns_used      1449
_cell_measurement_temperature      100(2)
_cell_measurement_theta_max        25
_cell_measurement_theta_min        2
_shelx_estimated_absorpt_T_max     0.943
_shelx_estimated_absorpt_T_min     0.756
_exptl_absorpt_coefficient_mu      2.962
_exptl_absorpt_correction_T_max    ?
_exptl_absorpt_correction_T_min    ?
_exptl_absorpt_correction_type     none
_exptl_absorpt_process_details     ?
_exptl_absorpt_special_details     ?
_exptl_crystal_colour              green
_exptl_crystal_colour_primary      green
_exptl_crystal_density_diffrn      2.018
_exptl_crystal_density_meas        ?
_exptl_crystal_density_method      ?
_exptl_crystal_description         block
_exptl_crystal_F_000               1000
_exptl_crystal_size_max            0.1
_exptl_crystal_size_mid            0.06
_exptl_crystal_size_min            0.02
_exptl_transmission_factor_max     ?
_exptl_transmission_factor_min     ?
_diffrn_reflns_av_R_equivalents    0.0360
_diffrn_reflns_av_unetI/netI       0.0217
_diffrn_reflns_Laue_measured_fraction_full  0.966
_diffrn_reflns_Laue_measured_fraction_max  0.966
_diffrn_reflns_limit_h_max         13
_diffrn_reflns_limit_h_min         -13
_diffrn_reflns_limit_k_max         32
_diffrn_reflns_limit_k_min         -32
_diffrn_reflns_limit_l_max         6
_diffrn_reflns_limit_l_min         -6
_diffrn_reflns_number              9244
_diffrn_reflns_point_group_measured_fraction_full  0.966
_diffrn_reflns_point_group_measured_fraction_max  0.966
_diffrn_reflns_theta_full          25.024
_diffrn_reflns_theta_max           25.024
_diffrn_reflns_theta_min           1.499
_diffrn_ambient_temperature        100(2)
_diffrn_detector_area_resol_mean   ?
_diffrn_measured_fraction_theta_full  0.966
_diffrn_measured_fraction_theta_max  0.966
_diffrn_measurement_device_type    'ADSC Quantum 210r'
_diffrn_measurement_method         '\w scans'
_diffrn_radiation_monochromator    'Silicon Double Crystal'
_diffrn_radiation_type             Synchrotron
_diffrn_radiation_wavelength       0.71073
_diffrn_source                     'MX1 Beamline Australian Synchrotron'
_reflns_Friedel_coverage           0.000
_reflns_Friedel_fraction_full      .
_reflns_Friedel_fraction_max       .
_reflns_number_gt                  1438
_reflns_number_total               1449
_reflns_special_details
;
 Reflections were merged by SHELXL according to the crystal
 class for the calculation of statistics and refinement.
 
 _reflns_Friedel_fraction is defined as the number of unique
 Friedel pairs measured divided by the number that would be
 possible theoretically, ignoring centric projections and
 systematic absences.
;
_reflns_threshold_expression       'I > 2\s(I)'
_computing_cell_refinement         'XDS (Kabsch, 1993)'
_computing_data_collection         'BluIce (McPhillips, 2002)'
_computing_data_reduction          'XDS (Kabsch, 1993)'
_computing_molecular_graphics      'Olex2 1.3 (Dolomanov et al., 2009)'
_computing_publication_material    'Olex2 1.3 (Dolomanov et al., 2009)'
_computing_structure_refinement    'SHELXL 2018/3 (Sheldrick, 2015)'
_computing_structure_solution      'SHELXT 2018/2 (Sheldrick, 2018)'
_refine_diff_density_max           0.949
_refine_diff_density_min           -0.575
_refine_diff_density_rms           0.092
_refine_ls_extinction_coef         .
_refine_ls_extinction_method       none
_refine_ls_goodness_of_fit_ref     1.097
_refine_ls_hydrogen_treatment      constr
_refine_ls_matrix_type             full
_refine_ls_number_parameters       143
_refine_ls_number_reflns           1449
_refine_ls_number_restraints       18
_refine_ls_R_factor_all            0.0179
_refine_ls_R_factor_gt             0.0179
_refine_ls_restrained_S_all        1.091
_refine_ls_shift/su_max            0.004
_refine_ls_shift/su_mean           0.000
_refine_ls_structure_factor_coef   Fsqd
_refine_ls_weighting_details      
 'w=1/[\s^2^(Fo^2^)+(0.0271P)^2^+2.9862P] where P=(Fo^2^+2Fc^2^)/3'
_refine_ls_weighting_scheme        calc
_refine_ls_wR_factor_gt            0.0468
_refine_ls_wR_factor_ref           0.0468
_refine_special_details            ?
_olex2_refinement_description
;
1. Others
 Fixed Sof: Pr1(0.5) C6(0.5) C7(0.5) O6(0.5) C10(0.5) H10(0.5) C9(0.5) H9(0.5)
 C8(0.5) H8(0.5)
 Fixed U12: Pr1(0) C6(0) C7(0)
 Fixed U23: Pr1(0) C6(0) C7(0)
 Fixed Uiso: H4A(0.027) H4B(0.027) H3(0.028) H5(0.028) H4(0.034) H10(0.031)
 H9(0.032) H8(0.032)
 Fixed X: Pr1(0.5) H4A(0.277895) H4B(0.373257) C6(0.5) H3(0.165975)
 H5(0.522882) C7(0.5) H4(0.331079) H10(0.367531) H9(0.568332) H8(0.635749)
 Fixed Y: H4A(0.722811) H4B(0.73115) H3(0.569199) H5(0.632254) H4(0.504546)
 H10(0.893839) H9(0.980578) H8(0.889278)
 Fixed Z: Pr1(0.25) H4A(0.328561) H4B(0.562741) C6(0.75) H3(-0.226469)
 H5(0.014307) C7(0.75) H4(-0.131688) H10(0.87281) H9(0.691277) H8(0.623335)
;
_atom_sites_solution_hydrogens     mixed
_atom_sites_solution_primary       ?
_atom_sites_solution_secondary     ?
loop_
  _atom_site_label
  _atom_site_type_symbol
  _atom_site_fract_x
  _atom_site_fract_y
  _atom_site_fract_z
  _atom_site_U_iso_or_equiv
  _atom_site_adp_type
  _atom_site_occupancy
  _atom_site_site_symmetry_order
  _atom_site_calc_flag
  _atom_site_refinement_flags_posn
  _atom_site_refinement_flags_adp
  _atom_site_refinement_flags_occupancy
  _atom_site_disorder_assembly
  _atom_site_disorder_group
 Pr1 Pr 0.500000 0.76029(2) 0.250000 0.01251(9) Uani 1 2 d S T P . .
 O4 O 0.35901(16) 0.71749(6) 0.4260(3) 0.0182(3) Uani 1 1 d . . . . .
 H4A H 0.277895 0.722811 0.328561 0.027 Uiso 1 1 d R U . . .
 H4B H 0.373257 0.731150 0.562741 0.027 Uiso 1 1 d R U . . .
 O2 O 0.15251(16) 0.67439(6) -0.1987(3) 0.0179(4) Uani 1 1 d . . . . .
 O5 O 0.57233(16) 0.79472(6) 0.6768(3) 0.0178(3) Uani 1 1 d . . . . .
 O1 O 0.35317(17) 0.70537(6) -0.0554(3) 0.0200(4) Uani 1 1 d . . . . .
 O3 O 0.4708(2) 0.55933(7) -0.0324(4) 0.0292(4) Uani 1 1 d . . . . .
 C1 C 0.2734(2) 0.66981(8) -0.1239(4) 0.0145(5) Uani 1 1 d . . . . .
 C2 C 0.3262(2) 0.61980(9) -0.1125(4) 0.0171(5) Uani 1 1 d . . . . .
 C6 C 0.500000 0.81709(12) 0.750000 0.0151(6) Uani 1 2 d S T P . .
 C3 C 0.2576(3) 0.57391(9) -0.1662(5) 0.0229(5) Uani 1 1 d . . . . .
 H3 H 0.165975 0.569199 -0.226469 0.028 Uiso 1 1 calc R U . . .
 C5 C 0.4543(3) 0.60872(10) -0.0335(5) 0.0233(5) Uani 1 1 d . . . . .
 H5 H 0.522882 0.632254 0.014307 0.028 Uiso 1 1 calc R U . . .
 C7 C 0.500000 0.87141(13) 0.750000 0.0200(7) Uani 1 2 d S T P . .
 C4 C 0.3487(3) 0.53888(10) -0.1142(5) 0.0286(6) Uani 1 1 d . . . . .
 H4 H 0.331079 0.504546 -0.131688 0.034 Uiso 1 1 calc R U . . .
 O6 O 0.4473(7) 0.9477(2) 0.8021(15) 0.0262(8) Uani 0.5 1 d . U P A -1
 C10 C 0.4279(17) 0.9048(4) 0.818(3) 0.0260(9) Uani 0.5 1 d . U P A -1
 H10 H 0.367531 0.893839 0.872810 0.031 Uiso 0.5 1 calc R U P A -1
 C9 C 0.5350(12) 0.9507(4) 0.721(2) 0.0266(9) Uani 0.5 1 d . U P A -1
 H9 H 0.568332 0.980578 0.691277 0.032 Uiso 0.5 1 calc R U P A -1
 C8 C 0.5754(18) 0.8991(4) 0.680(3) 0.0267(10) Uani 0.5 1 d . U P A -1
 H8 H 0.635749 0.889278 0.623335 0.032 Uiso 0.5 1 calc R U P A -1

loop_
  _atom_site_aniso_label
  _atom_site_aniso_U_11
  _atom_site_aniso_U_22
  _atom_site_aniso_U_33
  _atom_site_aniso_U_23
  _atom_site_aniso_U_13
  _atom_site_aniso_U_12
 Pr1 0.01047(13) 0.01289(13) 0.01298(12) 0.000 0.00454(9) 0.000
 O4 0.0137(8) 0.0232(8) 0.0170(8) 0.0002(7) 0.0064(7) 0.0001(7)
 O2 0.0123(9) 0.0185(8) 0.0226(9) 0.0011(6) 0.0079(7) 0.0021(6)
 O5 0.0155(8) 0.0216(8) 0.0154(8) -0.0027(7) 0.0065(7) 0.0001(7)
 O1 0.0169(9) 0.0197(8) 0.0212(9) -0.0046(7) 0.0071(7) -0.0041(7)
 O3 0.0314(11) 0.0290(10) 0.0295(10) 0.0049(8) 0.0164(9) 0.0159(8)
 C1 0.0174(12) 0.0168(11) 0.0100(10) -0.0011(8) 0.0070(9) -0.0003(9)
 C2 0.0159(12) 0.0219(11) 0.0125(11) 0.0007(9) 0.0058(9) 0.0038(9)
 C6 0.0134(16) 0.0187(15) 0.0086(14) 0.000 0.0015(12) 0.000
 C3 0.0242(14) 0.0193(12) 0.0235(13) -0.0005(10) 0.0096(11) 0.0016(10)
 C5 0.0245(14) 0.0261(13) 0.0201(12) 0.0026(10) 0.0112(11) 0.0086(10)
 C7 0.0228(19) 0.0204(17) 0.0143(16) 0.000 0.0067(14) 0.000
 C4 0.0376(16) 0.0203(12) 0.0282(14) 0.0009(10) 0.0158(13) 0.0068(11)
 O6 0.0379(16) 0.0179(12) 0.0273(13) 0.002(2) 0.0192(11) 0.004(2)
 C10 0.0373(17) 0.0178(16) 0.0269(14) 0.002(2) 0.0185(13) 0.005(2)
 C9 0.0381(17) 0.0174(13) 0.0277(13) 0.002(2) 0.0184(12) 0.004(2)
 C8 0.0379(17) 0.0171(17) 0.0274(14) 0.001(2) 0.0173(13) 0.004(2)

_geom_special_details
;
 All esds (except the esd in the dihedral angle between two l.s. planes)
 are estimated using the full covariance matrix.  The cell esds are taken
 into account individually in the estimation of esds in distances, angles
 and torsion angles; correlations between esds in cell parameters are only
 used when they are defined by crystal symmetry.  An approximate (isotropic)
 treatment of cell esds is used for estimating esds involving l.s. planes.
;
loop_
  _geom_bond_atom_site_label_1
  _geom_bond_atom_site_label_2
  _geom_bond_distance
  _geom_bond_site_symmetry_2
  _geom_bond_publ_flag
 Pr1 O4 2.6026(17) 2_655 ?
 Pr1 O4 2.6026(17) . ?
 Pr1 O2 2.4139(16) 8_566 ?
 Pr1 O2 2.4139(16) 7_565 ?
 Pr1 O5 2.5010(17) 2_655 ?
 Pr1 O5 2.5009(17) . ?
 Pr1 O1 2.3624(18) . ?
 Pr1 O1 2.3625(18) 2_655 ?
 O4 H4A 0.8519 . ?
 O4 H4B 0.8517 . ?
 O2 C1 1.253(3) . ?
 O5 C6 1.269(2) . ?
 O1 C1 1.262(3) . ?
 O3 C5 1.355(3) . ?
 O3 C4 1.371(4) . ?
 C1 C2 1.478(3) . ?
 C2 C3 1.430(3) . ?
 C2 C5 1.355(4) . ?
 C6 C7 1.476(5) . ?
 C3 H3 0.9500 . ?
 C3 C4 1.341(4) . ?
 C5 H5 0.9500 . ?
 C7 C10 1.417(17) . ?
 C7 C8 1.358(19) . ?
 C4 H4 0.9500 . ?
 O6 C10 1.199(15) . ?
 O6 C9 1.321(8) . ?
 C10 H10 0.9500 . ?
 C9 H9 0.9500 . ?
 C9 C8 1.533(18) . ?
 C8 H8 0.9500 . ?

loop_
  _geom_angle_atom_site_label_1
  _geom_angle_atom_site_label_2
  _geom_angle_atom_site_label_3
  _geom_angle
  _geom_angle_site_symmetry_1
  _geom_angle_site_symmetry_3
  _geom_angle_publ_flag
 O4 Pr1 O4 126.92(7) 2_655 . ?
 O2 Pr1 O4 79.83(5) 8_566 2_655 ?
 O2 Pr1 O4 146.48(5) 8_566 . ?
 O2 Pr1 O4 79.83(5) 7_565 . ?
 O2 Pr1 O4 146.48(5) 7_565 2_655 ?
 O2 Pr1 O2 85.32(8) 8_566 7_565 ?
 O2 Pr1 O5 73.94(6) 7_565 2_655 ?
 O2 Pr1 O5 74.12(6) 8_566 2_655 ?
 O2 Pr1 O5 74.12(6) 7_565 . ?
 O2 Pr1 O5 73.94(6) 8_566 . ?
 O5 Pr1 O4 128.63(6) . 2_655 ?
 O5 Pr1 O4 128.63(6) 2_655 . ?
 O5 Pr1 O4 73.14(6) . . ?
 O5 Pr1 O4 73.14(6) 2_655 2_655 ?
 O5 Pr1 O5 136.06(8) . 2_655 ?
 O1 Pr1 O4 71.61(6) . . ?
 O1 Pr1 O4 75.58(6) . 2_655 ?
 O1 Pr1 O4 75.58(6) 2_655 . ?
 O1 Pr1 O4 71.61(6) 2_655 2_655 ?
 O1 Pr1 O2 98.82(6) 2_655 8_566 ?
 O1 Pr1 O2 140.87(6) 2_655 7_565 ?
 O1 Pr1 O2 140.87(6) . 8_566 ?
 O1 Pr1 O2 98.82(6) . 7_565 ?
 O1 Pr1 O5 69.88(6) . 2_655 ?
 O1 Pr1 O5 144.75(6) . . ?
 O1 Pr1 O5 69.88(6) 2_655 . ?
 O1 Pr1 O5 144.75(6) 2_655 2_655 ?
 O1 Pr1 O1 101.66(9) . 2_655 ?
 Pr1 O4 H4A 109.4 . . ?
 Pr1 O4 H4B 109.5 . . ?
 H4A O4 H4B 104.4 . . ?
 C1 O2 Pr1 137.63(15) . 7_565 ?
 C6 O5 Pr1 126.01(11) . . ?
 C1 O1 Pr1 152.18(15) . . ?
 C5 O3 C4 106.4(2) . . ?
 O2 C1 O1 123.9(2) . . ?
 O2 C1 C2 118.2(2) . . ?
 O1 C1 C2 117.9(2) . . ?
 C3 C2 C1 128.2(2) . . ?
 C5 C2 C1 125.3(2) . . ?
 C5 C2 C3 106.4(2) . . ?
 O5 C6 O5 122.8(3) 2_656 . ?
 O5 C6 C7 118.61(15) . . ?
 O5 C6 C7 118.61(15) 2_656 . ?
 C2 C3 H3 127.0 . . ?
 C4 C3 C2 106.0(2) . . ?
 C4 C3 H3 127.0 . . ?
 O3 C5 C2 110.4(2) . . ?
 O3 C5 H5 124.8 . . ?
 C2 C5 H5 124.8 . . ?
 C10 C7 C6 129.8(6) . . ?
 C8 C7 C6 123.6(6) . . ?
 C8 C7 C10 106.6(4) . . ?
 O3 C4 H4 124.6 . . ?
 C3 C4 O3 110.8(2) . . ?
 C3 C4 H4 124.6 . . ?
 C10 O6 C9 107.2(12) . . ?
 C7 C10 H10 121.9 . . ?
 O6 C10 C7 116.2(15) . . ?
 O6 C10 H10 121.9 . . ?
 O6 C9 H9 124.9 . . ?
 O6 C9 C8 110.2(12) . . ?
 C8 C9 H9 124.9 . . ?
 C7 C8 C9 99.8(13) . . ?
 C7 C8 H8 130.1 . . ?
 C9 C8 H8 130.1 . . ?

loop_
  _geom_torsion_atom_site_label_1
  _geom_torsion_atom_site_label_2
  _geom_torsion_atom_site_label_3
  _geom_torsion_atom_site_label_4
  _geom_torsion
  _geom_torsion_site_symmetry_1
  _geom_torsion_site_symmetry_2
  _geom_torsion_site_symmetry_3
  _geom_torsion_site_symmetry_4
  _geom_torsion_publ_flag
 Pr1 O2 C1 O1 -2.9(4) 7_565 . . . ?
 Pr1 O2 C1 C2 176.49(15) 7_565 . . . ?
 Pr1 O5 C6 O5 82.51(14) . . . 2_656 ?
 Pr1 O5 C6 C7 -97.49(14) . . . . ?
 Pr1 O1 C1 O2 89.0(4) . . . . ?
 Pr1 O1 C1 C2 -90.4(4) . . . . ?
 O2 C1 C2 C3 -3.2(4) . . . . ?
 O2 C1 C2 C5 -179.3(2) . . . . ?
 O5 C6 C7 C10 178.9(9) . . . . ?
 O5 C6 C7 C10 -1.1(9) 2_656 . . . ?
 O5 C6 C7 C8 178.6(9) 2_656 . . . ?
 O5 C6 C7 C8 -1.4(9) . . . . ?
 O1 C1 C2 C3 176.3(2) . . . . ?
 O1 C1 C2 C5 0.2(4) . . . . ?
 C1 C2 C3 C4 -176.2(2) . . . . ?
 C1 C2 C5 O3 176.4(2) . . . . ?
 C2 C3 C4 O3 -0.4(3) . . . . ?
 C6 C7 C10 O6 179.5(8) . . . . ?
 C6 C7 C8 C9 -179.5(6) . . . . ?
 C3 C2 C5 O3 -0.4(3) . . . . ?
 C5 O3 C4 C3 0.1(3) . . . . ?
 C5 C2 C3 C4 0.5(3) . . . . ?
 C4 O3 C5 C2 0.2(3) . . . . ?
 O6 C9 C8 C7 -0.2(12) . . . . ?
 C10 C7 C8 C9 0.2(18) . . . . ?
 C10 O6 C9 C8 0.0(6) . . . . ?
 C9 O6 C10 C7 0.2(15) . . . . ?
 C8 C7 C10 O6 0(2) . . . . ?

_shelx_res_file
;
TITL 1_a.res in C2/c
    vv3pr.res
    created by SHELXL-2018/3 at 18:10:30 on 14-Mar-2022
REM Old TITL 1 in C2/c
REM SHELXT solution in C2/c: R1 0.035, Rweak 0.007, Alpha 0.037
REM <I/s> 1.011 for 24 systematic absences, Orientation as input
REM Formula found by SHELXT: C16 O10 Pr
CELL 0.71073 11.5332 27.1731 6.072 90 118.042 90
ZERR 4 0.0023 0.0054 0.0012 0 0.03 0
LATT 7
SYMM -X,+Y,0.5-Z
SFAC C H O Pr
UNIT 60 52 44 4
SIMU 0.001 0.002 2 C10 O6 C9 C8

L.S. 10
PLAN  5
SIZE 0.02 0.06 0.1
TEMP -173(2)
CONF
FREE C9 C10
BOND
LIST 6
MORE -1
BOND $H
fmap 2
acta
REM <olex2.extras>
REM <HklSrc "%.\\VV3Pr.hkl">
REM </olex2.extras>

WGHT    0.027100    2.986200
FVAR       0.27352
PR1   4    0.500000    0.760286    0.250000    10.50000    0.01047    0.01289 =
         0.01298    0.00000    0.00454    0.00000
O4    3    0.359005    0.717491    0.426049    11.00000    0.01368    0.02318 =
         0.01695    0.00021    0.00642    0.00009
AFIX   7
H4A   2    0.277895    0.722811    0.328561    11.00000   -1.50000
H4B   2    0.373257    0.731150    0.562741    11.00000   -1.50000
AFIX   0
O2    3    0.152511    0.674386   -0.198713    11.00000    0.01228    0.01848 =
         0.02258    0.00109    0.00795    0.00208
O5    3    0.572329    0.794717    0.676802    11.00000    0.01552    0.02160 =
         0.01542   -0.00265    0.00646    0.00013
O1    3    0.353168    0.705372   -0.055448    11.00000    0.01688    0.01968 =
         0.02117   -0.00458    0.00714   -0.00409
O3    3    0.470777    0.559326   -0.032373    11.00000    0.03140    0.02904 =
         0.02954    0.00493    0.01638    0.01591
C1    1    0.273378    0.669812   -0.123860    11.00000    0.01743    0.01675 =
         0.00996   -0.00107    0.00696   -0.00026
C2    1    0.326240    0.619804   -0.112472    11.00000    0.01586    0.02193 =
         0.01246    0.00066    0.00576    0.00375
C6    1    0.500000    0.817086    0.750000    10.50000    0.01344    0.01873 =
         0.00860    0.00000    0.00152    0.00000
C3    1    0.257558    0.573909   -0.166195    11.00000    0.02420    0.01927 =
         0.02346   -0.00050    0.00964    0.00164
AFIX  43
H3    2    0.165975    0.569199   -0.226469    11.00000   -1.20000
AFIX   0
C5    1    0.454326    0.608722   -0.033499    11.00000    0.02448    0.02610 =
         0.02013    0.00259    0.01121    0.00859
AFIX  43
H5    2    0.522882    0.632254    0.014307    11.00000   -1.20000
AFIX   0
C7    1    0.500000    0.871415    0.750000    10.50000    0.02279    0.02042 =
         0.01430    0.00000    0.00675    0.00000
C4    1    0.348706    0.538876   -0.114197    11.00000    0.03764    0.02026 =
         0.02823    0.00088    0.01580    0.00675
AFIX  43
H4    2    0.331079    0.504546   -0.131688    11.00000   -1.20000
AFIX   0
PART -1
O6    3    0.447295    0.947680    0.802123    10.50000    0.03789    0.01788 =
         0.02735    0.00177    0.01918    0.00396
C10   1    0.427871    0.904809    0.817896    10.50000    0.03732    0.01780 =
         0.02691    0.00159    0.01848    0.00468
AFIX  43
H10   2    0.367531    0.893839    0.872810    10.50000   -1.20000
AFIX   0
C9    1    0.535040    0.950709    0.720678    10.50000    0.03810    0.01741 =
         0.02767    0.00169    0.01837    0.00411
AFIX  43
H9    2    0.568332    0.980578    0.691277    10.50000   -1.20000
AFIX   0
C8    1    0.575406    0.899084    0.680442    10.50000    0.03790    0.01714 =
         0.02735    0.00139    0.01732    0.00416
AFIX  43
H8    2    0.635749    0.889278    0.623335    10.50000   -1.20000
AFIX   0
HKLF 4


REM  1_a.res in C2/c
REM wR2 = 0.0468, GooF = S = 1.097, Restrained GooF = 1.091 for all data
REM R1 = 0.0179 for 1438 Fo > 4sig(Fo) and 0.0179 for all 1449 data
REM 143 parameters refined using 18 restraints

END

WGHT      0.0271      2.9861

REM Highest difference peak  0.949,  deepest hole -0.575,  1-sigma level  0.092
Q1    1   0.5000  0.7237  0.2500  10.50000  0.05    0.95
Q2    1   0.5000  0.7933  0.2500  10.50000  0.05    0.51
Q3    1   0.3042  0.6437 -0.1170  11.00000  0.05    0.44
Q4    1   0.2761  0.6024 -0.1446  11.00000  0.05    0.38
Q5    1   0.4107  0.7427  0.1031  11.00000  0.05    0.37
;
_shelx_res_checksum                71949
_shelx_hkl_file
;
   0   2   0 5402.35  247.14
   0  -2   0 4202.34  192.34
   0   4   0 2078.66   95.26
   0   4   0 2050.72   93.97
   0  -4   0 1907.90   87.45
   0  -4   0 1996.38   91.53
   0   6   0 4179.06  191.41
   0   6   0 4172.85  191.10
   0  -6   0 4019.16  184.11
   0  -6   0 3988.11  182.72
   0   8   0   15.09    1.13
   0   8   0   13.21    1.10
   0  -8   0   15.21    1.24
   0  -8   0   12.65    1.01
   0  10   0  435.76   20.40
   0  10   0  422.72   19.86
   0 -10   0  427.22   20.12
   0 -10   0  402.85   18.88
   0  16   0  570.66   26.81
   0  16   0  599.54   28.21
   0 -16   0  578.11   27.15
   0 -16   0  609.32   28.77
   0  18   0   73.60    4.14
   0  18   0   76.53    4.39
   0 -18   0   79.23    4.42
   0 -18   0   81.76    4.75
   0  20   0   85.46    4.89
   0  20   0   97.63    5.32
   0 -20   0   98.67    5.37
   0 -20   0   88.80    5.17
   0  22   0  114.63    6.16
   0  22   0  111.28    6.13
   0 -22   0  127.50    6.77
   0 -22   0  111.18    6.29
   0  24   0  149.25    7.92
   0  24   0  159.12    8.27
   0 -24   0  154.88    8.35
   0 -24   0  147.40    7.73
   0  26   0   61.46    3.85
   0  26   0   64.21    4.07
   0 -26   0   66.78    4.36
   0 -26   0   68.43    4.19
   0  28   0    0.88    0.82
   0  28   0   -0.76    0.75
   0 -28   0    0.43    0.98
   0 -28   0    1.07    0.87
   0  30   0  109.35    6.24
   0  30   0  107.22    6.05
   0 -30   0  113.31    6.33
   0 -30   0  113.85    6.64
   0  32   0  270.89   13.77
   0 -32   0  279.43   14.53
   0 -32   0  296.66   14.76
   1 -31   0  532.16   25.82
   1 -31   0  574.70   27.43
  -1  31   0  536.20   25.71
  -1  31   0  529.52   25.46
   1 -29   0  603.73   28.73
   1 -29   0  632.45   30.33
  -1  29   0  618.32   29.48
  -1  29   0  603.88   28.73
   1 -27   0 1146.91   53.82
   1 -27   0 1214.91   56.65
  -1  27   0 1223.29   57.05
  -1  27   0 1168.65   54.61
   1 -25   0  786.45   36.99
   1 -25   0  790.64   37.47
  -1  25   0  776.20   36.53
  -1  25   0  808.18   38.08
   1 -23   0  674.98   32.12
   1 -23   0  681.35   32.13
  -1  23   0  669.24   31.68
  -1  23   0  682.12   32.17
   1 -21   0 1839.59   85.07
   1 -21   0 1802.33   83.61
  -1  21   0 1797.68   83.21
  -1  21   0 1844.25   85.29
   1 -19   0 1640.89   76.11
   1 -19   0 1643.99   76.02
  -1  19   0 1598.97   73.99
  -1  19   0 1589.66   73.66
   1 -17   0 1063.39   49.63
   1 -17   0 1035.29   48.12
  -1  17   0 1010.30   46.98
  -1  17   0 1007.82   46.98
   1 -15   0 1458.32   67.39
   1 -15   0 1526.16   70.70
  -1  15   0 1518.71   70.25
  -1  15   0 1456.46   67.31
   1 -13   0  816.87   38.00
  -1  13   0  814.23   37.96
   1 -11   0  152.35    7.51
   1 -11   0  169.21    8.45
  -1  11   0  168.12    8.24
  -1  11   0  159.90    7.92
   1  -9   0  223.08   10.79
   1  -9   0  212.52   10.17
  -1   9   0  223.08   10.73
  -1   9   0  224.63   10.73
   1  -7   0  278.50   13.20
   1  -7   0  270.27   12.71
  -1   7   0  273.38   12.87
  -1   7   0  269.34   12.75
   1  -5   0  666.60   30.75
   1  -5   0  688.18   31.81
  -1   5   0  674.98   31.19
  -1   5   0  686.47   31.67
   1  -3   0  603.26   27.82
   1  -3   0  611.80   28.16
  -1   3   0  628.41   28.92
  -1   3   0  627.32   28.91
   1   3   0  573.15   26.31
   1   3   0  582.62   26.76
  -1  -3   0  612.42   28.13
  -1  -3   0  595.34   27.34
   1   5   0  684.61   31.53
   1   5   0  645.64   29.71
  -1  -5   0  640.36   29.48
  -1  -5   0  617.39   28.47
   1   7   0  255.21   11.97
   1   7   0  274.00   12.85
  -1  -7   0  249.78   11.78
  -1  -7   0  262.98   12.31
   1   9   0  215.78   10.31
   1   9   0  223.08   10.59
  -1  -9   0  207.71    9.87
  -1  -9   0  217.65   10.45
   1  11   0  158.97    7.79
   1  11   0  159.90    7.79
  -1 -11   0  163.31    8.07
  -1 -11   0  164.40    7.98
   1  13   0  819.36   38.10
   1  13   0  850.40   39.45
  -1 -13   0  820.60   38.08
  -1 -13   0  860.34   40.04
   1  17   0 1015.58   47.26
   1  17   0 1035.45   48.08
  -1 -17   0 1046.63   48.79
  -1 -17   0 1040.26   48.31
   1  19   0 1608.29   74.33
   1  19   0 1603.63   74.22
  -1 -19   0 1617.60   74.78
  -1 -19   0 1673.49   77.54
   1  21   0 1779.05   82.35
   1  21   0 1777.50   82.12
  -1 -21   0 1861.33   86.20
  -1 -21   0 1844.25   85.26
   1  23   0  612.73   29.08
   1  23   0  652.01   30.77
  -1 -23   0  664.74   31.42
  -1 -23   0  688.18   32.68
   1  25   0  807.71   37.96
   1  25   0  769.21   36.28
  -1 -25   0  792.34   37.52
  -1 -25   0  776.20   36.50
   1  27   0 1215.68   56.77
   1  27   0 1139.62   53.17
  -1 -27   0 1174.70   55.08
  -1 -27   0 1215.22   56.65
   1  29   0  640.21   30.47
   1  29   0  619.72   29.43
  -1 -29   0  609.47   29.28
  -1 -29   0  636.79   30.26
   1  31   0  550.95   26.45
   1  31   0  526.88   25.26
  -1 -31   0  541.79   26.25
  -1 -31   0  543.65   26.02
   2 -30   0   39.23    2.93
   2 -30   0   45.07    3.46
  -2  30   0   40.44    3.06
  -2  30   0   42.50    3.07
   2 -28   0  141.70    7.59
   2 -28   0  133.65    7.53
  -2  28   0  150.27    8.09
  -2  28   0  152.52    8.10
   2 -26   0    5.99    1.35
   2 -26   0    7.17    1.20
  -2  26   0    6.72    1.21
  -2  26   0    7.56    1.27
   2 -24   0   69.21    4.58
  -2  24   0   68.82    4.33
   2 -22   0    3.83    0.95
   2 -22   0    6.10    1.29
  -2  22   0    4.60    1.04
  -2  22   0    3.94    0.96
   2 -20   0  742.05   34.84
   2 -20   0  731.18   34.59
  -2  20   0  693.15   32.72
  -2  20   0  819.36   38.39
   2 -18   0  116.03    6.40
   2 -18   0  114.07    6.05
  -2  18   0  113.08    6.04
  -2  18   0  114.24    6.16
   2 -16   0  874.00   40.75
   2 -16   0  889.21   41.67
  -2  16   0  847.30   39.62
  -2  16   0  867.01   40.42
   2 -14   0  771.08   35.95
   2 -14   0  830.53   38.87
  -2  14   0  816.72   38.06
  -2  14   0  801.97   37.46
   2 -12   0  157.26    7.81
   2 -12   0  164.09    8.31
  -2  12   0  159.74    7.99
  -2  12   0  155.02    7.73
   2 -10   0 1675.04   77.29
   2 -10   0 1542.77   71.08
  -2  10   0 1540.29   71.04
  -2  10   0 1447.61   66.74
   2  -8   0 1833.38   84.43
   2  -8   0 1774.39   81.56
  -2   8   0 1816.31   83.49
  -2   8   0 1802.33   82.96
   2  -6   0 4036.24  184.89
   2  -6   0 4666.51  213.92
  -2   6   0 4534.56  207.71
  -2   6   0 4585.79  210.04
   2  -4   0 2688.75  123.23
   2  -4   0 2561.46  117.50
  -2   4   0 2632.87  120.67
  -2   4   0 2684.10  123.09
   2  -2   0 1810.10   82.98
   2  -2   0 1692.11   77.57
  -2   2   0 1758.87   80.63
  -2   2   0 1657.96   76.07
   2   0   0 5436.50  248.85
   2   0   0 5866.51  268.56
  -2   0   0 5416.32  247.92
  -2   0   0 5414.77  247.92
   2   4   0 2713.59  124.29
   2   4   0 2424.85  111.03
  -2  -4   0 2438.82  111.73
  -2  -4   0 2690.31  123.17
   2   6   0 4428.99  202.74
   2   6   0 4113.86  188.31
  -2  -6   0 4449.17  203.67
  -2  -6   0 4317.22  197.78
   2   8   0 1789.92   82.14
   2   8   0 1653.30   75.91
  -2  -8   0 1716.95   78.85
  -2  -8   0 1702.98   78.29
   2  10   0 1523.06   70.04
   2  10   0 1421.07   65.42
  -2 -10   0 1514.21   69.75
  -2 -10   0 1509.40   69.41
   2  12   0  147.93    7.30
   2  12   0  155.55    7.61
  -2 -12   0  153.19    7.62
  -2 -12   0  147.00    7.22
   2  14   0  779.30   36.28
   2  14   0  773.09   35.92
  -2 -14   0  778.68   36.19
  -2 -14   0  806.01   37.58
   2  18   0  116.17    6.15
   2  18   0  112.21    5.87
   2  20   0  741.27   34.73
   2  20   0  680.26   32.04
  -2 -20   0  748.10   35.25
  -2 -20   0  757.26   35.46
   2  22   0    4.25    0.96
   2  22   0    5.11    1.04
  -2 -22   0    5.37    1.20
  -2 -22   0    3.68    0.88
   2  24   0   72.54    4.32
   2  24   0   67.81    4.16
  -2 -24   0   76.98    4.77
  -2 -24   0   64.86    3.97
   2  26   0    7.86    1.30
   2  26   0    7.13    1.29
  -2 -26   0    5.01    1.37
  -2 -26   0    7.61    1.20
   2  28   0  139.00    7.48
   2  28   0  143.04    7.73
  -2 -28   0  130.45    7.37
  -2 -28   0  144.14    7.70
   2  30   0   44.96    3.18
   2  30   0   44.03    3.17
  -2 -30   0   45.44    3.48
  -2 -30   0   43.45    3.09
   3 -29   0  408.13   19.79
   3 -29   0  442.90   21.70
  -3  29   0  431.26   20.86
  -3  29   0  417.75   20.34
   3 -27   0  679.17   32.46
   3 -27   0  690.82   32.66
  -3  27   0  677.16   32.09
  -3  27   0  691.75   32.83
   3 -25   0 1405.23   65.31
   3 -25   0 1407.87   65.74
  -3  25   0 1407.56   65.45
  -3  25   0 1398.87   65.12
   3 -21   0  914.21   43.05
   3 -21   0  878.66   41.15
  -3  21   0  888.28   41.60
  -3  21   0  890.15   41.78
   3 -19   0  808.02   38.11
   3 -19   0  769.99   36.11
  -3  19   0  790.48   37.07
  -3  19   0  765.64   36.03
   3 -17   0  370.25   18.02
   3 -17   0  363.73   17.48
  -3  17   0  344.48   16.69
  -3  17   0  357.98   17.23
   3 -15   0  652.47   30.61
   3 -15   0  710.84   33.50
  -3  15   0  718.92   33.66
  -3  15   0  704.79   33.10
   3 -13   0  427.06   20.41
   3 -13   0  414.02   19.64
  -3  13   0  422.25   20.01
  -3  13   0  421.94   20.09
   3 -11   0 2575.43  118.54
   3 -11   0 2499.36  114.91
  -3  11   0 2552.14  117.36
  -3  11   0 2535.07  116.62
   3  -9   0 2926.27  134.53
   3  -9   0 2735.33  125.60
  -3   9   0 2704.28  124.27
  -3   9   0 2848.65  130.82
   3  -7   0 1377.13   63.42
   3  -7   0 1454.13   67.08
  -3   7   0 1409.27   64.91
  -3   7   0 1371.39   63.21
   3  -5   0 1873.75   86.16
   3  -5   0 1853.56   85.12
  -3   5   0 1712.30   78.64
  -3   5   0 1651.75   75.97
   3  -3   0  522.38   24.23
   3  -3   0  558.86   25.82
  -3   3   0  545.82   25.23
  -3   3   0  566.32   26.20
   3  -1   0  403.62   18.63
   3  -1   0  379.72   17.59
  -3   1   0  329.88   15.29
  -3   1   0  337.03   15.59
   3   1   0  344.01   15.83
   3   1   0  353.95   16.30
  -3  -1   0  359.85   16.56
  -3  -1   0  347.89   16.02
   3   5   0 1592.76   72.99
   3   5   0 1668.83   76.53
  -3  -5   0 1727.82   79.23
  -3  -5   0 1690.56   77.50
   3   7   0 1313.64   60.30
   3   7   0 1469.35   67.45
  -3  -7   0 1311.16   60.25
  -3  -7   0 1469.97   67.45
   3   9   0 2937.14  134.70
   3   9   0 2680.99  122.93
  -3  -9   0 2822.26  129.36
  -3  -9   0 2674.78  122.70
   3  11   0 2469.87  113.33
   3  11   0 2485.39  114.13
  -3 -11   0 2516.44  115.59
  -3 -11   0 2384.48  109.48
   3  13   0  396.48   18.69
   3  13   0  407.82   19.14
  -3 -13   0  418.84   19.78
  -3 -13   0  412.16   19.36
   3  15   0  670.79   31.25
   3  15   0  672.81   31.42
  -3 -15   0  682.28   31.95
  -3 -15   0  673.28   31.39
   3  19   0  774.18   36.26
   3  19   0  762.38   35.63
  -3 -19   0  780.08   36.64
  -3 -19   0  808.95   37.77
   3  21   0  868.57   40.66
   3  21   0  868.57   40.56
  -3 -21   0  857.39   40.28
  -3 -21   0  888.13   41.48
   3  23   0  469.45   22.48
   3  23   0  452.99   21.70
  -3 -23   0  440.26   21.35
  -3 -23   0  455.63   21.78
   3  25   0 1401.66   65.09
   3  25   0 1433.95   66.64
  -3 -25   0 1523.21   70.93
  -3 -25   0 1423.39   66.09
   3  29   0  415.73   20.13
   3  29   0  438.24   21.25
  -3 -29   0  432.81   20.91
  -3 -29   0  420.70   20.68
   3  31   0  473.17   22.84
   3  31   0  426.29   20.77
  -3 -31   0  460.91   22.54
  -3 -31   0  464.63   22.40
   4 -28   0   83.29    4.94
   4 -28   0   83.98    5.28
  -4  28   0   85.55    5.08
  -4  28   0   82.93    5.03
   4 -26   0   24.20    2.44
   4 -26   0   20.38    1.92
  -4  26   0   21.89    2.13
  -4  26   0   20.76    2.03
   4 -24   0   44.71    3.06
   4 -24   0   42.54    3.35
  -4  24   0   40.67    3.00
  -4  24   0   40.89    2.97
   4 -20   0   32.41    2.42
   4 -20   0   31.41    2.62
  -4  20   0   30.71    2.44
  -4  20   0   31.90    2.42
   4 -18   0  185.20    9.64
   4 -18   0  182.10    9.24
  -4  18   0  167.19    8.66
  -4  18   0  180.08    9.16
   4 -16   0 1348.57   62.76
   4 -16   0 1276.23   59.19
  -4  16   0 1265.05   58.80
  -4  16   0 1248.13   57.94
   4 -14   0  630.43   29.60
   4 -14   0  622.20   29.45
  -4  14   0  613.66   28.94
  -4  14   0  662.56   31.08
   4 -12   0 1893.93   87.52
   4 -12   0 2010.36   92.60
  -4  12   0 1937.39   89.37
  -4  12   0 1968.44   90.74
   4 -10   0 3211.91  147.66
   4 -10   0 2968.19  136.38
  -4  10   0 3053.57  140.24
  -4  10   0 2764.82  127.17
   4  -8   0 1268.78   58.71
   4  -8   0 1272.97   58.74
  -4   8   0 1296.87   59.91
  -4   8   0 1319.07   60.85
   4  -6   0 2951.11  135.54
   4  -6   0 2739.98  125.73
  -4   6   0 2671.68  122.59
  -4   6   0 2957.32  135.76
   4  -4   0  796.69   36.90
   4  -4   0  744.53   34.40
  -4   4   0  832.24   38.45
  -4   4   0  793.90   36.67
   4  -2   0  389.34   18.15
   4  -2   0  448.64   20.79
  -4   2   0  430.64   19.99
  -4   2   0  419.61   19.45
   4   0   0 1449.94   66.50
   4   0   0 1313.33   60.30
  -4   0   0 1643.99   75.42
  -4   0   0 1542.93   70.76
   4   6   0 2994.58  137.46
   4   6   0 2753.96  126.40
  -4  -6   0 2885.91  132.47
  -4  -6   0 2941.80  135.04
   4   8   0 1382.72   63.48
   4   8   0 1281.51   58.85
  -4  -8   0 1274.36   58.57
  -4  -8   0 1426.03   65.46
   4  10   0 2940.24  134.83
   4  10   0 3337.66  152.97
  -4 -10   0 2724.46  125.00
  -4 -10   0 3039.60  139.33
  -4 -12   0 2188.88  100.55
  -4 -12   0 1949.81   89.68
   4  14   0  594.57   27.69
   4  14   0  652.16   30.38
  -4 -14   0  659.15   30.66
  -4 -14   0  614.59   28.75
   4  16   0 1309.45   60.54
   4  16   0 1309.14   60.47
  -4 -16   0 1242.07   57.56
  -4 -16   0 1257.91   58.14
  -4 -18   0  161.76    8.32
   4  20   0   33.31    2.41
   4  20   0   28.50    2.11
  -4 -20   0   30.13    2.19
  -4 -20   0   26.50    2.24
   4  22   0   24.57    2.08
   4  22   0   19.79    1.79
  -4 -22   0   23.66    1.94
  -4 -22   0   24.48    2.17
   4  24   0   41.50    2.90
   4  24   0   41.26    2.87
  -4 -24   0   39.00    3.00
  -4 -24   0   46.06    3.07
   4  26   0   22.23    2.10
   4  26   0   24.56    2.13
  -4 -26   0   21.04    2.17
  -4 -26   0   23.08    2.06
  -4 -28   0   74.19    4.84
   4  30   0   84.50    5.12
   4  30   0   79.25    4.83
  -4 -30   0   72.64    4.78
  -4 -30   0   69.69    4.33
   5 -27   0  408.28   20.13
   5 -27   0  437.47   21.11
  -5  27   0  422.10   20.54
  -5  27   0  423.49   20.52
   5 -25   0  633.38   30.02
   5 -25   0  658.53   31.54
  -5  25   0  660.70   31.36
  -5  25   0  620.18   29.57
   5 -23   0  538.84   26.02
   5 -23   0  557.62   26.55
  -5  23   0  582.93   27.76
  -5  23   0  560.26   26.78
   5 -19   0 1352.60   63.11
   5 -19   0 1382.41   64.18
  -5  19   0 1406.63   65.31
  -5  19   0 1340.03   62.34
   5 -17   0  947.89   44.51
   5 -17   0  895.58   41.85
  -5  17   0  892.32   41.73
  -5  17   0  791.10   37.20
   5 -15   0  914.21   42.89
   5 -15   0  949.45   44.26
  -5  15   0  912.34   42.58
  -5  15   0  913.59   42.74
   5 -13   0  854.91   40.10
   5 -13   0  895.42   41.71
  -5  13   0  809.27   37.88
  -5  13   0  878.19   40.95
   5 -11   0  840.47   39.34
   5 -11   0  760.05   35.46
  -5  11   0  877.42   40.83
  -5  11   0  804.45   37.58
   5  -9   0  499.72   23.66
   5  -9   0  459.51   21.62
  -5   9   0  486.83   22.96
  -5   9   0  511.52   24.02
   5  -7   0  144.98    7.17
   5  -7   0  167.04    8.34
  -5   7   0  168.75    8.26
  -5   7   0  154.90    7.70
   5  -5   0  408.75   19.14
   5  -5   0  431.41   20.31
   5  -3   0   45.28    2.44
   5  -3   0   39.35    2.28
  -5   3   0   33.62    1.91
  -5   3   0   33.83    1.97
   5  -1   0  103.42    5.05
   5  -1   0  102.63    4.95
  -5   1   0   96.78    4.69
  -5   1   0   89.00    4.36
   5   1   0  107.57    5.06
   5   1   0  110.78    5.23
  -5  -1   0  100.28    4.72
  -5  -1   0  106.28    5.01
   5   9   0  457.34   21.11
   5   9   0  421.48   19.51
  -5  -9   0  444.30   20.52
  -5  -9   0  486.83   22.51
  -5 -11   0  800.11   36.98
  -5 -11   0  856.30   39.46
   5  13   0  866.86   40.05
   5  13   0  900.86   41.64
  -5 -13   0  853.04   39.42
  -5 -13   0  799.80   37.09
   5  15   0  973.66   45.08
   5  15   0  983.29   45.47
  -5 -15   0  914.67   42.33
  -5 -15   0  948.36   44.01
   5  17   0  940.44   43.67
   5  17   0  926.78   42.99
  -5 -17   0  921.66   42.77
  -5 -17   0  928.96   43.25
  -5 -19   0 1279.64   59.43
   5  21   0 1190.07   55.30
   5  21   0 1209.47   56.10
  -5 -21   0 1111.83   51.87
  -5 -21   0 1131.08   52.53
   5  23   0  569.42   26.93
   5  23   0  563.37   26.73
  -5 -23   0  518.97   24.85
  -5 -23   0  574.39   27.18
   5  25   0  625.31   29.65
   5  25   0  613.66   29.03
  -5 -25   0  620.03   29.57
  -5 -25   0  639.90   30.24
   5  27   0  430.64   20.85
   5  27   0  396.02   19.17
  -5 -27   0  402.38   19.45
  -5 -27   0  416.82   20.38
   5  29   0  326.00   16.10
   5  29   0  317.47   15.74
  -5 -29   0  323.21   16.18
  -5 -29   0  339.51   16.63
   6 -26   0    8.62    1.29
   6 -26   0    9.56    1.66
  -6  26   0    8.20    1.38
  -6  26   0    6.69    1.27
   6 -24   0    9.73    1.66
   6 -24   0    9.35    1.34
  -6  24   0    9.97    1.46
  -6  24   0    9.55    1.41
   6 -22   0    0.45    0.71
   6 -22   0    0.56    0.92
  -6  22   0    1.07    0.79
  -6  22   0    1.18    0.87
   6 -18   0   53.26    3.69
   6 -18   0   55.06    3.46
   6 -16   0  535.27   25.66
   6 -16   0  533.25   25.29
  -6  16   0  525.33   25.06
  -6  16   0  526.57   25.02
   6 -14   0  628.57   29.59
   6 -14   0  568.02   27.07
  -6  14   0  665.98   31.41
  -6  14   0  625.46   29.48
   6 -12   0  254.44   12.42
   6 -12   0  257.39   12.78
  -6  12   0  242.64   11.89
  -6  12   0  219.82   10.94
  -6  10   0 1156.54   53.60
  -6  10   0 1151.26   53.45
   6  -8   0 1180.29   54.60
   6  -8   0 1203.73   55.86
  -6   8   0 1329.63   61.43
  -6   8   0 1133.10   52.52
   6  -6   0  761.76   35.39
  -6   6   0  636.79   29.73
  -6   6   0  641.92   29.88
   6  -4   0 1611.39   74.13
   6  -4   0 1628.47   75.06
  -6   4   0 1673.49   77.00
  -6   4   0 1532.22   70.57
   6  -2   0 2108.16   96.84
   6  -2   0 2204.41  101.14
  -6   2   0 2325.49  106.74
  -6   2   0 2156.28   98.97
   6   0   0 3410.62  156.33
   6   0   0 3129.64  143.47
  -6   0   0 3446.33  158.03
  -6   0   0 3297.29  151.09
   6  12   0  267.63   12.51
   6  12   0  241.71   11.30
   6  14   0  766.57   35.46
  -6 -14   0  609.78   28.33
  -6 -14   0  622.98   28.87
   6  16   0  607.76   28.28
   6  16   0  569.73   26.59
  -6 -16   0  508.26   23.74
  -6 -16   0  518.19   24.28
   6  18   0   52.01    3.07
   6  18   0   56.15    3.21
  -6 -18   0   61.10    3.55
  -6 -18   0   55.33    3.15
   6  22   0    1.21    0.70
   6  22   0    0.70    0.70
  -6 -22   0   -0.09    0.59
  -6 -22   0    0.36    0.79
   6  24   0   11.24    1.38
   6  24   0    9.00    1.24
  -6 -24   0   10.54    1.49
  -6 -24   0    9.10    1.20
   6  26   0    7.89    1.29
   6  26   0    7.99    1.24
  -6 -26   0    7.20    1.15
  -6 -26   0    7.90    1.40
   6  28   0   13.26    1.61
   6  28   0   15.18    1.74
  -6 -28   0   13.44    1.54
  -6 -28   0   15.07    1.88
  -7  25   0  428.62   20.86
  -7  25   0  389.19   18.99
   7 -23   0  539.15   26.08
  -7  23   0  531.70   25.55
  -7  23   0  583.86   27.85
   7 -21   0  645.49   30.71
   7 -21   0  640.05   30.64
  -7  21   0  674.21   31.95
  -7  21   0  626.08   29.82
   7 -17   0 1853.56   86.05
   7 -17   0 1825.62   84.47
  -7  17   0 1763.52   81.66
  -7  17   0 1830.28   84.79
   7 -15   0 1218.32   56.93
   7 -15   0 1242.38   57.73
  -7  15   0 1231.83   57.36
  -7  15   0 1223.14   56.90
   7 -13   0  777.91   36.43
   7 -13   0  774.03   36.51
  -7  13   0  738.32   34.73
  -7  13   0  818.58   38.33
   7 -11   0   67.75    4.11
   7 -11   0   62.42    3.65
  -7  11   0   65.68    3.90
  -7  11   0   66.78    3.87
   7  -9   0    4.07    0.95
   7  -9   0    3.04    0.68
  -7   9   0    4.50    0.87
  -7   9   0    2.78    0.70
   7  -7   0   49.75    2.90
   7  -7   0   48.65    3.03
  -7   7   0   45.41    2.79
  -7   7   0   48.34    2.86
   7  -5   0    2.70    0.70
   7  -5   0    2.31    0.57
  -7   5   0    1.94    0.56
  -7   5   0    2.58    0.65
   7  -3   0  102.24    5.19
   7  -3   0   95.32    4.80
   7  -1   0    6.54    0.68
   7  -1   0    6.72    0.62
  -7   1   0    5.79    0.64
  -7   1   0    6.10    0.62
   7   1   0    7.25    0.47
  -7  -1   0    6.32    0.43
  -7  -1   0    5.98    0.43
   7  15   0 1302.46   59.92
   7  15   0 1308.36   60.23
  -7 -15   0 1236.33   56.93
  -7 -15   0 1330.25   61.23
   7  17   0 1824.07   83.88
   7  17   0 1597.42   73.54
  -7 -17   0 1667.28   76.81
  -7 -17   0 1814.75   83.49
   7  19   0 1444.97   66.63
   7  19   0 1650.20   76.10
   7  21   0  657.91   30.75
   7  21   0  648.28   30.40
  -7 -21   0  635.40   29.99
  -7 -21   0  657.91   30.77
   7  23   0  488.38   23.10
   7  23   0  543.03   25.71
  -7 -23   0  493.82   23.39
  -7 -23   0  496.30   23.66
   7  25   0  383.29   18.40
   7  25   0  349.91   17.00
  -7 -25   0  413.25   19.99
  -7 -25   0  385.46   18.52
   8 -24   0    3.09    1.16
   8 -24   0    2.58    0.90
  -8  24   0    2.11    0.96
  -8  24   0    2.86    0.98
   8 -22   0    2.45    1.15
   8 -22   0    3.97    1.01
  -8  22   0    4.86    1.10
  -8  22   0    4.18    1.12
   8 -20   0    6.77    1.41
   8 -20   0    7.95    1.21
  -8  20   0    6.19    1.21
  -8  20   0    9.16    1.37
  -8  18   0  151.36    8.06
   8 -16   0  232.70   11.94
   8 -16   0  249.47   12.37
  -8  16   0  251.18   12.57
  -8  16   0  258.16   12.87
   8 -14   0  166.57    8.52
   8 -14   0  157.10    8.41
  -8  14   0  157.10    8.18
  -8  14   0  166.42    8.65
   8 -12   0  755.24   35.67
   8 -12   0  761.61   35.71
  -8  12   0  714.26   33.64
  -8  12   0  762.69   35.78
  -8  10   0  930.82   43.47
  -8  10   0  842.33   39.35
   8  -8   0  543.03   25.72
   8  -8   0  550.95   25.91
  -8   8   0  460.44   21.80
  -8   8   0  515.09   24.37
   8  -6   0  815.63   37.93
   8  -6   0  755.09   35.29
   8  -4   0 1450.56   66.86
   8  -4   0 1374.34   63.46
   8  -2   0 1594.31   73.41
   8  -2   0 1399.49   64.41
  -8   2   0 1633.12   75.04
  -8   2   0 1522.75   70.09
   8   0   0 1346.71   61.91
   8   0   0 1252.79   57.63
   8  20   0    7.45    0.81
  -8 -20   0    5.48    0.70
   9 -21   0  580.44   27.66
   9 -21   0  516.79   25.09
  -9  21   0  580.60   27.79
  -9  21   0  584.79   28.01
   9 -19   0  555.45   26.84
   9 -19   0  579.67   27.59
  -9  19   0  577.96   27.60
  -9  19   0  600.16   28.66
   9 -17   0  512.29   24.81
   9 -17   0  514.93   24.61
  -9  17   0  543.03   25.97
  -9  17   0  525.95   25.57
   9 -15   0  389.50   19.11
   9 -15   0  415.27   19.98
  -9  15   0  349.44   17.06
  -9  15   0  378.79   18.46
   9 -13   0  184.89    9.39
   9 -13   0  185.98    9.72
  -9  13   0  217.96   11.04
  -9  13   0  184.27    9.45
   9 -11   0  544.89   26.02
   9 -11   0  618.32   29.14
  -9  11   0  620.65   29.32
  -9  11   0  629.96   29.81
   9  -9   0  714.57   33.67
   9  -9   0  701.06   32.85
  -9   9   0  643.16   30.21
  -9   9   0  663.34   31.23
   9  -5   0   21.86    1.58
   9  -5   0   19.16    1.55
  -9   5   0   20.46    1.52
  -9   5   0   18.94    1.54
   9  -3   0   17.14    1.32
   9  -3   0   19.27    1.34
  -9   3   0   18.50    1.35
  -9   3   0   14.72    1.16
   9  -1   0    4.24    0.47
   9  -1   0    3.82    0.48
  -9   1   0    4.84    0.53
  -9   1   0    4.10    0.48
  10 -18   0  218.27   11.10
  10 -18   0  252.11   13.01
 -10  18   0  231.15   11.88
 -10  18   0  239.54   12.20
  10 -16   0  267.32   13.30
  10 -16   0  243.11   12.51
 -10  16   0  283.00   14.17
 -10  16   0  316.07   15.56
  10 -14   0  255.68   12.98
  10 -14   0  260.18   12.92
  10 -12   0  533.40   25.35
  10 -12   0  511.67   24.59
 -10  12   0  569.11   27.09
 -10  12   0  549.70   26.11
  10 -10   0  562.43   26.79
  10 -10   0  602.49   28.41
 -10  10   0  631.36   29.76
 -10  10   0  561.66   26.65
 -10   8   0 1137.44   52.86
 -10   8   0 1052.22   48.90
  10  -6   0  563.37   26.62
  10  -6   0  570.51   26.76
 -10   6   0  565.38   26.58
 -10   6   0  570.97   26.81
  10  -4   0  564.45   26.44
  10  -4   0  568.95   26.53
 -10   4   0  644.56   30.04
 -10   4   0  559.33   26.10
 -10   2   0  753.53   34.84
  11 -13   0  302.72   15.12
  11 -13   0  315.91   15.46
 -11  13   0  285.49   14.20
 -11  13   0  283.16   14.05
  11 -11   0  234.41   11.86
  11 -11   0  247.76   12.26
 -11  11   0  247.76   12.34
 -11  11   0  232.86   11.71
  11  -9   0  282.69   13.79
  11  -9   0  314.52   15.38
 -11   9   0  325.69   15.83
 -11   9   0  295.11   14.41
  11  -7   0  325.38   15.60
  11  -7   0  366.99   17.70
 -11   7   0  334.39   16.05
 -11   7   0  369.32   17.95
 -11   5   0  183.96    9.03
 -11   5   0  177.75    8.74
 -11   3   0  118.43    5.76
 -10   4  -1   10.20    0.95
 -10   6  -1  143.16    7.25
 -10   6  -1  168.12    8.40
 -10   8  -1  172.78    8.74
 -10   8  -1  200.57   10.03
  10  -8   1  200.41    9.94
 -10  10  -1  171.70    8.88
 -10  10  -1  160.05    8.27
  10 -10   1  164.40    8.72
  10 -10   1  172.16    8.74
 -10  12  -1  397.72   19.22
 -10  12  -1  342.92   16.81
  10 -12   1  384.37   18.92
  10 -12   1  393.38   18.91
  -9   3  -1 1054.08   48.68
  -9   3  -1 1071.31   49.46
   9  -3   1 1116.02   51.48
   9  -3   1 1225.93   56.74
  -9   5  -1  957.99   44.45
  -9   5  -1 1020.55   47.33
   9  -5   1  950.07   44.03
   9  -5   1  909.40   42.38
  -9   7  -1 1240.83   57.49
  -9   7  -1 1296.25   60.06
   9  -7   1 1262.10   58.71
   9  -7   1 1140.08   52.84
  -9   9  -1  714.10   33.56
  -9   9  -1  667.69   31.37
   9  -9   1  674.98   32.01
   9  -9   1  659.92   30.97
  -9  11  -1  101.00    5.57
  -9  11  -1  100.15    5.59
   9 -11   1   91.92    5.48
   9 -11   1  108.62    5.84
  -9  13  -1  141.66    7.54
  -9  13  -1  122.02    6.61
   9 -13   1  124.27    7.03
   9 -13   1  121.16    6.47
  -9  15  -1   66.99    4.16
   9 -15   1   67.95    4.14
   9 -15   1   62.03    4.36
  -9  17  -1   35.46    2.76
  -9  17  -1   39.03    2.92
   9 -17   1   33.05    2.93
   9 -17   1   38.89    2.81
  -8   0  -1    0.12    0.26
   8   0   1    0.43    0.22
  -8   2  -1  129.90    6.35
  -8   2  -1  130.59    6.40
   8  -2   1  129.14    6.40
   8  -2   1  135.15    6.57
  -8   4  -1    0.53    0.48
  -8   4  -1    0.85    0.51
   8  -4   1    0.34    0.59
   8  -4   1    0.75    0.48
  -8   6  -1  402.07   19.09
  -8   6  -1  421.94   19.96
   8  -6   1  406.11   19.20
   8  -6   1  378.16   18.19
  -8   8  -1  386.86   18.50
  -8   8  -1  400.67   19.09
  -8  10  -1  284.40   13.88
  -8  10  -1  265.62   13.06
   8 -10   1  275.71   13.41
   8 -10   1  256.77   12.90
  -8  12  -1  354.88   17.22
  -8  12  -1  381.73   18.44
   8 -12   1  337.03   16.28
   8 -12   1  366.99   18.04
  -8  14  -1  215.78   10.91
  -8  14  -1  205.69   10.46
   8 -14   1  199.17   10.04
   8 -14   1  220.29   11.41
  -8  16  -1  337.03   16.53
   8 -16   1  286.26   14.11
   8 -16   1  334.54   16.78
  -8  18  -1  204.45   10.60
  -8  18  -1  208.49   10.70
   8 -18   1  188.62   10.09
   8 -18   1  219.20   11.05
  -8  20  -1  366.52   17.98
  -8  20  -1  354.41   17.40
   8 -20   1  352.24   17.17
   8 -20   1  358.76   17.91
  -7 -21  -1    8.80    1.15
  -7 -21  -1    8.52    1.02
  -7 -19  -1   71.35    3.68
  -7 -17  -1   72.50    3.51
   7   1   1 1648.65   76.01
  -7   1  -1 1567.92   72.11
  -7   1  -1 1343.76   61.82
   7  -1   1 1671.93   76.84
   7  -1   1 1631.57   75.14
  -7   3  -1 1608.29   74.08
  -7   3  -1 1720.06   79.13
   7  -3   1 1765.08   81.17
   7  -3   1 1813.20   83.57
  -7   5  -1  854.60   39.68
  -7   5  -1  811.59   37.71
   7  -5   1  768.44   35.71
   7  -5   1  723.42   33.84
  -7   9  -1  311.72   15.06
  -7   9  -1  314.98   15.21
   7  -9   1  319.33   15.34
   7  -9   1  294.33   14.47
  -7  11  -1  892.94   41.73
  -7  11  -1  846.52   39.59
   7 -11   1  841.56   39.62
   7 -11   1  927.25   43.22
  -7  13  -1  859.41   40.25
  -7  13  -1  805.23   37.80
   7 -13   1  738.32   34.63
   7 -13   1  757.88   35.88
  -7  15  -1   54.10    3.48
  -7  15  -1   57.72    3.66
   7 -15   1   55.51    3.46
   7 -15   1   53.76    3.74
  -7  17  -1   76.81    4.70
  -7  17  -1   88.01    5.12
   7 -17   1   80.23    4.66
   7 -17   1   77.03    4.91
  -7  19  -1   71.01    4.39
  -7  19  -1   70.35    4.30
   7 -19   1   70.21    4.21
   7 -19   1   71.74    4.64
  -7  21  -1   12.93    1.61
  -7  21  -1   12.23    1.54
   7 -21   1   12.96    1.85
   7 -21   1   14.56    1.61
  -7  23  -1    8.24    1.37
  -7  23  -1    8.26    1.37
   7 -23   1    7.96    1.24
   7 -23   1    7.58    1.47
   6  26   1  394.77   19.17
   6  26   1  450.51   21.55
  -6 -24  -1  491.18   23.46
  -6 -24  -1  468.05   22.31
   6  24   1  453.77   21.75
   6  24   1  492.89   23.36
  -6 -22  -1  665.51   31.31
  -6 -22  -1  651.08   30.57
   6  22   1  683.68   32.01
   6  22   1  742.82   34.84
  -6 -20  -1  300.23   14.41
  -6 -20  -1  295.27   14.22
   6  20   1  308.62   14.86
   6  20   1  307.53   14.70
  -6 -18  -1  585.10   27.34
  -6 -18  -1  569.73   26.61
   6  18   1  632.45   29.43
   6  18   1  658.68   30.72
  -6 -16  -1 1255.74   57.87
  -6 -16  -1 1173.30   54.12
   6  16   1 1260.55   58.14
   6  16   1 1421.22   65.42
  -6 -14  -1  648.90   29.98
  -6 -14  -1  647.20   29.91
   6  14   1  622.51   28.80
   6  14   1  586.96   27.14
  -6  -2  -1  360.62   16.72
  -6  -2  -1  394.00   18.24
   6   2   1  451.90   20.94
  -6   0  -1    0.11    0.29
  -6   0  -1    0.33    0.34
   6   0   1    0.78    0.40
   6   0   1    0.11    0.28
  -6   2  -1  392.29   18.35
  -6   2  -1  371.95   17.42
   6  -2   1  443.37   20.65
   6  -2   1  416.35   19.56
   6  -4   1  126.38    6.43
   6  -4   1  107.58    5.40
  -6   6  -1  284.24   13.61
  -6   6  -1  284.87   13.65
   6  -6   1  296.97   14.36
   6  -6   1  291.85   13.93
  -6  10  -1  511.52   24.22
  -6  10  -1  438.55   20.85
   6 -10   1  504.53   24.05
   6 -10   1  425.82   20.21
  -6  12  -1  427.69   20.48
  -6  12  -1  382.51   18.35
   6 -12   1  392.45   18.77
   6 -12   1  389.19   18.88
  -6  14  -1  639.12   30.21
  -6  14  -1  596.12   28.19
   6 -14   1  623.29   29.68
   6 -14   1  613.51   28.94
  -6  16  -1 1289.27   59.94
  -6  16  -1 1244.87   57.97
   6 -16   1 1249.84   58.09
   6 -16   1 1419.36   66.18
  -6  18  -1  588.51   27.99
  -6  18  -1  590.38   28.07
   6 -18   1  568.33   26.97
   6 -18   1  580.75   27.90
  -6  20  -1  283.47   14.11
  -6  20  -1  305.67   15.07
   6 -20   1  282.23   13.94
   6 -20   1  300.54   15.14
  -6  22  -1  617.54   29.39
  -6  22  -1  648.13   30.85
   6 -22   1  703.08   33.56
   6 -22   1  664.89   31.64
  -6  24  -1  431.41   20.91
  -6  24  -1  473.33   22.87
   6 -24   1  493.20   24.06
  -6  26  -1  452.37   22.09
  -5 -27  -1   37.55    2.95
  -5 -27  -1   36.43    2.72
   5  27   1   40.11    2.87
   5  27   1   36.82    2.87
  -5 -23  -1   56.04    3.48
  -5 -23  -1   54.15    3.49
   5  23   1   47.46    3.04
   5  23   1   57.22    3.65
  -5 -21  -1   62.44    3.68
  -5 -21  -1   54.52    3.37
   5  21   1   56.23    3.49
   5  21   1   65.71    3.77
  -5 -19  -1  581.06   27.29
   5  19   1  542.41   25.44
   5  19   1  568.02   26.87
  -5 -17  -1  283.31   13.57
  -5 -17  -1  317.31   15.14
   5  17   1  289.68   13.93
   5  17   1  287.04   13.68
  -5 -15  -1  244.97   11.72
  -5 -15  -1  233.17   11.16
   5  15   1  248.69   11.81
   5  15   1  234.10   11.25
  -5 -13  -1  773.41   35.77
  -5 -13  -1  738.01   34.14
   5  13   1  613.97   28.50
   5  13   1  620.18   28.70
  -5 -11  -1  285.95   13.34
  -5 -11  -1  309.24   14.41
   5  11   1  294.18   13.75
   5  11   1  287.50   13.41
  -5  -9  -1 1075.66   49.54
  -5  -9  -1 1181.69   54.41
   5   9   1 1001.30   46.14
  -5  -3  -1 2646.84  121.82
  -5  -3  -1 2601.82  119.74
   5   3   1 2552.14  117.49
  -5  -1  -1  973.51   44.79
  -5  -1  -1 1036.85   47.67
   5   1   1  981.12   45.17
   5   1   1 1030.95   47.39
  -5   1  -1  920.11   42.43
  -5   1  -1  955.66   44.04
   5  -1   1  947.74   43.76
   5  -1   1 1043.06   48.02
  -5   3  -1 2667.02  122.45
  -5   3  -1 2881.25  132.17
   5  -3   1 2469.87  113.50
   5  -3   1 2410.88  110.69
  -5   5  -1 1157.16   53.46
  -5   5  -1 1196.74   55.25
   5  -5   1 1189.60   55.16
  -5   7  -1 1094.29   50.69
  -5   7  -1 1004.09   46.53
   5  -7   1 1139.31   52.69
   5  -7   1  984.53   45.76
  -5   9  -1  930.97   43.27
   5  -9   1 1114.62   51.99
   5  -9   1 1067.12   49.60
  -5  11  -1  308.15   14.93
  -5  11  -1  321.81   15.49
   5 -11   1  312.65   15.24
   5 -11   1  292.16   14.10
  -5  13  -1  705.10   33.16
  -5  13  -1  608.07   28.66
   5 -13   1  706.34   33.35
   5 -13   1  665.51   31.25
  -5  15  -1  244.19   12.14
  -5  15  -1  247.61   12.25
   5 -15   1  237.83   12.02
   5 -15   1  221.68   11.01
  -5  17  -1  310.48   15.24
   5 -17   1  323.21   15.71
   5 -17   1  331.59   16.39
  -5  19  -1  591.62   28.35
   5 -19   1  580.60   27.54
   5 -19   1  594.88   28.52
  -5  21  -1   65.54    4.11
  -5  21  -1   59.81    3.80
   5 -21   1   58.68    3.69
   5 -21   1   61.68    4.24
  -5  23  -1   64.66    4.08
  -5  23  -1   58.15    3.82
   5 -23   1   52.19    3.77
   5 -23   1   52.08    3.38
  -5  25  -1   -0.22    0.87
  -5  25  -1   -0.25    0.73
   5 -25   1   -0.71    0.96
   5 -25   1    0.34    0.73
  -5  27  -1   36.85    2.98
   5 -27   1   38.55    2.84
  -4 -26  -1  243.88   12.36
  -4 -26  -1  262.04   13.06
   4  26   1  242.80   12.08
   4  26   1  241.40   12.22
  -4 -24  -1  705.88   33.36
  -4 -24  -1  753.22   35.43
   4  24   1  751.36   35.41
   4  24   1  709.91   33.35
  -4 -22  -1 1120.99   52.25
  -4 -22  -1 1161.82   54.02
   4  22   1 1185.10   55.14
   4  22   1 1094.44   50.86
  -4 -20  -1  465.72   22.15
  -4 -20  -1  447.71   21.28
   4  20   1  435.14   20.62
   4  20   1  463.70   22.08
  -4 -16  -1  822.46   38.22
  -4 -16  -1  850.87   39.57
   4  16   1  794.52   36.88
   4  16   1  838.45   39.01
  -4 -14  -1 1499.93   69.14
  -4 -14  -1 1541.53   71.01
   4  14   1 1481.30   68.31
   4  14   1 1385.21   63.80
  -4 -12  -1 1639.33   75.42
  -4 -12  -1 1442.33   66.38
   4  12   1 1470.59   67.72
   4  12   1 1429.91   65.78
   4  10   1  327.25   15.32
   4  10   1  349.60   16.28
  -4  -8  -1 1114.16   51.20
  -4  -8  -1 1061.84   48.82
   4   8   1 1058.74   48.67
   4   8   1  953.79   43.90
  -4  -6  -1  167.50    7.81
  -4  -6  -1  149.36    6.99
   4   6   1  156.95    7.37
   4   6   1  153.47    7.19
  -4  -4  -1   11.12    0.65
  -4  -4  -1    9.19    0.59
  -4  -2  -1   11.18    0.73
  -4  -2  -1   10.17    0.68
   4   2   1   10.99    0.73
   4   2   1   12.81    0.84
  -4   0  -1   -0.14    0.36
  -4   0  -1    0.73    0.36
   4   0   1    0.92    0.40
   4   0   1   -0.16    0.31
  -4   2  -1   12.16    0.93
  -4   2  -1   11.50    0.93
   4  -2   1   10.43    0.92
   4  -2   1   12.20    0.93
  -4   4  -1    8.27    0.90
  -4   4  -1    7.67    0.87
  -4   6  -1  158.66    7.78
  -4   6  -1  164.09    8.07
   4  -6   1  156.64    7.79
   4  -6   1  171.38    8.35
  -4   8  -1 1111.21   51.46
  -4   8  -1 1040.88   48.20
   4  -8   1 1069.45   49.63
   4  -8   1 1055.63   48.85
  -4  10  -1  330.20   15.79
  -4  10  -1  337.03   16.18
   4 -10   1  322.28   15.40
   4 -10   1  315.14   15.24
  -4  12  -1 1323.58   61.29
  -4  12  -1 1471.05   68.10
   4 -12   1 1436.90   66.44
   4 -12   1 1512.81   70.11
  -4  14  -1 1517.94   70.32
  -4  14  -1 1542.15   71.36
   4 -14   1 1461.43   67.64
   4 -14   1 1581.89   73.38
  -4  16  -1  868.26   40.66
  -4  16  -1  877.73   41.12
   4 -16   1  857.08   40.07
   4 -16   1  886.11   41.67
  -4  18  -1 1051.75   49.13
  -4  18  -1  992.45   46.35
   4 -18   1 1019.15   47.80
   4 -18   1 1016.04   47.41
  -4  20  -1  434.05   20.90
  -4  20  -1  475.34   22.80
   4 -20   1  471.15   22.54
   4 -20   1  477.67   23.15
  -4  22  -1 1212.58   56.52
  -4  22  -1 1210.72   56.48
   4 -22   1 1206.21   56.51
   4 -22   1 1192.40   55.54
  -4  24  -1  730.25   34.53
  -4  24  -1  777.44   36.73
   4 -24   1  793.59   37.69
   4 -24   1  749.81   35.33
  -4  26  -1  244.19   12.33
  -4  26  -1  258.47   13.02
   4 -26   1  257.54   13.24
   4 -26   1  265.62   13.24
  -4  28  -1  488.23   23.58
   4 -28   1  475.50   22.87
  -3 -29  -1   30.85    2.69
  -3 -29  -1   31.81    2.55
   3  29   1   31.75    2.55
   3  29   1   31.90    2.67
  -3 -27  -1   89.82    5.23
   3  27   1   77.65    4.60
   3  27   1   76.41    4.69
  -3 -25  -1   38.69    2.97
  -3 -25  -1   40.08    2.86
   3  25   1   42.61    3.03
   3  25   1   41.29    2.86
  -3 -23  -1  145.48    7.76
  -3 -23  -1  151.56    7.90
   3  23   1  145.94    7.58
   3  23   1  139.09    7.39
  -3 -21  -1   -0.03    0.62
  -3 -21  -1   -0.42    0.78
   3  21   1    1.16    0.73
   3  21   1    0.61    0.68
  -3 -19  -1   93.41    5.17
  -3 -19  -1  104.43    5.57
   3  19   1   97.91    5.34
   3  19   1   98.24    5.22
  -3 -15  -1   90.78    4.83
  -3 -15  -1   89.95    4.72
   3  15   1   95.50    5.05
   3  15   1   91.09    4.72
  -3 -13  -1  885.18   40.98
  -3 -13  -1  822.31   38.16
   3  13   1  838.45   38.93
   3  13   1  792.65   36.70
  -3 -11  -1 1206.99   55.62
  -3 -11  -1 1256.20   57.90
   3  11   1 1156.69   53.39
   3  11   1 1130.30   52.19
  -3  -9  -1 2609.58  119.75
  -3  -9  -1 2358.09  108.22
   3   9   1 2350.33  107.94
   3   9   1 2586.30  118.59
  -3  -7  -1 2783.45  127.58
  -3  -7  -1 3024.07  138.57
  -3  -5  -1 1654.86   75.93
  -3  -5  -1 1665.72   76.41
   3   5   1 1409.89   64.74
   3   5   1 1650.20   75.71
  -3  -3  -1 2713.59  124.32
  -3  -3  -1 2710.49  124.19
   3   3   1 3056.67  140.04
   3   3   1 2966.63  135.94
  -3  -1  -1  845.75   38.90
  -3  -1  -1  752.76   34.65
   3   1   1  768.75   35.39
   3   1   1  660.39   30.43
   3  -1   1  799.02   36.85
   3  -1   1  772.78   35.63
  -3   3  -1 2816.05  129.19
  -3   3  -1 3093.93  141.86
   3  -3   1 2840.89  130.29
   3  -3   1 2781.90  127.58
  -3   5  -1 1609.84   74.06
  -3   5  -1 1575.68   72.48
   3  -5   1 1577.24   72.64
   3  -5   1 1668.83   76.75
  -3   7  -1 2826.92  129.86
  -3   7  -1 2861.07  131.40
   3  -7   1 2746.19  126.07
   3  -7   1 2907.64  133.58
  -3   9  -1 2382.93  109.65
  -3   9  -1 2522.65  116.00
   3  -9   1 2266.50  104.32
   3  -9   1 2398.46  110.25
  -3  11  -1 1258.53   58.23
  -3  11  -1 1279.64   59.27
   3 -11   1 1223.29   56.74
   3 -11   1 1222.51   56.57
  -3  13  -1  928.49   43.30
  -3  13  -1  881.14   41.05
   3 -13   1  917.47   42.86
   3 -13   1  912.34   42.46
  -3  15  -1   95.19    5.28
  -3  15  -1  101.22    5.48
   3 -15   1   97.74    5.50
   3 -15   1   99.24    5.34
  -3  17  -1  413.25   19.79
  -3  17  -1  414.49   19.93
   3 -17   1  410.92   19.67
   3 -17   1  416.20   20.15
  -3  19  -1  102.89    5.74
  -3  19  -1   97.27    5.42
   3 -19   1  106.60    6.07
   3 -19   1  105.28    5.76
  -3  21  -1    0.28    0.79
  -3  21  -1    1.21    0.84
   3 -21   1    1.10    0.73
   3 -21   1    0.67    0.92
  -3  23  -1  160.36    8.43
  -3  23  -1  161.92    8.52
   3 -23   1  150.35    8.26
   3 -23   1  151.86    7.96
  -3  25  -1   47.95    3.29
  -3  25  -1   46.56    3.24
   3 -25   1   47.81    3.59
   3 -25   1   47.05    3.21
  -3  27  -1   78.19    4.72
  -3  27  -1   90.26    5.31
   3 -27   1   79.50    4.72
   3 -27   1   91.13    5.59
  -3  29  -1   30.19    2.67
   3 -29   1   29.42    2.58
  -2 -30  -1  394.62   19.44
  -2 -30  -1  427.38   20.71
   2  30   1  394.46   19.17
   2  30   1  400.98   19.61
  -2 -28  -1  530.92   25.38
  -2 -28  -1  523.93   25.29
   2  28   1  498.01   23.97
  -2 -26  -1  783.81   36.90
  -2 -26  -1  725.59   34.43
   2  26   1  694.39   32.88
   2  26   1  788.77   37.12
  -2 -24  -1 1583.45   73.37
  -2 -24  -1 1519.33   70.65
   2  24   1 1628.47   75.48
   2  24   1 1490.30   69.21
  -2 -22  -1 1304.48   60.73
  -2 -22  -1 1487.97   68.96
   2  22   1 1495.12   69.38
   2  22   1 1424.64   66.04
  -2 -20  -1  974.44   45.39
  -2 -20  -1  901.94   42.24
   2  20   1  986.86   45.95
   2  20   1 1013.87   47.30
  -2 -18  -1  831.78   38.93
  -2 -18  -1  826.81   38.56
   2  18   1  886.42   41.29
  -2 -14  -1  677.62   31.58
  -2 -14  -1  645.95   30.21
   2  14   1  638.97   29.74
   2  14   1  678.86   31.73
   2  12   1  734.13   34.03
   2  12   1  732.27   34.09
  -2 -10  -1 1331.49   61.32
  -2 -10  -1 1138.68   52.53
   2  10   1 1382.72   63.74
   2  10   1 1244.87   57.31
  -2  -8  -1  286.11   13.41
  -2  -8  -1  291.85   13.72
   2   8   1  313.27   14.64
   2   8   1  270.74   12.81
  -2  -6  -1   14.93    0.99
  -2  -6  -1   14.79    1.02
   2   6   1   16.84    1.07
   2   6   1   13.18    0.99
  -2  -4  -1    5.54    0.54
  -2  -4  -1    6.15    0.57
   2   4   1    6.35    0.65
   2   4   1    5.62    0.56
  -2  -2  -1  481.71   22.23
  -2  -2  -1  453.30   20.94
   2   2   1  465.87   21.52
   2   2   1  463.86   21.42
  -2   0  -1    0.42    0.37
  -2   0  -1    0.20    0.36
   2   0   1    0.25    0.37
   2   0   1    0.31    0.40
  -2   2  -1  472.71   21.94
  -2   2  -1  475.81   22.06
   2  -2   1  495.99   23.01
   2  -2   1  497.23   23.04
  -2   4  -1    5.64    0.71
  -2   4  -1    5.73    0.68
   2  -4   1    5.25    0.68
   2  -4   1    5.54    0.73
  -2   6  -1   14.24    1.13
  -2   6  -1   15.31    1.24
   2  -6   1   16.61    1.26
   2  -6   1   14.11    1.20
  -2   8  -1  304.27   14.48
  -2   8  -1  298.84   14.19
   2  -8   1  290.92   13.89
   2  -8   1  302.25   14.34
  -2  10  -1 1364.25   62.98
  -2  10  -1 1402.44   64.80
   2 -10   1 1311.78   60.67
   2 -10   1 1410.04   65.08
  -2  12  -1  723.57   33.76
  -2  12  -1  785.05   36.65
   2 -12   1  744.69   34.73
   2 -12   1  756.17   35.36
  -2  14  -1  652.01   30.58
  -2  14  -1  688.64   32.32
   2 -14   1  693.46   32.60
   2 -14   1  666.44   31.23
  -2  16  -1  941.84   43.98
  -2  16  -1  917.47   42.80
   2 -16   1  949.29   44.41
   2 -16   1  919.64   42.86
  -2  18  -1  876.33   40.98
  -2  18  -1  897.44   42.02
   2 -18   1  855.84   40.02
   2 -18   1  862.05   40.52
  -2  20  -1 1032.81   48.28
  -2  20  -1  995.86   46.51
   2 -20   1 1012.63   47.24
   2 -20   1 1051.91   49.29
  -2  22  -1 1387.84   64.49
  -2  22  -1 1517.00   70.46
   2 -22   1 1448.39   67.23
   2 -22   1 1453.82   67.76
  -2  24  -1 1487.35   69.08
  -2  24  -1 1620.70   75.21
   2 -24   1 1586.55   73.58
   2 -24   1 1625.36   75.65
  -2  26  -1  770.61   36.34
  -2  26  -1  777.91   36.75
   2 -26   1  767.51   36.17
   2 -26   1  797.62   37.86
  -2  28  -1  517.26   24.79
  -2  28  -1  551.26   26.42
   2 -28   1  511.05   24.47
   2 -28   1  535.27   25.91
  -1 -31  -1    6.91    1.44
  -1 -31  -1    9.64    1.41
   1  31   1    9.95    1.49
   1  31   1    8.60    1.35
  -1 -29  -1   13.29    1.63
  -1 -29  -1   12.87    1.75
   1  29   1   12.03    1.60
   1  29   1   13.88    1.65
  -1 -27  -1    4.21    1.20
  -1 -27  -1    5.32    1.09
   1  27   1    6.16    1.16
   1  27   1    4.94    1.13
  -1 -25  -1   76.78    4.53
  -1 -25  -1   80.49    4.92
   1  25   1   83.86    4.87
   1  25   1   78.55    4.70
  -1 -23  -1   20.58    1.88
  -1 -23  -1   22.12    2.13
   1  23   1   20.17    2.06
  -1 -21  -1   17.77    1.66
  -1 -21  -1   17.57    1.83
   1  21   1   18.47    1.69
   1  21   1   16.77    1.69
  -1 -19  -1    9.89    1.35
  -1 -19  -1    9.86    1.21
   1  19   1   10.29    1.32
   1  19   1    8.97    1.13
  -1 -17  -1  352.86   17.03
  -1 -17  -1  347.27   16.61
   1  17   1  361.86   17.26
   1  17   1  340.13   16.41
  -1 -13  -1 1451.18   66.94
  -1 -13  -1 1390.02   64.24
   1  13   1 1447.30   66.75
   1  13   1 1481.61   68.46
  -1 -11  -1 2885.91  132.50
  -1 -11  -1 2775.69  127.51
   1  11   1 2907.64  133.41
   1  11   1 3041.15  139.68
  -1  -9  -1 2508.68  115.13
  -1  -9  -1 2491.60  114.41
   1   9   1 2690.31  123.43
   1   9   1 2637.53  121.13
  -1  -7  -1 3542.57  162.38
  -1  -7  -1 3426.14  157.10
   1   7   1 3426.14  156.95
   1   7   1 3280.22  150.40
  -1  -5  -1 1732.48   79.51
  -1  -5  -1 1592.76   73.10
   1   5   1 1558.61   71.53
   1   5   1 1498.38   68.83
  -1  -3  -1 9003.91  412.01
  -1  -3  -1 9829.79  449.73
   1   3   1 9980.37  456.72
   1   3   1 9885.67  452.37
  -1  -1  -1   34.60    1.83
  -1  -1  -1   36.87    1.94
   1   1   1   38.27    2.00
   1   1   1   38.95    2.03
  -1   1  -1   35.66    1.92
  -1   1  -1   34.23    1.86
   1  -1   1   37.91    2.03
   1  -1   1   34.39    1.85
  -1   3  -1 9544.15  436.84
  -1   3  -1 9863.94  451.44
   1  -3   1 9999.00  457.65
   1  -3   1 9148.29  418.68
  -1   5  -1 1766.63   81.17
  -1   5  -1 1640.89   75.42
   1  -5   1 1751.11   80.49
   1  -5   1 1645.54   75.65
  -1   7  -1 3620.19  165.95
  -1   7  -1 3643.48  167.04
   1  -7   1 3641.93  167.04
   1  -7   1 3582.94  164.24
  -1   9  -1 2739.98  125.85
  -1   9  -1 2718.25  124.86
   1  -9   1 2573.88  118.26
   1  -9   1 2722.91  125.05
  -1  11  -1 3052.02  140.20
  -1  11  -1 3090.83  142.03
   1 -11   1 2857.97  131.41
   1 -11   1 3024.07  138.86
  -1  13  -1 1533.30   70.80
  -1  13  -1 1542.46   71.29
   1 -13   1 1436.43   66.47
   1 -13   1 1487.04   68.68
  -1  15  -1   28.95    2.08
  -1  15  -1   30.01    2.20
   1 -15   1   30.23    2.28
   1 -15   1   27.34    2.00
  -1  17  -1  355.19   17.08
  -1  17  -1  350.07   16.92
   1 -17   1  336.25   16.39
   1 -17   1  348.98   16.78
  -1  19  -1   10.76    1.37
  -1  19  -1    9.11    1.27
   1 -19   1    9.31    1.41
   1 -19   1   11.46    1.32
  -1  21  -1   17.14    1.69
  -1  21  -1   13.99    1.61
   1 -21   1   15.34    1.57
   1 -21   1   17.53    1.89
  -1  23  -1   21.22    2.20
   1 -23   1   18.18    1.97
  -1  25  -1   71.81    4.36
  -1  25  -1   83.10    4.94
   1 -25   1   77.56    4.60
   1 -25   1   84.87    5.20
  -1  27  -1    3.90    1.07
  -1  27  -1    5.37    1.12
   1 -27   1    5.14    1.34
   1 -27   1    5.06    1.06
  -1  29  -1   16.46    1.88
  -1  29  -1   13.09    1.61
   1 -29   1   13.10    1.58
   1 -29   1   13.75    1.89
   0 -30  -1  861.12   40.75
   0 -30  -1  877.57   41.28
   0  30   1  893.41   41.99
   0  30   1  882.69   41.60
   0 -28  -1  616.61   29.53
   0 -28  -1  636.17   30.21
   0  28   1  628.72   29.84
   0  28   1  633.53   30.26
   0 -26  -1  622.98   29.78
   0 -26  -1  639.59   30.30
   0  26   1  599.85   28.58
   0  26   1  646.42   30.61
   0 -24  -1 1355.71   63.23
   0 -24  -1 1409.11   65.43
   0  24   1 1444.04   67.03
   0  24   1 1395.14   64.89
   0 -22  -1  390.89   19.02
   0 -22  -1  408.90   19.65
   0  22   1  394.93   18.99
   0  22   1  403.31   19.50
   0 -20  -1  976.92   45.55
   0 -20  -1  966.99   45.28
   0  20   1  991.36   46.32
   0  20   1  979.10   45.62
   0 -18  -1 2387.59  110.14
   0 -18  -1 2580.09  118.79
   0  18   1 2491.60  114.88
   0  18   1 2468.31  113.70
   0 -16  -1 1783.71   82.32
   0 -16  -1 1684.35   77.90
   0  16   1 1746.45   80.59
   0  16   1 1805.44   83.46
   0 -12  -1  893.87   41.43
   0 -12  -1  810.82   37.75
   0  12   1  877.42   40.83
   0  12   1  880.37   40.81
   0 -10  -1   42.95    2.58
   0 -10  -1   45.84    2.59
   0  10   1   55.16    3.17
   0  10   1   46.26    2.61
   0  -8  -1    9.11    0.88
   0  -8  -1    7.58    0.88
   0   8   1    8.96    1.02
   0   8   1    9.66    0.90
   0  -6  -1  130.88    6.38
   0  -6  -1  136.86    6.58
   0   6   1  125.87    6.18
   0   6   1  137.78    6.61
   0  -4  -1  187.68    8.90
   0  -4  -1  175.27    8.27
   0   4   1  186.60    8.79
   0   4   1  164.86    7.86
   0  -2  -1  212.68    9.97
   0  -2  -1  200.73    9.41
   0   2   1  197.78    9.27
   0   2   1  209.42    9.83
   0   0   1    0.29    0.36
   0   0   1    1.71    0.43
   0   2  -1  213.14   10.03
   0   2  -1  210.97    9.92
   0  -2   1  212.06    9.97
   0  -2   1  212.99   10.01
   0   4  -1  189.55    8.99
   0   4  -1  183.65    8.74
   0  -4   1  194.36    9.24
   0  -4   1  184.11    8.74
   0   6  -1  140.46    6.82
   0   6  -1  139.70    6.82
   0  -6   1  149.17    7.27
   0  -6   1  131.02    6.40
   0   8  -1    9.97    1.04
   0   8  -1    9.27    0.93
   0  -8   1    8.37    0.92
   0  -8   1    9.49    0.99
   0  10  -1   50.83    2.87
   0  10  -1   50.59    2.93
   0 -10   1   42.80    2.58
   0 -10   1   49.63    2.83
   0  12  -1  874.78   40.67
   0  12  -1  874.00   40.58
   0 -12   1  874.16   40.67
   0 -12   1  851.02   39.52
   0  14  -1 1901.69   87.74
   0  14  -1 1876.85   86.52
   0 -14   1 1825.62   84.30
   0 -14   1 1881.51   86.70
   0  16  -1 1811.65   83.71
   0  16  -1 1820.96   84.08
   0 -16   1 1834.94   84.81
   0 -16   1 1775.94   81.95
   0  18  -1 2536.62  116.82
   0  18  -1 2632.87  121.30
   0 -18   1 2536.62  116.80
   0 -18   1 2559.91  118.09
   0  20  -1 1043.99   48.75
   0  20  -1  982.20   45.83
   0 -20   1  996.33   46.46
   0 -20   1 1010.15   47.30
   0  22  -1  430.64   20.76
   0  22  -1  408.44   19.65
   0 -22   1  425.67   20.43
   0 -22   1  405.80   19.76
   0  26  -1  677.31   32.12
   0  26  -1  629.34   29.85
   0 -26   1  648.90   31.02
   0 -26   1  651.23   30.83
   0  28  -1  619.72   29.45
   0  28  -1  645.18   30.69
   0 -28   1  648.90   31.06
   0 -28   1  629.81   29.88
   0  30  -1  890.61   41.95
   0  30  -1  873.38   41.09
   0 -30   1  897.75   42.50
   0 -30   1  886.42   41.65
   1 -31  -1  252.58   12.96
   1 -31  -1  253.04   12.75
  -1  31   1  264.84   13.30
  -1  31   1  258.01   13.07
   1 -29  -1   33.13    2.61
   1 -29  -1   34.80    2.95
  -1  29   1   33.00    2.72
  -1  29   1   29.57    2.42
   1 -27  -1    5.91    1.13
   1 -27  -1    5.23    1.27
  -1  27   1    5.65    1.18
  -1  27   1    5.51    1.12
   1 -25  -1   10.77    1.92
   1 -23  -1  146.39    7.90
   1 -23  -1  143.72    7.58
  -1  23   1  148.83    7.79
  -1  23   1  147.54    7.84
   1 -21  -1   11.24    1.54
   1 -21  -1    9.08    1.23
  -1  21   1   10.37    1.30
  -1  21   1   10.11    1.38
   1 -19  -1   14.98    1.69
   1 -19  -1   17.77    1.63
  -1  19   1   16.14    1.55
  -1  19   1   18.61    1.80
   1 -17  -1  436.38   20.74
   1 -17  -1  443.99   21.27
  -1  17   1  466.19   22.26
  -1  17   1  449.26   21.31
   1 -15  -1  618.63   29.17
   1 -15  -1  628.57   29.46
  -1  15   1  638.19   29.88
  -1  15   1  679.02   31.92
   1 -13  -1 1985.52   91.42
  -1  13   1 2125.23   98.00
   1 -11  -1 2299.10  105.83
   1 -11  -1 2252.53  103.58
  -1  11   1 2373.62  109.24
  -1  11   1 2168.70   99.76
   1  -9  -1 1437.52   66.21
   1  -9  -1 1455.99   67.16
  -1   9   1 1524.92   70.34
  -1   9   1 1421.38   65.46
   1  -7  -1 1348.41   62.13
   1  -7  -1 1301.22   59.89
  -1   7   1 1313.64   60.57
  -1   7   1 1349.50   62.10
   1  -5  -1 1136.82   52.36
   1  -5  -1 1194.11   54.92
  -1   5   1 1179.05   54.23
  -1   5   1 1135.42   52.32
   1  -3  -1 3615.54  165.64
   1  -3  -1 3419.93  156.64
  -1   3   1 3511.53  160.83
  -1   3   1 3537.92  162.07
   1  -1  -1 3281.77  150.32
   1  -1  -1 3367.15  154.23
  -1   1   1 3632.61  166.42
  -1   1   1 3778.54  173.09
   1   1  -1 3396.65  155.55
   1   1  -1 3604.67  165.18
  -1  -1   1 3474.27  159.12
  -1  -1   1 3567.41  163.47
   1   3  -1 3671.42  168.12
   1   3  -1 3690.05  169.06
  -1  -3   1 3683.84  168.75
  -1  -3   1 3846.84  176.20
   1   5  -1 1212.11   55.78
   1   5  -1 1260.24   57.97
  -1  -5   1 1250.30   57.52
  -1  -5   1 1216.93   55.98
   1   7  -1 1434.11   66.01
   1   7  -1 1386.60   63.80
  -1  -7   1 1482.08   68.17
  -1  -7   1 1465.00   67.44
   1   9  -1 1507.22   69.44
   1   9  -1 1508.31   69.44
  -1  -9   1 1443.11   66.46
  -1  -9   1 1384.12   63.80
   1  11  -1 2398.46  110.20
   1  11  -1 2285.13  105.10
  -1 -11   1 2168.70   99.77
  -1 -11   1 2365.86  108.71
   1  13  -1 2148.52   98.95
  -1 -13   1 2041.40   94.03
   1  15  -1  649.21   30.47
   1  15  -1  653.87   30.60
  -1 -15   1  613.97   28.89
  -1 -15   1  657.44   30.77
   1  17  -1  471.31   22.42
   1  17  -1  429.39   20.41
  -1 -17   1  449.89   21.49
  -1 -17   1  446.78   21.21
   1  19  -1   22.54    1.85
   1  19  -1   16.89    1.68
  -1 -19   1   15.62    1.49
  -1 -19   1   17.70    1.80
   1  21  -1   11.55    1.38
   1  21  -1   11.13    1.43
  -1 -21   1    9.42    1.46
  -1 -21   1   10.34    1.27
   1  23  -1  134.22    7.13
   1  23  -1  144.90    7.72
  -1 -23   1  137.68    7.51
  -1 -23   1  140.90    7.42
  -1 -25   1    9.30    1.79
   1  27  -1    6.04    1.23
   1  27  -1    6.72    1.18
  -1 -27   1    6.27    1.35
  -1 -27   1    4.80    1.09
   1  29  -1   35.47    2.69
   1  29  -1   38.05    2.90
  -1 -29   1   37.37    2.78
  -1 -29   1   36.19    3.03
   1  31  -1  260.96   13.13
   1  31  -1  257.85   13.04
  -1 -31   1  246.37   12.42
  -1 -31   1  249.47   12.88
   2 -30  -1  267.63   13.40
   2 -30  -1  272.45   13.85
  -2  30   1  244.19   12.34
  -2  30   1  242.80   12.34
   2 -28  -1  476.12   22.88
   2 -28  -1  481.55   23.38
  -2  28   1  489.63   23.60
  -2  28   1  492.11   23.63
   2 -26  -1  331.44   16.49
   2 -26  -1  347.58   16.97
  -2  26   1  362.49   17.73
  -2  26   1  332.06   16.25
   2 -22  -1 1234.47   57.66
   2 -22  -1 1199.54   55.82
  -2  22   1 1209.16   56.40
  -2  22   1 1249.99   58.14
   2 -20  -1 1145.98   53.54
   2 -20  -1 1132.79   52.72
  -2  20   1 1206.99   56.10
  -2  20   1 1217.55   56.74
   2 -18  -1 1033.12   48.09
   2 -18  -1 1045.07   48.84
  -2  18   1 1055.01   49.24
  -2  18   1 1090.09   50.69
   2 -16  -1  904.12   42.32
   2 -16  -1  935.79   43.58
  -2  16   1  950.38   44.23
  -2  16   1  981.74   45.83
   2 -14  -1 2865.73  131.77
   2 -14  -1 2851.76  131.30
  -2  14   1 2887.46  132.76
  -2  14   1 2930.93  134.93
   2 -12  -1 1793.02   82.60
   2 -12  -1 1779.05   82.15
  -2  12   1 1631.57   75.23
  -2  12   1 1805.44   83.32
   2 -10  -1 1335.37   61.75
   2 -10  -1 1313.02   60.59
  -2  10   1 1355.55   62.53
  -2  10   1 1342.20   62.08
   2  -8  -1 1355.09   62.55
   2  -8  -1 1473.54   67.87
  -2   8   1 1378.84   63.65
  -2   8   1 1364.71   62.87
   2  -6  -1  104.15    5.17
   2  -6  -1  101.96    5.15
  -2   6   1  111.18    5.48
  -2   6   1  108.28    5.46
   2  -4  -1  812.84   37.55
   2  -4  -1  811.59   37.43
  -2   4   1  810.66   37.46
  -2   4   1  819.05   37.77
   2  -2  -1 2477.63  113.57
   2  -2  -1 2594.06  118.91
  -2   2   1 2410.88  110.55
  -2   2   1 2693.41  123.51
   2   0  -1    0.81    0.43
   2   0  -1    0.67    0.42
  -2   0   1    1.15    0.43
  -2   0   1   -0.23    0.43
   2   2  -1 2730.67  125.15
   2   2  -1 2389.14  109.51
  -2  -2   1 2504.02  114.78
  -2  -2   1 2802.08  128.40
   2   4  -1  869.19   40.04
   2   4  -1  877.88   40.42
  -2  -4   1  838.61   38.64
  -2  -4   1  809.58   37.32
   2   6  -1  107.44    5.26
   2   6  -1  116.59    5.71
  -2  -6   1  113.12    5.56
  -2  -6   1  116.27    5.67
   2   8  -1 1448.08   66.66
   2   8  -1 1364.25   62.79
  -2  -8   1 1401.35   64.53
  -2  -8   1 1457.55   67.06
   2  10  -1 1414.86   65.22
   2  10  -1 1347.17   62.08
  -2 -10   1 1284.77   59.29
  -2 -10   1 1292.53   59.60
   2  12  -1 1825.62   84.08
   2  12  -1 1726.27   79.51
  -2 -12   1 1685.91   77.68
  -2 -12   1 1786.81   82.23
   2  16  -1  976.77   45.45
   2  16  -1  946.34   43.99
  -2 -16   1  966.21   44.90
  -2 -16   1  944.48   44.03
   2  18  -1 1046.94   48.67
   2  18  -1 1161.04   53.96
  -2 -18   1 1058.89   49.37
  -2 -18   1 1071.93   49.82
   2  20  -1 1289.11   59.89
   2  20  -1 1142.57   53.11
  -2 -20   1 1211.65   56.46
  -2 -20   1 1181.38   54.89
   2  22  -1 1228.41   57.10
   2  22  -1 1272.35   59.21
  -2 -22   1 1268.15   58.93
  -2 -22   1 1271.88   59.32
   2  24  -1  588.05   27.90
   2  24  -1  599.54   28.50
  -2 -24   1  597.05   28.28
  -2 -24   1  589.76   28.24
   2  26  -1  344.63   16.89
   2  26  -1  336.25   16.44
  -2 -26   1  355.19   17.59
  -2 -26   1  342.15   16.69
   2  28  -1  499.72   23.95
  -2 -28   1  511.36   24.78
  -2 -28   1  489.94   23.50
   2  30  -1  283.31   14.19
   2  30  -1  268.25   13.43
  -2 -30   1  274.62   14.05
  -2 -30   1  273.84   13.66
   3 -29  -1  106.37    6.01
   3 -29  -1  100.24    5.98
  -3  29   1   96.44    5.64
  -3  29   1  103.41    5.87
   3 -27  -1   80.62    5.03
   3 -27  -1   79.36    4.70
  -3  27   1   80.12    4.78
  -3  27   1   79.72    4.83
   3 -25  -1   28.10    2.30
   3 -25  -1   30.68    2.69
  -3  25   1   28.22    2.34
  -3  25   1   29.11    2.41
   3 -21  -1  434.21   20.82
   3 -21  -1  438.40   21.24
  -3  21   1  467.89   22.35
  -3  21   1  437.62   21.11
   3 -19  -1  619.72   29.25
   3 -19  -1  643.47   30.55
  -3  19   1  683.37   32.17
  -3  19   1  649.83   30.77
   3 -17  -1  228.82   11.32
   3 -17  -1  237.21   11.91
  -3  17   1  224.63   11.27
  -3  17   1  244.19   12.02
   3 -15  -1  617.85   29.03
   3 -15  -1  598.92   28.36
  -3  15   1  628.26   29.50
  -3  15   1  603.88   28.55
   3 -13  -1  476.90   22.51
   3 -13  -1  501.27   23.80
  -3  13   1  525.64   24.75
  -3  13   1  525.18   24.88
   3 -11  -1  210.97   10.28
   3 -11  -1  189.24    9.44
  -3  11   1  200.73    9.98
  -3  11   1  208.95   10.20
   3  -9  -1 2204.41  101.39
   3  -9  -1 1966.89   90.60
  -3   9   1 2028.99   93.33
  -3   9   1 2081.77   95.86
   3  -7  -1 3631.06  166.57
   3  -7  -1 3613.98  165.80
  -3   7   1 3676.08  168.59
  -3   7   1 3447.88  158.34
   3  -5  -1 4065.73  186.29
   3  -5  -1 4067.28  186.44
  -3   5   1 4205.45  192.81
  -3   5   1 4134.04  189.39
   3  -3  -1 1671.93   76.75
   3  -3  -1 1645.54   75.66
  -3   3   1 1662.62   76.41
  -3   3   1 1793.02   82.32
  -3   1   1 1934.29   88.77
  -3   1   1 1957.57   89.79
   3   1  -1 1977.76   90.72
   3   1  -1 2122.13   97.32
  -3  -1   1 2067.79   94.85
  -3  -1   1 2333.26  106.93
   3   3  -1 1783.71   81.84
   3   3  -1 1884.61   86.44
  -3  -3   1 1772.84   81.31
  -3  -3   1 1924.97   88.28
   3   5  -1 4179.06  191.41
   3   5  -1 3778.54  173.09
  -3  -5   1 4295.49  196.69
  -3  -5   1 4087.47  187.22
   3   7  -1 3672.98  168.28
   3   7  -1 3676.08  168.44
  -3  -7   1 3854.61  176.66
  -3  -7   1 3606.22  165.33
   3   9  -1 2046.06   93.95
   3   9  -1 2148.52   98.70
  -3  -9   1 1903.24   87.48
  -3  -9   1 2178.02  100.13
   3  11  -1  192.65    9.30
   3  11  -1  201.81    9.76
  -3 -11   1  182.72    8.91
  -3 -11   1  201.81    9.72
   3  13  -1  475.50   22.35
   3  13  -1  491.18   23.04
  -3 -13   1  513.07   24.05
  -3 -13   1  499.72   23.50
   3  17  -1  230.84   11.36
   3  17  -1  224.79   11.01
  -3 -17   1  238.14   11.77
  -3 -17   1  214.70   10.56
   3  19  -1  678.86   31.92
   3  19  -1  638.66   30.01
  -3 -19   1  671.10   31.48
  -3 -19   1  652.94   30.85
   3  21  -1  462.30   22.03
   3  21  -1  474.10   22.65
  -3 -21   1  457.34   21.80
  -3 -21   1  444.76   21.44
  -3 -23   1   64.94    4.18
  -3 -23   1   63.74    3.85
   3  25  -1   28.52    2.38
   3  25  -1   28.81    2.34
  -3 -25   1   30.72    2.65
  -3 -25   1   24.62    2.13
   3  27  -1   82.23    4.91
   3  27  -1   73.58    4.47
  -3 -27   1   69.97    4.27
  -3 -27   1   73.26    4.73
   3  29  -1  104.80    5.99
   3  29  -1  101.39    5.77
  -3 -29   1   97.06    5.57
  -3 -29   1  106.73    6.30
   3  31  -1  156.33    8.41
   3  31  -1  149.82    8.07
  -3 -31   1  142.65    7.65
  -3 -31   1  155.22    8.62
   4 -28  -1  742.05   35.30
   4 -28  -1  732.27   34.62
  -4  28   1  759.43   35.95
  -4  28   1  768.59   36.28
   4 -26  -1  954.73   45.00
   4 -26  -1  991.36   46.42
  -4  26   1 1015.89   47.57
  -4  26   1  964.51   45.30
   4 -24  -1 1320.94   61.46
   4 -24  -1 1309.29   61.20
  -4  24   1 1348.72   62.75
  -4  24   1 1344.38   62.64
   4 -22  -1  698.58   33.27
  -4  22   1  705.41   33.64
   4 -20  -1  754.31   35.46
   4 -20  -1  804.76   37.99
  -4  20   1  808.33   37.94
  -4  20   1  794.52   37.43
   4 -18  -1  596.90   28.42
   4 -18  -1  602.95   28.47
  -4  18   1  611.49   28.89
  -4  18   1  628.26   29.78
   4 -16  -1  307.84   14.92
   4 -16  -1  325.54   15.94
  -4  16   1  323.68   15.80
  -4  16   1  314.52   15.24
   4 -14  -1 1399.49   64.95
   4 -14  -1 1379.62   63.85
  -4  14   1 1343.91   62.22
  -4  14   1 1391.57   64.58
   4 -12  -1 1027.69   47.71
   4 -12  -1  985.15   45.92
  -4  12   1 1028.00   47.88
  -4  12   1 1050.04   48.71
   4 -10  -1  926.16   43.13
   4 -10  -1 1000.68   46.40
  -4  10   1  971.49   45.21
  -4  10   1  970.56   45.00
   4  -8  -1 1640.89   75.60
   4  -8  -1 1483.63   68.51
  -4   8   1 1561.71   72.11
   4  -6  -1  404.24   19.06
   4  -6  -1  465.72   21.78
  -4   6   1  484.66   22.76
  -4   6   1  473.02   22.09
   4  -4  -1  183.80    8.82
   4  -4  -1  166.26    8.09
  -4   4   1  168.44    8.10
  -4   4   1  172.63    8.41
   4  -2  -1   49.97    2.72
   4  -2  -1   44.04    2.38
   4   0  -1   -0.14    0.43
   4   0  -1    1.13    0.47
  -4   0   1    0.26    0.43
  -4   0   1    0.90    0.50
   4   2  -1   49.79    2.56
   4   2  -1   43.90    2.30
  -4  -2   1   51.54    2.64
  -4  -2   1   46.51    2.45
   4   4  -1  185.20    8.74
   4   4  -1  192.65    9.08
  -4  -4   1  171.38    8.12
  -4  -4   1  187.06    8.83
   4   6  -1  444.76   20.63
   4   6  -1  482.80   22.39
  -4  -6   1  489.32   22.70
  -4  -6   1  474.26   22.00
  -4  -8   1 1656.41   76.15
  -4  -8   1 1476.02   67.87
  -4 -10   1  949.29   43.89
  -4 -10   1  930.35   42.97
   4  12  -1  966.52   44.71
   4  12  -1  988.72   45.75
   4  14  -1 1440.94   66.52
   4  14  -1 1349.50   62.31
  -4 -14   1 1379.93   63.68
  -4 -14   1 1355.40   62.67
   4  18  -1  571.28   26.89
  -4 -18   1  582.30   27.37
  -4 -18   1  603.57   28.52
   4  20  -1  799.33   37.38
   4  20  -1  774.49   36.31
  -4 -20   1  812.84   38.20
  -4 -20   1  788.77   36.88
   4  22  -1  690.97   32.51
   4  22  -1  740.34   34.82
  -4 -22   1  734.75   34.74
  -4 -22   1  680.26   32.01
   4  24  -1 1318.45   61.27
   4  24  -1 1287.09   59.88
  -4 -24   1 1384.89   64.56
  -4 -24   1 1308.05   60.76
   4  26  -1  915.29   42.94
  -4 -26   1 1003.00   47.24
  -4 -26   1  914.67   42.85
   4  28  -1  744.38   35.15
   4  28  -1  677.16   32.12
  -4 -28   1  762.38   36.28
  -4 -28   1  719.85   33.98
   4  30  -1  585.56   27.99
   4  30  -1  587.58   28.05
  -4 -30   1  582.93   28.13
  -4 -30   1  540.55   25.82
   5 -27  -1    4.33    1.26
   5 -27  -1    4.22    1.02
  -5  27   1    2.30    0.95
  -5  27   1    4.60    1.10
   5 -25  -1    3.93    0.96
   5 -25  -1    4.13    1.26
  -5  25   1    4.63    1.12
  -5  25   1    5.46    1.18
   5 -23  -1   21.62    2.24
   5 -23  -1   17.81    1.80
  -5  23   1   17.01    1.83
  -5  23   1   21.86    2.03
   5 -21  -1  274.46   13.71
  -5  21   1  278.19   13.93
   5 -19  -1   74.92    4.39
   5 -19  -1   85.54    5.11
  -5  19   1   85.30    5.00
  -5  19   1   81.10    4.72
   5 -17  -1   29.87    2.45
   5 -17  -1   32.97    2.38
  -5  17   1   34.87    2.50
  -5  17   1   33.97    2.56
   5 -15  -1  146.39    7.75
   5 -15  -1  135.04    7.03
  -5  15   1  151.30    7.92
  -5  15   1  150.33    7.75
   5 -13  -1  536.20   25.29
   5 -13  -1  520.67   24.78
  -5  13   1  545.05   25.69
  -5  13   1  524.56   24.93
   5 -11  -1 1150.64   53.48
   5 -11  -1 1137.13   52.70
  -5  11   1 1187.27   55.16
  -5  11   1 1160.11   53.76
   5  -9  -1  480.16   22.74
   5  -9  -1  470.84   22.17
  -5   9   1  536.66   25.34
   5  -7  -1 2668.57  122.66
   5  -7  -1 2861.07  131.41
  -5   7   1 2530.41  116.41
  -5   7   1 2384.48  109.57
   5  -5  -1 3822.01  175.27
   5  -5  -1 4036.24  185.05
  -5   5   1 3772.33  172.94
  -5   5   1 4376.21  200.73
   5  -3  -1 1926.53   88.49
   5  -3  -1 2191.99  100.72
  -5   3   1 2202.85  101.12
  -5   3   1 1969.99   90.58
  -5   1   1 3002.34  137.67
  -5   1   1 2895.22  132.85
   5   1  -1 2696.52  123.63
   5   1  -1 3177.76  145.65
  -5  -1   1 2802.08  128.51
  -5  -1   1 3194.84  146.41
   5   3  -1 2195.09  100.70
   5   3  -1 2154.73   98.86
  -5  -3   1 2178.02   99.94
  -5  -3   1 1901.69   87.23
   5   5  -1 4939.73  226.18
   5   5  -1 4351.37  199.33
  -5  -5   1 4278.41  196.07
  -5  -5   1 4098.33  187.84
   5   7  -1 2541.28  116.52
   5   7  -1 2396.90  109.97
  -5  -9   1  505.15   23.47
  -5  -9   1  488.70   22.76
   5  11  -1  944.63   43.67
  -5 -11   1 1093.35   50.50
  -5 -11   1 1207.46   55.65
   5  13  -1  518.35   24.23
   5  13  -1  551.41   25.77
  -5 -13   1  525.18   24.53
  -5 -13   1  516.02   24.20
   5  15  -1  140.51    7.05
   5  15  -1  130.06    6.60
  -5 -15   1  138.19    7.06
  -5 -15   1  149.36    7.44
   5  17  -1   29.96    2.22
   5  17  -1   35.57    2.44
  -5 -17   1   27.38    2.14
   5  19  -1   79.14    4.46
   5  19  -1   90.89    4.97
  -5 -19   1   78.10    4.35
  -5 -19   1   83.95    4.83
   5  21  -1  258.78   12.75
   5  21  -1  275.86   13.49
  -5 -21   1  295.11   14.34
  -5 -21   1  288.28   14.28
   5  23  -1   17.31    1.71
   5  23  -1   18.21    1.77
  -5 -23   1   20.32    2.06
  -5 -23   1   20.21    1.79
   5  25  -1    4.21    1.06
   5  25  -1    3.54    0.99
  -5 -25   1    5.14    1.02
  -5 -25   1    5.65    1.34
   5  29  -1   57.78    3.82
   5  29  -1   57.25    3.79
  -5 -29   1   66.21    4.47
  -5 -29   1   55.92    3.65
   6 -26  -1 1154.98   54.21
   6 -26  -1 1256.67   58.57
  -6  26   1 1174.08   54.94
  -6  26   1 1169.42   54.61
   6 -24  -1  896.98   42.09
   6 -24  -1  879.28   41.59
  -6  24   1  897.44   42.24
  -6  24   1  849.78   39.99
   6 -22  -1  866.08   40.66
   6 -22  -1  882.23   41.67
  -6  22   1  887.82   41.78
  -6  22   1  926.47   43.47
   6 -20  -1 1126.73   52.87
  -6  20   1 1070.38   50.19
   6 -18  -1  244.50   12.39
   6 -18  -1  229.29   11.46
  -6  18   1  259.41   12.87
  -6  18   1  236.90   11.94
   6 -16  -1  484.35   23.29
   6 -16  -1  476.12   22.68
  -6  16   1  480.16   22.88
  -6  16   1  492.58   23.60
   6 -14  -1  455.78   21.70
   6 -14  -1  454.39   21.83
  -6  14   1  481.24   22.87
  -6  14   1  458.89   21.98
   6 -12  -1  160.21    8.10
   6 -12  -1  162.38    8.37
  -6  12   1  189.70    9.61
  -6  12   1  174.80    8.79
   6 -10  -1  823.86   38.53
   6 -10  -1  908.93   42.27
  -6  10   1  873.69   40.83
  -6  10   1  768.75   35.83
   6  -8  -1  402.07   19.03
   6  -8  -1  375.21   17.93
   6  -6  -1  664.89   30.97
   6  -6  -1  668.46   31.22
  -6   6   1  705.10   32.96
  -6   6   1  693.46   32.23
   6  -4  -1  491.18   22.94
   6  -4  -1  418.68   19.73
   6  -2  -1   19.53    1.34
   6  -2  -1   22.11    1.52
   6   0  -1    0.22    0.40
   6   0  -1    0.28    0.42
  -6   0   1   -0.14    0.39
  -6   0   1   -0.19    0.45
   6   2  -1   23.29    1.38
   6   2  -1   21.84    1.30
  -6  -2   1   25.10    1.44
  -6  -2   1   20.65    1.34
  -6  -4   1  461.68   21.44
  -6  -4   1  483.88   22.40
   6   6  -1  723.88   33.38
   6   6  -1  812.53   37.43
  -6  -6   1  749.81   34.60
  -6  -6   1  743.13   34.28
   6   8  -1  447.56   20.79
   6   8  -1  435.76   20.24
  -6  -8   1  404.87   18.86
  -6  -8   1  400.36   18.63
   6  10  -1  742.36   34.34
   6  10  -1  873.69   40.33
  -6 -10   1  770.30   35.61
  -6 -10   1  809.11   37.43
   6  12  -1  164.09    7.96
   6  12  -1  161.29    7.86
  -6 -12   1  163.93    7.95
  -6 -12   1  157.57    7.75
   6  14  -1  398.04   18.77
   6  14  -1  441.04   20.71
  -6 -14   1  435.60   20.45
  -6 -14   1  425.20   20.09
   6  16  -1  438.55   20.71
   6  16  -1  504.06   23.67
  -6 -16   1  457.80   21.70
  -6 -16   1  485.75   22.82
   6  18  -1  233.02   11.44
   6  18  -1  266.86   12.96
  -6 -18   1  229.44   11.30
  -6 -18   1  235.65   11.69
   6  20  -1 1176.41   54.63
   6  20  -1 1160.88   53.88
  -6 -20   1 1123.16   52.15
  -6 -20   1 1204.66   56.10
   6  22  -1  881.92   41.22
   6  22  -1  815.94   38.22
  -6 -22   1  937.49   43.99
  -6 -22   1  951.47   44.37
   6  24  -1  778.68   36.61
   6  24  -1  888.90   41.60
  -6 -24   1  891.54   42.01
  -6 -24   1  855.99   40.08
   6  26  -1 1237.26   57.61
   6  26  -1 1202.02   56.06
  -6 -28   1  790.95   37.74
   7 -25  -1   15.04    1.68
   7 -25  -1   13.80    1.85
  -7  25   1   16.36    1.83
  -7  25   1   14.50    1.75
   7 -23  -1    2.38    1.09
   7 -23  -1    2.44    0.84
  -7  23   1    2.34    0.98
  -7  23   1    1.10    0.85
   7 -21  -1  171.38    9.17
   7 -21  -1  174.64    9.05
  -7  21   1  153.42    8.13
  -7  21   1  156.95    8.35
   7 -17  -1   12.79    1.65
   7 -17  -1   12.67    1.44
  -7  17   1    9.98    1.41
  -7  17   1   11.61    1.66
   7 -15  -1  493.97   23.52
   7 -15  -1  512.60   24.56
  -7  15   1  512.45   24.50
  -7  15   1  543.81   25.82
   7 -13  -1  453.92   21.62
   7 -13  -1  407.35   19.67
  -7  13   1  439.48   20.94
  -7  13   1  480.78   22.99
   7 -11  -1  611.80   28.77
   7 -11  -1  579.51   27.45
  -7  11   1  531.70   25.26
  -7  11   1  582.93   27.40
   7  -9  -1  453.92   21.49
   7  -9  -1  425.82   20.32
  -7   9   1  449.57   21.24
  -7   9   1  468.98   22.32
   7  -7  -1  962.95   44.69
   7  -7  -1 1018.53   47.33
  -7   7   1  953.64   44.40
  -7   7   1  927.09   43.03
   7  -5  -1 1727.82   79.75
  -7   5   1 1802.33   82.93
  -7   5   1 1875.30   86.45
   7  -3  -1 1028.46   47.52
   7  -3  -1 1148.00   53.06
  -7   3   1 1028.62   47.66
  -7   3   1 1147.38   52.94
   7  -1  -1 3716.44  170.45
   7  -1  -1 3958.62  181.48
  -7   1   1 3817.35  175.11
  -7   1   1 4321.88  198.09
   7   1  -1 4272.20  195.76
   7   1  -1 4436.76  203.36
  -7  -1   1 3857.71  176.82
  -7  -1   1 4124.72  189.08
   7   3  -1 1101.27   50.64
   7   3  -1  996.33   45.86
  -7  -3   1 1007.97   46.45
  -7  -3   1 1030.33   47.41
   7   5  -1 1771.29   81.27
   7   5  -1 1911.00   87.73
   7   7  -1 1151.88   52.95
   7   7  -1 1046.63   48.14
  -7  -7   1 1100.50   50.64
  -7  -7   1 1024.89   47.18
   7   9  -1  431.57   20.03
   7   9  -1  365.90   17.03
  -7  -9   1  462.77   21.47
  -7  -9   1  444.14   20.65
   7  11  -1  578.27   26.81
   7  11  -1  657.29   30.43
  -7 -11   1  656.04   30.38
  -7 -11   1  576.56   26.79
   7  13  -1  406.42   19.03
   7  13  -1  456.87   21.33
  -7 -13   1  417.44   19.54
  -7 -13   1  434.36   20.40
   7  15  -1  497.08   23.27
   7  15  -1  545.20   25.49
  -7 -15   1  498.94   23.36
  -7 -15   1  491.96   23.15
   7  17  -1   13.74    1.27
   7  17  -1   12.85    1.23
  -7 -17   1   12.51    1.20
  -7 -17   1   14.42    1.47
  -7 -19   1    7.84    1.30
   7  21  -1  153.64    7.92
   7  21  -1  175.89    8.88
  -7 -21   1  180.23    9.05
  -7 -21   1  169.68    8.80
   7  23  -1    1.23    0.76
   7  23  -1    2.39    0.81
  -7 -23   1    0.40    0.84
  -7 -23   1    3.23    0.82
   7  25  -1   14.36    1.60
   7  25  -1   11.36    1.46
  -7 -25   1   12.00    1.41
  -7 -25   1   12.67    1.72
   7  27  -1    1.47    0.93
   7  27  -1    3.71    0.99
  -7 -27   1    2.00    0.79
  -7 -27   1    2.58    1.09
   8 -24  -1  342.15   17.08
  -8  24   1  346.03   17.28
  -8  24   1  372.27   18.27
   8 -22  -1  439.02   21.19
   8 -22  -1  444.92   21.75
  -8  22   1  414.96   20.23
   8 -20  -1  664.12   31.72
   8 -20  -1  685.38   32.40
  -8  20   1  683.21   32.45
   8 -16  -1  587.58   28.08
   8 -16  -1  577.03   27.37
  -8  16   1  590.69   28.11
  -8  16   1  571.59   27.10
   8 -14  -1 1253.56   58.25
   8 -14  -1 1215.37   56.68
  -8  14   1 1261.17   58.73
  -8  14   1 1242.38   57.70
   8 -12  -1  596.59   28.30
   8 -12  -1  622.36   29.34
  -8  12   1  634.62   29.85
  -8  12   1  670.48   31.67
   8 -10  -1   92.31    5.15
   8 -10  -1   86.79    4.77
  -8  10   1   99.31    5.31
  -8  10   1   94.57    5.26
   8  -8  -1  276.95   13.51
   8  -8  -1  268.56   13.01
  -8   8   1  271.98   13.13
  -8   8   1  242.64   11.97
   8  -6  -1  356.74   17.08
   8  -6  -1  373.20   17.71
  -8   6   1  326.94   15.74
  -8   6   1  382.20   18.10
   8  -4  -1  228.51   11.02
   8  -4  -1  244.97   11.84
  -8   4   1  253.66   12.14
  -8   4   1  218.27   10.68
   8  -2  -1    7.65    0.84
   8  -2  -1    7.05    0.82
  -8   2   1    8.04    0.84
  -8   2   1    8.69    0.98
   8   0  -1    0.28    0.36
   8   0  -1    0.16    0.37
  -8   0   1    0.09    0.47
  -8   0   1    0.39    0.43
  -8  -2   1   10.82    0.81
  -8  -2   1    8.45    0.81
   8   4  -1  229.29   10.71
   8   4  -1  260.80   12.14
  -8  -4   1  250.09   11.66
  -8  -4   1  247.92   11.61
   8   6  -1  372.89   17.26
   8   8  -1  295.27   13.72
  -8  -8   1  228.82   10.68
  -8  -8   1  255.06   11.88
   8  10  -1   95.44    4.58
   8  10  -1   96.90    4.64
  -8 -10   1   90.92    4.42
  -8 -10   1   84.68    4.11
   8  12  -1  622.67   28.80
   8  12  -1  560.42   25.96
  -8 -12   1  729.78   33.72
  -8 -12   1  646.42   29.96
   8  14  -1 1155.61   53.29
   8  14  -1 1275.45   58.76
  -8 -14   1 1185.88   54.66
  -8 -14   1 1198.61   55.34
   8  16  -1  550.33   25.66
   8  16  -1  589.45   27.49
  -8 -16   1  563.83   26.30
  -8 -16   1  645.18   30.15
   8  18  -1  569.58   26.65
   8  18  -1  558.40   26.19
  -8 -18   1  561.81   26.31
  -8 -18   1  538.06   25.37
   8  22  -1  490.87   23.32
   8  22  -1  451.90   21.50
  -8 -22   1  487.61   23.36
  -8 -22   1  482.02   22.87
  -8 -24   1  375.06   18.40
  -8 -24   1  422.56   20.21
   9 -23  -1   23.38    2.13
   9 -23  -1   18.43    2.06
  -9  23   1   24.12    2.27
  -9  23   1   21.72    2.11
   9 -21  -1  236.28   11.91
   9 -21  -1  237.05   12.20
  -9  21   1  215.47   11.13
  -9  21   1  213.45   10.90
   9 -19  -1  206.93   10.53
   9 -19  -1  185.98    9.84
  -9  19   1  208.95   10.79
  -9  19   1  201.81   10.31
  -9  15   1  414.96   20.09
  -9  15   1  405.18   19.53
   9 -13  -1  129.30    6.85
   9 -13  -1  114.78    6.38
  -9  13   1  129.89    6.88
  -9  13   1  127.00    6.89
   9 -11  -1  374.28   18.01
   9 -11  -1  412.16   19.89
  -9  11   1  377.23   18.26
  -9  11   1  409.83   19.61
   9  -9  -1  706.50   33.11
   9  -9  -1  647.66   30.55
  -9   9   1  749.81   35.07
  -9   9   1  705.10   33.19
   9  -7  -1  743.13   34.73
   9  -7  -1  720.16   33.76
  -9   7   1  702.15   32.80
  -9   7   1  768.90   36.02
  -9   5   1 1873.75   86.47
  -9   5   1 2025.88   93.24
   9  -3  -1  486.83   22.82
   9  -3  -1  412.16   19.44
  -9   3   1  472.39   22.26
  -9   3   1  559.64   26.11
   9  -1  -1 1018.37   47.04
   9  -1  -1 1148.93   52.98
  -9   1   1 1202.95   55.45
  -9   1   1 1035.14   47.89
   9   1  -1 1091.80   50.30
   9   1  -1 1008.90   46.48
  -9  -1   1 1141.48   52.63
  -9  -1   1 1100.18   50.65
   9   3  -1  496.77   22.98
   9   3  -1  525.33   24.28
  -9  -3   1  443.21   20.54
  -9  -3   1  501.89   23.21
   9  15  -1  453.30   21.05
   9  15  -1  492.27   22.88
  -9 -15   1  450.51   20.93
  -9 -17   1  122.19    6.01
   9  19  -1  174.96    8.52
  -9 -19   1  205.23    9.95
  -9 -19   1  186.60    9.21
  10 -20  -1  541.32   25.89
  10 -20  -1  517.41   25.04
 -10  20   1  452.99   21.89
 -10  20   1  509.50   24.59
  10 -18  -1  309.08   15.21
  10 -18  -1  265.46   13.49
 -10  18   1  247.76   12.57
 -10  18   1  277.88   13.83
 -10  16   1  366.21   17.90
  10 -14  -1  466.34   22.54
  10 -14  -1  546.75   26.00
 -10  14   1  459.67   22.17
 -10  14   1  424.27   20.41
  10 -12  -1  522.54   24.85
  10 -12  -1  517.88   24.79
 -10  12   1  544.27   25.85
 -10  12   1  574.39   27.37
  10 -10  -1  940.13   44.03
  10 -10  -1  798.09   37.38
 -10  10   1  858.32   40.27
 -10  10   1  864.84   40.44
  10  -8  -1  374.59   17.93
  10  -8  -1  346.18   16.80
 -10   8   1  317.93   15.35
 -10   8   1  353.48   17.09
  10  -6  -1   54.60    3.37
  10  -6  -1   51.14    3.07
 -10   6   1   43.42    2.92
 -10   6   1   50.42    3.04
  10  -4  -1   22.43    1.66
  10  -4  -1   27.52    1.91
 -10   4   1   28.27    1.91
 -10   4   1   23.24    1.77
 -10   2   1   59.41    3.31
 -10   2   1   61.68    3.34
  10   0  -1    0.26    0.36
  10   0  -1   -0.34    0.33
 -10   0   1    0.68    0.39
 -10   0   1    0.08    0.39
  10   2  -1   60.08    2.90
  11 -17  -1   65.51    4.36
  11 -17  -1   72.82    4.46
 -11  17   1   66.54    4.28
 -11  17   1   63.91    4.05
  11 -15  -1  194.36   10.15
  11 -15  -1  198.55   10.60
 -11  15   1  217.65   11.07
  11 -13  -1  264.99   13.34
  11 -13  -1  236.12   11.84
 -11  13   1  223.55   11.39
 -11  13   1  240.47   12.05
  11 -11  -1  787.69   36.99
  11 -11  -1  900.24   42.30
 -11  11   1  756.95   35.72
 -11  11   1  836.90   39.24
  11  -9  -1  572.06   27.06
  11  -9  -1  563.52   26.83
 -11   9   1  576.25   27.24
 -11   9   1  546.29   26.00
  11  -7  -1  545.98   25.79
  11  -7  -1  557.16   26.42
 -11   7   1  533.71   25.20
 -11   7   1  497.08   23.64
  11  -3  -1  578.27   27.03
  11  -3  -1  549.86   25.74
 -11   3   1  523.93   24.62
 -11   3   1  587.74   27.45
  11  -1  -1  374.90   17.56
  12 -12  -1  228.51   11.72
  12 -12  -1  244.81   12.28
  12 -10  -1  127.53    6.83
  12 -10  -1  152.55    8.10
 -12  10   1  131.52    7.03
 -12  10   1  134.02    7.27
  12  -8  -1   53.45    3.40
  12  -8  -1   56.17    3.48
 -12   8   1   49.49    3.24
 -12   8   1   57.45    3.52
  12  -6  -1   92.45    5.00
 -12   4   1   14.58    1.32
 -12   4   1   13.47    1.38
  -9   5  -2    4.39    0.85
  -9   7  -2    1.72    0.68
  -9   7  -2    2.06    0.73
   9  -7   2    1.32    0.65
   9  -7   2    0.37    0.75
  -9   9  -2  119.91    6.43
  -9   9  -2  144.31    7.65
   9  -9   2  141.59    7.33
   9  -9   2  131.13    7.27
  -9  11  -2  223.23   11.24
  -9  11  -2  231.00   11.72
   9 -11   2  253.35   12.51
   9 -11   2  243.26   12.54
  -8   0  -2  923.06   42.60
   8   0   2  844.97   39.04
   8   0   2  785.98   36.43
  -8   2  -2  536.35   25.04
  -8   2  -2  541.32   25.32
   8  -2   2  573.15   26.95
   8  -2   2  552.65   25.77
  -8   4  -2  614.59   28.81
  -8   4  -2  589.14   27.59
   8  -4   2  591.15   27.65
   8  -4   2  602.49   28.47
  -8   6  -2  827.43   38.65
  -8   6  -2  780.24   36.45
   8  -6   2  847.45   39.82
   8  -6   2  851.96   39.69
  -8   8  -2  905.05   42.32
  -8   8  -2  775.58   36.33
   8  -8   2  788.46   36.87
   8  -8   2  846.37   39.90
  -8  10  -2  552.65   26.22
  -8  10  -2  546.29   25.99
   8 -10   2  531.23   25.18
   8 -10   2  499.87   24.16
   8 -12   2  122.78    6.99
   8 -12   2  132.90    7.02
  -8  14  -2  265.15   13.24
   8 -14   2  242.64   12.76
   8 -14   2  273.07   13.60
  -8  16  -2  227.74   11.53
  -8  16  -2  263.91   13.29
   8 -16   2  249.16   12.92
   8 -16   2  230.22   11.52
   7   3   2   95.47    4.56
  -7  -1  -2    6.36    0.70
  -7  -1  -2    6.49    0.70
   7   1   2    5.67    0.75
   7   1   2    5.56    0.65
  -7   1  -2    6.01    0.75
  -7   1  -2    5.51    0.76
   7  -1   2    6.46    0.76
   7  -1   2    4.75    0.84
  -7   3  -2  100.15    5.17
  -7   3  -2  115.87    5.95
   7  -3   2  119.43    6.27
   7  -3   2  114.82    5.82
  -7   7  -2  284.40   13.86
  -7   7  -2  292.47   14.16
   7  -7   2  296.20   14.64
   7  -7   2  299.77   14.44
  -7   9  -2   68.62    4.07
  -7   9  -2   76.50    4.38
   7  -9   2   69.08    4.30
   7  -9   2   74.62    4.22
  -7  11  -2  259.41   12.87
  -7  11  -2  282.85   13.89
   7 -11   2  280.05   13.68
   7 -11   2  273.69   13.77
  -7  13  -2  682.90   32.23
  -7  13  -2  743.44   35.05
   7 -13   2  726.99   34.57
   7 -13   2  661.48   31.19
  -7  15  -2  344.63   16.87
   7 -15   2  385.31   18.88
   7 -15   2  348.20   17.67
  -7  17  -2  514.31   24.65
  -7  17  -2  546.75   26.16
   7 -17   2  527.97   25.16
   7 -17   2  544.89   26.39
  -7  19  -2  728.39   34.46
  -7  19  -2  741.89   35.15
   7 -19   2  686.94   32.43
   7 -19   2  751.52   35.89
  -6 -20  -2    1.27    0.56
  -6 -20  -2    2.53    0.70
  -6 -18  -2   41.00    2.45
  -6 -18  -2   43.53    2.51
   6  18   2   41.53    2.58
   6  18   2   36.62    2.22
  -6 -16  -2  470.22   21.97
  -6 -16  -2  506.39   23.58
   6  16   2  457.80   21.42
  -6 -14  -2 1030.17   47.52
   6  14   2 1112.45   51.29
   6  14   2  978.63   45.17
  -6 -12  -2 1137.29   52.49
   6  12   2 1174.39   54.23
  -6  -6  -2  394.31   18.29
   6   6   2  480.31   22.28
  -6  -4  -2  398.35   18.49
  -6  -4  -2  420.39   19.53
   6   4   2  364.04   17.00
   6   4   2  348.82   16.27
  -6  -2  -2  898.06   41.48
  -6  -2  -2  990.59   45.67
  -6   0  -2 1100.50   50.83
  -6   0  -2 1068.83   49.34
   6   0   2  993.69   46.01
   6   0   2 1117.26   51.54
  -6   2  -2  897.29   41.57
  -6   2  -2  905.51   41.99
   6  -2   2  847.30   39.42
   6  -2   2  927.56   42.94
  -6   4  -2  362.17   17.25
  -6   4  -2  420.54   19.89
   6  -4   2  422.87   19.95
   6  -4   2  387.48   18.50
  -6   6  -2  385.77   18.41
  -6   6  -2  395.55   18.83
   6  -6   2  395.40   18.75
   6  -6   2  435.76   20.82
  -6   8  -2  710.22   33.33
  -6   8  -2  774.34   36.22
   6  -8   2  733.35   34.53
   6  -8   2  766.57   35.80
  -6  10  -2  937.18   43.75
  -6  10  -2 1049.89   48.92
   6 -10   2  943.08   43.93
   6 -10   2  931.59   43.70
  -6  12  -2 1088.85   50.76
  -6  12  -2 1044.45   48.71
   6 -12   2 1025.98   48.09
   6 -12   2  998.81   46.54
  -6  14  -2  998.97   46.71
  -6  14  -2  978.48   45.75
   6 -14   2  962.02   44.90
   6 -14   2 1037.62   48.70
  -6  16  -2  426.29   20.57
   6 -16   2  456.72   21.89
   6 -16   2  461.06   22.62
  -6  18  -2   35.91    2.73
  -6  18  -2   40.30    2.92
   6 -18   2   43.33    2.93
   6 -18   2   38.00    3.10
  -6  20  -2    1.29    0.88
  -6  20  -2    0.26    0.79
   6 -20   2    0.40    0.68
   6 -20   2    0.98    0.96
  -6  22  -2    3.85    1.04
  -6  22  -2    3.49    1.04
   6 -22   2    4.07    0.92
   6 -22   2    2.31    1.15
   5  25   2  531.85   25.47
   5  25   2  579.67   27.54
   5  23   2  300.54   14.62
   5  23   2  344.94   16.83
  -5 -21  -2  629.03   29.64
  -5 -21  -2  627.95   29.57
  -5 -17  -2  726.06   33.86
  -5 -17  -2  771.08   35.88
   5  17   2  770.46   35.89
   5  17   2  788.77   36.79
  -5 -15  -2  432.81   20.31
  -5 -15  -2  467.27   21.94
   5  15   2  555.60   25.93
   5  15   2  507.79   23.86
  -5 -13  -2  162.07    7.90
  -5 -13  -2  172.01    8.31
   5  11   2  832.40   38.47
   5  11   2  876.79   40.60
  -5  -9  -2  431.72   20.07
  -5  -9  -2  500.18   23.22
   5   9   2  474.10   22.12
   5   9   2  478.29   22.25
  -5  -7  -2  326.47   15.24
  -5  -7  -2  330.35   15.45
  -5  -5  -2  428.62   19.90
  -5  -5  -2  499.72   23.19
   5   5   2  431.10   20.09
   5   5   2  369.78   17.28
  -5  -3  -2  214.08   10.15
  -5  -3  -2  217.65   10.34
  -5  -1  -2  162.38    7.89
  -5  -1  -2  144.25    7.02
   5   1   2  158.81    7.78
   5   1   2  153.83    7.45
  -5   1  -2  153.78    7.53
  -5   1  -2  158.19    7.76
   5  -1   2  138.12    6.80
   5  -1   2  139.62    6.99
  -5   3  -2  186.13    9.11
  -5   3  -2  218.11   10.56
   5  -3   2  201.35    9.89
   5  -3   2  219.66   10.60
  -5   5  -2  413.09   19.56
   5  -5   2  446.00   21.04
   5  -5   2  435.29   20.68
  -5   7  -2  382.36   18.23
  -5   7  -2  346.65   16.61
   5  -7   2  340.13   16.41
   5  -7   2  368.69   17.56
  -5   9  -2  444.92   21.16
  -5   9  -2  484.50   22.98
   5  -9   2  444.45   21.08
   5  -9   2  413.71   19.87
  -5  11  -2  881.76   41.20
  -5  11  -2  784.27   36.76
   5 -11   2  822.31   38.64
   5 -11   2  816.41   38.14
  -5  13  -2  173.09    8.88
  -5  13  -2  173.71    8.88
   5 -13   2  159.59    8.17
   5 -13   2  189.55    9.80
  -5  15  -2  472.55   22.63
  -5  15  -2  482.02   23.04
   5 -15   2  471.00   22.45
   5 -15   2  416.51   20.26
  -5  17  -2  729.16   34.40
   5 -17   2  636.79   30.49
   5 -17   2  705.25   33.22
  -5  19  -2  566.63   27.03
  -5  19  -2  582.15   27.73
   5 -19   2  583.55   28.04
   5 -19   2  532.01   25.32
  -5  21  -2  585.56   27.91
  -5  21  -2  592.86   28.27
   5 -21   2  632.91   30.33
   5 -21   2  571.44   27.15
  -5  23  -2  331.44   16.36
  -5  23  -2  336.72   16.58
   5 -23   2  346.96   16.94
   5 -23   2  341.06   17.09
  -5  25  -2  491.02   23.67
   5 -25   2  495.53   24.61
   5 -25   2  484.35   23.27
  -4 -26  -2    0.48    0.95
  -4 -26  -2    0.82    0.75
   4  26   2    0.70    0.90
   4  26   2   -0.22    0.78
  -4 -24  -2    1.07    0.98
  -4 -24  -2    1.20    0.75
   4  24   2   -0.14    0.81
   4  24   2   -0.61    0.76
  -4 -22  -2    2.95    1.06
  -4 -22  -2    1.80    0.79
   4  22   2    2.24    0.88
   4  22   2    1.96    0.85
  -4 -20  -2  203.83   10.18
  -4 -20  -2  227.12   11.29
   4  20   2  204.45   10.31
   4  20   2  233.95   11.50
  -4 -18  -2  246.99   12.09
  -4 -18  -2  261.58   12.75
   4  18   2  236.59   11.57
   4  18   2  250.09   12.31
  -4 -16  -2  211.13   10.35
  -4 -16  -2  223.55   10.90
   4  16   2  192.65    9.45
   4  16   2  191.41    9.56
  -4 -14  -2  198.55    9.66
  -4 -14  -2  211.75   10.29
   4  14   2  231.00   11.13
   4  14   2  211.44   10.39
  -4 -12  -2  341.06   16.11
  -4 -12  -2  349.60   16.47
   4  12   2  326.78   15.43
   4  12   2  321.66   15.35
  -4 -10  -2  432.19   20.21
  -4 -10  -2  445.07   20.79
   4  10   2  467.43   21.86
   4  10   2  452.06   21.25
   4   8   2  666.76   30.99
   4   8   2  640.99   29.71
  -4  -6  -2 1526.94   70.21
  -4  -6  -2 1347.64   61.99
   4   6   2 1464.69   67.42
   4   6   2 1616.05   74.30
  -4  -4  -2 1971.55   90.60
  -4  -4  -2 1876.85   86.24
   4   4   2 1687.46   77.60
   4   4   2 1721.61   79.16
  -4  -2  -2 2114.37   97.12
  -4  -2  -2 2134.55   98.03
   4   2   2 2123.68   97.57
   4   2   2 2063.14   94.79
  -4   0  -2 2471.42  113.51
  -4   0  -2 2101.95   96.64
   4   0   2 2254.08  103.61
   4   0   2 2103.50   96.65
  -4   2  -2 1915.66   88.18
  -4   2  -2 2025.88   93.21
   4  -2   2 2063.14   94.91
   4  -2   2 2008.80   92.38
  -4   4  -2 1870.64   86.14
  -4   4  -2 1800.78   82.98
   4  -4   2 1808.54   83.36
   4  -4   2 1842.70   84.85
  -4   8  -2  649.37   30.43
  -4   8  -2  670.02   31.37
   4  -8   2  680.26   32.04
   4  -8   2  670.79   31.36
  -4  10  -2  467.43   22.18
  -4  10  -2  449.57   21.36
   4 -10   2  435.14   20.82
   4 -10   2  433.43   20.57
  -4  12  -2  322.74   15.63
  -4  12  -2  328.02   15.87
   4 -12   2  323.68   15.80
   4 -12   2  331.75   15.97
  -4  14  -2  210.97   10.59
  -4  14  -2  197.31    9.95
   4 -14   2  208.80   10.40
   4 -14   2  215.94   10.96
  -4  16  -2  188.62    9.62
  -4  16  -2  195.45    9.94
   4 -16   2  190.48    9.62
   4 -16   2  196.07   10.12
  -4  18  -2  243.26   12.19
   4 -18   2  264.22   13.07
   4 -18   2  234.57   12.03
   4 -20   2  213.77   10.77
   4 -20   2  201.97   10.57
  -4  22  -2    2.33    0.96
  -4  22  -2    2.36    0.98
   4 -22   2    2.87    1.09
   4 -22   2    2.69    0.87
  -4  24  -2    0.29    0.82
  -4  24  -2   -0.02    0.76
   4 -24   2   -0.37    0.65
   4 -24   2   -0.17    0.98
  -4  26  -2    0.50    0.85
  -4  26  -2   -0.61    0.79
   4 -26   2    0.48    1.09
   4 -26   2    0.54    0.76
  -3 -25  -2  621.74   29.50
  -3 -25  -2  638.66   30.38
   3  25   2  613.04   29.03
   3  25   2  669.39   31.79
  -3 -23  -2 1032.97   48.23
  -3 -23  -2 1109.50   51.82
   3  23   2 1038.24   48.39
   3  23   2  997.26   46.70
  -3 -21  -2 1007.82   47.01
  -3 -21  -2 1029.40   48.08
   3  21   2 1103.44   51.29
   3  21   2  958.92   44.88
  -3 -19  -2  792.19   37.10
  -3 -19  -2  793.59   37.13
   3  19   2  872.14   40.84
   3  19   2  752.29   35.16
  -3 -17  -2 1250.77   58.00
  -3 -17  -2 1150.48   53.37
   3  17   2 1221.43   56.54
   3  17   2 1156.85   53.81
   3  15   2  583.86   27.35
   3  15   2  508.26   24.06
  -3 -13  -2  586.65   27.43
  -3 -13  -2  600.78   28.07
   3  13   2  591.62   27.80
   3  13   2  693.92   32.29
  -3 -11  -2  529.99   24.76
  -3 -11  -2  494.44   23.15
   3  11   2  457.65   21.59
   3  11   2  478.29   22.37
  -3  -7  -2  403.00   18.83
  -3  -7  -2  364.35   17.08
  -3  -5  -2   31.56    1.85
  -3  -5  -2   27.54    1.68
   3   5   2   30.43    1.89
   3   5   2   28.33    1.75
  -3  -3  -2   13.69    1.07
  -3  -3  -2   13.12    0.99
  -3  -1  -2  381.89   17.88
  -3  -1  -2  376.61   17.65
   3   1   2  374.44   17.59
   3   1   2  387.32   18.13
  -3   1  -2  349.91   16.49
  -3   1  -2  392.76   18.43
   3  -1   2  378.16   17.82
   3  -1   2  364.66   17.14
  -3   3  -2   12.40    1.09
  -3   3  -2   15.40    1.24
   3  -3   2   12.85    1.18
   3  -3   2   11.08    1.01
  -3   5  -2   26.93    1.89
   3  -5   2   30.85    2.10
   3  -5   2   29.91    1.92
  -3   9  -2  145.74    7.40
  -3   9  -2  152.27    7.72
   3  -9   2  143.58    7.25
   3  -9   2  161.92    8.24
  -3  11  -2  486.06   23.02
  -3  11  -2  465.72   22.11
   3 -11   2  483.42   23.01
   3 -11   2  452.83   21.45
  -3  13  -2  578.58   27.34
  -3  13  -2  611.49   28.83
   3 -13   2  603.88   28.60
   3 -13   2  591.93   27.88
  -3  15  -2  509.19   24.22
  -3  15  -2  525.49   24.96
   3 -15   2  541.94   25.85
   3 -15   2  515.71   24.45
  -3  17  -2 1126.73   52.53
  -3  17  -2 1051.59   49.09
   3 -17   2 1157.00   53.84
   3 -17   2 1118.04   52.28
  -3  19  -2  777.44   36.93
  -3  19  -2  788.93   37.13
   3 -19   2  756.64   35.58
   3 -19   2  809.42   38.33
  -3  21  -2  998.66   46.76
  -3  21  -2 1037.00   48.50
   3 -21   2  989.81   46.56
   3 -21   2  971.80   45.44
  -3  23  -2 1029.24   48.19
  -3  23  -2  978.01   45.86
   3 -23   2  986.24   46.46
   3 -23   2  964.19   45.11
  -3  25  -2  635.24   30.23
  -3  25  -2  654.80   31.11
   3 -25   2  636.64   30.55
   3 -25   2  628.10   29.79
  -3  27  -2  767.04   36.43
  -3  27  -2  722.80   34.26
   3 -27   2  700.29   33.10
   3 -27   2  729.94   35.01
  -2 -28  -2   56.86    3.73
  -2 -28  -2   53.95    3.69
   2  28   2   62.87    3.99
   2  28   2   61.37    4.04
  -2 -24  -2  134.92    7.31
  -2 -24  -2  124.10    6.75
   2  24   2  126.27    6.74
   2  24   2  125.12    6.88
  -2 -22  -2   11.80    1.55
  -2 -22  -2   14.41    1.55
   2  22   2   13.96    1.54
   2  22   2   11.97    1.54
  -2 -20  -2  322.43   15.71
  -2 -20  -2  298.22   14.55
   2  20   2  330.51   16.16
   2  20   2  309.55   15.00
  -2 -18  -2  199.33   10.01
  -2 -18  -2  182.10    9.16
   2  18   2  188.46    9.38
   2  18   2  193.27    9.84
  -2 -16  -2   51.26    3.09
  -2 -16  -2   62.03    3.68
   2  16   2   51.99    3.29
   2  16   2   57.38    3.34
  -2 -14  -2  294.02   14.11
   2  14   2  303.65   14.51
   2  14   2  304.27   14.76
  -2 -12  -2   16.50    1.35
  -2 -12  -2   18.29    1.49
   2  12   2   15.42    1.29
   2  12   2   17.67    1.55
  -2 -10  -2  250.56   11.98
  -2 -10  -2  221.22   10.65
   2  10   2  247.61   11.97
   2  10   2  276.02   13.13
  -2  -8  -2 1244.56   57.36
  -2  -8  -2 1315.66   60.62
   2   8   2 1292.22   59.64
   2   8   2 1219.41   56.23
  -2  -6  -2 1853.56   85.21
  -2  -6  -2 1893.93   87.03
   2   6   2 1746.45   80.29
   2   6   2 1805.44   83.05
   2   4   2 2618.90  120.23
   2   4   2 2822.26  129.56
  -2  -2  -2 3405.96  156.17
  -2  -2  -2 3935.33  180.39
   2   2   2 3811.14  174.80
   2   2   2 3525.50  161.76
  -2   0  -2 7558.63  346.03
  -2   0  -2 6929.91  317.47
   2   0   2 7423.57  339.98
   2   0   2 7319.56  335.16
  -2   2  -2 3548.78  162.85
  -2   2  -2 3690.05  169.21
   2  -2   2 3624.85  166.26
   2  -2   2 3294.19  151.17
  -2   4  -2 3163.79  145.24
  -2   4  -2 3033.39  139.25
   2  -4   2 2806.74  128.85
   2  -4   2 3024.07  138.89
  -2   6  -2 1901.69   87.56
  -2   6  -2 1785.26   82.26
   2  -6   2 1881.51   86.67
   2  -6   2 1749.55   80.59
  -2  10  -2  250.09   12.20
  -2  10  -2  255.68   12.42
   2 -10   2  237.98   11.58
   2 -10   2  255.99   12.53
  -2  12  -2   16.63    1.49
  -2  12  -2   14.72    1.43
   2 -12   2   12.54    1.41
   2 -12   2   13.06    1.32
  -2  14  -2  284.40   13.86
  -2  14  -2  302.72   14.73
   2 -14   2  305.67   14.95
   2 -14   2  303.03   14.67
  -2  16  -2   51.24    3.26
  -2  16  -2   51.35    3.29
   2 -16   2   51.65    3.42
   2 -16   2   54.68    3.38
  -2  18  -2  185.98    9.52
  -2  18  -2  197.31   10.01
   2 -18   2  192.96    9.97
   2 -18   2  193.43    9.78
  -2  20  -2  302.72   14.92
   2 -20   2  293.71   14.45
  -2  22  -2   10.49    1.41
  -2  22  -2   12.43    1.55
   2 -22   2   14.05    1.55
   2 -22   2   10.57    1.61
  -2  24  -2  128.00    6.99
  -2  24  -2  136.72    7.39
   2 -24   2  147.82    7.79
   2 -24   2  128.55    7.23
  -2  26  -2    0.45    0.82
  -2  26  -2    1.61    0.87
   2 -26   2   -0.17    0.71
   2 -26   2    1.06    1.07
  -2  28  -2   61.18    4.01
   2 -28   2   62.08    3.93
  -1 -29  -2  407.04   19.93
  -1 -29  -2  411.23   19.98
   1  29   2  409.68   20.01
   1  29   2  416.97   20.18
  -1 -27  -2 1039.80   48.79
  -1 -27  -2 1031.10   48.26
   1  27   2 1015.58   47.49
   1  27   2 1056.10   49.52
  -1 -25  -2  324.30   16.11
  -1 -25  -2  346.96   16.94
   1  25   2  336.09   16.56
   1  25   2  315.76   15.68
  -1 -23  -2 1202.49   56.10
  -1 -23  -2 1153.12   53.73
   1  23   2 1218.32   56.65
   1  23   2 1154.36   53.93
  -1 -21  -2 1760.42   81.49
  -1 -21  -2 1721.61   79.64
   1  21   2 1734.03   80.12
   1  21   2 1796.13   83.24
  -1 -19  -2  353.17   17.11
  -1 -19  -2  361.24   17.40
   1  19   2  377.70   18.07
   1  19   2  367.30   17.85
  -1 -17  -2  988.10   46.06
  -1 -17  -2 1050.20   48.82
  -1 -15  -2  503.44   23.81
  -1 -15  -2  485.44   22.93
   1  15   2  491.80   23.39
   1  15   2  483.11   22.76
  -1 -13  -2  310.17   14.84
   1  13   2  334.23   16.13
   1  13   2  338.11   16.10
   1  11   2  905.82   42.15
   1  11   2  892.32   41.34
  -1  -9  -2  745.62   34.59
  -1  -9  -2  733.82   34.11
   1   9   2  714.41   33.16
   1   9   2  670.33   31.27
  -1  -7  -2 1238.19   57.10
  -1  -7  -2 1238.66   57.10
   1   7   2 1233.69   56.96
   1   7   2 1286.01   59.27
  -1  -5  -2  104.01    5.19
  -1  -5  -2   99.90    5.01
   1   5   2  112.52    5.65
   1   5   2  106.77    5.32
  -1  -3  -2  144.34    7.03
  -1  -3  -2  129.31    6.33
   1   3   2  129.87    6.36
   1   3   2  139.11    6.82
  -1  -1  -2  310.63   14.62
  -1  -1  -2  311.41   14.67
   1   1   2  301.94   14.25
   1   1   2  302.25   14.25
  -1   1  -2  303.65   14.34
  -1   1  -2  311.26   14.69
   1  -1   2  299.30   14.14
   1  -1   2  314.36   14.86
  -1   3  -2  143.75    7.08
  -1   3  -2  132.93    6.57
   1  -3   2  141.22    6.99
   1  -3   2  144.73    7.13
  -1   5  -2   98.69    5.06
  -1   5  -2  100.72    5.17
   1  -5   2   95.01    4.87
   1  -5   2  104.31    5.37
  -1   7  -2 1239.12   57.28
  -1   7  -2 1258.22   58.12
   1  -7   2 1230.74   56.86
   1  -7   2 1265.98   58.54
  -1  11  -2  917.93   42.74
  -1  11  -2  920.88   42.83
   1 -11   2  891.23   41.45
   1 -11   2  931.90   43.42
  -1  13  -2  307.06   14.84
  -1  13  -2  325.38   15.71
   1 -13   2  328.95   15.94
   1 -13   2  323.68   15.56
  -1  15  -2  493.66   23.47
  -1  15  -2  501.74   23.80
   1 -15   2  490.40   23.39
   1 -15   2  480.93   22.80
  -1  17  -2  997.57   46.54
  -1  17  -2 1023.19   47.74
   1 -17   2 1028.77   48.09
   1 -17   2 1023.96   47.71
  -1  19  -2  389.81   18.82
  -1  19  -2  386.08   18.68
   1 -19   2  379.72   18.49
   1 -19   2  368.69   17.81
  -1  23  -2 1186.65   55.33
  -1  23  -2 1208.70   56.37
   1 -23   2 1153.74   53.76
   1 -23   2 1206.21   56.41
  -1  25  -2  354.26   17.34
  -1  25  -2  354.10   17.32
   1 -25   2  351.31   17.12
   1 -25   2  362.95   17.95
  -1  27  -2 1047.71   49.09
  -1  27  -2 1050.20   49.16
   1 -27   2  995.40   46.60
   1 -27   2 1083.88   50.95
   0 -30  -2   64.46    4.14
   0 -30  -2   61.27    4.16
   0  30   2   70.34    4.33
   0  30   2   76.25    4.73
   0 -28  -2   36.75    2.79
   0 -28  -2   42.77    3.20
   0  28   2   39.48    2.89
   0  28   2   38.55    2.95
   0 -26  -2    1.83    0.96
   0 -26  -2    0.99    0.76
   0  26   2    0.61    0.78
   0  26   2    1.61    0.85
   0 -24  -2   15.45    1.80
   0 -24  -2   16.64    1.71
   0  24   2   13.83    1.68
   0  24   2   16.83    1.74
   0 -22  -2   19.65    1.94
   0 -22  -2   19.09    1.79
   0  22   2   18.82    2.02
   0 -20  -2   23.21    1.94
   0 -20  -2   18.64    1.82
   0  20   2   22.67    2.11
   0  20   2   25.29    2.00
   0 -18  -2  361.55   17.39
   0 -18  -2  349.29   16.92
   0  18   2  388.88   18.85
   0  18   2  366.99   17.56
   0 -16  -2  496.77   23.50
   0 -16  -2  486.06   23.08
   0  16   2  480.62   22.68
   0  16   2  504.53   24.06
   0 -14  -2 1145.67   53.11
   0 -14  -2 1212.58   56.23
   0  14   2 1220.81   56.48
   0  14   2 1130.46   52.60
   0 -12  -2 1825.62   84.12
   0  12   2 1912.56   88.10
   0  12   2 1797.68   83.02
   0 -10  -2 1475.40   68.04
   0 -10  -2 1626.91   75.07
   0  10   2 1594.31   73.44
   0  10   2 1413.46   65.34
   0  -8  -2  922.12   42.74
   0  -8  -2  905.36   41.90
   0   8   2  953.64   44.10
   0   8   2  856.15   39.76
   0  -6  -2 1004.87   46.45
   0  -6  -2  931.13   43.02
   0   6   2  951.47   43.96
   0   6   2  953.95   44.18
   0  -4  -2 1645.54   75.74
   0  -4  -2 1591.21   73.18
   0   4   2 1608.29   74.03
   0   4   2 1569.48   72.25
   0  -2  -2 2609.58  119.77
   0  -2  -2 2347.23  107.80
   0   2   2 2283.58  104.85
   0   2   2 2372.07  108.89
   0   0  -2 3196.39  146.58
   0   0  -2 3464.95  158.97
   0   0   2 3106.35  142.49
   0   0   2 3329.90  152.74
   0   2  -2 2327.05  106.90
   0   2  -2 2460.55  112.98
   0  -2   2 2379.83  109.30
   0  -2   2 2429.50  111.54
   0   4  -2 1541.22   70.98
   0   4  -2 1566.37   72.17
   0  -4   2 1583.45   72.93
   0  -4   2 1569.48   72.33
   0   6  -2  965.75   44.72
   0   6  -2  936.87   43.39
   0  -6   2  959.69   44.46
   0  -6   2  957.21   44.32
   0   8  -2  932.84   43.28
   0   8  -2  907.69   42.10
   0  -8   2  959.07   44.51
   0  -8   2  880.21   40.84
   0  10  -2 1432.24   66.19
   0 -10   2 1466.71   67.89
   0  12  -2 1813.20   83.66
   0  12  -2 1917.21   88.42
   0 -12   2 1828.73   84.30
   0 -12   2 1876.85   86.64
   0  14  -2 1203.11   55.84
   0  14  -2 1177.34   54.64
   0 -14   2 1188.05   55.22
   0 -14   2 1207.15   55.96
   0  16  -2  522.85   24.81
   0  16  -2  518.19   24.56
   0 -16   2  512.76   24.42
   0 -16   2  479.54   22.76
   0  18  -2  371.18   17.90
   0  18  -2  371.33   17.95
   0 -18   2  358.76   17.46
   0 -18   2  383.75   18.44
   0  20  -2   26.27    2.16
   0  20  -2   25.74    2.17
   0 -20   2   23.95    2.16
   0 -20   2   26.14    2.11
   0  24  -2   18.07    1.85
   0  24  -2   18.16    1.83
   0 -24   2   18.43    1.80
   0 -24   2   14.05    1.80
   0  26  -2    0.76    0.87
   0  26  -2    1.21    0.84
   0 -26   2    0.79    0.98
   0 -26   2   -0.68    0.67
   0  28  -2   45.70    3.26
   0  28  -2   39.01    2.89
   0 -28   2   45.17    3.17
   0 -28   2   37.93    3.10
   1 -31  -2  610.56   29.26
   1 -31  -2  662.56   31.50
  -1  31   2  697.49   33.21
  -1  31   2  617.39   29.36
   1 -29  -2  819.82   38.78
   1 -29  -2  829.29   39.09
  -1  29   2  799.17   37.65
  -1  29   2  844.66   39.90
   1 -27  -2  739.25   35.08
   1 -27  -2  710.53   33.61
  -1  27   2  740.34   35.18
   1 -25  -2  653.87   30.97
   1 -25  -2  651.39   31.00
  -1  25   2  662.72   31.53
  -1  25   2  672.81   31.78
   1 -23  -2  437.31   21.28
  -1  23   2  399.28   19.22
  -1  23   2  429.24   20.85
   1 -21  -2  297.59   14.67
   1 -21  -2  299.46   14.65
  -1  21   2  320.26   15.82
  -1  21   2  294.65   14.36
   1 -19  -2  463.39   22.09
   1 -19  -2  471.15   22.56
  -1  19   2  485.12   23.30
  -1  19   2  486.37   23.07
   1 -17  -2 2126.79   98.14
   1 -17  -2 1959.13   90.49
  -1  17   2 2162.49   99.94
  -1  17   2 1937.39   89.37
   1 -15  -2  854.44   39.91
   1 -15  -2  838.14   39.09
  -1  15   2  887.82   41.57
  -1  15   2  787.22   36.70
   1 -13  -2  344.63   16.47
   1 -13  -2  337.18   16.19
  -1  13   2  307.69   14.70
  -1  13   2  342.46   16.55
   1 -11  -2 1314.88   60.76
   1 -11  -2 1296.10   60.05
  -1  11   2 1252.79   58.08
  -1  11   2 1257.29   58.09
   1  -9  -2  406.26   19.22
   1  -9  -2  383.29   18.07
  -1   9   2  390.74   18.55
  -1   9   2  394.62   18.58
   1  -7  -2 2797.42  128.40
   1  -7  -2 2795.87  128.41
  -1   7   2 2800.53  128.68
  -1   7   2 2906.09  133.38
   1  -5  -2 1176.41   54.24
   1  -5  -2 1190.84   54.97
  -1   5   2 1199.23   55.31
  -1   5   2 1229.03   56.77
   1  -3  -2 2511.78  115.30
   1  -3  -2 2600.27  119.36
  -1   3   2 2486.94  114.18
  -1   3   2 2651.50  121.75
   1  -1  -2 5844.78  267.79
   1  -1  -2 5788.89  265.15
  -1   1   2 5833.91  267.32
  -1   1   2 5593.29  256.30
   1   1  -2 5379.06  246.52
   1   1  -2 5596.40  256.30
  -1  -1   2 5237.79  240.00
  -1  -1   2 5697.30  260.96
   1   3  -2 2505.57  115.02
   1   3  -2 2530.41  116.21
  -1  -3   2 2533.51  116.34
  -1  -3   2 2598.72  119.35
   1   5  -2 1230.28   56.76
   1   5  -2 1194.73   55.16
  -1  -5   2 1257.91   58.06
  -1  -5   2 1160.11   53.56
   1   7  -2 2825.37  129.73
   1   7  -2 2944.90  135.24
  -1  -7   2 2819.16  129.50
  -1  -7   2 2861.07  131.40
   1   9  -2  411.08   19.44
   1   9  -2  414.02   19.54
  -1  -9   2  394.77   18.64
  -1  -9   2  428.31   20.26
   1  11  -2 1323.73   61.20
   1  11  -2 1277.00   59.10
  -1 -11   2 1345.62   62.28
  -1 -11   2 1287.40   59.53
   1  13  -2  314.36   15.10
   1  13  -2  348.36   16.70
  -1 -13   2  339.82   16.25
  -1 -13   2  317.00   15.32
   1  15  -2  835.97   39.07
   1  15  -2  828.20   38.67
  -1 -15   2  807.09   37.82
  -1 -15   2  828.67   38.67
   1  17  -2 2077.11   95.86
   1  17  -2 2125.23   98.10
  -1 -17   2 2046.06   94.51
  -1 -17   2 2167.15   99.90
   1  19  -2  487.92   23.29
   1  19  -2  459.20   21.92
  -1 -19   2  478.76   22.94
  -1 -19   2  444.61   21.24
   1  21  -2  316.69   15.52
   1  21  -2  312.50   15.28
  -1 -21   2  308.46   15.24
  -1 -21   2  317.31   15.46
   1  25  -2  704.48   33.33
   1  25  -2  670.95   31.76
  -1 -25   2  680.11   32.38
  -1 -25   2  710.84   33.55
   1  27  -2  741.27   35.01
   1  27  -2  746.24   35.29
  -1 -27   2  793.12   37.34
  -1 -27   2  739.41   35.16
   1  29  -2  837.21   39.49
   1  29  -2  865.31   40.80
  -1 -29   2  908.77   43.02
  -1 -29   2  793.90   37.40
   2 -30  -2   40.33    2.97
   2 -30  -2   43.93    3.28
  -2  30   2   44.57    3.29
  -2  30   2   38.30    2.87
   2 -28  -2   95.77    5.57
  -2  28   2  106.82    6.16
  -2  28   2   96.82    5.53
   2 -26  -2    1.12    0.92
   2 -26  -2    2.42    0.90
  -2  26   2    1.57    0.93
  -2  26   2    2.11    0.85
   2 -24  -2    0.57    0.73
   2 -24  -2    2.62    1.01
  -2  24   2    2.51    0.87
  -2  24   2    0.70    0.90
   2 -22  -2   33.73    2.65
   2 -22  -2   33.19    2.48
  -2  22   2   31.62    2.38
  -2  22   2   36.11    2.79
   2 -20  -2   34.84    2.65
   2 -20  -2   37.40    2.64
  -2  20   2   38.20    2.62
  -2  20   2   35.15    2.76
   2 -18  -2  548.46   25.99
   2 -18  -2  557.31   26.48
  -2  18   2  563.68   26.90
  -2  18   2  525.33   24.84
   2 -16  -2  537.44   25.40
   2 -16  -2  512.45   24.36
  -2  16   2  518.81   24.48
  -2  16   2  545.82   26.00
   2 -14  -2 1019.30   47.46
   2 -14  -2 1052.68   48.90
  -2  14   2  981.27   45.84
  -2  14   2  986.70   45.81
   2 -12  -2 2257.19  103.93
   2 -12  -2 2011.91   92.77
  -2  12   2 2115.92   97.37
  -2  12   2 2115.92   97.61
   2 -10  -2 1898.58   87.45
   2 -10  -2 1963.78   90.50
  -2  10   2 1990.18   91.61
  -2  10   2 1926.53   88.89
   2  -8  -2 2072.45   95.33
   2  -8  -2 2254.08  103.76
  -2   8   2 2275.82  104.65
  -2   8   2 2157.83   99.38
   2  -6  -2  591.31   27.54
   2  -6  -2  591.62   27.63
  -2   6   2  599.69   27.93
  -2   6   2  578.42   27.06
   2  -4  -2 2412.43  110.81
   2  -4  -2 2403.11  110.39
  -2   4   2 2438.82  111.99
  -2   4   2 2549.04  117.13
   2  -2  -2 3719.55  170.61
   2  -2  -2 3711.79  170.14
  -2   2   2 3842.19  176.20
  -2   2   2 3755.25  172.16
   2   0  -2   22.53    1.54
   2   0  -2   24.59    1.63
  -2   0   2   20.38    1.46
  -2   0   2   23.60    1.58
   2   2  -2 3623.30  166.11
   2   2  -2 3874.79  177.59
  -2  -2   2 4009.85  183.80
  -2  -2   2 3795.61  174.02
   2   4  -2 2507.12  115.17
   2   4  -2 2606.48  119.69
  -2  -4   2 2536.62  116.45
  -2  -4   2 2452.79  112.67
   2   6  -2  559.17   26.08
   2   6  -2  616.61   28.73
  -2  -6   2  611.49   28.47
  -2  -6   2  603.26   28.13
   2   8  -2 2250.98  103.54
   2   8  -2 2250.98  103.51
  -2  -8   2 2185.78  100.58
  -2  -8   2 2250.98  103.47
   2  10  -2 1956.02   90.07
   2  10  -2 1959.13   90.26
  -2 -10   2 1990.18   91.64
  -2 -10   2 2025.88   93.36
   2  12  -2 2140.76   98.55
   2  12  -2 2250.98  103.68
  -2 -12   2 2205.96  101.62
  -2 -12   2 2060.03   94.90
   2  14  -2 1035.14   48.08
   2  14  -2 1087.61   50.52
  -2 -14   2 1017.60   47.36
  -2 -14   2  992.76   46.12
   2  16  -2  500.03   23.72
   2  16  -2  514.15   24.33
  -2 -16   2  549.70   25.93
  -2 -16   2  530.14   25.15
   2  18  -2  529.21   25.13
   2  18  -2  531.08   25.15
  -2 -18   2  546.44   25.85
  -2 -18   2  535.58   25.47
   2  20  -2   38.93    2.72
   2  20  -2   37.18    2.69
  -2 -20   2   35.71    2.53
  -2 -20   2   38.08    2.81
   2  22  -2   35.07    2.64
   2  22  -2   35.10    2.59
  -2 -22   2   31.73    2.56
  -2 -22   2   36.71    2.61
   2  24  -2    0.17    0.78
   2  24  -2   -0.08    0.78
  -2 -24   2    0.00    0.65
  -2 -24   2    1.15    0.88
   2  26  -2    2.70    0.93
   2  26  -2    1.91    0.87
  -2 -26   2    2.41    1.06
  -2 -26   2    2.25    0.84
   2  28  -2  102.52    5.90
   2  28  -2  113.17    6.30
   2  30  -2   39.73    2.93
   2  30  -2   40.28    3.04
  -2 -30   2   40.11    2.92
  -2 -30   2   40.98    3.24
   3 -29  -2  204.14   10.62
   3 -29  -2  214.85   10.99
  -3  29   2  198.55   10.18
  -3  29   2  205.69   10.71
   3 -27  -2  426.75   20.80
   3 -27  -2  455.01   21.94
  -3  27   2  445.23   21.42
  -3  27   2  446.63   21.70
   3 -25  -2  499.25   24.08
   3 -25  -2  544.43   25.99
  -3  25   2  493.04   23.58
  -3  25   2  503.60   24.28
   3 -23  -2 1145.67   53.59
  -3  23   2 1103.76   51.48
   3 -21  -2 1643.99   76.16
   3 -21  -2 1508.47   70.11
  -3  21   2 1580.34   73.16
  -3  21   2 1651.75   76.75
   3 -19  -2  973.82   45.61
   3 -19  -2 1034.52   48.25
  -3  19   2 1001.92   46.70
  -3  19   2 1055.17   49.41
   3 -17  -2 1769.73   81.83
   3 -17  -2 1729.37   80.09
  -3  17   2 1805.44   83.41
  -3  17   2 1965.34   90.97
   3 -15  -2  772.01   36.11
   3 -15  -2  696.10   32.76
  -3  15   2  786.45   36.99
  -3  15   2  775.27   36.20
   3 -13  -2  579.67   27.37
   3 -13  -2  552.03   26.00
  -3  13   2  552.65   25.97
  -3  13   2  599.07   28.35
   3 -11  -2 1948.26   89.81
   3 -11  -2 1844.25   85.12
  -3  11   2 1983.97   91.61
  -3  11   2 2018.12   92.93
   3  -9  -2  400.36   19.06
   3  -9  -2  405.49   19.19
  -3   9   2  411.23   19.42
  -3   9   2  420.54   20.01
   3  -7  -2   95.22    5.03
   3  -7  -2   88.08    4.60
  -3   7   2   94.53    5.01
  -3   7   2   97.23    5.00
   3  -5  -2   59.35    3.34
   3  -5  -2   58.06    3.18
  -3   5   2   61.52    3.45
  -3   5   2   57.97    3.20
   3  -3  -2  268.41   12.76
   3  -3  -2  263.75   12.57
  -3   3   2  265.62   12.73
  -3   3   2  290.14   13.75
   3  -1  -2   10.29    0.99
   3  -1  -2   11.47    1.07
  -3   1   2   10.62    1.01
  -3   1   2   11.69    1.12
   3   1  -2   10.32    0.98
   3   1  -2   10.03    0.99
  -3  -1   2   10.51    0.98
  -3  -1   2   11.86    1.07
   3   3  -2  263.60   12.53
   3   3  -2  260.49   12.39
  -3  -3   2  271.51   12.90
  -3  -3   2  247.61   11.81
   3   5  -2   57.94    3.15
   3   5  -2   50.73    2.84
  -3  -5   2   53.37    2.98
  -3  -5   2   60.02    3.26
   3   7  -2   95.60    4.91
   3   7  -2   87.11    4.55
  -3  -7   2   97.06    4.97
  -3  -7   2   89.26    4.66
   3   9  -2  391.98   18.49
   3   9  -2  372.27   17.64
  -3  -9   2  433.12   20.41
  -3  -9   2  370.71   17.53
   3  13  -2  573.77   26.98
   3  13  -2  562.28   26.41
  -3 -13   2  585.72   27.56
  -3 -13   2  564.45   26.48
   3  15  -2  770.77   36.00
   3  15  -2  738.48   34.59
  -3 -15   2  755.55   35.29
  -3 -15   2  708.36   33.25
   3  17  -2 1914.11   88.41
   3  17  -2 1748.00   80.76
  -3 -17   2 1749.55   80.94
  -3 -17   2 1754.21   81.05
   3  19  -2 1081.87   50.41
   3  19  -2 1016.82   47.38
  -3 -19   2 1064.79   49.55
  -3 -19   2 1074.26   50.14
   3  21  -2 1633.12   75.62
   3  21  -2 1676.59   77.64
  -3 -21   2 1611.39   74.78
  -3 -21   2 1617.60   74.87
   3  23  -2 1189.60   55.42
   3  23  -2 1203.73   56.10
   3  25  -2  514.31   24.59
   3  25  -2  538.53   25.74
  -3 -25   2  522.85   25.18
  -3 -25   2  477.05   22.85
   3  27  -2  485.90   23.61
  -3 -27   2  414.18   20.03
  -3 -27   2  452.21   22.03
   3  29  -2  202.74   10.45
   3  29  -2  196.69   10.23
  -3 -29   2  204.76   10.80
  -3 -29   2  201.81   10.35
   4 -28  -2   15.56    1.88
   4 -28  -2   16.81    1.82
  -4  28   2   17.45    1.94
  -4  28   2   20.06    1.96
   4 -26  -2  125.82    7.05
   4 -26  -2  129.14    7.02
  -4  26   2  121.44    6.64
  -4  26   2  129.30    7.17
   4 -24  -2  100.63    5.85
   4 -24  -2  113.22    6.24
  -4  24   2  100.50    5.65
  -4  24   2  100.66    5.85
   4 -20  -2    2.70    0.85
   4 -20  -2    2.27    0.98
  -4  20   2    2.08    0.84
  -4  20   2    2.28    0.98
   4 -18  -2  347.43   16.97
   4 -18  -2  352.08   17.03
  -4  18   2  399.74   19.42
  -4  18   2  348.67   16.84
   4 -16  -2  184.89    9.45
   4 -16  -2  211.90   10.57
  -4  16   2  195.14   10.01
  -4  16   2  186.44    9.36
   4 -14  -2  184.42    9.36
   4 -14  -2  191.41    9.56
  -4  14   2  203.67   10.09
  -4  14   2  199.64   10.15
   4 -12  -2  202.28   10.11
   4 -12  -2  191.57    9.52
  -4  12   2  203.83   10.26
  -4  12   2  197.15    9.72
   4 -10  -2 1067.90   49.54
   4 -10  -2 1032.66   48.00
  -4  10   2 1074.73   50.00
  -4  10   2 1007.82   46.74
   4  -8  -2 2887.46  132.99
   4  -8  -2 2812.95  129.27
  -4   8   2 2685.65  123.62
   4  -6  -2 1817.86   83.78
   4  -6  -2 1668.83   76.91
  -4   6   2 1712.30   78.97
  -4   6   2 1763.52   81.22
   4  -4  -2 3773.88  173.25
   4  -4  -2 3454.09  158.50
  -4   4   2 3607.77  165.64
  -4   4   2 3643.48  167.04
   4  -2  -2 4315.67  197.78
   4  -2  -2 4363.79  200.10
  -4   2   2 4512.82  206.93
  -4   2   2 4261.33  195.29
   4   0  -2 2918.51  133.94
   4   0  -2 2853.31  130.94
  -4   0   2 3277.11  150.38
  -4   0   2 3343.87  153.42
   4   2  -2 4477.12  205.23
   4   2  -2 4143.35  190.01
  -4  -2   2 4475.57  205.07
  -4  -2   2 4469.36  204.92
   4   4  -2 3429.25  157.26
   4   4  -2 3551.89  163.00
  -4  -4   2 3618.64  165.95
  -4  -4   2 3513.08  161.14
   4   6  -2 1727.82   79.53
   4   6  -2 1696.77   78.09
  -4  -6   2 1709.19   78.71
  -4  -6   2 1806.99   83.16
   4   8  -2 2985.26  137.08
   4   8  -2 2836.23  130.22
  -4  -8   2 2805.18  128.82
  -4  -8   2 2471.42  113.60
   4  10  -2  993.38   46.00
   4  10  -2  995.71   46.15
  -4 -10   2 1033.12   47.88
  -4 -10   2 1063.39   49.21
   4  14  -2  191.72    9.49
   4  14  -2  188.62    9.39
  -4 -14   2  179.92    8.93
  -4 -14   2  183.96    9.24
   4  16  -2  194.21    9.72
   4  16  -2  178.99    8.97
  -4 -16   2  177.13    8.99
  -4 -16   2  190.63    9.49
   4  18  -2  342.30   16.50
   4  18  -2  382.20   18.36
  -4 -18   2  373.04   18.09
  -4 -18   2  372.42   17.85
   4  20  -2    3.45    0.93
   4  20  -2    1.58    0.78
  -4 -20   2    1.65    0.75
  -4 -20   2    1.99    0.90
   4  22  -2   17.79    1.79
  -4 -22   2   15.26    1.77
  -4 -22   2   17.48    1.63
   4  24  -2  110.17    6.16
   4  24  -2  104.31    5.85
  -4 -24   2   88.89    5.64
  -4 -24   2  103.28    5.73
   4  26  -2  128.63    7.02
   4  26  -2  128.65    6.97
  -4 -26   2  128.94    6.95
  -4 -26   2  139.51    7.70
   4  28  -2   17.60    1.88
   4  28  -2   19.19    1.94
  -4 -28   2   18.05    2.06
  -4 -28   2   16.77    1.77
   4  30  -2   13.65    1.71
   4  30  -2   15.15    1.74
  -4 -30   2   14.42    1.63
  -4 -30   2   16.70    2.06
   5 -27  -2  407.04   19.93
   5 -27  -2  450.66   21.75
  -5  27   2  439.79   21.21
  -5  27   2  468.67   22.73
   5 -25  -2  506.39   24.26
   5 -25  -2  484.50   23.44
  -5  25   2  532.78   25.65
  -5  25   2  477.21   22.90
   5 -23  -2 1201.87   56.21
   5 -23  -2 1230.28   57.33
  -5  23   2 1157.93   53.98
  -5  23   2 1230.59   57.53
   5 -19  -2 1696.77   78.72
   5 -19  -2 1816.31   84.06
  -5  19   2 1825.62   84.68
  -5  19   2 1709.19   79.13
  -5  17   2 2401.56  110.97
  -5  17   2 2240.11  103.36
   5 -15  -2  766.26   35.92
   5 -15  -2  748.57   35.24
  -5  15   2  749.81   35.38
  -5  15   2  731.02   34.26
   5 -13  -2 1598.97   73.96
   5 -13  -2 1518.87   70.39
  -5  13   2 1637.78   75.91
  -5  13   2 1548.83   71.60
   5 -11  -2  364.35   17.43
   5 -11  -2  397.72   19.05
  -5  11   2  448.49   21.45
  -5  11   2  393.38   18.71
   5  -9  -2    3.59    0.75
   5  -9  -2    2.59    0.82
  -5   9   2    3.07    0.71
  -5   9   2    2.83    0.85
  -5   7   2    3.54    0.98
   5  -5  -2  241.09   11.69
   5  -5  -2  226.65   10.94
  -5   5   2  226.34   10.91
  -5   5   2  226.18   11.04
   5  -3  -2   19.20    1.49
   5  -3  -2   18.83    1.41
  -5   3   2   22.71    1.68
  -5   3   2   19.16    1.43
   5  -1  -2   10.84    1.02
   5  -1  -2    9.53    0.99
  -5   1   2    9.87    0.99
  -5   1   2   11.61    1.15
   5   1  -2    7.62    0.87
   5   1  -2    9.33    0.93
  -5  -1   2    9.07    0.99
  -5  -1   2    7.98    0.88
   5   3  -2   21.38    1.47
   5   3  -2   22.14    1.54
  -5  -3   2   19.27    1.41
  -5  -3   2   20.63    1.44
   5   5  -2  240.78   11.47
   5   5  -2  231.15   11.07
  -5  -5   2  230.53   11.05
  -5  -5   2  219.04   10.53
   5   7  -2    4.75    0.73
   5   7  -2    6.21    0.78
  -5  -7   2    5.60    0.79
  -5  -7   2    5.01    0.76
   5   9  -2    3.28    0.65
   5   9  -2    3.96    0.70
  -5  -9   2    3.77    0.70
  -5  -9   2    3.10    0.71
   5  11  -2  412.32   19.45
   5  11  -2  391.05   18.52
   5  15  -2  731.49   34.18
   5  15  -2  679.95   31.86
  -5 -15   2  704.48   33.05
  -5 -15   2  742.20   34.65
  -5 -17   2 2341.02  107.85
  -5 -17   2 2156.28   99.56
   5  19  -2 1786.81   82.63
   5  19  -2 1771.29   81.86
  -5 -19   2 1673.49   77.39
  -5 -19   2 1861.33   86.14
   5  21  -2  826.81   38.78
   5  21  -2  907.38   42.44
  -5 -21   2  866.39   40.69
  -5 -21   2  855.99   40.05
   5  23  -2 1241.14   57.78
   5  23  -2 1214.91   56.55
  -5 -23   2 1302.15   60.71
  -5 -23   2 1275.45   59.27
   5  27  -2  454.39   21.89
   5  27  -2  487.45   23.44
  -5 -27   2  441.04   21.25
  -5 -27   2  451.90   22.06
   5  29  -2  346.81   17.06
   5  29  -2  394.46   19.25
  -5 -29   2  372.73   18.52
  -5 -29   2  349.44   17.06
   6 -26  -2   34.94    2.69
   6 -26  -2   35.78    2.87
  -6  26   2   37.97    2.90
  -6  26   2   32.77    2.56
   6 -24  -2    0.75    0.78
   6 -24  -2    0.56    0.95
  -6  24   2    0.73    0.82
  -6  24   2    0.57    0.79
   6 -22  -2   20.18    2.11
   6 -22  -2   20.74    1.94
  -6  22   2   25.49    2.14
  -6  22   2   25.18    2.30
   6 -18  -2  295.58   14.51
   6 -18  -2  297.59   14.73
  -6  18   2  300.39   14.93
  -6  18   2  294.65   14.44
   6 -16  -2  252.11   12.62
   6 -16  -2  249.47   12.36
  -6  16   2  274.93   13.72
  -6  16   2  259.56   12.78
   6 -14  -2  864.53   40.42
   6 -14  -2  748.72   35.25
  -6  14   2  859.41   40.41
  -6  14   2  853.97   39.88
   6 -12  -2  964.66   44.94
   6 -12  -2  874.47   40.92
  -6  12   2  882.07   41.11
  -6  12   2  939.67   44.01
   6 -10  -2 1277.00   59.29
   6 -10  -2 1268.15   58.76
  -6  10   2 1181.84   54.75
  -6  10   2 1112.14   51.82
  -6   8   2 2373.62  109.21
  -6   8   2 2119.02   97.77
   6  -4  -2 2207.51  101.56
   6  -4  -2 2148.52   98.90
  -6   4   2 2112.81   97.18
  -6   4   2 1993.28   91.89
   6  -2  -2 2738.43  125.81
   6  -2  -2 2544.38  116.86
  -6   2   2 2382.93  109.60
  -6   2   2 2471.42  113.57
   6   0  -2  483.57   22.62
   6   0  -2  432.96   20.31
  -6   0   2  486.06   22.84
  -6   0   2  475.19   22.23
  -6  -2   2 2403.11  110.41
  -6  -2   2 2842.44  130.54
   6   4  -2 2137.65   98.25
   6   4  -2 2407.77  110.58
   6   6  -2  620.49   28.86
   6   6  -2  712.09   33.07
  -6  -6   2  683.68   31.78
  -6  -6   2  677.62   31.51
   6   8  -2 2179.57  100.16
   6   8  -2 2432.61  111.82
  -6  -8   2 2291.34  105.35
  -6  -8   2 2233.90  102.72
   6  10  -2 1240.68   57.30
   6  10  -2 1150.79   53.22
  -6 -10   2 1292.06   59.67
  -6 -10   2 1147.22   53.09
   6  12  -2  908.00   42.15
   6  12  -2  801.19   37.29
  -6 -12   2  968.70   45.00
  -6 -12   2  993.38   46.06
   6  14  -2  820.60   38.24
   6  14  -2  757.57   35.35
  -6 -14   2  798.40   37.30
  -6 -14   2  836.59   38.98
   6  16  -2  258.16   12.61
   6  16  -2  249.00   12.17
  -6 -16   2  260.65   12.67
  -6 -16   2  251.49   12.37
   6  18  -2  309.70   15.03
   6  18  -2  304.11   14.76
  -6 -18   2  311.10   15.04
  -6 -18   2  298.99   14.62
   6  20  -2    1.61    0.78
   6  20  -2    2.27    0.84
  -6 -20   2    2.22    0.78
  -6 -20   2    2.19    0.90
   6  22  -2   24.73    2.06
   6  22  -2   19.96    1.86
  -6 -22   2   23.75    2.17
  -6 -22   2   21.92    1.89
   6  24  -2    0.70    0.68
   6  24  -2   -0.39    0.73
  -6 -24   2   -0.34    0.62
  -6 -24   2    0.65    0.95
   6  26  -2   30.94    2.59
   6  26  -2   35.44    2.76
  -6 -26   2   36.56    3.01
  -6 -26   2   33.95    2.86
   6  28  -2    7.82    1.38
   6  28  -2    7.58    1.32
  -6 -28   2    6.58    1.43
  -6 -28   2    6.72    1.16
   7 -25  -2  485.59   23.55
   7 -25  -2  460.60   22.20
  -7  25   2  539.15   25.96
  -7  25   2  455.16   21.94
   7 -23  -2  452.21   21.78
   7 -23  -2  441.35   21.52
  -7  23   2  498.48   24.08
  -7  23   2  437.93   21.13
   7 -21  -2  434.67   21.13
   7 -21  -2  404.56   19.58
  -7  21   2  429.55   20.71
  -7  21   2  404.09   19.78
  -7  19   2  948.52   44.65
   7 -17  -2 1138.53   53.22
   7 -17  -2 1202.33   55.98
  -7  17   2 1228.10   57.11
  -7  17   2 1260.86   58.87
   7 -15  -2  536.51   25.61
   7 -15  -2  590.38   27.96
  -7  15   2  591.31   27.94
  -7  15   2  612.42   29.17
   7 -13  -2  381.58   18.35
   7 -13  -2  361.24   17.54
  -7  13   2  405.64   19.65
  -7  13   2  381.58   18.30
   7 -11  -2  721.55   33.83
   7 -11  -2  732.27   34.43
  -7  11   2  796.38   37.21
  -7  11   2  744.84   35.10
   7  -9  -2  526.57   24.96
   7  -9  -2  535.73   25.27
  -7   9   2  539.92   25.66
  -7   9   2  507.63   23.94
   7  -7  -2  281.45   13.68
   7  -7  -2  278.35   13.44
  -7   7   2  285.64   13.74
  -7   7   2  284.87   13.93
   7  -3  -2  625.93   29.22
   7  -3  -2  606.68   28.38
   7  -1  -2  116.91    5.88
   7  -1  -2  133.07    6.64
  -7   1   2  124.42    6.35
  -7   1   2  137.93    6.85
   7   1  -2  125.68    6.26
   7   1  -2  132.25    6.55
  -7  -1   2  121.41    6.18
  -7  -1   2  118.57    5.93
  -7  -3   2  543.18   25.34
  -7  -3   2  584.32   27.32
   7   5  -2  566.32   26.39
   7   5  -2  556.38   25.91
  -7  -5   2  537.44   25.13
  -7  -5   2  489.16   22.88
   7   7  -2  285.33   13.57
   7   7  -2  273.69   13.01
   7   9  -2  594.10   27.69
   7   9  -2  656.20   30.55
  -7  -9   2  556.53   26.03
  -7  -9   2  659.30   30.71
   7  11  -2  705.72   32.86
   7  11  -2  769.06   35.75
  -7 -11   2  789.08   36.68
  -7 -11   2  730.87   34.08
   7  13  -2  400.98   18.99
   7  13  -2  390.74   18.52
  -7 -13   2  388.57   18.43
  -7 -13   2  391.98   18.74
   7  15  -2  614.44   28.83
   7  15  -2  577.18   27.12
   7  17  -2 1257.60   58.32
   7  17  -2 1193.64   55.37
  -7 -17   2 1288.49   59.69
  -7 -17   2 1218.17   56.58
  -7 -19   2  959.07   44.83
  -7 -19   2 1031.72   48.02
   7  21  -2  376.77   18.18
   7  21  -2  425.20   20.41
  -7 -21   2  414.34   20.04
  -7 -21   2  389.81   18.75
   7  23  -2  459.82   22.03
   7  23  -2  506.70   24.22
   7  25  -2  468.05   22.54
   7  25  -2  511.67   24.48
  -7 -25   2  528.75   25.51
  -7 -25   2  534.65   25.47
   7  27  -2  428.46   20.77
   7  27  -2  433.27   21.00
  -7 -27   2  457.96   21.98
  -7 -27   2  451.75   22.11
   8 -24  -2    2.76    0.93
   8 -24  -2    3.01    1.10
  -8  24   2    2.30    0.93
  -8  24   2    1.94    0.99
   8 -22  -2   -0.64    0.85
   8 -22  -2    0.19    0.78
  -8  22   2   -0.12    0.82
  -8  22   2    1.02    0.93
   8 -20  -2    3.73    0.96
   8 -20  -2    3.65    1.12
   8 -18  -2  144.06    7.87
   8 -18  -2  148.91    8.07
  -8  18   2  146.30    7.81
   8 -16  -2  484.66   23.16
   8 -16  -2  409.52   19.89
  -8  16   2  421.32   20.26
  -8  16   2  457.80   22.14
   8 -14  -2  942.00   44.17
   8 -14  -2  976.92   45.62
  -8  14   2  906.76   42.38
  -8  14   2  970.09   45.53
   8 -12  -2 2191.99  101.28
   8 -12  -2 2146.97   99.07
  -8  12   2 2098.84   96.85
  -8  12   2 2232.35  103.23
   8 -10  -2  795.14   37.21
   8 -10  -2  840.62   39.40
  -8  10   2  944.63   44.26
  -8  10   2  840.00   39.23
   8  -8  -2 1043.99   48.54
  -8   8   2  910.02   42.36
  -8   8   2 1057.65   49.35
   8  -6  -2  501.58   23.75
   8  -6  -2  445.23   21.16
  -8   2   2 1472.76   68.10
  -8   2   2 1597.42   73.65
   8   0  -2  772.47   35.88
   8   0  -2  854.44   39.62
   8   2  -2 1470.90   67.79
   8   2  -2 1538.58   70.88
  -8  -2   2 1476.80   68.17
  -8  -2   2 1474.16   67.93
   8   4  -2  423.80   19.89
   8   4  -2  419.46   19.67
  -8  -4   2  463.55   21.70
  -8  -4   2  420.86   19.86
   8   6  -2  523.00   24.39
   8   6  -2  523.16   24.42
  -8  -6   2  537.13   25.15
  -8  -6   2  489.47   22.90
   8   8  -2  989.19   45.73
   8   8  -2  850.87   39.43
   8  10  -2 1031.72   47.74
   8  10  -2  926.01   42.89
  -8 -10   2  881.30   40.91
  -8 -10   2  950.84   44.06
   8  12  -2 2115.92   97.38
   8  12  -2 1999.49   92.03
  -8 -12   2 2030.54   93.55
  -8 -12   2 1968.44   90.63
   8  14  -2  883.47   41.08
   8  14  -2  885.80   41.19
  -8 -14   2  977.23   45.36
  -8 -14   2  944.79   43.98
   8  16  -2  425.51   20.21
   8  16  -2  460.44   21.81
  -8 -16   2  406.73   19.34
  -8 -16   2  463.39   22.01
   8  18  -2  169.06    8.55
   8  18  -2  173.09    8.77
  -8 -18   2  164.09    8.31
  -8 -18   2  154.77    8.03
   8  20  -2    4.61    0.95
   8  20  -2    4.22    0.96
  -8 -20   2    2.84    0.95
  -8 -20   2    3.62    0.88
   8  22  -2    0.70    0.75
   8  22  -2    1.77    0.78
  -8 -22   2    1.44    0.70
  -8 -22   2    0.33    0.82
   8  24  -2    3.77    1.02
   8  24  -2    3.14    0.92
  -8 -24   2    4.01    1.16
  -8 -24   2    2.67    0.84
   8  26  -2    3.28    1.02
   8  26  -2    2.78    0.92
  -8 -26   2    3.96    1.24
  -8 -26   2    3.28    0.88
   9 -23  -2  383.44   18.91
   9 -23  -2  433.58   20.97
  -9  23   2  396.48   19.30
  -9  23   2  378.01   18.61
   9 -21  -2  412.16   20.17
   9 -21  -2  417.13   20.20
  -9  21   2  393.38   19.31
  -9  21   2  395.55   19.22
   9 -19  -2  685.54   32.65
   9 -19  -2  722.49   34.12
  -9  19   2  688.49   32.79
  -9  19   2  790.17   37.23
   9 -17  -2  384.68   18.66
   9 -17  -2  388.72   19.00
  -9  17   2  412.16   20.12
  -9  17   2  407.66   19.70
   9 -15  -2  406.73   19.79
   9 -15  -2  404.24   19.51
  -9  15   2  441.66   21.21
  -9  15   2  404.40   19.72
   9 -13  -2  679.02   32.04
   9 -13  -2  663.65   31.45
  -9  13   2  672.96   31.96
  -9  13   2  592.24   28.04
   9 -11  -2  441.66   21.13
   9 -11  -2  434.98   20.93
  -9  11   2  439.33   21.24
  -9  11   2  405.49   19.44
   9  -9  -2  368.54   17.82
   9  -9  -2  344.79   16.64
  -9   9   2  353.17   17.25
  -9   9   2  392.91   18.80
   9  -7  -2  488.54   23.22
   9  -7  -2  501.42   23.74
  -9   7   2  453.92   21.52
  -9   7   2  464.48   22.26
   9  -5  -2  340.29   16.30
   9  -5  -2  382.05   18.26
  -9   5   2  365.28   17.40
  -9   5   2  374.28   18.05
  -9   1   2   25.58    1.92
  -9   1   2   30.47    1.97
  -9  -1   2   21.44    1.52
  -9  -1   2   23.46    1.77
   9   3  -2  150.61    7.39
   9   3  -2  144.95    7.16
  -9  -3   2  129.87    6.58
  -9  -3   2  120.47    6.02
   9   5  -2  378.79   17.79
   9   5  -2  365.75   17.23
  -9  -5   2  386.70   18.19
  -9  -5   2  339.35   16.13
   9   7  -2  491.49   22.98
   9   7  -2  502.36   23.44
  -9  -7   2  526.11   24.65
  -9  -7   2  483.26   22.62
   9   9  -2  342.61   16.18
   9   9  -2  389.96   18.36
  -9  -9   2  384.22   18.13
  -9  -9   2  424.89   20.03
   9  11  -2  452.21   21.22
   9  11  -2  394.15   18.60
   9  13  -2  638.97   29.82
   9  13  -2  639.28   29.88
   9  15  -2  391.36   18.57
   9  15  -2  353.79   16.89
  -9 -15   2  462.61   21.81
  -9 -15   2  426.13   20.23
  -9 -17   2  384.99   18.60
   9  19  -2  729.47   34.18
   9  19  -2  680.11   31.98
  -9 -19   2  681.19   32.13
  -9 -19   2  716.12   33.56
   9  21  -2  408.59   19.59
   9  21  -2  404.87   19.47
  -9 -21   2  439.95   21.27
  -9 -21   2  460.75   21.97
   9  23  -2  417.13   20.07
   9  23  -2  412.94   19.95
  -9 -23   2  430.64   21.00
  -9 -23   2  405.33   19.50
  10 -22  -2   47.77    3.29
  10 -22  -2   38.87    3.06
 -10  22   2   43.11    3.10
 -10  22   2   44.55    3.31
  10 -20  -2  172.16    9.00
  10 -20  -2  151.72    8.26
 -10  20   2  150.38    8.03
 -10  20   2  149.84    8.20
  10 -18  -2  175.73    9.33
  10 -18  -2  160.36    8.48
 -10  18   2  187.22    9.67
 -10  18   2  181.79    9.64
  10 -16  -2  139.17    7.64
  10 -16  -2  149.23    7.90
 -10  16   2  138.27    7.61
 -10  16   2  127.27    6.91
  10 -14  -2  253.20   12.76
  10 -14  -2  224.32   11.30
 -10  14   2  229.91   11.77
 -10  14   2  217.03   10.96
  10 -12  -2   33.07    2.45
  10 -12  -2   35.71    2.72
 -10  12   2   40.91    2.83
 -10  12   2   35.01    2.73
  10 -10  -2  129.63    7.02
  10 -10  -2  125.42    6.68
 -10  10   2  119.61    6.40
 -10  10   2  129.72    7.08
  10  -8  -2 1390.95   64.60
  10  -8  -2 1355.71   62.87
 -10   8   2 1441.40   66.77
 -10   8   2 1384.27   64.42
  10  -6  -2 1175.17   54.61
  10  -6  -2 1031.72   48.00
 -10   6   2 1122.07   52.36
 -10   6   2 1073.17   49.86
  10  -4  -2  768.59   35.91
  10  -4  -2  810.66   37.82
 -10   4   2  836.12   39.20
 -10   4   2  894.34   41.62
  10   0  -2 1335.68   61.72
  10   0  -2 1294.23   59.77
 -10   0   2 1459.88   67.58
 -10   0   2 1295.17   59.81
  10   2  -2 1305.41   60.30
  10   2  -2 1225.15   56.55
 -10  -2   2 1275.61   59.07
 -10  -2   2 1324.66   61.12
  10   4  -2  895.42   41.50
  10   4  -2  783.96   36.33
  10   6  -2 1092.42   50.55
  10   6  -2 1014.34   46.84
 -10  -6   2 1086.37   50.28
 -10  -6   2 1150.48   53.11
  10   8  -2 1320.78   60.90
  10   8  -2 1294.39   59.66
 -10  -8   2 1411.91   65.14
 -10  -8   2 1413.46   65.15
 -10 -10   2  130.28    6.54
 -10 -10   2  111.11    5.60
  10  12  -2   38.58    2.31
  10  12  -2   31.41    1.96
 -10 -12   2   31.70    2.02
 -10 -12   2   35.05    2.22
  10  16  -2  126.13    6.40
  10  16  -2  128.91    6.58
 -10 -16   2  128.69    6.58
 -10 -16   2  137.98    7.08
  10  18  -2  160.67    8.15
 -10 -18   2  179.15    9.16
 -10 -18   2  161.60    8.13
  10  20  -2  179.46    9.10
  10  22  -2   27.85    2.48
  11 -19  -2  579.51   27.68
  11 -19  -2  656.98   31.39
 -11  19   2  538.37   25.82
 -11  19   2  578.27   27.79
  11 -17  -2  337.18   16.77
  11 -17  -2  338.73   16.63
 -11  17   2  283.62   14.13
 -11  17   2  327.25   16.27
  11 -15  -2  300.54   15.04
  11 -15  -2  258.63   12.93
  11 -13  -2  443.37   21.50
  11 -13  -2  420.39   20.31
 -11  13   2  453.46   21.80
 -11  13   2  450.04   21.83
 -11  11   2  178.06    9.35
 -11  11   2  182.25    9.33
 -11   9   2  239.07   12.09
 -11   9   2  274.77   13.51
 -11   7   2   77.74    4.42
 -11   7   2   65.70    4.07
  11  -5  -2   29.82    2.16
  11  -5  -2   26.20    2.00
 -11   5   2   24.87    2.10
 -11   5   2   26.76    2.00
  11  -3  -2   13.18    1.26
  11  -3  -2   13.83    1.37
 -11   3   2   13.77    1.30
 -11   3   2   13.01    1.49
 -11   1   2   14.75    1.49
 -11   1   2   11.60    1.15
  11   1  -2   17.20    1.32
  11   1  -2   16.49    1.37
 -11  -1   2   17.03    1.37
 -11  -1   2   18.29    1.60
  11   3  -2   13.61    1.16
  11   3  -2   15.68    1.18
 -11  -3   2   15.46    1.37
 -11  -3   2   16.95    1.29
  11   5  -2   24.61    1.55
  11   5  -2   28.24    1.74
 -11  -5   2   28.50    1.88
 -11  -5   2   32.71    1.94
  11   7  -2   72.14    3.68
  11   9  -2  254.59   11.97
  11   9  -2  251.18   11.86
 -11  -9   2  264.37   12.51
  11  11  -2  174.33    8.29
 -11 -11   2  184.42    8.82
 -11 -13   2  489.32   22.80
  12 -14  -2  156.33    8.48
  12 -14  -2  144.40    7.76
 -12  14   2  142.99    7.67
 -12  14   2  146.44    7.99
  12 -12  -2  188.00    9.83
  12 -12  -2  176.51    9.17
 -12  12   2  161.45    8.63
 -12  12   2  173.09    9.05
 -12  10   2  140.40    7.62
 -12  10   2  155.71    8.15
 -12   8   2  251.80   12.47
 -12   8   2  264.99   13.27
  12  -6  -2  600.78   28.35
  12  -6  -2  586.19   27.73
 -12   6   2  687.09   32.49
 -12   6   2  643.78   30.32
  12  -4  -2  720.62   33.80
  12  -4  -2  717.98   33.59
 -12   4   2  727.76   34.28
 -12   4   2  737.08   34.49
  12   0  -2 1912.56   88.08
  12   0  -2 2148.52   98.84
  12   2  -2  988.10   45.67
 -12  -2   2  903.03   41.81
 -12  -2   2  922.75   42.83
 -12  -4   2  792.19   36.70
  13  -7  -2  113.56    6.19
  13  -7  -2  104.46    5.68
  13  -5  -2   91.87    5.12
   8  -4   3   11.52    1.24
   8  -6   3   36.78    2.90
   8  -6   3   41.68    2.76
  -7  -5  -3  877.57   40.61
  -7  -3  -3  423.03   19.82
   7   3   3  405.02   19.11
  -7  -1  -3  640.83   29.96
  -7  -1  -3  751.52   34.94
   7   1   3  708.36   33.04
  -7   1  -3  724.66   33.87
   7  -1   3  720.16   33.83
   7  -1   3  721.87   33.75
  -7   3  -3  437.62   20.88
  -7   3  -3  446.31   21.19
   7  -3   3  447.71   21.49
   7  -3   3  446.78   21.16
  -7   5  -3  874.16   40.92
  -7   5  -3  824.94   38.58
   7  -5   3  856.61   40.28
   7  -5   3  885.49   41.31
  -7   7  -3  472.71   22.65
  -7   7  -3  484.50   23.07
   7  -7   3  498.48   23.67
   7  -7   3  419.30   20.40
  -7   9  -3  294.18   14.55
  -7   9  -3  281.76   13.88
   7  -9   3  260.49   13.23
   7  -9   3  265.15   13.06
  -7  11  -3  403.47   19.51
  -7  11  -3  352.08   17.25
   7 -11   3  374.13   18.09
   7 -11   3  399.74   19.67
  -7  13  -3  206.62   10.56
  -7  13  -3  198.24   10.31
   7 -13   3  216.25   10.88
   7 -13   3  199.95   10.62
  -6 -12  -3  289.68   13.72
   6  12   3  372.42   17.53
  -6 -10  -3   59.33    3.18
  -6 -10  -3   54.07    2.92
   6   8   3  117.42    5.95
   6   6   3   87.70    4.58
   6   6   3  103.37    5.34
  -6  -4  -3  270.74   12.88
  -6  -4  -3  276.79   13.26
   6   4   3  282.38   13.58
   6   4   3  272.14   13.02
  -6  -2  -3    0.81    0.56
  -6  -2  -3    0.16    0.54
   6   2   3    0.14    0.56
   6   2   3    1.12    0.61
  -6   0  -3   -0.20    0.57
  -6   0  -3   -0.08    0.56
   6   0   3   -0.37    0.59
   6   0   3    0.33    0.57
  -6   2  -3    0.26    0.54
  -6   2  -3   -0.03    0.57
   6  -2   3    1.66    0.73
   6  -2   3    0.47    0.54
  -6   4  -3  274.77   13.44
  -6   4  -3  253.66   12.37
   6  -4   3  271.83   13.20
   6  -4   3  262.36   12.99
  -6   6  -3   92.99    5.11
  -6   6  -3   92.21    5.20
   6  -6   3  100.39    5.65
   6  -6   3   90.77    4.97
  -6   8  -3  128.46    6.88
  -6   8  -3  123.88    6.58
   6  -8   3  127.08    6.94
   6  -8   3  124.16    6.55
  -6  10  -3   71.92    4.27
  -6  10  -3   57.69    3.68
   6 -10   3   60.71    3.68
   6 -10   3   62.02    4.04
  -6  12  -3  287.04   14.17
  -6  12  -3  306.60   15.14
   6 -12   3  338.27   16.77
   6 -12   3  326.47   15.91
  -6  14  -3  853.35   40.18
  -6  14  -3  909.08   42.68
   6 -14   3  868.41   41.08
   6 -14   3  940.13   44.01
  -6  16  -3  441.50   21.35
  -6  16  -3  439.64   21.30
   6 -16   3  439.79   21.56
   6 -16   3  444.30   21.35
  -6  18  -3  505.77   24.31
  -6  18  -3  560.88   26.90
   6 -18   3  520.83   24.85
   6 -18   3  503.91   24.51
   5  21   3    8.90    1.37
   5  19   3    0.79    0.73
  -5 -15  -3  458.58   21.70
  -5 -15  -3  485.90   22.88
   5  15   3  446.00   21.25
   5  15   3  419.61   19.89
  -5 -13  -3  499.25   23.46
  -5 -13  -3  538.68   25.29
   5  13   3  509.50   23.97
   5  13   3  479.07   22.71
  -5 -11  -3  489.32   22.96
  -5 -11  -3  498.79   23.43
   5  11   3  563.99   26.55
   5  11   3  499.72   23.50
  -5  -9  -3  934.85   43.33
  -5  -9  -3  936.56   43.42
   5   9   3  841.71   39.12
   5   9   3  909.71   42.30
  -5  -7  -3  859.72   39.83
  -5  -7  -3  835.19   38.78
  -5  -5  -3  694.85   32.31
  -5  -5  -3  780.86   36.31
   5   5   3  709.76   33.11
   5   5   3  687.25   32.07
  -5  -3  -3  695.01   32.35
  -5  -3  -3  694.54   32.41
   5   3   3  696.56   32.57
   5   3   3  676.38   31.58
  -5  -1  -3 1003.16   46.51
  -5  -1  -3  930.66   43.27
   5   1   3  936.72   43.48
   5   1   3  952.55   44.32
  -5   1  -3 1011.39   47.22
  -5   3  -3  754.78   35.33
  -5   3  -3  723.57   33.90
   5  -3   3  756.79   35.50
   5  -3   3  694.85   32.49
  -5   5  -3  704.94   33.05
  -5   5  -3  713.64   33.50
   5  -5   3  711.62   33.31
   5  -5   3  681.35   32.12
  -5   7  -3  778.22   36.47
  -5   7  -3  820.75   38.45
   5  -7   3  808.02   37.97
   5  -7   3  847.92   39.59
  -5   9  -3  914.67   42.80
  -5   9  -3  882.69   41.31
   5  -9   3  894.18   41.74
   5  -9   3  897.75   42.13
  -5  11  -3  489.01   23.41
  -5  11  -3  474.10   22.68
   5 -11   3  507.63   24.11
   5 -11   3  467.74   22.57
  -5  13  -3  471.62   22.60
  -5  13  -3  508.26   24.33
   5 -13   3  479.54   23.16
   5 -13   3  481.86   22.98
  -5  15  -3  391.67   19.03
  -5  15  -3  409.52   19.81
   5 -15   3  385.77   18.94
   5 -15   3  425.98   20.46
  -5  17  -3   30.29    2.45
  -5  17  -3   29.82    2.50
  -5  19  -3   -0.02    0.71
  -5  19  -3    0.79    0.82
   5 -19   3    1.47    0.73
   5 -19   3    1.18    0.96
  -5  21  -3   11.05    1.55
  -5  21  -3   11.66    1.54
   5 -21   3   10.45    1.68
   5 -21   3   12.19    1.46
  -4 -22  -3  544.27   25.94
  -4 -22  -3  590.38   28.01
   4  22   3  593.33   28.11
   4  22   3  538.22   25.82
  -4 -20  -3  934.23   43.68
  -4 -20  -3  845.28   39.57
  -4 -18  -3  499.10   23.72
  -4 -18  -3  550.79   26.02
   4  18   3  524.87   25.09
   4  18   3  517.41   24.51
  -4 -16  -3  240.31   11.80
  -4 -16  -3  234.10   11.47
   4  16   3  261.73   12.98
   4  16   3  246.52   12.05
  -4 -12  -3  401.30   19.00
  -4 -12  -3  378.79   18.02
   4  12   3  379.87   18.05
   4  12   3  404.71   19.37
  -4 -10  -3  380.49   18.04
  -4 -10  -3  363.42   17.28
   4  10   3  335.78   16.13
   4  10   3  382.98   18.18
  -4  -8  -3  147.87    7.37
  -4  -8  -3  133.86    6.69
   4   8   3  124.16    6.38
   4   8   3  120.22    6.16
   4   6   3   59.27    3.37
   4   6   3   68.00    3.80
  -4  -4  -3   94.37    4.94
  -4  -4  -3  109.20    5.60
   4   4   3  106.94    5.59
   4   4   3  101.60    5.32
  -4  -2  -3  186.13    9.13
  -4  -2  -3  196.22    9.62
   4   2   3  178.53    8.88
   4   2   3  177.90    8.77
  -4   2  -3  190.17    9.41
  -4   2  -3  203.99   10.08
   4  -2   3  194.36    9.56
   4  -2   3  192.96    9.66
  -4   4  -3  106.99    5.70
  -4   4  -3   94.53    5.08
   4  -4   3  103.89    5.65
   4  -4   3  100.32    5.31
  -4   6  -3   63.01    3.74
  -4   6  -3   56.07    3.37
   4  -6   3   59.38    3.68
   4  -6   3   60.81    3.54
  -4   8  -3  131.78    6.91
  -4   8  -3  132.09    6.95
   4  -8   3  132.82    6.89
   4  -8   3  126.35    6.80
  -4  10  -3  375.68   18.12
  -4  10  -3  368.07   17.79
  -4  12  -3  388.72   18.75
  -4  12  -3  353.64   17.19
   4 -12   3  379.10   18.46
   4 -12   3  382.20   18.38
  -4  14  -3  609.16   28.89
  -4  14  -3  613.97   29.12
   4 -14   3  605.12   28.61
   4 -14   3  593.64   28.33
  -4  16  -3  249.63   12.51
  -4  16  -3  240.93   12.12
   4 -16   3  250.87   12.71
   4 -16   3  242.64   12.08
  -4  18  -3  543.96   26.00
  -4  18  -3  492.11   23.63
   4 -18   3  532.32   25.35
   4 -18   3  505.62   24.42
  -4  20  -3  896.82   42.16
  -4  20  -3  850.09   40.05
   4 -20   3  878.35   41.20
   4 -20   3  887.82   41.95
  -4  22  -3  534.80   25.65
  -4  22  -3  505.93   24.34
   4 -22   3  498.16   23.83
   4 -22   3  543.96   26.30
  -3 -25  -3   91.62    5.36
  -3 -25  -3   97.43    5.81
   3  25   3  107.38    6.05
   3  25   3   93.22    5.57
  -3 -23  -3   -0.64    0.85
  -3 -23  -3   -0.20    0.70
   3  23   3    0.16    0.78
   3  23   3    0.05    0.88
  -3 -21  -3   56.58    3.59
  -3 -21  -3   49.61    3.28
   3  21   3   50.67    3.31
   3  21   3   53.57    3.63
  -3 -19  -3    0.71    0.78
  -3 -19  -3    1.01    0.75
   3  19   3    1.16    0.88
   3  19   3    1.38    0.87
  -3 -17  -3  181.16    9.17
  -3 -17  -3  184.27    9.27
   3  17   3  180.54    9.35
   3  17   3  171.85    8.74
  -3 -15  -3  111.99    5.88
  -3 -15  -3  101.93    5.48
  -3 -13  -3  460.13   21.80
  -3 -13  -3  448.33   21.22
   3  13   3  427.69   20.49
   3  13   3  486.83   22.98
   3   9   3  830.38   38.61
   3   9   3  797.00   37.18
  -3  -7  -3 1664.17   76.75
  -3  -7  -3 1541.38   71.07
   3   7   3 1721.61   79.44
   3   7   3 1608.29   74.19
  -3  -5  -3 1566.37   72.26
  -3  -5  -3 1594.31   73.49
   3   5   3 1478.19   68.26
   3   5   3 1707.64   78.82
  -3  -3  -3 1058.74   49.04
  -3  -3  -3 1192.71   55.14
   3   3   3 1017.13   47.16
   3   3   3 1048.96   48.64
  -3  -1  -3  574.39   26.90
   3   1   3  518.81   24.42
   3   1   3  516.33   24.25
  -3   3  -3 1046.32   48.54
  -3   3  -3 1074.42   49.85
   3  -3   3 1121.14   52.05
   3  -3   3 1067.43   49.51
  -3   5  -3 1437.99   66.50
  -3   5  -3 1654.86   76.44
   3  -5   3 1515.30   70.15
   3  -5   3 1491.39   68.93
  -3   7  -3 1524.61   70.54
  -3   7  -3 1643.99   75.99
   3  -7   3 1592.76   73.58
   3  -7   3 1690.56   78.24
  -3   9  -3  844.04   39.46
  -3   9  -3  806.32   37.75
  -3  11  -3 1311.00   60.89
  -3  11  -3 1311.78   60.93
   3 -11   3 1304.95   60.73
   3 -11   3 1380.39   63.99
  -3  13  -3  429.24   20.62
  -3  13  -3  410.92   19.79
   3 -13   3  422.72   20.23
   3 -13   3  377.54   18.36
  -3  15  -3  105.25    5.84
  -3  15  -3  101.60    5.67
   3 -15   3   98.64    5.67
   3 -15   3   87.09    4.92
  -3  17  -3  177.59    9.17
  -3  17  -3  174.96    9.08
   3 -17   3  176.20    9.27
   3 -17   3  181.16    9.28
  -3  19  -3    0.54    0.79
  -3  19  -3    0.02    0.76
   3 -19   3    0.79    0.76
   3 -19   3    0.57    0.90
  -3  21  -3   53.68    3.60
  -3  21  -3   51.57    3.63
   3 -21   3   56.31    3.88
   3 -21   3   48.76    3.29
   3 -23   3    1.43    0.79
   3 -23   3   -0.05    0.92
  -2 -26  -3  520.98   25.02
  -2 -26  -3  592.55   28.38
   2  26   3  610.25   29.05
   2  26   3  536.97   25.89
  -2 -24  -3  922.44   43.39
  -2 -24  -3 1014.49   47.50
   2  24   3  962.95   45.38
   2  24   3 1024.58   47.89
  -2 -22  -3  283.62   14.05
  -2 -22  -3  301.17   14.90
   2  22   3  312.50   15.28
   2  22   3  300.08   15.01
  -2 -20  -3  906.91   42.49
  -2 -20  -3  865.46   40.58
   2  20   3  955.50   44.60
   2  20   3  898.06   42.29
  -2 -18  -3  961.25   44.90
  -2 -18  -3  950.22   44.38
   2  18   3  923.83   43.39
   2  18   3  941.22   43.90
  -2 -16  -3  615.22   28.98
  -2 -16  -3  624.69   29.43
   2  16   3  587.12   27.66
   2  16   3  578.27   27.52
  -2 -14  -3 1278.56   59.24
  -2 -14  -3 1142.10   53.03
   2  14   3 1128.28   52.58
   2  14   3 1203.57   55.81
  -2 -12  -3  794.52   37.04
  -2 -12  -3  785.05   36.65
  -2  -8  -3   80.27    4.32
   2   8   3   80.01    4.47
   2   8   3   79.92    4.35
  -2  -6  -3    4.58    0.81
  -2  -6  -3    4.14    0.71
   2   6   3    4.36    0.88
   2   6   3    4.89    0.79
  -2  -4  -3   57.81    3.26
  -2  -4  -3   56.91    3.20
   2   4   3   63.45    3.59
   2   4   3   65.67    3.65
  -2  -2  -3  173.40    8.57
  -2  -2  -3  166.26    8.21
  -2   2  -3  147.14    7.39
  -2   4  -3   57.42    3.32
  -2   4  -3   58.84    3.40
   2  -4   3   57.61    3.42
   2  -4   3   59.74    3.42
  -2   6  -3    4.14    0.82
  -2   6  -3    4.27    0.82
   2  -6   3    3.99    0.88
   2  -6   3    5.46    0.88
  -2   8  -3   92.15    5.25
   2  -8   3   86.92    4.89
   2  -8   3   85.24    4.66
  -2  10  -3  713.17   33.49
  -2  10  -3  702.62   33.00
   2 -10   3  647.66   30.44
   2 -10   3  748.26   35.19
  -2  12  -3  659.77   31.09
  -2  12  -3  658.06   31.02
   2 -12   3  707.58   33.41
   2 -12   3  692.68   32.54
  -2  14  -3 1095.53   51.07
  -2  14  -3 1120.68   52.24
   2 -14   3 1132.16   52.69
   2 -14   3 1099.56   51.38
  -2  16  -3  592.24   28.11
  -2  16  -3  592.55   28.11
   2 -16   3  625.62   29.56
   2 -16   3  602.02   28.67
  -2  18  -3  903.81   42.40
  -2  18  -3  900.86   42.26
   2 -18   3  937.96   44.09
   2 -18   3  899.77   42.12
  -2  20  -3  888.90   41.78
  -2  20  -3  896.98   42.13
   2 -20   3  874.00   41.22
   2 -20   3  873.69   40.97
  -2  22  -3  278.66   13.88
  -2  22  -3  293.87   14.58
   2 -22   3  278.50   13.79
   2 -22   3  282.69   14.27
  -2  24  -3  985.46   46.25
  -2  24  -3  924.30   43.41
   2 -24   3 1023.65   48.17
   2 -24   3  950.69   44.54
  -1 -27  -3   30.69    2.70
  -1 -27  -3   30.40    2.51
   1  27   3   26.10    2.45
   1  27   3   31.93    2.64
  -1 -25  -3   33.08    2.75
  -1 -25  -3   30.35    2.48
   1  25   3   27.10    2.48
   1  25   3   31.62    2.55
  -1 -23  -3    8.68    1.47
  -1 -23  -3    7.53    1.23
   1  23   3    7.08    1.27
   1  23   3    8.83    1.44
  -1 -21  -3  227.89   11.46
  -1 -21  -3  263.60   13.16
   1  21   3  240.31   12.25
   1  21   3  258.32   12.79
  -1 -19  -3  200.57   10.21
  -1 -19  -3  202.74   10.25
   1  19   3  215.94   10.82
   1  19   3  197.00   10.21
  -1 -17  -3  244.19   12.11
  -1 -17  -3  227.43   11.29
   1  17   3  209.42   10.70
   1  17   3  223.86   11.08
  -1 -15  -3  391.98   18.78
  -1 -15  -3  407.97   19.50
   1  15   3  407.82   19.68
   1  15   3  443.21   21.05
  -1 -13  -3  441.66   20.97
  -1 -13  -3  406.88   19.39
   1  13   3  409.37   19.45
   1  13   3  454.85   21.75
  -1 -11  -3  538.84   25.32
  -1 -11  -3  528.75   24.90
  -1  -5  -3 1522.28   70.21
  -1  -5  -3 1498.06   69.13
   1   5   3 1532.68   70.79
   1   5   3 1358.50   62.75
  -1  -3  -3 1799.23   82.91
  -1  -3  -3 1609.84   74.28
   1   3   3 1757.32   81.02
   1   3   3 1689.01   77.87
  -1  -1  -3  732.42   34.12
  -1  -1  -3  703.86   32.86
   1   1   3  706.96   32.94
   1   1   3  667.69   31.20
  -1   3  -3 1583.45   73.09
  -1   3  -3 1538.27   71.04
   1  -3   3 1595.87   73.69
   1  -3   3 1594.31   73.60
  -1   5  -3 1411.29   65.26
  -1   5  -3 1449.63   66.99
   1  -5   3 1496.36   69.21
   1  -5   3 1474.93   68.13
  -1   7  -3 1566.37   72.43
  -1   7  -3 1545.72   71.44
   1  -7   3 1494.80   69.08
   1  -7   3 1640.89   75.85
  -1   9  -3 1145.20   53.17
  -1   9  -3 1178.58   54.74
   1  -9   3 1268.62   58.91
   1  -9   3 1175.32   54.50
  -1  11  -3  536.97   25.44
  -1  11  -3  532.78   25.23
   1 -11   3  567.71   26.93
   1 -11   3  560.26   26.44
  -1  13  -3  424.89   20.37
  -1  13  -3  405.95   19.48
   1 -13   3  416.35   19.90
   1 -13   3  421.48   20.31
  -1  15  -3  391.67   18.89
  -1  15  -3  420.70   20.23
   1 -15   3  392.76   19.05
   1 -15   3  396.48   19.05
  -1  17  -3  198.71   10.12
  -1  17  -3  218.58   11.04
   1 -17   3  190.63    9.86
   1 -17   3  214.08   10.74
  -1  19  -3  188.62    9.69
  -1  19  -3  188.77    9.70
   1 -19   3  200.41   10.14
   1 -19   3  188.31    9.78
  -1  21  -3  222.77   11.30
  -1  21  -3  235.65   11.91
   1 -21   3  226.65   11.63
   1 -21   3  223.23   11.22
  -1  23  -3    7.17    1.26
  -1  23  -3    7.40    1.27
   1 -23   3    7.02    1.18
   1 -23   3    5.53    1.32
  -1  25  -3   29.15    2.42
  -1  25  -3   29.25    2.47
   1 -25   3   25.69    2.47
   1 -25   3   28.07    2.34
   0 -28  -3  391.20   19.25
   0 -28  -3  379.72   18.60
   0  28   3  431.26   20.88
   0  28   3  369.63   18.27
   0 -26  -3  290.14   14.58
   0 -26  -3  270.58   13.54
   0  26   3  280.98   14.19
   0  26   3  290.14   14.36
   0  24   3  531.23   25.34
   0  24   3  493.04   23.88
   0 -22  -3  612.27   29.06
   0 -22  -3  650.92   30.92
   0  22   3  644.56   30.78
   0  22   3  639.43   30.23
   0 -20  -3  865.93   40.60
   0 -20  -3  964.66   45.21
   0  20   3  865.46   40.84
   0  20   3  904.12   42.27
   0 -18  -3 1018.37   47.57
   0 -18  -3  941.37   43.98
   0  18   3  958.45   44.69
   0  18   3  922.90   43.39
   0 -16  -3  549.39   26.06
   0 -16  -3  541.79   25.66
   0  16   3  594.88   28.27
   0 -14  -3 1819.41   84.03
   0 -14  -3 1940.50   89.60
   0  14   3 1921.87   88.61
   0  14   3 1803.89   83.52
   0 -12  -3  964.04   44.88
   0 -12  -3  919.49   42.83
   0  12   3  913.90   42.71
   0  12   3 1036.23   48.11
   0  -8  -3  599.07   28.13
   0  -4  -3  425.36   20.06
   0  -4  -3  422.41   19.98
   0   4   3  393.84   18.64
   0   4   3  424.89   20.12
   0  -2  -3  275.09   13.20
   0  -2  -3  265.30   12.75
   0   2   3  241.24   11.67
   0   2   3  252.73   12.19
   0   0  -3   -0.09    0.59
   0   4  -3  394.62   18.72
   0   4  -3  412.01   19.50
   0  -4   3  423.18   20.03
   0  -4   3  412.47   19.59
   0   6  -3  147.57    7.44
   0   6  -3  153.07    7.72
   0  -6   3  139.56    7.08
   0  -6   3  158.19    8.01
   0   8  -3  587.58   27.63
   0   8  -3  573.61   27.01
   0  -8   3  579.04   27.21
   0  -8   3  582.30   27.46
   0  10  -3  393.38   18.80
   0  10  -3  416.97   19.90
   0 -10   3  419.77   20.10
   0 -10   3  390.12   18.61
   0  12  -3  901.32   42.10
   0  12  -3  951.93   44.40
   0 -12   3  982.20   45.89
   0 -12   3  875.55   40.86
   0  14  -3 1844.25   85.29
   0  14  -3 1802.33   83.33
   0 -14   3 1793.02   82.99
   0 -14   3 1729.37   79.93
   0  16  -3  579.82   27.49
   0  16  -3  575.47   27.29
   0 -16   3  546.29   25.89
   0 -16   3  550.79   26.27
   0  18  -3  988.57   46.23
   0  18  -3  925.54   43.36
   0 -18   3  974.44   45.69
   0 -18   3  949.76   44.38
   0  20  -3  859.10   40.35
   0  20  -3  885.02   41.54
   0 -20   3  845.59   39.65
   0 -20   3  833.79   39.29
   0  22  -3  605.90   28.81
   0  22  -3  596.28   28.36
   0 -22   3  600.93   28.50
   0 -22   3  596.12   28.49
   0  24  -3  498.48   23.94
   0  24  -3  521.45   24.96
   0 -24   3  468.98   22.74
   0 -24   3  479.38   22.98
   0  26  -3  267.01   13.41
   0  26  -3  282.07   14.05
   0 -26   3  269.65   13.68
   0 -26   3  265.30   13.23
   1 -29  -3   28.94    2.62
   1 -29  -3   26.02    2.34
  -1  29   3   28.22    2.45
  -1  29   3   28.81    2.64
   1 -27  -3    2.53    1.10
   1 -27  -3    2.62    0.92
  -1  27   3    1.57    0.96
  -1  27   3    3.52    1.07
   1 -25  -3    1.02    1.06
   1 -25  -3    0.39    0.78
  -1  25   3    1.21    0.93
  -1  25   3    0.82    0.88
   1 -23  -3  123.23    6.83
   1 -23  -3  108.33    6.18
  -1  23   3  121.63    6.95
  -1  23   3  127.44    6.91
   1 -21  -3   28.94    2.45
   1 -21  -3   26.33    2.20
  -1  21   3   27.40    2.62
   1 -19  -3   12.25    1.57
   1 -19  -3   12.84    1.44
  -1  19   3   15.97    1.66
  -1  19   3   11.07    1.55
   1 -17  -3  166.88    8.55
   1 -17  -3  174.49    9.00
  -1  17   3  173.71    8.80
  -1  17   3  161.45    8.54
   1 -15  -3  720.93   33.90
   1 -15  -3  632.29   29.78
  -1  15   3  631.05   29.93
  -1  15   3  699.05   32.76
   1 -13  -3 1141.63   53.06
   1 -13  -3 1254.18   58.17
  -1  13   3 1153.28   53.48
  -1  13   3 1123.32   52.35
   1 -11  -3 1133.41   52.55
   1 -11  -3 1240.06   57.49
  -1  11   3 1128.59   52.32
  -1  11   3 1154.67   53.68
   1  -9  -3  744.53   34.76
   1  -9  -3  724.50   33.80
  -1   9   3  777.60   36.25
  -1   9   3  792.19   37.04
   1  -7  -3  814.39   37.91
  -1   7   3  809.89   37.82
   1  -3  -3  700.75   32.68
  -1   3   3  758.81   35.44
   1  -1  -3 3787.85  173.87
  -1   1   3 3534.81  162.38
  -1   1   3 3520.84  161.76
   1   5  -3 1478.97   68.32
   1   5  -3 1468.26   67.81
  -1  -5   3 1499.62   69.27
  -1  -5   3 1514.36   69.97
   1   7  -3  743.29   34.73
   1   7  -3  814.39   37.94
  -1  -7   3  815.79   38.06
  -1  -7   3  771.23   35.97
   1   9  -3  756.48   35.35
   1   9  -3  756.02   35.36
  -1  -9   3  732.58   34.32
  -1  -9   3  777.75   36.31
   1  11  -3 1195.35   55.47
   1  11  -3 1214.60   56.38
  -1 -11   3 1272.50   59.10
  -1 -11   3 1150.79   53.40
   1  13  -3 1155.45   53.70
   1  13  -3 1101.74   51.28
  -1 -13   3 1175.48   54.72
  -1 -13   3 1114.16   51.77
   1  15  -3  644.87   30.43
   1  15  -3  679.95   32.01
  -1 -15   3  658.68   31.00
  -1 -15   3  668.46   31.62
   1  17  -3  159.43    8.27
   1  17  -3  163.31    8.48
  -1 -17   3  155.55    8.06
  -1 -17   3  158.97    8.37
   1  19  -3   13.79    1.55
   1  19  -3   12.05    1.49
  -1 -19   3   12.22    1.44
  -1 -19   3   11.15    1.51
   1  21  -3   27.20    2.25
   1  21  -3   23.89    2.14
  -1 -21   3   25.23    2.24
  -1 -21   3   25.86    2.14
   1  23  -3  121.10    6.66
   1  23  -3  124.52    6.82
  -1 -23   3  116.88    6.40
  -1 -23   3  123.31    6.86
   1  25  -3    1.44    0.85
   1  25  -3    0.48    0.81
  -1 -25   3    0.92    0.79
  -1 -25   3    1.13    1.01
   1  27  -3    1.51    0.85
   1  27  -3    3.32    1.04
  -1 -27   3    2.03    0.88
  -1 -27   3    2.16    1.01
   2 -28  -3  921.97   43.36
   2 -28  -3  968.08   45.56
  -2  28   3  894.80   42.32
  -2  28   3  936.87   43.96
   2 -26  -3  855.68   40.30
   2 -26  -3  861.89   40.69
   2 -24  -3  837.21   39.51
   2 -24  -3  803.52   37.86
  -2  24   3  810.82   38.11
  -2  24   3  851.49   40.30
   2 -20  -3  570.97   27.12
   2 -20  -3  594.10   28.27
  -2  20   3  553.74   26.61
  -2  20   3  566.47   26.86
   2 -18  -3  530.61   25.32
   2 -18  -3  513.84   24.45
  -2  18   3  512.14   24.30
  -2  18   3  512.76   24.65
   2 -16  -3  732.73   34.42
   2 -16  -3  726.37   34.21
  -2  16   3  699.82   32.83
  -2  16   3  685.23   32.46
   2 -14  -3  995.55   46.45
   2 -14  -3  935.63   43.64
  -2  14   3  927.71   43.47
  -2  14   3 1002.69   46.63
   2 -12  -3  278.19   13.58
  -2  12   3  292.78   14.13
  -2  12   3  281.61   13.83
   2 -10  -3  347.43   16.67
   2 -10  -3  344.17   16.44
  -2  10   3  328.33   15.71
  -2  10   3  345.72   16.67
   2  -8  -3  821.06   38.27
   2  -8  -3  755.24   35.19
  -2   8   3  725.28   33.98
  -2   8   3  767.35   35.77
   2  -6  -3  549.39   25.93
   2  -6  -3  462.46   21.81
  -2   6   3  524.87   24.87
  -2   6   3  512.29   24.11
   2   4  -3  905.05   42.24
   2   6  -3  496.61   23.38
   2   6  -3  469.13   22.15
  -2  -6   3  496.92   23.41
  -2  -6   3  506.08   23.86
   2   8  -3  751.05   35.05
   2   8  -3  750.27   35.05
  -2  -8   3  769.52   35.95
  -2  -8   3  785.67   36.64
   2  10  -3  350.69   16.84
   2  10  -3  326.94   15.71
  -2 -10   3  353.33   16.91
  -2 -10   3  352.39   16.95
   2  12  -3  280.83   13.66
   2  12  -3  310.48   15.06
  -2 -12   3  306.29   14.92
  -2 -12   3  302.41   14.62
   2  14  -3  919.18   42.94
   2  14  -3  935.63   43.65
  -2 -14   3  996.80   46.56
  -2 -14   3  938.42   43.75
   2  16  -3  682.90   32.18
   2  16  -3  690.51   32.49
  -2 -16   3  685.07   32.21
  -2 -16   3  680.26   32.15
   2  18  -3  480.16   22.98
   2  18  -3  498.16   23.75
  -2 -18   3  506.39   24.25
  -2 -18   3  503.29   23.95
   2  22  -3  737.86   34.79
   2  22  -3  706.19   33.39
  -2 -22   3  759.43   35.89
  -2 -22   3  758.66   35.71
   2  24  -3  808.02   38.08
   2  24  -3  818.74   38.55
  -2 -24   3  775.73   36.71
  -2 -24   3  815.48   38.34
   2  26  -3  821.53   38.70
   2  26  -3  814.08   38.39
  -2 -26   3  788.62   37.35
  -2 -26   3  823.24   38.73
   2  28  -3  925.85   43.54
   2  28  -3  899.15   42.27
  -2 -28   3  952.24   44.63
  -2 -28   3  951.62   44.86
   3 -29  -3   68.83    4.41
  -3  29   3   65.56    4.46
  -3  27   3    1.34    0.88
  -3  27   3    1.26    0.96
   3 -25  -3    0.40    0.71
   3 -25  -3    1.49    0.95
  -3  25   3   -0.53    0.78
  -3  25   3   -0.12    0.85
   3 -23  -3   39.82    2.98
   3 -23  -3   42.47    3.01
  -3  23   3   48.79    3.55
  -3  23   3   45.50    3.12
   3 -19  -3  290.92   14.41
   3 -19  -3  307.22   15.04
  -3  19   3  309.70   15.42
  -3  19   3  285.49   13.99
   3 -17  -3   41.95    2.83
   3 -17  -3   40.38    2.87
  -3  17   3   38.28    2.86
  -3  17   3   36.56    2.58
   3 -15  -3   45.52    2.97
   3 -15  -3   49.89    3.28
  -3  15   3   45.80    2.93
  -3  15   3   45.98    3.18
   3 -13  -3  349.29   16.81
   3 -13  -3  353.33   17.08
  -3  13   3  349.44   17.00
  -3  13   3  336.87   16.19
   3 -11  -3  481.09   22.74
   3 -11  -3  512.29   24.28
  -3  11   3  509.81   24.25
  -3  11   3  533.40   25.13
   3  -9  -3  960.00   44.60
   3  -9  -3 1003.78   46.71
  -3   9   3  938.42   43.79
  -3   9   3  945.88   43.95
   3  -7  -3 2372.07  109.12
   3  -7  -3 2567.67  118.15
  -3   7   3 2476.08  113.95
  -3   7   3 2410.88  111.07
   3  -5  -3 2817.60  129.53
   3  -5  -3 2938.69  135.07
  -3   5   3 3413.72  156.79
  -3   5   3 3044.25  139.98
   3   5  -3 2926.27  134.50
   3   5  -3 3017.86  138.69
  -3  -5   3 2864.18  131.64
  -3  -5   3 2854.86  131.27
   3   7  -3 2479.18  114.09
   3   7  -3 2407.77  110.84
  -3  -7   3 2413.98  111.11
  -3  -7   3 2528.86  116.35
   3   9  -3  946.81   44.06
   3   9  -3  996.80   46.29
  -3  -9   3  997.26   46.34
  -3  -9   3  912.81   42.52
   3  11  -3  474.10   22.51
   3  11  -3  526.88   24.85
  -3 -11   3  501.58   23.78
  -3 -11   3  499.25   23.60
   3  13  -3  334.23   16.10
   3  13  -3  339.82   16.42
  -3 -13   3  330.51   15.93
  -3 -13   3  339.66   16.46
   3  15  -3   43.90    2.92
   3  15  -3   45.52    2.93
  -3 -15   3   44.76    2.90
  -3 -15   3   44.91    3.04
   3  17  -3   39.56    2.72
   3  17  -3   35.55    2.58
  -3 -17   3   41.03    2.92
  -3 -17   3   39.37    2.69
   3  19  -3  295.58   14.55
   3  19  -3  282.23   13.89
  -3 -19   3  273.69   13.63
  -3 -19   3  297.13   14.55
   3  23  -3   43.89    3.09
   3  23  -3   42.13    2.98
  -3 -23   3   42.36    2.93
  -3 -23   3   43.37    3.10
   3  25  -3    0.16    0.81
   3  25  -3    0.70    0.79
  -3 -25   3    0.85    0.95
  -3 -25   3    1.15    0.79
   3  27  -3    2.58    0.96
   3  27  -3    1.82    0.87
  -3 -27   3    0.67    0.96
   3  29  -3   57.27    4.07
  -3 -29   3   66.60    4.28
   4 -28  -3  603.88   28.80
   4 -28  -3  577.03   27.68
  -4  28   3  556.38   26.58
  -4  28   3  579.82   27.91
   4 -26  -3 1017.75   47.69
   4 -26  -3  975.84   45.87
  -4  26   3  959.23   44.96
  -4  26   3 1061.53   49.93
   4 -24  -3 1293.46   60.28
   4 -24  -3 1234.62   57.69
  -4  24   3 1249.53   58.20
  -4  24   3 1354.47   63.31
   4 -22  -3 1207.61   56.43
   4 -22  -3 1328.23   61.82
  -4  22   3 1210.87   56.40
  -4  22   3 1299.20   60.76
   4 -18  -3  195.29    9.92
   4 -18  -3  180.08    9.33
  -4  18   3  183.18    9.31
  -4  18   3  188.15    9.86
   4 -16  -3  555.29   26.33
   4 -16  -3  566.78   26.97
  -4  16   3  594.26   28.05
  -4  16   3  559.48   26.76
   4 -14  -3  311.41   15.14
   4 -14  -3  312.34   15.28
  -4  14   3  327.40   15.80
  -4  14   3  303.65   15.00
   4 -12  -3  431.10   20.63
   4 -12  -3  444.92   21.17
  -4  12   3  437.00   21.00
  -4  12   3  415.73   19.79
   4 -10  -3 1282.28   59.50
   4 -10  -3 1318.76   61.06
  -4  10   3 1329.63   61.74
  -4  10   3 1324.51   61.32
   4  -8  -3 1041.97   48.45
   4  -8  -3 1009.68   46.88
  -4   8   3  971.65   45.30
  -4   8   3  980.03   45.53
   4  -6  -3  452.68   21.38
   4  -6  -3  459.67   21.75
  -4   6   3  452.52   21.38
  -4   6   3  470.07   22.32
   4  -4  -3   71.85    3.97
   4  -4  -3   67.81    3.77
  -4   4   3   75.06    4.10
  -4   4   3   78.01    4.36
   4   6  -3  441.81   20.90
   4   6  -3  457.80   21.58
  -4  -6   3  475.34   22.43
  -4  -6   3  471.77   22.28
   4   8  -3 1038.09   48.14
   4   8  -3 1029.40   47.80
  -4  -8   3  981.43   45.61
  -4  -8   3  990.90   46.04
   4  10  -3 1348.10   62.44
   4  10  -3 1222.05   56.58
  -4 -10   3 1397.62   64.67
  -4 -10   3 1252.32   58.06
   4  12  -3  401.30   19.20
   4  12  -3  424.74   20.20
  -4 -12   3  439.79   20.90
  -4 -12   3  430.17   20.54
   4  14  -3  282.69   13.75
   4  14  -3  289.83   14.14
  -4 -14   3  307.22   15.00
  -4 -14   3  284.71   13.86
   4  16  -3  542.87   25.71
   4  16  -3  549.39   26.05
   4  18  -3  189.86    9.69
   4  18  -3  178.37    9.11
  -4 -18   3  189.55    9.75
  -4 -18   3  187.22    9.50
   4  20  -3  715.81   33.73
   4  20  -3  711.77   33.59
  -4 -20   3  717.83   33.78
  -4 -20   3  691.75   32.74
   4  22  -3 1143.65   53.42
   4  22  -3 1185.72   55.25
   4  24  -3 1231.98   57.39
   4  24  -3 1289.11   60.08
  -4 -24   3 1359.44   63.23
  -4 -24   3 1198.61   56.03
   4  26  -3  998.50   46.84
  -4 -26   3  921.97   43.27
  -4 -26   3  946.81   44.57
   4  28  -3  573.30   27.38
   4  28  -3  522.38   25.12
  -4 -28   3  576.41   27.73
  -4 -28   3  569.11   27.14
   5 -27  -3   14.16    1.74
   5 -27  -3   11.95    1.55
  -5  27   3   15.31    1.92
  -5  27   3   13.27    1.58
   5 -25  -3    8.54    1.34
   5 -25  -3    7.34    1.40
  -5  25   3   10.54    1.61
  -5  25   3    7.72    1.26
   5 -23  -3   82.29    4.87
   5 -23  -3   73.23    4.56
  -5  23   3   77.19    4.61
  -5  23   3   79.39    5.00
   5 -21  -3  175.11    9.21
   5 -21  -3  176.04    9.14
  -5  21   3  186.60    9.87
  -5  21   3  166.42    8.66
   5 -17  -3  220.60   11.07
   5 -17  -3  192.50    9.90
  -5  17   3  207.56   10.73
  -5  17   3  199.64   10.08
   5 -15  -3   59.15    3.76
   5 -15  -3   54.24    3.40
  -5  15   3   57.17    3.52
  -5  15   3   61.99    3.97
   5 -13  -3  270.58   13.37
   5 -13  -3  265.30   13.02
  -5  13   3  256.15   12.81
  -5  13   3  270.74   13.23
   5 -11  -3  753.84   35.41
   5 -11  -3  740.34   34.68
  -5  11   3  780.86   36.51
  -5  11   3  729.47   34.37
   5  -9  -3  462.61   22.04
   5  -9  -3  430.64   20.46
  -5   9   3  448.18   21.44
  -5   9   3  443.21   21.05
   5  -7  -3 1494.03   69.11
   5  -7  -3 1472.45   68.06
  -5   7   3 1325.13   61.32
  -5   7   3 1354.31   62.83
   5  -5  -3 2367.41  108.98
   5  -5  -3 2452.79  112.84
  -5   5   3 2632.87  121.29
  -5   5   3 2356.54  108.44
   5  -3  -3 1797.68   82.91
   5  -3  -3 2019.67   93.02
  -5   3   3 1931.18   89.01
  -5   3   3 2030.54   93.66
   5  -1  -3 2785.00  128.06
  -5   1   3 2803.63  128.90
   5   5  -3 2468.31  113.54
   5   5  -3 2466.76  113.46
  -5  -5   3 2294.45  105.61
  -5  -5   3 2531.96  116.51
   5   7  -3 1434.42   66.26
   5   7  -3 1594.31   73.65
  -5  -7   3 1437.37   66.44
  -5  -7   3 1341.43   62.06
   5   9  -3  443.52   21.04
   5   9  -3  433.27   20.51
  -5  -9   3  419.30   19.93
  -5  -9   3  431.57   20.49
   5  11  -3  666.44   31.28
   5  11  -3  709.60   33.17
  -5 -11   3  732.73   34.28
  -5 -11   3  736.92   34.51
   5  13  -3  283.16   13.79
   5  13  -3  240.00   11.77
  -5 -13   3  248.69   12.26
  -5 -13   3  249.63   12.23
   5  15  -3   49.40    3.15
   5  15  -3   52.33    3.26
  -5 -15   3   57.86    3.62
  -5 -15   3   49.60    3.12
   5  17  -3  210.19   10.54
   5  17  -3  188.46    9.59
  -5 -17   3  208.02   10.45
   5  19  -3  172.47    8.86
   5  19  -3  184.11    9.45
  -5 -19   3  177.59    9.21
  -5 -19   3  154.57    8.01
   5  21  -3  151.05    8.03
  -5 -21   3  178.68    9.16
  -5 -21   3  163.16    8.62
   5  23  -3   73.21    4.42
   5  23  -3   60.23    3.87
  -5 -23   3   75.74    4.64
  -5 -23   3   73.71    4.42
   5  25  -3    7.73    1.27
   5  25  -3    8.21    1.29
  -5 -25   3    6.80    1.18
  -5 -25   3    6.04    1.30
   5  27  -3   10.66    1.47
   5  27  -3   14.41    1.74
  -5 -27   3   15.56    1.72
  -5 -27   3   13.26    1.77
   6 -26  -3  369.01   18.16
   6 -26  -3  414.80   20.13
  -6  26   3  387.79   19.14
  -6  26   3  381.58   18.57
   6 -24  -3  327.71   16.27
   6 -24  -3  306.60   15.18
  -6  24   3  343.86   17.12
  -6  24   3  320.88   15.77
   6 -22  -3 1087.30   50.95
   6 -22  -3 1136.67   53.08
  -6  22   3 1019.46   47.69
  -6  22   3 1066.96   50.16
   6 -20  -3  464.01   22.45
   6 -20  -3  480.93   23.07
  -6  20   3  513.84   24.82
  -6  20   3  517.72   24.71
   6 -16  -3 1172.84   54.61
   6 -16  -3 1227.95   57.24
  -6  16   3 1171.44   54.78
  -6  16   3 1268.78   58.96
   6 -14  -3  945.88   44.20
   6 -14  -3  947.27   44.40
  -6  14   3  905.82   42.58
  -6  14   3  971.65   45.35
   6 -12  -3 1033.12   48.25
   6 -12  -3  982.36   45.83
  -6  12   3 1035.61   48.20
  -6  12   3  920.11   43.17
   6 -10  -3  486.99   23.21
   6 -10  -3  514.31   24.37
  -6  10   3  455.16   21.62
  -6  10   3  470.69   22.56
   6  -8  -3  689.42   32.31
   6  -8  -3  661.17   31.09
  -6   8   3  680.11   32.06
  -6   8   3  702.77   32.90
   6  -6  -3  566.63   26.65
   6  -6  -3  611.65   28.77
   6  -4  -3    2.50    0.71
   6  -4  -3    2.97    0.76
  -6   4   3    3.26    0.75
  -6   4   3    1.80    0.78
   6  -2  -3   49.82    2.98
   6  -2  -3   44.88    2.75
  -6   2   3   45.33    2.75
  -6   2   3   47.98    3.03
   6   0  -3    0.71    0.65
   6   0  -3   -0.14    0.50
  -6   0   3    0.39    0.64
  -6   0   3    0.09    0.54
   6   2  -3   55.28    3.32
   6   2  -3   49.41    2.93
  -6  -2   3   48.57    2.89
   6   4  -3    1.77    0.61
   6   4  -3    2.55    0.79
  -6  -4   3    2.11    0.73
  -6  -4   3    2.45    0.68
   6   6  -3  610.87   28.60
   6   6  -3  563.37   26.47
  -6  -6   3  631.36   29.59
  -6  -6   3  603.11   28.30
   6   8  -3  632.45   29.60
   6   8  -3  636.95   29.87
  -6  -8   3  709.91   33.22
  -6  -8   3  695.32   32.54
   6  10  -3  391.20   18.66
   6  10  -3  439.64   20.82
   6  12  -3  925.85   43.09
   6  12  -3  802.75   37.51
  -6 -12   3 1023.19   47.58
  -6 -12   3 1036.38   48.23
   6  14  -3  896.98   41.87
   6  14  -3  918.55   42.83
  -6 -14   3  913.59   42.71
  -6 -14   3  986.70   45.95
  -6 -16   3 1096.61   51.01
  -6 -16   3 1221.43   56.85
   6  18  -3  397.10   19.11
   6  18  -3  422.10   20.29
  -6 -18   3  432.50   20.69
  -6 -18   3  416.35   20.10
   6  20  -3  455.47   21.83
   6  20  -3  416.20   20.07
  -6 -20   3  473.95   22.63
  -6 -20   3  446.16   21.52
  -6 -22   3  984.69   46.31
   6  24  -3  341.22   16.73
   6  24  -3  314.83   15.49
  -6 -24   3  300.54   14.83
  -6 -24   3  337.65   16.70
   6  26  -3  342.77   16.87
   6  26  -3  365.12   17.84
  -6 -26   3  372.42   18.36
  -6 -26   3  358.29   17.50
   6  28  -3  488.85   23.60
   6  28  -3  465.56   22.48
  -6 -28   3  489.01   23.47
  -6 -28   3  458.58   22.40
   7 -25  -3   10.71    1.60
   7 -25  -3   13.13    1.60
  -7  25   3   13.40    1.77
  -7  25   3   11.07    1.49
   7 -23  -3   25.29    2.34
   7 -23  -3   23.18    2.14
  -7  23   3   19.51    1.97
  -7  23   3   23.81    2.38
   7 -21  -3   32.41    2.69
   7 -21  -3   31.95    2.48
  -7  21   3   35.27    2.69
  -7  21   3   31.19    2.70
   7 -19  -3  354.10   17.26
   7 -19  -3  369.63   18.16
  -7  19   3  386.86   19.03
  -7  19   3  353.64   17.25
   7 -15  -3  580.75   27.66
   7 -15  -3  602.02   28.53
  -7  15   3  551.88   26.45
  -7  15   3  641.14   30.27
   7 -13  -3  504.06   24.00
   7 -13  -3  520.52   24.87
  -7  13   3  525.95   24.96
  -7  13   3  507.17   24.36
   7 -11  -3  449.73   21.58
   7 -11  -3  461.22   22.00
  -7  11   3  440.42   21.00
  -7  11   3  408.13   19.78
   7  -9  -3 1272.81   59.15
   7  -9  -3 1156.69   53.76
  -7   9   3 1178.27   54.92
  -7   9   3 1193.17   55.39
   7  -7  -3  620.18   29.22
   7  -7  -3  579.98   27.32
  -7   7   3  578.73   27.24
  -7   7   3  615.06   29.09
   7  -5  -3 1451.49   67.13
   7  -5  -3 1542.93   71.35
  -7   5   3 1304.95   60.59
  -7   5   3 1520.73   70.29
   7  -3  -3 1433.48   66.29
   7  -3  -3 1631.57   75.31
  -7   3   3 1546.03   71.43
  -7   3   3 1543.86   71.46
   7  -1  -3 1300.75   60.19
   7  -1  -3 1366.73   63.20
  -7   1   3 1402.59   64.97
  -7   1   3 1372.63   63.48
   7   1  -3 1402.13   64.80
   7   1  -3 1329.78   61.49
  -7  -1   3 1397.47   64.70
  -7  -1   3 1230.74   56.97
   7   3  -3 1583.45   73.10
   7   3  -3 1754.21   80.88
  -7  -3   3 1720.06   79.48
   7   5  -3 1302.62   60.23
   7   5  -3 1345.00   62.22
  -7  -5   3 1419.20   65.62
  -7  -5   3 1331.65   61.63
   7   7  -3  650.92   30.49
   7   7  -3  571.90   26.83
  -7  -7   3  592.40   27.82
  -7  -7   3  555.29   26.13
   7   9  -3 1024.43   47.60
  -7  -9   3 1080.16   50.16
  -7  -9   3 1235.86   57.28
   7  11  -3  402.23   19.14
   7  11  -3  447.87   21.25
  -7 -11   3  421.01   20.07
  -7 -11   3  424.74   20.21
   7  13  -3  451.75   21.47
   7  13  -3  504.22   23.86
  -7 -13   3  445.69   21.21
  -7 -13   3  500.18   23.77
   7  15  -3  612.27   28.89
   7  15  -3  560.57   26.50
  -7 -15   3  573.92   27.21
  -7 -15   3  571.28   27.00
   7  17  -3  172.78    8.86
   7  17  -3  173.40    8.88
  -7 -17   3  179.92    9.17
  -7 -17   3  172.47    8.96
   7  19  -3  342.46   16.64
   7  19  -3  316.69   15.49
  -7 -19   3  306.44   15.10
  -7 -19   3  315.60   15.38
   7  21  -3   33.76    2.56
   7  21  -3   25.99    2.16
  -7 -21   3   32.10    2.45
  -7 -21   3   28.91    2.44
  -7 -23   3   20.06    2.33
   7  25  -3    8.71    1.34
   7  25  -3   10.56    1.46
  -7 -25   3   11.63    1.46
  -7 -25   3    8.09    1.44
   7  27  -3   56.94    3.79
   7  27  -3   54.47    3.69
  -7 -27   3   53.20    3.54
  -7 -27   3   58.94    4.08
   8 -24  -3  372.11   18.33
   8 -24  -3  386.24   18.83
  -8  24   3  346.96   17.01
  -8  24   3  373.04   18.49
   8 -22  -3  613.51   29.37
   8 -22  -3  564.30   26.97
  -8  22   3  608.85   29.23
  -8  22   3  597.83   28.46
   8 -20  -3  257.23   12.87
   8 -20  -3  255.21   12.96
  -8  20   3  262.20   13.10
  -8  20   3  243.73   12.53
   8 -18  -3  861.89   40.64
   8 -18  -3  857.86   40.30
  -8  18   3  798.40   37.58
  -8  18   3  809.42   38.38
   8 -14  -3  566.32   26.90
   8 -14  -3  579.51   27.63
  -8  14   3  578.27   27.42
  -8  14   3  590.69   28.27
   8 -12  -3  722.64   34.01
   8 -12  -3  708.98   33.49
  -8  12   3  680.57   32.31
  -8  12   3  683.83   32.18
   8 -10  -3  201.81   10.14
   8 -10  -3  217.03   10.93
  -8  10   3  206.16   10.56
  -8  10   3  212.06   10.57
   8  -8  -3  323.05   15.65
   8  -8  -3  346.34   16.77
  -8   8   3  313.43   15.35
   8  -6  -3  324.30   15.65
   8  -6  -3  296.04   14.39
  -8   6   3  359.69   17.25
  -8   6   3  313.90   15.35
   8  -4  -3   44.63    2.79
   8  -4  -3   44.04    2.78
  -8   4   3   39.03    2.55
  -8   4   3   37.71    2.62
   8  -2  -3  287.19   13.86
   8  -2  -3  294.02   14.17
  -8   2   3  281.92   13.61
  -8   2   3  276.64   13.54
   8   0  -3    0.34    0.62
   8   0  -3    0.08    0.48
  -8   0   3    0.43    0.70
  -8   0   3    0.16    0.50
   8   2  -3  300.54   14.61
  -8  -2   3  346.50   16.53
  -8  -2   3  315.29   15.26
   8   4  -3   40.95    2.55
   8   4  -3   45.13    2.78
  -8  -4   3   40.81    2.58
  -8  -4   3   48.79    3.06
   8   6  -3  319.33   15.28
   8   6  -3  358.60   17.11
  -8  -6   3  325.07   15.60
  -8  -6   3  316.84   15.28
  -8  -8   3  317.47   15.28
  -8  -8   3  333.30   16.01
   8  10  -3  200.26    9.90
   8  10  -3  208.95   10.32
  -8 -10   3  177.75    8.93
  -8 -10   3  179.46    8.99
   8  12  -3  667.69   31.31
   8  12  -3  636.33   29.90
  -8 -12   3  671.88   31.59
  -8 -12   3  671.57   31.51
   8  14  -3  596.12   28.10
   8  14  -3  564.92   26.69
  -8 -14   3  569.26   26.97
  -8 -14   3  528.59   25.04
   8  16  -3 1281.97   59.53
   8  16  -3 1261.17   58.57
  -8 -16   3 1098.94   51.15
  -8 -16   3 1249.68   58.14
   8  18  -3  753.07   35.41
   8  18  -3  762.07   35.81
  -8 -18   3  785.05   36.96
  -8 -18   3  725.28   34.12
   8  22  -3  499.10   23.95
   8  22  -3  571.28   27.18
  -8 -22   3  593.02   28.32
  -8 -22   3  606.37   28.78
   8  24  -3  355.34   17.46
   8  24  -3  373.51   18.23
  -8 -24   3  358.91   17.71
  -8 -24   3  355.97   17.39
   9 -23  -3    0.25    0.79
   9 -23  -3    0.95    0.93
   9 -21  -3    5.50    1.13
   9 -21  -3    7.36    1.41
  -9  21   3    4.86    1.24
  -9  21   3    7.75    1.46
   9 -19  -3   28.95    2.42
   9 -19  -3   29.67    2.64
  -9  19   3   33.87    2.59
  -9  19   3   34.63    2.86
   9 -17  -3   99.04    5.76
   9 -17  -3  105.22    5.93
  -9  17   3  114.68    6.32
  -9  17   3  113.00    6.55
   9 -15  -3  148.69    8.26
  -9  15   3  125.42    6.83
   9 -13  -3  712.24   33.59
   9 -13  -3  741.74   35.08
  -9  13   3  738.94   35.07
  -9  13   3  759.28   35.72
   9 -11  -3 1525.70   70.74
   9 -11  -3 1580.34   73.38
   9  -9  -3  768.28   36.39
  -9   9   3  887.51   41.74
  -9   9   3  938.58   43.81
   9  -7  -3  638.97   30.13
   9  -7  -3  599.54   28.30
  -9   7   3  539.46   25.77
  -9   7   3  560.57   26.48
   9  -5  -3 1187.27   55.14
   9  -5  -3 1133.72   52.69
  -9   5   3 1205.28   55.93
  -9   5   3 1135.11   52.92
   9  -3  -3 1333.67   61.77
   9  -3  -3 1408.65   65.20
  -9   3   3 1240.06   57.67
  -9   3   3 1346.86   62.36
   9  -1  -3  534.49   25.21
   9  -1  -3  578.42   27.18
   9   1  -3  605.90   28.44
   9   1  -3  579.51   27.21
  -9  -1   3  650.92   30.64
  -9  -1   3  595.97   27.96
   9   3  -3 1191.93   55.23
   9   3  -3 1358.50   62.83
  -9  -3   3 1413.77   65.53
  -9  -3   3 1337.55   61.88
   9   5  -3 1121.45   51.97
   9   5  -3 1085.59   50.36
  -9  -5   3 1160.42   53.91
  -9  -5   3 1180.75   54.74
   9   7  -3  556.53   26.16
   9   7  -3  617.08   28.95
  -9  -7   3  536.04   25.27
  -9  -7   3  588.36   27.73
  -9  -9   3  816.72   38.14
  -9  -9   3  822.31   38.41
   9  11  -3 1547.74   71.53
   9  11  -3 1555.50   71.92
  -9 -11   3 1511.26   69.94
  -9 -11   3 1575.68   72.92
   9  13  -3  712.09   33.38
   9  13  -3  670.17   31.50
  -9 -13   3  629.34   29.68
  -9 -13   3  635.40   29.90
   9  15  -3  143.36    7.48
   9  15  -3  130.56    6.86
  -9 -15   3  125.84    6.66
  -9 -15   3  128.03    6.86
   9  19  -3   27.66    2.28
   9  19  -3   26.55    2.16
  -9 -19   3   24.23    2.17
  -9 -19   3   26.08    2.13
   9  21  -3    6.16    1.12
   9  21  -3    5.48    1.09
  -9 -21   3    5.00    1.06
  -9 -21   3    5.68    1.18
   9  23  -3    0.20    0.78
   9  23  -3    0.50    0.84
  -9 -23   3    0.50    0.73
  -9 -23   3    0.67    0.93
  10 -22  -3  655.11   31.27
 -10  22   3  727.45   34.76
  10 -20  -3  434.98   21.22
  10 -20  -3  455.94   22.03
 -10  20   3  410.14   19.92
 -10  20   3  452.52   22.14
  10 -18  -3  401.76   19.67
  10 -18  -3  372.89   18.18
 -10  18   3  409.52   19.84
 -10  18   3  397.88   19.62
  10 -16  -3  593.48   28.42
  10 -16  -3  551.10   26.31
 -10  16   3  605.75   29.11
 -10  16   3  553.74   26.41
  10 -14  -3  157.57    8.43
  10 -14  -3  152.06    8.04
 -10  14   3  157.57    8.58
 -10  14   3  141.66    7.54
  10 -12  -3  581.37   27.62
  10 -12  -3  546.29   26.14
 -10  12   3  484.97   23.19
 -10  12   3  475.03   23.04
 -10  10   3  520.98   24.81
 -10  10   3  528.90   25.44
  10  -8  -3  100.10    5.56
  10  -8  -3  103.56    5.70
 -10   8   3  116.97    6.26
 -10   8   3  109.46    6.21
  10  -6  -3  107.91    5.85
  10  -6  -3  122.95    6.54
  10  -4  -3   51.79    3.24
  10  -4  -3   62.44    3.69
 -10   4   3   44.27    2.84
 -10   4   3   51.94    3.42
  10  -2  -3   -0.22    0.51
  10  -2  -3    0.08    0.51
 -10   2   3    0.53    0.73
 -10   2   3    0.90    0.62
  10   0  -3    1.15    0.61
  10   0  -3   -0.11    0.56
 -10   0   3   -0.43    0.68
 -10   0   3   -0.37    0.56
  10   2  -3    0.75    0.57
  10   2  -3    0.59    0.57
 -10  -2   3   -0.03    0.67
 -10  -2   3   -0.31    0.57
  10   4  -3   53.39    3.17
  10   4  -3   53.73    3.21
 -10  -4   3   44.09    2.89
 -10  -4   3   43.92    2.76
  10   6  -3  117.05    6.05
  10   6  -3  113.67    5.98
 -10  -6   3  118.93    6.23
 -10  -6   3  102.47    5.57
  10   8  -3  108.19    5.67
  10   8  -3  106.91    5.67
 -10  -8   3   96.12    5.20
 -10  -8   3  102.88    5.59
 -10 -10   3  526.57   24.95
 -10 -10   3  503.60   23.84
  10  12  -3  520.36   24.64
  10  12  -3  484.19   22.93
  10  14  -3  170.30    8.69
  10  14  -3  148.16    7.64
 -10 -14   3  161.29    8.34
 -10 -14   3  155.86    8.01
 -10 -16   3  533.40   25.41
 -10 -16   3  451.90   21.59
  10  18  -3  445.38   21.39
  10  18  -3  419.61   20.15
 -10 -18   3  394.93   19.14
 -10 -18   3  373.66   18.05
  10  20  -3  378.94   18.44
  10  20  -3  435.45   20.93
 -10 -20   3  398.19   19.23
 -10 -20   3  453.15   21.92
  10  22  -3  708.36   33.50
  10  22  -3  717.21   33.97
 -10 -22   3  755.55   35.84
 -10 -22   3  877.73   41.20
  11 -19  -3   71.64    4.58
  11 -19  -3   69.11    4.36
 -11  19   3   72.42    4.67
 -11  19   3   58.48    3.85
  11 -17  -3   91.54    5.34
  11 -17  -3   87.96    5.31
 -11  17   3   89.87    5.26
 -11  17   3   89.23    5.48
  11 -15  -3   74.53    4.52
  11 -15  -3   81.89    5.00
 -11  15   3   93.00    5.62
 -11  15   3   92.10    5.32
  11 -13  -3  192.50   10.04
  11 -13  -3  169.83    8.86
 -11  13   3  168.28    9.07
 -11  13   3  169.06    8.82
  11 -11  -3  337.65   16.60
  11 -11  -3  328.95   16.11
 -11  11   3  356.12   17.62
 -11  11   3  312.19   15.32
  11  -9  -3  980.18   45.84
  11  -9  -3  853.82   40.10
 -11   9   3 1036.23   48.70
 -11   9   3 1043.21   48.68
  11  -7  -3 1223.91   56.96
  11  -7  -3 1186.96   55.25
 -11   7   3 1241.76   58.04
 -11   7   3 1072.40   49.99
  11  -5  -3  851.49   39.83
  11  -5  -3  810.82   38.02
 -11   5   3  925.23   43.20
 -11   5   3  837.83   39.52
  11  -3  -3 1335.53   61.97
  11  -3  -3 1321.87   61.27
 -11   3   3 1240.99   57.89
 -11   3   3 1200.47   55.75
  11  -1  -3  283.00   13.80
  11  -1  -3  287.50   13.93
 -11   1   3  239.54   11.77
 -11   1   3  268.25   13.35
  11   1  -3  279.43   13.54
  11   1  -3  282.54   13.75
 -11  -1   3  255.99   12.71
 -11  -1   3  304.89   14.73
  11   3  -3 1129.99   52.39
  11   3  -3 1149.40   53.36
 -11  -3   3 1130.30   52.63
 -11  -3   3 1263.65   58.56
  11   5  -3  854.75   39.87
  11   5  -3  831.62   38.73
 -11  -5   3  836.12   39.14
 -11  -5   3  800.57   37.37
  11   7  -3 1112.60   51.65
  11   7  -3 1254.18   58.04
 -11  -7   3 1094.13   50.79
 -11  -7   3 1177.03   54.72
  11   9  -3  921.19   42.85
  11   9  -3  849.32   39.62
 -11  -9   3  959.38   44.74
 -11  -9   3  997.73   46.40
  11  11  -3  302.25   14.65
  11  11  -3  332.99   15.99
 -11 -11   3  324.61   15.68
 -11 -11   3  357.36   17.26
  11  13  -3  162.54    8.26
  11  13  -3  185.98    9.36
 -11 -13   3  156.02    8.07
 -11 -13   3  162.23    8.35
  11  15  -3   64.58    3.90
  11  15  -3   78.68    4.47
 -11 -15   3   59.18    3.68
 -11 -15   3   72.23    4.27
 -11 -17   3   75.66    4.50
 -11 -17   3   70.34    4.18
  11  19  -3   66.80    4.13
  11  19  -3   61.07    3.79
  12 -14  -3  441.50   21.52
  12 -14  -3  390.27   19.06
 -12  14   3  475.03   23.15
 -12  14   3  526.42   25.26
  12 -12  -3  546.13   26.13
  12 -12  -3  532.63   25.55
 -12  12   3  595.97   28.35
 -12  12   3  506.70   24.61
 -12  10   3   78.68    4.95
  12  -8  -3   41.42    2.87
  12  -8  -3   40.94    2.89
 -12   8   3   34.46    2.55
 -12   8   3   41.95    3.17
  12  -6  -3  104.90    5.73
  12  -6  -3  125.53    6.75
  12  -4  -3    8.90    1.16
  12  -4  -3    5.06    0.99
 -12   4   3    5.98    1.04
 -12   4   3    6.55    1.29
  12  -2  -3    1.40    0.73
  12  -2  -3    1.83    0.68
 -12   2   3    0.70    0.68
 -12   2   3    0.75    0.84
  12   0  -3    0.19    0.59
  12   0  -3   -0.28    0.62
 -12   0   3    0.12    0.61
 -12   0   3   -0.40    0.68
  12   2  -3    0.75    0.65
  12   2  -3    0.17    0.53
 -12  -2   3   -0.06    0.71
 -12  -2   3    0.68    0.65
  12   4  -3    3.69    0.84
  12   4  -3    5.64    0.85
 -12  -4   3    4.02    0.84
 -12  -4   3    4.61    0.98
  12   6  -3   92.97    5.25
 -12  -6   3  101.93    5.50
 -13   9   3  353.64   17.67
  13  -7  -3  308.46   15.23
  13  -7  -3  364.04   17.64
 -13   7   3  328.18   16.36
 -13   7   3  378.16   18.33
 -13   5   3  418.22   20.12
 -13   5   3  462.15   22.45
  13  -3  -3  548.15   26.08
  13  -3  -3  574.39   27.15
 -13   3   3  522.54   25.16
 -13   3   3  462.77   22.12
  13  -1  -3  610.87   28.75
  13  -1  -3  621.11   29.36
  13   1  -3  594.10   28.01
  13   1  -3  551.10   26.10
 -13  -1   3  523.00   25.06
 -13  -1   3  590.53   27.87
  13   3  -3  559.64   26.44
 -13  -3   3  517.26   24.79
 -13  -3   3  572.06   27.03
   6   4   4  655.42   30.88
   6   2   4 1127.04   52.49
  -6   0  -4 1201.87   55.84
  -6   0  -4 1068.05   49.83
   6   0   4 1015.42   47.50
   6   0   4 1172.37   54.54
  -6   2  -4 1127.97   52.52
  -6   2  -4 1000.99   46.82
   6  -2   4 1163.83   54.35
   6  -2   4 1032.97   48.16
  -6   4  -4  718.61   33.84
  -6   4  -4  666.13   31.58
   6  -4   4  595.50   28.42
   6  -4   4  703.86   33.11
  -6   6  -4  365.75   17.88
  -6   6  -4  326.62   15.97
   6  -6   4  358.45   17.36
   6  -6   4  352.39   17.39
  -6   8  -4  107.66    5.99
   6  -8   4  110.17    6.09
   6  -8   4  112.13    6.50
   5  13   4  101.05    5.73
   5  11   4  103.05    5.77
  -5  -9  -4   68.94    3.93
  -5  -9  -4   63.45    3.71
   5   9   4   65.79    4.01
  -5  -7  -4   30.91    2.16
  -5  -7  -4   28.73    2.14
   5   7   4   26.98    2.13
   5   7   4   32.45    2.44
  -5  -5  -4   41.37    2.70
  -5  -5  -4   33.76    2.41
   5   5   4   39.96    2.79
   5   5   4   38.27    2.70
  -5  -3  -4  114.99    6.15
  -5  -3  -4  122.72    6.43
   5   3   4  135.35    7.19
   5   3   4  135.34    7.13
  -5  -1  -4   63.43    3.82
  -5  -1  -4   59.36    3.57
   5   1   4   65.28    4.04
   5   1   4   65.50    3.94
  -5   1  -4   71.36    4.18
  -5   1  -4   62.72    3.85
   5  -1   4   69.83    4.27
   5  -1   4   63.06    3.79
  -5   3  -4  115.86    6.32
  -5   3  -4  136.98    7.19
   5  -3   4  126.92    6.69
   5  -3   4  109.20    6.13
  -5   5  -4   35.38    2.65
  -5   5  -4   40.80    2.81
   5  -5   4   38.39    2.67
   5  -5   4   34.23    2.70
  -5   7  -4   29.26    2.36
  -5   7  -4   30.66    2.38
   5  -7   4   28.56    2.48
   5  -7   4   29.17    2.28
  -5   9  -4   63.42    3.99
  -5  11  -4   96.42    5.50
  -5  11  -4   95.60    5.53
   5 -11   4   98.45    5.79
   5 -11   4  100.24    5.60
  -5  13  -4  109.23    6.12
  -5  13  -4  100.67    5.82
   5 -13   4  110.90    6.47
   5 -13   4  111.21    6.12
  -4 -16  -4  126.26    6.71
  -4 -16  -4  129.58    6.97
  -4 -14  -4  196.22    9.89
  -4 -14  -4  184.89    9.42
   4  14   4  207.25   10.42
   4  14   4  183.80    9.61
  -4 -12  -4   46.84    3.00
  -4 -12  -4   44.34    2.93
   4  12   4   36.71    2.76
   4  12   4   41.19    2.79
  -4 -10  -4  251.18   12.34
  -4 -10  -4  244.19   11.94
   4  10   4  256.61   12.75
   4  10   4  280.67   13.77
  -4  -8  -4  439.02   20.83
  -4  -8  -4  394.93   18.91
   4   8   4  427.69   20.48
   4   8   4  419.77   20.15
  -4  -6  -4  648.28   30.49
  -4  -6  -4  709.91   33.21
   4   6   4  623.13   29.42
   4   6   4  719.69   33.83
  -4  -4  -4  905.51   42.16
  -4  -4  -4  853.97   39.91
  -4  -2  -4  953.64   44.51
  -4  -2  -4 1118.50   51.94
   4   2   4  996.17   46.51
   4   2   4  976.46   45.52
  -4   0  -4 1848.91   85.40
  -4   0  -4 1929.63   89.15
   4   0   4 2004.15   92.66
   4   0   4 1948.26   89.98
  -4   2  -4 1016.20   47.36
  -4   2  -4 1043.21   48.67
   4  -2   4 1053.77   49.23
   4  -2   4 1016.36   47.35
  -4   4  -4  892.78   41.76
  -4   4  -4  862.36   40.44
   4  -4   4  872.14   40.78
   4  -4   4  884.09   41.51
  -4   6  -4  682.12   32.23
  -4   6  -4  634.31   29.96
   4  -6   4  729.47   34.49
   4  -6   4  651.23   30.71
  -4   8  -4  441.50   21.19
  -4   8  -4  423.03   20.41
   4  -8   4  431.57   20.71
   4  -8   4  424.12   20.58
  -4  10  -4  258.94   13.26
  -4  12  -4   40.36    2.86
  -4  12  -4   38.02    2.83
   4 -12   4   36.93    2.72
   4 -12   4   40.25    3.03
  -4  14  -4  191.26    9.92
  -4  14  -4  185.05    9.59
   4 -14   4  199.17   10.14
   4 -14   4  205.38   10.70
  -4  16  -4  123.21    6.78
  -4  16  -4  123.74    6.86
   4 -16   4  105.45    6.15
   4 -16   4  121.80    6.61
  -3 -19  -4  346.18   16.95
  -3 -19  -4  306.91   15.07
   3  19   4  302.10   14.87
   3  19   4  328.18   16.36
  -3 -17  -4  204.92   10.35
  -3 -17  -4  223.86   11.29
   3  17   4  216.56   11.21
   3  17   4  236.12   11.78
  -3 -15  -4  206.16   10.42
  -3 -15  -4  178.22    9.08
   3  15   4  197.31    9.97
   3  15   4  204.45   10.56
  -3 -13  -4  380.65   18.35
  -3 -13  -4  378.16   18.19
  -3 -11  -4  271.51   13.29
  -3 -11  -4  263.13   12.84
   3  11   4  275.86   13.63
   3  11   4  283.16   13.85
  -3  -9  -4  374.59   17.98
  -3  -9  -4  365.28   17.48
   3   9   4  363.42   17.51
   3   9   4  379.87   18.32
  -3  -7  -4  529.68   25.06
  -3  -7  -4  538.68   25.41
  -3  -5  -4  143.29    7.39
  -3  -5  -4  152.97    7.79
   3   5   4  145.89    7.61
   3   5   4  147.54    7.64
  -3  -3  -4   61.04    3.63
  -3  -3  -4   71.83    4.10
   3   3   4   73.15    4.25
   3   3   4   73.12    4.21
  -3  -1  -4   27.83    2.11
  -3  -1  -4   25.96    2.03
   3   1   4   28.02    2.11
   3   1   4   23.66    1.99
  -3   1  -4   26.03    2.06
  -3   1  -4   26.13    2.05
   3  -1   4   24.84    1.94
   3  -1   4   24.42    2.08
  -3   3  -4   67.19    3.97
  -3   3  -4   76.70    4.42
   3  -3   4   67.54    3.94
   3  -3   4   67.70    4.11
  -3   5  -4  132.59    7.02
  -3   5  -4  154.93    8.06
   3  -5   4  139.70    7.45
   3  -5   4  137.15    7.14
  -3   7  -4  534.96   25.46
  -3   7  -4  534.80   25.41
   3  -7   4  524.09   24.87
   3  -7   4  544.43   26.00
  -3   9  -4  386.86   18.74
  -3   9  -4  369.63   17.90
   3  -9   4  359.38   17.37
   3  -9   4  368.07   17.99
  -3  13  -4  348.67   17.05
  -3  13  -4  350.22   17.11
   3 -13   4  351.15   17.06
   3 -13   4  327.25   16.19
  -3  15  -4  206.62   10.60
  -3  15  -4  190.48    9.84
   3 -15   4  201.19   10.23
   3 -15   4  196.38   10.25
  -3  17  -4  228.67   11.63
  -3  17  -4  218.89   11.16
   3 -17   4  212.06   10.74
   3 -17   4  202.43   10.57
  -3  19  -4  326.62   16.13
  -3  19  -4  298.22   14.84
   3 -19   4  302.56   14.89
   3 -19   4  317.62   15.88
  -2 -22  -4    7.96    1.34
  -2 -20  -4   56.13    3.68
  -2 -20  -4   53.40    3.48
   2  20   4   59.60    3.79
   2  20   4   51.93    3.73
  -2 -18  -4   92.77    5.25
  -2 -18  -4   87.82    5.11
   2  18   4   85.44    4.92
   2  18   4   84.96    5.19
  -2 -16  -4  393.22   19.00
  -2 -16  -4  355.34   17.22
  -2 -14  -4  426.75   20.45
  -2 -14  -4  429.55   20.63
   2  14   4  424.89   20.35
   2  14   4  443.21   21.41
  -2 -12  -4  479.23   22.77
  -2 -12  -4  472.86   22.46
   2  12   4  433.12   20.69
   2  12   4  499.25   23.88
  -2 -10  -4  750.27   35.12
  -2 -10  -4  850.09   39.71
  -2  -8  -4  652.78   30.63
  -2  -8  -4  630.27   29.65
   2   8   4  652.16   30.69
   2   8   4  686.32   32.31
  -2  -6  -4 1023.19   47.61
  -2  -6  -4 1096.15   50.90
   2   6   4 1134.80   52.80
   2   6   4  987.64   46.04
  -2  -4  -4  520.83   24.65
  -2  -4  -4  534.34   25.21
   2   4   4  505.46   23.98
   2   4   4  575.47   27.21
  -2  -2  -4  465.10   22.11
  -2  -2  -4  508.57   24.06
   2   2   4  493.51   23.39
   2   2   4  500.18   23.78
  -2   0  -4 1436.90   66.55
  -2   0  -4 1451.18   67.19
   2   0   4 1431.78   66.40
   2   0   4 1493.10   69.10
  -2   2  -4  483.42   22.96
  -2   2  -4  471.93   22.45
   2  -2   4  478.14   22.70
   2  -2   4  458.11   21.90
  -2   4  -4  511.67   24.28
  -2   4  -4  509.03   24.17
   2  -4   4  543.81   25.85
   2  -4   4  515.40   24.42
   2  -6   4 1045.39   48.84
   2  -6   4  930.35   43.44
  -2   8  -4  663.03   31.31
  -2   8  -4  625.31   29.54
   2  -8   4  655.58   31.08
   2  -8   4  656.51   30.94
  -2  10  -4  731.96   34.49
  -2  10  -4  688.33   32.48
   2 -10   4  778.53   36.53
   2 -10   4  736.15   34.79
  -2  14  -4  405.80   19.64
  -2  14  -4  423.18   20.45
   2 -14   4  409.83   19.73
  -2  16  -4  347.12   17.01
  -2  16  -4  345.10   16.89
   2 -16   4  351.77   17.09
   2 -16   4  349.13   17.20
  -2  18  -4   75.91    4.63
  -2  18  -4   91.78    5.34
   2 -18   4   86.16    4.97
   2 -18   4   82.23    5.01
  -2  20  -4   46.84    3.29
  -2  20  -4   59.10    3.80
   2 -20   4   55.76    3.79
   2 -20   4   56.93    3.63
  -1 -23  -4  279.59   13.94
  -1 -23  -4  269.03   13.51
   1  23   4  275.71   14.06
   1  23   4  255.06   12.82
  -1 -19  -4  389.34   18.89
  -1 -19  -4  442.90   21.30
   1  19   4  370.87   18.33
   1  19   4  435.14   20.93
  -1 -17  -4  367.76   17.85
  -1 -17  -4  347.27   16.87
   1  17   4  413.40   19.89
   1  17   4  358.60   17.68
  -1 -15  -4  515.09   24.54
  -1 -15  -4  542.10   25.72
   1  15   4  521.14   24.78
   1  15   4  499.87   24.03
  -1 -13  -4  196.84    9.89
  -1 -13  -4  202.59   10.15
   1  13   4  205.69   10.51
   1  13   4  214.85   10.76
  -1 -11  -4  894.80   41.79
  -1 -11  -4  882.85   41.19
   1  11   4  822.62   38.61
   1  11   4  838.76   39.23
  -1  -9  -4  715.66   33.52
  -1  -9  -4  661.63   31.08
   1   9   4  663.81   31.20
   1   9   4  706.96   33.27
  -1  -7  -4  325.23   15.68
  -1  -7  -4  322.43   15.52
  -1  -5  -4  388.10   18.55
  -1  -5  -4  391.36   18.68
   1   5   4  397.57   19.02
   1   5   4  392.91   18.88
  -1  -3  -4  151.62    7.72
  -1  -3  -4  152.20    7.76
   1   3   4  134.39    7.00
   1   3   4  159.74    8.17
  -1  -1  -4   42.69    2.73
  -1  -1  -4   47.16    2.97
   1   1   4   44.41    2.84
   1   1   4   46.57    2.98
  -1   1  -4   45.89    2.90
  -1   1  -4   46.14    2.92
   1  -1   4   43.36    2.90
  -1   3  -4  142.18    7.33
  -1   3  -4  131.86    6.88
   1  -3   4  155.40    7.93
   1  -3   4  144.64    7.53
  -1   5  -4  367.92   17.70
  -1   5  -4  355.50   17.11
   1  -5   4  362.49   17.42
   1  -5   4  390.74   18.83
  -1   7  -4  329.11   15.97
  -1   7  -4  294.18   14.36
   1  -7   4  295.11   14.38
   1  -7   4  318.55   15.59
  -1   9  -4  626.70   29.62
   1  -9   4  712.71   33.66
   1  -9   4  683.99   32.20
  -1  11  -4  817.96   38.42
  -1  11  -4  797.00   37.51
   1 -11   4  850.25   39.83
   1 -11   4  865.93   40.70
  -1  15  -4  488.38   23.41
  -1  15  -4  491.33   23.55
   1 -15   4  480.78   23.18
   1 -15   4  522.85   24.90
  -1  17  -4  350.69   17.17
  -1  17  -4  374.59   18.27
   1 -17   4  351.46   17.08
   1 -17   4  348.98   17.19
  -1  19  -4  345.56   16.97
  -1  19  -4  357.67   17.50
   1 -19   4  327.09   16.24
   1 -19   4  349.13   17.01
  -1  21  -4  546.44   26.17
  -1  21  -4  558.55   26.69
   1 -21   4  570.35   27.38
   1 -21   4  565.38   26.92
   0 -24  -4   41.26    3.03
   0 -24  -4   43.92    3.21
   0  24   4   49.01    3.38
   0  24   4   45.95    3.51
   0 -22  -4    2.16    0.88
   0 -22  -4    1.12    0.92
   0  22   4    2.17    1.04
   0  22   4    0.68    0.92
   0 -18  -4   99.04    5.59
   0 -18  -4  109.38    6.07
   0  18   4  115.00    6.54
   0  18   4  123.20    6.66
   0 -16  -4  475.97   22.74
   0 -16  -4  474.88   22.73
   0  16   4  485.90   23.19
   0  16   4  471.77   22.79
   0 -14  -4  327.40   15.94
   0 -14  -4  299.61   14.62
   0  14   4  313.58   15.46
   0  14   4  320.57   15.57
   0 -12  -4  487.92   23.19
   0 -12  -4  461.53   21.95
   0  12   4  450.04   21.61
   0  12   4  496.77   23.60
   0 -10  -4  792.03   37.07
   0 -10  -4  764.25   35.75
   0  10   4  743.75   34.98
   0  10   4  771.08   36.11
   0  -8  -4  777.29   36.40
   0  -8  -4  701.53   32.88
   0   8   4  659.46   31.19
   0  -6  -4 1172.53   54.43
   0  -6  -4 1197.05   55.51
   0  -4  -4 1035.92   48.17
   0  -4  -4 1087.77   50.52
   0   4   4 1078.61   50.14
   0   4   4 1070.22   49.82
   0  -2  -4 1077.68   50.06
   0  -2  -4 1029.86   47.89
   0   2   4 1100.03   51.15
   0   2   4 1079.69   50.20
   0   0   4  993.22   46.28
   0   0   4 1061.69   49.35
   0   2  -4 1022.41   47.58
   0   2  -4 1063.70   49.44
   0  -2   4 1008.90   47.02
   0  -2   4 1081.09   50.25
   0   4  -4  998.97   46.51
   0   4  -4  972.89   45.33
   0  -4   4 1001.30   46.70
   0  -4   4 1038.24   48.31
   0   6  -4 1061.53   49.41
   0   6  -4 1049.42   48.84
   0  -6   4 1132.94   52.75
   0  -6   4 1066.50   49.61
   0   8  -4  661.17   31.14
   0   8  -4  639.43   30.13
   0  -8   4  700.44   33.02
   0  -8   4  681.97   32.07
   0  10  -4  783.03   36.76
   0  10  -4  685.23   32.29
   0 -10   4  733.04   34.43
   0 -10   4  716.74   33.83
   0  12  -4  482.18   23.05
   0  12  -4  473.02   22.63
   0 -12   4  508.10   24.34
   0 -12   4  477.05   22.76
   0  16  -4  448.02   21.56
   0  16  -4  407.82   19.73
   0 -16   4  430.32   20.88
   0 -16   4  432.34   20.76
   0  18  -4  104.48    5.90
   0  18  -4  113.03    6.29
   0 -18   4  108.51    5.98
   0 -18   4  106.43    6.09
   0  20  -4  123.56    6.78
   0  20  -4  120.90    6.64
   0 -20   4  121.48    6.60
   0 -20   4  124.84    6.97
   0  22  -4    2.62    0.93
   0  22  -4    2.20    0.87
   0 -22   4    0.92    0.95
   0 -22   4    1.63    0.79
   1 -25  -4  558.24   26.76
   1 -25  -4  604.04   28.91
  -1  25   4  589.60   28.46
  -1  25   4  593.02   28.25
   1 -23  -4  316.84   15.71
   1 -23  -4  284.40   14.19
  -1  23   4  282.69   14.36
  -1  23   4  281.92   13.99
   1 -21  -4  615.84   29.32
   1 -21  -4  571.75   27.28
  -1  21   4  651.08   30.82
  -1  21   4  581.06   27.96
   1 -17  -4 1217.08   56.68
   1 -17  -4 1266.76   58.94
  -1  17   4 1232.76   57.64
  -1  17   4 1256.98   58.46
   1 -15  -4  964.19   45.07
   1 -15  -4 1014.18   47.35
   1 -13  -4  721.40   33.90
   1 -13  -4  701.37   32.94
  -1  13   4  746.39   35.19
  -1  13   4  694.70   32.66
   1 -11  -4  237.67   11.71
   1 -11  -4  264.99   12.98
  -1  11   4  248.23   12.20
  -1  11   4  237.36   11.88
   1  -9  -4   11.12    1.30
   1  -9  -4   12.19    1.40
  -1   9   4   14.56    1.58
  -1   9   4   12.51    1.35
   1  -7  -4    5.45    0.95
   1  -7  -4    4.60    0.90
  -1   7   4    3.40    0.96
  -1   7   4    5.64    0.96
   1  -5  -4   80.60    4.47
   1  -5  -4   80.51    4.46
  -1   5   4   77.90    4.35
  -1   5   4   87.93    4.94
   1  -3  -4   32.18    2.22
   1  -3  -4   33.95    2.33
  -1   3   4   32.96    2.34
  -1   3   4   28.16    2.05
  -1   1   4    2.78    0.81
  -1   1   4    1.69    0.70
   1   1  -4    1.52    0.68
   1   1  -4    2.87    0.75
  -1  -1   4    1.47    0.65
  -1  -1   4    1.47    0.68
   1   3  -4   34.79    2.39
   1   3  -4   31.92    2.22
  -1  -3   4   31.96    2.30
  -1  -3   4   33.44    2.30
   1   5  -4   81.42    4.58
   1   5  -4   77.78    4.38
  -1  -5   4   83.10    4.64
  -1  -5   4   83.94    4.75
   1   7  -4    2.95    0.82
   1   7  -4    5.19    0.95
  -1  -7   4    4.52    0.90
  -1  -7   4    4.04    0.96
   1   9  -4   11.41    1.34
   1   9  -4   11.12    1.30
  -1  -9   4   12.47    1.40
  -1  -9   4   10.77    1.38
   1  11  -4  247.14   12.25
   1  11  -4  248.85   12.33
  -1 -11   4  250.87   12.53
  -1 -11   4  247.61   12.23
   1  13  -4  702.46   33.13
   1  13  -4  696.10   32.83
  -1 -13   4  745.46   35.19
  -1 -13   4  726.68   34.18
   1  17  -4 1233.38   57.49
   1  17  -4 1150.95   53.71
  -1 -17   4 1129.99   52.89
  -1 -17   4 1136.20   52.95
   1  19  -4 1682.80   78.07
   1  19  -4 1575.68   73.20
  -1 -19   4 1673.49   77.56
  -1 -19   4 1566.37   72.82
   1  21  -4  572.21   27.28
   1  21  -4  557.00   26.61
  -1 -21   4  575.32   27.35
  -1 -21   4  570.66   27.35
   1  23  -4  260.96   13.12
   1  23  -4  272.91   13.63
  -1 -23   4  270.12   13.44
  -1 -23   4  257.85   13.06
   2 -26  -4    0.14    1.06
   2 -26  -4   -0.70    0.76
  -2  26   4    1.21    1.01
  -2  26   4   -0.70    0.90
   2 -24  -4   18.29    1.94
   2 -24  -4   17.98    1.97
  -2  24   4   19.22    1.97
  -2  24   4   19.42    2.20
   2 -22  -4   22.90    2.30
   2 -22  -4   19.27    1.94
  -2  22   4   23.01    2.14
  -2  22   4   19.92    2.16
   2 -20  -4   20.58    2.03
   2 -20  -4   17.91    1.80
  -2  20   4   20.34    2.11
   2 -18  -4    1.88    0.85
  -2  18   4    0.64    0.92
  -2  18   4    1.69    1.01
   2 -16  -4  485.75   23.24
   2 -16  -4  436.22   20.96
  -2  16   4  419.30   20.13
  -2  16   4  442.90   21.49
   2 -14  -4  519.43   24.67
   2 -14  -4  554.98   26.34
  -2  14   4  515.40   24.71
  -2  14   4  543.03   25.74
   2 -12  -4  374.28   17.98
   2 -12  -4  397.26   19.06
  -2  12   4  364.50   17.73
  -2  12   4  367.14   17.67
   2 -10  -4  913.90   42.63
   2 -10  -4  890.92   41.60
  -2  10   4  925.70   43.16
  -2  10   4  910.64   42.64
   2  -8  -4  569.26   26.87
   2  -8  -4  530.92   25.09
  -2   8   4  568.64   26.97
  -2   8   4  568.95   26.84
   2  -6  -4  894.34   41.68
   2  -6  -4  891.85   41.60
  -2   6   4  847.14   39.54
  -2   6   4  892.16   41.73
   2  -4  -4  965.13   44.91
   2  -4  -4  851.65   39.74
  -2   4   4  926.78   43.27
  -2   4   4  930.82   43.36
   2  -2  -4 1901.69   87.76
   2  -2  -4 1954.47   90.18
  -2   2   4 1803.89   83.29
  -2   2   4 1836.49   84.85
   2   0  -4 5327.83  244.50
   2   0  -4 5169.49  237.21
  -2   0   4 5351.12  245.59
  -2   0   4 5284.37  242.48
   2   2  -4 2010.36   92.69
   2   2  -4 1873.75   86.52
  -2  -2   4 1867.54   86.24
  -2  -2   4 1828.73   84.47
   2   4  -4  933.30   43.51
   2   4  -4  932.06   43.44
  -2  -4   4  933.46   43.51
  -2  -4   4  963.88   44.96
   2   6  -4  879.74   41.06
   2   6  -4  825.88   38.61
  -2  -6   4  896.67   41.90
  -2  -6   4  857.70   40.07
   2   8  -4  526.42   24.95
   2   8  -4  525.33   24.88
  -2  -8   4  559.79   26.53
  -2  -8   4  555.91   26.28
   2  10  -4  870.43   40.72
   2  10  -4  852.73   39.90
  -2 -10   4  854.13   39.96
  -2 -10   4  937.03   43.82
   2  12  -4  364.35   17.62
   2  12  -4  359.69   17.39
  -2 -12   4  362.17   17.60
  -2 -12   4  383.13   18.44
   2  14  -4  517.41   24.65
   2  14  -4  478.60   22.90
  -2 -14   4  489.01   23.32
  -2 -14   4  516.33   24.70
   2  18  -4    1.44    0.79
   2  18  -4    0.51    0.79
  -2 -18   4    0.73    0.78
  -2 -18   4    2.16    0.96
   2  20  -4   17.32    1.82
   2  20  -4   17.98    1.80
  -2 -20   4   15.88    1.82
  -2 -20   4   21.58    1.94
   2  22  -4   17.74    1.86
   2  22  -4   21.64    1.99
  -2 -22   4   21.94    1.96
  -2 -22   4   19.16    2.02
   2  24  -4   19.54    1.94
   2  24  -4   20.58    1.99
  -2 -24   4   21.00    2.06
  -2 -24   4   18.29    1.79
   3 -25  -4  493.04   23.77
   3 -25  -4  485.90   23.50
  -3  25   4  471.62   22.71
   3 -23  -4  572.21   27.34
   3 -23  -4  608.07   29.08
  -3  23   4  595.03   28.28
  -3  23   4  544.27   26.33
   3 -21  -4 1172.68   55.14
   3 -21  -4 1047.40   49.06
  -3  21   4 1073.79   50.14
  -3  21   4 1034.67   48.71
   3 -19  -4 1724.71   80.01
   3 -19  -4 1566.37   72.73
  -3  19   4 1524.92   71.08
  -3  19   4 1581.89   73.32
   3 -17  -4  832.40   39.17
   3 -17  -4  781.94   36.78
  -3  17   4  752.14   35.69
  -3  17   4  736.92   34.68
   3 -15  -4  768.44   36.16
   3 -15  -4  803.68   37.74
  -3  15   4  750.12   35.24
  -3  15   4  734.60   34.77
   3 -13  -4  850.25   39.77
   3 -13  -4  861.74   40.36
  -3  13   4  829.60   39.04
  -3  13   4  852.73   39.88
   3 -11  -4  277.10   13.54
   3 -11  -4  273.84   13.43
  -3  11   4  264.99   12.98
  -3  11   4  264.53   13.13
   3  -9  -4  178.68    9.00
   3  -9  -4  172.01    8.72
  -3   9   4  179.61    9.05
  -3   9   4  177.59    9.13
   3  -7  -4   30.69    2.20
   3  -7  -4   27.52    2.05
  -3   7   4   27.69    2.08
  -3   7   4   28.66    2.27
   3  -5  -4  179.92    9.03
   3  -5  -4  175.58    8.82
  -3   5   4  166.88    8.45
  -3   5   4  175.42    8.94
   3  -3  -4    5.60    0.93
   3  -3  -4    6.52    1.01
  -3   3   4    6.44    0.98
  -3   3   4    4.98    0.96
   3  -1  -4  658.84   30.92
   3  -1  -4  632.76   29.73
  -3   1   4  614.44   28.94
  -3   1   4  617.08   29.03
   3   1  -4  628.57   29.53
   3   1  -4  639.12   30.04
  -3  -1   4  615.68   28.97
  -3  -1   4  665.05   31.25
   3   3  -4    5.85    0.98
   3   3  -4    4.97    0.88
  -3  -3   4    8.18    1.10
  -3  -3   4    5.68    0.96
   3   5  -4  172.94    8.71
   3   5  -4  182.41    9.17
  -3  -5   4  174.96    8.83
  -3  -5   4  173.25    8.80
   3   7  -4   24.53    1.92
   3   7  -4   29.54    2.14
  -3  -7   4   24.54    1.96
  -3  -7   4   25.75    2.03
   3   9  -4  173.25    8.82
   3   9  -4  177.28    8.97
  -3  -9   4  173.25    8.85
  -3  -9   4  177.28    9.00
   3  11  -4  254.90   12.56
   3  11  -4  260.49   12.84
  -3 -11   4  278.66   13.72
  -3 -11   4  257.70   12.70
   3  13  -4  856.61   40.11
   3  13  -4  865.31   40.55
  -3 -13   4  861.12   40.41
  -3 -13   4  834.72   39.12
   3  15  -4  733.66   34.59
   3  15  -4  692.53   32.66
  -3 -15   4  739.10   34.90
  -3 -15   4  730.56   34.37
   3  17  -4  697.49   32.93
   3  17  -4  702.93   33.35
  -3 -17   4  725.75   34.34
  -3 -17   4  754.16   35.58
   3  19  -4 1513.90   70.31
   3  19  -4 1492.63   69.35
  -3 -19   4 1467.17   68.29
  -3 -19   4 1415.48   65.74
   3  21  -4  975.99   45.73
   3  21  -4 1010.77   47.35
  -3 -21   4 1011.54   47.32
  -3 -21   4  988.26   46.40
   3  23  -4  549.24   26.28
   3  23  -4  543.81   26.00
  -3 -23   4  498.63   23.89
  -3 -23   4  539.46   25.89
   3  25  -4  452.06   21.83
   3  25  -4  426.29   20.71
  -3 -25   4  429.55   20.91
  -3 -25   4  446.94   21.53
   4 -26  -4   73.41    4.67
  -4  26   4   91.41    5.36
  -4  26   4   95.19    5.79
   4 -24  -4   50.27    3.55
   4 -24  -4   54.75    3.65
  -4  24   4   49.20    3.65
  -4  24   4   46.53    3.24
   4 -22  -4    1.85    1.02
   4 -22  -4    1.37    0.84
  -4  22   4    1.85    0.92
  -4  22   4    2.05    1.04
   4 -20  -4   39.76    2.87
   4 -20  -4   35.84    2.79
  -4  20   4   38.48    2.78
  -4  20   4   37.65    3.06
  -4  18   4  136.39    7.58
  -4  18   4  127.58    6.86
   4 -16  -4  524.09   24.99
   4 -16  -4  578.42   27.52
  -4  16   4  543.81   26.13
  -4  16   4  540.08   25.66
   4 -14  -4  487.61   23.32
   4 -14  -4  527.97   25.13
  -4  14   4  530.30   25.16
  -4  14   4  490.56   23.60
   4 -12  -4  371.80   17.96
   4 -12  -4  380.03   18.27
  -4  12   4  350.53   17.14
  -4  12   4  364.35   17.56
   4 -10  -4 1474.78   68.35
   4 -10  -4 1451.49   67.23
  -4  10   4 1529.11   70.79
  -4  10   4 1316.59   61.24
   4  -8  -4 1907.90   88.07
   4  -8  -4 1901.69   87.80
  -4   8   4 1842.70   85.12
  -4   8   4 1906.35   88.18
   4  -6  -4 1786.81   82.53
   4  -6  -4 1817.86   83.97
  -4   6   4 1696.77   78.41
  -4   6   4 1831.83   84.71
   4  -4  -4 1052.99   48.95
   4  -4  -4 1088.85   50.61
  -4   4   4 1067.74   49.65
  -4   4   4 1127.04   52.47
   4  -2  -4  489.78   23.21
   4  -2  -4  490.25   23.21
  -4   2   4  478.91   22.71
  -4   2   4  492.73   23.43
   4   0  -4  798.71   37.32
   4   0  -4  783.34   36.62
  -4   0   4  794.52   37.18
  -4   0   4  780.08   36.48
   4   2  -4  494.28   23.43
   4   2  -4  490.71   23.24
  -4  -2   4  473.64   22.49
  -4  -2   4  459.35   21.84
   4   4  -4 1117.73   51.94
   4   4  -4 1125.64   52.27
  -4  -4   4 1009.06   47.01
  -4  -4   4 1102.98   51.28
   4   6  -4 1841.14   85.04
   4   6  -4 1692.11   78.18
  -4  -6   4 1875.30   86.62
  -4  -6   4 1679.70   77.70
   4   8  -4 1862.88   86.02
   4   8  -4 1859.77   85.89
  -4  -8   4 1937.39   89.50
  -4  -8   4 1845.80   85.32
   4  10  -4 1387.38   64.30
   4  10  -4 1283.06   59.58
  -4 -10   4 1456.46   67.53
  -4 -10   4 1465.77   67.93
   4  12  -4  375.99   18.15
   4  12  -4  358.45   17.29
  -4 -12   4  352.39   17.11
  -4 -12   4  373.66   18.02
   4  14  -4  464.17   22.17
   4  14  -4  493.04   23.55
  -4 -14   4  500.80   23.95
  -4 -14   4  471.46   22.51
   4  16  -4  546.44   25.99
   4  16  -4  529.52   25.27
  -4 -16   4  501.27   24.05
  -4 -16   4  518.81   24.70
   4  18  -4  123.76    6.75
   4  18  -4  122.14    6.61
  -4 -18   4  118.18    6.43
  -4 -18   4  122.83    6.78
   4  20  -4   39.49    2.87
   4  20  -4   32.82    2.53
  -4 -20   4   36.11    2.67
  -4 -20   4   33.05    2.65
   4  22  -4    1.34    0.81
   4  22  -4    1.65    0.82
  -4 -22   4    0.53    0.70
  -4 -22   4    0.42    0.88
   4  24  -4   54.26    3.63
   4  24  -4   53.19    3.54
  -4 -24   4   46.77    3.23
  -4 -24   4   45.66    3.28
   4  26  -4   89.81    5.31
   4  26  -4   75.17    4.63
  -4 -26   4   73.29    4.94
   5 -25  -4  925.23   43.58
   5 -25  -4  917.78   43.17
  -5  25   4  923.06   43.33
  -5  25   4  956.59   45.25
   5 -23  -4  412.47   20.03
   5 -23  -4  391.20   19.16
  -5  23   4  404.56   19.96
  -5  23   4  409.83   19.84
   5 -21  -4  264.22   13.32
   5 -21  -4  264.37   13.24
  -5  21   4  275.86   13.69
  -5  21   4  284.09   14.41
   5 -19  -4 1072.09   50.13
   5 -19  -4 1152.81   53.90
  -5  19   4 1200.31   56.26
  -5  19   4 1155.92   53.90
   5 -17  -4  315.76   15.59
   5 -17  -4  327.09   16.02
  -5  17   4  360.31   17.48
  -5  17   4  357.05   17.65
   5 -15  -4  402.54   19.48
   5 -15  -4  408.44   19.68
  -5  15   4  395.55   19.33
  -5  15   4  408.75   19.65
   5 -13  -4  677.00   31.98
   5 -13  -4  648.59   30.77
  -5  13   4  657.13   31.20
  -5  13   4  743.29   34.91
   5 -11  -4  668.77   31.54
   5 -11  -4  611.80   28.87
  -5  11   4  673.43   31.90
  -5  11   4  649.21   30.58
   5  -9  -4  992.76   46.26
   5  -9  -4  951.15   44.41
  -5   9   4  988.72   46.28
  -5   9   4 1024.27   47.71
   5  -7  -4  241.09   11.89
   5  -7  -4  243.42   11.95
  -5   7   4  245.74   12.25
  -5   7   4  242.64   11.94
   5  -5  -4  381.58   18.26
   5  -5  -4  404.09   19.31
  -5   5   4  405.18   19.51
  -5   5   4  352.70   16.97
   5  -3  -4  281.45   13.69
   5  -3  -4  270.89   13.21
  -5   3   4  255.99   12.53
  -5   3   4  286.57   14.05
   5  -1  -4    2.56    0.78
   5  -1  -4    2.87    0.76
  -5   1   4    2.81    0.88
  -5   1   4    3.28    0.76
   5   1  -4    3.17    0.84
   5   1  -4    3.14    0.76
  -5  -1   4    1.58    0.70
  -5  -1   4    2.86    0.82
   5   3  -4  313.90   15.20
   5   3  -4  277.26   13.47
  -5  -3   4  292.16   14.20
  -5  -3   4  276.17   13.49
   5   5  -4  376.15   18.05
   5   5  -4  395.40   18.88
  -5  -5   4  384.06   18.43
  -5  -5   4  388.57   18.63
   5   7  -4  249.00   12.20
   5   7  -4  263.75   12.92
  -5  -7   4  235.81   11.67
  -5  -7   4  222.30   11.05
   5   9  -4 1014.18   47.21
   5   9  -4 1095.53   50.98
  -5  -9   4 1003.00   46.77
  -5  -9   4 1041.97   48.54
   5  11  -4  656.98   30.95
   5  11  -4  654.34   30.80
  -5 -11   4  605.75   28.63
  -5 -11   4  632.76   29.88
   5  13  -4  701.68   33.00
   5  13  -4  715.97   33.72
  -5 -13   4  689.89   32.55
  -5 -13   4  699.82   32.94
   5  15  -4  384.68   18.57
   5  15  -4  436.07   20.97
  -5 -15   4  410.14   19.84
  -5 -15   4  419.77   20.17
   5  19  -4 1103.60   51.51
   5  19  -4 1047.56   48.99
  -5 -19   4 1056.56   49.35
  -5 -19   4 1137.29   53.17
   5  21  -4  257.23   12.84
   5  21  -4  255.06   12.81
   5  23  -4  383.44   18.66
   5  23  -4  375.84   18.38
  -5 -23   4  357.52   17.60
  -5 -23   4  362.17   17.70
  -5 -25   4  810.82   38.34
  -5 -25   4  939.20   44.07
   6 -24  -4   43.56    3.24
   6 -24  -4   47.18    3.31
  -6  24   4   41.32    3.00
  -6  24   4   42.88    3.32
   6 -22  -4   30.72    2.47
   6 -22  -4   27.17    2.42
  -6  22   4   25.04    2.25
  -6  22   4   25.18    2.50
   6 -20  -4   22.96    2.10
   6 -20  -4   24.33    2.27
  -6  20   4   21.19    2.02
  -6  20   4   20.55    2.24
   6 -18  -4  133.58    7.20
   6 -18  -4  138.72    7.54
  -6  18   4  130.51    7.33
  -6  18   4  122.86    6.69
   6 -16  -4  672.34   31.87
   6 -16  -4  600.16   28.50
  -6  16   4  603.42   28.63
  -6  16   4  602.64   28.86
   6 -14  -4  471.93   22.65
   6 -14  -4  489.94   23.43
  -6  14   4  458.89   21.95
  -6  14   4  483.73   23.35
   6 -12  -4 1387.07   64.44
   6 -12  -4 1259.15   58.51
  -6  12   4 1409.11   65.60
  -6  12   4 1341.89   62.30
   6 -10  -4  890.46   41.68
   6 -10  -4  953.17   44.51
  -6  10   4 1082.80   50.41
  -6  10   4 1008.90   47.26
  -6   8   4  932.84   43.53
  -6   8   4  823.86   38.75
   6  -6  -4 1103.44   51.32
   6  -6  -4  981.43   45.75
  -6   6   4 1074.10   49.97
  -6   6   4 1045.23   48.82
   6  -4  -4  616.46   29.03
   6  -4  -4  636.79   29.96
  -6   4   4  649.52   30.71
  -6   4   4  724.04   33.94
   6  -2  -4  983.13   45.78
   6  -2  -4 1041.50   48.47
  -6   2   4  985.93   45.90
  -6   2   4 1069.45   49.88
   6   0  -4  834.88   39.01
   6   0  -4  801.81   37.49
  -6   0   4  921.19   42.94
  -6   0   4  943.70   44.09
   6   2  -4  954.57   44.46
   6   2  -4 1034.52   48.14
  -6  -2   4 1012.94   47.15
  -6  -2   4  977.70   45.61
   6   4  -4  615.22   28.94
   6   4  -4  580.75   27.40
  -6  -4   4  662.10   31.13
  -6  -4   4  616.92   29.09
   6   6  -4 1050.51   48.84
   6   6  -4 1131.54   52.60
  -6  -6   4 1121.61   52.16
  -6  -6   4 1003.94   46.79
   6   8  -4  893.25   41.71
   6   8  -4  867.17   40.47
  -6  -8   4  825.72   38.65
  -6  -8   4  857.86   40.13
   6  10  -4  945.10   44.06
   6  10  -4  869.34   40.66
  -6 -10   4  930.51   43.48
  -6 -10   4 1029.24   47.97
   6  12  -4 1289.27   59.84
   6  12  -4 1324.20   61.51
  -6 -12   4 1464.38   67.90
  -6 -12   4 1261.01   58.63
   6  14  -4  458.73   21.92
   6  14  -4  401.92   19.39
  -6 -14   4  454.08   21.80
  -6 -14   4  460.29   22.03
   6  16  -4  625.00   29.64
   6  16  -4  581.37   27.57
  -6 -16   4  579.04   27.59
  -6 -16   4  576.10   27.35
  -6 -18   4  113.39    6.72
  -6 -20   4   20.17    2.11
  -6 -20   4   15.57    1.72
   6  22  -4   23.04    2.13
   6  22  -4   22.70    2.06
  -6 -22   4   22.82    2.20
  -6 -22   4   23.64    2.13
   6  24  -4   44.65    3.21
   6  24  -4   39.42    2.86
  -6 -24   4   33.38    2.73
  -6 -24   4   43.75    3.10
   6  26  -4    0.78    0.79
   6  26  -4    0.99    0.81
  -6 -26   4    1.66    0.78
  -6 -26   4    0.20    0.88
   7 -23  -4  323.05   16.05
   7 -23  -4  320.26   15.83
  -7  23   4  329.26   16.19
  -7  23   4  345.87   17.31
   7 -21  -4  737.86   34.90
   7 -21  -4  778.99   36.90
  -7  21   4  799.64   37.99
  -7  21   4  758.04   35.77
   7 -19  -4  990.74   46.42
   7 -19  -4  982.05   46.14
  -7  19   4  932.37   43.72
  -7  19   4  973.35   45.90
   7 -17  -4  423.80   20.58
   7 -17  -4  432.96   20.88
  -7  17   4  436.84   21.04
  -7  17   4  418.37   20.49
   7 -15  -4  850.25   40.02
   7 -15  -4  898.22   42.12
  -7  15   4  771.23   36.57
  -7  15   4  860.65   40.38
   7 -13  -4  333.77   16.28
   7 -13  -4  324.92   15.96
  -7  13   4  315.91   15.48
  -7  13   4  326.94   16.19
   7 -11  -4  330.04   16.05
   7 -11  -4  360.00   17.48
  -7  11   4  357.98   17.54
  -7  11   4  350.22   16.97
   7  -9  -4  644.09   30.41
   7  -9  -4  599.38   28.35
  -7   9   4  595.19   28.13
  -7   9   4  651.23   30.91
   7  -7  -4   60.70    3.66
   7  -7  -4   56.86    3.49
  -7   7   4   58.39    3.74
  -7   7   4   67.86    3.97
   7  -5  -4  360.47   17.36
   7  -5  -4  345.87   16.70
  -7   5   4  382.51   18.54
  -7   5   4  370.40   17.79
   7  -3  -4  148.41    7.65
   7  -3  -4  153.80    7.87
   7  -1  -4   21.59    1.82
   7  -1  -4   23.47    1.86
  -7   1   4   22.49    1.80
  -7   1   4   23.64    2.03
   7   1  -4   20.52    1.75
   7   1  -4   25.51    1.94
  -7  -1   4   18.64    1.74
  -7  -1   4   19.81    1.68
   7   3  -4  170.14    8.63
   7   3  -4  160.36    8.15
  -7  -3   4  160.98    8.29
  -7  -3   4  139.90    7.23
   7   5  -4  429.08   20.48
   7   5  -4  398.04   19.02
  -7  -5   4  357.05   17.23
  -7  -5   4  379.87   18.24
   7   7  -4   57.04    3.43
   7   7  -4   63.00    3.77
  -7  -7   4   55.64    3.43
  -7  -7   4   53.42    3.34
   7   9  -4  620.18   29.22
   7   9  -4  601.71   28.41
  -7  -9   4  539.77   25.75
   7  11  -4  362.64   17.53
   7  11  -4  334.54   16.18
  -7 -11   4  335.32   16.30
  -7 -11   4  334.54   16.24
   7  13  -4  311.10   15.15
   7  13  -4  304.89   14.93
  -7 -13   4  300.08   14.75
  -7 -13   4  343.39   16.67
   7  15  -4  751.83   35.35
   7  15  -4  870.74   40.98
  -7 -15   4  816.56   38.41
  -7 -15   4  749.19   35.25
   7  17  -4  377.08   18.32
   7  17  -4  382.67   18.52
  -7 -17   4  409.06   19.86
  -7 -17   4  396.79   19.19
   7  19  -4  902.10   42.30
   7  19  -4 1002.23   46.93
  -7 -19   4  869.19   40.83
  -7 -19   4  871.98   41.05
   7  21  -4  651.23   30.92
   7  21  -4  702.31   33.19
  -7 -21   4  758.81   35.83
  -7 -21   4  708.36   33.61
   7  23  -4  310.63   15.40
   7  23  -4  289.06   14.36
  -7 -23   4  292.78   14.65
  -7 -23   4  274.46   13.69
   7  25  -4  360.47   17.76
   7  25  -4  417.91   20.26
  -7 -25   4  417.44   20.41
  -7 -25   4  416.04   20.18
   8 -22  -4   58.04    3.82
   8 -22  -4   58.20    3.94
  -8  22   4   61.18    4.24
  -8  22   4   56.43    3.69
   8 -20  -4   14.64    1.66
   8 -20  -4   13.40    1.77
  -8  20   4   17.28    2.03
  -8  20   4   12.51    1.60
   8 -18  -4   80.00    4.91
   8 -18  -4   76.84    4.63
  -8  18   4   71.67    4.39
  -8  18   4   72.73    4.70
   8 -16  -4  296.04   14.75
   8 -16  -4  283.62   14.06
  -8  16   4  286.11   14.16
  -8  16   4  279.59   14.16
   8 -14  -4  248.38   12.43
   8 -14  -4  248.07   12.50
  -8  14   4  260.96   12.98
  -8  14   4  246.99   12.61
   8 -12  -4  168.44    9.13
  -8  12   4  160.36    8.85
   8 -10  -4  182.87    9.38
  -8  10   4  171.54    8.82
  -8  10   4  180.54    9.42
   8  -8  -4  519.43   24.70
   8  -8  -4  530.77   25.23
  -8   8   4  544.58   25.83
  -8   8   4  545.67   26.08
   8  -6  -4  783.50   36.75
   8  -6  -4  855.22   40.02
  -8   6   4  768.90   36.06
  -8   6   4  760.68   35.88
   8  -4  -4  787.22   36.90
   8  -4  -4  838.45   39.20
   8  -2  -4 2101.95   97.01
   8  -2  -4 2015.01   93.05
  -8   2   4 2063.14   95.21
  -8   2   4 2311.52  106.76
   8   0  -4 3274.01  150.54
   8   0  -4 3480.48  160.05
  -8   0   4 3391.99  156.02
   8   2  -4 2109.71   97.32
   8   2  -4 2108.16   97.23
  -8  -2   4 2232.35  102.94
  -8  -2   4 2156.28   99.63
   8   4  -4  849.01   39.69
   8   4  -4  870.27   40.63
  -8  -4   4  849.47   39.79
  -8  -4   4  827.12   38.70
   8   8  -4  542.25   25.72
  -8  -8   4  508.10   24.17
  -8  -8   4  531.70   25.23
   8  10  -4  183.65    9.36
   8  10  -4  176.35    8.96
  -8 -10   4  185.51    9.47
  -8 -10   4  172.16    8.82
   8  12  -4  160.36    8.32
   8  12  -4  176.97    9.00
  -8 -12   4  170.92    8.83
  -8 -12   4  161.92    8.40
   8  14  -4  226.18   11.30
   8  14  -4  259.72   12.92
  -8 -14   4  234.26   11.71
  -8 -14   4  245.90   12.33
   8  16  -4  277.41   13.69
   8  16  -4  278.19   13.77
  -8 -16   4  256.77   12.87
  -8 -16   4  262.51   13.06
   8  20  -4   14.93    1.69
   8  20  -4   11.89    1.49
  -8 -20   4   13.79    1.58
  -8 -20   4   14.19    1.71
   8  22  -4   55.76    3.71
   8  22  -4   49.30    3.34
  -8 -22   4   51.06    3.42
  -8 -22   4   53.95    3.69
   8  24  -4    8.80    1.37
   8  24  -4    7.23    1.30
  -8 -24   4    7.30    1.23
  -8 -24   4    7.79    1.37
   9 -21  -4  531.23   25.60
   9 -21  -4  509.34   24.48
  -9  21   4  587.27   28.35
  -9  21   4  556.38   26.59
   9 -19  -4  837.21   39.43
   9 -19  -4  846.37   40.01
  -9  19   4  793.74   37.75
  -9  19   4  881.45   41.42
   9 -17  -4  543.18   25.97
   9 -17  -4  530.30   25.52
  -9  17   4  567.56   27.37
  -9  17   4  548.62   26.19
   9 -15  -4  716.90   33.87
   9 -15  -4  668.62   31.76
  -9  15   4  727.92   34.70
  -9  15   4  710.22   33.56
   9 -13  -4  562.43   26.79
   9 -13  -4  568.33   27.12
  -9  13   4  576.56   27.71
  -9  13   4  570.04   27.10
   9  -9  -4  139.13    7.37
   9  -9  -4  132.23    7.06
  -9   9   4  127.56    7.06
  -9   9   4  114.85    6.52
   9  -7  -4   63.23    3.85
   9  -7  -4   76.02    4.44
  -9   7   4   65.28    4.11
  -9   7   4   67.28    4.02
   9  -5  -4   62.89    3.77
   9  -5  -4   77.29    4.46
  -9   5   4   61.44    3.71
  -9   5   4   64.95    4.05
   9  -3  -4  216.25   10.77
   9  -3  -4  240.31   11.89
  -9   1   4    2.81    0.93
  -9   1   4    3.42    0.85
   9   1  -4    3.38    0.82
   9   1  -4    4.86    0.99
  -9  -1   4    5.64    0.99
  -9  -1   4    4.04    1.06
   9   3  -4  267.01   13.06
   9   3  -4  250.56   12.34
  -9  -3   4  257.85   12.81
  -9  -3   4  235.65   11.67
   9   5  -4   73.01    4.19
   9   5  -4   66.99    3.97
  -9  -5   4   69.87    4.10
  -9  -5   4   72.42    4.32
   9   7  -4   68.09    3.97
   9   7  -4   73.26    4.28
  -9  -7   4   73.68    4.35
  -9  -7   4   72.47    4.27
   9   9  -4  129.11    6.80
   9   9  -4  124.04    6.64
  -9  -9   4  136.35    7.22
  -9  -9   4  116.52    6.30
   9  11  -4   11.30    1.34
   9  11  -4   13.24    1.51
  -9 -11   4   14.56    1.55
  -9 -11   4   14.28    1.57
   9  13  -4  553.12   26.24
   9  13  -4  530.30   25.26
  -9 -13   4  542.72   25.82
  -9 -13   4  559.64   26.62
   9  15  -4  632.14   29.90
   9  15  -4  732.58   34.53
  -9 -15   4  615.06   29.19
  -9 -15   4  682.74   32.34
   9  17  -4  466.50   22.45
   9  17  -4  520.21   24.82
  -9 -17   4  515.40   24.65
  -9 -17   4  538.68   25.82
  -9 -19   4  782.10   37.18
  -9 -19   4  741.89   35.16
   9  21  -4  460.29   22.25
   9  21  -4  476.28   22.93
  -9 -21   4  491.80   23.75
  -9 -21   4  525.18   25.15
  10 -20  -4   50.84    3.85
  10 -20  -4   49.61    3.45
 -10  20   4   51.14    3.77
  10 -18  -4  117.38    6.64
  10 -18  -4  120.61    6.69
 -10  18   4  112.91    6.35
 -10  18   4  132.53    7.54
  10 -16  -4   95.88    5.62
  10 -16  -4  115.16    6.40
 -10  16   4  104.01    5.85
 -10  16   4  105.81    6.26
  10 -14  -4  110.42    6.23
 -10  14   4  100.63    6.01
 -10  14   4  102.69    5.79
  10 -12  -4  209.26   10.68
 -10  12   4  167.97    8.74
 -10  12   4  175.11    9.39
 -10  10   4  352.70   17.42
  10  -8  -4  375.21   18.18
  10  -8  -4  395.86   19.14
 -10   8   4  457.34   21.90
 -10   8   4  414.80   20.23
  10  -6  -4  828.36   38.87
  10  -6  -4  886.26   41.48
 -10   6   4  789.08   37.07
 -10   6   4  833.48   39.32
  10  -4  -4  979.25   45.70
  10  -4  -4  983.91   45.97
 -10   4   4 1126.73   52.47
 -10   4   4 1073.33   50.24
  10  -2  -4 1168.65   54.38
  10  -2  -4 1155.61   53.76
 -10   2   4 1005.02   47.07
 -10   2   4 1024.58   47.78
  10   0  -4 1796.13   83.04
  10   0  -4 1783.71   82.49
 -10   0   4 1825.62   84.37
 -10   0   4 1693.67   78.54
  10   2  -4 1159.18   53.90
  10   2  -4 1061.84   49.47
 -10  -2   4 1193.17   55.62
 -10  -2   4 1077.36   50.17
  10   4  -4 1057.03   49.26
  10   4  -4 1114.00   51.82
 -10  -4   4 1112.76   51.96
 -10  -4   4 1031.41   48.09
  10   6  -4  859.72   40.18
  10   6  -4  842.95   39.48
  10   8  -4  483.42   23.07
  10   8  -4  406.88   19.48
 -10  -8   4  450.20   21.64
 -10  -8   4  430.95   20.68
  10  10  -4  303.18   14.86
  10  10  -4  288.13   14.08
 -10 -10   4  253.97   12.67
 -10 -10   4  274.00   13.54
  10  12  -4  169.68    8.80
  10  12  -4  170.14    8.72
 -10 -14   4  121.94    6.64
 -10 -14   4  118.62    6.54
  10  16  -4   85.27    4.94
  10  16  -4   75.74    4.60
 -10 -16   4   90.74    5.31
 -10 -16   4   74.27    4.47
  10  18  -4  108.23    6.18
  10  18  -4  117.86    6.54
 -10 -18   4  104.34    5.91
  10  20  -4   40.02    2.95
  10  20  -4   39.91    2.98
  11 -17  -4  176.97    9.38
  11 -17  -4  177.44    9.33
 -11  17   4  177.28    9.30
 -11  17   4  184.89    9.95
  11 -15  -4  213.92   10.94
  11 -15  -4  204.92   10.57
 -11  15   4  205.54   10.91
 -11  15   4  207.40   10.62
  11 -13  -4   98.05    5.64
  11 -13  -4  100.07    5.70
 -11  13   4   97.83    5.91
 -11  13   4   97.80    5.56
  11 -11  -4  406.73   19.70
  11 -11  -4  393.07   19.09
 -11  11   4  432.96   20.86
 -11  11   4  434.67   21.28
  11  -9  -4  829.45   39.01
  11  -9  -4  851.65   40.02
  11  -7  -4  177.75    9.17
 -11   7   4  166.88    8.94
 -11   7   4  189.86    9.75
  11  -5  -4   50.14    3.23
  11  -5  -4   51.96    3.35
 -11   5   4   44.52    3.23
 -11   5   4   47.78    3.14
 -11   3   4   81.30    4.91
 -11   3   4   87.90    4.98
  11  -1  -4    5.54    1.02
  11  -1  -4    5.23    1.01
 -11   1   4    4.53    1.10
 -11   1   4    7.06    1.10
  11   1  -4    5.15    0.96
  11   1  -4    3.71    0.92
 -11  -1   4    4.89    0.98
 -11  -1   4    5.11    1.10
  11   3  -4   75.37    4.42
  11   3  -4   91.61    5.08
 -11  -5   4   48.00    3.17
 -11  -5   4   51.66    3.46
  11   7  -4  172.94    8.90
  11   7  -4  180.23    9.13
 -11  -7   4  187.37    9.70
 -11  -7   4  188.93    9.62
  11   9  -4  930.82   43.45
  11   9  -4  932.37   43.62
 -11  -9   4  920.42   43.08
 -11  -9   4  834.72   39.31
  11  11  -4  369.94   17.95
  11  11  -4  388.57   18.69
 -11 -11   4  413.40   20.03
 -11 -11   4  370.71   17.98
  11  13  -4   91.79    5.17
  11  13  -4   98.27    5.59
  11  15  -4  189.39    9.70
  11  15  -4  199.17   10.26
 -11 -15   4  183.49    9.50
 -11 -15   4  201.97   10.45
  11  17  -4  166.57    8.83
  11  17  -4  179.92    9.35
 -11 -17   4  156.95    8.38
 -11 -17   4  181.48    9.55
  12 -14  -4  158.03    8.46
  12 -14  -4  147.03    7.92
 -12  14   4  137.93    7.47
 -12  14   4  151.51    8.41
  12 -12  -4  458.11   22.09
  12 -12  -4  476.90   22.99
 -12  12   4  485.44   23.67
 -12  12   4  455.16   21.95
  12  -8  -4  448.02   21.53
  12  -8  -4  433.90   20.97
 -12   8   4  419.46   20.58
 -12   8   4  465.87   22.37
  12  -4  -4  608.23   28.89
  12  -4  -4  588.67   27.90
 -12   4   4  552.34   26.56
 -12   4   4  618.32   29.29
  12  -2  -4  505.00   24.06
  12  -2  -4  513.84   24.56
  12   0  -4  372.27   18.05
  12   0  -4  362.33   17.51
 -12   0   4  313.90   15.59
 -12   0   4  364.04   17.64
  12   2  -4  501.89   23.88
  12   2  -4  518.50   24.71
 -12  -2   4  554.21   26.53
 -12  -2   4  557.47   26.48
  12   4  -4  548.00   25.96
  12   4  -4  566.32   26.89
 -12  -4   4  534.03   25.60
 -12  -4   4  506.55   24.16
  12   6  -4  535.27   25.38
  12   6  -4  593.64   28.16
 -12  -6   4  503.44   24.19
 -12  -6   4  560.57   26.65
  12   8  -4  444.92   21.25
  12   8  -4  415.89   20.04
 -12  -8   4  405.18   19.56
 -12  -8   4  474.88   22.88
  12  10  -4  394.77   19.11
  12  10  -4  423.34   20.31
 -12 -10   4  446.47   21.50
 -12 -10   4  389.03   18.99
  12  12  -4  441.66   21.16
  12  12  -4  457.49   22.00
 -12 -12   4  466.65   22.53
 -12 -12   4  454.39   21.90
  12  14  -4  121.57    6.61
  12  14  -4  146.61    7.86
  13  -9  -4  164.55    8.77
  13  -9  -4  147.87    7.86
 -13   9   4  152.68    8.46
 -13   9   4  129.55    7.05
  13  -7  -4  212.06   10.76
  13  -7  -4  224.01   11.44
 -13   7   4  188.77    9.73
 -13   7   4  212.37   11.16
 -13   3   4  112.04    6.19
 -13   3   4  114.21    6.58
  13  -1  -4   83.85    4.81
  13  -1  -4   79.44    4.67
 -13   1   4   78.88    4.89
 -13   1   4   82.14    4.80
  13   1  -4   90.29    5.20
  13   1  -4   81.53    4.67
 -13  -3   4  114.02    6.27
 -13  -3   4  111.71    6.33
  13   5  -4  118.11    6.29
  13   5  -4  119.98    6.54
 -13  -5   4  147.91    7.82
 -13  -5   4  121.94    6.78
  13   7  -4  207.25   10.37
  13   7  -4  186.13    9.59
  13   9  -4  140.04    7.33
  13   9  -4  144.51    7.67
   4   4   5    8.37    1.43
   4   4   5    5.54    1.18
  -4  -2  -5    4.21    1.04
  -4  -2  -5    4.61    1.02
   4   2   5    5.19    1.15
   4   2   5    3.18    1.10
  -4   0  -5    0.42    0.71
  -4   0  -5    0.26    0.82
   4   0   5    0.25    0.84
   4   0   5    0.05    0.79
  -4   2  -5    4.46    1.15
  -4   4  -5    7.37    1.24
  -4   4  -5    5.06    1.09
   4  -4   5    8.34    1.41
   4  -4   5    7.14    1.18
  -3 -11  -5  341.68   16.67
  -3 -11  -5  326.94   15.97
   3  11   5  313.90   15.51
   3  11   5  318.09   15.82
  -3  -9  -5  391.36   18.88
  -3  -9  -5  372.73   18.09
   3   9   5  397.26   19.36
   3   9   5  421.17   20.41
  -3  -7  -5  571.75   27.18
  -3  -7  -5  531.54   25.27
   3   7   5  552.50   26.41
   3   7   5  552.81   26.42
  -3  -5  -5  539.92   25.72
  -3  -5  -5  571.28   27.09
   3   5   5  604.04   28.75
   3   5   5  521.76   25.01
  -3  -3  -5  948.21   44.37
  -3  -3  -5  806.78   37.94
  -3  -1  -5  181.94    9.39
  -3  -1  -5  215.47   10.85
   3   1   5  202.28   10.34
   3   1   5  200.88   10.34
   3  -1   5  194.05   10.06
   3  -1   5  212.83   10.79
  -3   5  -5  567.56   27.03
  -3   5  -5  536.66   25.68
   3  -5   5  559.79   26.62
   3  -5   5  530.77   25.52
  -3   7  -5  496.92   23.88
  -3   7  -5  486.52   23.35
   3  -7   5  548.46   26.36
   3  -7   5  520.05   24.84
  -3   9  -5  422.10   20.49
  -3   9  -5  402.85   19.56
   3  -9   5  371.02   18.30
   3  -9   5  401.14   19.40
  -3  11  -5  347.27   17.11
  -3  11  -5  335.94   16.50
   3 -11   5  330.35   16.18
   3 -11   5  333.30   16.60
  -2 -14  -5  438.71   21.13
  -2 -14  -5  466.65   22.49
   2  14   5  437.62   21.14
   2  14   5  446.31   21.75
  -2 -12  -5  487.61   23.35
  -2 -12  -5  447.25   21.45
   2  12   5  442.59   21.49
   2  12   5  471.00   22.67
  -2 -10  -5  189.86    9.70
  -2 -10  -5  189.70    9.66
   2  10   5  195.29   10.01
   2  10   5  193.27   10.03
  -2  -8  -5  294.49   14.48
  -2  -8  -5  301.17   14.75
   2   8   5  290.45   14.38
   2   8   5  339.35   16.69
  -2  -6  -5   95.22    5.32
  -2  -6  -5   93.76    5.28
   2   6   5  104.77    5.87
   2   6   5  103.78    5.91
  -2  -4  -5    3.57    0.98
  -2  -4  -5    3.60    0.88
   2   4   5    3.34    0.92
   2   4   5    2.56    1.04
  -2  -2  -5    3.48    0.99
  -2  -2  -5    1.89    0.78
   2   2   5    1.72    0.90
   2   2   5    2.64    0.90
  -2   0  -5    0.87    0.67
  -2   0  -5    0.02    0.76
   2   0   5   -0.33    0.71
   2   0   5   -0.33    0.75
  -2   2  -5    2.64    0.85
  -2   2  -5    3.32    0.95
   2  -2   5    2.67    0.87
   2  -2   5    3.01    0.96
  -2   6  -5   87.49    5.09
  -2   6  -5   97.80    5.53
   2  -6   5   85.27    4.91
   2  -6   5   96.71    5.60
  -2   8  -5  300.08   14.84
  -2   8  -5  290.92   14.41
   2  -8   5  289.37   14.47
   2  -8   5  308.46   15.14
  -2  10  -5  170.14    8.90
  -2  10  -5  183.34    9.52
   2 -10   5  180.23    9.52
   2 -10   5  180.85    9.30
  -2  12  -5  460.91   22.25
  -2  12  -5  453.46   21.89
   2 -12   5  467.12   22.65
   2 -12   5  475.19   22.80
  -2  14  -5  460.91   22.28
  -2  14  -5  463.70   22.39
   2 -14   5  443.68   21.61
   2 -14   5  436.84   21.07
  -1 -17  -5   65.17    4.16
  -1 -17  -5   62.39    3.94
   1  17   5   66.66    4.44
   1  17   5   64.60    4.11
  -1 -13  -5  316.53   15.49
  -1 -13  -5  365.43   17.76
   1  13   5  308.31   15.15
   1  13   5  342.92   16.97
  -1 -11  -5  276.95   13.69
  -1 -11  -5  273.84   13.51
   1  11   5  277.72   13.91
   1  11   5  234.26   11.77
  -1  -9  -5  729.94   34.39
  -1  -9  -5  738.79   34.74
   1   9   5  788.00   37.09
   1   9   5  795.45   37.52
  -1  -7  -5  646.88   30.58
  -1  -7  -5  678.24   31.96
   1   7   5  710.53   33.59
   1   7   5  644.71   30.54
  -1  -5  -5  572.21   27.10
  -1  -5  -5  535.42   25.47
  -1  -3  -5  800.73   37.60
  -1  -3  -5  887.82   41.56
   1   3   5  817.80   38.47
   1   3   5  898.68   42.13
  -1  -1  -5  591.15   28.01
  -1  -1  -5  580.60   27.54
   1   1   5  538.99   25.65
   1   1   5  564.45   26.89
  -1   1  -5  568.80   27.00
  -1   1  -5  528.28   25.15
   1  -1   5  520.67   24.79
   1  -1   5  514.31   24.61
  -1   3  -5  822.00   38.61
  -1   3  -5  795.14   37.37
   1  -3   5  848.08   39.76
   1  -3   5  802.12   37.80
  -1   7  -5  640.52   30.35
  -1   7  -5  606.21   28.78
   1  -7   5  637.26   30.16
   1  -7   5  665.51   31.59
  -1   9  -5  747.17   35.24
  -1   9  -5  687.71   32.54
   1  -9   5  708.98   33.61
   1  -9   5  709.29   33.47
  -1  11  -5  270.27   13.47
  -1  11  -5  247.14   12.40
   1 -11   5  276.79   13.88
   1 -11   5  255.37   12.73
  -1  13  -5  292.63   14.53
  -1  13  -5  330.35   16.27
   1 -13   5  324.14   15.88
   1 -13   5  317.31   15.77
  -1  15  -5  103.90    5.90
  -1  15  -5   99.73    5.73
   1 -15   5  116.65    6.40
   1 -15   5  116.63    6.63
  -1  17  -5   61.23    3.96
  -1  17  -5   61.77    3.96
   1 -17   5   58.93    3.97
   0 -20  -5  285.80   14.31
   0 -20  -5  280.05   13.93
   0  20   5  273.84   14.02
   0  20   5  293.56   14.61
   0 -18  -5  180.08    9.42
   0 -18  -5  161.29    8.48
   0  18   5  176.35    9.21
   0  18   5  162.54    8.91
   0 -16  -5  313.90   15.43
   0 -16  -5  325.38   16.04
   0  16   5  301.94   14.90
   0  16   5  308.62   15.48
   0 -12  -5  216.25   10.91
   0 -12  -5  248.69   12.36
   0  12   5  222.30   11.35
   0  12   5  223.86   11.27
   0 -10  -5  328.64   16.04
   0 -10  -5  320.57   15.62
   0  10   5  306.13   15.01
   0  10   5  292.16   14.48
   0  -8  -5  444.45   21.27
   0  -8  -5  406.42   19.58
   0   8   5  438.71   21.16
   0   8   5  403.00   19.44
   0  -6  -5  158.34    8.20
   0  -6  -5  177.90    9.10
   0   6   5  169.06    8.77
   0   6   5  184.89    9.56
   0  -4  -5   43.99    2.97
   0  -4  -5   39.34    2.72
   0   4   5   34.73    2.67
   0   4   5   42.26    2.92
   0  -2  -5    7.73    1.12
   0  -2  -5   10.43    1.37
   0   2   5    9.17    1.29
   0   2   5    8.65    1.27
   0   0  -5   -0.14    0.73
   0   0  -5    0.45    0.64
   0   0   5    0.42    0.71
   0   0   5   -0.51    0.68
   0   2  -5   10.73    1.35
   0   2  -5   11.43    1.37
   0  -2   5    8.96    1.26
   0  -2   5   11.04    1.43
   0   4  -5   36.82    2.62
   0   4  -5   40.41    2.84
   0   8  -5  406.73   19.64
   0   8  -5  390.58   18.92
   0  -8   5  394.77   19.19
   0  -8   5  387.17   18.71
   0  10  -5  292.78   14.47
   0  10  -5  322.12   15.80
   0 -10   5  296.66   14.61
   0 -10   5  300.85   14.95
   0  12  -5  227.89   11.55
   0  12  -5  221.84   11.27
   0 -12   5  240.31   12.23
   0 -12   5  242.48   12.16
   0  14  -5  227.43   11.71
   0 -14   5  231.46   11.64
   0 -14   5  248.69   12.64
   0  16  -5  289.68   14.41
   0  16  -5  304.89   15.10
   0 -16   5  295.89   14.83
   0 -16   5  302.72   14.90
   0  18  -5  167.50    8.88
   0  18  -5  163.16    8.62
   0 -18   5  165.64    8.88
   0 -18   5  174.18    9.03
   1 -21  -5   15.68    1.74
   1 -21  -5   13.10    1.65
  -1  21   5   13.54    1.88
  -1  21   5   15.65    1.88
   1 -19  -5   79.87    4.77
   1 -19  -5   82.35    4.94
  -1  19   5   90.71    5.28
  -1  19   5   79.72    5.09
   1 -17  -5   70.60    4.30
   1 -17  -5   77.50    4.69
  -1  17   5   67.61    4.44
  -1  17   5   74.95    4.50
   1 -15  -5   23.66    2.11
   1 -15  -5   21.75    1.99
  -1  15   5   26.67    2.45
  -1  15   5   24.17    2.16
   1 -11  -5  423.96   20.37
   1 -11  -5  426.91   20.54
  -1  11   5  433.12   20.96
  -1  11   5  447.09   21.45
   1  -9  -5  274.62   13.52
   1  -9  -5  304.43   14.87
  -1   9   5  308.15   15.23
  -1   9   5  312.96   15.31
   1  -7  -5  762.23   35.80
   1  -7  -5  731.65   34.42
  -1   7   5  691.28   32.60
  -1   7   5  771.54   36.39
   1  -5  -5 1037.47   48.37
   1  -5  -5  954.10   44.58
   1  -3  -5 1421.22   65.93
   1  -3  -5 1439.54   66.75
  -1   3   5 1410.51   65.53
  -1   3   5 1276.23   59.38
   1  -1  -5 1015.27   47.38
   1  -1  -5 1095.68   51.04
  -1   1   5  990.59   46.34
  -1   1   5 1004.87   46.93
   1   1  -5 1027.38   47.94
   1   1  -5 1029.86   48.05
  -1  -1   5 1030.33   48.17
  -1  -1   5 1048.18   48.89
   1   3  -5 1436.74   66.66
   1   3  -5 1367.35   63.51
  -1  -3   5 1393.43   64.80
  -1  -3   5 1313.64   61.04
   1   5  -5  936.25   43.79
   1   5  -5  992.14   46.35
  -1  -5   5  976.92   45.66
  -1  -5   5  982.82   46.03
   1   9  -5  290.14   14.31
   1   9  -5  287.97   14.22
  -1  -9   5  282.69   13.91
  -1  -9   5  284.55   14.16
   1  11  -5  414.65   20.03
   1  11  -5  438.09   21.10
  -1 -11   5  439.79   21.28
  -1 -11   5  385.93   18.68
   1  13  -5  336.09   16.47
   1  13  -5  302.10   14.92
  -1 -13   5  344.17   16.80
  -1 -13   5  346.96   17.08
   1  15  -5   23.53    2.11
   1  15  -5   21.13    2.00
  -1 -15   5   25.12    2.38
  -1 -15   5   25.46    2.16
   1  17  -5   65.20    4.10
   1  17  -5   70.04    4.32
  -1 -17   5   77.87    4.84
  -1 -17   5   72.56    4.38
   1  19  -5   80.72    4.83
   1  19  -5   75.96    4.64
  -1 -19   5   73.54    4.46
  -1 -19   5   80.31    4.92
   2 -22  -5  358.76   17.68
   2 -22  -5  367.76   18.01
  -2  22   5  338.58   17.03
  -2  22   5  397.72   19.34
   2 -20  -5  276.48   13.79
   2 -20  -5  303.03   15.07
  -2  20   5  302.72   14.97
  -2  20   5  309.86   15.68
   2 -18  -5  437.47   21.17
   2 -18  -5  451.59   21.73
   2 -16  -5  775.89   36.54
   2 -16  -5  860.49   40.49
  -2  16   5  751.36   35.67
  -2  16   5  849.63   39.90
   2 -14  -5  375.53   18.19
   2 -14  -5  420.23   20.26
  -2  14   5  398.19   19.23
  -2  14   5  376.61   18.46
   2 -10  -5  144.57    7.59
   2 -10  -5  132.68    7.03
  -2  10   5  135.96    7.37
  -2  10   5  144.17    7.62
   2  -8  -5  192.96    9.75
   2  -8  -5  194.36    9.84
  -2   8   5  191.41    9.86
  -2   8   5  190.17    9.66
  -2   6   5  236.12   11.77
  -2   6   5  263.60   13.13
   2  -4  -5   15.60    1.57
   2  -4  -5   12.33    1.41
  -2   4   5   14.08    1.52
  -2   4   5   13.75    1.57
   2  -2  -5  437.31   20.94
   2  -2  -5  426.60   20.43
  -2   2   5  404.71   19.50
  -2   2   5  442.59   21.24
   2   0  -5    0.20    0.62
   2   0  -5   -0.36    0.75
  -2   0   5    0.25    0.70
  -2   0   5    0.59    0.70
   2   2  -5  432.50   20.74
   2   2  -5  444.76   21.28
  -2  -2   5  408.28   19.61
  -2  -2   5  427.69   20.60
   2   4  -5   13.66    1.47
   2   4  -5   13.69    1.49
  -2  -4   5   15.76    1.68
  -2  -4   5   14.97    1.57
   2   6  -5  248.54   12.36
   2   6  -5  248.69   12.36
  -2  -6   5  251.18   12.47
  -2  -6   5  250.87   12.54
   2  10  -5  122.48    6.64
   2  10  -5  125.25    6.75
  -2 -10   5  129.10    6.91
  -2 -10   5  135.32    7.33
   2  12  -5  207.71   10.56
   2  12  -5  217.34   11.01
  -2 -12   5  222.15   11.33
  -2 -12   5  231.93   11.63
   2  14  -5  379.41   18.44
   2  14  -5  375.53   18.27
  -2 -14   5  388.88   19.00
  -2 -14   5  368.54   17.91
   2  16  -5  762.69   36.00
   2  16  -5  783.03   36.90
  -2 -16   5  803.21   37.97
  -2 -16   5  792.19   37.30
   2  18  -5  440.42   21.28
   2  18  -5  395.55   19.25
   2  20  -5  271.67   13.63
   2  20  -5  254.59   12.81
  -2 -20   5  275.86   13.89
  -2 -20   5  282.38   14.02
   3 -23  -5   11.98    1.58
   3 -23  -5   11.98    1.57
  -3  23   5   11.71    1.74
  -3  23   5    9.31    1.49
   3 -21  -5  146.66    7.92
   3 -21  -5  155.12    8.26
  -3  21   5  138.47    7.82
  -3  21   5  150.21    8.04
   3 -19  -5  178.37    9.30
   3 -19  -5  173.25    9.10
  -3  19   5  184.58    9.55
  -3  19   5  157.41    8.62
  -3  17   5   55.28    3.80
  -3  17   5   53.08    3.48
   3 -15  -5  140.80    7.51
   3 -15  -5  127.44    6.88
  -3  15   5  126.35    7.05
  -3  15   5  114.58    6.29
  -3  13   5  353.95   17.40
  -3  13   5  366.99   17.81
   3  -9  -5  298.37   14.59
   3  -9  -5  292.47   14.36
  -3   9   5  314.98   15.38
  -3   9   5  305.82   15.10
   3  -7  -5  642.38   30.29
   3  -7  -5  650.77   30.75
  -3   7   5  627.17   29.67
  -3   7   5  655.58   31.06
   3  -5  -5  808.95   37.94
   3  -5  -5  834.72   39.07
  -3   5   5  847.92   39.83
  -3   5   5  818.27   38.36
   3  -3  -5 1456.62   67.53
   3  -3  -5 1456.46   67.54
  -3   3   5 1620.70   75.04
  -3   3   5 1456.46   67.64
   3  -1  -5 1561.71   72.36
   3  -1  -5 1451.80   67.31
  -3   1   5 1382.26   64.19
  -3   1   5 1429.14   66.35
   3   1  -5 1440.32   66.82
   3   1  -5 1471.21   68.21
  -3  -1   5 1402.44   65.09
  -3  -1   5 1441.09   66.91
   3   3  -5 1494.03   69.28
   3   3  -5 1433.48   66.50
  -3  -3   5 1391.57   64.66
  -3  -3   5 1401.35   65.03
   3   5  -5  836.59   39.21
   3   5  -5  822.15   38.56
  -3  -5   5  778.37   36.64
  -3  -5   5  821.37   38.52
   3   7  -5  613.66   29.08
   3   7  -5  621.11   29.37
  -3  -7   5  614.75   29.17
  -3  -7   5  619.25   29.29
   3  11  -5  267.94   13.29
   3  11  -5  271.67   13.43
  -3 -11   5  296.20   14.56
  -3 -11   5  280.67   13.96
   3  13  -5  310.95   15.31
   3  13  -5  330.97   16.18
  -3 -13   5  324.30   15.97
  -3 -13   5  332.21   16.24
  -3 -15   5  129.02    7.09
  -3 -15   5  127.51    6.92
   3  17  -5   45.80    3.20
   3  17  -5   45.89    3.17
  -3 -17   5   52.44    3.46
  -3 -17   5   53.08    3.63
   3  19  -5  158.97    8.41
   3  19  -5  144.06    7.76
  -3 -19   5  137.45    7.40
  -3 -19   5  165.64    8.83
   3  21  -5  128.88    7.06
   3  21  -5  131.02    7.20
  -3 -21   5  140.38    7.54
  -3 -21   5  131.36    7.34
   4 -22  -5  894.18   42.13
   4 -22  -5  870.12   40.97
  -4  22   5  792.34   37.74
  -4  22   5  886.42   41.67
   4 -20  -5  437.31   21.14
   4 -20  -5  474.57   22.90
  -4  20   5  501.89   24.06
  -4  20   5  481.40   23.47
   4 -18  -5  164.24    8.65
   4 -18  -5  180.08    9.39
  -4  18   5  181.63    9.69
  -4  18   5  163.16    8.57
   4 -16  -5  439.33   21.21
   4 -16  -5  403.93   19.56
  -4  16   5  415.73   20.32
  -4  16   5  462.93   22.21
   4 -14  -5  516.79   24.67
   4 -14  -5  491.49   23.49
  -4  14   5  566.00   26.98
  -4  14   5  504.37   24.31
   4 -12  -5  716.12   33.75
   4 -12  -5  703.55   33.16
  -4  12   5  690.04   32.76
  -4  12   5  697.03   32.90
   4  -8  -5  466.34   22.26
   4  -8  -5  510.43   24.31
  -4   8   5  478.29   22.98
  -4   8   5  506.39   24.12
   4  -6  -5  315.29   15.37
   4  -6  -5  308.31   15.01
  -4   6   5  328.80   15.99
  -4   6   5  326.78   16.04
   4  -4  -5    1.83    0.71
   4  -4  -5    1.99    0.84
  -4   4   5    1.75    0.73
  -4   4   5    1.44    0.90
   4  -2  -5   17.39    1.63
   4  -2  -5   17.43    1.65
  -4   2   5   16.58    1.72
  -4   2   5   16.53    1.60
   4   0  -5   -0.20    0.64
   4   0  -5   -0.06    0.71
  -4   0   5    0.12    0.67
  -4   0   5   -0.56    0.64
   4   2  -5   17.68    1.65
   4   2  -5   15.03    1.58
  -4  -2   5   15.28    1.55
  -4  -2   5   17.06    1.69
   4   4  -5    2.39    0.79
   4   4  -5    1.89    0.82
  -4  -4   5    0.88    0.71
  -4  -4   5    1.80    0.79
   4   6  -5  314.05   15.31
   4   6  -5  324.76   15.85
  -4  -6   5  323.52   15.77
  -4  -6   5  308.62   15.14
   4   8  -5  467.89   22.56
   4   8  -5  460.29   22.08
  -4  -8   5  446.31   21.42
  -4  -8   5  477.36   23.07
   4  10  -5  559.95   26.61
  -4 -10   5  596.90   28.41
   4  12  -5  689.89   32.55
   4  12  -5  639.43   30.30
  -4 -12   5  748.26   35.25
  -4 -12   5  674.05   31.92
   4  14  -5  448.02   21.53
   4  14  -5  435.76   21.02
  -4 -14   5  490.56   23.50
  -4 -14   5  483.73   23.27
   4  16  -5  394.62   19.17
   4  16  -5  408.90   19.79
  -4 -16   5  437.31   21.10
  -4 -16   5  401.92   19.58
   4  18  -5  155.86    8.29
   4  18  -5  183.03    9.47
  -4 -18   5  170.45    8.93
  -4 -18   5  165.64    8.82
   4  20  -5  450.35   21.80
   4  20  -5  456.25   22.00
  -4 -20   5  458.73   22.25
  -4 -20   5  506.39   24.28
   5 -21  -5  101.42    5.81
   5 -21  -5  104.72    5.99
  -5  21   5  100.77    5.74
  -5  21   5  110.38    6.52
   5 -19  -5  182.72    9.50
   5 -19  -5  188.93    9.81
  -5  19   5  173.25    9.03
  -5  19   5  190.95   10.18
   5 -17  -5  112.56    6.27
   5 -17  -5  123.28    6.77
  -5  17   5  107.60    6.27
  -5  17   5  114.32    6.30
   5 -15  -5  305.98   15.29
   5 -15  -5  342.77   16.75
  -5  15   5  334.70   16.35
  -5  15   5  330.20   16.39
   5 -13  -5  225.41   11.35
   5 -13  -5  220.44   11.10
  -5  13   5  218.73   11.24
  -5  13   5  229.29   11.53
   5 -11  -5  348.36   16.92
   5 -11  -5  334.54   16.30
  -5  11   5  336.40   16.56
  -5  11   5  363.88   17.65
   5  -7  -5 1073.79   50.06
   5  -7  -5 1034.05   48.23
  -5   7   5 1084.82   50.72
  -5   7   5 1017.29   47.47
   5  -5  -5 1414.86   65.64
   5  -5  -5 1476.80   68.48
  -5   5   5 1496.36   69.38
  -5   5   5 1542.62   71.64
   5  -3  -5  369.32   17.82
   5  -3  -5  376.15   18.13
  -5   3   5  401.45   19.44
  -5   3   5  365.90   17.67
   5  -1  -5  796.69   37.37
   5  -1  -5  826.65   38.75
  -5   1   5  824.79   38.76
  -5   1   5  816.72   38.28
   5   1  -5  798.24   37.43
   5   1  -5  842.18   39.46
  -5  -1   5  768.28   36.14
  -5  -1   5  831.15   38.97
   5   3  -5  376.30   18.18
   5   3  -5  378.32   18.23
  -5  -3   5  343.39   16.70
  -5  -3   5  374.59   18.12
   5   5  -5 1438.45   66.71
   5   5  -5 1575.68   73.06
  -5  -5   5 1397.62   64.89
  -5  -5   5 1339.88   62.28
   5   7  -5 1058.58   49.41
   5   7  -5  997.42   46.56
  -5  -7   5 1010.15   47.22
  -5  -7   5 1082.80   50.52
   5  11  -5  325.07   15.83
   5  11  -5  331.59   16.24
  -5 -11   5  319.79   15.68
  -5 -11   5  310.48   15.29
   5  13  -5  195.76    9.97
   5  13  -5  194.67   10.00
  -5 -13   5  204.30   10.45
  -5 -13   5  201.04   10.26
   5  15  -5  286.57   14.16
   5  15  -5  310.32   15.31
  -5 -15   5  303.49   15.00
  -5 -15   5  316.84   15.65
   5  17  -5  108.05    6.07
   5  17  -5  100.04    5.64
  -5 -17   5  100.98    5.82
  -5 -17   5  104.85    5.91
   5  19  -5  158.34    8.37
   5  19  -5  176.66    9.27
  -5 -19   5  165.80    8.82
  -5 -19   5  183.18    9.52
   5  21  -5   89.64    5.29
   5  21  -5  102.55    5.81
  -5 -21   5   94.03    5.56
  -5 -21   5   94.11    5.45
   6 -20  -5  319.64   15.80
   6 -20  -5  301.17   14.95
  -6  20   5  329.73   16.56
  -6  20   5  336.72   16.52
  -6  18   5  518.50   24.81
  -6  18   5  500.80   24.31
   6 -16  -5  379.87   18.49
   6 -16  -5  380.65   18.54
  -6  16   5  355.97   17.36
  -6  16   5  386.24   19.02
   6 -14  -5  500.49   23.92
   6 -14  -5  542.56   25.88
  -6  14   5  573.61   27.28
  -6  14   5  525.64   25.32
   6 -12  -5  674.21   31.86
   6 -12  -5  738.01   34.77
  -6  12   5  786.76   37.01
  -6  12   5  715.81   33.98
   6 -10  -5  175.11    9.00
   6 -10  -5  170.30    8.79
  -6  10   5  160.67    8.54
  -6  10   5  181.48    9.30
   6  -6  -5  281.14   13.82
   6  -6  -5  269.65   13.29
  -6   6   5  269.65   13.30
  -6   6   5  294.33   14.59
   6  -4  -5   52.94    3.37
   6  -4  -5   50.45    3.26
  -6   4   5   50.65    3.28
  -6   4   5   53.17    3.52
   6  -2  -5    7.72    1.12
   6  -2  -5    8.29    1.24
  -6   2   5    8.88    1.37
  -6   2   5    7.79    1.16
   6   0  -5   -0.76    0.68
   6   0  -5    0.82    0.65
  -6   0   5    0.47    0.78
  -6   0   5    0.11    0.65
   6   2  -5    8.63    1.20
   6   2  -5    8.03    1.23
  -6  -2   5    8.58    1.27
  -6  -2   5    9.61    1.27
   6   4  -5   55.45    3.52
   6   4  -5   50.24    3.20
  -6  -4   5   47.32    3.14
  -6  -4   5   56.03    3.52
   6   6  -5  283.78   13.99
   6   6  -5  287.19   14.06
  -6  -6   5  278.35   13.75
  -6  -6   5  253.04   12.57
   6   8  -5  235.19   11.71
   6   8  -5  233.95   11.75
  -6  -8   5  253.51   12.61
  -6  -8   5  250.56   12.54
   6  12  -5  669.70   31.72
   6  12  -5  661.63   31.23
  -6 -12   5  649.06   30.74
  -6 -12   5  638.81   30.29
   6  14  -5  500.03   23.97
   6  14  -5  483.42   23.12
  -6 -14   5  504.68   24.20
  -6 -14   5  533.87   25.51
   6  16  -5  356.43   17.34
   6  16  -5  331.44   16.32
  -6 -16   5  352.55   17.29
  -6 -16   5  341.22   16.75
   6  18  -5  445.69   21.56
   6  18  -5  468.51   22.51
  -6 -18   5  426.91   20.76
  -6 -18   5  489.32   23.53
   6  20  -5  288.28   14.33
   6  20  -5  294.18   14.67
  -6 -20   5  310.32   15.38
  -6 -20   5  294.65   15.03
   6  22  -5  447.56   21.70
   6  22  -5  388.25   18.92
  -6 -22   5  422.41   20.62
  -6 -22   5  416.97   20.24
   7 -19  -5   23.46    2.17
   7 -19  -5   27.94    2.33
  -7  19   5   26.95    2.51
  -7  19   5   25.89    2.24
   7 -17  -5   10.08    1.44
   7 -17  -5    8.32    1.29
  -7  17   5    8.48    1.49
  -7  17   5    8.93    1.35
   7 -15  -5  310.95   15.34
   7 -15  -5  301.94   14.92
  -7  15   5  307.22   15.40
  -7  15   5  274.00   13.60
   7 -13  -5  349.13   17.05
   7 -13  -5  365.28   17.76
  -7  13   5  430.95   20.76
  -7  13   5  378.32   18.60
   7 -11  -5  769.37   36.22
   7 -11  -5  739.41   34.85
  -7  11   5  782.56   37.04
  -7  11   5  821.22   38.59
   7  -9  -5  910.64   42.66
   7  -9  -5  804.61   37.80
  -7   9   5  862.20   40.64
  -7   9   5  868.26   40.70
   7  -5  -5 1184.17   55.14
   7  -5  -5 1203.26   56.00
  -7   5   5 1189.14   55.36
  -7   5   5 1228.88   57.35
   7  -3  -5  825.10   38.69
   7  -3  -5  814.70   38.24
  -7   3   5  898.22   42.04
  -7   3   5  832.24   39.18
   7  -1  -5  648.90   30.64
   7  -1  -5  615.06   29.06
  -7   1   5  568.49   26.95
  -7   1   5  647.66   30.72
   7   1  -5  638.50   30.13
   7   1  -5  575.16   27.28
  -7  -1   5  541.94   25.77
  -7  -1   5  619.10   29.37
   7   3  -5  823.55   38.65
   7   3  -5  894.03   41.87
  -7  -3   5  867.01   40.69
  -7  -3   5  833.17   39.14
   7   5  -5 1190.69   55.37
   7   5  -5 1161.35   54.12
  -7  -5   5 1288.34   59.94
  -7  -5   5 1161.19   54.12
   7   7  -5  648.59   30.60
   7   7  -5  661.32   31.27
  -7  -7   5  649.83   30.75
  -7  -7   5  624.22   29.59
   7  11  -5  668.31   31.51
   7  11  -5  617.23   29.32
  -7 -11   5  714.88   33.76
  -7 -11   5  717.67   33.87
   7  13  -5  371.80   18.12
   7  13  -5  382.51   18.49
  -7 -13   5  393.69   19.30
  -7 -13   5  362.49   17.73
   7  15  -5  285.49   14.13
   7  15  -5  287.81   14.31
  -7 -15   5  268.41   13.43
  -7 -15   5  229.76   11.69
   7  17  -5    9.72    1.38
   7  17  -5    8.23    1.26
  -7 -17   5    8.21    1.40
  -7 -17   5    5.25    1.15
   7  19  -5   24.09    2.14
   7  19  -5   19.31    1.99
  -7 -19   5   24.25    2.17
  -7 -19   5   21.31    2.16
   7  21  -5   12.90    1.65
   7  21  -5   16.47    1.79
  -7 -21   5   16.50    1.89
  -7 -21   5   16.61    1.82
   8 -18  -5  589.29   28.11
   8 -18  -5  567.71   27.15
  -8  18   5  534.80   25.57
  -8  18   5  579.36   27.96
   8 -16  -5  545.98   26.13
   8 -16  -5  617.54   29.39
  -8  16   5  584.01   27.80
  -8  16   5  605.12   29.08
   8 -14  -5  310.95   15.34
   8 -14  -5  271.05   13.52
  -8  14   5  295.58   14.87
  -8  14   5  278.66   13.83
   8 -12  -5  330.04   16.18
   8 -12  -5  316.22   15.54
  -8  12   5  302.56   15.17
  -8  12   5  319.02   15.65
   8 -10  -5  271.67   13.49
   8 -10  -5  274.15   13.57
  -8  10   5  286.11   14.13
  -8  10   5  288.75   14.48
   8  -8  -5   13.24    1.54
   8  -8  -5    9.55    1.29
  -8   8   5   10.90    1.61
  -8   8   5    8.93    1.32
   8  -6  -5   76.50    4.61
  -8   6   5   90.26    5.19
   8  -2  -5    7.90    1.24
   8  -2  -5    8.40    1.21
  -8   2   5   10.18    1.29
  -8   2   5    8.77    1.41
   8   0  -5    0.82    0.68
   8   0  -5    1.69    0.84
  -8   0   5    1.23    0.85
  -8   0   5    1.15    0.71
   8   2  -5   10.06    1.37
   8   2  -5    8.91    1.20
  -8  -2   5    6.01    1.18
  -8  -2   5    9.24    1.27
   8   4  -5   20.88    1.82
   8   4  -5   22.00    1.97
  -8  -4   5   17.79    1.83
  -8  -4   5   19.68    1.82
   8   6  -5   75.35    4.49
   8   6  -5   84.67    4.81
  -8 -10   5  248.38   12.56
   8  12  -5  270.74   13.54
  -8 -12   5  325.69   16.02
  -8 -12   5  325.69   16.01
   8  14  -5  267.63   13.26
   8  14  -5  294.80   14.61
  -8 -14   5  269.96   13.51
  -8 -14   5  264.99   13.26
   8  16  -5  543.03   25.99
   8  16  -5  498.32   23.84
  -8 -16   5  563.21   26.92
  -8 -16   5  611.80   29.15
   8  18  -5  477.21   23.02
   8  18  -5  555.76   26.50
  -8 -18   5  604.35   28.81
  -8 -18   5  593.33   28.36
   8  20  -5  649.06   30.91
   8  20  -5  663.18   31.45
  -8 -20   5  605.28   28.86
  -8 -20   5  666.44   31.76
   9 -17  -5   45.83    3.24
   9 -17  -5   53.28    3.55
  -9  17   5   61.79    3.94
  -9  17   5   52.50    3.82
   9 -15  -5  255.52   12.84
   9 -15  -5  260.65   13.07
  -9  15   5  247.61   12.43
  -9  15   5  231.62   12.02
   9 -13  -5  316.53   15.59
   9 -13  -5  284.40   14.16
   9 -11  -5  723.42   34.18
   9 -11  -5  784.58   36.95
  -9  11   5  725.59   34.25
  -9  11   5  734.44   34.93
   9  -9  -5  417.28   20.12
   9  -9  -5  445.85   21.47
  -9   9   5  469.13   22.51
  -9   9   5  421.01   20.54
   9  -7  -5  593.02   28.19
   9  -7  -5  582.30   27.63
  -9   7   5  561.04   26.92
  -9   7   5  586.50   27.85
   9  -5  -5  782.56   36.84
   9  -5  -5  798.09   37.49
  -9   5   5  754.31   35.50
  -9   5   5  785.98   37.16
   9  -1  -5 1099.41   51.66
  -9   1   5 1006.42   47.44
   9   1  -5 1036.23   48.36
   9   1  -5 1000.06   46.76
  -9  -1   5 1087.77   50.92
  -9  -1   5  990.12   46.29
   9   3  -5  652.78   30.89
   9   3  -5  677.16   31.92
  -9  -3   5  681.04   32.17
  -9  -3   5  701.53   33.24
  -9  -5   5  731.96   34.60
  -9  -5   5  686.00   32.48
   9  11  -5  598.76   28.50
   9  11  -5  665.82   31.44
  -9 -11   5  754.47   35.60
  -9 -11   5  697.18   33.00
   9  13  -5  312.03   15.42
   9  13  -5  308.77   15.14
  -9 -13   5  301.48   14.95
  -9 -13   5  285.49   14.19
   9  15  -5  271.51   13.58
   9  15  -5  257.54   12.92
  -9 -15   5  232.55   11.83
  -9 -15   5  258.78   12.99
   9  17  -5   55.06    3.59
   9  17  -5   50.34    3.48
  -9 -17   5   49.38    3.38
  -9 -17   5   51.66    3.59
   9  19  -5    1.32    0.98
   9  19  -5    3.15    0.99
  -9 -19   5    2.89    1.16
  -9 -19   5    2.50    0.92
  10 -16  -5  452.52   21.87
  10 -16  -5  450.20   21.78
 -10  16   5  434.36   21.38
 -10  16   5  498.32   23.92
  10 -14  -5  750.43   35.49
  10 -14  -5  748.88   35.38
 -10  14   5  753.69   35.75
  10 -12  -5  529.52   25.35
  10 -12  -5  577.65   27.51
 -10  12   5  561.04   26.78
 -10  12   5  505.31   24.54
  10 -10  -5   90.30    5.20
  10 -10  -5   87.87    5.25
 -10  10   5   89.87    5.19
 -10  10   5  100.22    5.96
  10  -8  -5   18.57    1.79
  10  -8  -5   18.02    1.83
 -10   8   5   17.36    1.77
 -10   8   5   18.85    1.99
  10  -6  -5  110.52    6.13
  10  -6  -5  107.24    5.93
 -10   6   5   94.46    5.59
 -10   6   5   99.17    5.56
 -10   4   5   17.05    1.85
 -10   4   5   23.52    2.00
  10  -2  -5   44.45    3.01
  10  -2  -5   37.66    2.81
 -10   2   5   35.97    2.90
 -10   2   5   40.08    2.81
 -10  -8   5   16.70    1.99
  10  10  -5   91.81    5.20
  10  10  -5  109.43    6.13
 -10 -10   5   99.79    5.73
 -10 -10   5   94.54    5.43
  10  12  -5  513.53   24.51
  10  12  -5  471.00   22.70
 -10 -12   5  443.68   21.44
 -10 -12   5  456.25   22.00
  10  14  -5  701.68   33.14
  10  14  -5  639.43   30.43
 -10 -14   5  709.29   33.62
 -10 -14   5  690.04   32.71
  10  16  -5  456.41   21.98
  10  16  -5  420.86   20.48
  10  18  -5  439.02   21.24
  10  18  -5  466.81   22.60
 -10 -18   5  476.90   22.99
 -10 -18   5  502.98   24.34
  11 -13  -5  112.91    6.33
  11 -13  -5   95.88    5.51
 -11  13   5  129.42    7.39
 -11  13   5  113.79    6.33
  11 -11  -5  163.93    8.58
  11 -11  -5  163.93    8.66
 -11  11   5  179.92    9.35
 -11  11   5  170.92    9.27
  11  -9  -5  641.76   30.41
  11  -9  -5  728.07   34.42
 -11   9   5  642.07   30.78
 -11   9   5  727.45   34.35
  11  -7  -5  722.33   34.08
  11  -7  -5  699.67   33.11
 -11   7   5  709.29   33.81
 -11   7   5  781.17   36.79
  11  -5  -5  738.01   34.85
  11  -5  -5  792.19   37.27
 -11   5   5  795.76   37.74
 -11   5   5  818.89   38.50
  11  -3  -5  423.34   20.45
  11  -3  -5  398.19   19.23
 -11   3   5  314.05   15.69
 -11   3   5  369.32   17.93
  11  -1  -5  402.54   19.42
  11  -1  -5  401.61   19.44
 -11   1   5  322.59   15.80
 -11   1   5  340.29   16.87
  11   1  -5  406.73   19.61
  11   1  -5  393.53   19.08
 -11  -1   5  407.19   19.93
 -11  -1   5  409.06   19.76
  11   3  -5  448.33   21.80
 -11  -3   5  386.86   18.82
 -11  -5   5  731.18   34.60
  11   7  -5  722.33   34.23
  11   7  -5  630.27   29.87
  11   9  -5  622.20   29.60
  11   9  -5  669.24   31.62
 -11  -9   5  670.95   31.82
 -11  -9   5  659.30   31.39
  11  11  -5  158.66    8.31
  11  11  -5  191.26    9.92
 -11 -11   5  167.04    8.83
 -11 -11   5  162.69    8.66
 -11 -13   5  104.76    5.99
 -11 -13   5  117.25    6.58
  11  15  -5  301.32   15.06
  11  15  -5  258.01   12.92
 -12  10   5  372.42   18.18
 -12  10   5  395.09   19.54
  12  -8  -5  248.23   12.54
  12  -8  -5  287.66   14.22
 -12   8   5  303.03   14.98
 -12   8   5  261.11   13.40
  12  -6  -5   52.89    3.43
  12  -6  -5   47.27    3.29
 -12   6   5   49.58    3.34
 -12   6   5   51.03    3.63
  12  -4  -5   52.01    3.46
  12  -4  -5   48.71    3.23
 -12   4   5   56.77    3.66
 -12   4   5   47.94    3.46
  12  -2  -5   27.00    2.20
  12  -2  -5   28.05    2.27
 -12   2   5   30.40    2.39
 -12   2   5   31.45    2.62
  12   0  -5    0.25    0.68
  12   0  -5    0.05    0.64
 -12   0   5    0.75    0.76
 -12   0   5    0.00    0.79
  12   2  -5   29.08    2.38
  12   2  -5   31.64    2.38
 -12  -2   5   26.92    2.25
 -12  -2   5   32.21    2.64
  12   4  -5   46.71    3.26
  12   4  -5   56.31    3.57
 -12  -4   5   49.27    3.34
 -12  -4   5   46.23    3.38
  12   6  -5   52.36    3.38
  12   6  -5   47.98    3.34
 -12  -6   5   52.22    3.49
 -12  -6   5   46.56    3.40
  12   8  -5  239.07   12.11
  12   8  -5  267.48   13.37
 -12  -8   5  274.93   13.89
 -12  -8   5  284.24   14.19
  12  10  -5  373.97   18.32
  12  10  -5  364.04   17.68
  13  -5  -5  523.47   25.16
  13  -5  -5  613.82   29.17
  13  -3  -5  279.74   14.05
  13  -3  -5  303.49   14.97
 -13   3   5  287.19   14.56
 -13   3   5  308.93   15.24
  13  -1  -5  464.79   22.31
  13  -1  -5  452.21   21.87
 -13   1   5  497.54   24.16
 -13   1   5  450.35   21.73
 -13  -1   5  488.38   23.47
 -13  -1   5  471.00   22.93
  13   5  -5  589.29   28.13
  13   5  -5  603.26   28.63
 -13  -5   5  580.44   27.71
 -13  -5   5  579.98   27.90
  -1  -5  -6    1.97    0.79
  -1  -5  -6    1.86    0.98
   1   5   6    1.72    1.10
   1   5   6    2.38    0.92
  -1  -3  -6    3.55    0.88
  -1  -3  -6    3.65    1.09
   1   3   6    2.72    1.01
   1   3   6    1.47    1.04
  -1  -1  -6    8.79    1.27
  -1  -1  -6    6.83    1.26
   1   1   6    7.73    1.35
   1   1   6    9.16    1.43
  -1   1  -6   11.24    1.52
  -1   1  -6   10.23    1.38
   1  -1   6    7.96    1.34
   1  -1   6    7.76    1.30
  -1   3  -6    3.76    1.09
  -1   3  -6    1.94    0.84
   1  -3   6    2.44    0.95
   1  -3   6    3.38    1.02
  -1   5  -6    2.51    0.92
  -1   5  -6    1.60    0.81
   1  -5   6    1.01    0.90
   1  -5   6    0.85    0.79
   0 -10  -6  375.06   18.26
   0 -10  -6  360.62   17.59
   0  10   6  382.20   18.69
   0  10   6  353.33   17.50
   0  -8  -6  544.74   26.00
   0  -8  -6  534.18   25.52
   0   8   6  583.86   27.99
   0   8   6  514.93   24.75
   0  -6  -6  324.92   15.96
   0  -6  -6  343.70   16.81
   0   6   6  360.93   17.76
   0   6   6  309.08   15.35
   0  -4  -6  620.34   29.45
   0  -4  -6  594.26   28.27
   0   4   6  652.78   31.06
   0   4   6  585.10   27.97
   0  -2  -6  684.61   32.40
   0  -2  -6  747.32   35.25
   0   2   6  710.84   33.72
   0   2   6  712.86   33.78
   0   0  -6  602.33   28.66
   0   0  -6  538.06   25.69
   0   0   6  531.39   25.43
   0   0   6  506.24   24.36
   0   2  -6  688.64   32.58
   0   2  -6  741.58   35.05
   0  -2   6  689.27   32.72
   0  -2   6  732.58   34.59
   0   4  -6  562.90   26.84
   0   4  -6  618.79   29.45
   0  -4   6  580.75   27.63
   0  -4   6  569.73   27.28
   0   6  -6  334.70   16.47
   0   6  -6  342.30   16.77
   0  -6   6  323.83   15.90
   0  -6   6  315.14   15.63
   0   8  -6  529.52   25.38
   0   8  -6  506.08   24.26
   0  -8   6  543.49   25.96
   0  -8   6  531.08   25.52
   0  10  -6  334.39   16.49
   0  10  -6  365.59   17.88
   0 -10   6  347.43   16.98
   0 -10   6  366.99   18.05
   1 -13  -6  313.27   15.46
   1 -13  -6  324.14   15.94
  -1  13   6  286.57   14.25
  -1  13   6  325.07   16.21
   1 -11  -6  163.31    8.55
   1 -11  -6  158.03    8.34
  -1  11   6  144.40    7.75
  -1  11   6  163.16    8.76
   1  -9  -6   98.13    5.59
   1  -9  -6   84.85    4.95
  -1   9   6   87.60    5.26
  -1   9   6   96.30    5.56
   1  -7  -6   68.94    4.22
   1  -7  -6   66.02    4.11
  -1   7   6   66.72    4.21
  -1   7   6   72.40    4.55
   1  -5  -6   36.84    2.67
   1  -5  -6   38.55    2.86
  -1   5   6   38.20    2.97
  -1   5   6   35.81    2.69
   1  -3  -6   10.60    1.37
   1  -3  -6   11.36    1.49
  -1   3   6    8.35    1.32
  -1   3   6   11.32    1.54
   1  -1  -6    3.29    1.04
   1  -1  -6    3.69    0.90
  -1   1   6    1.79    0.85
  -1   1   6    3.07    0.98
   1   1  -6    3.66    0.96
   1   1  -6    5.05    1.15
  -1  -1   6    3.91    1.02
  -1  -1   6    5.14    1.10
   1   3  -6   11.25    1.41
   1   3  -6   11.52    1.55
  -1  -3   6   13.16    1.60
  -1  -3   6    9.35    1.37
   1   5  -6   35.55    2.64
   1   5  -6   36.02    2.73
  -1  -5   6   28.80    2.38
  -1  -5   6   32.93    2.67
   1   7  -6   62.72    4.02
   1   7  -6   63.35    3.94
  -1  -7   6   62.95    4.10
  -1  -7   6   61.97    3.93
   1   9  -6   77.36    4.64
   1   9  -6   85.82    5.09
  -1  -9   6   87.65    5.11
   1  11  -6  171.23    8.96
   1  11  -6  147.00    7.93
  -1 -11   6  157.72    8.31
  -1 -11   6  156.64    8.48
   1  13  -6  312.96   15.91
   2 -14  -6  371.18   18.12
   2 -14  -6  379.56   18.50
  -2  14   6  411.54   20.10
  -2  14   6  396.33   19.51
   2 -12  -6  522.07   24.96
   2 -12  -6  584.48   27.85
  -2  12   6  554.98   26.48
  -2  12   6  549.55   26.42
   2 -10  -6  674.21   31.93
   2 -10  -6  634.15   30.07
  -2  10   6  679.80   32.34
  -2  10   6  677.62   32.09
   2  -8  -6  471.46   22.62
   2  -8  -6  487.14   23.36
  -2   8   6  520.67   25.06
  -2   8   6  495.99   23.78
   2  -6  -6  272.76   13.55
   2  -6  -6  287.50   14.19
  -2   6   6  269.50   13.43
  -2   6   6  279.59   14.02
   2  -4  -6  396.95   19.20
   2  -4  -6  415.73   20.10
  -2   4   6  418.68   20.26
  -2   4   6  422.25   20.52
   2  -2  -6  525.33   25.10
   2  -2  -6  484.66   23.21
   2   0  -6  552.96   26.38
   2   0  -6  492.42   23.57
  -2   0   6  502.51   24.09
  -2   0   6  472.08   22.73
   2   2  -6  494.90   23.69
   2   2  -6  526.57   25.20
  -2  -2   6  463.70   22.35
  -2  -2   6  474.72   22.79
   2   4  -6  390.27   18.97
   2   4  -6  362.02   17.60
  -2  -4   6  391.98   19.09
  -2  -4   6  390.74   18.92
   2   6  -6  223.55   11.36
  -2  -6   6  248.85   12.57
  -2  -6   6  237.67   11.94
   2   8  -6  471.46   22.71
   2   8  -6  440.73   21.25
  -2  -8   6  462.77   22.39
  -2  -8   6  474.41   22.76
   2  10  -6  639.90   30.41
   2  10  -6  658.22   31.20
  -2 -10   6  674.05   31.90
  -2 -10   6  670.02   31.87
   2  12  -6  571.75   27.31
   2  12  -6  573.15   27.32
  -2 -12   6  598.92   28.49
  -2 -12   6  605.28   28.95
   3 -15  -6  386.55   18.78
   3 -15  -6  393.22   19.14
  -3  15   6  372.11   18.41
  -3  15   6  394.00   19.16
   3 -13  -6  230.53   11.66
   3 -13  -6  223.39   11.33
  -3  13   6  223.08   11.32
  -3  13   6  219.66   11.36
   3 -11  -6  251.95   12.62
   3 -11  -6  236.59   11.88
  -3  11   6  252.42   12.82
  -3  11   6  234.57   11.80
   3  -9  -6  211.28   10.76
   3  -9  -6  202.28   10.32
  -3   9   6  211.90   10.98
   3  -7  -6  134.90    7.27
   3  -7  -6  132.02    7.08
  -3   7   6  133.55    7.36
  -3   7   6  130.53    7.03
   3  -5  -6  153.16    8.09
   3  -5  -6  149.20    7.89
  -3   5   6  158.66    8.34
  -3   5   6  155.71    8.34
   3  -3  -6  254.59   12.76
   3  -3  -6  241.71   12.36
  -3   3   6  240.47   12.17
  -3   3   6  253.20   12.75
   3  -1  -6   70.37    4.25
   3  -1  -6   66.52    4.10
  -3   1   6   58.88    3.79
  -3   1   6   69.55    4.28
   3   1  -6   69.81    4.27
   3   1  -6   59.53    3.74
  -3  -1   6   62.59    3.96
  -3  -1   6   56.06    3.66
   3   3  -6  235.96   11.86
   3   3  -6  244.81   12.28
  -3  -3   6  240.31   12.16
   3   5  -6  147.17    7.84
   3   5  -6  147.73    7.81
  -3  -5   6  150.38    8.03
  -3  -5   6  141.81    7.54
   3   7  -6  135.85    7.28
   3   7  -6  119.77    6.60
  -3  -7   6  123.87    6.74
  -3  -7   6  122.73    6.80
   3   9  -6  199.33   10.20
   3   9  -6  209.73   10.71
  -3  -9   6  184.11    9.62
  -3  -9   6  194.52    9.98
   3  11  -6  257.08   12.85
   3  11  -6  245.43   12.37
  -3 -11   6  248.85   12.61
  -3 -11   6  233.79   11.80
   3  13  -6  205.54   10.57
   3  13  -6  238.76   12.03
  -3 -13   6  229.60   11.60
  -3 -13   6  226.18   11.61
   4 -16  -6  144.12    7.68
   4 -16  -6  148.80    7.98
  -4  16   6  144.78    7.79
   4 -14  -6  191.57    9.86
   4 -14  -6  192.34    9.95
  -4  14   6  186.13    9.66
  -4  14   6  188.46    9.95
   4 -12  -6  465.56   22.40
   4 -12  -6  473.17   22.73
  -4  12   6  435.45   21.19
  -4  12   6  512.45   24.53
   4 -10  -6  347.58   17.01
   4 -10  -6  358.91   17.51
  -4  10   6  391.83   19.22
  -4  10   6  329.42   16.33
   4  -8  -6  616.46   29.26
   4  -8  -6  681.50   32.23
  -4   8   6  667.38   31.58
  -4   8   6  713.95   33.89
   4  -6  -6  302.87   14.90
   4  -6  -6  316.22   15.51
  -4   6   6  287.19   14.20
  -4   6   6  327.71   16.21
   4  -4  -6  781.32   36.76
   4  -4  -6  757.26   35.67
  -4   4   6  692.99   32.77
  -4   4   6  757.26   35.80
   4  -2  -6  954.57   44.71
   4  -2  -6  960.16   44.94
  -4   2   6  904.58   42.50
  -4   2   6  950.38   44.55
   4   0  -6   75.23    4.47
   4   0  -6   80.62    4.75
  -4   0   6   82.29    4.86
  -4   0   6   76.04    4.60
   4   2  -6 1001.45   46.84
   4   2  -6  946.19   44.34
  -4  -2   6  925.07   43.44
  -4  -2   6  921.66   43.23
   4   4  -6  742.05   35.01
   4   4  -6  730.71   34.46
  -4  -4   6  684.45   32.45
  -4  -4   6  692.99   32.77
   4   6  -6  315.45   15.48
   4   6  -6  286.26   14.19
  -4  -6   6  318.71   15.76
  -4  -6   6  288.13   14.25
   4   8  -6  716.12   33.80
   4   8  -6  629.65   29.91
  -4  -8   6  664.58   31.54
  -4  -8   6  646.57   30.64
   4  10  -6  338.58   16.55
   4  10  -6  330.51   16.24
  -4 -10   6  311.41   15.43
  -4 -10   6  310.79   15.31
   4  12  -6  416.97   20.21
   4  12  -6  451.59   21.73
  -4 -12   6  440.11   21.24
  -4 -12   6  426.75   20.72
   4  14  -6  167.81    8.79
   4  14  -6  181.32    9.47
  -4 -14   6  174.80    9.11
  -4 -14   6  188.93    9.89
  -5  17   6  379.72   18.97
   5 -15  -6  279.74   13.94
   5 -15  -6  271.05   13.49
  -5  15   6  251.80   12.88
  -5  15   6  271.20   13.55
   5 -13  -6  180.08    9.35
   5 -13  -6  190.32    9.76
  -5  13   6  186.75    9.86
  -5  13   6  166.26    8.74
   5 -11  -6  424.27   20.46
   5 -11  -6  389.03   18.88
  -5  11   6  380.18   18.66
  -5  11   6  369.16   17.98
   5  -9  -6  351.31   17.12
   5  -9  -6  360.93   17.59
  -5   9   6  360.62   17.74
  -5   9   6  364.35   17.74
   5  -7  -6  126.89    6.86
   5  -7  -6  137.28    7.33
  -5   7   6  141.00    7.51
  -5   7   6  131.19    7.23
   5  -5  -6    0.78    0.85
   5  -5  -6    1.65    0.79
  -5   5   6    1.96    0.98
  -5   5   6    0.84    0.76
   5  -3  -6    1.85    0.82
   5  -3  -6    2.61    0.92
  -5   3   6    2.08    0.88
  -5   3   6    2.10    0.98
   5  -1  -6   37.27    2.73
   5  -1  -6   34.94    2.58
  -5   1   6   34.42    2.67
  -5   1   6   34.67    2.62
   5   1  -6   39.23    2.83
   5   1  -6   42.21    2.92
  -5  -1   6   34.25    2.64
  -5  -1   6   38.90    2.86
   5   3  -6    3.63    1.04
   5   3  -6    2.00    0.84
  -5  -3   6    2.13    0.90
  -5  -3   6    1.99    0.84
   5   5  -6    0.62    0.75
   5   5  -6   -0.29    0.79
  -5  -5   6    0.56    0.76
  -5  -5   6    0.42    0.76
   5   7  -6  130.59    7.09
   5   7  -6  129.45    6.95
  -5  -7   6  125.17    6.88
  -5  -7   6  113.23    6.26
   5   9  -6  339.20   16.55
   5   9  -6  319.33   15.74
  -5  -9   6  326.00   16.04
  -5  -9   6  342.77   16.81
   5  11  -6  351.46   17.14
   5  11  -6  376.46   18.36
  -5 -11   6  335.16   16.46
  -5 -11   6  366.83   17.93
   5  13  -6  173.71    9.11
   5  13  -6  186.13    9.59
  -5 -13   6  172.16    9.07
  -5 -13   6  190.63    9.84
   5  15  -6  217.80   11.16
   5  15  -6  238.91   12.02
  -5 -15   6  267.32   13.37
  -5 -15   6  273.22   13.72
   6 -16  -6   66.89    4.25
  -6  16   6   57.61    4.02
  -6  16   6   54.40    3.90
   6 -14  -6   57.52    3.68
   6 -14  -6   58.12    3.77
  -6  14   6   55.78    3.66
  -6  14   6   51.85    3.71
   6 -12  -6  169.52    8.85
   6 -12  -6  200.10   10.21
  -6  12   6  175.73    9.38
  -6  12   6  172.94    9.02
   6 -10  -6   99.06    5.60
   6 -10  -6   94.20    5.39
  -6  10   6  106.45    5.96
  -6  10   6  104.52    6.05
   6  -8  -6  516.02   24.67
   6  -8  -6  512.76   24.50
  -6   8   6  522.38   25.15
  -6   8   6  517.10   24.73
   6  -6  -6  517.41   24.71
   6  -6  -6  544.89   25.96
  -6   6   6  542.72   25.88
  -6   6   6  553.12   26.51
   6  -4  -6  705.88   33.31
   6  -4  -6  677.31   32.01
  -6   4   6  709.14   33.64
  -6   4   6  657.13   31.11
   6  -2  -6 1443.58   67.05
   6  -2  -6 1499.77   69.63
  -6   2   6 1374.65   63.93
  -6   2   6 1508.62   70.17
   6   0  -6 1299.98   60.47
   6   0  -6 1285.39   59.83
  -6   0   6 1327.15   61.85
  -6   0   6 1278.25   59.53
   6   2  -6 1461.74   67.87
   6   2  -6 1324.04   61.61
  -6  -2   6 1404.46   65.31
  -6  -2   6 1474.62   68.57
   6   4  -6  608.07   28.89
   6   4  -6  668.93   31.61
  -6  -4   6  668.77   31.68
  -6  -4   6  647.82   30.75
   6   6  -6  541.63   25.80
   6   6  -6  545.98   26.06
  -6  -6   6  548.77   26.20
  -6  -6   6  517.57   24.79
   6   8  -6  491.96   23.63
   6   8  -6  497.39   23.77
  -6  -8   6  508.41   24.37
  -6  -8   6  450.20   21.72
   6  10  -6   90.38    5.17
   6  10  -6   94.98    5.48
  -6 -10   6   91.45    5.31
  -6 -10   6   93.28    5.39
   6  12  -6  162.23    8.49
   6  12  -6  167.81    8.86
  -6 -12   6  170.30    8.91
  -6 -12   6  156.64    8.32
   6  14  -6   48.53    3.37
   6  14  -6   55.11    3.55
  -6 -14   6   55.59    3.63
  -6 -14   6   54.78    3.66
   6  16  -6   59.44    3.91
  -6 -16   6   58.91    3.88
   7 -15  -6  300.39   15.09
  -7  15   6  305.05   15.35
  -7  15   6  304.43   15.34
   7 -13  -6  276.95   13.75
   7 -13  -6  261.73   13.09
  -7  13   6  249.16   12.51
  -7  13   6  263.13   13.38
   7 -11  -6   65.53    4.08
   7 -11  -6   71.47    4.32
  -7  11   6   66.97    4.38
  -7  11   6   71.61    4.36
   7  -9  -6  114.12    6.27
   7  -9  -6  108.98    6.07
  -7   9   6  104.46    5.87
  -7   9   6  109.72    6.33
   7  -7  -6  124.70    6.77
   7  -7  -6  112.01    6.18
  -7   7   6  124.58    6.99
  -7   7   6  126.15    6.85
   7  -5  -6   40.66    2.89
   7  -5  -6   38.47    2.75
  -7   5   6   40.52    3.06
  -7   5   6   39.06    2.79
   7  -3  -6   84.82    4.91
   7  -3  -6   90.16    5.20
  -7   3   6   87.03    5.01
  -7   3   6   89.85    5.36
   7  -1  -6   18.23    1.80
   7  -1  -6   20.58    1.94
  -7   1   6   17.48    1.74
  -7   1   6   18.19    1.96
   7   1  -6   18.10    1.83
   7   1  -6   19.06    1.79
  -7  -1   6   19.05    1.96
  -7  -1   6   17.70    1.79
   7   3  -6   94.17    5.32
   7   3  -6   85.66    5.01
  -7  -3   6   77.87    4.73
  -7  -3   6   88.08    5.11
   7   5  -6   39.66    2.87
   7   5  -6   40.81    2.83
  -7  -5   6   40.04    2.90
  -7  -5   6   40.08    2.95
   7   7  -6  117.08    6.52
   7   7  -6  108.40    5.99
  -7  -7   6  102.86    5.87
  -7  -7   6  112.55    6.29
   7   9  -6  104.54    5.81
   7   9  -6   97.24    5.59
  -7  -9   6   99.91    5.71
  -7  -9   6   95.26    5.50
   7  11  -6   61.89    3.97
   7  11  -6   62.95    3.90
  -7 -11   6   65.20    4.11
  -7 -11   6   60.00    3.85
   7  13  -6  264.06   13.15
   7  13  -6  269.65   13.52
  -7 -13   6  238.14   12.06
  -7 -13   6  246.06   12.43
   7  15  -6  296.97   14.79
   7  15  -6  294.33   14.55
  -7 -15   6  297.28   14.81
  -7 -15   6  302.41   15.03
   8 -14  -6  264.37   13.30
  -8  14   6  283.47   14.42
   8 -12  -6  159.12    8.37
   8 -12  -6  152.17    8.10
  -8  12   6  161.14    8.48
  -8  12   6  147.32    8.10
   8 -10  -6  173.56    9.07
   8 -10  -6  169.21    8.80
  -8  10   6  183.03    9.70
  -8  10   6  185.20    9.56
   8  -8  -6  603.42   28.70
   8  -8  -6  626.39   29.71
  -8   8   6  558.24   26.61
  -8   8   6  620.80   29.71
   8  -6  -6  426.75   20.57
   8  -6  -6  380.65   18.50
  -8   6   6  405.95   19.64
  -8   6   6  403.31   19.76
   8  -4  -6  656.04   31.06
   8  -4  -6  627.48   29.78
  -8   4   6  662.56   31.36
  -8   4   6  685.54   32.65
   8  -2  -6 1050.82   49.13
   8  -2  -6 1076.59   50.28
  -8   2   6 1043.68   49.01
  -8   2   6 1086.83   50.76
   8   0  -6  905.82   42.44
   8   0  -6  888.75   41.73
  -8   0   6  931.59   43.86
  -8   0   6  819.51   38.56
   8   2  -6 1046.47   48.87
   8   2  -6 1022.25   47.84
  -8  -2   6 1022.88   47.86
  -8  -2   6  895.89   42.21
   8   4  -6  667.07   31.51
   8   4  -6  667.84   31.65
  -8  -4   6  673.59   31.90
  -8  -4   6  654.65   31.14
   8   6  -6  401.14   19.48
   8   6  -6  376.46   18.23
  -8  -6   6  355.19   17.45
  -8  -6   6  366.83   17.90
   8   8  -6  591.15   28.19
   8   8  -6  563.99   26.81
  -8  -8   6  579.20   27.62
  -8  -8   6  518.66   24.90
   8  10  -6  155.55    8.17
   8  10  -6  175.89    9.22
  -8 -10   6  164.24    8.66
  -8 -10   6  153.30    8.18
   8  12  -6  145.68    7.72
   8  12  -6  144.22    7.79
   8  14  -6  257.70   12.99
   8  14  -6  255.37   12.75
  -8 -14   6  267.32   13.43
  -8 -14   6  279.12   13.99
   8  16  -6   43.39    3.42
  -8 -16   6   44.96    3.21
  -9  11   6  177.44    9.50
  -9  11   6  174.49    9.08
   9  -9  -6  327.25   16.10
   9  -9  -6  335.78   16.44
  -9   9   6  310.32   15.28
  -9   9   6  308.31   15.45
   9  -7  -6  298.53   14.78
   9  -7  -6  324.14   15.90
  -9   7   6  342.46   16.73
  -9   7   6  293.56   14.76
   9  -5  -6  119.94    6.54
   9  -5  -6  117.84    6.50
  -9   5   6  124.15    7.00
  -9   5   6  117.64    6.46
   9  -3  -6  240.31   12.09
   9  -3  -6  270.43   13.41
  -9   1   6  117.35    6.71
  -9   1   6  102.92    5.79
   9   1  -6  119.33    6.61
   9   1  -6  117.35    6.40
  -9  -1   6  102.44    5.79
  -9  -1   6  116.41    6.66
   9   3  -6  257.23   12.79
   9   3  -6  262.82   13.15
  -9  -3   6  264.99   13.44
  -9  -3   6  244.19   12.29
   9   5  -6  115.28    6.41
   9   5  -6  116.65    6.35
  -9  -5   6  110.45    6.18
  -9  -5   6  103.79    6.02
   9   7  -6  278.50   13.91
   9   7  -6  317.78   15.56
  -9  -7   6  290.61   14.53
  -9  -7   6  310.79   15.37
   9   9  -6  286.88   14.31
  -9  -9   6  287.35   14.36
  -9  -9   6  320.57   15.82
   9  11  -6  176.20    9.25
   9  11  -6  158.34    8.27
  -9 -11   6  169.83    8.96
  -9 -11   6  151.67    8.15
  -9 -13   6  155.55    8.32
  -9 -13   6  143.47    7.76
   9  15  -6  162.85    8.72
   9  15  -6  147.37    7.82
  -9 -15   6  153.67    8.27
  -9 -15   6  144.05    7.81
  10 -10  -6  276.64   13.83
  10 -10  -6  325.07   15.96
 -10  10   6  284.09   14.11
 -10  10   6  315.14   15.82
 -10   8   6  313.43   15.45
 -10   8   6  279.74   14.19
  10  -6  -6  304.89   15.03
  10  -6  -6  327.25   16.11
 -10   6   6  328.80   16.16
 -10   6   6  296.51   15.03
  10  -4  -6  313.90   15.42
  10  -4  -6  344.17   16.89
 -10   4   6  359.85   17.82
 -10   4   6  334.54   16.39
  10  -2  -6  596.74   28.42
  10  -2  -6  577.18   27.45
 -10   2   6  640.05   30.63
 -10   2   6  601.24   28.58
  10   0  -6  609.63   29.01
  10   0  -6  619.25   29.36
 -10   0   6  624.69   29.93
 -10   0   6  567.56   27.06
 -10  -2   6  646.42   30.91
 -10  -2   6  672.50   31.90
  10   4  -6  341.53   16.66
  10   4  -6  321.81   15.88
 -10  -4   6  296.20   14.70
 -10  -4   6  286.73   14.45
  10   6  -6  302.25   14.86
  10   6  -6  328.64   16.19
 -10  -6   6  315.29   15.74
 -10  -6   6  299.92   14.89
  10   8  -6  262.51   13.21
  10   8  -6  284.87   14.06
 -10  -8   6  287.97   14.44
 -10  -8   6  285.49   14.25
  10  10  -6  300.85   14.79
  10  10  -6  312.96   15.56
 -10 -10   6  293.09   14.59
 -10 -10   6  259.10   13.12
  10  12  -6  556.85   26.73
  10  12  -6  555.29   26.41
 -10 -12   6  583.86   27.90
 -10 -12   6  550.48   26.41
  11  -9  -6  144.40    8.18
 -11   9   6  130.81    7.48
 -11   7   6  144.59    8.03
 -11   7   6  136.13    7.34
  11  -5  -6   69.07    4.33
  11  -5  -6   65.05    4.02
 -11   5   6   63.80    4.24
 -11   5   6   77.32    4.63
  11  -3  -6   13.66    1.60
  11  -3  -6   12.53    1.49
 -11   3   6   12.54    1.71
 -11   3   6   12.78    1.55
  11  -1  -6   17.40    1.82
  11  -1  -6   17.95    1.77
 -11   1   6   16.53    1.97
 -11   1   6   19.28    1.89
  11   1  -6   18.74    1.79
  11   1  -6   18.38    1.92
 -11  -1   6   17.65    2.02
 -11  -1   6   14.16    1.66
  11   3  -6   15.76    1.79
  11   3  -6   12.02    1.43
 -11  -3   6   11.22    1.49
 -11  -3   6   10.04    1.63
  11   5  -6   78.63    4.78
  11   5  -6   72.96    4.33
 -11  -5   6   67.30    4.42
 -11  -5   6   70.25    4.39
  11   7  -6  141.81    7.51
  11   7  -6  120.42    6.77
 -11  -7   6  158.19    8.57
 -11  -7   6  144.39    7.81
  11   9  -6  150.78    7.93
  11   9  -6  162.85    8.71
 -11  -9   6  165.02    8.88
 -11  -9   6  161.76    8.63
  12  -2  -6  454.85   22.03
  12  -2  -6  507.17   24.25
 -12   2   6  506.86   24.34
 -12   2   6  471.46   22.98
  12   0  -6  417.28   20.31
  12   0  -6  349.91   17.05
 -12   0   6  381.42   18.89
 -12   0   6  427.22   20.72
  12   2  -6  502.20   24.00
  12   2  -6  490.56   23.66
 -12  -2   6  439.02   21.52
 -12  -2   6  408.59   19.87
   0   0   0    0.00    0.00

_computing_structure_solution     'SHELXT 2018/2 (Sheldrick, 2018)'
;
_shelx_hkl_checksum                84778
_olex2_submission_special_instructions  'No special instructions were received'
