# Supplementary material for: RE(III) 3-Furoate Complexes: Synthesis, Structure, and Corrosion Inhibiting Properties
Source: Molecules. 2022 Dec 13;27(24):8836. doi: 10.3390/molecules27248836 (PMC9784407; doi:10.3390/molecules27248836)
Supplement: Supplementary file 1 [file molecules-27-08836-s001.zip › xray files/4.cif]

data_vv3nd
_audit_creation_date               2022-03-14
_audit_creation_method
;
Olex2 1.3
(compiled 2020.11.12 svn.r5f609507 for OlexSys, GUI svn.r6408)
;
_shelx_SHELXL_version_number       '2018/3'
_audit_contact_author_address      ?
_audit_contact_author_email        ?
_audit_contact_author_name         ''
_audit_contact_author_phone        ?
_publ_contact_author_id_orcid      ?
_publ_section_references
;
Dolomanov, O.V., Bourhis, L.J., Gildea, R.J, Howard, J.A.K. & Puschmann, H.
 (2009), J. Appl. Cryst. 42, 339-341.

Sheldrick, G.M. (2015). Acta Cryst. C71, 3-8.
;
_chemical_name_common              ?
_chemical_name_systematic          ?
_chemical_formula_moiety           'C15 H13 Nd O11'
_chemical_formula_sum              'C15 H13 Nd O11'
_chemical_formula_weight           513.49
_chemical_melting_point            ?
loop_
  _atom_type_symbol
  _atom_type_description
  _atom_type_scat_dispersion_real
  _atom_type_scat_dispersion_imag
  _atom_type_scat_source
 'C' 'C' 0.0033 0.0016 'International Tables Vol C Tables 4.2.6.8 and 6.1.1.4'
 'H' 'H' 0.0000 0.0000 'International Tables Vol C Tables 4.2.6.8 and 6.1.1.4'
 'Nd' 'Nd' -0.1943 3.0179
 'International Tables Vol C Tables 4.2.6.8 and 6.1.1.4'
 'O' 'O' 0.0106 0.0060 'International Tables Vol C Tables 4.2.6.8 and 6.1.1.4'

_shelx_space_group_comment
;
The symmetry employed for this shelxl refinement is uniquely defined
by the following loop, which should always be used as a source of
symmetry information in preference to the above space-group names.
They are only intended as comments.
;
_space_group_crystal_system        'monoclinic'
_space_group_IT_number             15
_space_group_name_H-M_alt          'C 1 2/c 1'
_space_group_name_Hall             '-C 2yc'
loop_
  _space_group_symop_operation_xyz
 'x, y, z'
 '-x, y, -z+1/2'
 'x+1/2, y+1/2, z'
 '-x+1/2, y+1/2, -z+1/2'
 '-x, -y, -z'
 'x, -y, z-1/2'
 '-x+1/2, -y+1/2, -z'
 'x+1/2, -y+1/2, z-1/2'

_cell_length_a                     11.547(2)
_cell_length_b                     27.114(5)
_cell_length_c                     6.0560(12)
_cell_angle_alpha                  90
_cell_angle_beta                   118.27(3)
_cell_angle_gamma                  90
_cell_volume                       1669.9(7)
_cell_formula_units_Z              4
_cell_measurement_reflns_used      1464
_cell_measurement_temperature      100(2)
_cell_measurement_theta_max        25
_cell_measurement_theta_min        2
_shelx_estimated_absorpt_T_max     0.884
_shelx_estimated_absorpt_T_min     0.742
_exptl_absorpt_coefficient_mu      3.171
_exptl_absorpt_correction_T_max    ?
_exptl_absorpt_correction_T_min    ?
_exptl_absorpt_correction_type     none
_exptl_absorpt_process_details     ?
_exptl_absorpt_special_details     ?
_exptl_crystal_colour              purple
_exptl_crystal_density_diffrn      2.042
_exptl_crystal_density_meas        ?
_exptl_crystal_density_method      ?
_exptl_crystal_description         block
_exptl_crystal_F_000               1004
_exptl_crystal_size_max            0.1
_exptl_crystal_size_mid            0.06
_exptl_crystal_size_min            0.04
_exptl_transmission_factor_max     ?
_exptl_transmission_factor_min     ?
_diffrn_reflns_av_R_equivalents    0.0251
_diffrn_reflns_av_unetI/netI       0.0101
_diffrn_reflns_Laue_measured_fraction_full  0.981
_diffrn_reflns_Laue_measured_fraction_max  0.981
_diffrn_reflns_limit_h_max         13
_diffrn_reflns_limit_h_min         -13
_diffrn_reflns_limit_k_max         32
_diffrn_reflns_limit_k_min         -32
_diffrn_reflns_limit_l_max         7
_diffrn_reflns_limit_l_min         -7
_diffrn_reflns_number              18672
_diffrn_reflns_point_group_measured_fraction_full  0.981
_diffrn_reflns_point_group_measured_fraction_max  0.981
_diffrn_reflns_theta_full          25.031
_diffrn_reflns_theta_max           25.031
_diffrn_reflns_theta_min           2.139
_diffrn_ambient_temperature        100(2)
_diffrn_detector_area_resol_mean   ?
_diffrn_measured_fraction_theta_full  0.981
_diffrn_measured_fraction_theta_max  0.981
_diffrn_measurement_device_type    'Bruker APEX-II CCD'
_diffrn_measurement_method         '\w scans'
_diffrn_radiation_monochromator    graphite
_diffrn_radiation_type             Synchrotron
_diffrn_radiation_wavelength       0.71073
_diffrn_source                     'MX1 Beamline Australian Synchrotron'
_diffrn_standards_number           0
_reflns_Friedel_coverage           0.000
_reflns_Friedel_fraction_full      .
_reflns_Friedel_fraction_max       .
_reflns_number_gt                  1462
_reflns_number_total               1462
_reflns_special_details
;
 Reflections were merged by SHELXL according to the crystal
 class for the calculation of statistics and refinement.
 
 _reflns_Friedel_fraction is defined as the number of unique
 Friedel pairs measured divided by the number that would be
 possible theoretically, ignoring centric projections and
 systematic absences.
;
_reflns_threshold_expression       'I > 2\s(I)'
_computing_cell_refinement         'XDS (Kabsch, 1993)'
_computing_data_collection         'BluIce (McPhillips, 2002)'
_computing_data_reduction          'XDS (Kabsch, 1993)'
_computing_molecular_graphics      'Olex2 1.3 (Dolomanov et al., 2009)'
_computing_publication_material    'Olex2 1.3 (Dolomanov et al., 2009)'
_computing_structure_refinement    'SHELXL 2018/3 (Sheldrick, 2015)'
_computing_structure_solution      'SHELXT 2018/2 (Sheldrick, 2018)'
_refine_diff_density_max           0.447
_refine_diff_density_min           -0.641
_refine_diff_density_rms           0.146
_refine_ls_extinction_coef         .
_refine_ls_extinction_method       none
_refine_ls_goodness_of_fit_ref     1.158
_refine_ls_hydrogen_treatment      constr
_refine_ls_matrix_type             full
_refine_ls_number_parameters       143
_refine_ls_number_reflns           1462
_refine_ls_number_restraints       18
_refine_ls_R_factor_all            0.0136
_refine_ls_R_factor_gt             0.0136
_refine_ls_restrained_S_all        1.153
_refine_ls_shift/su_max            0.001
_refine_ls_shift/su_mean           0.000
_refine_ls_structure_factor_coef   Fsqd
_refine_ls_weighting_details      
 'w=1/[\s^2^(Fo^2^)+(0.0135P)^2^+3.6646P] where P=(Fo^2^+2Fc^2^)/3'
_refine_ls_weighting_scheme        calc
_refine_ls_wR_factor_gt            0.0323
_refine_ls_wR_factor_ref           0.0323
_refine_special_details            ?
_olex2_refinement_description
;
1. Uiso/Uaniso restraints and constraints
C10 \\sim O6 \\sim C9 \\sim C8: within 2A with sigma of 0.001 and sigma for
terminal atoms of 0.002 within 2A
2. Others
 Fixed Sof: O6(0.5) C10(0.5) H10(0.5) C9(0.5) H9(0.5) C8(0.5) H8(0.5)
3.a Rotating group:
 O4(H4A,H4B)
3.b Aromatic/amide H refined with riding coordinates:
 C3(H3), C5(H5), C4(H4), C10(H10), C9(H9), C8(H8)
;
_atom_sites_solution_hydrogens     mixed
_atom_sites_solution_primary       ?
_atom_sites_solution_secondary     ?
loop_
  _atom_site_label
  _atom_site_type_symbol
  _atom_site_fract_x
  _atom_site_fract_y
  _atom_site_fract_z
  _atom_site_U_iso_or_equiv
  _atom_site_adp_type
  _atom_site_occupancy
  _atom_site_site_symmetry_order
  _atom_site_calc_flag
  _atom_site_refinement_flags_posn
  _atom_site_refinement_flags_adp
  _atom_site_refinement_flags_occupancy
  _atom_site_disorder_assembly
  _atom_site_disorder_group
 Nd1 Nd 0.500000 0.76042(2) 0.250000 0.00949(6) Uani 1 2 d S T P . .
 O4 O 0.36021(13) 0.71803(5) 0.4251(3) 0.0152(3) Uani 1 1 d . . . . .
 H4A H 0.278819 0.723297 0.326727 0.023 Uiso 1 1 d R U . . .
 H4B H 0.374587 0.731798 0.562567 0.023 Uiso 1 1 d R U . . .
 O5 O 0.57174(13) 0.79448(5) 0.6761(2) 0.0148(3) Uani 1 1 d . . . . .
 O1 O 0.35308(13) 0.70588(5) -0.0556(3) 0.0168(3) Uani 1 1 d . . . . .
 O2 O 0.15238(13) 0.67473(5) -0.1970(3) 0.0152(3) Uani 1 1 d . . . . .
 O3 O 0.47065(15) 0.55947(6) -0.0325(3) 0.0258(3) Uani 1 1 d . . . . .
 C6 C 0.500000 0.81698(10) 0.750000 0.0131(5) Uani 1 2 d S T P . .
 C1 C 0.27332(18) 0.67010(7) -0.1229(3) 0.0117(4) Uani 1 1 d . . . . .
 C2 C 0.32605(19) 0.62002(7) -0.1117(3) 0.0144(4) Uani 1 1 d . . . . .
 C7 C 0.500000 0.87136(10) 0.750000 0.0165(6) Uani 1 2 d S T P . .
 C3 C 0.2573(2) 0.57401(7) -0.1648(4) 0.0201(4) Uani 1 1 d . . . . .
 H3 H 0.165769 0.569300 -0.224303 0.024 Uiso 1 1 calc R U . . .
 C5 C 0.4541(2) 0.60889(8) -0.0339(4) 0.0198(4) Uani 1 1 d . . . . .
 H5 H 0.522564 0.632484 0.013014 0.024 Uiso 1 1 calc R U . . .
 C4 C 0.3484(2) 0.53884(8) -0.1135(4) 0.0254(5) Uani 1 1 d . . . . .
 H4 H 0.330821 0.504435 -0.130755 0.030 Uiso 1 1 calc R U . . .
 O6 O 0.4454(6) 0.9477(2) 0.7974(13) 0.0228(9) Uani 0.5 1 d . U P A -1
 C10 C 0.4219(16) 0.8992(4) 0.821(3) 0.0229(10) Uani 0.5 1 d . U P A -1
 H10 H 0.362877 0.886695 0.875686 0.027 Uiso 0.5 1 calc R U P A -1
 C9 C 0.5324(10) 0.9512(3) 0.715(2) 0.0227(10) Uani 0.5 1 d . U P A -1
 H9 H 0.563782 0.981167 0.681919 0.027 Uiso 0.5 1 calc R U P A -1
 C8 C 0.5709(16) 0.9045(4) 0.685(3) 0.0221(10) Uani 0.5 1 d . U P A -1
 H8 H 0.633353 0.896651 0.629970 0.027 Uiso 0.5 1 calc R U P A -1

loop_
  _atom_site_aniso_label
  _atom_site_aniso_U_11
  _atom_site_aniso_U_22
  _atom_site_aniso_U_33
  _atom_site_aniso_U_23
  _atom_site_aniso_U_13
  _atom_site_aniso_U_12
 Nd1 0.00748(9) 0.00922(9) 0.00970(9) 0.000 0.00237(6) 0.000
 O4 0.0109(7) 0.0188(7) 0.0143(7) -0.0003(5) 0.0046(6) -0.0005(5)
 O5 0.0133(7) 0.0167(7) 0.0126(6) -0.0026(5) 0.0048(6) -0.0002(5)
 O1 0.0134(7) 0.0156(7) 0.0179(7) -0.0051(5) 0.0045(6) -0.0043(5)
 O2 0.0109(7) 0.0140(6) 0.0202(7) 0.0012(5) 0.0068(6) 0.0024(5)
 O3 0.0270(9) 0.0257(8) 0.0260(8) 0.0048(6) 0.0137(7) 0.0146(7)
 C6 0.0105(13) 0.0154(13) 0.0076(12) 0.000 -0.0004(10) 0.000
 C1 0.0126(10) 0.0139(9) 0.0075(8) -0.0008(7) 0.0040(8) 0.0004(7)
 C2 0.0144(10) 0.0163(9) 0.0113(9) -0.0002(7) 0.0050(8) 0.0024(8)
 C7 0.0188(15) 0.0153(14) 0.0118(13) 0.000 0.0043(12) 0.000
 C3 0.0219(11) 0.0163(10) 0.0203(10) -0.0013(8) 0.0086(9) 0.0013(8)
 C5 0.0200(11) 0.0222(11) 0.0176(10) 0.0017(8) 0.0093(9) 0.0062(8)
 C4 0.0351(13) 0.0159(10) 0.0253(11) 0.0010(9) 0.0145(10) 0.0063(9)
 O6 0.0309(18) 0.0137(11) 0.0262(10) 0.0013(14) 0.0154(12) 0.0010(14)
 C10 0.0309(18) 0.0135(15) 0.0252(13) 0.0018(17) 0.0140(13) 0.0006(17)
 C9 0.0308(18) 0.0133(12) 0.0260(11) 0.0014(16) 0.0152(12) 0.0013(15)
 C8 0.0303(19) 0.0137(15) 0.0245(13) 0.0016(18) 0.0147(13) 0.0011(17)

_geom_special_details
;
 All esds (except the esd in the dihedral angle between two l.s. planes)
 are estimated using the full covariance matrix.  The cell esds are taken
 into account individually in the estimation of esds in distances, angles
 and torsion angles; correlations between esds in cell parameters are only
 used when they are defined by crystal symmetry.  An approximate (isotropic)
 treatment of cell esds is used for estimating esds involving l.s. planes.
;
loop_
  _geom_bond_atom_site_label_1
  _geom_bond_atom_site_label_2
  _geom_bond_distance
  _geom_bond_site_symmetry_2
  _geom_bond_publ_flag
 Nd1 O4 2.5830(14) 2_655 ?
 Nd1 O4 2.5830(14) . ?
 Nd1 O5 2.4848(14) . ?
 Nd1 O5 2.4848(14) 2_655 ?
 Nd1 O1 2.3487(15) 2_655 ?
 Nd1 O1 2.3487(15) . ?
 Nd1 O2 2.3991(13) 7_565 ?
 Nd1 O2 2.3991(13) 8_566 ?
 O4 H4A 0.8533 . ?
 O4 H4B 0.8540 . ?
 O5 C6 1.2687(19) . ?
 O1 C1 1.265(2) . ?
 O2 C1 1.255(2) . ?
 O3 C5 1.353(3) . ?
 O3 C4 1.375(3) . ?
 C6 C7 1.474(4) . ?
 C1 C2 1.477(3) . ?
 C2 C3 1.431(3) . ?
 C2 C5 1.356(3) . ?
 C7 C10 1.391(19) . ?
 C7 C8 1.394(18) . ?
 C3 H3 0.9500 . ?
 C3 C4 1.343(3) . ?
 C5 H5 0.9500 . ?
 C4 H4 0.9500 . ?
 O6 C10 1.365(9) . ?
 O6 C9 1.319(7) . ?
 C10 H10 0.9500 . ?
 C9 H9 0.9500 . ?
 C9 C8 1.381(10) . ?
 C8 H8 0.9500 . ?

loop_
  _geom_angle_atom_site_label_1
  _geom_angle_atom_site_label_2
  _geom_angle_atom_site_label_3
  _geom_angle
  _geom_angle_site_symmetry_1
  _geom_angle_site_symmetry_3
  _geom_angle_publ_flag
 O4 Nd1 O4 127.16(6) 2_655 . ?
 O5 Nd1 O4 128.75(5) 2_655 . ?
 O5 Nd1 O4 72.83(5) . . ?
 O5 Nd1 O4 72.83(5) 2_655 2_655 ?
 O5 Nd1 O4 128.75(5) . 2_655 ?
 O5 Nd1 O5 136.36(6) 2_655 . ?
 O1 Nd1 O4 71.63(5) 2_655 2_655 ?
 O1 Nd1 O4 75.81(5) . 2_655 ?
 O1 Nd1 O4 75.81(5) 2_655 . ?
 O1 Nd1 O4 71.62(5) . . ?
 O1 Nd1 O5 144.45(5) . . ?
 O1 Nd1 O5 69.79(5) 2_655 . ?
 O1 Nd1 O5 69.79(5) . 2_655 ?
 O1 Nd1 O5 144.45(5) 2_655 2_655 ?
 O1 Nd1 O1 101.95(7) . 2_655 ?
 O1 Nd1 O2 141.00(5) . 8_566 ?
 O1 Nd1 O2 98.38(5) . 7_565 ?
 O1 Nd1 O2 98.38(5) 2_655 8_566 ?
 O1 Nd1 O2 141.00(5) 2_655 7_565 ?
 O2 Nd1 O4 146.35(4) 8_566 . ?
 O2 Nd1 O4 146.35(4) 7_565 2_655 ?
 O2 Nd1 O4 79.62(5) 8_566 2_655 ?
 O2 Nd1 O4 79.62(5) 7_565 . ?
 O2 Nd1 O5 74.10(5) 7_565 2_655 ?
 O2 Nd1 O5 74.29(5) 7_565 . ?
 O2 Nd1 O5 74.29(5) 8_566 2_655 ?
 O2 Nd1 O5 74.10(5) 8_566 . ?
 O2 Nd1 O2 85.74(7) 8_566 7_565 ?
 Nd1 O4 H4A 109.6 . . ?
 Nd1 O4 H4B 109.6 . . ?
 H4A O4 H4B 104.4 . . ?
 C6 O5 Nd1 126.35(9) . . ?
 C1 O1 Nd1 151.73(12) . . ?
 C1 O2 Nd1 137.97(12) . 7_565 ?
 C5 O3 C4 106.41(16) . . ?
 O5 C6 O5 122.5(2) 2_656 . ?
 O5 C6 C7 118.75(12) 2_656 . ?
 O5 C6 C7 118.75(12) . . ?
 O1 C1 C2 117.97(17) . . ?
 O2 C1 O1 123.77(17) . . ?
 O2 C1 C2 118.26(17) . . ?
 C3 C2 C1 128.21(18) . . ?
 C5 C2 C1 125.35(18) . . ?
 C5 C2 C3 106.35(18) . . ?
 C10 C7 C6 122.8(5) . . ?
 C10 C7 C8 106.9(3) . . ?
 C8 C7 C6 130.2(5) . . ?
 C2 C3 H3 127.0 . . ?
 C4 C3 C2 106.05(19) . . ?
 C4 C3 H3 127.0 . . ?
 O3 C5 C2 110.50(19) . . ?
 O3 C5 H5 124.8 . . ?
 C2 C5 H5 124.8 . . ?
 O3 C4 H4 124.7 . . ?
 C3 C4 O3 110.69(19) . . ?
 C3 C4 H4 124.7 . . ?
 C9 O6 C10 109.4(9) . . ?
 C7 C10 H10 126.3 . . ?
 O6 C10 C7 107.5(10) . . ?
 O6 C10 H10 126.3 . . ?
 O6 C9 H9 125.2 . . ?
 O6 C9 C8 109.7(9) . . ?
 C8 C9 H9 125.2 . . ?
 C7 C8 H8 126.8 . . ?
 C9 C8 C7 106.5(10) . . ?
 C9 C8 H8 126.8 . . ?

loop_
  _geom_torsion_atom_site_label_1
  _geom_torsion_atom_site_label_2
  _geom_torsion_atom_site_label_3
  _geom_torsion_atom_site_label_4
  _geom_torsion
  _geom_torsion_site_symmetry_1
  _geom_torsion_site_symmetry_2
  _geom_torsion_site_symmetry_3
  _geom_torsion_site_symmetry_4
  _geom_torsion_publ_flag
 Nd1 O5 C6 O5 82.95(12) . . . 2_656 ?
 Nd1 O5 C6 C7 -97.05(12) . . . . ?
 Nd1 O1 C1 O2 89.3(3) . . . . ?
 Nd1 O1 C1 C2 -90.2(3) . . . . ?
 Nd1 O2 C1 O1 -2.6(3) 7_565 . . . ?
 Nd1 O2 C1 C2 176.95(12) 7_565 . . . ?
 O5 C6 C7 C10 -1.9(7) 2_656 . . . ?
 O5 C6 C7 C10 178.1(7) . . . . ?
 O5 C6 C7 C8 178.4(8) 2_656 . . . ?
 O5 C6 C7 C8 -1.6(8) . . . . ?
 O1 C1 C2 C3 176.43(18) . . . . ?
 O1 C1 C2 C5 0.2(3) . . . . ?
 O2 C1 C2 C3 -3.2(3) . . . . ?
 O2 C1 C2 C5 -179.34(18) . . . . ?
 C6 C7 C10 O6 -179.6(4) . . . . ?
 C6 C7 C8 C9 179.1(4) . . . . ?
 C1 C2 C3 C4 -176.26(19) . . . . ?
 C1 C2 C5 O3 176.40(17) . . . . ?
 C2 C3 C4 O3 -0.3(2) . . . . ?
 C3 C2 C5 O3 -0.5(2) . . . . ?
 C5 O3 C4 C3 0.1(2) . . . . ?
 C5 C2 C3 C4 0.5(2) . . . . ?
 C4 O3 C5 C2 0.3(2) . . . . ?
 O6 C9 C8 C7 1.0(10) . . . . ?
 C10 C7 C8 C9 -0.7(15) . . . . ?
 C10 O6 C9 C8 -0.8(5) . . . . ?
 C9 O6 C10 C7 0.4(11) . . . . ?
 C8 C7 C10 O6 0.2(16) . . . . ?

_shelx_res_file
;
TITL vv3nd_a.res in C2/c
    vv3nd.res
    created by SHELXL-2018/3 at 17:56:57 on 14-Mar-2022
REM Old TITL VV3Nd in C2/c
REM SHELXT solution in C2/c: R1 0.039, Rweak 0.009, Alpha 0.029
REM <I/s> 4.131 for 30 systematic absences, Orientation as input
REM Formula found by SHELXT: C16 O6 Nd
CELL 0.71073 11.547 27.114 6.056 90 118.27 90
ZERR 4 0.0023 0.0054 0.0012 0 0.03 0
LATT 7
SYMM -X,+Y,0.5-Z
SFAC C H Nd O
UNIT 60 52 4 44
SIMU 0.001 0.002 2 C10 O6 C9 C8

L.S. 4
PLAN  5
SIZE 0.04 0.06 0.1
TEMP -173(2)
CONF
BOND
list 4
MORE -1
BOND $H
fmap 2
acta
OMIT -1 1 1
OMIT -1 3 1
OMIT 0 6 0
OMIT 2 6 0
OMIT -1 1 2
REM <olex2.extras>
REM <HklSrc "%.\\VV3Nd.hkl">
REM </olex2.extras>

WGHT    0.013500    3.664600
FVAR       0.30459
ND1   3    0.500000    0.760418    0.250000    10.50000    0.00748    0.00922 =
         0.00970    0.00000    0.00237    0.00000
O4    4    0.360209    0.718028    0.425079    11.00000    0.01093    0.01879 =
         0.01428   -0.00035    0.00460   -0.00051
AFIX   7
H4A   2    0.278819    0.723297    0.326727    11.00000   -1.50000
H4B   2    0.374587    0.731798    0.562567    11.00000   -1.50000
AFIX   0
O5    4    0.571741    0.794482    0.676136    11.00000    0.01325    0.01672 =
         0.01264   -0.00264    0.00477   -0.00022
O1    4    0.353078    0.705877   -0.055639    11.00000    0.01345    0.01556 =
         0.01793   -0.00511    0.00449   -0.00429
O2    4    0.152377    0.674733   -0.196976    11.00000    0.01089    0.01401 =
         0.02015    0.00122    0.00679    0.00235
O3    4    0.470645    0.559465   -0.032511    11.00000    0.02702    0.02569 =
         0.02597    0.00475    0.01367    0.01459
C6    1    0.500000    0.816985    0.750000    10.50000    0.01047    0.01540 =
         0.00761    0.00000   -0.00043    0.00000
C1    1    0.273318    0.670105   -0.122916    11.00000    0.01261    0.01395 =
         0.00753   -0.00084    0.00399    0.00038
C2    1    0.326049    0.620018   -0.111747    11.00000    0.01439    0.01627 =
         0.01132   -0.00020    0.00503    0.00236
C7    1    0.500000    0.871361    0.750000    10.50000    0.01880    0.01530 =
         0.01180    0.00000    0.00428    0.00000
C3    1    0.257302    0.574007   -0.164819    11.00000    0.02194    0.01629 =
         0.02026   -0.00133    0.00857    0.00127
AFIX  43
H3    2    0.165769    0.569300   -0.224303    11.00000   -1.20000
AFIX   0
C5    1    0.454085    0.608887   -0.033930    11.00000    0.01996    0.02216 =
         0.01764    0.00173    0.00928    0.00615
AFIX  43
H5    2    0.522564    0.632484    0.013014    11.00000   -1.20000
AFIX   0
C4    1    0.348415    0.538844   -0.113485    11.00000    0.03511    0.01589 =
         0.02535    0.00103    0.01446    0.00634
AFIX  43
H4    2    0.330821    0.504435   -0.130755    11.00000   -1.20000
AFIX   0
PART -1
O6    4    0.445395    0.947738    0.797443    10.50000    0.03090    0.01367 =
         0.02617    0.00135    0.01541    0.00105
C10   1    0.421852    0.899192    0.820921    10.50000    0.03095    0.01349 =
         0.02516    0.00177    0.01400    0.00061
AFIX  43
H10   2    0.362877    0.886695    0.875686    10.50000   -1.20000
AFIX   0
C9    1    0.532379    0.951174    0.715165    10.50000    0.03077    0.01334 =
         0.02596    0.00136    0.01517    0.00131
AFIX  43
H9    2    0.563782    0.981167    0.681919    10.50000   -1.20000
AFIX   0
C8    1    0.570875    0.904546    0.684681    10.50000    0.03025    0.01375 =
         0.02447    0.00159    0.01469    0.00113
AFIX  43
H8    2    0.633353    0.896651    0.629970    10.50000   -1.20000
AFIX   0
HKLF 4


REM  vv3nd_a.res in C2/c
REM wR2 = 0.0323, GooF = S = 1.158, Restrained GooF = 1.153 for all data
REM R1 = 0.0136 for 1462 Fo > 4sig(Fo) and 0.0136 for all 1462 data
REM 143 parameters refined using 18 restraints

END

WGHT      0.0135      3.6643

REM Highest difference peak  0.447,  deepest hole -0.641,  1-sigma level  0.146
Q1    1   0.3165  0.7313 -0.0989  11.00000  0.05    0.45
Q2    1   0.3025  0.6432 -0.1269  11.00000  0.05    0.34
Q3    1   0.2776  0.7005  0.3517  11.00000  0.05    0.33
Q4    1   0.7759  0.9205  0.9620  11.00000  0.05    0.33
Q5    1   0.2460  0.5496 -0.4494  11.00000  0.05    0.32
;
_shelx_res_checksum                40439
_shelx_hkl_file
;
   0   4   0 1275.90   39.19
   0  -4   0 1159.59   35.62
   0  -6   0 3930.80  120.55
   0   8   0   12.17    0.59
   0   8   0   11.77    0.59
   0  -8   0   12.02    0.59
   0  -8   0   12.27    0.59
   0  10   0  591.28   18.37
   0  10   0  581.02   18.13
   0 -10   0  602.52   18.72
   0 -10   0  590.79   18.37
   0  12   0    7.92    0.54
   0  12   0    8.30    0.54
   0 -12   0    7.82    0.54
   0 -12   0    7.82    0.54
   0  16   0  768.18   23.94
   0  16   0  781.86   24.44
   0 -16   0  799.94   24.92
   0 -16   0  777.47   24.23
   0  18   0  111.52    3.95
   0  18   0  113.71    3.95
   0 -18   0  115.91    4.01
   0 -18   0  112.84    3.91
   0  20   0   93.77    3.37
   0  20   0  104.38    3.76
   0 -20   0  100.13    3.57
   0 -20   0   98.17    3.47
   0  22   0  124.31    4.35
   0  22   0  129.49    4.59
   0 -22   0  130.86    4.54
   0 -22   0  127.00    4.45
   0  24   0  172.69    5.86
   0  24   0  183.49    6.31
   0 -24   0  174.80    5.91
   0 -24   0  184.67    6.26
   0  26   0   87.67    3.37
   0  26   0   84.78    3.17
   0 -26   0   83.22    3.12
   0 -26   0   83.70    3.12
   0  28   0    1.96    0.44
   0  28   0    1.37    0.34
   0 -28   0    2.05    0.44
   0 -28   0    1.18    0.34
   0  30   0  161.55    5.57
   0  30   0  157.21    5.57
   0 -30   0  156.52    5.42
   0 -30   0  161.21    5.57
  -1 -31   0  796.03   25.02
  -1 -31   0  791.14   24.87
   1  31   0  811.67   25.65
   1  31   0  782.35   24.63
  -1 -29   0  902.07   28.29
  -1 -29   0  907.93   28.44
   1  29   0  915.75   28.69
   1  29   0  927.00   29.12
  -1 -27   0 1723.03   53.37
  -1 -27   0 1754.30   54.34
   1  27   0 1664.88   51.70
   1  27   0 1708.85   52.92
  -1 -25   0 1170.84   36.45
   1  25   0 1123.43   35.13
  -1 -23   0  968.53   30.25
  -1 -23   0  984.65   30.69
   1  23   0  952.41   29.71
   1  23   0 1005.18   31.47
  -1 -21   0 2617.27   80.68
  -1 -21   0 2551.31   78.67
   1  21   0 2676.90   82.59
   1  21   0 2544.47   78.43
  -1 -19   0 2277.65   70.22
  -1 -19   0 2266.42   69.92
   1  19   0 2201.42   67.98
   1  19   0 2270.82   70.03
  -1 -17   0 1445.95   44.76
  -1 -17   0 1457.20   45.05
   1  17   0 1453.28   44.96
   1  17   0 1475.27   45.74
  -1 -15   0 2107.11   64.89
  -1 -15   0 2055.32   63.33
   1  15   0 2021.11   62.31
   1  15   0 2203.87   67.98
  -1 -13   0 1175.73   36.36
  -1 -13   0 1124.90   34.79
   1  13   0 1250.00   38.70
   1  13   0 1152.76   35.67
  -1 -11   0  232.65    7.43
  -1 -11   0  220.98    7.09
   1  11   0  232.65    7.43
   1  11   0  243.94    7.82
  -1  -9   0  307.76    9.72
  -1  -9   0  309.18    9.72
   1   9   0  315.97    9.92
   1   9   0  318.27   10.07
  -1  -7   0  400.22   12.46
  -1  -7   0  372.85   11.63
   1   7   0  390.59   12.17
   1   7   0  394.10   12.31
  -1  -5   0  843.44   26.00
  -1  -5   0  863.47   26.59
   1   5   0  890.83   27.46
   1   5   0  875.19   26.97
  -1  -3   0  740.32   22.77
  -1  -3   0  754.50   23.21
   1   3   0  754.99   23.26
   1   3   0  789.68   24.28
  -1  -1   0    0.44    0.05
  -1  -1   0    0.44    0.10
   1   1   0    0.59    0.10
   1   1   0    0.44    0.05
  -1   3   0  752.06   23.11
  -1   3   0  783.33   24.09
   1  -3   0  799.94   24.58
   1  -3   0  774.53   23.80
  -1   5   0  865.42   26.63
  -1   5   0  911.35   28.05
   1  -5   0  925.53   28.49
   1  -5   0  874.22   26.92
  -1   7   0  359.41   11.19
  -1   7   0  378.08   11.77
   1  -7   0  397.91   12.36
   1  -7   0  384.87   11.98
  -1   9   0  300.92    9.48
  -1   9   0  308.01    9.67
   1  -9   0  315.53    9.92
   1  -9   0  311.37    9.77
  -1  11   0  238.27    7.63
  -1  11   0  245.99    7.82
   1 -11   0  233.82    7.47
   1 -11   0  232.94    7.43
  -1  13   0 1084.35   33.57
  -1  13   0 1163.51   36.02
   1 -13   0 1196.74   36.99
   1 -13   0 1130.77   34.99
  -1  15   0 2077.79   64.06
   1 -15   0 2042.12   62.94
  -1  17   0 1428.85   44.27
  -1  17   0 1430.31   44.22
   1 -17   0 1360.44   42.07
   1 -17   0 1403.93   43.44
  -1  19   0 2349.98   72.52
  -1  19   0 2241.98   69.14
   1 -19   0 2264.95   69.83
   1 -19   0 2258.11   69.63
  -1  21   0 2733.58   84.29
  -1  21   0 2696.44   83.08
   1 -21   0 2678.36   82.54
   1 -21   0 2651.97   81.76
  -1  23   0 1027.17   32.10
  -1  23   0 1002.73   31.27
   1 -23   0 1005.18   31.32
   1 -23   0  983.19   30.69
  -1  27   0 1751.86   54.39
  -1  27   0 1724.00   53.41
   1 -27   0 1766.52   54.68
   1 -27   0 1753.81   54.34
  -1  29   0  922.11   28.98
  -1  29   0  880.57   27.61
   1 -29   0  950.94   29.71
   1 -29   0  916.24   28.69
  -1  31   0  817.04   25.80
  -1  31   0  784.79   24.68
   1 -31   0  828.29   26.05
   1 -31   0  790.17   24.82
  -2 -30   0   79.70    3.03
  -2 -30   0   82.34    3.12
   2  30   0   77.31    3.08
   2  30   0   86.25    3.28
  -2 -28   0  230.60    7.68
  -2 -28   0  248.00    8.21
   2  28   0  234.07    7.92
   2  28   0  232.85    7.77
  -2 -26   0    6.21    0.64
  -2 -26   0    6.89    0.64
   2  26   0    5.42    0.59
   2  26   0    5.96    0.68
  -2 -22   0    7.52    0.64
  -2 -22   0    5.53    0.54
   2  22   0    7.23    0.68
   2  22   0    6.35    0.59
  -2 -20   0 1005.67   31.32
  -2 -20   0 1044.76   32.50
   2  20   0  983.68   30.73
   2  20   0  988.57   30.78
  -2 -18   0  143.57    4.89
  -2 -18   0  142.54    4.84
   2  18   0  145.33    4.94
   2  18   0  151.00    5.23
  -2 -16   0 1122.46   34.84
  -2 -16   0 1117.57   34.65
   2  16   0 1136.14   35.24
   2  16   0 1113.66   34.65
  -2 -14   0 1024.72   31.76
  -2 -14   0 1063.82   32.98
   2  14   0 1039.87   32.25
   2  14   0 1032.54   32.10
  -2 -12   0  216.33    6.99
  -2 -12   0  215.64    6.99
   2  12   0  206.21    6.74
   2  12   0  219.45    7.09
  -2 -10   0 2116.89   65.14
  -2 -10   0 2089.52   64.26
   2  10   0 2007.92   61.77
   2  10   0 2146.21   66.07
  -2  -8   0 2395.43   73.59
  -2  -8   0 2369.03   72.76
   2   8   0 2379.79   73.11
   2   8   0 2348.02   72.17
   2   6   0 4371.09  134.04
   2   6   0 4309.52  132.18
  -2  -4   0 2721.36   83.46
  -2  -4   0 3011.63   92.35
   2   4   0 2223.42   68.27
   2   4   0 2122.75   65.14
  -2  -2   0 2023.55   62.11
  -2  -2   0 2076.82   63.67
   2   2   0 2308.93   70.81
   2   2   0 2257.62   69.24
  -2   0   0 4518.18  138.54
   2  -2   0 2119.33   65.00
   2  -4   0 2374.41   72.86
  -2   6   0 4602.71  141.13
  -2   6   0 4864.64  149.14
   2  -6   0 4007.03  122.90
  -2   8   0 2351.94   72.23
  -2   8   0 2389.07   73.35
   2  -8   0 2502.93   76.87
   2  -8   0 2343.14   71.98
  -2  10   0 2055.32   63.23
  -2  10   0 2106.14   64.75
   2 -10   0 2200.45   67.63
   2 -10   0 2032.35   62.50
  -2  12   0  222.49    7.14
  -2  12   0  214.23    6.89
   2 -12   0  218.92    7.04
   2 -12   0  207.44    6.64
  -2  14   0  977.32   30.30
  -2  14   0  970.49   30.10
   2 -14   0 1055.02   32.69
   2 -14   0 1038.41   32.15
  -2  16   0 1138.58   35.33
  -2  16   0 1082.88   33.57
   2 -16   0 1143.47   35.43
   2 -16   0 1107.80   34.35
  -2  18   0  144.25    4.94
  -2  18   0  142.15    4.84
   2 -18   0  144.45    4.89
   2 -18   0  141.27    4.79
  -2  20   0 1042.32   32.50
  -2  20   0 1009.58   31.42
   2 -20   0  995.90   30.98
   2 -20   0  988.08   30.78
  -2  22   0    6.45    0.59
  -2  22   0    6.99    0.64
   2 -22   0    5.86    0.59
   2 -22   0    5.13    0.54
  -2  24   0  109.36    3.91
  -2  24   0  115.37    4.20
   2 -24   0  112.20    3.95
   2 -24   0  107.80    3.86
  -2  26   0    6.69    0.68
  -2  26   0    5.08    0.59
   2 -26   0    5.77    0.59
   2 -26   0    7.18    0.68
  -2  28   0  234.12    7.92
  -2  28   0  230.94    7.72
   2 -28   0  228.50    7.68
   2 -28   0  229.47    7.63
  -2  30   0   77.31    2.98
  -2  30   0   75.74    3.03
   2 -30   0   74.81    2.88
   2 -30   0   77.84    3.03
  -3 -29   0  630.87   19.93
  -3 -29   0  634.28   20.09
   3  29   0  649.92   20.67
   3  29   0  639.66   20.23
  -3 -27   0  962.18   30.10
  -3 -27   0 1027.65   32.10
   3  27   0  982.70   30.73
   3  27   0 1011.53   31.72
  -3 -25   0 1988.85   61.52
  -3 -25   0 2027.95   62.69
   3  25   0 2053.85   63.63
   3  25   0 2061.67   63.72
  -3 -23   0  653.83   20.62
  -3 -23   0  656.28   20.67
   3  23   0  660.18   20.82
   3  23   0  657.25   20.82
  -3 -21   0 1199.67   37.28
  -3 -21   0 1243.65   38.60
   3  21   0 1262.70   39.34
   3  21   0 1307.66   40.61
  -3 -19   0 1135.65   35.28
  -3 -19   0 1110.73   34.55
   3  19   0 1139.07   35.38
   3  19   0 1132.72   35.33
  -3 -17   0  530.20   16.71
  -3 -17   0  516.52   16.32
   3  17   0  536.56   17.00
   3  17   0  562.94   17.69
  -3 -15   0 1008.60   31.32
  -3 -15   0  964.13   29.95
   3  15   0  988.57   30.69
   3  15   0 1026.19   31.96
  -3 -11   0 3524.72  108.29
  -3 -11   0 3612.20  110.93
   3  11   0 3558.93  109.36
   3  11   0 3549.16  109.02
  -3  -9   0 3661.55  112.44
  -3  -9   0 3732.89  114.59
   3   9   0 3782.25  116.11
   3   9   0 3575.06  109.80
  -3  -7   0 1840.79   56.59
  -3  -7   0 1802.68   55.46
   3   7   0 1880.86   57.91
   3   7   0 1901.39   58.45
  -3  -5   0 2334.83   71.69
  -3  -5   0 2223.90   68.27
   3   5   0 2250.78   69.14
   3   5   0 2210.22   67.88
  -3  -3   0  694.88   21.46
  -3  -3   0  682.17   21.01
   3   3   0  696.35   21.50
   3   3   0  710.51   21.89
  -3  -1   0  475.37   14.66
  -3  -1   0  457.24   14.12
   3   1   0  470.78   14.51
   3   1   0  436.96   13.54
  -3   1   0  466.08   14.37
  -3   1   0  457.44   14.12
   3  -1   0  487.10   15.05
   3  -1   0  459.74   14.17
  -3   3   0  738.37   22.72
  -3   3   0  664.09   20.47
   3  -3   0  690.97   21.25
   3  -3   0  720.29   22.19
  -3   5   0 2263.00   69.49
  -3   5   0 2377.35   72.96
  -3   7   0 1847.64   56.78
  -3   7   0 1865.72   57.32
   3  -7   0 1857.41   57.08
   3  -7   0 1841.28   56.59
  -3   9   0 3794.47  116.45
  -3   9   0 3792.02  116.35
   3  -9   0 3798.37  116.55
   3  -9   0 3780.30  116.01
  -3  11   0 3541.34  108.73
  -3  11   0 3480.75  106.87
   3 -11   0 3529.61  108.38
   3 -11   0 3551.11  109.02
  -3  13   0  623.53   19.45
  -3  13   0  607.90   18.96
   3 -13   0  626.46   19.50
   3 -13   0  653.83   20.38
  -3  17   0  532.15   16.76
  -3  17   0  520.91   16.42
   3 -17   0  496.97   15.69
   3 -17   0  516.52   16.22
  -3  19   0 1127.35   34.99
  -3  19   0 1122.46   34.89
   3 -19   0 1097.54   34.11
   3 -19   0 1059.91   32.93
  -3  21   0 1271.01   39.43
  -3  21   0 1298.86   40.37
   3 -21   0 1364.83   42.41
  -3  23   0  657.25   20.77
  -3  23   0  653.35   20.57
   3 -23   0  643.57   20.28
   3 -23   0  634.77   19.99
  -3  25   0 2181.39   67.53
  -3  25   0 1987.88   61.48
   3 -27   0  975.86   30.49
   3 -27   0  992.47   31.03
  -3  29   0  596.65   19.01
  -3  29   0  621.58   19.69
   3 -29   0  643.57   20.38
   3 -29   0  610.34   19.31
  -3  31   0  680.22   21.60
  -3  31   0  659.21   20.87
   3 -31   0  652.85   20.62
   3 -31   0  669.47   21.16
  -4 -30   0  129.98    4.64
  -4 -30   0  127.88    4.54
   4  30   0  131.64    4.69
   4  30   0  131.64    4.94
  -4 -28   0  139.37    4.89
  -4 -28   0  132.53    4.69
   4  28   0  139.46    4.89
   4  28   0  137.17    4.99
  -4 -26   0   45.05    1.96
  -4 -26   0   39.19    1.76
  -4 -24   0   65.62    2.59
  -4 -24   0   63.58    2.49
   4  24   0   62.89    2.59
   4  24   0   67.09    2.64
  -4 -22   0   32.10    1.51
  -4 -22   0   32.40    1.51
   4  22   0   32.45    1.51
   4  22   0   31.27    1.56
  -4 -20   0   45.79    1.91
  -4 -20   0   43.25    1.80
   4  20   0   42.81    1.80
   4  20   0   46.62    2.05
  -4 -18   0  270.81    8.79
  -4 -18   0  256.45    8.36
   4  18   0  245.40    8.11
   4  18   0  261.83    8.50
  -4 -16   0 1659.01   51.26
  -4 -16   0 1782.15   55.02
   4  16   0 1664.38   51.41
   4  16   0 1774.82   54.93
  -4 -14   0  781.37   24.39
  -4 -14   0  829.75   25.80
   4  14   0  820.96   25.65
   4  14   0  847.34   26.38
  -4 -10   0 3994.82  122.65
  -4 -10   0 3991.88  122.61
   4  10   0 3795.93  116.55
   4  10   0 4014.36  123.34
  -4  -8   0 1836.39   56.54
  -4  -8   0 1775.31   54.63
   4   8   0 1723.03   53.02
   4   8   0 1806.59   55.66
  -4  -6   0 3784.70  116.11
  -4  -6   0 3844.31  118.01
   4   6   0 4135.07  126.91
   4   6   0 3871.67  118.80
  -4  -4   0 1046.23   32.20
  -4  -4   0 1072.61   33.09
   4   4   0 1088.74   33.52
   4   4   0 1063.33   32.84
  -4  -2   0  659.21   20.33
  -4  -2   0  643.08   19.89
   4   2   0  655.79   20.23
   4   2   0  634.77   19.64
  -4   0   0 2007.43   61.62
  -4   0   0 2086.10   64.06
   4   0   0 2066.55   63.47
   4   0   0 2192.14   67.29
  -4   2   0  708.56   21.84
  -4   2   0  651.39   20.13
   4  -2   0  657.25   20.28
   4  -2   0  689.99   21.25
  -4   4   0 1062.35   32.74
  -4   4   0 1131.25   34.79
   4  -4   0 1140.05   35.08
   4  -4   0 1057.47   32.55
  -4   6   0 3817.92  117.13
  -4   6   0 3789.09  116.25
   4  -6   0 3770.52  115.66
   4  -6   0 3731.92  114.50
  -4   8   0 1810.98   55.71
  -4   8   0 1865.72   57.37
   4  -8   0 1801.21   55.41
   4  -8   0 1813.43   55.76
  -4  10   0 3871.19  118.84
  -4  10   0 3937.64  120.85
   4 -10   0 4013.88  123.19
   4 -10   0 4184.91  128.42
  -4  12   0 2688.13   82.63
  -4  12   0 2710.12   83.32
  -4  14   0  864.44   26.88
  -4  14   0  836.10   26.00
   4 -14   0  838.55   26.05
   4 -14   0  876.66   27.22
  -4  16   0 1741.11   53.75
  -4  16   0 1698.11   52.43
   4 -16   0 1759.19   54.29
   4 -16   0 1738.66   53.66
  -4  18   0  254.79    8.30
  -4  18   0  259.39    8.46
   4 -18   0  269.01    8.70
   4 -18   0  257.38    8.36
   4 -20   0   43.10    1.80
   4 -20   0   43.73    1.80
  -4  22   0   31.96    1.51
  -4  22   0   28.88    1.37
   4 -22   0   31.81    1.47
   4 -22   0   31.13    1.47
  -4  24   0   65.53    2.59
  -4  24   0   64.21    2.59
   4 -24   0   69.83    2.69
   4 -24   0   63.58    2.49
  -4  26   0   40.26    1.80
  -4  26   0   41.68    1.91
   4 -26   0   42.71    1.86
   4 -26   0   39.92    1.80
  -4  28   0  140.40    4.94
  -4  28   0  148.70    5.28
   4 -28   0  149.43    5.23
   4 -28   0  145.33    5.03
  -4  30   0  130.97    4.79
  -4  30   0  131.01    4.69
   4 -30   0  133.65    4.74
   4 -30   0  132.67    4.69
  -5 -29   0  480.16   15.34
  -5 -29   0  486.31   15.54
  -5 -27   0  657.25   20.82
  -5 -27   0  602.03   19.06
   5  27   0  593.72   18.96
   5  27   0  645.53   20.52
  -5 -25   0  928.94   29.07
  -5 -25   0  905.98   28.34
   5  25   0  891.32   28.05
   5  25   0  913.31   28.58
  -5 -23   0  820.47   25.75
  -5 -23   0  816.07   25.60
   5  23   0  836.59   26.34
   5  23   0  845.38   26.49
  -5 -21   0 1627.25   50.38
  -5 -21   0 1625.29   50.33
   5  21   0 1640.93   50.82
   5  21   0 1613.07   50.09
  -5 -19   0 1825.16   56.44
  -5 -19   0 1840.79   56.88
   5  19   0 1867.67   57.86
   5  19   0 1838.35   56.83
  -5 -17   0 1238.76   38.41
  -5 -17   0 1223.12   37.97
   5  17   0 1258.79   39.19
   5  17   0 1267.59   39.29
  -5 -15   0 1233.38   38.26
  -5 -15   0 1331.12   41.20
   5  15   0 1321.83   41.05
   5  15   0 1342.35   41.53
  -5 -13   0 1096.56   34.01
  -5 -13   0 1187.45   36.80
   5  13   0 1175.23   36.55
   5  13   0 1125.88   34.89
  -5  -9   0  742.28   23.07
  -5  -9   0  703.18   21.89
  -5  -7   0  244.82    7.82
  -5  -7   0  249.07    7.92
   5   7   0  251.47    8.06
   5   7   0  248.59    7.92
  -5  -5   0  620.12   19.31
  -5  -5   0  582.00   18.08
   5   5   0  622.56   19.35
   5   5   0  590.31   18.42
  -5  -3   0   57.96    2.01
  -5  -3   0   58.00    1.96
  -5  -1   0  124.36    4.01
  -5  -1   0  124.36    3.95
   5   1   0  127.78    4.06
   5   1   0  129.11    4.16
   5  -1   0  124.41    3.95
   5  -1   0  129.01    4.11
  -5   3   0   52.68    1.76
  -5   3   0   56.10    1.91
   5  -3   0   54.73    1.80
   5  -3   0   58.69    1.96
  -5   5   0  617.67   19.10
  -5   5   0  600.57   18.62
   5  -5   0  625.98   19.35
   5  -5   0  621.09   19.20
  -5   7   0  257.53    8.11
  -5   7   0  251.07    7.92
   5  -7   0  256.11    8.06
   5  -7   0  253.81    8.01
  -5   9   0  734.95   22.77
  -5   9   0  752.54   23.36
   5  -9   0  711.00   22.04
   5  -9   0  759.87   23.55
  -5  11   0 1188.92   36.75
  -5  11   0 1264.17   39.05
   5 -11   0 1172.30   36.21
   5 -11   0 1274.92   39.34
  -5  13   0 1172.79   36.31
   5 -13   0 1183.06   36.60
   5 -13   0 1141.03   35.33
  -5  17   0 1281.76   39.73
  -5  17   0 1274.44   39.53
   5 -17   0 1229.96   38.12
   5 -17   0 1213.84   37.63
  -5  19   0 1877.93   58.05
  -5  19   0 1896.99   58.59
   5 -19   0 1940.97   59.91
   5 -19   0 1898.94   58.64
  -5  21   0 1631.15   50.53
  -5  21   0 1684.91   52.19
   5 -21   0 1609.17   49.80
   5 -21   0 1616.99   50.04
  -5  23   0  827.79   25.95
  -5  23   0  831.70   26.09
   5 -23   0  832.68   26.09
   5 -23   0  831.70   26.00
   5 -25   0  894.74   28.05
  -5  27   0  612.29   19.50
  -5  27   0  597.64   18.96
   5 -27   0  616.69   19.55
   5 -27   0  622.06   19.64
  -5  29   0  496.97   15.98
  -5  29   0  472.74   15.20
   5 -29   0  479.53   15.34
   5 -29   0  484.32   15.44
  -6 -28   0   28.93    1.47
  -6 -28   0   30.59    1.51
   6  28   0   29.66    1.56
   6  28   0   28.69    1.42
  -6 -26   0   18.67    1.07
  -6 -26   0   16.81    1.07
   6  26   0   17.44    1.02
   6  26   0   16.08    1.13
  -6 -24   0    8.75    0.78
   6  24   0    8.41    0.73
   6  24   0    8.70    0.78
   6  22   0    0.49    0.34
  -6 -20   0    2.44    0.44
  -6 -20   0    2.10    0.39
   6  20   0    2.64    0.39
   6  20   0    1.61    0.44
  -6 -18   0   81.07    2.98
  -6 -18   0   85.42    3.12
   6  18   0   88.30    3.22
   6  18   0   87.42    3.33
  -6 -16   0  766.22   23.94
  -6 -16   0  782.84   24.48
   6  16   0  760.36   23.90
   6  16   0  742.28   23.21
  -6 -14   0  887.90   27.66
  -6 -14   0  856.63   26.73
   6  14   0  836.10   26.05
   6  14   0  871.29   27.27
  -6 -12   0  349.88   11.14
  -6 -12   0  327.99   10.50
   6  12   0  344.80   10.99
   6  12   0  329.50   10.66
  -6  -8   0 1658.03   51.11
  -6  -8   0 1540.26   47.55
   6   8   0 1591.09   49.06
   6   8   0 1645.33   50.82
  -6  -6   0 1034.99   32.01
  -6  -6   0 1078.97   33.42
   6   6   0 1066.75   32.93
   6   6   0 1064.80   32.98
   6   4   0 2184.81   67.24
   6   4   0 2303.06   70.81
   6   2   0 2974.00   91.33
   6   2   0 2798.57   86.01
  -6   0   0 3926.90  120.50
  -6   0   0 4386.72  134.68
   6   0   0 4644.74  142.54
   6   0   0 4393.57  134.82
  -6   2   0 2891.41   88.84
  -6   2   0 2993.06   91.92
   6  -2   0 3126.95   96.02
   6  -2   0 2885.55   88.64
  -6   4   0 2278.64   70.08
  -6   4   0 2325.54   71.44
   6  -4   0 2385.17   73.30
   6  -4   0 2257.62   69.39
   6  -6   0 1127.84   34.74
   6  -6   0 1075.54   33.18
  -6   8   0 1737.19   53.51
  -6   8   0 1697.62   52.29
   6  -8   0 1618.94   49.85
   6  -8   0 1685.40   51.90
  -6  10   0 1698.59   52.33
  -6  10   0 1735.73   53.51
   6 -10   0 1690.77   52.09
   6 -10   0 1681.00   51.80
  -6  12   0  353.06   11.14
  -6  12   0  370.16   11.73
   6 -12   0  365.22   11.53
   6 -12   0  355.31   11.24
  -6  14   0  903.05   28.10
  -6  14   0  882.52   27.46
   6 -14   0  850.27   26.43
  -6  16   0  760.36   23.75
  -6  16   0  750.10   23.40
   6 -16   0  770.14   23.99
   6 -16   0  750.10   23.40
  -6  18   0   87.76    3.17
  -6  18   0   84.20    3.08
   6 -18   0   87.03    3.12
   6 -18   0   88.84    3.17
  -6  20   0    2.55    0.39
  -6  20   0    2.30    0.44
   6 -20   0    2.59    0.39
   6 -20   0    3.08    0.44
  -6  22   0    0.34    0.34
  -6  22   0    0.64    0.29
   6 -22   0    0.49    0.29
   6 -22   0    0.14    0.29
  -6  24   0   10.70    0.83
  -6  24   0    9.04    0.73
   6 -24   0    8.89    0.68
   6 -24   0    8.55    0.68
  -6  26   0   16.37    1.02
  -6  26   0   16.71    1.13
   6 -26   0   17.59    1.07
   6 -26   0   17.30    1.02
  -6  28   0   29.32    1.56
  -6  28   0   27.51    1.47
   6 -28   0   30.30    1.47
   6 -28   0   26.83    1.37
  -7 -25   0  614.74   19.45
  -7 -25   0  630.87   19.93
   7  25   0  627.94   20.04
   7  25   0  634.77   20.09
  -7 -23   0  809.71   25.41
  -7 -23   0  766.71   24.09
   7  23   0  775.51   24.39
   7  23   0  765.73   24.23
   7  21   0  978.30   30.73
  -7 -19   0 2262.51   69.88
  -7 -19   0 2331.41   71.98
   7  19   0 2348.51   72.61
   7  19   0 2342.16   72.28
   7  17   0 2445.76   75.59
   7  17   0 2646.60   81.55
  -7 -15   0 1675.14   51.84
  -7 -15   0 1751.37   54.15
   7  15   0 1778.24   55.12
   7  15   0 1706.41   52.78
  -7 -13   0 1057.95   32.88
  -7 -13   0 1032.06   32.10
   7  13   0 1084.35   33.82
   7  13   0 1005.18   31.23
  -7 -11   0   99.20    3.47
  -7 -11   0   96.66    3.42
   7  11   0   99.25    3.57
   7  11   0   95.54    3.33
   7   9   0    6.74    0.49
  -7  -7   0   50.38    1.86
  -7  -7   0   50.87    1.91
   7   7   0   55.85    2.10
   7   7   0   49.94    1.86
  -7  -5   0    5.53    0.39
  -7  -5   0    5.08    0.39
   7   5   0    5.08    0.44
   7   5   0    5.53    0.39
  -7  -3   0  165.75    5.32
  -7  -3   0  155.10    5.03
   7   3   0  160.19    5.18
   7   3   0  149.63    4.89
   7   1   0    8.89    0.44
   7   1   0    8.65    0.49
  -7   1   0    8.41    0.49
  -7   1   0    8.21    0.44
   7  -1   0    8.21    0.44
   7  -1   0    8.75    0.44
  -7   3   0  154.81    4.99
  -7   3   0  164.34    5.23
   7  -3   0  164.39    5.23
   7  -3   0  153.49    4.89
  -7   5   0    5.67    0.34
  -7   5   0    5.08    0.39
   7  -5   0    5.77    0.34
   7  -5   0    5.53    0.34
  -7   7   0   52.33    1.86
  -7   7   0   52.14    1.86
   7  -7   0   50.58    1.76
   7  -7   0   52.73    1.86
  -7   9   0    7.87    0.54
  -7   9   0    8.65    0.54
   7  -9   0    8.01    0.49
   7  -9   0    8.11    0.49
  -7  11   0  101.83    3.47
  -7  11   0   97.69    3.42
   7 -11   0  104.77    3.52
   7 -11   0  101.40    3.42
  -7  13   0  953.38   29.61
  -7  13   0 1043.79   32.35
   7 -13   0 1124.41   34.84
   7 -13   0 1084.83   33.57
   7 -15   0 1757.72   54.24
  -7  17   0 2826.91   87.08
  -7  17   0 2590.40   79.85
   7 -17   0 2689.60   82.88
   7 -17   0 2669.57   82.19
  -7  19   0 2358.77   72.81
  -7  19   0 2382.72   73.54
   7 -19   0 2354.87   72.61
   7 -19   0 2294.27   70.76
  -7  21   0 1033.53   32.30
  -7  21   0 1019.35   31.86
   7 -21   0  946.54   29.57
   7 -21   0 1018.38   31.72
  -7  23   0  831.70   26.14
  -7  23   0  812.65   25.56
  -8 -24   0    1.66    0.39
  -8 -24   0    1.96    0.39
   8  24   0    1.66    0.39
   8  24   0    2.55    0.49
  -8 -22   0    1.61    0.39
  -8 -22   0    1.66    0.34
   8  22   0    1.13    0.39
   8  22   0    1.96    0.39
   8  20   0   14.32    1.07
  -8 -18   0  199.71    6.69
  -8 -18   0  202.69    6.79
   8  18   0  197.13    6.60
   8  18   0  204.60    6.99
  -8 -16   0  307.07    9.97
  -8 -16   0  294.28    9.58
   8  16   0  338.74   11.09
   8  16   0  330.53   10.66
  -8 -14   0  220.19    7.23
  -8 -14   0  218.48    7.23
   8  14   0  228.15    7.63
   8  14   0  219.41    7.23
  -8 -12   0 1026.19   31.91
  -8 -12   0  996.38   31.03
   8  12   0 1008.11   31.47
   8  12   0  987.59   30.73
  -8 -10   0 1211.40   37.53
  -8 -10   0 1194.29   37.04
   8  10   0 1210.41   37.63
   8  10   0 1113.17   34.50
  -8  -8   0  774.04   24.19
  -8  -8   0  739.35   23.07
   8   8   0  731.53   22.82
  -8  -6   0 1126.37   34.84
  -8  -6   0 1063.82   32.98
   8   6   0 1074.08   33.23
   8   6   0 1083.85   33.62
  -8  -4   0 1918.00   59.08
  -8  -4   0 1969.31   60.69
   8   4   0 1913.12   58.93
   8   4   0 2016.71   62.06
  -8  -2   0 2187.74   67.34
  -8  -2   0 2114.93   65.09
   8   2   0 2290.36   70.46
   8   2   0 2289.87   70.42
  -8   0   0 1915.56   58.98
  -8   0   0 1810.98   55.76
   8   0   0 1878.91   57.86
   8   0   0 1969.80   60.60
  -8   2   0 2048.48   63.09
  -8   2   0 1946.83   59.91
   8  -2   0 2112.97   65.00
   8  -2   0 2263.49   69.63
  -8   4   0 1962.96   60.40
  -8   4   0 2029.41   62.50
   8  -4   0 1989.84   61.23
   8  -4   0 1843.24   56.73
  -8   6   0 1098.02   33.92
  -8   6   0 1083.85   33.52
   8  -6   0 1085.81   33.52
   8  -6   0 1063.33   32.84
  -8   8   0  754.50   23.40
  -8   8   0  729.09   22.67
   8  -8   0  734.46   22.77
   8  -8   0  731.04   22.67
  -8  10   0 1202.11   37.14
  -8  10   0 1168.39   36.16
   8 -10   0 1207.48   37.28
   8 -10   0 1210.41   37.39
  -8  12   0 1117.57   34.65
  -8  12   0 1054.54   32.64
   8 -12   0 1036.46   32.10
   8 -12   0 1038.41   32.15
  -8  14   0  237.25    7.77
  -8  14   0  213.20    6.94
   8 -14   0  222.05    7.23
  -8  16   0  319.88   10.26
  -8  16   0  314.45   10.16
   8 -16   0  342.95   10.95
   8 -16   0  316.36   10.12
  -8  18   0  205.48    6.84
  -8  18   0  197.27    6.60
   8 -18   0  191.56    6.40
   8 -18   0  198.25    6.55
  -8  20   0   14.91    0.97
  -8  20   0   15.34    0.97
   8 -20   0   14.37    0.93
   8 -20   0   14.91    0.88
  -8  22   0    2.20    0.44
  -8  22   0    1.42    0.39
   8 -22   0    1.91    0.39
   8 -22   0    1.37    0.34
  -8  24   0    1.86    0.44
  -8  24   0    2.05    0.44
   8 -24   0    2.25    0.44
   8 -24   0    1.80    0.39
  -9 -21   0  793.10   24.92
  -9 -21   0  808.74   25.41
   9  21   0  806.29   25.36
   9  21   0  820.47   25.95
   9  19   0  873.24   27.56
  -9 -17   0  742.77   23.31
  -9 -17   0  741.79   23.31
   9  17   0  777.95   24.58
   9  17   0  750.10   23.55
  -9 -15   0  578.57   18.27
  -9 -15   0  620.60   19.60
   9  15   0  582.00   18.37
   9  15   0  612.29   19.45
  -9 -13   0  303.71    9.83
  -9 -13   0  282.25    9.19
   9  13   0  287.24    9.48
   9  13   0  296.08    9.58
  -9 -11   0  904.03   28.25
  -9 -11   0  898.16   27.96
   9  11   0  921.62   28.83
   9  11   0  875.68   27.32
  -9  -9   0  981.72   30.49
  -9  -9   0  923.08   28.74
   9   9   0  973.90   30.30
   9   9   0  911.85   28.49
  -9  -7   0  117.19    4.01
  -9  -7   0  119.58    4.06
   9   7   0  120.85    4.11
   9   7   0  124.26    4.30
  -9  -5   0   26.19    1.13
  -9  -5   0   26.97    1.18
   9   5   0   26.09    1.13
   9   5   0   26.09    1.18
  -9  -3   0   24.92    1.07
  -9  -3   0   25.27    1.07
   9   3   0   26.54    1.07
   9   3   0   25.60    1.07
  -9  -1   0    7.38    0.49
  -9  -1   0    6.31    0.39
  -9   1   0    6.89    0.39
  -9   1   0    8.06    0.49
   9  -1   0    6.45    0.39
   9  -1   0    7.04    0.39
  -9   3   0   24.44    0.97
  -9   3   0   25.22    0.97
   9  -3   0   25.80    0.97
   9  -3   0   26.19    1.02
  -9   5   0   30.54    1.22
  -9   5   0   27.85    1.07
   9  -5   0   27.32    1.02
   9  -5   0   27.85    1.07
  -9   7   0  127.83    4.20
  -9   7   0  122.21    4.01
   9  -7   0  123.15    4.01
   9  -7   0  120.65    3.91
  -9   9   0 1001.27   31.03
  -9   9   0  974.88   30.20
   9  -9   0  987.59   30.54
   9  -9   0 1054.05   32.59
  -9  11   0  767.69   23.94
  -9  11   0  843.44   26.19
   9 -11   0  861.51   26.73
   9 -11   0  866.89   26.88
  -9  13   0  276.73    8.84
  -9  13   0  286.55    9.24
   9 -13   0  307.61    9.83
   9 -13   0  283.67    9.04
  -9  17   0  788.70   24.68
  -9  17   0  795.55   24.97
   9 -17   0  756.45   23.65
   9 -17   0  750.10   23.45
  -9  19   0  883.50   27.66
  -9  19   0  890.34   27.90
   9 -19   0  965.11   30.10
   9 -19   0  880.08   27.46
  -9  21   0  819.00   25.75
  -9  21   0  879.11   27.61
   9 -21   0  846.37   26.49
   9 -21   0  851.74   26.68
  10  18   0  330.92   10.99
 -10 -16   0  382.28   12.31
 -10 -16   0  382.97   12.31
  10  16   0  398.90   13.00
  10  16   0  360.29   11.63
 -10 -14   0  364.93   11.77
 -10 -14   0  330.58   10.70
  10  14   0  386.78   12.41
  10  14   0  364.54   11.87
 -10 -12   0  766.22   24.04
 -10 -12   0  784.30   24.53
  10  12   0  771.11   24.14
  10  12   0  772.09   24.28
 -10 -10   0  874.22   27.27
 -10 -10   0  820.96   25.65
  10  10   0  828.77   25.95
  10  10   0  816.55   25.51
 -10  -8   0 1439.11   44.51
 -10  -8   0 1447.42   44.81
  10   8   0 1456.70   45.05
  10   8   0 1403.44   43.49
 -10  -6   0  829.26   25.85
 -10  -6   0  844.90   26.24
  10   6   0  813.62   25.31
  10   6   0  753.52   23.55
 -10  -4   0  850.27   26.43
 -10  -4   0  875.68   27.17
  10   4   0  867.38   26.97
  10   4   0  845.88   26.29
 -10  -2   0 1030.59   31.91
 -10  -2   0 1022.28   31.72
  10   2   0  996.87   30.89
  10   2   0  961.69   29.81
 -10   0   0  175.91    5.62
 -10   0   0  184.91    6.01
  10   0   0  179.53    5.77
  10   0   0  172.98    5.57
 -10   2   0 1024.24   31.72
 -10   2   0 1011.05   31.27
  10  -2   0  998.83   30.89
  10  -2   0  999.31   30.94
 -10   4   0  862.00   26.73
  10  -4   0  848.32   26.29
 -10   6   0  838.55   26.05
  10  -6   0  845.38   26.19
  10  -6   0  839.03   26.00
  10  -8   0 1469.90   45.40
  10  -8   0 1467.94   45.35
  10 -10   0  875.68   27.17
  10 -10   0  813.62   25.22
 -10  12   0  742.28   23.21
  10 -12   0  768.18   23.85
  10 -12   0  789.19   24.53
 -10  14   0  335.22   10.80
  10 -14   0  360.04   11.44
  10 -14   0  355.16   11.24
  10 -16   0  395.03   12.60
 -10  18   0  363.18   11.82
 -10  18   0  340.65   11.09
 -11 -13   0  447.17   14.27
 -11 -13   0  451.04   14.42
  11  13   0  472.39   15.05
  11  13   0  457.49   14.75
 -11 -11   0  337.96   10.90
 -11 -11   0  364.44   11.68
 -11  -9   0  428.90   13.64
 -11  -9   0  437.35   13.88
  11   9   0  451.18   14.37
  11   9   0  452.41   14.32
 -11  -5   0  246.92    8.01
  11   5   0  254.59    8.21
  11   3   0  200.79    6.50
  11   3   0  184.37    5.96
 -11   1   0   67.93    2.30
  10   8   1  278.73    8.84
  10  10   1  222.24    7.33
 -10 -12  -1  627.94   19.74
   9   5   1 1443.02   44.67
  -9  -5  -1 1427.87   44.13
   9   7   1 1662.43   51.26
   9   7   1 1735.73   53.56
  -9  -7  -1 1567.14   48.33
  -9  -7  -1 1679.53   51.80
   9   9   1  958.27   29.76
   9   9   1  970.49   30.20
  -9  -9  -1 1015.44   31.47
  -9  -9  -1  972.44   30.20
   9  11   1  153.64    5.13
   9  11   1  151.39    5.18
  -9 -11  -1  137.66    4.64
  -9 -11  -1  155.49    5.23
   9  13   1  190.82    6.50
   9  13   1  187.89    6.26
  -9 -13  -1  190.87    6.35
  -9 -13  -1  180.02    6.06
   9  15   1   92.40    3.52
   9  15   1  100.18    3.62
  -9 -15  -1   94.17    3.42
  -9 -15  -1  104.62    3.76
   9  17   1   50.14    2.25
   9  17   1   50.09    2.05
  -9 -17  -1   49.55    2.05
  -9 -17  -1   49.45    2.05
   8 -20   1  488.42   15.49
  -8  20  -1  512.12   16.32
  -8  20  -1  508.70   16.17
   8 -18   1  310.94    9.97
  -8  18  -1  289.48    9.43
   8 -16   1  501.86   15.74
   8 -16   1  496.97   15.58
  -8  16  -1  546.32   17.20
   8 -14   1  355.90   11.19
   8 -14   1  319.19   10.07
   8 -12   1  515.54   16.08
  -8  12  -1  530.68   16.57
   8   4   1    1.27    0.19
   8   4   1    1.18    0.14
  -8  -4  -1    0.88    0.14
  -8  -4  -1    1.13    0.14
   8   6   1  550.72   17.20
   8   6   1  613.76   19.10
  -8  -6  -1  617.18   19.15
  -8  -6  -1  582.98   18.13
   8   8   1  637.71   19.93
   8   8   1  608.87   19.01
  -8  -8  -1  580.04   18.13
  -8  -8  -1  596.65   18.62
   8  10   1  431.05   13.64
   8  12   1  509.68   16.22
   8  12   1  532.15   16.76
  -8 -12  -1  514.56   16.22
  -8 -12  -1  532.64   16.81
   8  14   1  315.87   10.16
   8  14   1  322.76   10.56
  -8 -14  -1  302.58    9.77
  -8 -14  -1  320.71   10.36
   8  16   1  468.19   15.05
   8  16   1  470.48   14.96
  -8 -16  -1  504.79   16.03
  -8 -16  -1  472.20   15.05
   8  18   1  320.12   10.56
   8  18   1  307.27   10.02
  -8 -18  -1  315.24   10.26
  -8 -18  -1  335.13   10.85
   7 -23   1    7.43    0.64
   7 -23   1    5.77    0.59
  -7  23  -1    6.45    0.68
  -7  23  -1    6.89    0.73
   7 -21   1   13.05    0.83
   7 -21   1   13.44    0.83
  -7  21  -1   14.46    0.93
  -7  21  -1   15.79    1.02
   7 -19   1   97.20    3.42
   7 -19   1   97.73    3.47
  -7  19  -1   98.37    3.57
  -7  19  -1   95.73    3.47
   7 -17   1  122.85    4.20
  -7  17  -1  126.13    4.45
   7 -15   1   90.79    3.12
   7 -15   1  101.10    3.42
  -7  15  -1   90.30    3.12
  -7  15  -1   84.88    2.98
   7 -13   1 1133.21   35.03
   7 -13   1 1137.12   35.13
  -7  13  -1 1122.95   34.74
  -7  13  -1 1080.43   33.42
   7 -11   1 1296.42   40.02
   7 -11   1 1215.30   37.53
  -7  11  -1 1252.44   38.70
  -7  11  -1 1132.72   35.03
   7  -9   1  434.62   13.83
  -7   9  -1  434.12   13.93
   7   3   1 2533.71   78.09
   7   3   1 2365.62   72.90
  -7  -3  -1 2665.17   82.09
  -7  -3  -1 2497.07   76.96
   7   5   1 1126.85   34.79
   7   5   1 1089.23   33.67
  -7  -5  -1 1122.95   34.65
  -7  -5  -1 1095.09   33.77
   7   7   1  928.94   28.78
   7   7   1  912.34   28.34
  -7  -7  -1  945.56   29.27
  -7  -7  -1  957.29   29.66
   7   9   1  462.42   14.51
   7   9   1  454.56   14.37
  -7  -9  -1  407.55   12.85
  -7  -9  -1  427.97   13.49
   7  11   1 1121.97   34.94
   7  13   1 1184.03   36.85
   7  13   1 1216.77   37.72
  -7 -13  -1 1184.52   36.75
  -7 -13  -1 1184.03   36.75
   7  15   1   88.59    3.33
   7  15   1   88.10    3.17
  -7 -15  -1   92.51    3.33
  -7 -15  -1   89.33    3.22
   7  17   1  127.64    4.59
   7  17   1  125.49    4.40
  -7 -17  -1  128.13    4.45
  -7 -17  -1  130.03    4.54
   7  19   1   97.20    3.57
   7  19   1   99.25    3.76
  -7 -19  -1   98.17    3.57
  -7 -19  -1  100.62    3.66
   7  21   1   15.20    1.02
  -7 -21  -1   14.42    0.97
  -7 -21  -1   14.12    0.93
   7  23   1    6.35    0.73
   7  23   1    6.89    0.64
  -7 -23  -1    7.63    0.68
  -7 -23  -1    6.45    0.64
   6 -24   1  663.61   20.96
   6 -24   1  640.64   20.18
  -6  24  -1  667.51   21.16
  -6  24  -1  616.20   19.55
   6 -22   1 1006.65   31.37
   6 -22   1  967.06   30.15
  -6  22  -1  976.83   30.59
  -6  22  -1 1021.31   31.91
   6 -20   1  428.12   13.64
   6 -20   1  455.87   14.46
  -6  20  -1  447.08   14.32
  -6  20  -1  463.79   14.75
   6 -18   1  898.16   27.96
   6 -18   1  858.58   26.78
  -6  18  -1  924.06   28.78
  -6  18  -1  881.55   27.51
   6 -16   1 1885.75   58.15
   6 -16   1 1756.74   54.20
  -6  16  -1 1865.23   57.61
  -6  16  -1 1885.26   58.20
   6 -14   1  952.41   29.52
   6 -14   1  870.79   27.02
  -6  14  -1  930.90   28.88
  -6  14  -1  866.40   26.92
   6 -12   1  578.09   17.98
   6 -12   1  587.38   18.27
  -6  12  -1  603.01   18.77
  -6  12  -1  582.98   18.18
   6 -10   1  686.09   21.25
   6 -10   1  723.22   22.38
  -6  10  -1  718.33   22.24
  -6  10  -1  698.30   21.65
   6  -8   1  693.41   21.50
   6  -8   1  689.99   21.41
  -6   8  -1  711.00   22.08
  -6   8  -1  678.26   21.06
   6   2   1  565.38   17.49
   6   2   1  575.64   17.84
  -6  -2  -1  572.23   17.73
  -6  -2  -1  575.64   17.84
   6   4   1  164.24    5.23
   6   4   1  146.50    4.74
   6   6   1  441.99   13.88
   6   6   1  445.71   13.93
  -6  -6  -1  457.78   14.27
  -6  -6  -1  439.01   13.68
   6   8   1  763.29   23.70
   6   8   1  716.38   22.33
  -6  -8  -1  791.14   24.58
  -6  -8  -1  740.32   22.97
   6  10   1  687.55   21.55
   6  10   1  741.79   23.11
  -6 -10  -1  763.29   23.80
  -6 -10  -1  722.24   22.48
   6  12   1  582.98   18.27
   6  12   1  598.12   18.86
  -6 -12  -1  601.54   18.86
  -6 -12  -1  603.50   18.91
   6  14   1  862.00   26.97
   6  14   1  849.78   26.49
  -6 -14  -1  884.48   27.56
  -6 -14  -1  897.19   27.96
   6  16   1 1862.29   57.56
   6  16   1 1775.31   54.98
  -6 -16  -1 1948.29   60.20
  -6 -16  -1 1893.08   58.50
   6  18   1  919.18   28.69
   6  18   1  878.12   27.56
  -6 -18  -1  918.20   28.69
  -6 -18  -1  893.27   27.90
   6  20   1  461.20   14.71
   6  20   1  431.83   13.93
  -6 -20  -1  438.18   13.97
  -6 -20  -1  432.96   13.88
   6  22   1  945.08   29.66
   6  22   1  944.09   29.52
  -6 -22  -1  958.75   29.95
  -6 -22  -1  998.34   31.18
   6  24   1  631.35   20.13
   6  24   1  633.80   20.04
  -6 -24  -1  657.74   20.77
  -6 -24  -1  625.49   19.79
   6  26   1  610.83   19.50
   6  26   1  610.83   19.35
  -6 -26  -1  631.84   19.99
  -6 -26  -1  614.25   19.45
   5 -27   1   58.29    2.39
   5 -27   1   62.01    2.49
  -5  27  -1   59.03    2.55
  -5  27  -1   59.76    2.44
   5 -25   1    0.64    0.34
   5 -25   1    0.93    0.34
  -5  25  -1    1.22    0.39
  -5  25  -1    1.42    0.39
   5 -23   1   74.03    2.79
   5 -23   1   69.34    2.69
  -5  23  -1   71.29    2.74
  -5  23  -1   73.40    2.88
   5 -21   1   80.68    2.98
   5 -21   1   83.32    3.08
  -5  21  -1   82.83    3.08
  -5  21  -1   81.26    3.08
   5 -19   1  746.18   23.31
   5 -19   1  781.86   24.44
  -5  19  -1  757.43   23.80
  -5  19  -1  714.43   22.38
   5 -17   1  422.16   13.34
   5 -17   1  403.44   12.76
  -5  17  -1  412.19   13.14
  -5  17  -1  407.10   12.90
   5 -15   1  305.51    9.72
   5 -15   1  318.12   10.12
  -5  15  -1  321.88   10.26
  -5  15  -1  317.87   10.16
   5 -13   1  963.16   29.81
   5 -13   1  954.85   29.57
  -5  13  -1 1013.00   31.37
  -5  13  -1  969.02   30.05
   5 -11   1  414.09   12.95
   5 -11   1  461.78   14.42
  -5  11  -1  423.32   13.29
  -5  11  -1  450.84   14.07
   5  -9   1 1351.64   41.63
   5  -9   1 1355.06   41.74
  -5   9  -1 1364.35   42.07
  -5   9  -1 1406.37   43.35
   5  -7   1 1465.50   45.20
   5  -7   1 1472.34   45.40
  -5   7  -1 1502.15   46.33
  -5   7  -1 1451.32   44.76
   5   1   1 1488.95   46.33
   5   1   1 1460.61   45.50
  -5  -1  -1 1473.80   45.88
   5   3   1 3600.47  110.58
   5   3   1 3542.80  108.87
  -5  -3  -1 3744.14  114.98
  -5  -3  -1 3540.36  108.73
   5   5   1 1657.06   51.01
   5   5   1 1624.81   49.99
  -5  -5  -1 1698.11   52.24
  -5  -5  -1 1653.15   50.87
   5   7   1 1490.42   45.93
   5   7   1 1468.92   45.35
  -5  -7  -1 1469.90   45.30
  -5  -7  -1 1539.77   47.45
   5   9   1 1397.09   43.20
   5   9   1 1329.16   41.05
  -5  -9  -1 1312.55   40.56
  -5  -9  -1 1353.60   41.78
   5  11   1  412.33   13.00
  -5 -11  -1  423.23   13.34
  -5 -11  -1  446.15   14.07
   5  13   1  895.23   27.85
   5  13   1  938.23   29.27
  -5 -13  -1  933.83   29.03
  -5 -13  -1  929.93   28.93
   5  15   1  311.18   10.02
   5  15   1  306.78    9.97
  -5 -15  -1  310.64    9.97
  -5 -15  -1  308.74    9.92
   5  17   1  403.29   13.00
   5  17   1  396.55   12.65
  -5 -17  -1  406.56   12.95
  -5 -17  -1  404.08   12.90
   5  19   1  734.46   23.16
   5  19   1  734.95   23.07
  -5 -19  -1  725.66   22.77
  -5 -19  -1  754.50   23.65
   5  21   1   78.78    2.98
   5  21   1   76.72    3.03
  -5 -21  -1   76.47    2.88
  -5 -21  -1   78.48    2.98
   5  23   1   66.99    2.64
   5  23   1   69.30    2.79
  -5 -23  -1   72.12    2.79
  -5 -23  -1   75.64    2.88
   5  25   1    0.24    0.24
   5  25   1    0.14    0.29
  -5 -25  -1    0.68    0.29
  -5 -25  -1    0.39    0.29
   5  27   1   55.27    2.39
   5  27   1   57.71    2.39
  -5 -27  -1   58.54    2.39
  -5 -27  -1   58.54    2.39
   4 -28   1  701.72   22.14
   4 -28   1  714.43   22.53
  -4  28  -1  701.23   22.24
  -4  28  -1  702.70   22.19
   4 -24   1 1083.85   33.77
   4 -24   1 1118.55   34.84
  -4  24  -1 1126.37   35.18
  -4  24  -1 1072.13   33.42
   4 -22   1 1654.61   51.22
   4 -22   1 1714.71   53.07
  -4  22  -1 1688.33   52.33
  -4  22  -1 1645.33   50.92
   4 -20   1  677.77   21.25
   4 -20   1  679.73   21.30
  -4  20  -1  685.59   21.60
  -4  20  -1  681.69   21.41
   4 -18   1 1458.17   45.10
   4 -18   1 1457.68   45.05
  -4  18  -1 1492.38   46.23
  -4  18  -1 1461.59   45.25
   4 -14   1 2156.96   66.41
   4 -14   1 2159.40   66.46
  -4  14  -1 2124.22   65.43
  -4  14  -1 2126.66   65.53
   4 -12   1 1961.98   60.40
   4 -12   1 2028.44   62.40
  -4  12  -1 2021.11   62.26
  -4  12  -1 2023.06   62.26
   4 -10   1  481.63   15.00
   4 -10   1  485.78   15.10
  -4  10  -1  485.63   15.15
  -4  10  -1  477.18   14.85
   4  -8   1 1422.01   43.73
   4  -8   1 1476.25   45.45
  -4   8  -1 1426.90   43.93
  -4   8  -1 1564.21   48.13
   4  -6   1  224.05    6.99
   4  -6   1  225.81    7.04
   4   4   1   11.82    0.54
   4   4   1   11.48    0.54
  -4  -4  -1   13.10    0.59
  -4  -4  -1   11.44    0.49
   4   6   1  224.64    7.18
   4   6   1  216.38    6.84
  -4  -6  -1  224.83    7.14
  -4  -6  -1  225.12    7.14
   4   8   1 1494.82   46.08
   4   8   1 1494.82   46.13
  -4  -8  -1 1465.50   45.15
  -4  -8  -1 1530.50   47.16
   4  10   1  478.50   15.05
   4  10   1  491.11   15.39
  -4 -10  -1  498.44   15.64
  -4 -10  -1  481.53   15.10
   4  14   1 2083.66   64.26
   4  14   1 2167.71   66.90
  -4 -14  -1 2134.48   65.83
  -4 -14  -1 2139.85   65.97
   4  16   1 1246.09   38.65
   4  16   1 1248.04   38.80
  -4 -16  -1 1228.50   38.12
  -4 -16  -1 1282.25   39.78
   4  18   1 1466.97   45.45
   4  18   1 1494.82   46.42
  -4 -18  -1 1525.12   47.25
  -4 -18  -1 1453.77   45.05
   4  20   1  680.71   21.41
   4  20   1  694.88   21.94
  -4 -20  -1  684.62   21.50
  -4 -20  -1  668.98   21.06
   4  22   1 1652.66   51.22
   4  22   1 1731.82   53.75
  -4 -22  -1 1705.92   52.83
  -4 -22  -1 1681.97   52.09
   4  24   1 1131.74   35.38
   4  24   1 1096.07   34.21
  -4 -24  -1 1145.43   35.67
  -4 -24  -1 1180.12   36.75
   4  26   1  366.79   11.87
   4  26   1  370.99   12.12
  -4 -26  -1  382.04   12.31
  -4 -26  -1  368.50   11.92
   4  28   1  681.20   21.65
   4  28   1  685.10   21.65
  -4 -28  -1  729.09   22.97
  -4 -28  -1  708.07   22.33
   3 -29   1   64.60    2.59
   3 -29   1   66.07    2.64
  -3  29  -1   64.89    2.59
  -3  29  -1   62.50    2.64
   3 -27   1  132.53    4.64
   3 -27   1  133.36    4.69
  -3  27  -1  137.02    4.94
  -3  27  -1  139.76    4.89
   3 -25   1   64.36    2.55
   3 -25   1   67.04    2.64
  -3  25  -1   64.89    2.59
  -3  25  -1   66.75    2.69
   3 -23   1  202.60    6.79
   3 -23   1  200.21    6.69
  -3  23  -1  200.30    6.69
  -3  23  -1  199.96    6.79
   3 -21   1    0.83    0.29
   3 -21   1    1.32    0.34
  -3  21  -1    0.73    0.34
  -3  21  -1    0.83    0.34
   3 -19   1  140.20    4.79
   3 -19   1  133.11    4.54
  -3  19  -1  135.94    4.74
  -3  19  -1  132.13    4.54
   3 -17   1  539.49   16.95
   3 -17   1  511.63   16.08
  -3  17  -1  542.42   17.15
   3 -15   1  137.90    4.69
   3 -15   1  130.33    4.40
  -3  15  -1  131.99    4.49
  -3  15  -1  130.18    4.40
   3 -13   1 1250.97   38.65
   3 -13   1 1244.63   38.46
  -3  13  -1 1267.10   39.14
  -3  13  -1 1263.68   39.09
   3 -11   1 1677.58   51.65
   3 -11   1 1705.44   52.53
  -3  11  -1 1695.17   52.19
  -3  11  -1 1734.26   53.46
   3  -9   1 3303.85  101.40
   3  -9   1 3245.70   99.64
  -3   9  -1 3233.48   99.25
  -3   9  -1 3204.16   98.42
   3  -7   1 3819.88  117.23
   3  -7   1 3755.37  115.23
  -3   7  -1 3769.55  115.66
  -3   7  -1 3803.26  116.74
  -3   5  -1 2370.02   72.86
  -3   5  -1 2156.47   66.31
   3   3   1 4023.65  123.48
   3   3   1 3961.10  121.53
  -3  -3  -1 4226.93  129.69
  -3  -3  -1 3984.06  122.21
   3   5   1 2208.75   67.88
   3   5   1 2383.70   73.20
  -3  -5  -1 2161.35   66.36
  -3  -5  -1 2254.69   69.24
   3   7   1 3879.98  119.04
   3   7   1 3880.47  119.13
  -3  -7  -1 3867.76  118.70
  -3  -7  -1 3816.45  117.13
   3   9   1 3038.01   93.39
   3   9   1 3218.33   98.85
  -3  -9  -1 3070.76   94.31
  -3  -9  -1 3039.00   93.34
   3  11   1 1695.66   52.29
   3  11   1 1622.36   50.09
  -3 -11  -1 1639.47   50.58
  -3 -11  -1 1694.68   52.24
   3  13   1 1184.03   36.75
  -3 -13  -1 1312.06   40.66
  -3 -13  -1 1208.47   37.43
   3  15   1  131.11    4.45
   3  15   1  147.14    5.08
  -3 -15  -1  131.89    4.49
  -3 -15  -1  143.13    4.84
   3  17   1  521.41   16.47
   3  17   1  535.57   17.00
  -3 -17  -1  526.29   16.62
  -3 -17  -1  539.97   17.06
   3  19   1  139.37    4.89
   3  19   1  128.28    4.45
  -3 -19  -1  142.79    4.89
  -3 -19  -1  136.83    4.74
   3  21   1    0.49    0.24
   3  21   1    0.39    0.29
  -3 -21  -1    0.97    0.29
  -3 -21  -1    0.39    0.29
   3  25   1   71.93    2.79
   3  25   1   65.97    2.69
  -3 -25  -1   69.09    2.69
  -3 -25  -1   69.92    2.74
   3  27   1  143.52    5.03
   3  27   1  130.57    4.74
  -3 -27  -1  139.81    4.89
  -3 -27  -1  136.43    4.79
   3  29   1   66.36    2.79
   3  29   1   68.07    2.69
  -3 -29  -1   64.21    2.59
  -3 -29  -1   65.19    2.59
   2 -30   1  588.84   18.67
   2 -30   1  620.12   19.64
  -2  30  -1  637.21   20.18
  -2  30  -1  594.21   18.96
   2 -28   1  777.47   24.44
   2 -28   1  784.30   24.63
  -2  28  -1  751.56   23.75
  -2  28  -1  807.27   25.36
   2 -26   1 1120.02   34.89
  -2  26  -1 1138.58   35.62
   2 -24   1 2277.17   70.27
   2 -24   1 2276.68   70.27
   2 -22   1 2056.78   63.53
   2 -22   1 2012.80   62.16
  -2  22  -1 2057.76   63.67
  -2  22  -1 2041.63   63.09
   2 -20   1 1405.39   43.54
   2 -20   1 1423.97   44.13
  -2  20  -1 1385.35   43.00
  -2  20  -1 1430.80   44.32
   2 -18   1 1262.22   39.14
   2 -18   1 1227.03   38.01
  -2  18  -1 1262.22   39.09
  -2  18  -1 1248.04   38.75
  -2  16  -1 1313.52   40.61
  -2  16  -1 1316.46   40.80
   2 -14   1  955.34   29.61
   2 -14   1  957.78   29.71
  -2  14  -1  956.31   29.61
  -2  14  -1 1002.24   31.13
   2 -12   1 1089.23   33.67
   2 -12   1 1099.00   33.96
  -2  12  -1 1065.28   32.93
  -2  12  -1 1084.83   33.57
   2 -10   1 1869.13   57.47
   2 -10   1 1845.68   56.78
  -2  10  -1 1854.47   57.03
  -2  10  -1 1882.33   57.96
   2  -8   1  415.75   12.95
   2  -8   1  408.42   12.71
  -2   8  -1  411.31   12.85
  -2   8  -1  413.95   12.85
   2  -6   1   23.80    0.88
   2  -6   1   22.67    0.83
  -2   6  -1   21.25    0.83
  -2   6  -1   23.07    0.83
   2  -4   1    6.40    0.29
   2  -4   1    5.72    0.24
  -2   4  -1    6.50    0.29
  -2   4  -1    6.01    0.29
   2  -2   1  569.78   17.89
   2  -2   1  557.57   17.49
   2   2   1  634.77   19.55
   2   2   1  569.78   17.59
  -2  -2  -1  602.52   18.57
  -2  -2  -1  610.83   18.81
   2   4   1    6.60    0.34
   2   4   1    6.26    0.34
  -2  -4  -1    6.15    0.34
  -2  -4  -1    6.69    0.34
  -2  -6  -1   23.85    0.93
  -2  -6  -1   23.55    0.93
   2   8   1  438.23   13.68
   2   8   1  424.90   13.29
  -2  -8  -1  423.48   13.24
  -2  -8  -1  406.72   12.71
   2  10   1 1988.37   61.18
   2  10   1 1986.91   61.18
  -2 -10  -1 1893.57   58.29
  -2 -10  -1 1917.02   59.03
   2  12   1 1111.22   34.40
   2  12   1 1035.97   32.15
  -2 -12  -1 1119.03   34.65
  -2 -12  -1 1117.57   34.60
   2  14   1  925.53   28.83
   2  14   1  929.44   28.88
  -2 -14  -1  962.18   29.86
  -2 -14  -1  981.72   30.49
   2  16   1 1293.00   40.07
   2  16   1 1198.20   37.23
  -2 -16  -1 1304.24   40.41
  -2 -16  -1 1321.83   40.95
   2  18   1 1081.90   33.71
   2  18   1 1211.40   37.58
  -2 -18  -1 1290.56   40.02
  -2 -18  -1 1278.34   39.68
   2  20   1 1429.83   44.42
   2  20   1 1425.91   44.22
  -2 -20  -1 1393.18   43.20
  -2 -20  -1 1421.03   44.08
   2  22   1 2192.14   67.82
   2  22   1 2082.68   64.31
  -2 -22  -1 2110.53   65.19
  -2 -22  -1 2132.04   65.83
   2  24   1 2285.97   70.71
  -2 -24  -1 2311.38   71.39
   2  26   1 1158.62   36.11
   2  26   1 1135.17   35.48
  -2 -26  -1 1119.03   34.89
  -2 -26  -1 1125.39   35.08
   2  28   1  814.60   25.70
   2  28   1  771.11   24.23
  -2 -28  -1  799.94   25.12
  -2 -28  -1  764.76   24.04
   2  30   1  596.17   18.91
   2  30   1  639.66   20.38
  -2 -30  -1  605.46   19.20
  -2 -30  -1  610.34   19.31
   1 -31   1   19.93    1.18
   1 -31   1   23.07    1.22
  -1  31  -1   19.40    1.22
  -1  31  -1   20.67    1.18
   1 -29   1   34.65    1.61
   1 -29   1   32.25    1.56
  -1  29  -1   35.92    1.66
  -1  29  -1   30.84    1.61
   1 -27   1   16.27    0.97
   1 -27   1   14.66    0.93
  -1  27  -1   16.08    0.97
  -1  27  -1   15.88    1.07
   1 -25   1  146.84    5.13
  -1  25  -1  143.96    5.13
  -1  25  -1  147.68    5.13
   1 -23   1   42.41    1.80
   1 -23   1   45.35    1.91
  -1  23  -1   45.74    1.96
  -1  23  -1   44.03    1.96
   1 -21   1   27.07    1.27
   1 -21   1   27.12    1.32
  -1  21  -1   28.83    1.37
  -1  21  -1   26.49    1.37
   1 -19   1   15.05    0.83
   1 -19   1   14.91    0.88
  -1  19  -1   13.64    0.83
  -1  19  -1   15.88    0.97
   1 -17   1  471.80   14.91
   1 -17   1  451.33   14.27
  -1  17  -1  464.72   14.66
  -1  17  -1  482.12   15.29
   1 -13   1 2060.69   63.42
   1 -13   1 2022.09   62.26
  -1  13  -1 2072.91   63.87
  -1  13  -1 2076.82   63.92
   1 -11   1 3935.20  120.79
   1 -11   1 3979.18  122.11
  -1  11  -1 4041.24  124.07
  -1  11  -1 3878.03  119.04
   1  -9   1 3520.32  108.00
   1  -9   1 3662.04  112.39
  -1   9  -1 3554.53  109.12
  -1   9  -1 3615.62  110.93
   1  -7   1 3730.94  114.45
   1  -7   1 4016.32  123.19
  -1   5  -1 2199.47   67.48
  -1   5  -1 2045.54   62.80
   1  -1   1   51.11    1.66
   1  -1   1   55.02    1.76
   1   1   1   61.13    1.96
   1   1   1   66.26    2.10
  -1  -1  -1   64.06    2.05
  -1  -1  -1   61.03    1.96
   1   3   1 5458.36  167.22
  -1  -3  -1 6137.61  188.08
   1   5   1 2368.55   72.71
   1   5   1 2306.00   70.81
   1   7   1 4073.98  125.00
   1   7   1 4043.20  124.07
  -1  -7  -1 4040.76  123.97
  -1  -7  -1 4013.88  123.15
   1   9   1 3648.84  112.00
   1   9   1 3706.99  113.81
  -1  -9  -1 3778.82  116.01
  -1  -9  -1 3817.92  117.19
   1  11   1 4139.47  127.05
   1  11   1 4159.50  127.69
  -1 -11  -1 4078.38  125.20
  -1 -11  -1 4028.54  123.68
   1  15   1   47.25    1.91
   1  15   1   48.77    1.91
  -1 -15  -1   49.35    1.91
  -1 -15  -1   46.66    1.86
   1  17   1  509.68   16.12
   1  17   1  480.80   15.20
  -1 -17  -1  467.07   14.75
  -1 -17  -1  483.33   15.29
   1  19   1   14.61    0.93
   1  19   1   15.39    0.88
   1  21   1   26.29    1.37
   1  21   1   28.00    1.37
  -1 -21  -1   26.78    1.32
  -1 -21  -1   27.85    1.32
   1  23   1   45.35    1.91
   1  23   1   49.80    2.15
  -1 -23  -1   45.79    1.91
  -1 -23  -1   43.00    1.86
   1  25   1  148.56    5.23
   1  25   1  149.53    5.18
  -1 -25  -1  141.86    4.94
  -1 -25  -1  151.63    5.23
   1  27   1   17.25    1.13
  -1 -27  -1   16.08    0.97
  -1 -27  -1   16.42    0.97
   1  29   1   33.33    1.56
   1  29   1   33.71    1.71
  -1 -29  -1   33.28    1.56
  -1 -29  -1   34.55    1.61
   1  31   1   21.41    1.22
   0 -30   1 1287.63   40.07
   0 -30   1 1310.11   40.80
   0  30  -1 1260.26   39.24
   0  30  -1 1246.58   38.95
   0 -28   1  915.75   28.69
   0 -28   1  924.06   28.93
   0  28  -1  917.22   28.74
   0  28  -1  897.19   28.20
   0 -26   1  953.38   29.81
   0 -26   1  955.34   29.86
   0  26  -1  917.22   28.69
   0  26  -1  887.41   27.90
   0 -24   1 2016.71   62.31
   0 -24   1 1974.20   61.03
   0  24  -1 1964.43   60.84
   0  24  -1 1942.43   60.06
   0 -22   1  609.36   19.20
   0 -22   1  600.08   18.91
   0  22  -1  612.79   19.40
   0  22  -1  607.90   19.15
   0 -20   1 1425.43   44.18
   0 -20   1 1446.93   44.81
   0  20  -1 1514.36   46.87
   0  20  -1 1515.35   47.01
   0 -18   1 3431.39  105.55
   0 -18   1 3561.38  109.51
   0  18  -1 3638.10  111.85
   0  18  -1 3642.49  112.10
   0 -16   1 2447.71   75.40
   0 -16   1 2463.35   75.84
   0  16  -1 2435.50   75.05
   0  16  -1 2461.40   75.74
   0 -12   1 1168.88   36.11
   0 -12   1 1184.03   36.60
   0  12  -1 1206.51   37.23
   0  12  -1 1164.97   36.07
   0 -10   1   78.28    2.69
   0 -10   1   79.94    2.74
   0  10  -1   74.27    2.59
   0  10  -1   77.55    2.64
   0   8  -1   21.84    0.88
   0   8  -1   24.48    1.02
   0  -6   1  187.55    5.91
   0  -6   1  185.69    5.91
   0   6  -1  185.79    5.91
   0   6  -1  201.82    6.35
   0  -4   1  248.34    7.77
   0  -4   1  237.74    7.43
   0   4  -1  239.54    7.52
   0   4  -1  239.94    7.47
   0  -2   1  266.61    8.26
   0  -2   1  252.44    7.87
   0   2  -1  260.85    8.11
   0   2  -1  259.43    8.06
   0   0  -1    0.24    0.10
   0   0  -1    0.24    0.10
   0   2   1  283.43    8.79
   0   2   1  275.56    8.55
   0  -2  -1  277.02    8.60
   0  -2  -1  262.46    8.16
   0   4   1  269.65    8.41
   0   4   1  266.96    8.36
   0  -4  -1  266.61    8.30
   0  -4  -1  261.58    8.16
   0   6   1  209.29    6.64
   0   6   1  206.21    6.55
   0  -6  -1  207.29    6.55
   0  -6  -1  209.73    6.64
   0   8   1   22.14    0.93
   0   8   1   22.48    0.93
   0  -8  -1   23.90    0.97
   0  -8  -1   22.97    0.97
   0  10   1   79.40    2.74
   0  10   1   80.48    2.79
   0 -10  -1   75.89    2.64
   0 -10  -1   80.58    2.79
   0  12   1 1224.10   37.82
   0  12   1 1239.25   38.31
   0 -12  -1 1241.20   38.36
   0 -12  -1 1239.74   38.31
   0  14   1 2518.56   77.50
   0  14   1 2432.07   74.86
   0 -14  -1 2578.67   79.36
   0 -14  -1 2579.16   79.36
   0  16   1 2470.19   76.09
   0  16   1 2535.18   78.09
   0 -16  -1 2536.65   78.14
   0 -16  -1 2584.05   79.56
   0  18   1 3570.17  109.80
   0  18   1 3629.29  111.66
   0 -18  -1 3599.00  110.69
   0 -18  -1 3578.97  110.05
   0  20   1 1508.02   46.71
   0  20   1 1532.94   47.49
   0 -20  -1 1496.77   46.33
   0 -20  -1 1513.39   46.87
   0  22   1  610.34   19.26
   0  22   1  651.39   20.57
   0 -22  -1  614.74   19.35
   0  24   1 2033.33   62.99
   0 -24  -1 2032.35   62.94
   0  26   1  979.77   30.69
   0  26   1  939.21   29.36
   0 -26  -1  939.70   29.36
   0 -26  -1  941.65   29.47
   0  28   1  917.22   28.74
   0  28   1  988.57   30.98
   0 -28  -1  952.89   29.76
   0 -28  -1  962.18   30.10
   0  30   1 1233.38   38.41
   0  30   1 1350.18   42.12
   0 -30  -1 1254.89   39.05
   0 -30  -1 1326.23   41.29
  -1 -31   1  381.74   12.36
  -1 -31   1  393.08   12.65
   1  31  -1  378.13   12.36
   1  31  -1  399.73   12.90
  -1 -29   1   60.25    2.44
  -1 -29   1   52.87    2.20
   1  29  -1   57.96    2.34
   1  29  -1   54.53    2.39
  -1 -27   1   11.58    0.83
  -1 -27   1   10.75    0.78
   1  27  -1   11.04    0.88
   1  27  -1   11.09    0.78
  -1 -23   1  179.14    6.06
  -1 -23   1  171.72    5.81
   1  23  -1  183.20    6.15
   1  23  -1  176.26    6.06
  -1 -21   1    8.70    0.68
  -1 -21   1   10.66    0.73
   1  21  -1    9.83    0.68
   1  21  -1    8.50    0.73
  -1 -19   1   18.42    0.97
  -1 -19   1   18.96    0.97
   1  19  -1   19.99    1.13
   1  19  -1   16.57    0.93
  -1 -17   1  604.97   18.96
  -1 -17   1  594.70   18.67
   1  17  -1  602.52   18.91
   1  17  -1  614.74   19.40
  -1 -15   1  875.19   27.22
  -1 -15   1  863.47   26.88
   1  15  -1  878.12   27.32
   1  15  -1  912.34   28.44
  -1 -13   1 2819.10   86.68
  -1 -13   1 2822.51   86.84
   1  13  -1 2698.39   83.08
   1  13  -1 2852.32   87.67
  -1 -11   1 3007.23   92.40
  -1 -11   1 3084.93   94.80
   1  11  -1 2986.71   91.82
   1  11  -1 2954.94   90.79
  -1  -9   1 2012.32   61.91
  -1  -9   1 1914.58   58.88
   1   9  -1 2003.03   61.67
   1   9  -1 1919.95   59.03
  -1  -7   1 1785.57   54.93
  -1  -7   1 1805.12   55.46
   1   7  -1 1805.12   55.46
   1   7  -1 1778.73   54.73
  -1  -5   1 1509.48   46.37
  -1  -5   1 1483.09   45.64
   1   5  -1 1484.07   45.59
   1   5  -1 1548.09   47.65
   1   3  -1 2971.07   91.14
  -1   1   1 2361.71   72.47
  -1   1   1 2158.42   66.21
  -1   3   1 2434.03   74.72
  -1   3   1 2596.27   79.65
  -1   5   1 1552.97   47.74
  -1   5   1 1696.64   52.14
   1  -5  -1 1400.50   43.05
   1  -5  -1 1502.64   46.23
  -1   7   1 1949.76   59.96
  -1   7   1 1901.39   58.45
   1  -7  -1 1875.98   57.66
   1  -7  -1 1907.74   58.64
  -1   9   1 1912.62   58.83
  -1   9   1 1999.61   61.52
   1  -9  -1 1963.44   60.40
   1  -9  -1 1972.73   60.69
  -1  11   1 3113.76   95.68
  -1  11   1 3121.09   95.87
   1 -11  -1 2995.50   92.06
   1 -11  -1 3113.76   95.68
  -1  15   1  875.68   27.27
  -1  15   1  895.72   27.85
   1 -15  -1  859.56   26.78
   1 -15  -1  895.23   27.80
  -1  17   1  613.27   19.26
  -1  17   1  630.38   19.79
   1 -17  -1  626.95   19.69
   1 -17  -1  596.65   18.72
  -1  19   1   17.98    1.02
  -1  19   1   18.81    1.02
   1 -19  -1   19.84    1.02
   1 -19  -1   17.44    0.97
  -1  21   1    9.33    0.73
  -1  21   1    8.79    0.68
   1 -21  -1    9.62    0.68
   1 -21  -1   10.36    0.73
  -1  23   1  188.82    6.40
  -1  23   1  179.53    6.06
   1 -23  -1  184.27    6.21
   1 -23  -1  188.13    6.31
  -1  25   1   20.23    1.18
  -1  25   1   19.60    1.13
   1 -25  -1   19.20    1.07
   1 -25  -1   19.84    1.07
  -1  27   1   12.12    0.88
  -1  27   1    9.58    0.73
   1 -27  -1   10.26    0.78
   1 -27  -1   11.82    0.83
  -1  29   1   55.90    2.30
  -1  29   1   56.73    2.39
   1 -29  -1   58.79    2.39
   1 -29  -1   59.76    2.44
  -1  31   1  417.86   13.54
   1 -31  -1  392.25   12.65
   1 -31  -1  399.58   12.90
  -2 -30   1  363.23   11.77
  -2 -30   1  372.50   12.02
   2  30  -1  387.02   12.51
   2  30  -1  377.79   12.36
  -2 -28   1  719.31   22.62
  -2 -28   1  727.13   22.92
   2  28  -1  712.47   22.58
   2  28  -1  727.62   22.92
  -2 -26   1  497.94   15.88
  -2 -26   1  509.19   16.17
   2  26  -1  498.93   15.88
   2  26  -1  493.55   15.83
  -2 -24   1  822.91   25.85
   2  24  -1  881.55   27.66
  -2 -22   1 1785.08   55.22
  -2 -22   1 1784.60   55.22
   2  22  -1 1691.75   52.48
   2  22  -1 1827.60   56.49
  -2 -20   1 1660.48   51.36
  -2 -20   1 1670.25   51.70
   2  20  -1 1683.93   52.09
   2  20  -1 1651.68   51.22
  -2 -18   1 1530.98   47.40
  -2 -18   1 1551.99   47.99
   2  18  -1 1524.62   47.16
   2  18  -1 1491.88   46.28
  -2 -16   1 1411.75   43.64
  -2 -16   1 1414.19   43.78
   2  16  -1 1391.23   43.05
   2  16  -1 1317.44   40.90
  -2 -14   1 4036.35  124.02
  -2 -14   1 4023.65  123.58
   2  14  -1 4059.32  124.66
   2  14  -1 3934.71  120.95
  -2 -12   1 2536.16   78.09
  -2 -12   1 2370.02   72.90
   2  12  -1 2454.55   75.59
   2  12  -1 2604.57   80.09
  -2 -10   1 1799.26   55.41
  -2 -10   1 1914.09   58.98
   2  10  -1 1743.55   53.75
   2  10  -1 1891.13   58.20
  -2  -8   1 1838.35   56.59
  -2  -8   1 1770.42   54.49
   2   8  -1 1679.04   51.75
   2   8  -1 1751.86   53.90
  -2  -6   1  134.04    4.30
  -2  -6   1  147.57    4.79
   2   6  -1  139.22    4.54
   2   6  -1  134.28    4.35
  -2  -4   1  990.03   30.54
  -2  -4   1  970.97   29.90
   2   4  -1  989.54   30.49
   2   4  -1  964.13   29.76
   2   2  -1 1728.40   53.07
   2   2  -1 1670.74   51.36
  -2   0   1    0.54    0.14
  -2   0   1    0.54    0.14
   2   0  -1    0.54    0.19
   2   0  -1    0.39    0.14
  -2   2   1 2695.46   82.68
  -2   2   1 2476.06   76.04
   2  -2  -1 2959.34   90.74
  -2   4   1 1024.72   31.57
  -2   4   1 1113.17   34.30
   2  -4  -1 1026.68   31.62
   2  -4  -1 1099.49   33.87
  -2   6   1  155.54    5.03
  -2   6   1  144.89    4.64
   2  -6  -1  148.16    4.79
   2  -6  -1  142.93    4.59
  -2   8   1 1861.80   57.27
  -2   8   1 1892.59   58.20
   2  -8  -1 1824.67   56.14
   2  -8  -1 1829.06   56.25
  -2  10   1 1899.92   58.50
  -2  10   1 1860.83   57.32
   2 -10  -1 1887.21   58.10
   2 -10  -1 1800.72   55.46
  -2  12   1 2397.87   73.79
  -2  12   1 2528.34   77.79
   2 -12  -1 2403.73   73.94
   2 -12  -1 2532.74   77.89
  -2  14   1 3981.62  122.32
  -2  14   1 3945.46  121.19
   2 -14  -1 4069.10  125.00
   2 -14  -1 4006.06  123.05
  -2  16   1 1348.22   41.74
  -2  16   1 1384.38   42.86
   2 -16  -1 1330.63   41.20
   2 -16  -1 1395.13   43.15
  -2  18   1 1536.84   47.55
  -2  18   1 1493.84   46.23
   2 -18  -1 1460.61   45.20
   2 -18  -1 1539.29   47.60
  -2  20   1 1655.59   51.22
  -2  20   1 1678.07   51.95
   2 -20  -1 1718.14   53.12
   2 -20  -1 1709.83   52.87
  -2  22   1 1832.00   56.68
  -2  22   1 1813.91   56.10
   2 -22  -1 1837.86   56.83
   2 -22  -1 1793.88   55.46
  -2  24   1  896.21   28.05
  -2  24   1  891.81   27.96
   2 -24  -1  851.74   26.68
   2 -24  -1  894.74   28.00
  -2  26   1  519.45   16.57
  -2  26   1  488.37   15.58
   2 -26  -1  480.89   15.29
   2 -26  -1  511.63   16.27
  -2  28   1  706.61   22.29
  -2  28   1  692.43   21.94
   2 -28  -1  727.13   22.87
   2 -28  -1  732.51   23.07
  -2  30   1  367.86   11.92
  -2  30   1  387.51   12.60
   2 -30  -1  381.11   12.27
   2 -30  -1  379.59   12.27
  -3 -29   1  163.90    5.67
  -3 -29   1  171.28    5.86
   3  29  -1  166.19    5.86
   3  29  -1  175.04    6.01
  -3 -27   1  116.74    4.20
  -3 -27   1  118.26    4.20
   3  27  -1  121.97    4.35
   3  27  -1  108.58    4.06
  -3 -25   1   43.20    1.86
  -3 -25   1   41.98    1.86
   3  25  -1   45.40    1.96
   3  25  -1   41.39    1.91
  -3 -23   1   87.86    3.28
  -3 -23   1   87.96    3.22
   3  23  -1   91.67    3.47
   3  23  -1   90.70    3.33
  -3 -21   1  603.01   19.01
  -3 -21   1  613.76   19.40
   3  21  -1  597.64   18.81
   3  21  -1  601.54   19.10
  -3 -19   1  825.35   25.75
  -3 -19   1  820.96   25.70
   3  19  -1  851.74   26.59
   3  19  -1  858.58   26.92
  -3 -17   1  295.06    9.48
  -3 -17   1  298.04    9.62
   3  17  -1  306.83    9.87
   3  17  -1  296.27    9.67
  -3 -15   1  774.53   24.14
  -3 -15   1  849.78   26.54
   3  15  -1  795.06   24.77
   3  15  -1  770.62   24.14
  -3 -13   1  661.16   20.62
  -3 -13   1  682.66   21.35
   3  13  -1  666.05   20.77
   3  13  -1  690.97   21.65
  -3 -11   1  287.00    9.14
  -3 -11   1  292.95    9.38
   3  11  -1  289.34    9.19
   3  11  -1  283.96    9.14
  -3  -9   1 2535.18   77.89
  -3  -9   1 2615.32   80.43
   3   9  -1 2653.44   81.55
   3   9  -1 2625.59   80.77
  -3  -7   1 4611.02  141.52
  -3  -5   1 3823.30  117.28
  -3  -5   1 3986.02  122.36
  -3  -3   1 1888.20   58.05
  -3  -3   1 1980.06   60.84
   3   3  -1 2002.06   61.48
   3   3  -1 1795.83   55.22
  -3  -1   1 2389.07   73.35
  -3  -1   1 2375.39   72.96
   3   1  -1 2357.31   72.37
   3   1  -1 2441.85   75.01
  -3   1   1 2492.67   76.52
  -3   1   1 2542.03   78.04
   3  -1  -1 2505.37   76.92
   3  -1  -1 2658.82   81.66
  -3   3   1 2054.34   63.09
  -3   3   1 2076.82   63.82
   3  -3  -1 2114.44   64.95
   3  -3  -1 2071.93   63.63
  -3   5   1 4394.54  134.82
   3  -5  -1 4732.21  145.13
   3  -5  -1 4396.01  134.82
  -3   7   1 4879.79  149.67
  -3   7   1 4600.27  141.07
   3  -7  -1 4451.72  136.58
   3  -7  -1 4883.21  149.77
  -3   9   1 2687.64   82.63
  -3   9   1 2683.73   82.49
   3  -9  -1 2696.93   82.88
   3  -9  -1 2709.15   83.22
  -3  11   1  306.64    9.72
  -3  11   1  299.11    9.53
   3 -11  -1  303.51    9.62
   3 -11  -1  290.46    9.24
  -3  15   1  798.48   24.87
  -3  15   1  807.76   25.17
   3 -15  -1  797.99   24.87
   3 -15  -1  806.78   25.12
  -3  17   1  295.30    9.53
  -3  17   1  293.24    9.48
   3 -17  -1  295.79    9.53
   3 -17  -1  309.76    9.97
  -3  19   1  820.96   25.65
  -3  19   1  835.62   26.09
   3 -19  -1  830.24   25.90
   3 -19  -1  866.40   27.02
  -3  21   1  600.08   18.91
  -3  21   1  586.39   18.52
   3 -21  -1  622.56   19.60
   3 -21  -1  600.57   18.91
  -3  23   1   95.49    3.52
  -3  23   1   87.47    3.22
   3 -23  -1   90.65    3.33
   3 -23  -1   91.82    3.37
  -3  25   1   40.80    1.80
  -3  25   1   42.66    1.91
   3 -25  -1   42.76    1.86
   3 -25  -1   42.52    1.86
  -3  27   1  118.70    4.25
  -3  27   1  124.41    4.49
   3 -27  -1  115.77    4.16
   3 -27  -1  125.98    4.45
  -3  29   1  183.74    6.31
  -3  29   1  174.30    6.06
   3 -29  -1  174.01    6.01
   3 -29  -1  167.37    5.72
  -3  31   1  257.08    8.55
  -3  31   1  279.96    9.33
   3 -31  -1  249.85    8.30
   3 -31  -1  241.93    8.01
  -4 -30   1  791.63   24.87
  -4 -30   1  800.43   25.17
   4  30  -1  805.32   25.31
   4  30  -1  772.58   24.48
  -4 -28   1 1034.01   32.30
  -4 -28   1 1087.28   33.92
   4  28  -1 1095.58   34.30
   4  28  -1 1116.59   34.84
  -4 -26   1 1357.01   42.17
  -4 -26   1 1369.72   42.57
   4  26  -1 1370.21   42.57
   4  26  -1 1318.90   41.15
  -4 -24   1 1773.35   54.93
  -4 -24   1 1853.50   57.32
   4  24  -1 1935.10   59.81
   4  24  -1 1805.61   56.00
  -4 -22   1  971.95   30.35
  -4 -22   1 1036.94   32.30
   4  22  -1  982.21   30.78
   4  22  -1 1002.24   31.23
  -4 -20   1 1174.74   36.50
  -4 -20   1 1119.53   34.84
   4  20  -1 1153.73   35.86
   4  20  -1 1167.91   36.45
  -4 -18   1  836.59   26.19
  -4 -18   1  823.89   25.70
   4  18  -1  790.17   24.82
   4  18  -1  855.16   26.68
  -4 -16   1  502.34   15.88
  -4 -16   1  477.47   15.10
   4  16  -1  468.77   14.96
   4  16  -1  486.47   15.34
  -4 -14   1 1926.31   59.47
  -4 -14   1 1920.94   59.23
   4  14  -1 1914.09   59.03
   4  14  -1 1821.24   56.30
  -4 -12   1 1348.71   41.78
  -4 -12   1 1364.83   42.17
   4  12  -1 1393.18   43.05
   4  12  -1 1416.64   43.88
  -4 -10   1 1355.06   41.83
  -4 -10   1 1354.57   41.88
   4  10  -1 1348.22   41.74
   4  10  -1 1358.97   41.98
  -4  -8   1 1992.77   61.38
  -4  -8   1 1971.76   60.69
   4   8  -1 2092.45   64.36
   4   8  -1 2094.89   64.55
  -4  -6   1  586.88   18.32
  -4  -6   1  588.84   18.32
   4   6  -1  600.57   18.77
   4   6  -1  602.03   18.72
  -4  -4   1  231.83    7.43
  -4  -4   1  231.48    7.33
   4   4  -1  238.22    7.52
   4   4  -1  235.14    7.52
  -4  -2   1   60.11    2.10
  -4  -2   1   55.46    1.91
   4   2  -1   56.73    2.01
   4   2  -1   57.96    2.01
  -4   0   1    1.02    0.19
  -4   0   1    0.49    0.14
   4   0  -1    0.44    0.19
   4   0  -1    1.02    0.19
  -4   2   1   59.76    2.10
  -4   2   1   58.25    2.01
   4  -2  -1   59.52    2.05
   4  -2  -1   60.65    2.10
  -4   4   1  248.63    7.92
  -4   4   1  247.36    7.82
   4  -4  -1  246.87    7.82
   4  -4  -1  248.00    7.87
  -4   6   1  622.06   19.31
  -4   6   1  627.44   19.50
   4  -6  -1  614.74   19.06
   4  -6  -1  645.53   20.04
  -4   8   1 2103.70   64.70
  -4   8   1 2281.57   70.17
   4  -8  -1 2123.24   65.29
   4  -8  -1 2152.56   66.21
  -4  10   1 1401.00   43.25
  -4  10   1 1385.85   42.81
   4 -10  -1 1379.98   42.61
   4 -10  -1 1413.21   43.59
  -4  12   1 1391.71   43.00
  -4  12   1 1434.72   44.32
   4 -12  -1 1430.80   44.18
   4 -12  -1 1379.98   42.61
  -4  14   1 1980.06   61.03
  -4  14   1 1969.80   60.74
   4 -14  -1 1924.35   59.33
   4 -14  -1 1964.91   60.60
  -4  16   1  489.64   15.44
  -4  16   1  483.78   15.29
   4 -16  -1  483.73   15.25
   4 -16  -1  486.27   15.34
  -4  18   1  834.15   26.05
  -4  18   1  863.47   26.97
   4 -18  -1  850.76   26.54
   4 -18  -1  827.30   25.80
  -4  20   1 1062.84   33.09
  -4  20   1 1135.17   35.33
   4 -20  -1 1140.54   35.48
   4 -20  -1 1168.39   36.31
  -4  22   1  999.80   31.23
  -4  22   1  952.41   29.76
   4 -22  -1  983.19   30.64
   4 -22  -1  991.98   30.94
  -4  24   1 1793.39   55.56
   4 -24  -1 1857.41   57.47
  -4  26   1 1397.57   43.44
  -4  26   1 1386.83   43.10
   4 -26  -1 1313.52   40.90
  -4  28   1 1113.17   34.79
  -4  28   1 1077.01   33.67
   4 -28  -1 1127.35   35.18
   4 -28  -1 1101.94   34.35
  -4  30   1  799.45   25.17
  -4  30   1  806.78   25.51
   4 -30  -1  821.93   25.80
   4 -30  -1  825.35   25.95
  -5 -29   1  105.45    3.86
  -5 -29   1  107.31    3.91
   5  29  -1  109.12    3.95
   5  29  -1  102.28    3.91
  -5 -27   1    2.49    0.44
  -5 -27   1    1.96    0.39
   5  27  -1    1.91    0.39
   5  27  -1    2.49    0.49
  -5 -25   1   13.44    0.93
  -5 -25   1   13.68    0.88
   5  25  -1   13.44    0.97
   5  25  -1   15.10    0.93
  -5 -23   1   36.11    1.66
  -5 -23   1   32.59    1.51
   5  23  -1   33.82    1.66
   5  23  -1   35.33    1.61
  -5 -21   1  389.42   12.51
  -5 -21   1  378.47   12.17
   5  21  -1  385.80   12.36
   5  21  -1  374.12   12.17
  -5 -19   1  106.82    3.76
  -5 -19   1  106.23    3.81
   5  19  -1  108.14    3.81
   5  19  -1  101.74    3.76
  -5 -17   1   50.63    2.05
  -5 -17   1   45.25    1.86
   5  17  -1   47.01    2.05
   5  17  -1   47.25    1.91
  -5 -15   1  203.68    6.69
  -5 -15   1  198.10    6.60
   5  15  -1  191.11    6.31
   5  15  -1  180.12    6.10
  -5 -13   1  759.38   23.75
  -5 -13   1  736.91   23.02
   5  13  -1  731.53   22.97
   5  13  -1  715.89   22.33
  -5 -11   1 1640.44   50.68
  -5 -11   1 1551.51   47.89
   5  11  -1 1602.81   49.45
   5  11  -1 1617.96   50.04
  -5  -9   1  683.64   21.30
  -5  -9   1  685.59   21.41
   5   9  -1  689.50   21.46
   5   9  -1  696.83   21.79
  -5  -7   1 3052.19   93.77
  -5  -7   1 3361.51  103.30
   5   7  -1 3290.66  101.20
   5   7  -1 3354.67  103.01
  -5  -5   1 4911.06  150.71
  -5  -5   1 5282.44  162.04
   5   5  -1 5218.91  160.04
   5   5  -1 5043.00  154.81
  -5  -3   1 2396.89   73.74
  -5  -3   1 2611.41   80.24
   5   3  -1 2649.04   81.36
   5   3  -1 2466.77   75.89
  -5  -1   1 3704.06  113.71
  -5  -1   1 3596.07  110.34
   5   1  -1 3804.24  116.74
   5   1  -1 3739.74  114.79
  -5   1   1 3727.52  114.45
  -5   1   1 3771.99  115.77
   5  -1  -1 3970.87  121.87
   5  -1  -1 3814.50  117.03
  -5   3   1 2489.25   76.52
  -5   3   1 2639.75   81.07
   5  -3  -1 2625.59   80.68
   5  -3  -1 2571.34   78.97
   5  -5  -1 5365.52  164.63
   5  -5  -1 5013.68  153.78
  -5   7   1 3118.16   95.78
  -5   7   1 3272.58  100.52
   5  -7  -1 3415.75  104.92
   5  -7  -1 3368.84  103.45
  -5   9   1  709.05   22.04
  -5   9   1  712.47   22.19
   5  -9  -1  708.07   21.99
   5  -9  -1  702.21   21.84
  -5  11   1 1584.25   48.91
  -5  11   1 1662.43   51.26
   5 -11  -1 1674.16   51.60
   5 -11  -1 1639.47   50.58
  -5  13   1  759.38   23.75
  -5  13   1  742.77   23.16
   5 -13  -1  740.81   23.11
  -5  15   1  205.92    6.79
  -5  15   1  203.73    6.69
   5 -15  -1  208.66    6.84
   5 -15  -1  204.21    6.69
  -5  17   1   47.60    1.96
  -5  17   1   48.72    1.96
  -5  19   1  108.19    3.81
  -5  19   1  108.09    3.86
   5 -19  -1  109.95    3.86
   5 -19  -1  105.11    3.71
  -5  21   1  372.50   12.02
  -5  21   1  380.23   12.22
   5 -21  -1  383.26   12.31
   5 -21  -1  378.81   12.12
  -5  23   1   34.99    1.61
  -5  23   1   36.02    1.66
   5 -23  -1   34.40    1.56
   5 -23  -1   35.38    1.61
  -5  25   1   14.42    0.97
   5 -25  -1   13.54    0.93
   5 -25  -1   13.73    0.88
  -5  27   1    2.64    0.49
  -5  27   1    1.96    0.44
   5 -27  -1    1.80    0.39
   5 -27  -1    2.59    0.49
  -5  29   1  106.34    3.95
  -5  29   1  110.24    4.06
   5 -29  -1  109.27    4.01
   5 -29  -1  105.99    3.86
  -6 -28   1 1179.63   36.75
  -6 -28   1 1186.47   36.99
  -6 -26   1 1684.91   52.24
  -6 -26   1 1671.23   51.80
   6  26  -1 1696.15   52.73
   6  26  -1 1721.07   53.31
  -6 -24   1 1255.37   39.05
  -6 -24   1 1281.76   39.88
   6  24  -1 1293.49   40.21
   6  24  -1 1199.67   37.53
  -6 -22   1 1281.27   39.88
  -6 -22   1 1276.38   39.68
   6  22  -1 1351.64   42.12
   6  22  -1 1307.17   40.61
  -6 -20   1 1656.08   51.26
  -6 -20   1 1641.91   50.87
   6  20  -1 1624.32   50.48
   6  20  -1 1521.21   47.16
  -6 -18   1  341.58   10.99
  -6 -18   1  357.46   11.53
   6  18  -1  331.07   10.85
   6  18  -1  322.71   10.41
  -6 -16   1  671.42   21.11
  -6 -16   1  718.33   22.48
   6  16  -1  671.42   21.21
   6  16  -1  659.21   20.67
  -6 -14   1  636.24   20.04
  -6 -14   1  620.12   19.45
   6  14  -1  632.33   19.99
   6  14  -1  619.13   19.45
  -6 -12   1  251.17    8.11
  -6 -12   1  256.99    8.41
   6  12  -1  262.95    8.50
   6  12  -1  260.41    8.55
  -6 -10   1 1167.91   36.16
  -6 -10   1 1147.87   35.62
   6  10  -1 1182.56   36.75
   6  10  -1 1191.36   36.85
  -6  -8   1  558.54   17.54
  -6  -8   1  548.77   17.15
  -6  -6   1  978.79   30.40
  -6  -6   1  930.90   28.83
   6   6  -1  925.53   28.69
   6   6  -1  932.86   29.03
  -6  -4   1  572.71   17.84
  -6  -4   1  618.16   19.31
   6   4  -1  580.53   18.18
   6   4  -1  595.19   18.52
  -6  -2   1   24.68    1.07
  -6  -2   1   25.80    1.07
   6   2  -1   25.07    1.02
   6   2  -1   24.44    1.07
  -6   0   1    0.73    0.19
  -6   0   1    0.19    0.19
   6   0  -1    0.49    0.14
   6   0  -1    0.93    0.24
  -6   2   1   24.82    1.07
  -6   2   1   25.12    1.02
   6  -2  -1   27.42    1.07
   6  -2  -1   25.51    1.02
  -6   4   1  586.88   18.27
  -6   4   1  603.50   18.81
   6  -4  -1  625.49   19.45
   6  -4  -1  600.57   18.72
  -6   6   1  970.49   30.10
  -6   6   1  942.15   29.17
  -6   8   1  602.03   18.77
   6  -8  -1  586.39   18.27
   6  -8  -1  609.36   19.01
  -6  10   1 1206.02   37.28
  -6  10   1 1272.97   39.38
   6 -10  -1 1228.99   38.01
   6 -10  -1 1270.52   39.29
  -6  14   1  665.56   20.87
  -6  14   1  667.02   20.87
   6 -14  -1  650.41   20.38
   6 -14  -1  652.85   20.42
  -6  16   1  715.89   22.43
   6 -16  -1  714.91   22.38
   6 -16  -1  701.72   21.94
  -6  18   1  329.70   10.61
  -6  18   1  356.14   11.48
   6 -18  -1  340.75   10.95
   6 -18  -1  336.20   10.80
  -6  20   1 1736.71   53.80
  -6  20   1 1636.04   50.63
   6 -20  -1 1702.50   52.68
   6 -20  -1 1602.81   49.64
  -6  22   1 1212.86   37.72
  -6  22   1 1312.55   40.85
   6 -22  -1 1244.63   38.65
   6 -22  -1 1241.20   38.60
  -6  26   1 1716.18   53.26
  -6  26   1 1715.20   53.16
   6 -26  -1 1661.45   51.51
   6 -26  -1 1697.12   52.58
  -6  28   1 1226.06   38.26
  -6  28   1 1190.87   37.19
   6 -28  -1 1147.87   35.82
   6 -28  -1 1176.70   36.65
  -7 -27   1    1.56    0.39
  -7 -27   1    1.76    0.39
   7  27  -1    2.34    0.54
   7  27  -1    1.91    0.44
  -7 -25   1   15.00    0.97
  -7 -25   1   15.74    0.97
   7  25  -1   15.98    1.13
   7  25  -1   16.22    1.02
  -7 -23   1    1.02    0.34
  -7 -23   1    0.78    0.29
   7  23  -1    0.68    0.34
   7  23  -1    1.61    0.39
  -7 -21   1  215.79    7.23
  -7 -21   1  213.25    7.14
   7  21  -1  207.93    7.14
   7  21  -1  196.98    6.60
  -7 -19   1   10.02    0.73
  -7 -19   1    8.36    0.68
   7  19  -1   10.07    0.83
   7  19  -1    9.09    0.68
  -7 -17   1   17.79    1.02
  -7 -17   1   17.89    0.97
   7  17  -1   17.40    0.97
   7  17  -1   17.35    1.07
  -7 -15   1  728.59   22.82
  -7 -15   1  691.46   21.79
   7  15  -1  681.20   21.35
   7  15  -1  689.50   21.79
  -7 -13   1  581.02   18.27
  -7 -13   1  592.26   18.72
   7  13  -1  597.64   18.77
   7  13  -1  603.98   19.10
  -7 -11   1  756.45   23.70
  -7 -11   1  730.06   22.82
   7  11  -1  783.81   24.58
   7  11  -1  773.07   24.09
  -7  -9   1  639.17   19.99
  -7  -9   1  609.85   19.15
   7   9  -1  610.83   19.10
   7   9  -1  612.79   19.31
  -7  -5   1 2597.24   79.94
  -7  -5   1 2698.39   82.97
   7   5  -1 2516.61   77.41
   7   5  -1 2504.40   77.11
  -7  -3   1 1514.85   46.82
  -7  -3   1 1577.89   48.62
   7   3  -1 1482.61   45.69
   7   3  -1 1421.03   43.93
  -7  -1   1 5336.20  163.80
  -7  -1   1 5639.17  172.93
   7   1  -1 5556.09  170.45
   7   1  -1 5463.25  167.71
  -7   1   1 5477.91  168.01
  -7   1   1 5287.33  162.34
   7  -1  -1 5487.68  168.30
  -7   3   1 1496.28   46.23
  -7   3   1 1467.46   45.25
   7  -3  -1 1759.19   54.20
   7  -3  -1 1574.47   48.53
  -7   5   1 2330.43   71.79
   7  -5  -1 2554.24   78.53
   7  -5  -1 2612.39   80.34
  -7   7   1 1317.93   40.70
  -7   7   1 1435.69   44.47
   7  -7  -1 1368.75   42.27
   7  -7  -1 1381.94   42.66
  -7   9   1  649.43   20.33
  -7   9   1  647.47   20.18
   7  -9  -1  644.06   20.09
   7  -9  -1  641.13   20.04
  -7  13   1  609.36   19.15
  -7  13   1  612.29   19.20
   7 -13  -1  618.16   19.35
   7 -13  -1  621.58   19.45
  -7  15   1  741.30   23.16
  -7  15   1  754.00   23.61
   7 -15  -1  735.44   22.97
   7 -15  -1  732.99   22.92
  -7  17   1   17.49    0.97
  -7  17   1   16.86    0.97
   7 -17  -1   17.64    0.97
   7 -17  -1   17.64    0.97
  -7  19   1    7.77    0.64
  -7  19   1    9.67    0.73
   7 -19  -1    8.89    0.68
   7 -19  -1    8.21    0.64
  -7  21   1  208.56    6.99
  -7  21   1  215.89    7.28
   7 -21  -1  216.63    7.23
   7 -21  -1  219.95    7.28
  -7  23   1    0.39    0.29
  -7  23   1    0.39    0.29
   7 -23  -1    0.24    0.29
  -7  25   1   16.12    1.02
  -7  25   1   14.85    0.97
   7 -25  -1   16.27    1.02
   7 -25  -1   16.32    1.02
  -7  27   1    1.91    0.44
  -7  27   1    2.64    0.49
   7 -27  -1    1.37    0.39
   7 -27  -1    2.30    0.44
  -8 -24   1  553.65   17.59
  -8 -24   1  539.00   17.15
   8  24  -1  557.08   17.69
   8  24  -1  573.20   18.37
  -8 -22   1  658.72   20.77
  -8 -22   1  638.68   20.18
   8  22  -1  669.95   21.11
   8  22  -1  644.06   20.52
  -8 -20   1 1038.90   32.40
  -8 -20   1  995.90   31.13
   8  20  -1  988.57   31.08
   8  20  -1  990.52   30.94
  -8 -18   1  855.65   26.78
  -8 -18   1  859.07   26.92
   8  18  -1  849.78   26.78
   8  18  -1  819.49   25.65
  -8 -16   1  933.34   29.22
  -8 -16   1  874.22   27.32
  -8 -14   1 1925.33   59.57
  -8 -14   1 1730.35   53.51
   8  14  -1 1668.78   51.60
   8  14  -1 1850.57   57.32
  -8 -12   1  845.38   26.49
  -8 -12   1  900.12   28.05
   8  12  -1  882.04   27.66
   8  12  -1  878.62   27.37
  -8 -10   1  115.42    4.06
  -8 -10   1  119.96    4.11
   8  10  -1  123.24    4.35
   8  10  -1  122.75    4.20
  -8  -8   1  367.96   11.77
  -8  -8   1  365.52   11.63
   8   8  -1  359.26   11.44
   8   8  -1  374.03   11.98
  -8  -4   1  313.14    9.97
  -8  -4   1  314.31   10.07
   8   4  -1  330.82   10.56
   8   4  -1  308.49    9.83
  -8  -2   1   12.85    0.68
  -8  -2   1   13.49    0.78
   8   2  -1   12.71    0.73
   8   2  -1   12.56    0.68
  -8   0   1    0.19    0.19
  -8   0   1    0.19    0.19
   8   0  -1    0.10    0.14
   8   0  -1    0.24    0.19
  -8   2   1   11.34    0.64
  -8   2   1   13.19    0.78
   8  -2  -1   12.65    0.68
   8  -2  -1   12.46    0.68
  -8   4   1  322.32   10.21
  -8   4   1  302.39    9.67
   8  -4  -1  312.20    9.92
   8  -4  -1  316.21   10.02
   8  -6  -1  504.30   15.79
   8  -6  -1  520.42   16.32
  -8   8   1  379.89   12.02
  -8   8   1  378.08   12.02
   8  -8  -1  359.17   11.39
   8  -8  -1  382.92   12.12
  -8  12   1 1000.78   31.18
  -8  12   1  937.26   29.12
   8 -12  -1  925.04   28.78
   8 -12  -1  900.12   28.00
  -8  14   1 1849.10   57.13
  -8  14   1 1765.54   54.58
   8 -14  -1 1852.03   57.18
   8 -14  -1 1848.61   57.08
  -8  16   1  922.11   28.83
  -8  16   1  908.42   28.34
   8 -16  -1  946.05   29.47
   8 -16  -1  910.38   28.39
  -8  18   1  857.11   26.78
  -8  18   1  852.71   26.73
   8 -18  -1  886.44   27.71
   8 -18  -1  886.44   27.66
  -8  20   1 1032.54   32.20
  -8  20   1 1037.92   32.45
   8 -20  -1 1050.62   32.74
   8 -20  -1 1058.44   32.98
  -8  22   1  655.29   20.67
  -8  22   1  660.18   20.92
   8 -22  -1  661.65   20.92
   8 -22  -1  671.42   21.16
  -8  24   1  547.79   17.44
  -8  24   1  595.19   19.01
   8 -24  -1  574.18   18.27
   8 -24  -1  578.09   18.32
  -9 -23   1   34.11    1.61
  -9 -23   1   33.71    1.61
   9  23  -1   35.38    1.80
   9  23  -1   36.40    1.66
  -9 -21   1  351.39   11.44
  -9 -21   1  327.89   10.66
   9  21  -1  329.07   10.90
   9  21  -1  312.94   10.21
  -9 -19   1  281.66    9.24
  -9 -19   1  282.01    9.29
   9  19  -1  267.25    8.79
   9  19  -1  275.95    9.24
  -9 -17   1  164.19    5.62
  -9 -17   1  153.93    5.32
   9  17  -1  157.30    5.37
   9  17  -1  177.33    6.15
  -9 -15   1  566.85   17.94
  -9 -15   1  550.72   17.49
   9  15  -1  575.64   18.37
   9  15  -1  548.77   17.35
  -9 -13   1  173.57    5.86
  -9 -13   1  180.90    6.15
   9  13  -1  189.07    6.31
   9  13  -1  181.58    6.21
  -9 -11   1  539.97   17.06
  -9 -11   1  514.56   16.37
   9  11  -1  524.82   16.57
   9  11  -1  535.09   17.00
  -9  -9   1  917.22   28.58
  -9  -9   1  900.12   28.15
   9   9  -1  912.34   28.39
   9   9  -1  885.45   27.71
  -9  -7   1  986.12   30.73
  -9  -7   1 1004.20   31.18
   9   7  -1  974.39   30.30
   9   7  -1 1011.05   31.52
  -9  -5   1 2622.16   80.82
  -9  -5   1 2484.85   76.52
   9   5  -1 2530.30   77.89
   9   5  -1 2488.76   76.67
  -9  -1   1 1574.47   48.57
  -9  -1   1 1639.47   50.72
   9   1  -1 1638.00   50.63
   9   1  -1 1575.44   48.62
  -9   1   1 1638.48   50.53
  -9   1   1 1560.30   48.28
  -9   3   1  780.40   24.28
  -9   3   1  747.17   23.36
   9  -3  -1  707.58   22.04
   9  -3  -1  664.58   20.72
  -9   5   1 2475.56   76.18
  -9   5   1 2587.47   79.75
   9  -5  -1 2453.58   75.55
   9  -5  -1 2554.73   78.62
  -9   7   1 1002.24   31.08
  -9   7   1  959.24   29.86
   9  -7  -1 1044.76   32.40
   9  -7  -1 1046.72   32.45
  -9  11   1  510.16   16.12
  -9  11   1  551.21   17.30
   9 -11  -1  557.57   17.49
   9 -11  -1  514.08   16.17
  -9  13   1  185.10    6.26
  -9  13   1  189.70    6.31
   9 -13  -1  184.52    6.10
   9 -13  -1  191.22    6.35
  -9  15   1  567.34   17.89
  -9  15   1  606.92   19.20
   9 -15  -1  589.32   18.57
   9 -15  -1  534.11   16.86
  -9  17   1  164.73    5.57
  -9  17   1  161.21    5.57
   9 -17  -1  163.99    5.57
   9 -17  -1  165.41    5.57
  -9  19   1  290.85    9.48
  -9  19   1  284.84    9.38
   9 -19  -1  284.45    9.29
   9 -19  -1  299.65    9.77
  -9  21   1  326.48   10.61
  -9  21   1  323.83   10.61
   9 -21  -1  328.23   10.66
   9 -21  -1  327.02   10.66
  -9  23   1   31.67    1.71
  -9  23   1   35.97    1.80
   9 -23  -1   35.97    1.66
  10  20  -1  749.12   23.55
  10  20  -1  772.09   24.48
 -10 -18   1  446.05   14.32
 -10 -18   1  466.33   14.91
  10  18  -1  438.68   14.02
  10  18  -1  437.64   14.22
 -10 -16   1  628.42   19.84
 -10 -16   1  576.62   18.27
  10  16  -1  596.17   18.86
  10  16  -1  618.65   19.74
 -10 -14   1  679.73   21.46
 -10 -14   1  668.98   21.06
  10  14  -1  642.59   20.23
  10  14  -1  695.85   22.04
 -10 -12   1  883.99   27.71
 -10 -12   1  810.20   25.36
  10  12  -1  770.14   24.28
  10  12  -1  774.53   24.23
 -10 -10   1 1294.96   40.26
 -10 -10   1 1259.29   39.09
  10  10  -1 1308.15   40.56
  10  10  -1 1232.89   38.36
  10   8  -1  496.48   15.79
  10   8  -1  505.27   15.98
 -10  -6   1   80.39    2.98
 -10  -6   1   84.20    3.03
  10   6  -1   78.73    2.83
  10   6  -1   81.02    2.98
 -10  -4   1   47.74    1.86
 -10  -4   1   46.08    1.91
  10   4  -1   48.18    1.96
  10   4  -1   47.01    1.86
  10   2  -1   82.00    3.03
 -10   2   1   75.55    2.69
 -10   2   1   71.88    2.69
  10  -2  -1   73.89    2.64
  10  -2  -1   73.25    2.64
  10  -4  -1   46.71    1.80
  10  -4  -1   51.75    1.96
 -10   6   1   86.44    3.08
  10  -6  -1   80.48    2.83
 -10  10   1 1362.39   42.17
 -10  10   1 1338.45   41.53
  10 -10  -1 1346.75   41.68
  10 -10  -1 1319.39   40.85
 -10  12   1  822.42   25.65
 -10  12   1  856.14   26.83
  10 -12  -1  840.99   26.19
  10 -12  -1  841.48   26.24
 -10  14   1  637.71   20.18
 -10  14   1  697.32   21.84
  10 -14  -1  673.38   21.11
  10 -14  -1  650.41   20.42
 -10  16   1  611.32   19.40
 -10  16   1  622.56   19.60
  10 -16  -1  625.00   19.64
  10 -16  -1  623.05   19.64
 -10  18   1  475.86   15.29
 -10  18   1  455.53   14.51
  10 -18  -1  467.99   14.96
  10 -18  -1  465.50   14.80
 -10  20   1  801.41   25.31
 -10  20   1  736.41   23.16
  10 -20  -1  760.85   23.90
  10 -20  -1  748.63   23.55
 -11 -17   1  107.21    3.91
 -11 -17   1  104.57    3.81
  11  17  -1  109.65    4.11
  11  17  -1  107.02    3.91
  11  15  -1  304.78   10.02
 -11 -13   1  374.51   12.07
 -11 -13   1  360.54   11.68
  11  13  -1  348.66   11.39
  11  13  -1  336.54   10.90
 -11 -11   1 1197.71   37.33
 -11 -11   1 1192.33   37.09
  11  11  -1 1186.47   36.99
  11  11  -1 1202.60   37.39
 -11  -9   1  857.60   26.78
 -11  -9   1  872.75   27.37
  11   9  -1  880.57   27.51
  11   9  -1  902.56   28.25
 -11  -7   1  737.39   23.11
 -11  -7   1  709.54   22.33
 -11  -5   1 1400.02   43.49
 -11  -5   1 1410.28   43.68
  11   5  -1 1393.67   43.25
  11   5  -1 1414.68   43.78
 -11  -3   1  784.30   24.48
 -11  -3   1  752.54   23.61
  11   3  -1  832.19   26.00
  11   3  -1  781.86   24.39
 -11  -1   1  541.93   17.00
 -11  -1   1  573.20   18.08
  11   1  -1  571.73   17.94
  11   1  -1  603.01   18.91
 -11   9   1  813.62   25.51
 -11   9   1  888.39   27.66
  11  -9  -1  967.56   30.10
  11  -9  -1  865.42   26.92
 -11  11   1 1186.96   36.99
 -11  11   1 1166.44   36.21
  11 -11  -1 1186.47   36.80
  11 -11  -1 1125.39   34.94
 -11  13   1  360.78   11.68
 -11  13   1  359.46   11.53
  11 -13  -1  357.11   11.44
  11 -13  -1  354.87   11.39
 -11  15   1  289.82    9.53
 -11  15   1  305.70    9.92
  11 -15  -1  312.94   10.12
  11 -15  -1  312.84   10.12
 -11  17   1  105.99    3.95
 -11  17   1  107.50    3.86
  11 -17  -1  115.08    4.11
  11 -17  -1  108.87    3.91
 -12 -12   1  369.14   11.98
 -12 -12   1  372.02   12.02
  12  12  -1  362.88   11.73
  12  12  -1  365.67   11.92
 -12 -10   1  216.63    7.28
 -12 -10   1  231.19    7.68
  12  10  -1  221.41    7.47
  12  10  -1  219.36    7.28
 -12  -8   1   95.49    3.52
 -12  -8   1   93.18    3.37
  12   8  -1   93.92    3.52
  12   8  -1   92.35    3.33
 -12  -6   1  157.21    5.32
 -12  -6   1  147.57    5.13
  12   6  -1  162.77    5.57
  12   6  -1  149.24    5.08
 -12  -4   1   29.71    1.42
 -12  -4   1   28.39    1.32
  12   4  -1   28.98    1.32
  12   4  -1   33.28    1.47
 -12  -2   1    8.79    0.64
 -12  -2   1    8.55    0.68
  12   2  -1    8.99    0.64
  12   2  -1    8.79    0.64
 -12   0   1    0.24    0.24
 -12   0   1    0.34    0.19
  12   0  -1    0.29    0.24
  12   0  -1    0.34    0.19
  12  -2  -1    8.70    0.64
 -12   8   1   86.44    3.28
  12  -8  -1   88.26    3.12
 -12  10   1  223.91    7.33
 -12  12   1  340.35   11.09
  -8  -8  -2 1169.85   36.21
   8  10   2  757.43   23.65
   8  10   2  705.63   21.99
  -8 -10  -2  705.63   21.99
   8  12   2  188.04    6.40
   8  14   2  420.84   13.54
   8  14   2  393.42   12.56
   8  16   2  334.15   10.80
   8  16   2  362.40   11.82
  -8 -16  -2  355.84   11.48
  -8 -16  -2  354.72   11.44
   7 -17   2  810.69   25.17
  -7  17  -2  778.44   24.28
   7   7   2  444.10   13.93
   7   7   2  443.12   13.83
  -7  -7  -2  398.99   12.46
  -7  -7  -2  434.47   13.54
   7   9   2  125.54    4.20
   7   9   2  123.78    4.20
  -7  -9  -2  127.40    4.20
  -7  -9  -2  122.27    4.11
   7  11   2  432.51   13.68
  -7 -11  -2  434.12   13.73
  -7 -11  -2  424.99   13.44
  -7 -13  -2 1093.14   33.96
  -7 -13  -2 1077.99   33.47
   7  15   2  539.97   17.06
   7  15   2  562.45   17.89
  -7 -15  -2  569.29   17.98
  -7 -15  -2  533.62   16.86
   7  17   2  783.81   24.58
   7  17   2  722.24   22.82
  -7 -17  -2  796.52   24.97
  -7 -17  -2  809.22   25.36
   7  19   2 1092.16   34.21
   7  19   2 1099.98   34.45
  -7 -19  -2 1112.20   34.70
  -7 -19  -2 1108.77   34.55
   6 -22   2    6.50    0.59
  -6  22  -2    6.45    0.68
  -6  22  -2    5.32    0.59
   6 -20   2    1.76    0.34
   6 -20   2    1.66    0.34
  -6  20  -2    2.34    0.39
  -6  20  -2    2.25    0.44
   6 -18   2   66.51    2.44
   6 -18   2   61.57    2.30
  -6  18  -2   67.19    2.55
  -6  18  -2   63.23    2.39
   6 -16   2  704.65   21.94
   6 -16   2  696.35   21.70
  -6  16  -2  717.36   22.38
  -6  16  -2  722.73   22.58
   6 -14   2 1450.35   44.76
   6 -14   2 1549.06   47.79
  -6  14  -2 1475.27   45.64
   6 -12   2 1465.01   46.71
  -6  12  -2 1514.85   48.72
   6   4   2  583.95   18.42
  -6  -4  -2  549.75   17.40
   6   6   2  565.38   17.59
   6   6   2  613.27   19.06
   6   8   2  952.41   29.52
   6   8   2  943.12   29.27
  -6  -8  -2 1042.32   32.25
  -6  -8  -2 1008.60   31.23
   6  10   2 1375.59   42.66
   6  10   2 1407.83   43.49
  -6 -10  -2 1383.89   42.76
  -6 -10  -2 1540.76   47.60
   6  12   2 1505.57   46.57
   6  12   2 1499.21   46.47
  -6 -12  -2 1532.94   47.40
  -6 -12  -2 1572.03   48.57
   6  14   2 1419.08   43.93
   6  14   2 1406.37   43.68
  -6 -14  -2 1420.05   43.98
  -6 -14  -2 1390.73   43.10
   6  16   2  689.50   21.79
   6  16   2  717.84   22.53
  -6 -16  -2  701.23   21.99
  -6 -16  -2  745.70   23.36
   6  18   2   61.96    2.44
   6  18   2   68.02    2.79
  -6 -18  -2   63.63    2.49
  -6 -18  -2   62.50    2.49
   6  20   2    1.91    0.39
   6  20   2    2.59    0.54
  -6 -20  -2    2.01    0.39
  -6 -20  -2    1.91    0.39
   6  22   2    5.96    0.64
   6  22   2    5.48    0.68
  -6 -22  -2    6.45    0.64
  -6 -22  -2    7.04    0.64
   5 -25   2  750.10   23.61
   5 -25   2  758.40   23.85
  -5  25  -2  708.56   22.48
  -5  25  -2  723.22   22.82
   5 -23   2  481.53   15.34
   5 -23   2  489.15   15.54
  -5  23  -2  464.23   14.80
  -5  23  -2  475.62   15.29
   5 -21   2  910.38   28.39
   5 -21   2  887.41   27.71
  -5  21  -2  857.60   26.83
  -5  21  -2  904.03   28.34
   5 -19   2  835.62   26.05
   5 -19   2  847.83   26.43
  -5  19  -2  825.84   25.80
  -5  19  -2  787.23   24.68
   5 -17   2 1035.97   32.15
   5 -17   2 1047.20   32.55
  -5  17  -2 1054.54   32.74
  -5  17  -2  997.36   31.08
   5 -15   2  703.68   21.89
   5 -15   2  692.43   21.55
  -5  15  -2  722.24   22.48
  -5  15  -2  754.00   23.55
   5 -13   2  252.98    8.01
   5 -13   2  236.27    7.47
  -5  13  -2  270.57    8.55
  -5  13  -2  263.74    8.41
   5 -11   2 1262.22   38.95
   5 -11   2 1230.94   38.01
  -5  11  -2 1257.82   38.85
  -5  11  -2 1191.85   36.85
  -5  -3  -2  292.08    9.14
   5   5   2  595.19   18.47
   5   5   2  634.77   19.69
  -5  -5  -2  663.61   20.57
  -5  -5  -2  628.91   19.50
   5   7   2  600.08   18.77
   5   7   2  546.32   17.00
  -5  -7  -2  535.57   16.66
  -5  -7  -2  516.52   16.12
   5   9   2  674.35   21.01
   5   9   2  657.25   20.52
  -5  -9  -2  669.47   20.87
  -5  -9  -2  672.40   20.92
   5  13   2  264.81    8.65
   5  13   2  265.00    8.55
  -5 -13  -2  262.26    8.50
  -5 -13  -2  266.47    8.60
   5  15   2  737.39   23.21
   5  15   2  751.07   23.50
  -5 -15  -2  705.63   22.14
  -5 -15  -2  731.53   22.92
   5  17   2 1055.02   32.84
   5  17   2 1040.36   32.55
  -5 -17  -2 1056.49   32.88
  -5 -17  -2 1035.47   32.25
   5  19   2  870.79   27.37
   5  19   2  845.38   26.49
  -5 -19  -2  853.70   26.73
  -5 -19  -2  828.29   25.95
   5  23   2  485.24   15.64
   5  23   2  470.92   15.05
  -5 -23  -2  494.53   15.79
  -5 -23  -2  474.49   15.15
   5  25   2  754.50   23.75
   5  25   2  746.68   23.65
  -5 -25  -2  742.28   23.36
  -5 -25  -2  759.38   23.90
  -4  24  -2    0.44    0.34
  -4  24  -2    1.07    0.39
   4 -22   2    2.93    0.44
   4 -22   2    2.59    0.44
  -4  22  -2    2.44    0.49
  -4  22  -2    2.30    0.44
   4 -20   2  301.46    9.72
   4 -20   2  289.44    9.38
  -4  20  -2  292.22    9.48
  -4  20  -2  277.95    9.14
   4 -18   2  332.29   10.66
   4 -18   2  332.63   10.66
  -4  18  -2  316.26   10.26
  -4  18  -2  327.11   10.50
   4 -16   2  261.05    8.41
   4 -16   2  261.38    8.41
  -4  16  -2  257.62    8.30
  -4  16  -2  245.90    8.01
   4 -14   2  293.74    9.33
   4 -14   2  299.25    9.48
  -4  14  -2  302.24    9.67
  -4  14  -2  287.04    9.14
   4 -12   2  435.99   13.64
   4 -12   2  472.63   14.75
  -4  12  -2  477.28   14.96
  -4  12  -2  434.12   13.59
   4 -10   2  620.12   19.20
   4 -10   2  654.32   20.28
  -4  10  -2  660.18   20.52
  -4  10  -2  615.72   19.10
   4  -8   2 1024.72   31.67
   4  -8   2 1003.23   30.98
  -4   8  -2  980.26   30.35
  -4   8  -2  993.45   30.73
   4   2   2 2762.41   85.28
   4   2   2 2826.43   87.22
  -4  -2  -2 2594.31   80.09
  -4  -2  -2 2823.50   87.13
   4   4   2 2631.94   80.87
   4   4   2 2552.78   78.48
  -4  -4  -2 2720.87   83.61
  -4  -4  -2 2581.60   79.36
   4   6   2 2136.92   65.78
   4   6   2 2053.36   63.18
  -4  -6  -2 2312.35   71.10
  -4  -6  -2 2233.68   68.71
   4   8   2 1006.65   31.23
   4   8   2 1007.13   31.18
  -4  -8  -2  990.52   30.64
  -4  -8  -2  974.39   30.15
   4  10   2  635.75   19.89
   4  10   2  664.09   20.72
  -4 -10  -2  618.65   19.31
  -4 -10  -2  632.82   19.74
   4  12   2  467.11   14.75
   4  12   2  471.51   14.96
  -4 -12  -2  467.55   14.75
  -4 -12  -2  458.37   14.46
   4  14   2  302.58    9.83
   4  14   2  302.19    9.72
  -4 -14  -2  292.08    9.43
  -4 -14  -2  294.61    9.48
   4  16   2  257.91    8.41
   4  16   2  248.97    8.21
  -4 -16  -2  253.13    8.26
  -4 -16  -2  265.88    8.65
   4  18   2  329.65   10.66
   4  18   2  365.71   11.87
  -4 -18  -2  335.46   10.80
  -4 -18  -2  325.35   10.50
   4  20   2  284.55    9.29
   4  20   2  296.57    9.77
  -4 -20  -2  279.27    9.14
  -4 -20  -2  274.78    8.99
   4  22   2    2.15    0.49
  -4 -22  -2    1.91    0.44
   4  24   2    0.34    0.29
   4  24   2    0.34    0.24
  -4 -24  -2    0.73    0.29
  -4 -24  -2    0.14    0.29
   4  26   2    0.10    0.29
   4  26   2    0.59    0.29
  -4 -26  -2    0.00    0.24
  -4 -26  -2    0.44    0.29
   3 -27   2 1126.85   35.13
   3 -27   2 1091.18   34.06
  -3  27  -2 1076.03   33.71
  -3  27  -2 1138.10   35.48
   3 -25   2  928.94   29.03
   3 -25   2  980.75   30.64
  -3  25  -2  988.57   30.89
  -3  25  -2  906.47   28.49
   3 -23   2 1430.80   44.37
   3 -23   2 1463.54   45.40
  -3  23  -2 1502.15   46.57
  -3  23  -2 1412.72   43.98
   3 -21   2 1504.10   46.62
   3 -21   2 1447.91   44.86
  -3  21  -2 1467.94   45.50
  -3  21  -2 1416.64   44.03
   3 -19   2 1153.25   35.77
   3 -19   2 1143.96   35.53
  -3  19  -2 1099.98   34.25
  -3  19  -2 1170.35   36.31
   3 -17   2 1610.63   49.75
   3 -17   2 1658.03   51.22
  -3  17  -2 1693.22   52.29
  -3  17  -2 1610.14   49.85
   3 -15   2  753.52   23.45
   3 -15   2  763.78   23.75
  -3  15  -2  791.14   24.63
  -3  15  -2  769.65   24.04
   3 -13   2  874.71   27.12
   3 -13   2  902.56   27.96
  -3  13  -2  884.97   27.42
  -3  13  -2  871.29   27.12
   3 -11   2  675.82   20.96
   3 -11   2  671.91   20.87
  -3  11  -2  675.82   20.96
  -3  11  -2  692.92   21.60
   3  -9   2  207.53    6.60
   3  -9   2  212.66    6.74
  -3   7  -2  517.01   15.98
  -3   7  -2  558.05   17.30
   3  -5   2   29.27    0.97
   3  -5   2   30.69    1.02
  -3   1  -2  500.88   15.83
   3   1   2  482.90   14.96
   3   1   2  487.59   15.10
  -3  -1  -2  482.22   14.91
  -3  -1  -2  487.00   15.05
   3   3   2   23.36    0.88
   3   3   2   22.33    0.83
  -3  -3  -2   23.16    0.88
  -3  -3  -2   25.85    0.93
   3   5   2   29.27    1.13
   3   5   2   27.85    1.07
   3   7   2  577.60   17.98
   3   7   2  543.39   16.95
  -3  -7  -2  574.67   17.94
   3   9   2  209.29    6.79
   3   9   2  230.36    7.38
   3  11   2  686.57   21.41
   3  13   2  902.07   28.05
   3  13   2  851.74   26.59
   3  15   2  736.41   23.11
   3  15   2  782.84   24.48
   3  17   2 1639.95   50.72
   3  17   2 1513.39   46.96
   3  19   2 1119.53   34.84
   3  19   2 1176.21   36.65
  -3 -19  -2 1094.12   34.06
   3  21   2 1438.13   44.61
   3  21   2 1354.08   42.17
  -3 -21  -2 1347.73   41.83
  -3 -21  -2 1499.70   46.57
   3  23   2 1479.67   46.03
   3  23   2 1399.04   43.44
  -3 -23  -2 1401.97   43.54
  -3 -23  -2 1464.03   45.45
   3  25   2  912.82   28.69
   3  25   2  949.47   29.71
  -3 -25  -2  991.50   30.98
  -3 -25  -2  953.38   29.81
   3  27   2 1109.26   34.74
   3  27   2 1064.80   33.28
  -3 -27  -2 1114.64   34.79
  -3 -27  -2 1103.89   34.45
   2 -28   2  105.60    3.86
   2 -28   2   99.68    3.66
   2 -26   2    1.56    0.39
   2 -26   2    0.88    0.34
  -2  26  -2    1.32    0.39
  -2  26  -2    1.47    0.44
   2 -24   2  188.43    6.35
   2 -24   2  176.12    5.96
  -2  24  -2  179.64    6.21
  -2  24  -2  190.28    6.40
   2 -22   2   12.60    0.83
   2 -22   2   12.81    0.83
  -2  22  -2   12.90    0.83
  -2  22  -2   12.81    0.93
   2 -20   2  407.93   13.00
   2 -20   2  414.78   13.19
  -2  20  -2  409.30   13.05
  -2  20  -2  403.44   13.00
   2 -18   2  237.69    7.72
   2 -18   2  245.94    8.01
  -2  18  -2  232.07    7.68
  -2  18  -2  239.98    7.82
   2 -16   2   64.50    2.34
   2 -16   2   64.65    2.39
  -2  16  -2   68.46    2.49
  -2  16  -2   62.99    2.44
   2 -14   2  420.64   13.24
   2 -14   2  405.73   12.81
  -2  14  -2  408.96   12.90
  -2  14  -2  420.05   13.34
   2 -12   2   18.47    0.88
   2 -12   2   19.74    0.88
  -2  12  -2   16.91    0.78
  -2  12  -2   17.54    0.88
   2 -10   2  373.09   11.68
   2 -10   2  355.50   11.19
   2  -8   2 2005.47   61.62
   2  -8   2 1825.64   56.14
  -2   8  -2 1869.62   57.56
  -2   8  -2 1842.75   56.68
   2  -6   2 2587.47   79.51
   2  -6   2 2455.04   75.40
  -2   6  -2 2418.88   74.32
  -2   6  -2 2490.71   76.47
   2  -4   2 3764.17  115.57
   2  -4   2 4020.23  123.44
  -2   4  -2 4329.56  132.91
  -2   4  -2 4113.56  126.27
   2   0   2 8053.16  247.12
   2   0   2 7701.32  236.27
   2   2   2 4906.17  150.46
   2   2   2 4743.94  145.62
  -2  -2  -2 4999.02  153.29
  -2  -2  -2 4500.10  138.04
   2   4   2 4170.25  127.93
   2   4   2 4192.73  128.66
  -2  -4  -2 4081.80  125.25
  -2  -4  -2 3805.22  116.74
   2   6   2 2593.34   79.70
   2   6   2 2365.62   72.71
  -2  -6  -2 2572.32   79.07
  -2  -6  -2 2670.54   82.05
  -2 -14  -2  410.58   13.00
  -2 -14  -2  415.90   13.19
   2  16   2   67.19    2.64
   2  18   2  235.49    7.92
  -2 -18  -2  225.57    7.43
  -2 -18  -2  243.30    7.97
  -2 -20  -2  409.89   13.10
  -2 -20  -2  393.52   12.60
  -2 -22  -2   11.68    0.83
  -2 -22  -2   12.51    0.83
   2  24   2  186.92    6.55
  -2 -24  -2  185.98    6.31
  -2 -24  -2  179.24    6.10
   2  26   2    2.25    0.54
   2  26   2    2.05    0.44
  -2 -26  -2    2.49    0.44
  -2 -26  -2    1.71    0.39
   2  28   2  104.23    3.86
   2  28   2  100.42    3.81
  -2 -28  -2  100.76    3.71
  -2 -28  -2  103.11    3.81
   1 -29   2  627.94   19.89
   1 -29   2  628.42   19.89
  -1  29  -2  627.94   19.89
  -1  29  -2  591.28   18.91
   1 -27   2 1513.39   46.96
   1 -27   2 1527.07   47.40
  -1  27  -2 1465.99   45.64
  -1  27  -2 1510.46   46.91
   1 -23   2 1747.94   54.10
   1 -23   2 1692.73   52.38
  -1  23  -2 1706.90   52.83
  -1  23  -2 1686.37   52.33
   1 -21   2 2460.41   75.89
   1 -21   2 2483.88   76.58
  -1  21  -2 2326.03   71.74
  -1  21  -2 2419.85   74.76
   1 -19   2  534.11   16.86
   1 -19   2  530.20   16.71
   1 -17   2 1392.69   43.10
   1 -17   2 1499.70   46.37
  -1  17  -2 1434.72   44.47
  -1  17  -2 1414.68   43.78
   1 -15   2  741.30   23.11
  -1  15  -2  699.28   21.79
  -1  15  -2  704.17   22.08
   1 -13   2  481.28   15.10
   1 -13   2  471.32   14.80
  -1  13  -2  471.95   14.91
  -1  13  -2  479.24   15.00
   1 -11   2 1300.82   40.17
   1 -11   2 1342.35   41.39
  -1  11  -2 1273.45   39.29
  -1  11  -2 1326.72   41.05
  -1   9  -2 1038.41   32.15
  -1   9  -2 1034.50   31.91
   1  -7   2 1597.44   49.11
   1  -7   2 1651.19   50.82
  -1   7  -2 1630.18   50.14
  -1   7  -2 1625.29   50.09
   1  -5   2  129.74    4.16
   1  -5   2  131.59    4.25
  -1   5  -2  131.40    4.25
  -1   5  -2  139.03    4.45
   1  -3   2  166.68    5.32
   1  -3   2  170.35    5.37
  -1   3  -2  172.06    5.48
  -1   3  -2  176.02    5.53
   1  -1   2  391.76   12.17
   1  -1   2  383.80   11.92
  -1   1  -2  397.04   12.31
  -1   1  -2  388.59   12.07
  -1  -1  -2  407.06   12.65
  -1  -1  -2  427.34   13.29
   1   3   2  173.09    5.53
   1   3   2  178.46    5.67
  -1  -3  -2  184.27    5.86
  -1  -3  -2  180.42    5.72
   1   5   2  148.11    4.79
   1   5   2  153.05    4.94
  -1  -5  -2  152.08    4.89
  -1  -5  -2  157.11    5.03
   1   7   2 1759.67   54.20
   1   7   2 1747.94   53.80
  -1  -7  -2 1714.23   52.78
  -1  -7  -2 1808.05   55.66
   1  11   2 1349.20   41.68
  -1 -11  -2 1289.09   39.88
  -1 -11  -2 1383.89   42.81
   1  13   2  492.08   15.49
   1  13   2  468.04   14.80
  -1 -13  -2  451.92   14.27
  -1 -13  -2  483.63   15.25
   1  15   2  706.12   22.14
   1  15   2  739.35   23.11
  -1 -15  -2  650.41   20.38
  -1 -15  -2  683.64   21.41
  -1 -17  -2 1432.76   44.37
  -1 -17  -2 1402.46   43.44
  -1 -19  -2  546.82   17.30
  -1 -19  -2  572.71   18.08
   1  21   2 2599.20   80.19
   1  21   2 2467.74   76.13
  -1 -21  -2 2601.64   80.24
  -1 -21  -2 2449.18   75.55
   1  25   2  538.02   17.11
   1  25   2  575.16   18.32
  -1 -25  -2  546.32   17.35
  -1 -25  -2  566.36   17.98
   1  27   2 1545.15   47.99
   1  27   2 1640.44   50.97
  -1 -27  -2 1566.65   48.62
  -1 -27  -2 1590.11   49.31
   1  29   2  676.31   21.50
   1  29   2  613.76   19.45
  -1 -29  -2  628.42   19.89
  -1 -29  -2  651.39   20.57
   0 -30   2  112.88    4.11
   0 -30   2  112.10    4.06
   0  30  -2  110.73    4.01
   0  30  -2  111.56    4.20
   0 -28   2   74.03    2.88
   0 -28   2   74.62    2.88
   0  28  -2   67.63    2.79
   0  28  -2   77.99    2.98
   0 -26   2    1.71    0.39
   0 -26   2    0.59    0.29
   0  26  -2    1.86    0.49
   0 -24   2   19.15    1.07
   0 -24   2   18.52    1.07
   0  24  -2   19.06    1.07
   0  24  -2   17.84    1.13
   0 -22   2   32.40    1.47
   0 -22   2   33.04    1.51
   0  22  -2   36.21    1.61
   0  22  -2   31.57    1.56
   0 -20   2   35.77    1.61
   0 -20   2   36.85    1.61
   0  20  -2   34.60    1.51
   0  20  -2   37.87    1.76
   0 -18   2  534.60   16.81
   0 -18   2  510.16   16.12
   0  18  -2  518.96   16.52
   0  18  -2  508.21   16.03
   0 -16   2  686.57   21.50
   0 -16   2  689.50   21.55
   0  16  -2  681.69   21.41
   0  16  -2  693.90   21.70
   0 -12   2 2486.32   76.47
   0 -12   2 2558.15   78.73
   0  12  -2 2448.20   75.40
   0  12  -2 2419.37   74.43
   0 -10   2 2009.87   61.81
   0 -10   2 1856.43   57.18
   0  10  -2 1908.23   58.74
   0  10  -2 1931.20   59.52
   0  -8   2 1352.13   41.68
   0  -8   2 1216.28   37.58
   0   8  -2 1270.04   39.24
   0   8  -2 1281.76   39.48
   0  -6   2 1282.74   39.59
   0  -6   2 1399.53   43.10
   0   6  -2 1320.37   40.70
   0   6  -2 1314.50   40.46
   0  -4   2 2124.71   65.29
   0  -4   2 2083.17   64.06
   0   4  -2 2107.60   64.79
   0   4  -2 2002.54   61.52
   0  -2   2 3061.96   94.02
   0  -2   2 3355.65  102.96
   0   0   2 4241.59  130.13
   0   0   2 4399.43  134.92
   0   0  -2 4249.90  130.33
   0   0  -2 4107.70  125.98
   0   2   2 3093.72   94.95
   0   2   2 3384.48  103.89
   0   4   2 2128.12   65.43
   0   4   2 2136.92   65.68
   0  -4  -2 2294.76   70.51
   0  -4  -2 2285.47   70.22
   0   6   2 1429.83   44.08
   0   6   2 1402.46   43.25
   0  -6  -2 1406.37   43.35
   0  -6  -2 1486.51   45.79
   0   8   2 1334.53   41.20
   0   8   2 1399.04   43.15
   0  -8  -2 1318.90   40.70
   0  -8  -2 1440.58   44.42
   0  10   2 2057.27   63.38
   0  10   2 2023.55   62.31
   0 -10  -2 2057.76   63.33
   0 -10  -2 1990.81   61.33
   0  12   2 2357.31   72.61
   0 -12  -2 2777.07   85.52
   0  14   2 1635.55   50.53
   0  14   2 1578.38   48.82
   0 -14  -2 1639.95   50.68
   0 -14  -2 1639.47   50.63
   0  16   2  701.72   21.99
   0  16   2  715.89   22.43
   0 -16  -2  662.62   20.77
   0 -16  -2  729.58   22.82
   0  18   2  517.49   16.37
   0  18   2  514.08   16.27
   0 -18  -2  515.54   16.32
   0 -18  -2  520.91   16.47
   0  20   2   35.97    1.61
   0  20   2   41.15    1.80
   0 -20  -2   38.41    1.66
   0 -20  -2   39.59    1.71
   0  22   2   34.35    1.56
   0  22   2   34.50    1.61
   0 -22  -2   34.50    1.56
   0 -22  -2   37.77    1.66
   0  24   2   21.50    1.22
   0  24   2   18.13    1.02
   0 -24  -2   18.23    1.07
   0 -24  -2   17.40    1.02
   0  26   2    1.32    0.39
   0  26   2    1.66    0.39
   0 -26  -2    1.07    0.34
   0 -26  -2    1.37    0.44
   0  28   2   73.65    2.88
   0  28   2   73.94    2.93
   0 -28  -2   70.27    2.79
   0 -28  -2   72.61    2.83
   0  30   2  116.89    4.40
   0  30   2  116.35    4.20
   0 -30  -2  110.63    4.06
   0 -30  -2  111.42    4.06
  -1 -29   2 1199.67   37.39
  -1 -29   2 1197.22   37.28
   1  29  -2 1144.94   35.86
   1  29  -2 1199.67   37.39
  -1 -27   2 1032.54   32.30
   1  27  -2 1052.09   32.98
   1  27  -2 1032.06   32.20
  -1 -25   2  959.24   30.00
  -1 -25   2  949.96   29.66
   1  25  -2  953.38   29.95
   1  25  -2  947.52   29.61
  -1 -23   2  554.63   17.59
  -1 -23   2  574.67   18.18
   1  23  -2  572.71   18.27
   1  23  -2  563.43   17.79
  -1 -21   2  456.65   14.51
  -1 -21   2  443.95   14.17
   1  21  -2  466.33   14.80
   1  21  -2  460.12   14.75
  -1 -19   2  744.23   23.31
  -1 -19   2  731.53   22.92
   1  19  -2  756.94   23.65
   1  19  -2  708.07   22.33
  -1 -17   2 3024.82   93.14
  -1 -17   2 3108.87   95.63
   1  17  -2 2940.77   90.60
   1  17  -2 3043.88   93.68
  -1 -15   2 1213.35   37.58
  -1 -15   2 1218.23   37.77
   1  15  -2 1158.13   36.02
   1  15  -2 1232.89   38.17
  -1 -11   2 1850.57   57.03
  -1 -11   2 1814.41   55.95
   1  11  -2 1966.87   60.69
   1  11  -2 1869.13   57.56
  -1  -9   2  566.85   17.73
  -1  -9   2  582.49   18.13
   1   9  -2  563.43   17.64
   1   9  -2  573.20   17.84
  -1  -7   2 3648.84  112.05
  -1  -7   2 3733.88  114.59
   1   7  -2 3580.43  110.00
   1   7  -2 3647.38  111.90
  -1  -5   2 1397.09   43.00
  -1  -5   2 1541.24   47.49
   1   5  -2 1410.28   43.39
   1   5  -2 1492.38   45.98
  -1  -3   2 3141.13   96.37
  -1  -3   2 3114.24   95.63
   1   3  -2 3362.49  103.16
   1   3  -2 3077.11   94.46
   1   1  -2 4788.90  146.89
   1   1  -2 5204.26  159.60
   1  -1  -2 5047.89  154.76
  -1   3   2 3203.18   98.32
  -1   3   2 3182.66   97.69
   1  -3  -2 3260.36  100.08
   1  -3  -2 3151.87   96.75
  -1   5   2 1625.78   50.09
  -1   5   2 1573.50   48.43
   1  -5  -2 1641.91   50.58
   1  -5  -2 1571.05   48.38
  -1   7   2 4050.03  124.31
  -1   7   2 4111.12  126.22
   1  -7  -2 3679.63  112.98
   1  -7  -2 3883.89  119.23
  -1   9   2  625.49   19.50
  -1   9   2  606.92   18.96
   1  -9  -2  613.76   19.15
   1  -9  -2  619.13   19.31
  -1  13   2  493.55   15.54
  -1  13   2  521.89   16.42
   1 -13  -2  518.47   16.27
   1 -13  -2  516.03   16.22
  -1  15   2 1277.85   39.63
  -1  15   2 1246.09   38.65
   1 -15  -2 1271.01   39.38
   1 -15  -2 1285.67   39.83
  -1  17   2 3122.06   96.12
  -1  17   2 3041.44   93.63
   1 -17  -2 2908.03   89.52
   1 -17  -2 3219.31   99.06
  -1  19   2  741.30   23.26
  -1  19   2  744.72   23.36
   1 -19  -2  727.62   22.82
   1 -19  -2  758.40   23.75
  -1  21   2  475.86   15.15
  -1  21   2  481.28   15.29
   1 -21  -2  464.72   14.80
   1 -21  -2  476.84   15.15
  -1  25   2  952.41   29.81
  -1  25   2  955.34   29.90
   1 -25  -2 1013.49   31.62
   1 -25  -2  965.11   30.15
  -1  27   2 1048.18   32.79
  -1  27   2 1051.60   32.84
   1 -27  -2 1053.56   32.88
   1 -27  -2 1049.16   32.74
  -1  29   2 1187.94   37.04
  -1  29   2 1256.35   39.19
   1 -29  -2 1218.73   37.92
   1 -29  -2 1247.07   38.85
  -2 -30   2   79.26    3.03
  -2 -30   2   77.11    2.98
   2  30  -2   75.99    3.08
   2  30  -2   76.58    2.93
  -2 -28   2  171.32    5.86
  -2 -28   2  175.97    6.01
   2  28  -2  169.57    5.81
   2  28  -2  165.86    5.86
  -2 -26   2    6.40    0.64
  -2 -26   2    5.96    0.59
   2  26  -2    4.79    0.64
   2  26  -2    5.81    0.59
  -2 -22   2   55.46    2.25
  -2 -22   2   49.40    2.05
   2  22  -2   52.38    2.10
   2  22  -2   52.48    2.25
  -2 -20   2   52.53    2.10
  -2 -20   2   50.97    2.10
   2  20  -2   55.36    2.20
   2  20  -2   51.90    2.20
  -2 -18   2  767.69   23.99
  -2 -18   2  742.28   23.26
   2  18  -2  719.80   22.53
   2  18  -2  739.84   23.26
  -2 -16   2  742.28   23.26
  -2 -16   2  744.72   23.26
   2  16  -2  736.91   23.16
   2  16  -2  780.40   24.34
  -2 -14   2 1439.60   44.56
  -2 -14   2 1437.16   44.42
   2  14  -2 1434.23   44.32
   2  14  -2 1416.64   43.93
  -2 -10   2 2593.82   79.75
  -2 -10   2 2595.29   79.85
   2  10  -2 2701.32   83.17
   2  10  -2 2600.17   79.94
  -2  -8   2 2662.72   81.90
  -2  -8   2 2679.83   82.34
   2   8  -2 2711.10   83.32
   2   8  -2 2609.46   80.29
  -2  -6   2  718.33   22.29
  -2  -6   2  746.68   23.21
   2   6  -2  743.25   23.02
   2   6  -2  761.33   23.65
  -2  -4   2 2776.09   85.22
  -2  -4   2 2974.00   91.38
   2   4  -2 2955.92   90.84
   2   4  -2 3151.39   96.70
   2   2  -2 3533.52  108.49
   2   2  -2 3788.11  116.20
  -2   0   2   39.92    1.47
  -2   0   2   38.75    1.47
   2   0  -2   38.95    1.47
   2   0  -2   38.06    1.42
  -2   2   2 3756.84  115.32
   2  -2  -2 3896.11  119.53
   2  -2  -2 4115.03  126.27
   2  -4  -2 3152.85   96.80
   2  -4  -2 3006.74   92.31
  -2   6   2  861.51   26.68
  -2   6   2  818.51   25.41
   2  -6  -2  807.76   25.07
   2  -6  -2  793.59   24.58
  -2   8   2 2914.88   89.57
  -2   8   2 2777.56   85.42
   2  -8  -2 2994.04   92.02
   2  -8  -2 2841.58   87.32
  -2  10   2 2862.10   88.01
  -2  10   2 2775.11   85.37
   2 -10  -2 2600.17   79.99
   2 -10  -2 2793.69   85.90
  -2  12   2 3136.24   96.46
  -2  12   2 3013.09   92.70
   2 -12  -2 3142.10   96.61
   2 -12  -2 3028.24   93.14
  -2  14   2 1535.38   47.49
  -2  14   2 1405.39   43.49
   2 -14  -2 1444.00   44.67
   2 -14  -2 1420.05   43.93
  -2  16   2  776.97   24.28
  -2  16   2  740.81   23.16
   2 -16  -2  721.76   22.58
   2 -16  -2  761.82   23.80
  -2  18   2  776.48   24.34
  -2  18   2  783.81   24.53
   2 -18  -2  776.48   24.28
   2 -18  -2  771.11   24.14
  -2  20   2   53.46    2.15
  -2  20   2   54.29    2.20
   2 -20  -2   52.24    2.10
   2 -20  -2   50.18    2.05
  -2  22   2   54.04    2.20
  -2  22   2   54.44    2.20
   2 -22  -2   57.37    2.30
   2 -22  -2   57.81    2.30
  -2  24   2    2.25    0.44
  -2  24   2    3.95    0.54
  -2  26   2    4.94    0.59
  -2  26   2    5.57    0.59
   2 -26  -2    6.31    0.59
   2 -26  -2    6.26    0.64
  -2  28   2  182.22    6.26
  -2  28   2  173.72    5.96
   2 -28  -2  180.22    6.10
   2 -28  -2  173.57    5.96
  -2  30   2   75.79    2.98
  -2  30   2   74.67    2.93
   2 -30  -2   77.01    2.98
   2 -30  -2   80.72    3.08
  -3 -29   2  303.46    9.92
  -3 -29   2  314.85   10.26
   3  29  -2  292.81    9.77
   3  29  -2  291.73    9.58
  -3 -27   2  664.09   20.96
  -3 -27   2  696.83   21.94
   3  27  -2  670.44   21.30
   3  27  -2  683.64   21.55
  -3 -25   2  779.91   24.48
  -3 -25   2  798.96   25.07
   3  25  -2  793.59   24.87
   3  25  -2  746.68   23.65
  -3 -21   2 2294.27   70.81
  -3 -21   2 2220.00   68.56
   3  21  -2 2249.31   69.59
   3  21  -2 2256.64   69.63
  -3 -19   2 1488.47   46.18
   3  19  -2 1488.95   46.28
   3  19  -2 1459.15   45.20
  -3 -17   2 2697.42   83.17
  -3 -17   2 2583.56   79.61
   3  17  -2 2655.39   81.95
   3  17  -2 2603.11   80.19
  -3 -15   2 1070.17   33.23
  -3 -15   2 1087.28   33.82
   3  15  -2 1092.16   33.87
   3  15  -2 1034.50   32.25
  -3 -13   2  796.52   24.87
  -3 -13   2  820.96   25.56
   3  13  -2  793.10   24.82
   3  13  -2  840.01   26.14
  -3  -9   2  538.50   16.91
  -3  -9   2  559.03   17.44
   3   9  -2  552.68   17.25
   3   9  -2  596.17   18.72
  -3  -7   2  127.88    4.25
  -3  -7   2  127.83    4.30
   3   7  -2  135.16    4.54
   3   7  -2  135.26    4.45
  -3  -5   2   50.28    1.91
  -3  -5   2   50.48    1.80
   3   5  -2   50.92    1.86
   3   5  -2   50.14    1.91
  -3  -3   2  273.75    8.75
  -3  -3   2  260.22    8.26
   3   3  -2  254.35    8.06
   3   3  -2  277.31    8.84
  -3  -1   2   13.10    0.68
  -3  -1   2   13.68    0.68
   3   1  -2   14.12    0.68
   3   1  -2   13.68    0.68
  -3   1   2   13.59    0.68
  -3   1   2   13.24    0.64
   3  -1  -2   13.24    0.64
   3  -1  -2   14.61    0.73
  -3   3   2  284.74    9.04
  -3   3   2  286.16    9.04
   3  -3  -2  282.11    8.94
   3  -3  -2  287.92    9.14
  -3   5   2   50.09    1.80
  -3   5   2   49.31    1.80
   3  -5  -2   51.60    1.86
   3  -5  -2   53.46    1.96
  -3   7   2  140.05    4.64
  -3   7   2  147.04    4.84
   3  -7  -2  142.79    4.69
   3  -7  -2  140.45    4.64
  -3   9   2  593.72   18.57
  -3   9   2  597.15   18.67
   3  -9  -2  576.13   18.03
   3  -9  -2  579.56   18.13
  -3  11   2 3082.49   94.90
   3 -11  -2 2840.11   87.42
  -3  13   2  820.96   25.60
  -3  13   2  852.71   26.59
   3 -13  -2  822.42   25.60
   3 -13  -2  811.67   25.27
  -3  15   2 1125.88   34.99
  -3  15   2 1069.68   33.23
   3 -15  -2 1105.36   34.30
   3 -15  -2 1067.73   33.18
  -3  17   2 2640.24   81.36
  -3  17   2 2666.15   82.14
   3 -17  -2 2499.02   77.01
   3 -17  -2 2476.55   76.33
  -3  19   2 1472.34   45.64
  -3  19   2 1491.88   46.23
   3 -19  -2 1457.20   45.15
   3 -19  -2 1523.65   47.20
  -3  21   2 2159.89   66.70
  -3  21   2 2370.02   73.15
   3 -21  -2 2158.91   66.65
   3 -21  -2 2291.34   70.71
  -3  25   2  787.73   24.77
  -3  25   2  777.95   24.44
   3 -25  -2  780.88   24.53
   3 -25  -2  764.76   23.99
  -3  27   2  714.91   22.58
  -3  27   2  687.55   21.70
   3 -27  -2  694.88   21.89
   3 -27  -2  699.28   22.04
  -3  29   2  313.28   10.26
  -3  29   2  303.80    9.97
   3 -29  -2  314.94   10.26
   3 -29  -2  307.85   10.07
  -4 -28   2   37.97    1.71
  -4 -28   2   38.90    1.76
   4  28  -2   37.43    1.86
   4  28  -2   39.29    1.76
  -4 -26   2  206.31    6.94
  -4 -26   2  208.07    6.99
   4  26  -2  205.97    7.09
   4  26  -2  208.81    6.99
  -4 -24   2  133.70    4.69
  -4 -24   2  136.93    4.79
   4  24  -2  133.84    4.84
   4  24  -2  138.98    4.84
  -4 -22   2   18.86    1.07
   4  22  -2   17.35    1.02
  -4 -20   2    5.13    0.54
  -4 -20   2    5.37    0.59
   4  20  -2    5.23    0.54
   4  20  -2    5.53    0.64
  -4 -18   2  497.46   15.79
  -4 -18   2  474.83   15.15
   4  18  -2  495.50   15.83
   4  18  -2  478.55   15.15
  -4 -16   2  248.88    8.21
  -4 -16   2  241.15    7.87
   4  16  -2  244.53    7.97
   4  16  -2  248.73    8.26
  -4 -14   2  256.45    8.41
  -4 -14   2  263.98    8.55
   4  14  -2  248.14    8.06
   4  14  -2  275.90    9.04
  -4 -12   2  273.50    8.89
  -4 -12   2  272.53    8.75
   4  12  -2  267.10    8.60
   4  12  -2  285.96    9.29
  -4 -10   2 1377.05   42.57
  -4 -10   2 1464.53   45.45
   4  10  -2 1354.08   41.98
   4  10  -2 1436.18   44.42
  -4  -8   2 3773.45  115.96
  -4  -8   2 3399.14  104.43
   4   8  -2 3440.19  105.65
   4   8  -2 3544.76  109.02
  -4  -6   2 2130.57   65.68
  -4  -6   2 2243.45   69.00
   4   6  -2 2113.96   65.14
   4   6  -2 2087.56   64.26
  -4  -4   2 4101.35  125.98
  -4  -4   2 4029.02  123.68
   4   4  -2 4087.66  125.44
   4   4  -2 4189.79  128.66
  -4  -2   2 4959.92  152.12
  -4  -2   2 5052.77  155.15
   4   2  -2 4847.05  148.75
  -4   0   2 3913.70  120.12
  -4   0   2 3748.53  115.13
   4   0  -2 4016.81  123.34
   4   0  -2 3794.47  116.45
  -4   2   2 5746.67  176.36
  -4   2   2 5321.54  163.31
   4  -2  -2 4999.02  153.29
   4  -2  -2 4646.70  142.60
  -4   4   2 4542.61  139.46
  -4   4   2 4379.88  134.38
   4  -4  -2 4418.00  135.56
   4  -4  -2 4330.04  132.91
  -4   6   2 2101.25   64.70
  -4   6   2 2256.16   69.39
   4  -6  -2 2286.46   70.37
   4  -6  -2 2289.39   70.42
  -4   8   2 3775.89  115.96
  -4   8   2 3699.66  113.67
   4  -8  -2 3650.31  112.15
   4  -8  -2 3842.85  118.01
  -4  12   2  282.84    9.14
  -4  12   2  276.98    8.89
   4 -12  -2  267.79    8.60
   4 -12  -2  277.31    8.89
  -4  14   2  267.20    8.65
  -4  14   2  276.77    8.94
   4 -14  -2  271.64    8.79
   4 -14  -2  249.61    8.11
  -4  16   2  262.32    8.55
  -4  16   2  246.53    8.06
   4 -16  -2  241.10    7.87
   4 -16  -2  247.46    8.06
  -4  18   2  484.66   15.39
  -4  18   2  512.61   16.22
   4 -18  -2  480.99   15.25
   4 -18  -2  486.27   15.39
  -4  20   2    4.79    0.49
  -4  20   2    4.25    0.54
   4 -20  -2    5.72    0.54
   4 -20  -2    4.30    0.49
  -4  22   2   17.59    1.02
  -4  22   2   17.40    1.02
   4 -22  -2   16.95    0.97
   4 -22  -2   16.76    0.97
  -4  24   2  138.68    4.84
  -4  24   2  134.87    4.79
   4 -24  -2  133.95    4.69
   4 -24  -2  142.15    4.94
  -4  26   2  200.25    6.74
  -4  26   2  205.19    6.94
   4 -26  -2  204.94    6.89
   4 -26  -2  201.96    6.84
  -4  28   2   38.60    1.76
  -4  28   2   37.58    1.76
   4 -28  -2   39.68    1.80
   4 -28  -2   40.12    1.80
  -4  30   2   29.86    1.51
  -4  30   2   30.25    1.51
   4 -30  -2   30.44    1.51
   4 -30  -2   29.57    1.47
  -5 -29   2  541.44   17.30
  -5 -29   2  527.75   16.81
   5  29  -2  545.83   17.35
   5  29  -2  552.68   17.84
  -5 -27   2  689.50   21.75
  -5 -27   2  668.00   21.11
   5  27  -2  665.07   21.16
   5  27  -2  693.90   21.84
  -5 -25   2  799.94   25.12
  -5 -25   2  783.33   24.63
   5  25  -2  769.65   24.14
   5  25  -2  786.26   24.87
  -5 -23   2 1840.79   56.93
  -5 -23   2 1781.67   55.17
   5  23  -2 1885.26   58.29
   5  23  -2 1708.85   53.07
  -5 -21   2 1262.22   39.24
  -5 -21   2 1356.04   42.17
   5  21  -2 1291.53   40.32
   5  21  -2 1266.12   39.34
  -5 -19   2 2506.35   77.31
  -5 -19   2 2584.53   79.75
   5  19  -2 2522.48   77.94
   5  19  -2 2547.40   78.53
  -5 -17   2 3289.19  101.30
  -5 -17   2 3087.86   95.04
   5  17  -2 3181.68   98.07
   5  17  -2 3277.95  100.86
  -5 -15   2  974.88   30.35
  -5 -15   2 1022.28   31.91
   5  15  -2 1037.92   32.25
   5  15  -2 1043.79   32.59
  -5 -13   2 2104.67   65.00
  -5 -13   2 2058.25   63.47
   5  13  -2 2059.22   63.63
   5  13  -2 2069.00   63.77
  -5 -11   2  523.35   16.57
  -5 -11   2  505.27   15.88
   5  11  -2  537.53   16.86
   5  11  -2  546.32   17.30
  -5  -9   2    5.13    0.44
  -5  -9   2    4.16    0.44
   5   9  -2    4.54    0.49
   5   9  -2    4.99    0.44
  -5  -5   2  266.72    8.60
  -5  -5   2  263.78    8.41
   5   5  -2  277.81    8.84
   5   5  -2  268.33    8.65
  -5  -3   2   24.44    1.07
  -5  -3   2   23.31    1.07
   5   3  -2   22.29    0.97
   5   3  -2   21.99    1.02
  -5  -1   2    9.77    0.64
  -5  -1   2   10.31    0.59
   5   1  -2    9.19    0.59
   5   1  -2   10.02    0.59
  -5   1   2   10.99    0.59
  -5   1   2   10.21    0.64
   5  -1  -2   10.85    0.59
   5  -1  -2   10.45    0.64
  -5   3   2   25.85    1.18
  -5   3   2   23.94    1.02
   5  -3  -2   25.17    1.07
   5  -3  -2   25.07    1.07
  -5   5   2  272.23    8.70
  -5   5   2  280.20    8.99
   5  -5  -2  274.78    8.79
   5  -5  -2  268.18    8.55
  -5   7   2    8.75    0.54
  -5   7   2    8.89    0.59
   5  -7  -2    9.29    0.59
   5  -7  -2    8.89    0.59
  -5  11   2  542.42   17.06
  -5  11   2  531.18   16.66
   5 -11  -2  549.26   17.25
   5 -11  -2  548.77   17.25
  -5  13   2 2041.63   62.94
  -5  13   2 2167.71   66.85
   5 -13  -2 2097.83   64.70
   5 -13  -2 2175.04   67.04
  -5  15   2 1034.99   32.15
  -5  15   2 1010.06   31.47
   5 -15  -2 1010.56   31.42
   5 -15  -2 1083.85   33.67
  -5  17   2 3243.25   99.84
  -5  17   2 3252.05  100.13
   5 -17  -2 3184.13   98.02
   5 -17  -2 3241.79   99.79
  -5  19   2 2581.12   79.65
  -5  19   2 2537.14   78.24
   5 -19  -2 2500.97   77.11
   5 -19  -2 2605.55   80.34
  -5  21   2 1288.11   40.02
  -5  21   2 1215.79   37.87
   5 -21  -2 1247.56   38.80
   5 -21  -2 1237.78   38.46
  -5  23   2 1784.11   55.22
  -5  23   2 1864.73   57.76
   5 -23  -2 1827.11   56.59
   5 -23  -2 1670.25   51.75
  -5  25   2  731.53   23.02
  -5  25   2  809.71   25.51
   5 -25  -2  768.66   24.14
   5 -25  -2  784.79   24.68
  -5  27   2  665.07   21.06
  -5  27   2  635.26   20.09
   5 -27  -2  668.98   21.11
   5 -27  -2  661.65   20.92
  -5  29   2  555.61   17.73
  -5  29   2  542.42   17.30
  -6 -28   2   16.66    1.02
   6  28  -2   18.52    1.07
   6  28  -2   15.98    1.13
  -6 -26   2   64.11    2.59
  -6 -26   2   63.18    2.55
   6  26  -2   64.79    2.74
   6  26  -2   65.04    2.59
  -6 -24   2    0.54    0.29
  -6 -24   2    1.66    0.39
   6  24  -2    0.88    0.39
   6  24  -2    1.91    0.39
  -6 -22   2   40.85    1.86
  -6 -22   2   38.90    1.71
   6  22  -2   39.34    1.76
   6  22  -2   38.46    1.86
  -6 -20   2    2.20    0.44
  -6 -20   2    1.18    0.34
   6  20  -2    2.44    0.44
   6  20  -2    1.86    0.49
  -6 -18   2  385.70   12.36
  -6 -18   2  414.29   13.34
   6  18  -2  398.95   12.76
   6  18  -2  410.33   13.29
  -6 -16   2  358.93   11.58
  -6 -16   2  333.71   10.75
   6  16  -2  359.36   11.53
   6  16  -2  363.86   11.82
  -6 -14   2 1075.06   33.52
  -6 -14   2 1050.62   32.69
   6  14  -2 1087.76   33.82
   6  14  -2 1045.74   32.69
  -6 -12   2 1236.32   38.41
  -6 -12   2 1209.44   37.48
   6  12  -2 1199.67   37.33
   6  12  -2 1181.59   36.65
  -6 -10   2 1530.50   47.30
  -6 -10   2 1578.38   48.86
   6  10  -2 1552.48   47.94
   6  10  -2 1600.86   49.60
  -6  -8   2 2783.42   85.61
  -6  -8   2 2751.66   84.78
   6   8  -2 2866.50   88.16
   6   8  -2 2881.15   88.74
   6   6  -2 1018.38   31.81
  -6  -4   2 2546.91   78.48
   6   4  -2 2620.21   80.58
  -6  -2   2 3228.10   99.30
  -6  -2   2 3175.82   97.59
   6   2  -2 3196.35   98.22
   6   2  -2 3218.82   99.00
  -6   0   2  595.19   18.67
  -6   0   2  614.25   19.15
   6   0  -2  619.62   19.40
   6   0  -2  624.02   19.45
  -6   2   2 3215.89   98.81
  -6   2   2 3118.65   95.92
   6  -2  -2 3100.57   95.29
   6  -2  -2 3234.95   99.39
  -6   4   2 2404.22   74.08
  -6   4   2 2654.42   81.60
   6  -4  -2 2739.44   84.24
   6  -4  -2 2649.04   81.51
   6  -6  -2  989.54   30.78
  -6   8   2 3010.16   92.60
   6  -8  -2 2911.45   89.57
  -6  10   2 1597.44   49.35
  -6  10   2 1560.79   48.23
   6 -10  -2 1662.43   51.36
   6 -10  -2 1586.69   49.02
  -6  12   2 1182.56   36.70
  -6  12   2 1188.43   36.85
   6 -12  -2 1227.03   38.01
   6 -12  -2 1232.41   38.22
  -6  14   2 1130.77   35.08
  -6  14   2 1096.56   34.11
   6 -14  -2 1088.25   33.82
   6 -14  -2 1079.46   33.52
  -6  16   2  350.66   11.29
  -6  16   2  355.36   11.39
   6 -16  -2  357.89   11.48
   6 -16  -2  345.93   11.09
  -6  18   2  384.19   12.36
  -6  18   2  415.07   13.24
   6 -18  -2  420.79   13.44
   6 -18  -2  388.48   12.46
  -6  20   2    1.51    0.39
  -6  20   2    1.61    0.39
   6 -20  -2    1.56    0.34
   6 -20  -2    2.20    0.39
  -6  24   2    1.18    0.34
  -6  24   2    1.37    0.39
   6 -24  -2    1.76    0.39
   6 -24  -2    1.13    0.34
  -6  26   2   71.79    2.88
  -6  26   2   68.27    2.69
   6 -26  -2   63.14    2.55
   6 -26  -2   68.31    2.69
  -6  28   2   16.57    1.02
  -6  28   2   16.95    1.18
   6 -28  -2   15.69    1.02
   6 -28  -2   18.62    1.07
  -7 -27   2  669.47   21.16
  -7 -27   2  631.84   19.99
   7  27  -2  636.24   20.09
   7  27  -2  639.66   20.42
  -7 -25   2  740.32   23.31
  -7 -25   2  739.35   23.31
   7  25  -2  764.27   24.04
   7  25  -2  779.91   24.73
  -7 -23   2  729.58   23.02
  -7 -23   2  722.73   22.77
   7  23  -2  673.38   21.46
   7  23  -2  716.38   22.53
  -7 -21   2  629.40   19.89
  -7 -21   2  664.58   21.01
   7  21  -2  634.77   20.04
   7  21  -2  645.03   20.57
  -7 -19   2 1444.00   44.91
   7  19  -2 1447.91   44.91
  -7 -17   2 1697.12   52.63
  -7 -17   2 1725.47   53.37
   7  17  -2 1744.53   54.15
   7  17  -2 1743.55   53.95
  -7 -15   2  874.71   27.32
  -7 -15   2  898.16   28.15
   7  15  -2  857.60   26.97
   7  15  -2  872.75   27.27
  -7 -13   2  528.73   16.81
  -7 -13   2  478.99   15.20
   7  13  -2  524.82   16.57
   7  13  -2  531.18   16.91
  -7 -11   2  949.96   29.66
  -7 -11   2  970.00   30.15
   7  11  -2  988.08   30.73
   7  11  -2  990.03   30.94
  -7  -9   2  752.54   23.50
  -7  -9   2  763.78   23.94
   7   9  -2  763.29   23.94
   7   9  -2  753.52   23.50
  -7  -7   2  357.56   11.48
  -7  -7   2  338.44   10.80
   7   7  -2  345.97   10.99
   7   7  -2  339.62   10.95
  -7  -5   2  645.03   20.18
  -7  -5   2  662.62   20.82
   7   5  -2  652.85   20.47
   7   5  -2  655.79   20.47
   7   3  -2  683.15   21.46
  -7   7   2  359.07   11.48
  -7   7   2  351.64   11.19
   7  -7  -2  363.23   11.58
   7  -7  -2  350.28   11.14
  -7   9   2  769.15   23.99
  -7   9   2  794.08   24.82
   7  -9  -2  786.26   24.53
   7  -9  -2  786.26   24.53
  -7  11   2  995.41   30.94
  -7  11   2  900.12   28.05
   7 -11  -2 1028.15   32.01
  -7  13   2  532.15   16.76
  -7  13   2  521.89   16.52
   7 -13  -2  532.64   16.81
   7 -13  -2  533.62   16.86
  -7  15   2  877.15   27.37
  -7  15   2  876.66   27.42
   7 -15  -2  901.09   28.10
   7 -15  -2  914.29   28.54
  -7  17   2 1779.22   55.07
  -7  17   2 1773.35   54.83
   7 -17  -2 1718.14   53.16
   7 -17  -2 1810.49   55.95
  -7  19   2 1476.25   45.84
  -7  19   2 1422.50   44.13
   7 -19  -2 1452.79   45.05
   7 -19  -2 1476.25   45.79
  -7  21   2  639.17   20.23
  -7  21   2  665.56   21.16
   7 -21  -2  624.02   19.74
  -7  23   2  677.77   21.35
  -7  23   2  731.53   23.11
   7 -23  -2  695.36   21.94
   7 -23  -2  729.09   22.92
   7 -25  -2  742.77   23.36
   7 -25  -2  751.07   23.65
  -7  27   2  610.34   19.35
  -7  27   2  639.17   20.33
   7 -27  -2  617.67   19.55
   7 -27  -2  627.44   19.89
  -8 -26   2    5.32    0.59
  -8 -26   2    5.86    0.64
   8  26  -2    5.18    0.73
  -8 -24   2    7.57    0.68
  -8 -24   2    6.26    0.64
   8  24  -2    7.33    0.78
   8  24  -2    7.38    0.68
  -8 -22   2    0.59    0.29
  -8 -22   2    0.54    0.29
   8  22  -2    0.54    0.34
   8  22  -2    0.14    0.29
  -8 -20   2    6.60    0.64
  -8 -20   2    6.99    0.68
   8  20  -2    7.82    0.78
   8  20  -2    5.72    0.54
  -8 -16   2  617.67   19.50
  -8 -16   2  610.83   19.35
   8  16  -2  619.13   19.50
   8  16  -2  638.68   20.28
  -8 -14   2 1286.16   39.92
  -8 -14   2 1266.12   39.38
   8  14  -2 1323.30   41.24
   8  14  -2 1281.76   39.78
  -8 -12   2 2787.33   85.86
  -8 -12   2 2578.19   79.56
   8  12  -2 2722.83   83.86
   8  12  -2 2790.76   86.10
  -8 -10   2 1140.54   35.53
  -8 -10   2 1123.92   34.89
   8  10  -2 1077.99   33.62
   8  10  -2 1167.41   36.21
  -8  -8   2 1347.73   41.83
  -8  -8   2 1297.40   40.21
   8   8  -2 1301.79   40.41
   8   8  -2 1261.24   39.09
  -8  -6   2  655.29   20.52
  -8  -6   2  641.61   20.23
   8   6  -2  657.25   20.77
  -8  -4   2  590.79   18.67
  -8  -4   2  551.70   17.30
  -8  -2   2 1998.14   61.62
  -8  -2   2 1923.38   59.42
   8   2  -2 1865.72   57.51
   8   2  -2 1981.04   61.18
  -8   0   2 1116.10   34.60
  -8   0   2 1136.14   35.33
   8   0  -2 1085.32   33.62
   8   0  -2 1148.85   35.67
   8  -2  -2 2003.03   61.72
   8  -2  -2 2011.82   62.01
  -8   4   2  578.09   18.23
  -8   4   2  552.68   17.35
   8  -4  -2  579.56   18.18
   8  -4  -2  584.44   18.32
  -8   6   2  653.35   20.42
  -8   6   2  649.43   20.42
   8  -6  -2  666.54   20.87
   8  -6  -2  676.80   21.16
  -8   8   2 1378.52   42.76
  -8   8   2 1359.94   42.07
   8  -8  -2 1358.48   42.07
   8  -8  -2 1283.23   39.73
  -8  10   2 1163.51   36.21
   8 -10  -2 1191.85   36.99
   8 -10  -2 1183.54   36.70
  -8  12   2 2925.63   90.20
  -8  12   2 2819.10   86.79
   8 -12  -2 2804.92   86.39
   8 -12  -2 2833.76   87.27
  -8  14   2 1289.58   40.07
  -8  14   2 1285.18   39.88
   8 -14  -2 1276.38   39.59
   8 -14  -2 1300.82   40.37
  -8  16   2  627.94   19.84
  -8  16   2  666.05   20.96
   8 -16  -2  647.47   20.38
   8 -16  -2  653.35   20.57
  -8  18   2  250.10    8.21
  -8  18   2  243.75    8.11
   8 -18  -2  245.80    8.11
   8 -18  -2  248.29    8.21
  -8  20   2    7.47    0.68
  -8  20   2    7.47    0.68
   8 -20  -2    6.45    0.59
   8 -20  -2    6.35    0.64
  -8  22   2    0.68    0.34
  -8  22   2    0.34    0.29
   8 -22  -2    0.68    0.29
   8 -22  -2    0.64    0.34
  -8  24   2    8.46    0.73
  -8  24   2    7.77    0.73
   8 -24  -2    8.60    0.73
   8 -24  -2    7.43    0.68
  -8  26   2    5.91    0.64
  -8  26   2    4.94    0.64
   8 -26  -2    6.21    0.64
   8 -26  -2    5.03    0.64
  -9 -23   2  639.66   20.28
  -9 -23   2  570.27   18.13
   9  23  -2  566.36   17.98
   9  23  -2  549.26   17.64
  -9 -21   2  595.19   18.86
  -9 -19   2 1076.03   33.62
   9  17  -2  564.90   18.08
  -9 -15   2  590.31   18.86
   9  15  -2  607.41   19.15
   9  15  -2  631.84   20.09
  -9 -13   2  985.15   30.94
   9  13  -2  985.64   30.73
   9  13  -2  912.34   28.63
   9  11  -2  615.72   19.35
   9  11  -2  557.08   17.73
   9   9  -2  493.55   15.58
   9   9  -2  471.66   15.05
  -9  -7   2  665.07   20.96
   9   7  -2  668.98   20.96
   9   7  -2  674.84   21.25
  -9  -5   2  552.68   17.40
   9   5  -2  504.79   16.03
   9   5  -2  505.76   15.93
  -9  -3   2  196.69    6.45
  -9  -3   2  201.67    6.74
   9   3  -2  183.83    6.06
   9   3  -2  197.18    6.55
  -9  -1   2   30.44    1.42
  -9  -1   2   34.65    1.47
   9   1  -2   36.60    1.56
   9   1  -2   37.68    1.56
  -9   1   2   34.21    1.47
  -9   1   2   36.02    1.61
   9  -1  -2   34.84    1.47
   9  -1  -2   36.50    1.51
  -9   3   2  195.71    6.55
  -9   3   2  189.07    6.21
   9  -3  -2  192.24    6.31
   9  -3  -2  188.58    6.26
  -9   5   2  507.72   15.98
  -9   5   2  505.76   16.03
   9  -5  -2  502.83   15.88
   9  -5  -2  488.03   15.39
  -9   7   2  635.75   20.04
  -9   7   2  612.29   19.20
   9  -7  -2  659.21   20.62
   9  -7  -2  637.71   20.04
  -9   9   2  506.26   16.08
  -9   9   2  512.61   16.17
   9  -9  -2  511.63   16.12
   9  -9  -2  510.16   16.12
  -9  11   2  594.70   18.72
  -9  11   2  588.35   18.62
   9 -11  -2  640.15   20.09
   9 -11  -2  637.21   20.04
  -9  13   2  993.94   30.94
  -9  13   2  986.61   30.84
   9 -13  -2  954.85   29.76
   9 -13  -2  970.49   30.25
  -9  15   2  650.90   20.62
  -9  15   2  634.77   19.99
   9 -15  -2  634.77   19.99
   9 -15  -2  623.05   19.64
  -9  17   2  595.68   18.81
  -9  17   2  590.31   18.72
   9 -17  -2  615.72   19.45
   9 -17  -2  623.05   19.69
  -9  19   2 1040.85   32.55
  -9  19   2 1071.15   33.42
   9 -19  -2 1066.75   33.28
   9 -19  -2 1144.94   35.67
   9 -21  -2  633.31   19.99
   9 -21  -2  617.18   19.55
  -9  23   2  613.27   19.55
  -9  23   2  622.56   19.69
   9 -23  -2  630.38   19.99
   9 -23  -2  604.47   19.15
 -10 -22   2   65.00    2.59
 -10 -22   2   68.90    2.74
  10  22  -2   65.92    2.79
  10  22  -2   62.55    2.49
 -10 -20   2  222.44    7.52
 -10 -20   2  211.39    7.14
  10  20  -2  210.76    7.28
  10  20  -2  211.69    7.09
 -10 -18   2  248.73    8.30
 -10 -18   2  246.73    8.16
  10  18  -2  256.55    8.46
  10  18  -2  245.40    8.30
 -10 -16   2  201.08    6.84
 -10 -16   2  198.55    6.69
  10  16  -2  200.21    6.89
  10  16  -2  198.30    6.64
 -10 -14   2  350.71   11.34
 -10 -14   2  334.63   10.95
  10  14  -2  341.13   11.19
  10  14  -2  341.09   10.99
 -10 -12   2   59.33    2.34
 -10 -12   2   58.83    2.39
  10  12  -2   59.23    2.34
  10  12  -2   58.05    2.39
 -10 -10   2  199.08    6.64
 -10 -10   2  191.70    6.50
  10  10  -2  195.46    6.64
  10  10  -2  204.31    6.79
 -10  -8   2 1720.59   53.21
 -10  -8   2 1804.63   55.90
  10   8  -2 1771.41   54.73
  10   8  -2 1735.73   53.75
 -10  -6   2 1585.22   49.06
 -10  -6   2 1457.20   45.25
  10   6  -2 1455.72   45.15
  10   6  -2 1472.34   45.59
 -10  -4   2 1035.47   32.35
 -10  -4   2 1116.10   34.70
  10   4  -2 1128.81   35.13
  10   4  -2 1138.10   35.33
 -10  -2   2 1720.59   53.31
 -10  -2   2 1720.09   53.16
  10   2  -2 1807.08   55.90
  10   2  -2 1710.81   52.87
 -10   0   2 1704.45   52.68
 -10   0   2 1705.92   52.87
  10   0  -2 1792.42   55.36
  10   0  -2 1772.87   54.78
 -10   2   2 1671.23   51.80
 -10   2   2 1756.74   54.24
  10  -2  -2 1707.88   52.78
  10  -2  -2 1696.64   52.48
 -10   4   2 1153.25   35.92
 -10   4   2 1119.53   34.74
  10  -4  -2 1089.23   33.82
  10  -4  -2 1152.27   35.77
 -10   6   2 1487.00   46.03
 -10   6   2 1467.94   45.55
  10  -6  -2 1437.65   44.51
  10  -6  -2 1494.82   46.28
 -10   8   2 1681.00   52.09
 -10   8   2 1859.36   57.42
  10  -8  -2 1803.65   55.76
  10  -8  -2 1830.53   56.54
 -10  10   2  195.61    6.60
 -10  10   2  204.75    6.79
  10 -10  -2  209.35    6.94
  10 -10  -2  195.71    6.50
 -10  12   2   61.43    2.49
 -10  12   2   60.01    2.34
  10 -12  -2   60.45    2.34
  10 -12  -2   59.81    2.34
 -10  14   2  363.71   11.82
 -10  14   2  349.10   11.24
  10 -14  -2  354.91   11.44
  10 -14  -2  345.48   11.14
 -10  16   2  201.96    6.74
 -10  16   2  213.16    7.23
  10 -16  -2  211.79    7.04
  10 -16  -2  210.81    7.04
 -10  18   2  268.08    8.94
 -10  18   2  258.45    8.50
  10 -18  -2  252.98    8.36
  10 -18  -2  239.35    7.97
 -10  20   2  226.40    7.57
 -10  20   2  228.99    7.77
  10 -20  -2  228.45    7.63
  10 -20  -2  215.94    7.28
 -10  22   2   66.12    2.64
 -10  22   2   57.27    2.44
  10 -22  -2   68.56    2.69
  10 -22  -2   69.54    2.79
 -11 -17   2  474.39   15.20
 -11 -17   2  458.22   14.75
  11  17  -2  484.85   15.49
  11  17  -2  472.78   15.29
 -11 -15   2  396.21   12.85
 -11 -15   2  429.49   13.78
  11  15  -2  410.72   13.34
  11  15  -2  402.66   12.95
 -11 -11   2  267.05    8.84
 -11 -11   2  268.62    8.79
  11  11  -2  261.43    8.55
  11  11  -2  264.56    8.79
 -11  -9   2  375.88   12.07
 -11  -9   2  363.86   11.82
  11   9  -2  372.26   11.98
  11   9  -2  394.15   12.76
 -11  -7   2  100.86    3.71
 -11  -7   2  102.04    3.66
  11   7  -2  100.71    3.71
  11   7  -2  101.94    3.62
 -11  -5   2   43.05    1.80
 -11  -5   2   40.56    1.80
  11   5  -2   40.51    1.80
  11   5  -2   41.44    1.76
  11   3  -2   24.04    1.22
  11   3  -2   22.48    1.13
 -11  -1   2   29.57    1.47
 -11  -1   2   26.88    1.27
  11   1  -2   26.14    1.27
  11   1  -2   27.51    1.27
 -11   1   2   24.58    1.18
 -11   1   2   27.85    1.42
  11  -1  -2   24.23    1.22
  11  -1  -2   25.85    1.22
 -11   3   2   24.92    1.32
 -11   3   2   25.27    1.22
  11  -3  -2   23.65    1.18
  11  -3  -2   23.75    1.18
 -11   5   2   37.92    1.61
 -11   5   2   40.70    1.86
  11  -5  -2   43.00    1.80
  11  -5  -2   42.12    1.76
 -11   7   2  100.18    3.57
 -11   7   2   97.98    3.62
  11  -7  -2  103.65    3.71
  11  -7  -2  100.22    3.57
 -11   9   2  372.41   12.07
 -11   9   2  391.66   12.51
  11  -9  -2  395.09   12.65
  11  -9  -2  381.69   12.22
 -11  11   2  273.95    9.09
 -11  11   2  286.06    9.29
  11 -11  -2  279.42    9.09
  11 -11  -2  275.70    8.99
 -11  13   2  594.21   18.91
 -11  13   2  647.47   20.38
  11 -13  -2  608.39   19.20
  11 -13  -2  629.88   19.84
  11 -15  -2  411.85   13.19
  11 -15  -2  443.81   14.22
 -11  17   2  477.08   15.25
 -11  17   2  479.91   15.44
  11 -17  -2  471.90   15.05
  11 -17  -2  469.17   15.05
 -12 -14   2  225.33    7.63
 -12 -14   2  209.44    7.04
  12  14  -2  216.28    7.38
  12  14  -2  204.41    6.89
 -12 -12   2  248.92    8.36
 -12 -12   2  273.79    8.99
  12  12  -2  252.00    8.36
  12  12  -2  252.89    8.46
 -12 -10   2  230.70    7.77
 -12 -10   2  254.98    8.41
  12  10  -2  220.34    7.33
  12  10  -2  229.18    7.72
 -12  -8   2  359.66   11.58
 -12  -8   2  358.97   11.68
  12   8  -2  371.09   11.92
  12   8  -2  334.88   10.95
 -12  -6   2  917.22   28.69
 -12  -6   2  928.46   29.12
  12   6  -2  980.26   30.69
  12   6  -2  941.65   29.36
 -12  -4   2 1030.59   32.25
 -12  -4   2  971.46   30.30
  12   4  -2  994.91   31.03
  12   4  -2 1015.44   31.76
 -12  -2   2 1381.45   42.86
 -12  -2   2 1483.09   46.13
  12   2  -2 1526.09   47.30
  12   2  -2 1496.28   46.37
  12   0  -2 2811.77   86.64
  12   0  -2 2830.33   87.27
 -12   2   2 1523.16   47.35
 -12   2   2 1513.39   46.87
  12  -2  -2 1487.98   46.13
  12  -2  -2 1490.91   46.18
 -12   4   2  908.91   28.39
 -12   4   2  960.23   30.10
  12  -4  -2  993.94   30.98
  12  -4  -2 1032.54   32.20
 -12   6   2  933.34   29.32
 -12   6   2  976.35   30.44
  12  -6  -2  957.29   29.86
  12  -6  -2  891.32   27.85
 -12   8   2  385.07   12.51
 -12   8   2  384.58   12.31
  12  -8  -2  380.23   12.22
  12  -8  -2  373.82   12.02
 -12  10   2  231.92    7.68
 -12  10   2  224.88    7.63
  12 -10  -2  214.37    7.14
  12 -10  -2  221.95    7.38
 -12  12   2  271.69    8.89
 -12  12   2  258.21    8.65
  12 -12  -2  253.72    8.36
  12 -12  -2  257.91    8.46
 -12  14   2  217.06    7.23
 -12  14   2  207.49    7.14
  12 -14  -2  224.69    7.47
  12 -14  -2  215.50    7.18
 -13  -7   2  162.58    5.57
 -13  -7   2  164.63    5.77
  13   7  -2  166.00    5.72
  13   7  -2  178.80    6.21
 -13  -5   2  119.53    4.35
 -13  -5   2  134.43    4.69
 -13  -3   2  152.95    5.37
 -13  -3   2  169.91    5.77
  13   3  -2  156.13    5.32
  13   3  -2  158.72    5.48
  13   1  -2   25.31    1.32
  13   1  -2   24.34    1.22
 -13   1   2   23.65    1.22
 -13   1   2   25.02    1.37
  13  -1  -2   24.87    1.22
  13  -1  -2   21.55    1.18
 -13   3   2  151.97    5.23
 -13   3   2  151.63    5.37
  13  -3  -2  160.28    5.53
  13  -3  -2  156.76    5.32
 -13   5   2  139.03    4.99
 -13   5   2  125.14    4.40
  13  -5  -2  126.95    4.45
  13  -5  -2  130.72    4.59
 -13   7   2  165.22    5.62
 -13   7   2  169.37    5.91
  13  -7  -2  162.77    5.57
  13  -7  -2  169.91    5.81
  -7 -13  -3  304.68    9.83
   6   8   3  177.09    5.77
   6  10   3   98.85    3.47
   6  10   3  103.25    3.57
  -6 -10  -3  101.59    3.47
  -6 -10  -3   99.49    3.42
   6  12   3  460.03   14.66
   6  12   3  416.58   13.24
  -6 -12  -3  451.96   14.32
  -6 -12  -3  433.74   13.73
   6  14   3 1290.07   40.17
   6  14   3 1422.98   44.13
  -6 -14  -3 1293.49   40.12
  -6 -14  -3 1207.00   37.48
   5 -17   3   47.30    1.80
   5 -17   3   48.67    1.86
   5 -15   3  598.61   18.67
   5 -15   3  661.16   20.57
  -5  13  -3  691.46   21.65
   5   5   3 1027.17   31.81
   5   5   3 1076.03   33.28
  -5  -5  -3 1095.58   33.87
  -5  -5  -3 1038.41   32.10
   5   7   3 1057.47   32.74
   5   7   3 1156.66   35.82
  -5  -7  -3 1150.80   35.57
  -5  -7  -3 1165.95   36.02
   5   9   3 1167.41   36.16
   5   9   3 1279.81   39.63
  -5  -9  -3 1305.71   40.37
  -5  -9  -3 1337.96   41.34
   5  11   3  700.74   22.04
   5  13   3  702.21   22.08
   5  13   3  669.47   21.01
  -5 -13  -3  655.29   20.57
  -5 -13  -3  690.48   21.65
   5  15   3  619.62   19.64
   5  15   3  617.18   19.50
  -5 -15  -3  599.10   18.91
  -5 -15  -3  609.36   19.20
   5  17   3   46.42    2.05
   5  17   3   49.31    2.05
  -5 -17  -3   46.18    1.96
  -5 -17  -3   41.34    1.80
   5  19   3    1.42    0.34
   5  19   3    0.88    0.39
  -5 -19  -3    1.42    0.34
  -5 -19  -3    1.56    0.39
   4 -22   3  772.58   24.23
   4 -22   3  807.27   25.31
  -4  22  -3  754.50   23.85
  -4  22  -3  785.28   24.63
   4 -20   3 1316.46   40.85
   4 -20   3 1312.06   40.70
  -4  20  -3 1380.96   42.86
  -4  20  -3 1419.08   44.13
   4 -18   3  714.91   22.33
   4 -18   3  741.79   23.16
  -4  18  -3  766.22   24.04
  -4  18  -3  794.08   24.77
   4 -16   3  372.61   11.82
   4 -16   3  357.99   11.34
  -4  16  -3  363.66   11.63
  -4  16  -3  358.97   11.39
   4 -14   3  897.19   27.80
   4 -14   3  988.08   30.59
  -4  14  -3  857.11   26.59
  -4  14  -3  910.86   28.29
  -4  12  -3  508.21   15.83
  -4  12  -3  505.76   15.79
   4 -10   3  532.64   16.57
   4 -10   3  529.71   16.47
  -4  10  -3  501.37   15.58
  -4  10  -3  536.56   16.71
   4   2   3  243.94    7.68
   4   2   3  255.71    8.01
  -4  -2  -3  266.37    8.30
  -4  -2  -3  242.87    7.63
   4   4   3  146.31    4.74
   4   4   3  155.10    4.99
   4   6   3   84.05    2.88
   4   6   3   90.84    3.08
  -4  -6  -3   90.89    3.08
  -4  -6  -3   84.24    2.83
  -4  -8  -3  185.25    6.01
  -4  -8  -3  178.90    5.81
   4  12   3  539.97   17.06
   4  12   3  531.67   16.81
   4  14   3  901.59   28.20
   4  14   3  936.28   29.22
  -4 -14  -3  835.62   26.09
  -4 -14  -3  825.84   25.80
   4  16   3  387.17   12.51
   4  16   3  383.60   12.31
  -4 -16  -3  349.98   11.29
  -4 -16  -3  386.58   12.41
   4  18   3  799.45   25.12
   4  18   3  753.03   23.75
  -4 -18  -3  771.60   24.23
  -4 -18  -3  721.26   22.67
   4  20   3 1235.82   38.70
   4  22   3  785.77   24.73
   4  22   3  835.62   26.38
  -4 -22  -3  765.73   24.09
  -4 -22  -3  788.70   24.77
   3 -25   3  158.28    5.57
   3 -25   3  163.61    5.67
  -3  25  -3  165.02    5.72
  -3  25  -3  154.71    5.57
   3 -23   3    1.02    0.34
   3 -23   3    1.22    0.34
  -3  23  -3    0.93    0.39
  -3  23  -3    0.64    0.34
   3 -21   3   71.20    2.69
   3 -21   3   72.76    2.79
  -3  21  -3   77.01    3.03
  -3  21  -3   74.38    2.83
   3 -19   3    1.13    0.29
   3 -19   3    1.13    0.34
  -3  19  -3    0.97    0.39
  -3  19  -3    1.51    0.34
   3 -17   3  286.84    9.24
   3 -17   3  265.78    8.60
  -3  17  -3  263.74    8.55
  -3  17  -3  271.40    8.89
   3 -15   3  148.35    4.94
   3 -15   3  144.16    4.84
  -3  15  -3  145.08    4.84
  -3  15  -3  148.46    5.03
   3 -13   3  578.09   18.08
   3 -13   3  619.62   19.31
  -3  13  -3  596.65   18.72
  -3  13  -3  605.46   18.91
   3 -11   3 1795.83   55.31
   3 -11   3 1861.32   57.32
  -3  11  -3 1711.30   52.73
  -3  11  -3 1803.16   55.61
   3  -9   3 1083.36   33.42
   3  -9   3 1065.28   32.88
  -3   9  -3 1033.53   31.91
  -3   9  -3 1053.06   32.55
  -3   7  -3 2053.36   63.18
  -3   7  -3 2145.72   66.07
   3  -5   3 1933.15   59.57
   3  -5   3 2121.29   65.38
  -3   5  -3 2004.99   61.81
  -3   5  -3 2070.47   63.82
   3  -3   3 1551.51   47.89
   3  -3   3 1493.84   46.13
  -3   3  -3 1467.46   45.30
  -3   3  -3 1556.39   48.03
  -3   1  -3  790.17   24.44
  -3   1  -3  816.07   25.22
   3   1   3  789.19   24.39
   3   1   3  737.39   22.82
  -3  -1  -3  749.12   23.16
  -3  -1  -3  773.55   23.90
   3   3   3 1434.23   44.22
   3   3   3 1460.61   45.05
  -3  -3  -3 1601.84   49.35
  -3  -3  -3 1492.38   45.98
   3   5   3 2060.69   63.42
   3   5   3 2149.63   66.16
  -3  -5  -3 2142.78   65.92
  -3  -5  -3 2064.60   63.53
   3   7   3 2173.08   66.90
   3   7   3 2203.87   67.88
  -3  -9  -3 1064.80   32.98
  -3  -9  -3 1140.54   35.33
  -3 -11  -3 1776.29   54.83
  -3 -11  -3 1891.61   58.34
   3  13   3  598.61   18.86
   3  13   3  569.78   17.98
  -3 -13  -3  623.53   19.60
  -3 -13  -3  569.78   17.94
   3  15   3  147.09    5.08
   3  15   3  147.57    5.08
   3  17   3  228.89    7.63
   3  17   3  249.56    8.21
  -3 -17  -3  287.24    9.33
  -3 -17  -3  257.18    8.41
   3  19   3    1.56    0.39
   3  19   3    2.49    0.39
  -3 -19  -3    1.91    0.39
  -3 -19  -3    1.86    0.39
   3  21   3   69.19    2.79
   3  21   3   70.56    2.83
  -3 -21  -3   71.34    2.79
  -3 -21  -3   66.36    2.64
   3  23   3    1.32    0.34
   3  23   3    1.71    0.39
  -3 -23  -3    0.97    0.34
  -3 -23  -3    0.93    0.29
   3  25   3  160.33    5.62
   3  25   3  159.99    5.67
  -3 -25  -3  160.77    5.57
   2 -26   3  810.20   25.46
   2 -26   3  842.94   26.49
  -2  26  -3  877.15   27.51
  -2  26  -3  833.66   26.38
   2 -24   3 1422.50   44.18
   2 -24   3 1512.41   46.96
  -2  24  -3 1464.53   45.45
  -2  24  -3 1425.43   44.47
   2 -22   3  405.05   13.00
   2 -22   3  434.23   13.88
  -2  22  -3  447.08   14.27
  -2  22  -3  444.39   14.37
   2 -20   3 1370.21   42.52
   2 -20   3 1333.56   41.39
  -2  20  -3 1333.07   41.53
  -2  20  -3 1338.45   41.53
   2 -18   3 1313.52   40.75
   2 -18   3 1295.93   40.17
  -2  18  -3 1337.96   41.63
  -2  18  -3 1356.53   42.03
   2 -16   3  853.21   26.59
   2 -16   3  836.10   26.05
  -2  16  -3  890.83   27.71
  -2  16  -3  855.65   26.78
   2 -14   3 1462.08   45.30
   2 -12   3 1102.43   34.11
   2 -12   3  999.31   30.98
  -2  12  -3  989.54   30.73
  -2  12  -3  987.59   30.59
   2 -10   3 1035.47   32.01
   2 -10   3 1013.49   31.37
  -2  10  -3 1008.60   31.18
  -2  10  -3  979.77   30.40
   2  -8   3  125.59    4.11
   2  -8   3  133.01    4.40
  -2   8  -3  129.01    4.20
  -2   8  -3  122.46    4.06
   2  -6   3    9.83    0.54
   2  -6   3    9.09    0.49
  -2   6  -3    8.30    0.49
  -2   6  -3    8.94    0.49
   2  -4   3   89.08    2.93
   2  -4   3   91.43    3.03
  -2   4  -3   91.72    3.03
  -2   4  -3   87.76    2.88
   2  -2   3  232.85    7.33
   2  -2   3  213.59    6.79
  -2   2  -3  222.73    7.04
  -2   2  -3  208.66    6.60
   2   0   3    0.14    0.14
   2   0   3    0.49    0.14
  -2   0  -3    0.24    0.14
  -2   0  -3    0.59    0.14
   2   2   3  223.32    7.09
   2   2   3  218.78    6.99
  -2  -2  -3  209.40    6.64
  -2  -2  -3  211.25    6.69
   2   4   3   98.12    3.28
   2   4   3   93.68    3.17
  -2  -4  -3   87.42    2.93
  -2  -4  -3   92.06    3.12
   2   6   3    8.50    0.54
   2   6   3    9.24    0.54
  -2  -6  -3    9.87    0.59
  -2  -6  -3   10.12    0.59
   2   8   3  127.10    4.25
   2   8   3  127.54    4.30
  -2  -8  -3  129.06    4.30
  -2  -8  -3  114.50    3.86
   2  10   3  949.47   29.52
  -2 -10  -3 1026.19   31.96
  -2 -10  -3 1082.39   33.71
   2  12   3 1038.90   32.30
   2  12   3  937.26   29.17
  -2 -12  -3  968.53   30.10
  -2 -12  -3  996.87   30.98
   2  16   3  896.21   28.00
   2  16   3  847.34   26.54
  -2 -16  -3  840.99   26.29
  -2 -16  -3  852.71   26.63
  -2 -18  -3 1281.27   39.78
  -2 -18  -3 1234.85   38.36
   2  20   3 1328.19   41.29
   2  20   3 1280.30   39.88
  -2 -20  -3 1312.06   40.75
  -2 -20  -3 1292.52   40.17
   2  22   3  422.01   13.59
   2  22   3  441.56   14.17
  -2 -22  -3  425.43   13.64
  -2 -22  -3  441.99   14.17
   2  24   3 1439.11   44.81
   2  24   3 1473.80   45.84
  -2 -24  -3 1500.20   46.57
  -2 -24  -3 1435.20   44.56
   2  26   3  804.82   25.41
   2  26   3  819.00   25.80
  -2 -26  -3  796.52   25.02
  -2 -26  -3  809.71   25.46
   1 -27   3   47.11    2.05
   1 -27   3   45.30    1.96
  -1  27  -3   44.03    2.10
  -1  27  -3   47.30    2.05
   1 -25   3   45.88    2.01
   1 -25   3   48.96    2.10
  -1  25  -3   48.72    2.05
  -1  25  -3   47.99    2.20
   1 -23   3   12.60    0.88
   1 -23   3   11.39    0.78
  -1  23  -3   12.27    0.97
  -1  23  -3   12.81    0.83
   1 -21   3  321.84   10.41
   1 -21   3  316.55   10.26
  -1  21  -3  334.15   10.80
  -1  21  -3  337.23   11.04
   1 -19   3  274.33    8.94
   1 -19   3  253.86    8.30
  -1  19  -3  265.10    8.60
  -1  19  -3  272.63    9.04
   1 -17   3  304.58    9.83
   1 -17   3  294.07    9.53
  -1  17  -3  301.94    9.87
  -1  17  -3  293.74    9.48
   1 -15   3  567.83   17.89
   1 -15   3  538.02   16.91
  -1  15  -3  535.09   16.81
  -1  15  -3  515.54   16.37
   1 -11   3  756.45   23.50
   1 -11   3  761.33   23.75
  -1  11  -3  751.56   23.36
  -1  11  -3  729.09   22.77
   1  -9   3 1669.27   51.51
   1  -9   3 1623.82   50.04
  -1   9  -3 1667.32   51.36
  -1   9  -3 1647.77   50.87
   1  -7   3 2144.25   66.02
   1  -7   3 2166.73   66.65
  -1   7  -3 2228.79   68.61
  -1   7  -3 2178.94   66.99
   1  -5   3 2182.86   67.15
   1  -5   3 2067.53   63.63
  -1   5  -3 2114.44   65.09
  -1   5  -3 2056.29   63.23
   1  -3   3 2223.42   68.41
   1  -3   3 2239.54   68.85
  -1   3  -3 2265.44   69.63
  -1   3  -3 2185.79   67.24
   1  -1   3  974.88   30.10
   1  -1   3  981.72   30.40
  -1   1  -3  995.41   30.78
  -1   1  -3 1008.11   31.13
   1   1   3 1001.27   30.98
   1   1   3 1090.69   33.67
   1   3   3 2448.20   75.30
   1   3   3 2263.49   69.59
  -1  -3  -3 2268.86   69.78
  -1  -3  -3 2387.61   73.54
   1   5   3 2029.41   62.50
   1   5   3 2098.32   64.60
  -1  -5  -3 2181.39   67.15
  -1  -5  -3 2023.06   62.31
   1   7   3 2180.41   67.15
   1   7   3 2284.50   70.32
  -1  -7  -3 2177.48   67.04
  -1  -7  -3 2241.98   69.00
   1  11   3  782.84   24.44
   1  11   3  759.38   23.70
   1  13   3  595.19   18.72
   1  13   3  547.79   17.25
  -1 -13  -3  552.19   17.40
  -1 -13  -3  578.57   18.18
   1  15   3  547.30   17.30
   1  15   3  537.53   17.00
  -1 -15  -3  482.60   15.29
  -1 -15  -3  497.94   15.79
  -1 -17  -3  288.36    9.38
  -1 -17  -3  267.20    8.70
   1  19   3  254.88    8.41
   1  19   3  253.37    8.36
  -1 -19  -3  243.46    8.01
  -1 -19  -3  242.18    7.97
   1  23   3   12.95    0.88
   1  23   3   10.95    0.83
  -1 -23  -3   10.75    0.78
   1  25   3   45.10    2.01
   1  25   3   48.33    2.10
   1  27   3   45.74    2.05
   1  27   3   47.74    2.10
  -1 -27  -3   48.23    2.20
  -1 -27  -3   49.55    2.10
   0 -28   3  546.32   17.40
   0 -28   3  524.34   16.71
   0  28  -3  531.67   17.15
   0  28  -3  551.21   17.54
   0 -26   3  409.11   13.19
   0 -26   3  413.02   13.29
   0  26  -3  395.97   12.95
   0  26  -3  416.78   13.39
   0 -22   3  927.00   28.98
   0 -22   3  898.65   28.10
   0  22  -3  895.23   27.96
   0  22  -3  920.64   28.93
   0 -20   3 1280.78   39.73
   0 -20   3 1236.81   38.46
   0  20  -3 1327.21   41.34
   0  20  -3 1228.50   38.17
   0 -18   3 1328.19   41.20
   0 -18   3 1346.27   41.78
   0  18  -3 1393.18   43.15
   0  18  -3 1378.03   42.86
   0 -16   3  798.96   24.92
   0 -16   3  821.93   25.70
   0  16  -3  827.30   25.80
   0  16  -3  834.15   26.14
   0 -14   3 2564.01   78.92
   0 -14   3 2649.04   81.60
   0  14  -3 2624.61   80.93
   0  14  -3 2586.49   79.61
   0 -10   3  608.39   19.01
   0 -10   3  570.27   17.89
   0  10  -3  577.60   18.03
   0  10  -3  593.24   18.62
   0   8  -3  851.74   26.38
   0   8  -3  817.53   25.46
   0  -6   3  223.02    7.14
   0  -6   3  207.68    6.74
   0   6  -3  206.17    6.60
   0   6  -3  210.86    6.84
   0  -4   3  568.31   17.73
   0  -4   3  590.31   18.37
   0   4  -3  556.09   17.30
   0   4  -3  568.31   17.73
   0  -2   3  340.65   10.80
   0  -2   3  323.83   10.16
   0   2  -3  351.20   11.04
   0   2  -3  344.94   10.85
   0   0   3    0.83    0.19
   0   0   3    0.54    0.14
   0  -2  -3  358.10   11.24
   0  -2  -3  363.42   11.44
   0   4   3  545.83   17.06
   0   4   3  585.42   18.42
   0  -4  -3  590.31   18.42
   0  -4  -3  563.43   17.54
   0   6   3  196.54    6.40
   0   6   3  213.89    6.89
   0  -6  -3  225.71    7.23
   0  -6  -3  208.95    6.74
   0   8   3  842.45   26.24
   0  10   3  611.32   19.15
   0  10   3  607.41   19.06
   0 -10  -3  582.98   18.27
   0 -10  -3  589.32   18.47
   0  12   3 1294.96   40.12
   0  12   3 1390.24   43.05
   0 -12  -3 1250.49   38.75
   0 -12  -3 1272.97   39.43
   0  14   3 2672.98   82.39
   0  14   3 2505.37   77.21
   0 -14  -3 2413.51   74.38
   0 -14  -3 2665.17   82.09
   0  16   3  803.85   25.17
   0  16   3  865.91   27.07
   0 -16  -3  816.55   25.56
   0 -16  -3  862.49   26.92
   0  18   3 1268.57   39.43
   0  18   3 1362.88   42.32
   0 -18  -3 1315.97   40.85
   0 -18  -3 1429.34   44.32
   0 -20  -3 1311.08   40.70
   0 -20  -3 1252.44   38.95
   0 -22  -3  967.56   30.25
   0 -22  -3  917.71   28.69
   0  24   3  790.66   24.92
   0  24   3  765.25   24.09
   0 -24  -3  797.01   25.02
   0 -24  -3  754.00   23.70
   0  26   3  417.66   13.49
   0  26   3  418.19   13.49
   0 -26  -3  424.90   13.64
   0 -26  -3  401.39   12.95
   0  28   3  539.00   17.25
   0  28   3  547.79   17.59
   0 -28  -3  539.49   17.20
   0 -28  -3  550.23   17.49
  -1 -27   3    4.20    0.54
  -1 -27   3    4.89    0.54
   1  27  -3    3.76    0.64
   1  27  -3    4.30    0.54
  -1 -25   3    3.62    0.49
  -1 -25   3    2.93    0.44
   1  25  -3    2.79    0.54
   1  25  -3    3.22    0.49
  -1 -23   3  150.75    5.28
  -1 -21   3   35.28    1.61
  -1 -21   3   31.47    1.47
   1  21  -3   32.35    1.66
  -1 -19   3   16.86    0.97
  -1 -19   3   20.47    1.13
   1  19  -3   18.67    1.13
   1  19  -3   16.86    0.97
  -1 -17   3  244.97    8.06
  -1 -17   3  225.28    7.38
   1  17  -3  251.27    8.36
   1  17  -3  254.25    8.26
  -1 -15   3  884.97   27.56
  -1 -15   3  959.73   29.90
   1  15  -3  921.13   28.83
   1  15  -3  922.11   28.69
  -1 -13   3 1533.43   47.45
  -1 -13   3 1607.21   49.69
   1  13  -3 1534.40   47.55
   1  13  -3 1520.72   46.96
  -1 -11   3 1656.08   51.22
  -1  -9   3  975.37   30.25
  -1  -9   3 1031.08   32.01
   1   9  -3  978.30   30.30
   1   9  -3  992.47   30.84
  -1  -7   3 1125.88   34.89
  -1  -7   3 1087.76   33.62
   1   7  -3 1062.84   32.88
   1   7  -3 1120.02   34.70
  -1  -5   3 2002.06   61.62
  -1  -5   3 2010.36   61.96
   1   5  -3 2024.53   62.31
   1   5  -3 2001.56   61.67
  -1  -3   3  989.54   30.59
  -1  -3   3  982.70   30.49
   1   3  -3 1040.36   32.20
   1   3  -3  974.39   30.15
  -1  -1   3 4747.35  145.72
  -1  -1   3 4709.24  144.50
   1   1  -3 5077.20  155.84
   1   1  -3 4979.47  152.65
  -1   1   3 4774.72  146.50
  -1   1   3 4767.39  146.36
   1  -1  -3 4930.61  151.34
   1  -1  -3 5370.40  164.68
  -1   3   3 1023.75   31.72
  -1   3   3  990.03   30.64
   1  -3  -3 1087.28   33.62
   1  -3  -3 1085.32   33.57
  -1   5   3 1840.79   56.68
  -1   5   3 1906.76   58.74
   1  -5  -3 2195.08   67.58
   1  -5  -3 2049.94   63.09
  -1   7   3 1110.73   34.40
   1  -7  -3 1105.84   34.25
   1  -7  -3 1166.44   36.11
  -1   9   3 1025.70   31.86
  -1   9   3  957.78   29.76
   1  -9  -3  921.62   28.63
   1  -9  -3  991.98   30.78
  -1  11   3 1594.51   49.26
  -1  11   3 1534.89   47.45
   1 -11  -3 1593.04   49.21
   1 -11  -3 1504.10   46.52
  -1  13   3 1586.69   49.11
  -1  13   3 1462.57   45.25
   1 -13  -3 1562.25   48.33
   1 -13  -3 1452.79   44.96
  -1  15   3  923.57   28.83
  -1  15   3  913.80   28.49
   1 -15  -3  923.08   28.78
   1 -15  -3  944.09   29.42
  -1  17   3  239.59    7.92
  -1  17   3  249.12    8.21
   1 -17  -3  252.35    8.26
   1 -17  -3  243.40    7.97
  -1  19   3   18.62    1.07
  -1  19   3   20.57    1.13
   1 -19  -3   21.79    1.13
   1 -19  -3   18.96    1.07
  -1  23   3  152.46    5.28
  -1  23   3  157.84    5.48
   1 -23  -3  154.42    5.32
   1 -23  -3  158.82    5.48
  -1  25   3    2.74    0.49
  -1  25   3    3.62    0.49
   1 -25  -3    3.08    0.49
   1 -25  -3    3.57    0.49
  -1  27   3    4.94    0.59
  -1  27   3    4.16    0.59
   1 -27  -3    4.84    0.59
   1 -27  -3    5.62    0.59
  -2 -28   3 1364.35   42.47
  -2 -28   3 1349.20   41.98
   2  28  -3 1338.94   41.63
   2  28  -3 1290.07   40.37
  -2 -26   3 1191.85   37.14
  -2 -26   3 1136.63   35.48
   2  26  -3 1169.37   36.40
   2  26  -3 1145.43   35.92
  -2 -24   3 1151.78   35.86
  -2 -24   3 1115.62   34.79
   2  24  -3 1100.47   34.50
   2  24  -3 1078.97   33.62
  -2 -22   3 1007.62   31.47
  -2 -22   3 1038.90   32.45
   2  22  -3 1092.16   34.21
   2  22  -3 1061.87   33.09
  -2 -20   3  828.29   26.00
  -2 -20   3  825.84   25.85
   2  20  -3  807.76   25.46
   2  20  -3  828.29   25.90
  -2 -18   3  784.79   24.63
  -2 -18   3  728.11   22.82
   2  18  -3  748.63   23.61
   2  18  -3  770.14   24.09
  -2 -16   3  998.34   31.13
  -2 -16   3  985.64   30.69
   2  16  -3 1025.70   32.05
   2  16  -3 1010.56   31.42
  -2 -14   3 1307.17   40.56
  -2 -14   3 1307.17   40.46
   2  14  -3 1238.76   38.55
   2  14  -3 1359.94   42.07
  -2 -12   3  394.15   12.51
  -2 -12   3  400.11   12.76
   2  12  -3  421.38   13.44
   2  12  -3  441.07   13.93
   2  10  -3  492.08   15.44
   2  10  -3  515.54   16.32
  -2  -8   3  997.85   31.03
   2   8  -3 1084.83   33.67
  -2  -6   3  694.88   21.75
  -2  -6   3  713.44   22.19
   2   6  -3  700.74   21.89
   2   6  -3  706.61   21.99
  -2  -4   3 1152.76   35.62
  -2  -4   3 1030.59   31.96
   2   4  -3 1039.39   32.25
   2   4  -3 1058.44   32.74
  -2  -2   3  270.23    8.60
  -2  -2   3  255.82    8.26
  -2   0   3    0.24    0.19
  -2   0   3    0.34    0.19
   2   0  -3    0.29    0.19
   2   0  -3    0.19    0.14
  -2   2   3  275.66    8.79
  -2   2   3  270.43    8.70
   2  -2  -3  270.86    8.65
   2  -2  -3  271.89    8.65
  -2   4   3 1106.82   34.25
  -2   4   3 1077.01   33.42
   2  -4  -3 1102.91   34.16
   2  -4  -3 1035.47   32.05
  -2   6   3  677.29   21.16
   2  -6  -3  776.00   24.14
  -2   8   3 1034.01   32.10
  -2   8   3  979.77   30.40
   2  -8  -3 1199.18   37.14
   2  -8  -3 1115.13   34.55
  -2  10   3  484.90   15.29
  -2  10   3  506.26   15.98
   2 -10  -3  461.69   14.56
   2 -10  -3  489.64   15.44
   2 -12  -3  449.52   14.22
   2 -12  -3  423.43   13.44
  -2  14   3 1347.73   41.78
  -2  14   3 1417.12   43.88
   2 -14  -3 1389.27   43.05
   2 -14  -3 1363.86   42.22
  -2  16   3 1069.68   33.28
  -2  16   3 1031.08   32.15
   2 -16  -3 1034.01   32.20
   2 -16  -3 1067.73   33.23
  -2  18   3  771.60   24.19
  -2  18   3  746.68   23.45
  -2  20   3  847.34   26.59
  -2  20   3  854.67   26.78
   2 -20  -3  883.01   27.61
   2 -20  -3  810.69   25.41
  -2  22   3 1048.67   32.74
  -2  22   3 1090.69   34.01
   2 -22  -3 1019.35   31.81
   2 -22  -3 1124.90   35.03
  -2  24   3 1127.84   35.18
  -2  24   3 1183.54   36.90
   2 -24  -3 1165.46   36.31
   2 -24  -3 1151.78   35.86
  -2  26   3 1197.71   37.33
  -2  26   3 1148.36   35.86
   2 -26  -3 1159.11   36.11
   2 -26  -3 1186.47   36.94
  -2  28   3 1329.16   41.44
  -2  28   3 1383.41   43.05
   2 -28  -3 1380.47   42.95
   2 -28  -3 1388.78   43.15
  -3 -29   3  121.09    4.35
  -3 -29   3  128.08    4.54
   3  29  -3  123.88    4.40
   3  29  -3  124.41    4.64
  -3 -27   3    4.16    0.59
  -3 -27   3    5.23    0.59
   3  27  -3    4.84    0.54
   3  27  -3    4.20    0.59
  -3 -25   3    2.44    0.44
  -3 -25   3    1.91    0.39
   3  25  -3    2.01    0.49
   3  25  -3    2.10    0.39
  -3 -23   3   71.64    2.79
  -3 -23   3   69.39    2.69
   3  23  -3   71.29    2.93
   3  23  -3   68.41    2.64
  -3 -21   3  218.87    7.33
  -3 -21   3  214.18    7.14
   3  21  -3  221.81    7.33
   3  21  -3  217.46    7.43
  -3 -19   3  361.12   11.63
  -3 -19   3  384.87   12.41
   3  19  -3  368.99   11.82
   3  19  -3  382.43   12.46
  -3 -17   3   49.16    2.01
  -3 -17   3   50.82    2.10
   3  17  -3   51.60    2.20
   3  17  -3   49.80    2.01
  -3 -15   3   63.92    2.44
  -3 -15   3   69.14    2.64
   3  15  -3   66.61    2.49
   3  15  -3   71.39    2.79
   3  13  -3  517.01   16.47
   3  13  -3  476.25   15.00
  -3 -11   3  737.88   23.11
  -3 -11   3  694.88   21.70
   3  11  -3  754.00   23.65
   3  11  -3  705.14   21.99
  -3  -9   3 1305.71   40.46
  -3  -9   3 1284.70   39.73
   3   9  -3 1268.08   39.34
   3   9  -3 1306.19   40.37
  -3  -5   3 3884.87  119.28
  -3  -5   3 3807.66  117.03
   3   5  -3 3448.98  105.94
   3   5  -3 3671.81  112.88
  -3  -3   3 4776.68  146.60
  -3  -3   3 4825.06  148.16
   3   3  -3 4791.83  147.14
   3   3  -3 4752.73  145.87
  -3  -1   3 1836.88   56.59
  -3  -1   3 1706.41   52.68
   3   1  -3 1870.11   57.66
   3   1  -3 1720.09   53.02
  -3   1   3 1814.41   56.00
  -3   1   3 1848.12   56.93
   3  -1  -3 1765.54   54.44
   3  -1  -3 1922.40   59.18
  -3   3   3 4915.95  150.90
  -3   3   3 4955.04  152.17
   3  -3  -3 4757.62  146.06
   3  -3  -3 4543.59  139.46
  -3   9   3 1333.56   41.29
  -3   9   3 1334.53   41.29
   3  -9  -3 1379.01   42.66
   3  -9  -3 1288.11   39.88
  -3  11   3  731.04   22.87
  -3  11   3  776.97   24.23
   3 -11  -3  718.33   22.43
   3 -11  -3  751.56   23.45
  -3  13   3  456.65   14.46
  -3  13   3  489.15   15.49
   3 -13  -3  536.06   16.91
   3 -13  -3  505.27   15.98
  -3  15   3   67.48    2.59
  -3  15   3   70.32    2.64
   3 -15  -3   68.85    2.59
   3 -15  -3   74.32    2.79
  -3  17   3   51.70    2.10
  -3  17   3   56.10    2.25
   3 -17  -3   54.24    2.15
   3 -17  -3   49.45    2.01
  -3  19   3  382.87   12.36
  -3  19   3  377.54   12.12
   3 -19  -3  415.12   13.29
   3 -19  -3  383.55   12.31
  -3  23   3   71.25    2.83
  -3  23   3   74.86    2.88
  -3  25   3    1.91    0.44
  -3  25   3    1.71    0.39
   3 -25  -3    2.49    0.44
   3 -25  -3    1.80    0.39
  -3  27   3    5.32    0.64
  -3  27   3    6.35    0.64
   3 -27  -3    4.59    0.54
   3 -27  -3    6.60    0.64
  -4 -28   3  862.97   27.07
  -4 -28   3  862.97   27.07
   4  28  -3  875.19   27.42
   4  28  -3  895.23   28.25
  -4 -26   3 1441.56   44.81
  -4 -26   3 1423.47   44.22
   4  26  -3 1471.85   45.88
   4  26  -3 1400.02   43.49
  -4 -24   3 1829.56   56.68
  -4 -24   3 1723.03   53.37
   4  24  -3 1780.68   55.12
   4  24  -3 1905.79   59.18
  -4 -22   3 1750.39   54.24
  -4 -22   3 1777.27   55.02
   4  22  -3 1733.78   53.66
   4  22  -3 1778.73   55.27
  -4 -20   3  974.39   30.40
  -4 -20   3 1026.68   32.10
   4  20  -3 1026.19   32.15
   4  20  -3  997.85   31.13
  -4 -18   3  269.25    8.89
  -4 -18   3  250.05    8.21
   4  18  -3  279.91    9.09
   4  18  -3  269.06    8.94
  -4 -16   3  811.18   25.46
  -4 -16   3  781.86   24.53
   4  16  -3  813.14   25.60
   4  16  -3  810.69   25.31
  -4 -14   3  462.52   14.66
  -4 -14   3  432.81   13.83
   4  14  -3  426.84   13.54
   4  14  -3  445.61   14.32
  -4 -12   3  589.82   18.62
  -4 -12   3  601.54   18.91
   4  12  -3  591.77   18.57
   4  12  -3  608.87   19.26
  -4 -10   3 1803.65   55.76
  -4 -10   3 1692.73   52.24
   4  10  -3 1719.12   53.21
   4  10  -3 1753.32   54.10
  -4  -8   3 1342.85   41.53
  -4  -8   3 1318.41   40.90
   4   8  -3 1264.17   39.09
   4   8  -3 1242.67   38.55
  -4  -6   3  600.08   18.91
  -4  -6   3  566.85   17.73
   4   6  -3  588.35   18.52
   4   6  -3  574.18   17.98
  -4   6   3  653.35   20.47
  -4   6   3  626.95   19.60
   4  -6  -3  614.25   19.26
   4  -6  -3  626.95   19.60
  -4   8   3 1379.98   42.66
  -4   8   3 1232.89   38.22
   4  -8  -3 1313.52   40.66
   4  -8  -3 1458.17   45.05
  -4  10   3 1746.97   53.99
  -4  10   3 1789.00   55.22
   4 -10  -3 1718.14   53.07
   4 -10  -3 1779.22   54.93
  -4  12   3  633.31   19.84
  -4  12   3  590.79   18.62
   4 -12  -3  615.72   19.35
   4 -12  -3  584.44   18.37
  -4  14   3  458.91   14.56
  -4  14   3  451.57   14.37
   4 -14  -3  451.28   14.32
   4 -14  -3  451.62   14.32
  -4  16   3  833.66   26.05
  -4  16   3  805.32   25.22
   4 -16  -3  793.59   24.82
   4 -16  -3  795.06   24.87
  -4  18   3  286.55    9.33
   4 -18  -3  265.73    8.70
   4 -18  -3  292.66    9.53
  -4  20   3 1031.08   32.20
  -4  20   3 1037.92   32.40
   4 -20  -3 1009.58   31.52
   4 -20  -3 1070.66   33.38
  -4  22   3 1799.75   55.71
  -4  22   3 1751.37   54.29
   4 -22  -3 1697.62   52.58
   4 -22  -3 1722.05   53.31
  -4  24   3 1765.05   54.68
  -4  24   3 1881.35   58.29
   4 -24  -3 1867.67   57.81
   4 -24  -3 1920.44   59.42
  -4  26   3 1421.52   44.18
  -4  26   3 1468.92   45.69
   4 -26  -3 1364.35   42.47
   4 -26  -3 1406.86   43.68
  -4  28   3  840.50   26.49
  -4  28   3  878.12   27.56
   4 -28  -3  887.90   27.85
   4 -28  -3  860.53   26.97
  -5 -27   3   25.65    1.37
  -5 -27   3   24.87    1.32
   5  27  -3   23.80    1.42
   5  27  -3   26.19    1.32
  -5 -25   3   13.10    0.93
  -5 -25   3   10.45    0.78
   5  25  -3   10.99    0.78
   5  25  -3   11.82    0.97
  -5 -23   3  108.19    3.91
  -5 -23   3  103.79    3.86
   5  23  -3  104.62    3.76
   5  23  -3  101.30    3.86
  -5 -21   3  234.41    7.87
  -5 -21   3  220.29    7.33
   5  21  -3  217.65    7.43
   5  21  -3  236.22    7.82
  -5 -19   3  244.33    8.11
  -5 -19   3  248.92    8.21
   5  19  -3  240.42    8.11
   5  19  -3  232.31    7.68
  -5 -17   3  263.44    8.70
  -5 -17   3  244.48    8.01
   5  17  -3  270.43    8.79
   5  17  -3  247.60    8.30
  -5 -15   3   69.34    2.64
  -5 -15   3   71.79    2.79
   5  15  -3   73.44    2.88
   5  15  -3   74.91    2.79
  -5 -13   3  336.10   10.80
  -5 -13   3  331.27   10.75
   5  13  -3  325.25   10.41
   5  13  -3  350.91   11.39
  -5 -11   3  965.11   30.15
  -5 -11   3  917.71   28.58
   5  11  -3  914.29   28.44
   5  11  -3  936.28   29.27
  -5  -9   3  582.49   18.42
  -5  -9   3  600.57   18.81
   5   9  -3  623.53   19.55
   5   9  -3  601.05   18.96
  -5  -7   3 1865.23   57.51
  -5  -7   3 1876.46   58.00
   5   7  -3 1785.57   55.07
   5   7  -3 1814.41   56.10
  -5  -5   3 2981.82   91.67
  -5  -5   3 3168.49   97.53
   5   5  -3 2949.56   90.79
   5   5  -3 3026.29   93.04
  -5  -3   3 2593.34   79.90
  -5  -3   3 2562.55   78.87
   5   3  -3 2618.26   80.63
   5   3  -3 2475.07   76.18
  -5  -1   3 3508.11  107.90
  -5  -1   3 3563.32  109.51
  -5   1   3 3591.18  110.34
  -5   1   3 3490.52  107.36
   5  -1  -3 3652.26  112.20
   5  -1  -3 3819.38  117.43
  -5   3   3 2570.85   79.21
  -5   3   3 2658.32   81.80
   5  -3  -3 2660.76   81.90
   5  -3  -3 2603.11   80.09
  -5   5   3 3109.36   95.63
  -5   5   3 3187.06   98.07
   5  -5  -3 3079.55   94.71
   5  -5  -3 3198.79   98.37
  -5   7   3 1976.64   61.03
  -5   7   3 1873.53   57.81
   5  -7  -3 1831.02   56.49
   5  -7  -3 1905.29   58.79
  -5   9   3  620.12   19.45
  -5   9   3  558.05   17.59
   5  -9  -3  565.87   17.79
   5  -9  -3  599.59   18.81
  -5  11   3  915.27   28.54
  -5  11   3  946.05   29.47
   5 -11  -3  916.24   28.54
   5 -11  -3  948.98   29.57
  -5  13   3  343.58   10.99
  -5  13   3  338.44   10.90
   5 -13  -3  329.75   10.61
   5 -13  -3  340.99   10.95
  -5  15   3   65.97    2.49
  -5  15   3   70.81    2.69
   5 -15  -3   69.14    2.64
   5 -15  -3   74.38    2.79
  -5  17   3  259.18    8.55
  -5  17   3  262.56    8.60
   5 -17  -3  259.77    8.50
   5 -17  -3  248.00    8.16
  -5  19   3  238.90    7.87
  -5  19   3  245.80    8.16
   5 -19  -3  227.91    7.57
   5 -19  -3  230.46    7.63
  -5  21   3  223.86    7.52
  -5  21   3  227.77    7.57
   5 -21  -3  229.23    7.63
   5 -21  -3  217.11    7.23
  -5  23   3  106.82    3.86
  -5  23   3  101.35    3.76
   5 -23  -3  104.62    3.81
   5 -23  -3  104.62    3.81
  -5  25   3   11.58    0.83
  -5  25   3   10.99    0.88
   5 -25  -3   10.75    0.83
   5 -25  -3   11.24    0.78
  -5  27   3   22.97    1.27
  -5  27   3   26.09    1.42
   5 -27  -3   25.70    1.32
   5 -27  -3   24.14    1.32
  -6 -26   3  549.26   17.44
  -6 -26   3  601.05   19.10
   6  26  -3  579.56   18.57
   6  26  -3  614.74   19.45
   6  24  -3  518.96   16.71
   6  24  -3  530.68   16.86
  -6 -22   3 1744.53   54.10
  -6 -22   3 1638.00   50.77
   6  22  -3 1632.14   50.77
   6  22  -3 1680.03   52.04
  -6 -20   3  692.92   21.79
  -6 -20   3  711.00   22.43
   6  20  -3  714.91   22.48
   6  20  -3  685.59   21.79
  -6 -18   3  628.91   19.84
  -6 -18   3  620.12   19.64
   6  18  -3  648.46   20.42
   6  18  -3  655.29   20.82
  -6 -16   3 1558.84   48.28
   6  16  -3 1637.02   50.68
   6  16  -3 1586.69   49.31
  -6 -14   3 1238.76   38.55
  -6 -14   3 1270.04   39.43
   6  14  -3 1240.22   38.51
   6  14  -3 1297.40   40.41
  -6 -12   3 1261.73   39.14
  -6 -12   3 1296.91   40.32
   6  12  -3 1253.42   38.85
   6  12  -3 1276.38   39.73
  -6 -10   3  586.39   18.42
  -6 -10   3  594.70   18.81
   6  10  -3  608.87   19.10
   6  10  -3  578.57   18.32
  -6  -8   3  884.48   27.66
  -6  -8   3  848.81   26.43
   6   8  -3  824.86   25.80
   6   8  -3  848.81   26.43
  -6  -6   3  716.87   22.38
  -6  -6   3  753.52   23.65
   6   6  -3  756.94   23.61
   6   6  -3  704.17   22.08
  -6  -4   3    2.10    0.39
  -6  -4   3    2.55    0.34
   6   4  -3    1.56    0.34
   6   4  -3    2.34    0.34
  -6  -2   3   61.03    2.25
  -6  -2   3   61.77    2.39
   6   2  -3   67.29    2.55
   6   2  -3   58.88    2.20
  -6   2   3   61.03    2.25
  -6   2   3   61.67    2.39
   6  -2  -3   58.64    2.20
   6  -2  -3   57.27    2.15
  -6   4   3    2.34    0.34
  -6   4   3    2.20    0.34
   6  -4  -3    2.20    0.29
   6  -4  -3    3.12    0.34
  -6   6   3  763.78   23.90
  -6   6   3  750.59   23.40
   6  -6  -3  723.71   22.62
   6  -6  -3  699.77   21.89
  -6   8   3  911.35   28.44
  -6   8   3  890.83   27.71
   6  -8  -3  839.03   26.19
   6  -8  -3  885.94   27.61
  -6  10   3  582.98   18.32
  -6  10   3  569.29   17.98
  -6  12   3 1258.30   39.09
  -6  12   3 1339.42   41.49
   6 -12  -3 1284.70   39.88
   6 -12  -3 1223.12   37.97
  -6  14   3 1288.11   39.97
  -6  14   3 1290.07   40.07
   6 -14  -3 1231.92   38.26
   6 -14  -3 1303.26   40.46
  -6  16   3 1562.74   48.38
  -6  16   3 1666.34   51.65
   6 -16  -3 1620.89   50.18
   6 -16  -3 1613.56   49.94
  -6  18   3  649.43   20.52
  -6  18   3  601.54   18.96
   6 -18  -3  636.24   20.09
   6 -18  -3  643.57   20.28
  -6  20   3  683.64   21.55
   6 -20  -3  695.36   21.89
  -6  22   3 1683.44   52.19
  -6  22   3 1724.00   53.51
   6 -22  -3 1676.60   51.95
   6 -22  -3 1643.37   50.97
  -6  24   3  509.68   16.32
  -6  24   3  506.74   16.17
   6 -24  -3  515.54   16.47
   6 -24  -3  527.75   16.81
  -6  26   3  580.53   18.42
  -6  26   3  548.28   17.54
   6 -26  -3  574.18   18.23
   6 -26  -3  593.72   18.86
  -7 -25   3   17.40    1.07
  -7 -25   3   16.32    1.02
   7  25  -3   17.64    1.18
   7  25  -3   16.81    1.02
  -7 -23   3   27.66    1.37
  -7 -23   3   31.37    1.56
   7  23  -3   30.30    1.47
   7  23  -3   32.10    1.66
  -7 -21   3   43.25    1.91
  -7 -21   3   46.42    2.05
   7  21  -3   45.98    2.10
   7  21  -3   46.42    1.96
  -7 -19   3  478.40   15.25
  -7 -19   3  504.79   16.17
   7  19  -3  493.06   15.69
   7  19  -3  525.31   16.86
  -7 -17   3  233.92    7.82
  -7 -17   3  225.37    7.52
   7  17  -3  231.33    8.06
   7  17  -3  230.65    7.63
  -7 -15   3  757.43   23.85
  -7 -15   3  731.53   22.97
   7  15  -3  730.55   22.92
   7  15  -3  735.44   23.26
  -7 -13   3  649.92   20.52
  -7 -13   3  637.21   20.04
   7  13  -3  646.99   20.33
   7  13  -3  614.74   19.50
  -7 -11   3  518.47   16.52
  -7 -11   3  529.22   16.71
   7  11  -3  536.06   17.06
   7  11  -3  550.23   17.35
  -7  -9   3 1522.18   47.11
  -7  -9   3 1557.85   48.33
   7   9  -3 1566.65   48.43
   7   9  -3 1493.35   46.33
  -7  -7   3  766.71   23.94
  -7  -7   3  797.01   25.02
   7   7  -3  781.86   24.53
   7   7  -3  771.60   24.09
  -7  -5   3 1749.41   54.15
  -7  -5   3 1735.24   53.61
   7   5  -3 1687.84   52.24
   7   5  -3 1745.01   53.90
  -7  -3   3 2076.33   64.01
  -7  -3   3 1989.84   61.52
   7   3  -3 2091.96   64.50
   7   3  -3 1997.65   61.72
  -7  -1   3 1699.57   52.48
  -7  -1   3 1636.04   50.63
  -7   1   3 1656.08   51.17
  -7   1   3 1724.00   53.31
   7  -1  -3 1724.98   53.26
   7  -1  -3 1700.55   52.58
  -7   3   3 2087.08   64.36
  -7   3   3 2093.92   64.65
   7  -3  -3 2005.96   61.86
   7  -3  -3 2202.41   67.93
  -7   5   3 1728.40   53.37
  -7   5   3 1762.12   54.49
   7  -5  -3 1782.15   55.07
   7  -5  -3 1752.83   54.15
  -7   7   3  816.07   25.56
  -7   7   3  796.52   24.87
   7  -7  -3  822.42   25.65
   7  -7  -3  787.23   24.63
  -7   9   3 1527.07   47.25
  -7   9   3 1587.66   49.21
   7  -9  -3 1539.77   47.70
   7  -9  -3 1591.58   49.26
  -7  11   3  569.29   18.03
  -7  11   3  542.90   17.11
   7 -11  -3  558.54   17.64
   7 -11  -3  552.19   17.44
  -7  13   3  613.27   19.35
  -7  13   3  647.47   20.33
   7 -13  -3  663.61   20.87
   7 -13  -3  676.31   21.25
  -7  15   3  716.38   22.48
  -7  15   3  714.43   22.48
   7 -15  -3  752.06   23.61
   7 -15  -3  727.62   22.82
  -7  17   3  238.32    7.87
  -7  17   3  232.31    7.77
   7 -17  -3  234.56    7.77
   7 -17  -3  239.59    7.92
  -7  21   3   46.08    1.96
  -7  21   3   45.25    2.01
   7 -21  -3   45.74    1.96
   7 -21  -3   45.10    1.96
  -7  23   3   28.93    1.42
  -7  23   3   27.27    1.42
   7 -23  -3   26.09    1.32
   7 -23  -3   29.57    1.47
  -7  25   3   15.00    1.02
  -7  25   3   16.03    1.02
   7 -25  -3   15.58    1.02
  -7  27   3   98.47    3.71
  -7  27   3   93.53    3.47
   7 -27  -3   96.75    3.62
   7 -27  -3   93.34    3.47
  -8 -24   3  559.52   17.84
  -8 -24   3  539.00   17.15
   8  24  -3  533.13   17.15
   8  24  -3  571.24   18.13
   8  22  -3  880.57   27.80
   8  22  -3  925.04   28.93
  -8 -20   3  394.50   12.81
   8  20  -3  352.08   11.58
   8  20  -3  354.04   11.44
  -8 -18   3 1167.91   36.45
  -8 -18   3 1134.68   35.33
   8  18  -3 1146.89   35.92
   8  18  -3 1152.27   35.86
  -8 -14   3  753.52   23.75
  -8 -14   3  763.78   23.94
   8  14  -3  767.69   24.23
   8  14  -3  770.62   24.14
  -8 -12   3  879.11   27.56
  -8 -12   3  898.65   28.05
   8  12  -3  891.81   28.00
   8  12  -3  928.46   28.93
  -8 -10   3  285.28    9.38
  -8 -10   3  293.54    9.53
   8  10  -3  292.91    9.62
   8  10  -3  287.73    9.33
  -8  -8   3  442.19   14.17
  -8  -8   3  454.45   14.42
   8   8  -3  458.22   14.66
   8   8  -3  472.10   14.96
  -8  -6   3  439.21   14.07
  -8  -6   3  449.77   14.27
   8   6  -3  464.77   14.80
   8   6  -3  457.78   14.51
  -8  -4   3   59.52    2.39
  -8  -4   3   65.09    2.44
   8   4  -3   59.52    2.34
   8   4  -3   64.16    2.39
  -8  -2   3  398.07   12.65
  -8  -2   3  411.40   13.19
   8   2  -3  392.16   12.46
   8   2  -3  393.67   12.60
  -8   0   3    0.39    0.24
  -8   0   3    0.05    0.19
   8   0  -3    0.49    0.24
   8   0  -3    0.29    0.24
  -8   2   3  380.03   12.22
  -8   2   3  359.95   11.48
   8  -2  -3  395.47   12.60
   8  -2  -3  390.15   12.41
  -8   4   3   62.35    2.44
  -8   4   3   64.95    2.44
   8  -4  -3   66.36    2.49
   8  -4  -3   67.09    2.55
  -8   6   3  451.57   14.42
  -8   6   3  462.52   14.66
   8  -6  -3  453.62   14.42
   8  -6  -3  446.79   14.17
  -8   8   3  473.61   15.00
  -8   8   3  441.61   14.12
   8  -8  -3  444.64   14.12
   8  -8  -3  467.50   14.85
  -8  10   3  285.04    9.33
  -8  10   3  307.22    9.92
   8 -10  -3  296.52    9.62
   8 -10  -3  301.85    9.77
  -8  12   3  936.28   29.32
  -8  12   3  915.75   28.54
   8 -12  -3  952.89   29.71
   8 -12  -3  941.16   29.36
  -8  14   3  805.81   25.36
  -8  14   3  765.25   23.94
   8 -14  -3  799.45   25.02
   8 -14  -3  787.23   24.68
  -8  16   3 1759.19   54.44
  -8  16   3 1650.22   51.17
   8 -20  -3  382.28   12.31
   8 -20  -3  361.51   11.73
  -8  22   3  869.82   27.42
  -8  22   3  807.27   25.46
   8 -22  -3  860.04   27.02
   8 -22  -3  872.75   27.37
  -8  24   3  559.52   17.89
  -8  24   3  538.50   17.15
   8 -24  -3  549.26   17.44
   8 -24  -3  551.70   17.59
  -9 -23   3    0.24    0.29
  -9 -23   3    0.05    0.29
   9  23  -3    0.29    0.34
   9  23  -3    0.19    0.29
  -9 -21   3   13.00    0.93
  -9 -21   3   10.36    0.78
   9  21  -3   12.27    0.83
   9  21  -3   10.99    0.93
  -9 -19   3   44.47    1.96
  -9 -19   3   46.28    2.05
   9  19  -3   44.37    2.05
   9  19  -3   46.66    2.01
  -9 -17   3  159.55    5.48
  -9 -17   3  162.29    5.67
   9  17  -3  171.23    5.81
   9  17  -3  176.02    6.15
  -9 -15   3  223.66    7.63
  -9 -15   3  201.67    6.74
   9  15  -3  196.69    6.74
  -9 -13   3  930.41   29.07
  -9 -13   3  932.37   29.22
   9  13  -3  958.75   30.05
   9  13  -3  991.01   30.89
  -9 -11   3 1951.72   60.45
  -9 -11   3 1995.21   61.62
   9  11  -3 2035.28   62.85
   9  11  -3 2042.61   63.23
  -9  -9   3 1184.03   36.80
  -9  -9   3 1209.93   37.72
   9   9  -3 1172.79   36.40
   9   9  -3 1157.64   36.11
  -9  -7   3  699.77   22.08
  -9  -7   3  721.76   22.62
   9   7  -3  740.32   23.31
   9   7  -3  703.68   22.04
  -9  -5   3 1412.72   43.78
  -9  -5   3 1462.08   45.45
   9   5  -3 1440.09   44.61
   9   5  -3 1438.62   44.67
  -9  -3   3 1613.56   50.09
  -9  -3   3 1710.81   52.87
   9   3  -3 1681.49   52.00
   9   3  -3 1747.46   54.10
  -9  -1   3  778.93   24.34
  -9  -1   3  842.94   26.49
   9   1  -3  813.62   25.51
   9   1  -3  805.32   25.17
  -9   1   3  771.11   24.23
  -9   1   3  811.18   25.31
   9  -1  -3  786.26   24.63
   9  -1  -3  761.82   23.80
  -9   3   3 1693.22   52.33
  -9   3   3 1693.71   52.48
  -9   5   3 1294.47   40.26
  -9   5   3 1400.50   43.39
   9  -5  -3 1424.45   44.13
   9  -5  -3 1363.86   42.32
  -9   7   3  697.32   21.99
  -9   7   3  729.58   22.82
   9  -7  -3  713.44   22.38
   9  -7  -3  721.26   22.62
  -9   9   3 1194.78   37.09
  -9   9   3 1284.70   40.02
   9  -9  -3 1306.68   40.61
   9  -9  -3 1170.84   36.40
  -9  11   3 2034.30   62.85
  -9  11   3 2104.18   65.09
   9 -11  -3 2077.79   64.16
   9 -11  -3 2128.12   65.73
  -9  13   3 1006.65   31.52
  -9  13   3  967.56   30.20
   9 -13  -3  986.61   30.78
   9 -13  -3  983.68   30.69
  -9  15   3  205.78    6.89
   9 -15  -3  208.51    6.99
   9 -15  -3  207.39    6.94
   9 -17  -3  169.66    5.86
  -9  19   3   42.27    1.86
  -9  19   3   41.20    1.86
   9 -19  -3   43.05    1.91
   9 -19  -3   42.95    1.86
  -9  21   3   11.44    0.83
  -9  21   3   10.21    0.83
   9 -21  -3   11.39    0.88
   9 -21  -3   12.27    0.83
  -9  23   3    0.39    0.29
  -9  23   3    0.49    0.29
   9 -23  -3    0.05    0.29
   9 -23  -3    0.29    0.29
 -10 -20   3  667.02   21.16
 -10 -20   3  607.90   19.26
  10  20  -3  611.32   19.35
  10  20  -3  639.17   20.38
 -10 -18   3  600.08   19.10
 -10 -18   3  554.15   17.59
  10  18  -3  537.04   17.25
  10  18  -3  565.38   17.94
 -10 -16   3  830.73   26.05
 -10 -16   3  850.76   26.78
  10  16  -3  801.41   25.31
  10  16  -3  836.10   26.19
 -10 -14   3  229.77    7.63
 -10 -14   3  209.69    7.14
  10  14  -3  221.95    7.52
  10  14  -3  224.25    7.43
 -10 -10   3  659.69   20.92
 -10 -10   3  668.98   21.06
  10  10  -3  672.40   21.16
  10  10  -3  679.24   21.46
 -10  -8   3  157.64    5.37
 -10  -8   3  160.28    5.62
  10   8  -3  145.87    5.08
  10   8  -3  155.10    5.28
 -10  -6   3  184.81    6.21
 -10  -6   3  185.79    6.40
  10   6  -3  175.72    6.01
  10   6  -3  174.84    5.86
 -10  -4   3   65.83    2.55
 -10  -4   3   67.04    2.69
  10   4  -3   62.06    2.49
  10   4  -3   63.42    2.44
 -10  -2   3    1.27    0.29
 -10  -2   3    2.01    0.39
  10   2  -3    1.61    0.34
  10   2  -3    1.61    0.34
 -10   0   3    0.00    0.29
  10   0  -3    0.24    0.19
  10   0  -3    0.14    0.24
 -10   2   3    0.97    0.29
  10  -2  -3    1.32    0.29
  10  -2  -3    1.22    0.34
 -10   4   3   62.80    2.39
 -10   4   3   65.53    2.64
  10  -4  -3   61.18    2.34
  10  -4  -3   63.18    2.49
 -10   6   3  165.61    5.72
 -10   6   3  182.22    6.10
  10  -6  -3  179.05    6.01
  10  -6  -3  187.25    6.31
 -10   8   3  155.54    5.28
 -10   8   3  149.09    5.23
  10  -8  -3  162.38    5.57
  10  -8  -3  158.32    5.37
 -10  10   3  672.40   21.16
 -10  10   3  695.85   21.99
  10 -10  -3  717.84   22.58
  10 -10  -3  690.97   21.75
 -10  12   3  693.41   21.79
 -10  12   3  709.54   22.43
  10 -12  -3  684.13   21.55
  10 -12  -3  717.84   22.58
 -10  14   3  225.91    7.47
 -10  14   3  223.56    7.57
  10 -14  -3  232.41    7.72
  10 -14  -3  220.73    7.38
 -10  16   3  900.12   28.34
 -10  16   3  866.40   27.12
  10 -16  -3  846.37   26.54
  10 -16  -3  854.67   26.88
 -10  18   3  590.31   18.72
 -10  18   3  595.19   19.01
  10 -18  -3  590.79   18.72
  10 -18  -3  582.49   18.52
 -10  20   3  631.84   19.99
 -10  20   3  653.83   20.82
  10 -20  -3  631.84   19.99
  10 -20  -3  637.71   20.23
 -11 -19   3   90.74    3.42
 -11 -19   3   85.57    3.33
  11  19  -3   88.10    3.33
  11  19  -3   91.19    3.57
 -11 -17   3  107.55    4.01
 -11 -17   3  105.40    3.86
  11  17  -3  112.00    4.06
  11  17  -3  105.75    4.01
 -11 -15   3  119.23    4.25
 -11 -15   3  114.40    4.20
  11  15  -3  109.16    3.91
  11  15  -3  118.94    4.40
 -11 -13   3  224.93    7.57
 -11 -13   3  220.53    7.38
  11  13  -3  223.76    7.57
  11  13  -3  221.90    7.38
 -11 -11   3  446.79   14.42
 -11 -11   3  438.23   14.02
  11  11  -3  430.76   13.93
  11  11  -3  433.10   13.83
 -11  -9   3 1381.94   43.00
 -11  -9   3 1259.29   39.29
  11   9  -3 1330.14   41.29
 -11  -7   3 1608.68   49.99
 -11  -7   3 1605.74   49.75
  11   7  -3 1593.04   49.35
  11   7  -3 1710.81   53.07
 -11  -5   3 1098.51   34.35
 -11  -5   3 1099.49   34.25
  11   5  -3 1152.27   35.97
  11   5  -3 1126.85   35.08
 -11  -3   3 1650.22   51.26
 -11  -3   3 1708.37   52.87
  11   3  -3 1652.66   51.17
  11   3  -3 1825.64   56.54
 -11  -1   3  384.97   12.51
 -11  -1   3  415.71   13.29
  11   1  -3  412.48   13.34
  11   1  -3  391.91   12.56
 -11   1   3  398.80   12.95
 -11   1   3  398.85   12.76
 -11   3   3 1713.25   53.16
 -11   3   3 1638.48   50.72
  11  -3  -3 1634.09   50.58
  11  -3  -3 1635.07   50.68
 -11   5   3 1114.64   34.70
 -11   5   3 1035.97   32.45
  11  -5  -3 1079.95   33.62
  11  -5  -3 1096.56   34.21
 -11   7   3 1555.91   48.18
 -11   7   3 1544.17   47.99
  11  -7  -3 1640.44   50.87
  11  -7  -3 1587.18   49.16
 -11   9   3 1387.31   43.20
 -11   9   3 1268.08   39.38
  11  -9  -3 1341.38   41.68
  11  -9  -3 1339.91   41.63
 -11  11   3  429.44   13.88
 -11  11   3  461.78   14.71
  11 -11  -3  474.05   15.15
  11 -11  -3  482.70   15.39
 -11  15   3  108.09    4.06
 -11  15   3  118.89    4.25
  11 -15  -3  118.59    4.25
  11 -15  -3  114.20    4.16
 -11  17   3  116.79    4.30
 -11  17   3  118.55    4.25
  11 -17  -3  112.63    4.06
  11 -17  -3  111.76    4.11
 -11  19   3   99.59    3.81
 -11  19   3   96.02    3.57
  11 -19  -3   93.34    3.47
  11 -19  -3   93.04    3.52
 -12 -14   3  593.24   18.91
 -12 -14   3  613.76   19.45
 -12 -12   3  681.69   21.60
 -12 -12   3  745.70   23.45
  12  12  -3  692.92   21.99
  12  12  -3  698.79   22.04
 -12 -10   3  109.02    4.06
 -12 -10   3  117.33    4.20
  12  10  -3  106.38    3.95
  12  10  -3  105.21    3.81
 -12  -8   3   62.01    2.49
 -12  -8   3   60.74    2.55
  12   8  -3   60.11    2.39
  12   8  -3   60.45    2.49
  12   6  -3  149.88    5.32
 -12  -4   3   10.66    0.93
 -12  -4   3    9.97    0.73
  12   4  -3    9.58    0.78
  12   4  -3   11.53    0.78
 -12  -2   3    2.34    0.44
 -12  -2   3    2.30    0.39
  12   2  -3    1.61    0.34
  12   2  -3    2.74    0.49
 -12   0   3    1.02    0.29
 -12   0   3    0.24    0.29
  12   0  -3    0.10    0.24
  12   0  -3    0.44    0.29
 -12   2   3    2.39    0.44
 -12   2   3    1.91    0.39
  12  -2  -3    2.01    0.39
  12  -2  -3    1.51    0.39
 -12   4   3    9.87    0.73
 -12   4   3    9.38    0.83
  12  -4  -3   10.85    0.78
  12  -4  -3    9.24    0.73
 -12   6   3  125.73    4.40
 -12   6   3  142.20    5.08
  12  -6  -3  145.37    5.03
  12  -6  -3  143.81    5.03
 -12   8   3   61.67    2.44
 -12   8   3   57.76    2.44
  12  -8  -3   62.45    2.49
  12  -8  -3   57.81    2.34
 -12  10   3  103.79    3.95
 -12  10   3  116.40    4.20
  12 -10  -3  108.58    3.91
 -12  12   3  705.14   22.24
 -12  12   3  707.10   22.48
  12 -12  -3  743.25   23.40
 -12  14   3  585.42   18.72
 -12  14   3  635.26   20.09
  12 -14  -3  641.61   20.28
  12 -14  -3  646.50   20.47
 -13  -9   3  517.01   16.62
 -13  -9   3  523.35   16.66
  13   9  -3  540.95   17.35
  13   9  -3  528.73   16.81
 -13  -7   3  481.28   15.54
 -13  -7   3  505.27   16.12
  13   7  -3  495.50   15.79
  13   7  -3  521.41   16.71
 -13  -5   3  593.24   18.96
 -13  -5   3  630.87   19.93
  13   5  -3  625.00   19.74
  13   5  -3  682.66   21.65
  13   3  -3  757.92   23.90
 -13   1   3  822.91   25.80
 -13   1   3  845.88   26.73
  13  -1  -3  823.40   25.80
 -13   3   3  796.03   25.17
 -13   3   3  773.55   24.28
  13  -3  -3  768.66   24.14
  13  -5  -3  618.16   19.60
 -13   9   3  533.13   17.15
 -13   9   3  492.57   15.74
  13  -9  -3  544.86   17.44
  13  -9  -3  544.37   17.35
   5   9   4  114.69    4.01
   5   9   4  109.12    3.81
   5  11   4  153.73    5.23
   5  11   4  141.02    4.94
  -5 -11  -4  143.71    4.89
  -5 -11  -4  146.84    4.99
   5  13   4  160.48    5.53
  -5 -13  -4  167.32    5.67
  -5 -13  -4  161.55    5.48
   4 -14   4  281.86    8.99
  -4  14  -4  335.81   10.66
   4   2   4 1494.82   46.37
  -4  -2  -4 1491.88   46.23
   4   4   4 1229.48   38.01
   4   4   4 1347.73   41.68
  -4  -4  -4 1185.00   36.65
   4   6   4  940.19   29.22
   4   6   4  924.06   28.69
  -4  -6  -4  987.59   30.59
  -4  -6  -4  914.29   28.34
   4   8   4  605.46   19.01
   4   8   4  615.72   19.31
  -4  -8  -4  656.76   20.52
  -4  -8  -4  603.98   18.91
  -4 -10  -4  344.90   11.04
  -4 -10  -4  378.81   12.07
   4  12   4   59.71    2.39
   4  12   4   61.18    2.39
  -4 -12  -4   58.00    2.25
  -4 -12  -4   57.76    2.25
   4  14   4  281.96    9.29
   4  14   4  290.07    9.48
  -4 -14  -4  272.87    8.94
  -4 -14  -4  299.16    9.72
   4  16   4  168.15    5.81
   4  16   4  170.83    5.91
  -4 -16  -4  168.34    5.77
  -4 -16  -4  162.48    5.57
   3 -19   4  425.18   13.59
   3 -19   4  447.47   14.27
  -3  19  -4  493.06   15.69
  -3  19  -4  452.25   14.51
  -3  17  -4  319.78   10.36
  -3  17  -4  347.68   11.14
   3 -15   4  294.71    9.43
  -3  15  -4  306.78    9.87
  -3  15  -4  303.90    9.77
   3 -13   4  513.09   16.08
   3 -13   4  529.22   16.57
  -3  13  -4  520.91   16.32
  -3  13  -4  531.67   16.71
  -3  11  -4  409.79   12.85
  -3  11  -4  444.10   13.97
   3  -9   4  532.64   16.62
   3  -9   4  576.62   17.94
   3  -7   4  768.66   23.85
   3  -7   4  772.09   23.94
  -3   7  -4  748.14   23.21
  -3   7  -4  820.96   25.46
   3  -5   4  195.03    6.21
   3  -5   4  205.92    6.55
  -3   5  -4  219.90    6.94
  -3   5  -4  209.00    6.60
   3  -3   4  107.17    3.47
   3  -3   4  104.33    3.42
  -3   3  -4  105.35    3.42
  -3   3  -4  106.96    3.47
   3  -1   4   45.64    1.61
   3  -1   4   40.17    1.47
  -3   1  -4   42.27    1.51
  -3   1  -4   41.58    1.47
   3   1   4   44.51    1.61
   3   1   4   45.15    1.71
  -3  -1  -4   43.10    1.56
  -3  -1  -4   38.95    1.47
   3   3   4  103.01    3.52
   3   3   4   97.59    3.28
  -3  -3  -4  105.70    3.52
  -3  -3  -4  111.37    3.71
   3   5   4  189.80    6.21
   3   5   4  187.65    6.10
  -3  -5  -4  172.40    5.62
  -3  -5  -4  182.27    5.96
   3   7   4  775.51   24.19
   3   7   4  814.60   25.36
  -3  -7  -4  808.74   25.17
  -3  -7  -4  760.85   23.70
   3   9   4  533.13   16.81
   3   9   4  578.57   18.23
  -3  -9  -4  542.90   17.11
  -3  -9  -4  539.97   17.00
   3  11   4  449.13   14.32
   3  11   4  433.49   13.83
  -3 -11  -4  385.55   12.31
  -3 -11  -4  423.43   13.49
   3  13   4  534.11   16.95
   3  13   4  531.67   16.86
  -3 -13  -4  525.80   16.66
  -3 -13  -4  533.62   16.91
   3  15   4  324.37   10.56
   3  15   4  311.82   10.16
  -3 -15  -4  324.77   10.50
  -3 -15  -4  331.95   10.75
   3  17   4  327.99   10.70
   3  17   4  340.01   11.09
  -3 -17  -4  339.23   10.99
  -3 -17  -4  345.83   11.24
   3  19   4  507.23   16.27
   3  19   4  473.17   15.20
  -3 -19  -4  475.62   15.20
  -3 -19  -4  460.47   14.75
   2 -22   4    8.65    0.73
   2 -22   4    9.43    0.73
  -2  22  -4   10.45    0.88
  -2  22  -4   11.24    0.83
   2 -20   4   75.11    2.88
   2 -20   4   77.60    2.93
  -2  20  -4   73.74    2.93
  -2  20  -4   77.31    2.93
   2 -18   4  130.76    4.54
   2 -18   4  135.70    4.69
  -2  18  -4  136.58    4.69
  -2  18  -4  128.86    4.59
   2 -16   4  508.21   16.08
   2 -16   4  505.76   15.98
  -2  16  -4  486.56   15.49
  -2  16  -4  499.90   15.79
   2 -14   4  555.61   17.44
   2 -14   4  591.77   18.62
  -2  14  -4  585.42   18.37
  -2  14  -4  596.65   18.81
   2 -12   4  647.47   20.23
   2 -12   4  698.30   21.84
  -2  12  -4  726.64   22.72
  -2  12  -4  687.55   21.46
   2 -10   4 1148.85   35.57
   2 -10   4 1127.35   34.94
  -2  10  -4 1131.25   34.99
  -2  10  -4 1125.88   34.89
   2  -8   4  970.49   30.05
   2  -8   4  959.24   29.76
  -2   8  -4  920.64   28.54
  -2   8  -4  886.92   27.56
   2  -6   4 1383.89   42.76
   2  -6   4 1452.31   44.81
  -2   6  -4 1486.02   45.88
  -2   6  -4 1430.31   44.13
  -2   4  -4  779.91   24.19
  -2   4  -4  763.29   23.70
   2  -2   4  669.95   20.92
   2  -2   4  733.48   22.77
  -2   2  -4  682.66   21.21
  -2   2  -4  733.48   22.77
   2   0   4 2160.86   66.61
   2   0   4 2153.53   66.31
  -2   0  -4 2162.33   66.56
  -2   0  -4 2129.11   65.53
   2   2   4  699.28   21.75
   2   2   4  666.54   20.82
  -2  -2  -4  676.80   21.06
  -2  -2  -4  694.88   21.60
   2   4   4  760.85   23.65
   2   4   4  719.80   22.48
   2   6   4 1473.80   45.59
   2   8   4  967.06   30.10
   2   8   4  945.56   29.42
  -2  -8  -4  926.50   28.83
  -2  -8  -4  938.72   29.17
   2  10   4 1067.73   33.23
   2  10   4 1099.98   34.21
  -2 -10  -4 1167.91   36.26
  -2 -10  -4 1060.88   32.98
   2  12   4  669.95   21.06
   2  12   4  671.91   21.16
  -2 -14  -4  624.02   19.69
  -2 -14  -4  605.46   19.10
   2  16   4  481.43   15.34
   2  16   4  501.86   16.03
  -2 -16  -4  499.41   15.88
  -2 -16  -4  473.12   15.05
   2  18   4  141.23    4.99
  -2 -18  -4  120.31    4.30
  -2 -18  -4  128.37    4.54
   2  20   4   73.54    2.88
   2  20   4   70.61    2.83
  -2 -20  -4   74.18    2.88
  -2 -20  -4   73.65    2.88
   2  22   4    9.14    0.78
   2  22   4   10.45    0.83
  -2 -22  -4   10.45    0.78
  -2 -22  -4   10.21    0.83
   1 -21   4  834.63   26.14
   1 -21   4  844.90   26.49
  -1  21  -4  855.16   26.97
  -1  21  -4  839.52   26.29
   1 -19   4  565.38   17.89
   1 -19   4  566.85   17.94
  -1  19  -4  567.83   18.13
  -1  19  -4  574.67   18.18
   1 -17   4  571.24   18.08
   1 -17   4  588.35   18.57
  -1  17  -4  578.57   18.23
  -1  17  -4  562.94   17.89
   1 -15   4  696.35   21.79
   1 -15   4  755.96   23.70
  -1  15  -4  753.52   23.55
  -1  15  -4  721.76   22.72
   1 -13   4  330.49   10.66
   1 -13   4  323.15   10.36
  -1  13  -4  321.25   10.26
  -1  13  -4  331.51   10.70
  -1   9  -4 1028.15   31.86
  -1   9  -4 1021.79   31.76
   1  -7   4  454.31   14.32
   1  -7   4  448.94   14.12
  -1   7  -4  480.11   15.15
  -1   7  -4  445.17   13.97
   1  -5   4  516.03   16.12
   1  -5   4  495.50   15.58
   1  -3   4  211.74    6.89
   1  -3   4  196.83    6.35
  -1   3  -4  194.98    6.31
  -1   3  -4  202.90    6.60
   1  -1   4   61.91    2.20
   1  -1   4   66.41    2.44
  -1   1  -4   65.33    2.34
  -1   1  -4   70.08    2.44
   1   1   4   65.78    2.39
   1   1   4   60.69    2.20
  -1  -1  -4   61.81    2.25
  -1  -1  -4   68.76    2.44
   1   3   4  205.63    6.64
   1   3   4  193.21    6.35
  -1  -3  -4  208.90    6.74
  -1  -3  -4  200.99    6.55
   1   7   4  474.10   15.00
   1   7   4  454.16   14.37
  -1  -7  -4  450.94   14.22
  -1  -7  -4  431.29   13.64
   1   9   4 1097.05   34.06
   1   9   4  997.85   31.08
  -1  -9  -4  997.85   31.03
  -1  -9  -4 1019.35   31.72
   1  11   4 1229.48   38.17
   1  11   4 1231.92   38.26
  -1 -11  -4 1161.06   36.07
  -1 -11  -4 1213.35   37.68
  -1 -13  -4  311.57   10.07
  -1 -13  -4  322.32   10.41
   1  15   4  728.11   22.92
   1  15   4  761.82   23.90
  -1 -15  -4  754.00   23.65
  -1 -15  -4  711.50   22.38
   1  17   4  595.19   18.86
   1  17   4  552.68   17.54
  -1 -17  -4  594.21   18.77
  -1 -17  -4  578.09   18.27
   1  19   4  521.41   16.62
  -1 -19  -4  540.46   17.20
  -1 -19  -4  538.50   17.11
   1  21   4  783.33   24.63
   1  21   4  854.18   26.88
  -1 -21  -4  772.09   24.28
  -1 -21  -4  783.81   24.68
   1  23   4  359.51   11.68
   1  23   4  385.50   12.56
  -1 -23  -4  327.31   10.70
  -1 -23  -4  344.11   11.19
   0 -24   4   61.48    2.49
   0 -24   4   67.93    2.69
   0  24  -4   65.33    2.79
   0  24  -4   68.51    2.69
   0 -22   4    1.91    0.39
   0  22  -4    1.32    0.39
   0  22  -4    1.86    0.49
   0 -20   4  163.70    5.62
   0 -20   4  182.91    6.21
   0  20  -4  185.74    6.45
   0  20  -4  184.77    6.21
   0 -18   4  142.06    4.94
   0 -18   4  157.99    5.42
   0  18  -4  157.05    5.32
   0  18  -4  154.32    5.42
   0 -16   4  676.31   21.30
   0 -16   4  621.09   19.55
   0  16  -4  647.97   20.33
   0  16  -4  632.82   20.04
   0 -14   4  463.05   14.75
   0 -14   4  450.26   14.27
   0  14  -4  456.80   14.46
   0  14  -4  441.31   14.12
   0 -12   4  669.95   20.96
   0 -12   4  687.55   21.55
   0  12  -4  689.50   21.55
   0  12  -4  652.85   20.52
   0 -10   4 1073.10   33.38
   0 -10   4 1028.15   31.91
   0  10  -4 1059.42   32.84
   0  10  -4 1066.26   33.18
   0  -6   4 1533.91   47.45
   0  -6   4 1514.85   46.76
   0   6  -4 1595.48   49.21
   0   6  -4 1662.92   51.41
   0  -4   4 1385.35   42.81
   0  -4   4 1467.94   45.45
   0   4  -4 1377.54   42.61
   0   4  -4 1410.77   43.59
   0  -2   4 1465.99   45.35
   0  -2   4 1490.91   46.03
   0   2  -4 1408.82   43.49
   0   2  -4 1472.83   45.50
   0   0   4 1423.97   44.08
   0   0   4 1412.72   43.64
   0   0  -4 1454.75   44.96
   0   0  -4 1429.34   44.13
   0   2   4 1458.66   45.10
   0  -2  -4 1408.32   43.49
   0  -2  -4 1449.86   44.81
   0   6   4 1693.22   52.29
   0   6   4 1657.06   51.26
   0   8   4  988.08   30.78
   0   8   4  897.67   27.96
   0  -8  -4  882.04   27.46
   0  -8  -4  954.35   29.71
   0  10   4 1046.23   32.55
   0  10   4 1032.06   32.10
   0 -10  -4  994.91   30.98
   0 -10  -4 1022.77   31.81
   0  12   4  666.54   20.96
   0  12   4  733.97   23.02
   0 -12  -4  682.17   21.41
   0 -12  -4  662.14   20.82
   0  14   4  426.51   13.64
   0  14   4  448.06   14.32
   0 -14  -4  419.76   13.39
   0 -14  -4  423.23   13.54
   0  16   4  640.64   20.23
   0  16   4  620.12   19.60
   0 -16  -4  619.13   19.55
   0 -16  -4  627.44   19.79
   0  18   4  161.06    5.57
   0 -18  -4  147.92    5.13
   0 -18  -4  152.27    5.28
   0  20   4  178.56    6.10
   0  20   4  175.13    6.06
   0 -20  -4  167.56    5.72
   0 -20  -4  174.89    5.96
   0  22   4    2.49    0.44
   0  22   4    1.47    0.39
   0 -22  -4    1.91    0.39
   0 -22  -4    1.96    0.39
   0  24   4   63.63    2.59
   0  24   4   69.54    2.83
   0 -24  -4   68.12    2.69
   0 -24  -4   59.91    2.44
  -1 -25   4  820.47   25.80
  -1 -25   4  873.73   27.42
   1  25  -4  825.35   26.14
   1  25  -4  804.82   25.27
  -1 -23   4  415.61   13.39
  -1 -23   4  429.82   13.83
   1  23  -4  414.19   13.29
   1  23  -4  431.73   14.07
  -1 -21   4  872.26   27.37
  -1 -21   4  931.88   29.17
   1  21  -4  916.73   28.88
   1  21  -4  925.53   28.93
  -1 -19   4 2342.65   72.32
  -1 -19   4 2405.20   74.27
   1  19  -4 2332.39   71.98
   1  19  -4 2418.39   74.81
   1  17  -4 1783.13   55.31
   1  17  -4 1704.45   52.73
  -1 -15   4 1250.00   38.80
  -1 -15   4 1298.38   40.37
   1  15  -4 1322.32   41.00
   1  15  -4 1271.50   39.59
  -1 -13   4 1001.27   31.23
  -1 -13   4  940.68   29.27
   1  13  -4  984.65   30.73
   1  13  -4 1017.88   31.67
  -1 -11   4  349.49   11.14
  -1 -11   4  353.54   11.39
   1  11  -4  341.82   10.99
   1  11  -4  351.06   11.19
  -1  -9   4   22.48    1.13
  -1  -9   4   22.97    1.07
   1   9  -4   21.35    1.07
   1   9  -4   24.82    1.13
   1   7  -4    9.58    0.68
   1   7  -4    9.48    0.59
  -1   3   4   44.81    1.76
  -1   3   4   48.33    1.91
   1  -3  -4   45.88    1.80
   1  -3  -4   41.83    1.66
  -1   5   4  119.67    4.16
  -1   5   4  130.47    4.45
   1  -5  -4  126.66    4.35
   1  -5  -4  130.13    4.40
  -1   7   4   10.90    0.73
  -1   7   4    8.55    0.59
   1  -7  -4    9.72    0.64
   1  -7  -4   10.95    0.68
  -1   9   4   23.26    1.13
  -1   9   4   24.53    1.18
   1  -9  -4   25.65    1.22
   1  -9  -4   23.45    1.13
   1 -11  -4  371.82   11.87
   1 -11  -4  370.75   11.87
  -1  13   4 1028.64   32.05
  -1  13   4 1023.26   31.86
   1 -13  -4  978.30   30.49
   1 -13  -4  987.10   30.78
  -1  15   4 1277.85   39.73
  -1  15   4 1306.19   40.56
   1 -15  -4 1238.76   38.51
   1 -15  -4 1164.97   36.26
  -1  17   4 1698.59   52.63
  -1  17   4 1680.03   52.09
   1 -17  -4 1702.99   52.73
   1 -17  -4 1605.74   49.75
  -1  19   4 2264.46   69.92
  -1  19   4 2404.71   74.32
   1 -19  -4 2334.35   72.07
   1 -19  -4 2438.43   75.26
  -1  21   4  922.11   28.93
  -1  21   4  889.86   27.90
   1 -21  -4  877.64   27.51
   1 -21  -4  926.50   28.98
  -1  23   4  406.32   13.10
  -1  23   4  430.27   13.93
   1 -23  -4  429.39   13.78
   1 -23  -4  406.77   13.10
  -2 -26   4    2.05    0.39
  -2 -26   4    1.47    0.39
   2  26  -4    1.37    0.49
   2  26  -4    2.15    0.44
  -2 -24   4   19.99    1.18
  -2 -24   4   20.42    1.18
   2  24  -4   19.35    1.27
   2  24  -4   18.57    1.07
  -2 -22   4   22.33    1.22
  -2 -22   4   20.72    1.18
   2  22  -4   21.06    1.13
   2  22  -4   23.21    1.37
  -2 -20   4   36.75    1.71
  -2 -20   4   33.71    1.56
   2  20  -4   33.92    1.71
   2  20  -4   38.26    1.71
  -2 -18   4    3.33    0.49
  -2 -18   4    2.79    0.44
   2  18  -4    3.95    0.49
   2  18  -4    2.93    0.49
  -2 -16   4  592.75   18.77
  -2 -16   4  595.19   18.77
   2  16  -4  607.90   19.15
   2  16  -4  615.23   19.55
  -2 -14   4  696.35   21.84
  -2 -14   4  689.02   21.70
   2  14  -4  701.23   22.19
  -2 -12   4  567.83   17.89
  -2 -12   4  507.72   16.12
   2  12  -4  538.02   16.95
   2  12  -4  520.91   16.57
  -2 -10   4 1258.30   39.00
  -2 -10   4 1254.89   39.00
   2  10  -4 1249.03   38.80
   2  10  -4 1282.74   39.73
  -2  -8   4  768.18   24.09
  -2  -8   4  728.59   22.77
   2   8  -4  746.18   23.36
   2   8  -4  772.58   24.09
  -2  -6   4 1363.86   42.17
  -2  -6   4 1219.70   37.87
  -2  -4   4 1266.12   39.29
  -2  -4   4 1240.22   38.41
   2   4  -4 1315.97   40.80
   2   4  -4 1236.32   38.26
  -2   0   4 6396.60  196.19
   2   0  -4 6953.67  213.30
   2   0  -4 6885.26  211.30
  -2   2   4 2401.29   74.03
  -2   2   4 2438.92   75.11
   2  -2  -4 2632.91   81.02
   2  -2  -4 2540.56   78.24
  -2   4   4 1267.59   39.24
  -2   4   4 1276.38   39.59
   2  -4  -4 1347.24   41.74
   2  -4  -4 1318.90   40.80
  -2   6   4 1164.97   36.11
  -2   6   4 1222.15   37.97
   2  -6  -4 1213.35   37.63
   2  -6  -4 1271.99   39.38
  -2   8   4  732.99   22.92
  -2   8   4  770.14   24.14
   2  -8  -4  742.77   23.26
   2  -8  -4  757.43   23.65
  -2  10   4 1222.15   37.97
  -2  10   4 1256.35   38.95
   2 -10  -4 1252.93   38.85
   2 -10  -4 1258.79   39.05
  -2  12   4  519.45   16.42
  -2  12   4  499.90   15.88
   2 -12  -4  499.41   15.83
   2 -12  -4  507.23   16.08
  -2  14   4  737.39   23.16
  -2  14   4  692.92   21.79
   2 -14  -4  707.58   22.24
   2 -14  -4  745.21   23.40
  -2  16   4  595.19   18.81
  -2  16   4  586.39   18.57
  -2  20   4   37.04    1.76
  -2  20   4   38.22    1.76
   2 -20  -4   38.60    1.76
   2 -20  -4   35.43    1.61
  -2  22   4   20.87    1.18
  -2  22   4   20.87    1.22
   2 -22  -4   21.60    1.22
   2 -22  -4   21.75    1.18
  -2  24   4   20.47    1.18
  -2  24   4   17.06    1.07
   2 -24  -4   19.15    1.13
   2 -24  -4   19.26    1.13
  -2  26   4    1.37    0.39
  -2  26   4    0.88    0.34
   2 -26  -4    1.42    0.39
   2 -26  -4    1.47    0.39
  -3 -25   4  700.25   22.14
  -3 -25   4  701.72   22.14
   3  25  -4  722.73   22.97
   3  25  -4  675.82   21.30
  -3 -23   4  782.35   24.58
  -3 -23   4  841.48   26.49
   3  23  -4  813.62   25.51
   3  23  -4  828.77   26.24
  -3 -21   4 1378.52   42.86
  -3 -21   4 1515.35   47.11
   3  21  -4 1543.69   47.89
   3  19  -4 2235.63   69.24
   3  19  -4 2152.07   66.46
  -3 -17   4 1092.65   34.11
  -3 -17   4 1067.24   33.23
   3  17  -4 1082.39   33.87
   3  17  -4 1128.32   35.08
  -3 -15   4 1021.79   31.91
  -3 -15   4 1034.50   32.20
   3  15  -4 1041.83   32.40
   3  15  -4 1042.32   32.59
  -3 -13   4 1080.92   33.67
   3  13  -4 1183.54   36.75
   3  13  -4 1127.84   35.18
  -3 -11   4  358.34   11.48
  -3 -11   4  362.29   11.68
   3  11  -4  351.74   11.39
   3  11  -4  359.31   11.48
  -3  -9   4  234.71    7.77
  -3  -9   4  224.98    7.38
   3   9  -4  239.11    7.77
   3   9  -4  222.68    7.38
  -3  -7   4   34.16    1.56
  -3  -7   4   33.52    1.42
   3   7  -4   31.37    1.37
   3   7  -4   34.45    1.51
  -3  -5   4  231.62    7.63
  -3  -5   4  230.89    7.52
   3   5  -4  243.35    7.87
   3   5  -4  218.33    7.18
  -3  -3   4   12.17    0.73
  -3  -3   4   11.82    0.78
   3   3  -4    9.87    0.64
   3   3  -4   11.63    0.73
  -3  -1   4  784.30   24.44
  -3  -1   4  769.15   24.09
   3   1  -4  810.20   25.36
   3   1  -4  820.96   25.56
  -3   1   4  776.48   24.28
  -3   1   4  733.48   22.87
   3  -1  -4  767.69   23.94
   3  -1  -4  784.30   24.48
  -3   3   4   11.63    0.68
  -3   3   4   11.34    0.73
   3  -3  -4   12.22    0.73
   3  -3  -4   10.70    0.68
  -3   5   4  245.21    7.97
  -3   5   4  234.81    7.72
   3  -5  -4  253.13    8.26
   3  -5  -4  233.82    7.63
  -3   7   4   34.89    1.47
  -3   7   4   32.59    1.47
   3  -7  -4   32.35    1.42
   3  -7  -4   32.45    1.42
   3  -9  -4  232.65    7.63
   3  -9  -4  230.55    7.57
  -3  11   4  368.74   11.82
  -3  11   4  332.73   10.70
   3 -11  -4  386.92   12.36
   3 -11  -4  372.85   11.98
  -3  13   4 1207.48   37.53
  -3  13   4 1144.94   35.62
   3 -13  -4 1106.33   34.45
   3 -13  -4 1179.14   36.65
  -3  15   4 1081.90   33.67
  -3  15   4 1034.50   32.30
   3 -15  -4 1024.72   31.96
   3 -15  -4 1058.94   32.98
  -3  17   4 1106.33   34.50
  -3  17   4 1157.15   36.02
   3 -17  -4 1024.24   31.96
   3 -17  -4 1063.82   33.18
  -3  19   4 2208.27   68.27
  -3  19   4 2281.57   70.46
   3 -19  -4 2223.42   68.71
   3 -19  -4 2147.19   66.36
  -3  21   4 1475.27   45.88
  -3  21   4 1591.58   49.35
   3 -21  -4 1604.77   49.75
   3 -21  -4 1465.99   45.50
  -3  23   4  823.89   25.85
  -3  23   4  839.52   26.43
   3 -23  -4  806.78   25.31
   3 -23  -4  822.91   25.85
  -3  25   4  681.69   21.60
  -3  25   4  692.43   21.84
   3 -25  -4  721.26   22.72
   3 -25  -4  687.06   21.70
  -4 -26   4  141.47    4.99
  -4 -26   4  136.48    4.89
   4  26  -4  138.68    5.08
   4  26  -4  130.67    4.59
  -4 -24   4   85.57    3.22
  -4 -24   4   83.27    3.22
   4  24  -4   84.10    3.28
   4  24  -4   86.10    3.42
   4  22  -4    2.30    0.39
   4  22  -4    2.59    0.49
  -4 -20   4   49.75    2.10
  -4 -20   4   53.37    2.25
   4  20  -4   51.46    2.30
   4  20  -4   52.04    2.15
  -4 -18   4  159.84    5.57
  -4 -18   4  155.39    5.32
   4  18  -4  166.54    5.86
   4  18  -4  170.59    5.77
  -4 -16   4  673.87   21.21
  -4 -16   4  715.89   22.58
   4  16  -4  687.06   21.75
   4  16  -4  729.09   22.87
  -4 -14   4  664.09   20.96
  -4 -14   4  657.74   20.67
   4  14  -4  691.46   21.84
   4  14  -4  663.61   20.82
  -4 -12   4  508.21   16.17
  -4 -12   4  516.03   16.32
   4  12  -4  497.94   15.74
   4  12  -4  488.37   15.58
  -4 -10   4 1907.74   59.03
  -4 -10   4 1930.21   59.62
   4  10  -4 1864.73   57.71
   4  10  -4 1872.06   57.81
   4   8  -4 2507.33   77.36
   4   8  -4 2426.21   74.76
  -4  -6   4 2289.87   70.71
  -4  -6   4 2479.96   76.38
   4   6  -4 2319.68   71.59
   4   6  -4 2288.90   70.51
  -4  -4   4 1413.70   43.83
  -4  -4   4 1529.03   47.30
   4   4  -4 1450.35   44.96
   4   4  -4 1374.61   42.52
  -4  -2   4  647.47   20.38
  -4  -2   4  643.08   20.13
   4   2  -4  704.17   22.08
   4   2  -4  670.44   20.96
  -4   0   4 1024.72   31.91
  -4   0   4 1065.28   33.09
   4   0  -4 1003.23   31.23
   4   0  -4 1021.79   31.72
  -4   2   4  708.56   22.14
  -4   2   4  654.32   20.57
   4  -2  -4  654.32   20.52
   4  -2  -4  662.14   20.72
  -4   4   4 1339.91   41.49
  -4   4   4 1430.80   44.37
   4  -4  -4 1409.79   43.68
   4  -4  -4 1515.35   46.91
  -4   6   4 2361.22   72.86
  -4   6   4 2405.69   74.13
   4  -6  -4 2165.75   66.85
   4  -6  -4 2295.25   70.76
  -4   8   4 2664.68   82.14
  -4   8   4 2416.92   74.48
   4  -8  -4 2349.49   72.42
   4  -8  -4 2451.62   75.59
  -4  10   4 1868.65   57.76
  -4  10   4 2083.17   64.31
   4 -10  -4 1899.92   58.74
   4 -10  -4 1985.44   61.33
   4 -12  -4  500.39   15.88
   4 -12  -4  483.63   15.34
  -4  14   4  639.17   20.13
  -4  14   4  673.87   21.21
   4 -14  -4  644.54   20.33
   4 -14  -4  653.35   20.57
  -4  16   4  751.56   23.61
  -4  16   4  693.41   21.84
   4 -16  -4  734.46   23.07
   4 -16  -4  723.71   22.77
  -4  18   4  158.77    5.62
  -4  18   4  171.82    5.86
   4 -18  -4  158.91    5.57
   4 -18  -4  163.36    5.62
  -4  20   4   48.18    2.10
  -4  20   4   52.14    2.15
   4 -20  -4   52.00    2.15
   4 -20  -4   53.46    2.20
  -4  22   4    2.15    0.44
  -4  22   4    1.86    0.39
   4 -22  -4    1.51    0.34
   4 -22  -4    2.01    0.39
  -4  24   4   83.37    3.22
  -4  24   4   85.32    3.22
   4 -24  -4   86.68    3.28
   4 -24  -4   83.86    3.17
  -4  26   4  136.14    4.89
  -4  26   4  145.91    5.18
   4 -26  -4  141.71    5.03
  -5 -25   4 1401.49   43.59
  -5 -25   4 1297.89   40.46
  -5 -23   4  617.18   19.55
  -5 -23   4  589.82   18.77
   5  23  -4  599.59   18.96
   5  23  -4  569.78   18.27
  -5 -21   4  424.65   13.73
  -5 -21   4  394.79   12.71
   5  21  -4  406.27   13.05
   5  21  -4  399.82   13.05
  -5 -19   4 1564.70   48.62
  -5 -19   4 1508.99   46.82
   5  19  -4 1620.40   50.18
   5  19  -4 1500.68   46.71
  -5 -17   4  503.32   16.08
   5  17  -4  524.34   16.95
   5  17  -4  511.63   16.22
  -5 -15   4  586.39   18.52
  -5 -15   4  571.24   18.13
   5  15  -4  576.13   18.37
   5  15  -4  560.50   17.69
  -5 -13   4  964.62   30.10
  -5 -13   4  974.39   30.49
   5  13  -4  960.23   29.90
   5  13  -4  991.01   31.03
  -5 -11   4  898.16   28.15
  -5 -11   4  948.98   29.57
   5  11  -4  902.56   28.29
   5  11  -4  907.93   28.29
  -5  -9   4 1320.37   41.05
  -5  -9   4 1366.30   42.32
   5   9  -4 1379.49   42.71
   5   9  -4 1293.98   40.21
  -5  -7   4  331.85   10.66
  -5  -7   4  330.63   10.75
   5   7  -4  318.32   10.21
   5   7  -4  319.48   10.36
  -5  -5   4  489.64   15.58
  -5  -5   4  491.11   15.54
   5   5  -4  491.11   15.58
   5   5  -4  500.88   15.83
  -5  -3   4  348.51   11.14
  -5  -3   4  342.31   11.04
   5   3  -4  330.04   10.66
   5   3  -4  300.14    9.62
  -5  -1   4    4.20    0.44
  -5  -1   4    4.01    0.49
   5   1  -4    4.01    0.44
   5   1  -4    3.71    0.39
  -5   1   4    3.76    0.39
  -5   1   4    4.20    0.49
   5  -1  -4    4.54    0.44
   5  -1  -4    3.33    0.39
  -5   3   4  335.62   10.85
  -5   3   4  347.98   11.14
   5  -3  -4  305.91    9.83
   5  -3  -4  321.93   10.36
  -5   5   4  508.70   16.08
  -5   5   4  478.11   15.20
   5  -5  -4  480.85   15.25
   5  -5  -4  467.07   14.80
  -5   7   4  333.66   10.70
  -5   7   4  339.86   10.99
   5  -7  -4  332.19   10.66
   5  -7  -4  322.37   10.41
  -5   9   4 1414.68   43.93
  -5   9   4 1380.47   42.76
   5  -9  -4 1358.48   42.12
   5  -9  -4 1338.45   41.53
   5 -11  -4  952.41   29.71
   5 -11  -4  941.16   29.36
  -5  13   4 1013.49   31.57
  -5  13   4  964.13   30.15
   5 -13  -4  988.57   30.84
   5 -13  -4 1009.58   31.47
  -5  15   4  587.86   18.62
  -5  15   4  569.29   17.98
   5 -15  -4  553.16   17.54
   5 -15  -4  579.06   18.32
  -5  19   4 1604.28   49.75
  -5  19   4 1588.15   49.31
   5 -19  -4 1572.51   48.77
   5 -19  -4 1559.81   48.38
  -5  21   4  406.18   13.14
  -5  21   4  418.10   13.44
   5 -21  -4  426.55   13.68
   5 -21  -4  422.30   13.59
  -5  23   4  541.44   17.30
  -5  23   4  574.67   18.23
   5 -23  -4  553.65   17.59
   5 -23  -4  554.63   17.64
  -5  25   4 1267.59   39.59
  -5  25   4 1324.76   41.20
   5 -25  -4 1325.74   41.24
   5 -25  -4 1264.17   39.38
  -6 -24   4   74.86    2.98
  -6 -24   4   70.32    2.79
   6  24  -4   70.17    2.93
   6  24  -4   71.05    2.74
  -6 -22   4   41.34    1.91
  -6 -22   4   38.51    1.76
   6  22  -4   37.23    1.66
   6  22  -4   40.46    1.96
  -6 -20   4   30.64    1.47
  -6 -20   4   32.69    1.61
   6  20  -4   31.81    1.51
   6  20  -4   30.25    1.61
  -6 -18   4  191.16    6.55
  -6 -18   4  179.78    6.10
   6  18  -4  189.26    6.55
   6  18  -4  179.14    6.06
  -6 -14   4  590.31   18.77
  -6 -14   4  639.17   20.13
   6  14  -4  581.51   18.52
   6  14  -4  596.65   18.81
  -6 -12   4 1802.68   55.71
  -6 -12   4 1712.76   53.12
   6  12  -4 1735.73   53.66
   6  12  -4 1700.55   52.73
  -6 -10   4 1277.37   39.63
  -6 -10   4 1217.74   37.97
   6  10  -4 1254.89   39.05
   6  10  -4 1302.29   40.37
  -6  -8   4 1076.03   33.62
  -6  -8   4 1099.98   34.21
   6   8  -4 1045.25   32.50
   6   8  -4 1081.90   33.77
  -6  -6   4 1425.91   44.18
  -6  -6   4 1375.09   42.76
   6   6  -4 1283.23   39.78
   6   6  -4 1331.12   41.34
  -6  -4   4  762.80   23.85
  -6  -4   4  802.88   25.22
   6   4  -4  812.15   25.36
   6   4  -4  804.34   25.22
  -6  -2   4 1260.75   39.09
  -6  -2   4 1235.34   38.46
   6   2  -4 1284.20   39.92
   6   2  -4 1261.24   39.09
  -6   0   4 1129.79   35.08
  -6   0   4 1104.38   34.40
   6   0  -4 1152.76   35.77
   6   0  -4 1157.64   36.02
  -6   2   4 1262.70   39.24
  -6   2   4 1338.45   41.49
  -6   4   4  818.51   25.65
  -6   4   4  802.38   25.07
   6  -4  -4  792.12   24.77
   6  -4  -4  798.48   24.97
  -6   6   4 1239.74   38.46
  -6   6   4 1379.49   42.86
   6  -6  -4 1380.96   42.86
   6  -6  -4 1420.54   44.03
  -6   8   4 1122.46   34.99
  -6   8   4 1134.18   35.24
   6  -8  -4 1074.57   33.47
   6  -8  -4 1113.17   34.60
  -6  10   4 1352.13   42.03
  -6  10   4 1340.41   41.58
   6 -10  -4 1204.55   37.43
   6 -10  -4 1295.93   40.26
  -6  12   4 1727.91   53.46
   6 -12  -4 1716.18   53.12
   6 -12  -4 1739.15   53.80
  -6  14   4  584.93   18.52
  -6  14   4  599.59   18.91
   6 -14  -4  597.15   18.86
   6 -14  -4  657.25   20.72
  -6  18   4  175.87    6.06
  -6  18   4  187.89    6.35
   6 -18  -4  186.28    6.31
   6 -18  -4  177.87    6.06
  -6  20   4   30.78    1.47
  -6  20   4   28.15    1.47
   6 -20  -4   30.94    1.51
   6 -20  -4   29.03    1.42
  -6  22   4   39.09    1.76
  -6  22   4   39.29    1.80
   6 -22  -4   37.43    1.76
   6 -22  -4   38.55    1.76
  -6  24   4   72.23    2.83
  -6  24   4   69.39    2.79
   6 -24  -4   69.49    2.79
   6 -24  -4   71.79    2.79
  -7 -23   4  466.77   14.96
  -7 -23   4  470.34   15.15
   7  23  -4  448.15   14.32
   7  23  -4  456.95   14.80
  -7 -21   4 1030.59   32.30
  -7 -21   4 1026.68   32.05
   7  21  -4 1036.94   32.55
   7  21  -4 1029.12   32.10
  -7 -19   4 1195.27   37.23
  -7 -19   4 1313.52   40.90
   7  19  -4 1313.52   40.80
   7  19  -4 1256.35   39.24
  -7 -17   4  561.47   17.89
  -7 -17   4  568.80   18.03
   7  17  -4  566.36   18.13
   7  17  -4  586.88   18.57
  -7 -13   4  496.00   15.79
  -7 -13   4  483.68   15.49
   7  13  -4  474.98   15.25
   7  13  -4  484.95   15.39
  -7 -11   4  483.53   15.49
  -7 -11   4  497.94   15.79
   7  11  -4  475.08   15.20
   7  11  -4  485.73   15.39
  -7  -9   4  849.30   26.68
  -7  -9   4  842.94   26.34
   7   9  -4  867.86   27.07
   7   9  -4  847.83   26.59
  -7  -7   4  102.23    3.62
  -7  -7   4   93.87    3.52
   7   7  -4   89.82    3.22
   7   7  -4   94.22    3.47
  -7  -5   4  522.87   16.66
  -7  -5   4  540.46   17.11
   7   5  -4  526.29   16.71
   7   5  -4  534.11   16.86
  -7  -3   4  211.59    6.99
  -7  -3   4  207.44    6.99
   7   3  -4  208.90    6.89
   7   3  -4  203.73    6.84
  -7  -1   4   29.76    1.47
  -7  -1   4   28.83    1.32
   7   1  -4   29.57    1.37
   7   1  -4   28.15    1.37
  -7   1   4   28.88    1.32
  -7   1   4   28.93    1.42
   7  -1  -4   29.36    1.32
   7  -1  -4   27.12    1.27
  -7   3   4  211.59    7.09
  -7   3   4  207.98    6.89
   7  -3  -4  221.07    7.28
   7  -3  -4  204.65    6.79
  -7   5   4  524.82   16.71
  -7   5   4  527.27   16.66
   7  -5  -4  534.60   16.95
   7  -5  -4  521.89   16.52
  -7   7   4   97.53    3.57
  -7   7   4   94.07    3.37
   7  -7  -4   90.25    3.28
   7  -7  -4   92.31    3.37
  -7   9   4  892.30   27.96
  -7   9   4  869.33   27.12
   7  -9  -4  829.26   26.00
   7  -9  -4  854.18   26.73
  -7  11   4  497.46   15.79
  -7  11   4  523.35   16.66
   7 -11  -4  497.94   15.83
   7 -11  -4  480.75   15.29
  -7  13   4  500.88   16.03
  -7  13   4  487.25   15.44
   7 -13  -4  466.28   14.85
   7 -13  -4  483.87   15.39
  -7  17   4  569.29   18.08
  -7  17   4  563.91   17.89
  -7  19   4 1286.65   40.02
  -7  19   4 1236.81   38.55
   7 -19  -4 1281.27   39.88
   7 -19  -4 1238.76   38.55
  -7  21   4 1019.35   31.81
  -7  21   4 1018.86   31.91
   7 -21  -4 1047.69   32.74
   7 -21  -4 1009.09   31.52
  -7  23   4  471.12   15.05
  -7  23   4  450.74   14.51
   7 -23  -4  448.06   14.37
   7 -23  -4  482.41   15.44
  -8 -22   4   64.11    2.59
  -8 -22   4   63.82    2.64
   8  22  -4   64.01    2.74
   8  22  -4   68.17    2.69
  -8 -20   4   20.72    1.22
  -8 -20   4   19.15    1.13
   8  20  -4   19.06    1.13
   8  20  -4   17.49    1.13
  -8 -18   4   95.38    3.62
  -8 -18   4   95.04    3.52
   8  18  -4  104.72    3.81
   8  18  -4   92.02    3.57
  -8 -16   4  381.25   12.36
  -8 -16   4  362.19   11.68
   8  16  -4  347.93   11.39
   8  16  -4  379.84   12.22
  -8 -14   4  342.99   11.09
  -8 -14   4  343.68   11.24
   8  14  -4  342.31   11.19
   8  14  -4  350.32   11.29
  -8 -12   4  253.03    8.46
   8  12  -4  243.11    8.01
  -8 -10   4  265.44    8.70
  -8 -10   4  267.40    8.89
   8  10  -4  262.85    8.70
   8  10  -4  271.75    8.84
  -8  -8   4  734.46   23.02
  -8  -8   4  734.95   23.21
   8   8  -4  711.50   22.43
   8   8  -4  705.14   22.14
  -8  -6   4 1042.80   32.45
  -8  -6   4 1020.82   31.96
   8   6  -4 1087.28   33.92
   8   6  -4 1026.68   31.96
  -8  -4   4 1150.80   35.77
  -8  -4   4 1195.27   37.28
   8   4  -4 1207.97   37.63
   8   4  -4 1199.18   37.23
  -8  -2   4 2745.31   84.59
  -8  -2   4 2805.90   86.59
   8   2  -4 2679.34   82.54
  -8   0   4 4530.39  139.37
  -8   0   4 4459.54  137.07
   8   0  -4 4386.24  134.82
  -8   2   4 2676.41   82.59
  -8   2   4 2723.32   83.91
   8  -2  -4 2816.65   86.74
  -8   4   4 1159.59   36.16
  -8   4   4 1134.18   35.24
   8  -4  -4 1138.58   35.38
  -8   6   4 1070.17   33.28
  -8   6   4 1046.72   32.69
   8  -6  -4 1077.50   33.52
   8  -6  -4  987.59   30.84
  -8   8   4  736.91   23.21
  -8   8   4  706.12   22.14
   8  -8  -4  725.66   22.77
   8  -8  -4  735.92   23.16
  -8  10   4  260.60    8.65
  -8  10   4  255.38    8.36
   8 -10  -4  251.61    8.30
   8 -10  -4  243.89    8.01
  -8  12   4  251.42    8.36
  -8  12   4  253.67    8.30
   8 -12  -4  243.55    8.06
   8 -12  -4  245.75    8.11
   8 -14  -4  344.27   11.19
  -8  16   4  364.79   11.87
  -8  16   4  371.88   11.98
   8 -16  -4  356.57   11.53
   8 -16  -4  362.88   11.73
  -8  18   4   97.93    3.57
  -8  18   4   92.89    3.52
   8 -18  -4  102.33    3.76
   8 -18  -4   96.70    3.57
  -8  20   4   19.55    1.13
  -8  20   4   16.91    1.07
   8 -20  -4   17.59    1.07
   8 -20  -4   17.54    1.07
  -8  22   4   62.69    2.59
  -8  22   4   61.77    2.49
   8 -22  -4   64.55    2.59
   8 -22  -4   65.62    2.64
  -8  24   4    6.55    0.73
   8 -24  -4    6.55    0.68
  -9 -21   4  759.38   23.99
  -9 -21   4  737.39   23.21
   9  21  -4  719.31   22.87
   9  21  -4  769.65   24.19
  -9 -19   4 1132.72   35.33
  -9 -19   4 1173.77   36.70
   9  19  -4 1125.88   35.08
   9  19  -4 1130.28   35.38
  -9 -17   4  800.43   25.17
  -9 -17   4  769.65   24.28
   9  17  -4  827.30   25.95
   9  17  -4  759.87   24.04
  -9 -15   4  913.80   28.69
  -9 -15   4  920.15   28.78
   9  15  -4  903.05   28.39
   9  15  -4  973.42   30.40
  -9 -13   4  744.23   23.50
  -9 -13   4  748.63   23.50
   9  13  -4  760.85   23.90
   9  13  -4  728.59   23.02
  -9 -11   4   22.77    1.22
   9  11  -4   20.42    1.18
  -9  -9   4  197.91    6.79
  -9  -9   4  194.34    6.50
   9   9  -4  189.90    6.50
   9   9  -4  198.39    6.64
  -9  -7   4  101.20    3.66
  -9  -7   4  105.80    3.91
   9   7  -4  102.52    3.76
   9   7  -4  100.47    3.62
  -9  -5   4  101.45    3.81
  -9  -5   4   97.10    3.52
   9   5  -4   93.97    3.52
   9   5  -4   98.95    3.57
  -9  -3   4  337.57   11.04
  -9  -3   4  324.52   10.50
   9   3  -4  334.15   10.90
   9   3  -4  322.86   10.41
  -9  -1   4    6.79    0.68
  -9  -1   4    4.89    0.49
   9   1  -4    5.03    0.54
   9   1  -4    5.77    0.54
  -9   1   4    5.42    0.59
  -9   1   4    6.10    0.54
   9  -1  -4    5.28    0.54
   9  -1  -4    5.96    0.54
  -9   3   4  326.87   10.56
  -9   3   4  327.55   10.70
   9  -3  -4  319.78   10.41
   9  -3  -4  330.53   10.66
  -9   5   4   97.73    3.52
  -9   5   4  102.28    3.76
   9  -5  -4   98.32    3.57
   9  -5  -4  100.81    3.62
  -9   7   4  107.50    3.81
  -9   7   4  103.89    3.81
   9  -7  -4  106.96    3.81
   9  -7  -4  103.11    3.76
  -9   9   4  202.60    6.74
  -9   9   4  205.00    6.94
   9  -9  -4  181.58    6.15
   9  -9  -4  196.78    6.60
  -9  11   4   20.47    1.32
   9 -11  -4   20.13    1.18
  -9  13   4  741.30   23.26
  -9  13   4  780.88   24.63
   9 -13  -4  742.28   23.36
   9 -13  -4  720.29   22.67
  -9  15   4  949.96   29.86
  -9  15   4  921.13   28.78
   9 -15  -4  884.48   27.71
   9 -15  -4  918.20   28.78
  -9  17   4  745.70   23.61
  -9  17   4  750.10   23.55
   9 -17  -4  759.87   23.94
   9 -17  -4  735.92   23.16
  -9  19   4 1184.52   36.90
  -9  21   4  741.79   23.45
  -9  21   4  737.88   23.21
   9 -21  -4  712.47   22.43
   9 -21  -4  741.79   23.45
 -10 -20   4   56.00    2.34
 -10 -20   4   55.07    2.39
  10  20  -4   55.71    2.44
  10  20  -4   54.39    2.25
 -10 -18   4  152.95    5.32
 -10 -18   4  151.97    5.37
  10  18  -4  154.76    5.37
  10  18  -4  152.81    5.42
 -10 -16   4  110.05    4.06
 -10 -16   4  118.65    4.25
  10  16  -4  113.08    4.06
  10  16  -4  116.50    4.30
 -10 -14   4  149.34    5.28
 -10 -14   4  147.38    5.13
  10  14  -4  155.30    5.32
  10  14  -4  142.49    5.08
 -10 -12   4  250.69    8.41
 -10 -12   4  252.78    8.36
  10  12  -4  251.36    8.41
  10  12  -4  264.95    8.70
  10  10  -4  425.92   13.73
  10  10  -4  446.93   14.27
 -10  -8   4  582.49   18.47
  10   8  -4  574.18   18.27
 -10  -6   4 1166.44   36.50
  10   6  -4 1125.88   35.03
 -10  -4   4 1353.60   42.17
 -10  -4   4 1399.04   43.39
  10   4  -4 1388.78   43.10
  10   4  -4 1438.62   44.72
 -10  -2   4 1455.24   45.15
 -10  -2   4 1599.88   49.69
  10   2  -4 1555.41   48.18
  10   2  -4 1638.97   50.87
 -10   0   4 2416.92   74.57
 -10   0   4 2389.56   73.89
  10   0  -4 2611.41   80.58
  10   0  -4 2489.25   76.77
 -10   2   4 1507.53   46.71
 -10   2   4 1516.81   47.16
  10  -2  -4 1537.82   47.74
  10  -2  -4 1573.98   48.77
 -10   4   4 1417.61   44.13
 -10   4   4 1418.59   44.03
 -10   6   4 1108.77   34.55
 -10   6   4 1099.98   34.35
  10  -6  -4 1109.26   34.60
  10  -6  -4 1126.37   35.08
 -10   8   4  549.26   17.59
 -10  10   4  434.47   13.93
  10 -10  -4  441.36   14.17
 -10  12   4  244.62    8.06
 -10  12   4  237.74    8.01
  10 -12  -4  249.46    8.26
  10 -12  -4  264.85    8.75
 -10  14   4  150.17    5.18
 -10  14   4  155.49    5.48
  10 -14  -4  157.69    5.48
  10 -14  -4  155.34    5.42
 -10  16   4  116.25    4.30
  10 -16  -4  118.84    4.25
  10 -16  -4  115.28    4.20
 -10  18   4  145.42    5.08
 -10  18   4  153.15    5.48
  10 -18  -4  156.62    5.48
  10 -18  -4  156.76    5.42
 -10  20   4   54.78    2.25
 -10  20   4   56.73    2.44
  10 -20  -4   50.09    2.20
  10 -20  -4   54.88    2.30
 -11 -17   4  299.31    9.92
 -11 -17   4  274.68    9.09
  11  17  -4  274.24    9.19
  11  17  -4  286.75    9.43
 -11 -15   4  297.74    9.77
 -11 -15   4  311.77   10.31
  11  15  -4  298.77    9.92
  11  15  -4  303.31    9.92
 -11 -13   4  139.41    4.89
  11  13  -4  142.15    4.94
  11  13  -4  143.76    5.13
 -11 -11   4  529.71   16.95
 -11 -11   4  577.11   18.32
  11  11  -4  550.23   17.59
  11  11  -4  536.06   17.00
 -11  -9   4 1274.92   39.63
 -11  -9   4 1353.11   42.22
  11   9  -4 1266.62   39.38
  11   9  -4 1292.52   40.32
 -11  -7   4  242.62    8.01
 -11  -7   4  244.28    8.26
  11   7  -4  236.71    7.82
  11   7  -4  265.49    8.84
 -11  -5   4   66.70    2.74
 -11  -5   4   68.07    2.64
  11   5  -4   69.88    2.79
  11   5  -4   62.99    2.49
  11   3  -4  122.11    4.45
 -11   7   4  242.62    8.01
 -11   7   4  233.39    7.87
  11  -7  -4  253.62    8.41
  11  -7  -4  241.84    8.01
 -11   9   4 1318.41   40.95
 -11   9   4 1278.34   39.88
  11  -9  -4 1343.34   41.83
  11  -9  -4 1319.88   41.05
 -11  11   4  551.21   17.64
 -11  11   4  561.97   17.84
  11 -11  -4  571.24   18.13
  11 -11  -4  576.13   18.32
 -11  13   4  139.91    5.03
 -11  13   4  144.89    5.03
  11 -13  -4  150.66    5.23
  11 -13  -4  147.73    5.18
 -11  15   4  320.52   10.61
 -11  15   4  306.24   10.02
  11 -15  -4  298.38    9.83
  11 -15  -4  306.24   10.02
 -11  17   4  275.61    9.24
 -11  17   4  279.66    9.19
  11 -17  -4  272.14    8.99
  11 -17  -4  283.13    9.38
 -12 -14   4  201.28    6.94
 -12 -14   4  197.47    6.69
  12  14  -4  184.18    6.40
  12  14  -4  196.00    6.64
 -12 -12   4  608.87   19.31
 -12 -12   4  611.80   19.50
  12  12  -4  606.43   19.35
  12  12  -4  599.59   18.96
 -12 -10   4  624.02   19.74
 -12 -10   4  603.50   19.26
 -12  -8   4  620.12   19.79
 -12  -8   4  614.74   19.45
  12   8  -4  640.15   20.33
  12   8  -4  600.08   19.01
 -12  -6   4  780.40   24.68
 -12  -6   4  762.80   23.99
  12   6  -4  765.25   24.04
  12   6  -4  740.32   23.40
 -12  -4   4  791.63   24.87
 -12  -4   4  739.84   23.45
  12   4  -4  796.03   25.12
  12   4  -4  767.69   24.14
 -12  -2   4  761.82   24.14
 -12  -2   4  727.13   22.87
  12   2  -4  714.91   22.53
  12   2  -4  778.44   24.68
 -12   0   4  507.23   16.12
 -12   0   4  498.44   16.08
  12   0  -4  524.34   16.71
  12   0  -4  495.01   15.79
 -12   2   4  749.61   23.55
 -12   2   4  754.00   23.90
  12  -2  -4  754.00   23.80
  12  -2  -4  726.15   22.87
 -12   4   4  792.61   25.07
 -12   4   4  780.88   24.53
  12  -4  -4  801.41   25.22
  12  -4  -4  779.91   24.53
 -12   6   4  770.14   24.39
 -12   6   4  800.92   25.12
  12  -6  -4  756.94   23.80
  12  -6  -4  772.58   24.34
 -12   8   4  630.87   20.09
 -12   8   4  634.28   20.04
  12  -8  -4  651.88   20.67
  12  -8  -4  652.36   20.62
 -12  10   4  614.25   19.60
 -12  10   4  633.80   20.04
  12 -10  -4  641.61   20.33
  12 -10  -4  609.85   19.35
 -12  12   4  599.59   19.15
 -12  12   4  606.92   19.20
  12 -12  -4  608.39   19.31
  12 -12  -4  624.51   19.79
 -12  14   4  191.85    6.50
 -12  14   4  195.51    6.79
  12 -14  -4  199.13    6.74
  12 -14  -4  198.20    6.74
 -13  -9   4  222.73    7.63
 -13  -9   4  244.62    8.16
  13   9  -4  214.86    7.23
  13   9  -4  220.44    7.52
 -13  -7   4  298.09    9.92
 -13  -7   4  329.85   10.75
  13   7  -4  315.29   10.26
  13   7  -4  329.60   10.85
 -13  -5   4  188.08    6.40
 -13  -5   4  191.56    6.64
  13   5  -4  187.89    6.50
  13   5  -4  181.88    6.21
 -13  -3   4  142.01    4.99
 -13  -3   4  154.81    5.53
  13   3  -4  131.70    4.74
  13   3  -4  144.06    5.03
 -13  -1   4  114.69    4.11
 -13  -1   4  114.20    4.30
  13   1  -4  111.85    4.11
  13   1  -4  111.17    4.01
 -13   1   4  114.59    4.11
 -13   1   4  120.70    4.49
  13  -1  -4  109.90    4.06
  13  -1  -4  114.45    4.11
 -13   3   4  154.02    5.32
 -13   3   4  147.57    5.32
  13  -3  -4  146.89    5.13
  13  -3  -4  155.74    5.48
 -13   5   4  184.37    6.26
 -13   5   4  182.91    6.40
  13  -5  -4  186.76    6.40
  13  -5  -4  177.24    6.06
 -13   7   4  317.49   10.36
 -13   7   4  325.74   10.80
  13  -7  -4  328.82   10.80
  13  -7  -4  327.55   10.70
 -13   9   4  220.93    7.38
 -13   9   4  216.68    7.43
  13  -9  -4  227.32    7.68
  13  -9  -4  223.42    7.52
  -3   5  -5  778.44   24.19
   3  -3   5 1308.15   40.51
  -3   3  -5 1282.25   39.68
   3  -1   5  303.22    9.62
  -3   1  -5  318.12   10.07
   3   3   5 1312.06   40.66
   3   3   5 1223.61   37.87
   3   5   5  758.89   23.75
   3   5   5  812.65   25.36
  -3  -5  -5  773.55   24.14
  -3  -5  -5  792.12   24.68
   3   7   5  710.51   22.29
   3   7   5  701.23   22.04
   3   9   5  557.57   17.64
   3   9   5  582.49   18.42
  -3  -9  -5  583.95   18.42
  -3  -9  -5  541.44   17.11
   3  11   5  451.82   14.46
   3  11   5  490.62   15.69
  -3 -11  -5  450.79   14.37
  -3 -11  -5  485.73   15.44
  -2  14  -5  727.62   22.92
   2 -12   5  965.11   30.05
   2 -10   5  285.96    9.24
   2 -10   5  298.42    9.58
  -2  10  -5  277.12    8.89
  -2  10  -5  286.11    9.24
   2  -8   5  481.33   15.20
   2  -8   5  503.32   15.83
  -2   8  -5  483.38   15.20
   2  -6   5  144.21    4.84
   2  -6   5  132.87    4.45
  -2   6  -5  149.97    4.99
  -2   6  -5  145.13    4.79
   2  -4   5    6.60    0.49
   2  -4   5    5.81    0.49
  -2   4  -5    6.64    0.49
  -2   4  -5    6.94    0.49
   2  -2   5    5.86    0.44
   2  -2   5    4.99    0.49
  -2   2  -5    4.79    0.39
  -2   2  -5    4.89    0.44
   2   0   5    0.29    0.19
   2   0   5    0.24    0.24
  -2   0  -5    0.34    0.19
  -2   0  -5    0.10    0.14
   2   2   5    5.72    0.54
  -2  -2  -5    4.35    0.44
   2   4   5    5.67    0.54
   2   4   5    5.37    0.49
  -2  -4  -5    5.86    0.49
  -2  -4  -5    6.10    0.54
   2   6   5  134.24    4.64
   2   6   5  143.03    4.89
   2   8   5  450.99   14.32
   2   8   5  482.65   15.39
  -2  -8  -5  446.74   14.22
  -2  -8  -5  490.13   15.54
   2  10   5  282.79    9.29
   2  10   5  280.00    9.14
  -2 -10  -5  262.32    8.60
  -2 -10  -5  283.03    9.24
   2  12   5  703.18   22.14
   2  12   5  729.58   23.02
  -2 -12  -5  685.59   21.60
  -2 -12  -5  733.48   23.07
   2  14   5  662.14   20.92
  -2 -14  -5  727.62   22.92
  -2 -14  -5  683.15   21.55
   1 -17   5   95.33    3.52
   1 -17   5  103.89    3.76
  -1  17  -5   98.32    3.57
  -1  17  -5   96.70    3.62
   1 -15   5  172.35    5.86
   1 -15   5  178.51    6.01
  -1  15  -5  158.08    5.48
  -1  15  -5  171.72    5.77
   1 -13   5  483.83   15.34
   1 -13   5  502.83   15.98
  -1  13  -5  484.12   15.34
  -1  13  -5  504.30   16.03
   1 -11   5  416.54   13.24
   1 -11   5  408.96   13.10
  -1  11  -5  417.36   13.34
  -1  11  -5  421.76   13.39
   1  -9   5 1045.25   32.55
   1  -9   5 1027.17   31.91
  -1   9  -5 1105.36   34.30
  -1   9  -5 1026.19   31.96
   1  -7   5  949.47   29.52
   1  -7   5  966.57   30.15
  -1   7  -5  976.35   30.35
  -1   7  -5  950.94   29.61
   1  -1   5  739.35   23.07
  -1   1  -5  771.11   24.09
   1   3   5 1131.25   35.13
   1   3   5 1186.47   36.90
  -1  -3  -5 1159.11   35.97
  -1  -3  -5 1245.60   38.60
   1   5   5  778.44   24.39
   1   5   5  791.63   24.73
  -1  -5  -5  801.41   25.07
  -1  -5  -5  769.15   24.04
   1   7   5  941.16   29.36
   1   7   5  972.93   30.40
  -1  -7  -5  960.71   29.90
  -1  -7  -5  970.00   30.25
   1   9   5 1109.26   34.55
   1   9   5 1052.09   32.84
  -1  -9  -5 1111.22   34.60
  -1  -9  -5 1094.12   34.06
   1  11   5  401.78   12.95
   1  11   5  422.99   13.54
  -1 -11  -5  432.22   13.83
  -1 -11  -5  390.01   12.56
   1  13   5  494.53   15.74
   1  13   5  497.94   15.93
  -1 -13  -5  488.22   15.58
  -1 -13  -5  454.40   14.51
   1  15   5  158.08    5.53
  -1 -15  -5  205.24    7.09
   1  17   5   99.10    3.66
   1  17   5   92.51    3.52
  -1 -17  -5   95.00    3.52
  -1 -17  -5   94.51    3.57
   0  18  -5  249.22    8.21
   0  18  -5  244.57    8.21
   0 -16   5  480.50   15.39
   0 -16   5  447.12   14.27
   0  16  -5  473.12   15.05
   0  16  -5  460.03   14.80
   0 -14   5  394.45   12.65
   0 -14   5  373.73   12.07
   0  14  -5  373.78   12.12
   0  14  -5  376.76   12.07
   0 -12   5  359.36   11.58
   0 -12   5  400.80   12.81
   0  12  -5  364.44   11.77
   0  12  -5  375.19   11.98
   0 -10   5  505.76   15.98
   0 -10   5  497.94   15.83
   0  10  -5  503.32   15.88
   0  10  -5  505.76   16.08
   0  -8   5  614.74   19.31
   0  -8   5  618.65   19.50
   0   8  -5  652.85   20.57
   0   8  -5  610.83   19.15
   0  -6   5  249.37    8.21
   0  -6   5  265.25    8.60
   0   6  -5  259.53    8.41
   0   6  -5  249.71    8.16
   0  -4   5   60.30    2.39
   0  -4   5   58.69    2.25
   0   4  -5   57.71    2.20
   0   4  -5   61.13    2.34
   0  -2   5   15.64    0.93
   0  -2   5   16.47    0.88
   0   2  -5   16.95    0.93
   0   2  -5   17.94    0.93
   0   0   5    0.34    0.24
   0   0   5    0.14    0.19
   0   0  -5    0.39    0.19
   0   0  -5    0.10    0.19
   0   2   5   16.76    0.97
   0   2   5   16.17    0.88
   0  -2  -5   18.27    0.93
   0  -2  -5   15.83    0.88
   0   4   5   56.49    2.20
   0   4   5   56.30    2.25
   0  -4  -5   63.72    2.39
   0  -4  -5   62.45    2.39
   0   6   5  251.12    8.26
   0   6   5  252.44    8.26
   0  -6  -5  258.21    8.46
   0  -6  -5  261.87    8.50
   0   8   5  597.15   18.86
   0   8   5  618.16   19.55
   0  -8  -5  625.98   19.69
   0  -8  -5  633.31   19.93
   0  10   5  501.86   16.03
   0  10   5  504.79   16.03
   0 -10  -5  495.01   15.74
   0 -10  -5  460.61   14.66
   0  12   5  372.56   12.02
   0  12   5  364.44   11.82
   0  14   5  350.61   11.39
   0  14   5  383.35   12.36
   0 -14  -5  397.53   12.81
   0 -14  -5  362.29   11.73
   0  16   5  443.36   14.22
   0  16   5  436.52   14.07
   0 -16  -5  455.29   14.56
   0 -16  -5  435.84   14.02
   0  18   5  244.24    8.21
   0  18   5  224.83    7.52
   0 -18  -5  251.95    8.36
   0 -18  -5  252.59    8.41
  -1 -21   5   19.50    1.13
  -1 -21   5   19.31    1.18
   1  21  -5   17.59    1.07
   1  21  -5   17.79    1.18
  -1 -17   5  107.41    3.95
  -1 -17   5  106.82    3.86
   1  17  -5  102.28    3.71
   1  17  -5  100.32    3.76
  -1 -15   5   36.31    1.71
  -1 -15   5   35.57    1.61
   1  15  -5   36.36    1.61
   1  15  -5   34.30    1.66
  -1 -13   5  484.90   15.49
  -1 -13   5  513.09   16.27
   1  13  -5  487.30   15.58
   1  13  -5  505.27   16.03
  -1 -11   5  628.91   19.79
  -1 -11   5  586.39   18.57
   1  11  -5  601.05   18.91
   1  11  -5  581.51   18.42
  -1  -9   5  440.62   14.12
  -1  -9   5  457.63   14.51
   1   9  -5  431.44   13.68
   1   9  -5  439.06   14.02
  -1  -7   5 1034.01   32.25
  -1  -7   5 1004.69   31.27
   1   7  -5 1127.84   35.13
   1   7  -5 1063.82   33.04
  -1  -5   5 1414.19   43.93
  -1  -5   5 1401.00   43.39
   1   5  -5 1387.31   42.95
   1   5  -5 1352.13   41.93
  -1  -3   5 2029.41   62.60
  -1  -3   5 2004.99   62.01
   1   3  -5 2059.71   63.63
   1   3  -5 2162.82   66.70
  -1  -1   5 1537.33   47.65
  -1  -1   5 1510.95   46.76
   1  -1  -5 1280.78   39.68
   1  -1  -5 1393.67   43.25
  -1   3   5 1816.36   56.19
  -1   3   5 1835.42   56.68
   1  -3  -5 1909.21   58.93
   1  -3  -5 1938.53   59.91
  -1   5   5 1247.07   38.70
  -1   5   5 1365.32   42.41
   1  -5  -5 1389.76   43.10
   1  -5  -5 1357.50   42.07
  -1   7   5 1070.17   33.33
  -1   7   5 1031.57   32.20
   1  -7  -5  986.12   30.73
   1  -7  -5  995.90   31.03
  -1   9   5  438.82   14.07
  -1   9   5  428.90   13.68
   1  -9  -5  425.72   13.59
   1  -9  -5  414.09   13.24
  -1  11   5  592.26   18.72
  -1  11   5  635.75   20.13
   1 -11  -5  607.90   19.20
   1 -11  -5  658.23   20.72
   1 -13  -5  483.83   15.44
   1 -13  -5  474.25   15.15
  -1  15   5   35.38    1.76
  -1  17   5   95.54    3.52
  -1  17   5   97.78    3.66
   1 -17  -5  100.71    3.66
   1 -17  -5  108.87    3.95
  -1  19   5  113.22    4.11
  -1  19   5  113.51    4.20
   1 -19  -5  113.17    4.11
   1 -19  -5  116.25    4.20
  -1  21   5   16.42    1.02
  -1  21   5   16.57    1.07
   1 -21  -5   18.37    1.07
   1 -21  -5   19.84    1.18
  -2 -22   5  537.53   17.20
  -2 -22   5  491.11   15.74
   2  22  -5  515.05   16.62
   2  22  -5  533.62   16.95
  -2 -20   5  464.28   14.96
  -2 -20   5  418.64   13.49
   2  20  -5  462.37   14.75
   2  20  -5  450.94   14.61
  -2 -16   5 1140.54   35.53
  -2 -16   5 1207.00   37.63
   2  16  -5 1158.13   36.02
   2  16  -5 1115.62   34.89
  -2 -14   5  540.46   17.15
  -2 -14   5  562.45   17.89
   2  14  -5  566.36   17.89
   2  14  -5  548.77   17.49
  -2 -12   5  316.85   10.26
  -2 -12   5  325.69   10.61
   2  12  -5  324.13   10.56
   2  12  -5  335.62   10.80
  -2 -10   5  192.05    6.50
  -2 -10   5  215.11    7.14
   2  10  -5  217.06    7.28
   2  10  -5  210.66    6.94
  -2  -8   5  289.73    9.38
  -2  -8   5  270.86    8.94
   2   8  -5  264.66    8.60
   2   8  -5  275.12    9.04
  -2  -6   5  367.77   11.87
  -2  -6   5  405.78   12.95
   2   6  -5  359.21   11.48
   2   6  -5  369.97   11.92
  -2  -4   5   21.84    1.07
  -2  -4   5   22.48    1.22
   2   4  -5   21.11    1.07
   2   4  -5   21.25    1.07
  -2  -2   5  641.13   20.13
  -2  -2   5  599.10   18.96
   2   2  -5  591.77   18.67
   2   2  -5  600.57   18.86
  -2   0   5    0.34    0.19
  -2   0   5    0.39    0.24
   2   0  -5    0.54    0.24
   2   0  -5    0.24    0.19
  -2   2   5  563.43   17.84
  -2   2   5  620.12   19.50
   2  -2  -5  591.77   18.62
   2  -2  -5  606.43   19.10
  -2   4   5   19.45    1.02
  -2   4   5   19.64    1.07
   2  -4  -5   21.84    1.13
   2  -4  -5   20.92    1.07
  -2   6   5  361.22   11.68
  -2   6   5  334.39   10.75
   2  -8  -5  265.00    8.65
   2  -8  -5  265.78    8.70
  -2  10   5  194.20    6.50
  -2  10   5  189.99    6.45
   2 -10  -5  206.56    6.89
   2 -10  -5  200.06    6.69
  -2  12   5  309.27   10.07
  -2  12   5  341.92   11.14
   2 -12  -5  320.37   10.41
   2 -12  -5  313.14   10.16
  -2  16   5 1125.88   35.18
  -2  16   5 1082.39   33.77
   2 -16  -5 1120.99   34.94
   2 -16  -5 1174.26   36.60
  -2  18   5  677.29   21.41
  -2  18   5  673.38   21.35
   2 -18  -5  630.38   19.99
   2 -18  -5  624.51   19.74
  -2  20   5  443.56   14.32
  -2  20   5  426.65   13.73
  -2  22   5  528.73   16.86
  -2  22   5  509.19   16.37
   2 -22  -5  524.82   16.71
   2 -22  -5  520.91   16.66
  -3 -21   5  191.16    6.60
  -3 -21   5  172.35    5.96
   3  21  -5  186.81    6.31
   3  21  -5  181.49    6.35
  -3 -19   5  198.20    6.69
  -3 -19   5  219.45    7.43
   3  19  -5  212.08    7.28
   3  19  -5  215.69    7.18
  -3 -17   5   68.66    2.69
  -3 -15   5  183.49    6.31
  -3 -15   5  175.43    5.96
   3  15  -5  180.80    6.10
   3  15  -5  181.34    6.26
  -3 -13   5  506.26   16.08
  -3 -13   5  479.24   15.34
   3  13  -5  496.97   15.88
   3  13  -5  498.44   15.83
  -3 -11   5  396.65   12.81
  -3 -11   5  398.90   12.76
   3  11  -5  387.81   12.41
   3  11  -5  390.63   12.60
   3   9  -5  430.81   13.73
   3   9  -5  429.44   13.78
  -3  -7   5  852.71   26.78
  -3  -7   5  845.88   26.43
   3   7  -5  840.99   26.29
   3   7  -5  887.90   27.80
  -3  -5   5 1148.85   35.67
  -3  -5   5 1044.27   32.64
   3   5  -5 1124.41   34.94
   3   5  -5 1201.14   37.39
  -3  -3   5 2077.79   64.11
  -3  -3   5 2110.04   65.24
  -3  -1   5 1978.10   61.18
  -3  -1   5 1887.70   58.29
   3   1  -5 1982.51   61.33
   3   1  -5 2055.32   63.42
  -3   1   5 1932.66   59.66
  -3   1   5 1963.44   60.74
   3  -1  -5 1979.09   61.18
   3  -1  -5 1922.40   59.37
  -3   3   5 2159.89   66.65
  -3   3   5 1996.68   61.72
  -3   5   5 1118.06   34.84
  -3   5   5 1123.43   34.89
   3  -5  -5 1158.13   36.07
   3  -5  -5 1077.99   33.52
  -3   9   5  420.98   13.54
  -3   9   5  413.31   13.19
   3  -9  -5  468.19   14.91
   3  -9  -5  432.81   13.83
  -3  11   5  394.40   12.65
  -3  11   5  408.47   13.19
   3 -11  -5  406.96   13.05
   3 -11  -5  377.20   12.17
   3 -13  -5  493.55   15.74
   3 -13  -5  514.08   16.47
  -3  15   5  169.76    5.77
  -3  15   5  168.79    5.81
  -3  17   5   60.69    2.49
  -3  17   5   66.90    2.64
   3 -17  -5   62.45    2.55
   3 -17  -5   67.82    2.69
   3 -19  -5  221.56    7.43
   3 -19  -5  219.21    7.33
  -3  21   5  173.23    6.06
  -3  21   5  182.81    6.26
  -4 -22   5 1301.79   40.61
  -4 -22   5 1299.35   40.46
   4  22  -5 1271.99   39.59
   4  22  -5 1273.94   39.83
  -4 -20   5  689.02   21.84
  -4 -20   5  725.66   22.87
   4  20  -5  709.54   22.33
   4  20  -5  676.80   21.55
  -4 -18   5  288.46    9.53
  -4 -18   5  275.07    9.04
   4  18  -5  270.96    9.09
   4  18  -5  271.26    8.89
  -4 -16   5  652.36   20.57
  -4 -16   5  625.49   19.89
   4  16  -5  647.47   20.57
   4  16  -5  672.40   21.16
  -4 -14   5  759.38   23.85
  -4 -14   5  695.85   21.99
   4  14  -5  674.35   21.41
  -4 -12   5  991.50   31.08
  -4 -12   5  933.83   29.17
   4  12  -5  954.85   29.90
   4  12  -5 1002.24   31.23
  -4 -10   5  877.64   27.42
  -4 -10   5  838.55   26.34
   4  10  -5  834.63   26.24
   4  10  -5  860.04   26.88
  -4  -8   5  714.43   22.43
  -4  -8   5  672.40   21.25
   4   8  -5  635.26   19.99
   4   8  -5  668.49   21.11
  -4  -6   5  417.41   13.44
  -4  -6   5  428.70   13.68
   4   6  -5  425.18   13.54
   4   6  -5  436.32   13.97
  -4  -4   5    3.71    0.54
  -4  -4   5    3.08    0.49
   4   4  -5    4.01    0.49
   4   4  -5    3.57    0.44
   4   2  -5   19.99    1.02
   4   2  -5   21.16    1.13
  -4   0   5    0.44    0.29
  -4   0   5    1.32    0.29
  -4   2   5   20.96    1.13
  -4   2   5   21.25    1.07
   4  -2  -5   19.93    1.02
   4  -2  -5   19.74    1.07
  -4   4   5    3.57    0.44
  -4   4   5    3.71    0.44
   4  -4  -5    4.01    0.44
   4  -4  -5    3.08    0.39
  -4   6   5  403.39   12.90
  -4   6   5  409.21   13.14
   4  -6  -5  412.97   13.19
   4  -6  -5  425.63   13.64
  -4   8   5  580.04   18.27
  -4   8   5  634.77   20.09
   4  -8  -5  645.53   20.38
   4  -8  -5  649.43   20.42
   4 -10  -5  869.82   27.27
   4 -10  -5  840.01   26.29
  -4  12   5  954.35   29.86
  -4  12   5 1061.87   33.18
  -4  14   5  689.50   21.79
  -4  14   5  748.63   23.50
  -4  16   5  660.67   20.87
  -4  16   5  636.24   20.18
   4 -16  -5  644.54   20.38
   4 -16  -5  674.35   21.25
  -4  18   5  257.67    8.50
  -4  18   5  282.20    9.33
   4 -18  -5  260.80    8.65
   4 -18  -5  286.60    9.43
  -4  20   5  668.00   21.21
  -4  20   5  703.68   22.19
   4 -20  -5  665.07   21.06
   4 -20  -5  705.14   22.24
  -4  22   5 1265.63   39.43
  -4  22   5 1219.70   38.12
   4 -22  -5 1311.08   40.80
   4 -22  -5 1192.82   37.23
  -5 -23   5   52.19    2.30
  -5 -23   5   48.08    2.10
   5  23  -5   49.06    2.25
   5  23  -5   47.94    2.05
  -5 -21   5  140.24    5.03
  -5 -21   5  141.23    4.99
   5  21  -5  140.54    4.99
  -5 -19   5  263.98    8.75
  -5 -19   5  255.13    8.55
   5  19  -5  254.55    8.55
   5  19  -5  256.50    8.46
  -5 -17   5  150.46    5.32
  -5 -17   5  154.91    5.37
   5  17  -5  157.50    5.42
   5  17  -5  154.56    5.48
  -5 -15   5  459.74   14.85
  -5 -15   5  426.11   13.78
   5  15  -5  439.94   14.22
   5  15  -5  421.86   13.49
  -5 -13   5  275.75    9.24
  -5 -11   5  484.66   15.44
  -5 -11   5  482.70   15.49
   5  11  -5  468.58   15.05
   5  11  -5  491.60   15.58
  -5  -9   5 1125.39   35.13
  -5  -9   5 1083.36   33.71
   5   9  -5 1136.63   35.48
   5   9  -5 1121.48   34.89
   5   7  -5 1401.00   43.54
   5   7  -5 1441.06   44.67
  -5  -5   5 1944.39   60.06
  -5  -5   5 2036.26   63.04
   5   5  -5 2030.40   62.80
   5   5  -5 1984.95   61.27
  -5  -3   5  511.63   16.22
  -5  -3   5  491.11   15.69
   5   3  -5  526.78   16.76
   5   3  -5  500.88   15.88
  -5  -1   5 1148.85   35.72
  -5  -1   5 1092.16   34.11
   5   1  -5 1079.46   33.57
   5   1  -5 1033.53   32.25
  -5   1   5 1051.12   32.84
  -5   1   5 1084.83   33.77
   5  -1  -5 1129.79   35.13
   5  -1  -5 1040.36   32.45
  -5   3   5  501.86   15.98
  -5   3   5  558.54   17.64
   5  -3  -5  506.74   16.03
   5  -3  -5  509.68   16.22
  -5   5   5 1939.99   60.06
  -5   5   5 2038.21   62.94
   5  -5  -5 1930.70   59.71
   5  -5  -5 1876.95   58.00
  -5   7   5 1442.05   44.81
  -5   7   5 1376.56   42.71
  -5   9   5 1132.72   35.33
  -5   9   5 1135.65   35.33
   5  -9  -5 1116.59   34.84
   5  -9  -5 1062.84   33.13
  -5  11   5  457.38   14.66
  -5  13   5  309.96   10.16
  -5  13   5  310.59   10.07
   5 -13  -5  302.58    9.87
   5 -13  -5  307.76   10.02
  -5  15   5  440.04   14.07
   5 -15  -5  445.66   14.27
   5 -15  -5  446.44   14.32
  -5  17   5  159.99    5.53
  -5  17   5  149.77    5.28
   5 -17  -5  156.86    5.42
   5 -17  -5  147.73    5.18
  -5  19   5  242.23    8.11
  -5  19   5  269.06    8.89
   5 -19  -5  266.08    8.79
   5 -19  -5  245.99    8.16
   5 -21  -5  133.79    4.79
   5 -21  -5  133.90    4.74
   6  22  -5  651.39   20.77
   6  22  -5  640.64   20.23
  -6 -20   5  484.99   15.58
  -6 -20   5  459.39   14.71
   6  20  -5  453.58   14.71
   6  20  -5  473.52   15.10
  -6 -18   5  685.10   21.70
  -6 -18   5  726.64   22.87
   6  18  -5  721.26   22.67
   6  18  -5  686.09   21.79
  -6 -16   5  543.88   17.35
  -6 -16   5  544.37   17.30
   6  16  -5  548.28   17.40
   6  16  -5  529.71   16.95
  -6 -14   5  741.30   23.31
  -6 -14   5  744.23   23.50
   6  14  -5  748.63   23.65
   6  14  -5  744.23   23.36
  -6 -10   5  257.82    8.60
  -6 -10   5  269.49    8.84
   6  10  -5  258.60    8.46
   6  10  -5  258.16    8.60
  -6  -8   5  396.06   12.71
  -6  -8   5  402.12   13.05
   6   8  -5  408.03   13.19
   6   8  -5  392.49   12.56
  -6  -6   5  412.14   13.19
  -6  -6   5  398.75   12.90
   6   6  -5  400.75   12.81
   6   6  -5  384.38   12.41
  -6  -4   5   73.44    2.88
  -6  -4   5   69.24    2.64
   6   4  -5   72.81    2.74
   6   4  -5   72.81    2.83
  -6  -2   5   12.17    0.78
  -6  -2   5   12.12    0.88
   6   2  -5   14.27    0.93
   6   2  -5   13.00    0.83
  -6   0   5    0.68    0.24
  -6   0   5    0.19    0.24
   6   0  -5    0.05    0.19
   6   0  -5    0.10    0.14
  -6   2   5   12.51    0.88
  -6   2   5   11.53    0.73
   6  -2  -5   13.59    0.83
   6  -2  -5   13.29    0.83
  -6   4   5   70.17    2.74
  -6   4   5   74.57    2.79
   6  -4  -5   81.07    2.98
   6  -4  -5   72.17    2.79
  -6   6   5  381.50   12.31
  -6   6   5  407.25   13.00
   6  -6  -5  394.35   12.71
   6  -6  -5  374.61   12.02
  -6   8   5  392.54   12.71
  -6   8   5  404.08   12.95
   6  -8  -5  370.60   11.98
   6  -8  -5  366.64   11.82
  -6  12   5 1015.44   31.67
  -6  12   5 1051.12   32.88
   6 -12  -5 1062.35   33.13
   6 -12  -5 1046.23   32.69
  -6  14   5  798.48   25.02
  -6  14   5  728.11   23.02
   6 -14  -5  746.18   23.50
   6 -14  -5  736.91   23.21
  -6  16   5  541.93   17.20
   6 -16  -5  517.49   16.47
   6 -16  -5  536.56   17.06
   6 -18  -5  689.50   21.75
   6 -18  -5  696.35   21.99
  -6  20   5  451.52   14.56
  -6  20   5  476.05   15.20
  -6  22   5  611.80   19.50
  -7 -21   5   25.80    1.37
  -7 -21   5   28.49    1.51
   7  21  -5   25.56    1.47
   7  21  -5   25.07    1.32
  -7 -19   5   36.07    1.76
  -7 -19   5   36.80    1.71
   7  19  -5   37.09    1.80
   7  19  -5   37.19    1.71
  -7 -17   5   13.97    0.97
  -7 -17   5   15.64    0.97
   7  17  -5   15.54    1.07
   7  17  -5   17.54    1.02
  -7 -15   5  430.56   13.83
  -7 -15   5  417.22   13.49
   7  15  -5  431.29   13.78
  -7 -13   5  567.34   17.98
  -7 -13   5  576.62   18.37
   7  13  -5  544.86   17.40
   7  13  -5  558.54   17.69
  -7 -11   5 1085.32   33.96
  -7 -11   5 1027.17   32.05
   7  11  -5 1119.53   34.84
   7  11  -5 1077.01   33.67
  -7  -7   5  916.24   28.63
  -7  -7   5  891.32   28.00
   7   7  -5  853.21   26.83
   7   7  -5  884.48   27.66
  -7  -5   5 1565.68   48.67
  -7  -5   5 1552.97   48.13
   7   5  -5 1626.27   50.33
   7   5  -5 1682.47   52.19
  -7  -3   5 1152.27   36.02
  -7  -3   5 1123.43   34.94
  -7  -1   5  801.89   25.12
  -7  -1   5  772.09   24.34
  -7   1   5  774.04   24.28
  -7   1   5  783.33   24.68
   7  -1  -5  786.26   24.63
   7  -1  -5  773.07   24.28
  -7   3   5 1074.57   33.57
  -7   3   5 1072.13   33.38
   7  -3  -5 1066.75   33.28
   7  -3  -5 1081.41   33.67
  -7   5   5 1515.35   47.06
  -7   5   5 1690.29   52.33
   7  -5  -5 1591.58   49.31
   7  -5  -5 1469.90   45.64
  -7   7   5  891.32   27.96
  -7   7   5  862.00   26.97
   7  -7  -5  835.62   26.24
   7  -7  -5  883.50   27.61
  -7  11   5 1070.66   33.47
  -7  11   5 1084.83   33.82
   7 -11  -5 1060.40   33.13
   7 -11  -5  977.82   30.54
  -7  13   5  546.82   17.35
  -7  13   5  573.69   18.27
   7 -13  -5  551.70   17.54
   7 -13  -5  545.35   17.35
  -7  15   5  418.83   13.59
  -7  15   5  447.57   14.32
   7 -15  -5  413.22   13.29
   7 -15  -5  392.83   12.65
  -7  17   5   16.76    0.97
  -7  17   5   16.22    1.07
   7 -17  -5   14.91    0.93
   7 -17  -5   15.25    0.93
  -7  19   5   34.84    1.71
  -7  19   5   38.41    1.76
   7 -19  -5   36.94    1.71
   7 -19  -5   36.45    1.76
  -7  21   5   23.65    1.27
  -7  21   5   23.75    1.32
   7 -21  -5   24.04    1.32
   7 -21  -5   24.44    1.27
  -8 -20   5  987.10   30.89
  -8 -20   5 1034.01   32.40
   8  20  -5  992.47   31.18
  -8 -18   5  784.30   24.77
  -8 -18   5  806.78   25.36
   8  18  -5  767.20   24.28
   8  18  -5  811.67   25.46
  -8 -16   5  815.09   25.60
  -8 -16   5  836.59   26.34
  -8 -14   5  402.95   13.10
  -8 -14   5  436.77   14.02
   8  14  -5  418.73   13.39
   8  14  -5  407.89   13.24
  -8 -12   5  457.44   14.61
  -8 -12   5  445.86   14.42
   8  12  -5  463.50   14.75
   8  12  -5  438.38   14.17
  -8 -10   5  387.70   12.60
  -8 -10   5  413.85   13.29
   8  10  -5  398.36   12.90
   8  10  -5  388.64   12.46
  -8  -8   5   17.59    1.13
  -8  -8   5   18.77    1.02
   8   8  -5   16.57    1.02
   8   8  -5   17.73    1.02
  -8  -2   5   12.02    0.83
  -8  -2   5   13.44    0.93
   8   2  -5   14.12    0.88
   8   2  -5   13.19    0.93
  -8   0   5    0.29    0.24
  -8   0   5    0.44    0.29
   8   0  -5    0.39    0.24
   8   0  -5    0.19    0.19
  -8   2   5   12.22    0.83
  -8   2   5   12.71    0.88
   8  -2  -5   11.58    0.83
   8  -2  -5   12.36    0.83
  -8   8   5   16.95    0.97
  -8   8   5   18.08    1.07
   8  -8  -5   18.23    1.02
   8  -8  -5   16.37    0.97
  -8  12   5  450.84   14.51
  -8  12   5  473.61   15.10
   8 -12  -5  428.46   13.73
   8 -12  -5  471.46   15.10
  -8  14   5  398.70   12.81
  -8  14   5  442.73   14.27
   8 -14  -5  400.22   12.90
   8 -14  -5  401.10   12.95
  -8  16   5  858.09   27.02
  -8  16   5  828.77   26.00
   8 -16  -5  826.82   25.95
   8 -16  -5  765.25   24.09
  -8  18   5  828.29   26.00
  -8  18   5  875.68   27.56
   8 -18  -5  826.82   26.00
   8 -18  -5  786.74   24.73
  -8  20   5 1059.91   33.09
   8 -20  -5  956.80   30.00
   8 -20  -5 1009.58   31.57
  -9 -19   5    6.06    0.73
   9  19  -5    6.60    0.73
  -9 -17   5   73.49    2.88
  -9 -17   5   67.88    2.79
  -9 -15   5  369.62   11.98
  -9 -15   5  343.38   11.24
   9  15  -5  372.50   12.17
   9  15  -5  365.52   11.82
  -9 -13   5  380.86   12.41
  -9 -13   5  412.14   13.24
   9  13  -5  419.03   13.59
   9  13  -5  440.78   14.12
  -9 -11   5  983.19   30.89
  -9 -11   5  887.41   27.80
   9  11  -5  973.90   30.40
   9  11  -5  987.10   30.98
  -9  -9   5  618.65   19.55
  -9  -9   5  570.27   18.23
   9   9  -5  586.39   18.57
   9   9  -5  561.97   17.94
  -9  -7   5  747.17   23.50
  -9  -7   5  776.97   24.58
   9   7  -5  783.33   24.58
   9   7  -5  765.73   24.14
  -9  -3   5  894.74   28.00
  -9  -3   5  897.19   28.25
   9   3  -5  894.74   28.00
   9   3  -5  930.41   29.17
  -9  -1   5 1442.05   44.91
  -9  -1   5 1410.28   43.78
   9   1  -5 1381.45   42.90
   9   1  -5 1257.82   39.14
  -9   1   5 1363.86   42.36
  -9   1   5 1395.13   43.44
   9  -1  -5 1432.76   44.47
   9  -1  -5 1305.71   40.66
  -9   3   5  906.96   28.49
  -9   3   5  908.42   28.39
   9  -3  -5  895.72   28.00
   9  -3  -5  876.17   27.46
  -9   5   5 1034.01   32.40
  -9   5   5 1082.88   33.77
   9  -5  -5 1061.87   33.13
   9  -5  -5 1028.64   32.15
  -9   7   5  747.17   23.61
  -9   7   5  766.71   24.09
   9  -7  -5  738.85   23.31
   9  -7  -5  769.15   24.14
  -9   9   5  612.79   19.35
  -9   9   5  596.17   18.96
   9  -9  -5  575.16   18.27
   9  -9  -5  600.08   19.01
  -9  11   5  987.59   31.03
  -9  11   5  981.23   30.64
   9 -11  -5  977.32   30.59
   9 -11  -5  963.64   30.20
  -9  13   5  425.23   13.64
  -9  13   5  423.08   13.68
   9 -13  -5  408.71   13.19
   9 -13  -5  431.88   13.88
  -9  15   5  363.71   11.87
  -9  15   5  367.91   11.87
   9 -15  -5  351.20   11.39
   9 -15  -5  344.32   11.19
  -9  17   5   74.72    2.88
  -9  17   5   74.48    2.98
   9 -17  -5   70.86    2.79
   9 -17  -5   69.49    2.74
  -9  19   5    7.09    0.64
  -9  19   5    6.64    0.73
   9 -19  -5    6.84    0.68
   9 -19  -5    7.38    0.68
 -10 -16   5  647.47   20.47
  10  16  -5  649.92   20.67
  10  16  -5  688.53   21.70
 -10 -14   5  989.54   30.94
 -10 -14   5 1052.58   32.98
  10  14  -5 1032.06   32.25
  10  14  -5  961.69   30.20
 -10 -12   5  713.44   22.62
 -10 -12   5  748.14   23.55
  10  12  -5  726.15   22.97
  10  12  -5  734.95   23.11
 -10 -10   5  118.70    4.25
 -10 -10   5  120.85    4.45
  10  10  -5  117.13    4.16
  10  10  -5  113.96    4.20
 -10  -8   5   26.92    1.47
 -10  -8   5   26.59    1.32
  10   8  -5   25.27    1.27
  10   8  -5   25.75    1.37
 -10  -6   5  148.06    5.28
 -10  -6   5  153.98    5.32
  10   6  -5  154.32    5.42
  10   6  -5  148.80    5.13
 -10  -4   5   29.36    1.42
 -10  -4   5   30.78    1.56
  10   4  -5   30.64    1.47
  10   4  -5   31.03    1.56
 -10  -2   5   53.02    2.30
 -10  -2   5   54.88    2.25
  10   2  -5   52.53    2.15
  10   2  -5   56.19    2.34
 -10   0   5    0.39    0.24
 -10   0   5    0.24    0.29
  10   0  -5    0.10    0.19
  10   0  -5    0.34    0.24
 -10   2   5   55.27    2.34
 -10   2   5   53.90    2.20
  10  -2  -5   53.80    2.20
  10  -2  -5   53.56    2.25
 -10   4   5   29.47    1.42
 -10   4   5   31.13    1.56
  10  -4  -5   28.54    1.42
 -10   6   5  148.21    5.28
 -10   6   5  154.96    5.32
  10  -6  -5  154.91    5.37
  10  -6  -5  143.62    5.03
 -10   8   5   23.26    1.32
 -10   8   5   24.53    1.27
  10  -8  -5   26.43    1.37
  10  -8  -5   23.31    1.22
 -10  10   5  115.57    4.11
 -10  10   5  117.28    4.30
  10 -10  -5  114.98    4.16
  10 -10  -5  117.67    4.20
 -10  12   5  713.44   22.48
 -10  12   5  720.77   22.82
  10 -12  -5  715.89   22.62
  10 -12  -5  727.13   22.92
 -10  14   5 1007.13   31.62
 -10  14   5 1044.76   32.64
  10 -14  -5  969.02   30.35
  10 -14  -5  968.53   30.35
 -10  16   5  659.69   20.82
 -10  16   5  669.47   21.30
  10 -16  -5  660.18   20.87
  10 -16  -5  680.71   21.55
 -10  18   5  738.85   23.55
  10 -18  -5  741.79   23.50
 -11 -13   5  161.16    5.72
 -11 -13   5  154.66    5.37
  11  13  -5  165.75    5.67
  11  13  -5  156.13    5.53
 -11 -11   5  258.65    8.70
 -11 -11   5  256.06    8.50
  11  11  -5  248.19    8.36
  11  11  -5  247.55    8.21
 -11  -9   5  862.97   27.07
 -11  -9   5  861.51   27.17
  11   9  -5  910.38   28.63
  11   9  -5  914.78   28.63
 -11  -7   5  944.59   29.71
 -11  -7   5  939.21   29.42
  11   7  -5 1031.08   32.30
  11   7  -5  958.75   29.95
 -11  -5   5 1116.59   34.84
 -11  -5   5 1101.44   34.55
  11   5  -5 1095.09   34.25
  11   5  -5 1099.00   34.25
 -11  -3   5  555.61   17.84
 -11  -3   5  550.72   17.49
  11   3  -5  552.19   17.54
  11   3  -5  573.20   18.27
 -11  -1   5  553.16   17.54
 -11  -1   5  572.71   18.32
  11   1  -5  518.47   16.57
  11   1  -5  577.11   18.27
 -11   1   5  545.83   17.35
 -11   1   5  570.27   18.23
  11  -1  -5  549.75   17.44
  11  -1  -5  548.28   17.49
 -11   3   5  530.20   16.86
 -11   3   5  545.35   17.49
  11  -3  -5  565.87   17.98
  11  -3  -5  545.35   17.40
 -11   5   5 1123.92   35.03
 -11   5   5 1085.81   34.01
  11  -5  -5 1038.90   32.55
  11  -5  -5 1074.57   33.52
 -11   7   5  976.35   30.69
 -11   7   5  947.52   29.61
  11  -7  -5  969.50   30.35
  11  -7  -5  941.16   29.52
 -11   9   5  889.86   27.85
  11  -9  -5  881.55   27.71
  11  -9  -5  906.47   28.44
 -11  11   5  247.95    8.36
 -11  11   5  248.38    8.21
 -11  13   5  152.76    5.42
 -11  13   5  151.58    5.23
  11 -13  -5  152.81    5.37
  11 -13  -5  155.79    5.42
 -11  15   5  416.54   13.54
 -11  15   5  393.77   12.71
  11 -15  -5  388.39   12.56
  11 -15  -5  389.71   12.60
 -12 -10   5  600.08   19.01
 -12 -10   5  605.94   19.35
  12  10  -5  602.03   19.20
 -12  -8   5  442.87   14.37
 -12  -8   5  427.58   13.73
 -12  -6   5   74.48    3.03
 -12  -6   5   72.42    2.83
  12   6  -5   71.98    2.83
 -12  -4   5   80.77    3.08
 -12  -4   5   82.83    3.33
  12   4  -5   85.42    3.33
  12   4  -5   74.57    2.88
 -12  -2   5   43.83    1.91
  12   2  -5   44.67    1.96
  12   2  -5   42.41    1.91
 -12   0   5    0.19    0.29
 -12   0   5    0.39    0.24
  12   0  -5    0.44    0.29
  12   0  -5    0.14    0.24
 -12   2   5   46.18    1.96
 -12   2   5   45.59    2.10
  12  -2  -5   44.08    1.96
  12  -2  -5   42.17    1.91
 -12   4   5   77.99    3.12
 -12   4   5   83.46    3.12
  12  -4  -5   83.37    3.22
  12  -4  -5   76.87    2.98
 -12   6   5   73.94    2.98
 -12   6   5   76.96    3.08
  12  -6  -5   80.39    3.12
  12  -6  -5   74.52    2.93
 -12   8   5  410.13   13.19
  12  -8  -5  437.10   14.07
  12  -8  -5  436.03   14.07
 -12  10   5  586.88   18.77
 -12  10   5  589.82   18.67
  12 -10  -5  598.12   19.01
  12 -10  -5  590.31   18.77
 -13  -5   5  860.04   27.17
 -13  -5   5  850.27   26.68
  13   5  -5  947.03   29.76
  13   5  -5  848.81   26.63
 -13  -3   5  453.72   14.56
 -13  -3   5  447.47   14.56
  13   3  -5  451.96   14.56
  13   3  -5  433.55   13.93
 -13  -1   5  650.41   20.57
 -13  -1   5  634.77   20.28
  13   1  -5  600.08   19.10
  13   1  -5  613.27   19.45
 -13   1   5  639.17   20.23
 -13   1   5  659.69   21.06
  13  -1  -5  634.28   20.09
  13  -1  -5  637.21   20.23
 -13   3   5  476.25   15.44
 -13   3   5  432.37   13.88
  13  -3  -5  441.61   14.27
  13  -3  -5  443.41   14.22
 -13   5   5  876.66   27.51
 -13   5   5  879.59   27.75
  13  -5  -5  872.26   27.46
  13  -5  -5  869.33   27.27
  -1   5  -6    2.55    0.39
  -1   5  -6    3.28    0.44
  -1   3  -6    4.45    0.49
  -1   3  -6    4.11    0.44
   1  -1   6   12.07    0.93
  -1   1  -6   12.65    0.78
  -1   1  -6   13.19    0.78
   1   1   6   13.29    0.83
   1   1   6   12.90    0.88
  -1  -1  -6   13.29    0.83
  -1  -1  -6   14.37    0.88
   1   3   6    4.54    0.49
   1   3   6    4.20    0.54
  -1  -3  -6    4.49    0.49
  -1  -3  -6    4.16    0.49
   1   5   6    2.88    0.44
   1   5   6    2.93    0.44
  -1  -5  -6    3.03    0.44
  -1  -5  -6    2.88    0.44
   0 -10   6  543.88   17.35
   0 -10   6  536.06   17.00
   0  10  -6  536.56   17.11
   0  10  -6  558.54   17.64
   0  -8   6  810.20   25.46
   0  -8   6  826.33   25.90
   0   8  -6  859.07   26.97
   0   8  -6  813.14   25.46
   0  -6   6  495.01   15.83
   0  -6   6  512.61   16.27
   0   6  -6  520.42   16.47
   0   6  -6  506.26   16.12
   0  -4   6  817.04   25.60
   0  -4   6  883.99   27.75
   0   4  -6  912.82   28.58
   0   4  -6  951.91   29.71
   0  -2   6  996.38   31.08
   0  -2   6 1069.68   33.42
   0   2  -6 1056.49   32.88
   0   2  -6 1030.10   32.15
   0   0   6  800.92   25.22
   0   0   6  785.77   24.63
   0   0  -6  861.51   26.92
   0   0  -6  777.47   24.44
   0   2   6 1154.22   35.92
   0   2   6 1115.13   34.84
   0  -2  -6 1036.94   32.35
   0  -2  -6 1145.43   35.62
   0   4   6  888.88   27.80
   0   4   6  910.38   28.58
   0  -4  -6  905.98   28.29
   0  -4  -6  874.22   27.37
   0   6   6  531.67   16.86
   0   6   6  545.35   17.40
   0  -6  -6  513.09   16.32
   0  -6  -6  503.32   16.03
   0   8   6  814.60   25.56
   0  -8  -6  798.48   25.07
   0  -8  -6  808.74   25.41
   0  10   6  539.49   17.30
   0 -10  -6  572.71   18.27
   0 -10  -6  568.31   18.13
  -1 -13   6  487.44   15.58
  -1 -13   6  485.68   15.58
   1  13  -6  515.05   16.52
   1  13  -6  496.00   15.79
  -1 -11   6  266.08    8.84
  -1 -11   6  269.84    8.89
   1  11  -6  253.42    8.36
   1  11  -6  270.86    9.04
  -1  -9   6  151.19    5.23
  -1  -9   6  151.58    5.32
   1   9  -6  141.71    4.99
   1   9  -6  146.79    5.03
  -1  -7   6   98.85    3.71
  -1  -7   6  112.84    4.01
   1   7  -6  106.34    3.86
   1   7  -6  103.35    3.71
  -1  -5   6   50.92    2.20
  -1  -5   6   50.09    2.05
   1   5  -6   57.22    2.34
   1   5  -6   57.42    2.30
  -1  -3   6   14.12    0.97
  -1  -3   6   16.81    0.93
   1   3  -6   15.05    0.88
   1   3  -6   14.42    0.93
  -1  -1   6    6.55    0.59
  -1  -1   6    6.10    0.64
   1   1  -6    6.21    0.59
   1   1  -6    6.01    0.59
  -1   1   6    5.86    0.54
  -1   1   6    6.69    0.68
   1  -1  -6    6.15    0.59
   1  -1  -6    4.45    0.49
  -1   3   6   15.54    0.97
  -1   3   6   18.27    1.02
  -1   5   6   54.29    2.20
  -1   5   6   53.07    2.25
   1  -5  -6   54.24    2.25
   1  -5  -6   54.29    2.20
  -1   7   6  100.08    3.66
  -1   7   6  107.21    3.95
   1  -7  -6  104.19    3.81
   1  -7  -6   95.63    3.52
  -1   9   6  138.63    4.99
  -1  11   6  253.32    8.50
  -1  11   6  257.67    8.55
   1 -11  -6  240.27    8.01
   1 -11  -6  254.30    8.41
  -1  13   6  492.57   15.88
  -1  13   6  498.93   15.93
   1 -13  -6  472.39   15.15
   1 -13  -6  479.57   15.34
  -2 -14   6  577.11   18.32
   2  14  -6  568.31   18.18
   2  14  -6  570.27   18.08
  -2 -12   6  833.17   26.19
  -2 -12   6  904.03   28.44
   2  12  -6  886.44   27.90
   2  12  -6  858.58   26.88
  -2 -10   6 1013.00   31.76
  -2 -10   6  962.18   30.10
   2  10  -6 1053.56   32.84
   2  10  -6 1047.20   32.79
  -2  -8   6  715.89   22.67
  -2  -8   6  678.26   21.35
  -2  -6   6  411.26   13.34
  -2  -6   6  427.00   13.68
   2   6  -6  399.09   12.85
   2   6  -6  420.01   13.44
  -2  -4   6  605.46   19.10
  -2  -4   6  609.85   19.40
   2   4  -6  596.17   18.81
   2   4  -6  660.18   20.87
  -2  -2   6  756.94   23.90
  -2  -2   6  812.15   25.46
   2   2  -6  748.14   23.50
   2   2  -6  713.44   22.48
  -2   0   6  799.94   25.07
  -2   0   6  792.12   24.97
   2   0  -6  770.62   24.23
   2   0  -6  745.21   23.40
  -2   2   6  739.35   23.36
  -2   2   6  704.65   22.19
   2  -2  -6  756.94   23.75
   2  -2  -6  744.23   23.45
  -2   4   6  593.72   18.86
  -2   4   6  612.29   19.35
   2  -4  -6  589.32   18.62
   2  -4  -6  619.13   19.60
  -2  10   6  907.45   28.39
  -2  10   6 1006.65   31.57
   2 -10  -6 1042.32   32.55
   2 -10  -6  959.24   30.00
  -2  12   6  842.45   26.43
  -2  12   6  836.59   26.38
   2 -12  -6  797.01   25.07
   2 -12  -6  818.03   25.70
  -2  14   6  553.16   17.69
  -2  14   6  580.04   18.42
   2 -14  -6  544.86   17.35
   2 -14  -6  532.64   17.00
  -3 -15   6  608.87   19.35
  -3 -15   6  578.57   18.47
   3  15  -6  574.18   18.18
   3  15  -6  604.97   19.35
  -3 -13   6  369.82   11.98
  -3 -13   6  359.36   11.73
   3  13  -6  354.28   11.44
   3  13  -6  357.60   11.68
  -3  -9   6  304.05    9.92
  -3  -9   6  320.12   10.56
   3   9  -6  311.62   10.12
   3   9  -6  322.27   10.61
  -3  -7   6  210.47    7.18
  -3  -7   6  205.38    6.89
   3   7  -6  202.90    6.79
   3   5  -6  226.59    7.47
   3   5  -6  218.53    7.33
  -3  -3   6  362.29   11.82
  -3  -3   6  352.81   11.39
   3   3  -6  385.12   12.36
   3   3  -6  349.40   11.34
  -3  -1   6  102.96    3.86
  -3  -1   6   98.61    3.57
   3   1  -6  105.26    3.86
   3   1  -6  112.73    4.01
  -3   1   6  106.18    3.81
  -3   1   6  102.37    3.81
   3  -1  -6  103.98    3.76
   3  -1  -6  102.23    3.76
  -3   3   6  340.06   11.09
  -3   3   6  346.80   11.19
  -3   5   6  224.44    7.57
  -3   5   6  251.76    8.30
   3  -5  -6  250.58    8.26
   3  -5  -6  223.71    7.47
  -3   9   6  288.99    9.43
  -3   9   6  303.36   10.02
   3  -9  -6  299.01    9.77
   3  -9  -6  301.99    9.87
  -3  11   6  360.29   11.77
  -3  11   6  374.56   12.07
   3 -11  -6  390.34   12.60
   3 -11  -6  357.11   11.58
   3 -13  -6  350.37   11.39
   3 -13  -6  349.83   11.39
  -3  15   6  571.73   18.27
  -3  15   6  568.80   18.08
   3 -15  -6  524.34   16.76
   3 -15  -6  560.50   17.84
  -4 -16   6  225.28    7.57
  -4 -16   6  212.03    7.23
   4  16  -6  213.45    7.28
   4  16  -6  225.17    7.52
  -4 -14   6  286.55    9.53
  -4 -14   6  286.21    9.43
   4  14  -6  280.64    9.19
   4  14  -6  285.23    9.48
  -4 -12   6  659.69   20.96
  -4 -12   6  683.15   21.55
   4  12  -6  676.31   21.46
   4  12  -6  667.02   21.01
   4  10  -6  526.78   16.86
   4  10  -6  497.94   15.83
  -4  -6   6  440.58   14.27
  -4  -6   6  452.06   14.61
   4   6  -6  384.72   12.36
   4   4  -6 1028.15   32.15
   4   4  -6 1049.16   32.69
   4   2  -6 1299.35   40.37
   4   2  -6 1364.35   42.47
  -4   0   6  128.13    4.49
  -4   0   6  121.19    4.40
   4   0  -6  132.72    4.64
   4   0  -6  124.66    4.45
  -4   2   6 1368.26   42.52
  -4   2   6 1363.37   42.47
   4  -2  -6 1400.50   43.49
   4  -2  -6 1380.47   42.95
  -4   6   6  442.58   14.12
   4  -6  -6  420.34   13.59
   4  -6  -6  449.37   14.42
  -4   8   6  936.28   29.42
  -4   8   6  882.52   27.61
   4  -8  -6  921.13   28.83
   4  -8  -6  953.38   29.86
  -4  10   6  460.57   14.85
  -4  10   6  461.54   14.75
  -4  12   6  649.43   20.67
  -4  12   6  632.82   19.99
   4 -12  -6  653.83   20.67
   4 -12  -6  605.94   19.20
  -4  14   6  273.36    8.99
  -4  14   6  267.93    8.99
   4 -14  -6  282.11    9.33
   4 -14  -6  269.01    8.89
  -4  16   6  219.95    7.38
  -4  16   6  219.07    7.47
   4 -16  -6  204.46    6.89
   4 -16  -6  203.33    6.89
  -5 -17   6  570.27   18.23
  -5 -17   6  601.54   19.10
   5  17  -6  583.95   18.67
   5  17  -6  595.19   18.86
  -5 -15   6  419.91   13.54
  -5 -15   6  398.55   12.95
   5  15  -6  398.21   12.81
   5  15  -6  386.58   12.60
  -5 -13   6  306.64   10.07
  -5 -13   6  295.93    9.83
   5  13  -6  284.94    9.33
   5  13  -6  308.74   10.21
  -5 -11   6  594.21   18.81
  -5 -11   6  573.20   18.32
   5  11  -6  578.09   18.27
   5  11  -6  596.17   19.01
  -5  -9   6  550.23   17.44
  -5  -9   6  552.68   17.69
   5   9  -6  569.29   18.18
   5   9  -6  539.49   17.11
  -5  -7   6  201.62    6.79
  -5  -7   6  192.29    6.64
   5   7  -6  202.45    6.89
   5   7  -6  201.77    6.74
  -5  -5   6    1.42    0.39
  -5   3   6    5.03    0.49
   5  -3  -6    4.06    0.54
   5  -3  -6    4.64    0.54
  -5   5   6    2.20    0.34
  -5   5   6    2.20    0.44
   5  -5  -6    1.51    0.34
   5  -5  -6    2.39    0.39
  -5   7   6  189.75    6.50
  -5   7   6  198.79    6.64
   5  -7  -6  201.53    6.84
   5  -7  -6  185.64    6.31
  -5   9   6  517.98   16.47
  -5   9   6  518.96   16.62
   5  -9  -6  535.57   17.06
   5  -9  -6  583.46   18.52
   5 -11  -6  510.65   16.27
   5 -11  -6  572.71   18.18
  -5  13   6  280.20    9.19
  -5  13   6  294.86    9.77
   5 -13  -6  280.93    9.24
   5 -13  -6  282.01    9.29
  -5  15   6  372.41   12.17
  -5  15   6  407.10   13.10
   5 -15  -6  392.16   12.65
   5 -15  -6  368.79   11.98
  -5  17   6  568.80   18.08
  -5  17   6  601.54   19.20
   5 -17  -6  601.54   19.06
   5 -17  -6  608.39   19.31
  -6 -16   6   86.54    3.28
  -6 -16   6   88.35    3.42
   6  16  -6   88.94    3.33
   6  16  -6   88.05    3.42
  -6 -14   6   77.31    2.98
  -6 -14   6   77.74    3.08
   6  14  -6   78.28    3.12
   6  14  -6   79.94    3.08
  -6 -12   6  268.23    8.99
  -6 -12   6  273.26    8.99
   6  12  -6  252.49    8.30
  -6 -10   6  145.42    5.08
  -6 -10   6  149.88    5.32
   6  10  -6  153.64    5.42
   6  10  -6  147.04    5.08
  -6  -8   6  757.92   23.99
  -6  -8   6  770.14   24.19
  -6  -6   6  799.94   25.12
  -6  -6   6  783.33   24.77
   6   6  -6  749.12   23.55
   6   6  -6  828.77   26.09
  -6  -4   6  970.97   30.49
  -6  -4   6  917.22   28.69
   6   4  -6  975.86   30.59
   6   4  -6  981.72   30.64
   6   2  -6 1911.16   59.18
   6   2  -6 1890.15   58.45
  -6   0   6 1670.25   51.90
  -6   0   6 1600.37   49.60
   6   0  -6 1607.70   49.89
   6   0  -6 1743.55   53.99
  -6   2   6 1985.44   61.38
  -6   2   6 1925.33   59.66
   6  -2  -6 1948.79   60.35
   6  -2  -6 2060.20   63.67
  -6   4   6  946.54   29.71
  -6   4   6  980.75   30.64
   6  -4  -6  975.86   30.59
   6  -4  -6  971.46   30.35
   6  -6  -6  751.07   23.70
   6  -6  -6  762.32   23.94
  -6   8   6  753.03   23.65
  -6   8   6  751.07   23.75
  -6  10   6  153.29    5.28
  -6  10   6  135.80    4.89
   6 -10  -6  149.19    5.23
   6 -10  -6  146.65    5.13
  -6  12   6  265.59    8.75
  -6  12   6  249.42    8.41
   6 -12  -6  248.19    8.26
   6 -12  -6  244.38    8.11
  -6  14   6   78.67    3.12
  -6  14   6   82.44    3.12
   6 -14  -6   80.19    3.08
   6 -14  -6   78.73    3.03
  -6  16   6   81.41    3.08
  -6  16   6   89.18    3.47
   6 -16  -6   83.17    3.17
   6 -16  -6   87.18    3.33
  -7 -17   6  605.46   19.20
  -7 -17   6  618.65   19.74
   7  17  -6  629.88   20.09
   7  17  -6  648.94   20.47
   7  15  -6  458.07   14.80
   7  15  -6  450.50   14.42
  -7 -13   6  405.10   13.05
   7  13  -6  407.55   13.24
   7  13  -6  398.12   12.81
  -7 -11   6  109.65    4.11
  -7 -11   6  105.99    3.86
   7  11  -6  102.33    3.71
   7  11  -6   99.15    3.76
  -7  -9   6  178.51    6.26
  -7  -9   6  164.68    5.67
   7   9  -6  170.00    5.91
   7   9  -6  171.67    5.86
  -7  -7   6  186.08    6.45
  -7  -7   6  194.29    6.55
   7   7  -6  189.60    6.55
   7   7  -6  183.59    6.21
  -7  -5   6   56.25    2.39
  -7  -5   6   54.53    2.25
   7   5  -6   52.33    2.15
   7   5  -6   56.19    2.39
  -7  -3   6  125.05    4.54
  -7  -3   6  125.68    4.45
   7   3  -6  121.73    4.40
   7   3  -6  126.13    4.45
  -7  -1   6   26.09    1.32
  -7  -1   6   25.41    1.42
   7   1  -6   24.97    1.32
   7   1  -6   27.80    1.37
  -7   1   6   27.32    1.47
  -7   1   6   26.73    1.32
   7  -1  -6   23.85    1.22
   7  -1  -6   27.02    1.37
  -7   3   6  123.68    4.49
  -7   3   6  128.86    4.54
   7  -3  -6  120.31    4.25
   7  -3  -6  126.13    4.54
  -7   5   6   51.84    2.25
  -7   5   6   51.22    2.10
   7  -5  -6   51.51    2.20
   7  -5  -6   54.29    2.25
  -7   7   6  173.33    6.01
  -7   7   6  176.45    6.01
   7  -7  -6  184.08    6.31
   7  -7  -6  189.07    6.40
  -7   9   6  164.49    5.77
  -7   9   6  171.42    5.86
   7  -9  -6  166.68    5.72
   7  -9  -6  165.32    5.72
  -7  11   6  104.14    3.76
  -7  11   6  111.31    4.20
   7 -11  -6  105.75    3.91
   7 -11  -6  119.43    4.40
  -7  13   6  366.79   11.87
  -7  13   6  384.92   12.56
   7 -13  -6  393.57   12.71
   7 -13  -6  385.66   12.46
  -7  15   6  420.93   13.64
  -7  15   6  449.52   14.42
   7 -15  -6  455.19   14.61
   7 -15  -6  462.57   14.80
  -8 -16   6   64.70    2.69
   8  16  -6   56.49    2.69
   8  16  -6   65.09    2.59
  -8 -14   6  387.02   12.51
  -8 -14   6  398.02   12.95
   8  14  -6  408.42   13.14
   8  14  -6  405.88   13.19
  -8 -12   6  224.79    7.68
  -8 -12   6  218.58    7.33
   8  12  -6  241.06    7.97
   8  12  -6  227.18    7.72
  -8 -10   6  266.81    8.79
  -8 -10   6  255.28    8.60
   8  10  -6  246.09    8.26
   8  10  -6  253.27    8.36
  -8  -8   6  840.50   26.54
  -8  -8   6  801.41   25.17
   8   8  -6  906.96   28.54
   8   8  -6  852.23   26.68
  -8  -6   6  533.62   16.95
  -8  -6   6  549.26   17.59
   8   6  -6  517.01   16.42
   8   6  -6  565.38   18.03
  -8  -4   6  974.39   30.44
  -8  -4   6  957.29   30.10
   8   4  -6 1013.00   31.62
  -8  -2   6 1521.69   47.20
  -8  -2   6 1411.26   43.98
   8   2  -6 1466.47   45.55
  -8   0   6 1216.28   38.01
  -8   0   6 1245.11   38.75
   8   0  -6 1185.99   36.94
   8   0  -6 1163.02   36.31
  -8   2   6 1380.47   43.05
  -8   2   6 1440.09   44.72
   8  -2  -6 1484.07   46.13
   8  -2  -6 1420.05   44.08
  -8   4   6  961.69   30.05
  -8   4   6  924.55   29.07
   8  -4  -6  883.50   27.75
   8  -4  -6  948.98   29.66
  -8   6   6  511.63   16.42
  -8   6   6  544.37   17.30
   8  -6  -6  556.59   17.73
   8  -6  -6  557.57   17.69
  -8   8   6  821.93   25.95
  -8   8   6  844.90   26.49
   8  -8  -6  806.29   25.41
   8  -8  -6  777.95   24.48
  -8  10   6  247.36    8.21
  -8  10   6  237.29    8.01
   8 -10  -6  236.71    7.92
   8 -10  -6  243.46    8.11
  -8  12   6  228.26    7.63
  -8  12   6  233.58    7.92
   8 -12  -6  222.14    7.52
   8 -12  -6  227.48    7.63
  -8  14   6  395.62   12.90
  -8  14   6  405.10   13.05
  -9 -13   6  256.01    8.60
  -9 -13   6  269.79    8.94
   9  13  -6  252.25    8.36
   9  13  -6  230.25    7.82
  -9 -11   6  259.43    8.75
  -9 -11   6  258.55    8.55
   9  11  -6  256.65    8.60
   9  11  -6  252.83    8.36
  -9  -9   6  440.62   14.12
  -9  -9   6  447.57   14.51
   9   9  -6  446.10   14.42
   9   9  -6  453.33   14.51
  -9  -7   6  448.98   14.56
  -9  -7   6  436.67   14.02
   9   7  -6  453.97   14.66
   9   7  -6  454.21   14.51
  -9  -5   6  175.48    6.01
  -9  -5   6  161.65    5.72
  -9  -3   6  362.88   11.73
  -9  -3   6  358.72   11.77
  -9  -1   6  149.63    5.32
  -9  -1   6  153.83    5.32
   9   1  -6  153.93    5.32
   9   1  -6  151.39    5.32
  -9   1   6  155.39    5.37
  -9   1   6  148.85    5.32
   9  -1  -6  149.83    5.28
   9  -1  -6  140.59    4.94
  -9   3   6  333.85   10.99
  -9   3   6  353.11   11.44
   9  -3  -6  339.76   11.09
   9  -3  -6  353.59   11.44
  -9   5   6  167.51    5.72
  -9   5   6  160.97    5.67
   9  -5  -6  156.86    5.42
   9  -5  -6  151.49    5.32
  -9   7   6  440.38   14.22
  -9   7   6  430.46   13.78
   9  -7  -6  438.58   14.12
   9  -7  -6  394.20   12.71
  -9   9   6  436.23   14.12
  -9   9   6  402.75   13.00
   9  -9  -6  439.06   14.07
   9  -9  -6  446.00   14.37
  -9  11   6  248.97    8.41
  -9  11   6  259.58    8.55
   9 -11  -6  258.45    8.60
   9 -11  -6  246.44    8.21
  -9  13   6  257.57    8.50
  -9  13   6  237.93    8.06
   9 -13  -6  245.40    8.21
   9 -13  -6  258.55    8.60
 -10 -10   6  395.47   12.76
 -10 -10   6  415.31   13.54
  10  10  -6  425.14   13.78
  10  10  -6  432.56   13.88
 -10  -8   6  426.01   13.88
 -10  -8   6  431.73   13.88
  10   8  -6  428.95   13.88
  10   8  -6  416.93   13.39
 -10  -6   6  450.79   14.46
 -10  -6   6  453.38   14.71
  10   6  -6  449.42   14.37
  10   6  -6  439.16   14.22
 -10  -4   6  505.76   16.32
 -10  -4   6  511.15   16.32
  10   4  -6  494.04   15.74
 -10  -2   6  883.01   27.66
 -10  -2   6  868.35   27.42
  10   2  -6  814.11   25.65
  10   2  -6  854.18   26.78
 -10   0   6  847.34   26.73
 -10   0   6  832.19   26.09
  10   0  -6  786.74   24.77
  10   0  -6  820.96   25.75
 -10   2   6  904.03   28.34
 -10   2   6  880.57   27.75
  10  -2  -6  855.65   26.92
  10  -2  -6  908.42   28.44
 -10   4   6  477.57   15.39
 -10   4   6  455.97   14.61
  10  -4  -6  463.93   14.91
  10  -4  -6  496.48   15.83
 -10   6   6  455.73   14.71
 -10   6   6  443.41   14.22
  10  -6  -6  437.16   14.07
  10  -6  -6  440.24   14.12
 -10   8   6  411.60   13.39
 -10   8   6  380.32   12.27
  10  -8  -6  413.60   13.39
  10  -8  -6  396.89   12.81
 -10  10   6  411.85   13.24
  10 -10  -6  410.43   13.24
  10 -10  -6  414.14   13.39
 -11  -7   6  236.61    7.92
  11   7  -6  232.80    7.87
  11   7  -6  213.79    7.18
 -11  -5   6  120.90    4.35
  11   5  -6  129.15    4.69
  11   5  -6  117.77    4.20
 -11  -3   6   21.60    1.18
 -11  -3   6   20.38    1.27
  11   3  -6   19.15    1.13
  11   3  -6   21.46    1.18
 -11  -1   6   30.59    1.61
 -11  -1   6   30.98    1.47
  11   1  -6   28.29    1.47
  11   1  -6   30.73    1.51
 -11   1   6   29.12    1.56
 -11   1   6   30.49    1.47
  11  -1  -6   30.25    1.47
  11  -1  -6   29.12    1.47
 -11   3   6   19.84    1.22
 -11   3   6   20.92    1.18
  11  -3  -6   21.84    1.22
  11  -3  -6   22.62    1.27
 -11   5   6  114.25    4.11
 -11   5   6  114.30    4.25
  11  -5  -6  108.54    4.01
  11  -5  -6  120.36    4.30
 -11   7   6  227.81    7.57
 -11   7   6  217.75    7.47
  11  -7  -6  220.29    7.47
  11  -7  -6  229.14    7.68
  -4  -4   7  115.47    4.30
  -4  -4   7  108.38    3.95
   4   4  -7  112.20    4.06
   4   4  -7  113.57    4.20
  -4  -2   7    4.89    0.64
  -4  -2   7    4.79    0.54
   4   2  -7    5.13    0.59
   4   2  -7    4.01    0.54
  -4   0   7    0.39    0.29
  -4   0   7    0.19    0.19
   4   0  -7    0.34    0.24
   4   0  -7    0.44    0.24
  -4   2   7    4.79    0.54
  -4   2   7    4.30    0.59
   4  -2  -7    4.54    0.59
   4  -2  -7    4.40    0.54
  -4   4   7  106.53    3.86
  -4   4   7  113.71    4.25
   4  -4  -7  113.96    4.20
   4  -4  -7  114.10    4.16
  -5  -5   7 1183.06   36.90
  -5  -5   7 1232.89   38.60
   5   5  -7 1180.61   36.90
   5   5  -7 1201.14   37.43
  -5  -3   7  665.07   21.16
  -5  -3   7  643.08   20.33
   5   3  -7  681.69   21.60
   5   3  -7  627.44   19.84
  -5  -1   7  319.44   10.61
  -5  -1   7  330.82   10.80
   5   1  -7  352.28   11.44
   5   1  -7  330.87   10.85
  -5   1   7  306.98   10.02
  -5   1   7  332.63   10.99
   5  -1  -7  328.77   10.70
   5  -1  -7  321.20   10.56
  -5   3   7  658.72   20.96
  -5   3   7  627.44   19.84
   5  -3  -7  660.67   20.87
   5  -3  -7  676.31   21.46
  -5   5   7 1204.55   37.68
  -5   5   7 1273.94   39.63
   5  -5  -7 1244.63   38.85
   5  -5  -7 1198.20   37.33
   6   6  -7   19.89    1.13
   6   6  -7   22.43    1.27
  -6  -4   7   28.69    1.42
  -6  -4   7   26.24    1.47
  -6  -2   7    0.64    0.24
  -6  -2   7    0.19    0.29
   6   2  -7    0.54    0.29
   6   2  -7    0.34    0.24
  -6   0   7    0.29    0.29
  -6   0   7    0.39    0.24
   6   0  -7    0.10    0.24
   6   0  -7    0.64    0.29
  -6   2   7    0.73    0.34
  -6   2   7    0.78    0.29
   6  -2  -7    0.34    0.29
   6  -2  -7    0.44    0.24
  -6   4   7   28.54    1.42
  -6   4   7   27.80    1.51
   6  -4  -7   26.29    1.42
   6  -4  -7   25.56    1.32
  -6   6   7   25.85    1.32
  -6   6   7   24.19    1.37
   6  -6  -7   26.43    1.42
   6  -6  -7   24.48    1.27
  -7  -7   7  398.75   13.05
  -7  -7   7  406.42   13.10
   7   7  -7  387.36   12.51
   7   7  -7  386.33   12.56
  -7  -5   7  686.57   21.70
  -7  -5   7  711.00   22.58
   7   5  -7  686.57   21.65
   7   5  -7  681.20   21.60
  -7  -3   7  885.94   27.96
  -7  -3   7  838.55   26.34
   7   3  -7  884.97   27.85
   7   3  -7  889.37   27.85
  -7  -1   7  563.91   18.08
  -7  -1   7  555.12   17.64
   7   1  -7  571.73   18.18
   7   1  -7  571.73   18.23
  -7   1   7  550.23   17.64
  -7   1   7  563.43   17.89
   7  -1  -7  560.98   17.94
  -7   3   7  803.85   25.41
  -7   3   7  900.12   28.20
   7  -3  -7  825.84   25.95
  -7   5   7  711.00   22.43
  -7   5   7  681.20   21.65
   7  -5  -7  694.39   21.94
   7  -5  -7  703.68   22.33
  -7   7   7  392.69   12.85
  -7   7   7  404.52   13.05
   7  -7  -7  408.38   13.24
   7  -7  -7  384.53   12.41
  -8  -6   7   92.56    3.62
  -8  -6   7   84.93    3.22
   8   6  -7   88.26    3.37
   8   6  -7   88.79    3.33
  -8  -4   7   12.85    0.97
  -8  -4   7   11.24    0.83
   8   4  -7   12.31    0.88
   8   4  -7   12.36    0.88
  -8  -2   7    6.99    0.73
   8   2  -7    8.01    0.68
   8   2  -7    7.43    0.68
  -8   0   7    0.14    0.24
   8   0  -7    0.14    0.29
   8   0  -7    0.24    0.24
  -8   2   7    7.33    0.73
  -8   2   7    9.77    0.78
   8  -2  -7    7.72    0.68
   8  -2  -7    7.77    0.68
  -8   4   7   12.76    0.88
  -8   4   7   12.31    0.93
   8  -4  -7   12.31    0.88
   8  -4  -7   11.63    0.83
  -8   6   7   86.74    3.42
   8  -6  -7   90.65    3.42
   0   4   0 1767.25   42.11
   0  -4   0 2254.69   53.65
   0  -6   0 3871.02   92.00
   0  -6   0 3813.78   90.75
   0   8   0   12.72    0.57
   0   8   0   10.94    0.52
   0 -10   0  589.47   14.30
   0 -10   0  572.56   13.92
   0  16   0  775.04   18.91
   0  16   0  802.90   19.55
   0 -16   0  777.98   18.96
   0 -16   0  772.60   18.86
   0  18   0  116.53    3.34
   0  18   0  116.04    3.29
   0 -18   0  113.05    3.25
   0 -18   0  112.85    3.25
   0 -20   0   92.69    2.81
   0 -20   0   95.11    2.81
   0  22   0  124.41    3.58
   0  22   0  125.75    3.68
   0 -22   0  120.38    3.53
   0 -22   0  121.03    3.47
   0  24   0  185.46    5.15
   0  24   0  190.02    5.20
   0 -24   0  176.31    4.86
   0 -24   0  179.06    4.95
   0 -26   0   73.40    2.46
   0 -26   0   75.12    2.46
   0  28   0    2.38    0.52
   0  28   0    1.22    0.46
   0 -28   0    1.58    0.46
   0 -28   0    3.41    0.56
   0  30   0  167.35    4.71
   0  30   0  164.94    4.76
   0 -30   0  168.57    4.76
   0 -30   0  164.99    4.71
   0  32   0  448.03   11.41
   0  32   0  430.57   11.27
   0 -32   0  429.65   11.06
  -1 -31   0  830.60   20.49
  -1 -31   0  843.46   20.84
   1  31   0  828.53   20.43
   1  31   0  791.49   19.66
   1  29   0  942.77   23.11
   1  29   0  938.68   23.11
  -1 -27   0 1685.04   40.79
  -1 -27   0 1697.70   41.03
   1  27   0 1689.09   40.89
   1  27   0 1741.72   42.04
  -1 -25   0 1274.61   31.14
  -1 -23   0 1016.39   24.84
  -1 -23   0 1002.93   24.49
   1  23   0 1045.32   25.54
   1  23   0 1035.84   25.24
  -1 -21   0 2651.66   63.59
  -1 -21   0 2758.20   66.06
   1  21   0 2672.97   64.02
   1  21   0 2599.63   62.34
  -1 -19   0 2386.01   57.21
  -1 -19   0 2290.44   54.98
   1  19   0 2383.06   57.15
   1  19   0 2417.54   57.93
  -1 -17   0 1484.53   35.78
  -1 -17   0 1444.83   34.79
   1  17   0 1472.76   35.48
   1  17   0 1382.58   33.38
  -1 -15   0 2101.09   50.35
  -1 -15   0 1926.93   46.20
  -1 -13   0 1125.71   27.11
  -1 -13   0 1134.46   27.36
  -1 -11   0  233.56    5.90
  -1 -11   0  234.62    5.96
  -1  -9   0  310.08    7.68
  -1  -9   0  314.80    7.78
  -1  -7   0  361.47    8.82
  -1  -7   0  362.91    8.86
   1   7   0  355.11    8.67
   1   7   0  366.19    8.96
  -1  -5   0  857.74   20.54
  -1  -5   0  850.05   20.34
   1   5   0  777.92   18.65
   1   5   0  820.72   19.66
  -1  -3   0  733.80   17.53
  -1  -3   0  750.61   17.91
   1   3   0  699.23   16.72
   1   3   0  721.32   17.24
  -1  -1   0    0.57    0.10
  -1  -1   0    0.57    0.10
   1   1   0    0.62    0.10
   1   1   0    0.43    0.10
  -1   3   0  716.03   17.05
  -1   3   0  716.03   17.10
   1  -3   0  707.39   16.86
   1  -3   0  725.64   17.29
  -1   5   0  779.85   18.65
  -1   5   0  837.06   20.00
   1  -5   0  818.79   19.56
   1  -5   0  844.76   20.20
  -1   7   0  374.03    9.11
  -1   7   0  344.76    8.43
   1  -7   0  378.09    9.20
   1  -7   0  374.57    9.11
  -1   9   0  313.45    7.72
  -1   9   0  287.04    7.10
   1  -9   0  310.75    7.63
   1  -9   0  307.80    7.58
  -1  11   0  235.84    5.90
  -1  11   0  216.51    5.52
   1 -11   0  227.60    5.72
   1 -11   0  234.14    5.90
   1 -13   0 1088.79   26.24
   1 -13   0 1150.01   27.70
  -1  17   0 1460.02   35.14
  -1  17   0 1448.25   34.90
   1 -17   0 1497.26   36.07
   1 -17   0 1392.88   33.58
  -1  19   0 2223.43   53.31
  -1  19   0 2260.89   54.24
   1 -19   0 2333.30   55.92
   1 -19   0 2267.77   54.40
  -1  21   0 2589.71   62.04
  -1  21   0 2649.18   63.48
   1 -21   0 2779.50   66.55
   1 -21   0 2603.59   62.44
  -1  23   0  989.46   24.14
  -1  23   0  989.96   24.19
   1 -23   0 1021.39   24.89
   1 -23   0  987.97   24.14
  -1  25   0 1223.90   29.74
  -1  25   0 1191.25   29.03
   1 -25   0 1158.60   28.17
   1 -25   0 1138.01   27.77
  -1  27   0 1742.73   42.04
  -1  27   0 1728.06   41.79
   1 -27   0 1677.96   40.54
   1 -27   0 1717.43   41.54
  -1  29   0  900.42   22.20
  -1  29   0  936.14   22.95
   1 -29   0  869.30   21.38
   1 -29   0  922.87   22.70
  -1  31   0  819.28   20.22
  -1  31   0  816.70   20.27
   1 -31   0  805.38   19.92
   1 -31   0  769.87   19.14
  -2 -30   0   87.69    2.88
  -2 -30   0   83.28    2.72
   2  30   0   85.24    2.82
   2  30   0   86.47    2.82
  -2 -28   0  239.46    6.51
  -2 -28   0  235.44    6.36
   2  28   0  243.33    6.61
   2  28   0  245.61    6.56
  -2 -26   0    4.99    0.65
  -2 -26   0    4.15    0.60
   2  26   0    4.64    0.60
   2  26   0    4.09    0.60
  -2 -22   0    5.73    0.60
  -2 -22   0    5.32    0.60
   2  22   0    5.92    0.60
   2  22   0    5.43    0.60
  -2 -20   0 1032.72   25.14
  -2 -20   0  994.13   24.25
   2  20   0 1005.01   24.54
   2  20   0  989.18   24.10
  -2 -18   0  149.17    4.13
  -2 -18   0  152.70    4.23
   2  18   0  151.08    4.13
   2  18   0  143.35    3.99
  -2 -16   0 1153.70   27.96
  -2 -16   0 1115.02   26.98
   2  16   0 1129.22   27.32
   2  16   0 1135.59   27.52
  -2 -14   0  976.08   23.65
  -2 -14   0 1029.24   24.86
  -2 -12   0  220.18    5.64
  -2 -12   0  214.31    5.48
  -2 -10   0 1980.25   47.35
  -2 -10   0 2010.28   48.03
  -2  -8   0 2258.55   53.90
  -2  -8   0 2291.39   54.67
   2   8   0 2237.30   53.36
   2   8   0 2218.96   52.93
   2   6   0 4142.16   98.51
   2   6   0 4349.38  103.42
   2   4   0 2525.96   60.16
   2   4   0 2666.48   63.42
  -2  -2   0 1925.63   45.82
  -2  -2   0 1882.83   44.80
   2   0   0 3348.33   79.94
  -2   8   0 2235.86   53.27
  -2   8   0 2099.19   50.03
   2  -8   0 2236.34   53.27
   2  -8   0 2262.91   53.95
   2 -10   0 1922.16   45.90
   2 -10   0 2004.95   47.84
   2 -12   0  217.41    5.53
   2 -12   0  212.75    5.40
  -2  14   0 1006.32   24.28
  -2  14   0  922.95   22.33
   2 -14   0  986.82   23.84
   2 -14   0  978.53   23.65
  -2  16   0 1118.45   27.03
  -2  16   0 1072.91   26.00
   2 -16   0 1082.21   26.15
   2 -16   0 1070.94   25.90
  -2  18   0  147.73    4.08
  -2  18   0  147.19    4.04
   2 -18   0  150.44    4.08
   2 -18   0  147.48    4.04
  -2  20   0  949.10   23.16
  -2  20   0  971.36   23.65
   2 -20   0  987.20   24.04
   2 -20   0  967.89   23.56
  -2  22   0    4.68    0.54
  -2  22   0    5.23    0.60
   2 -22   0    5.88    0.60
   2 -22   0    5.23    0.60
  -2  24   0  109.61    3.31
  -2  24   0  113.63    3.36
  -2  28   0  239.25    6.51
  -2  28   0  241.74    6.46
   2 -28   0  236.97    6.36
   2 -28   0  237.41    6.40
  -2  30   0   82.46    2.67
  -2  30   0   82.46    2.76
   2 -30   0   80.93    2.67
   2 -30   0   86.31    2.88
  -3 -29   0  664.41   16.60
  -3 -29   0  648.01   16.19
   3  29   0  640.85   15.99
   3  29   0  621.37   15.58
   3  27   0 1018.76   25.00
   3  27   0 1026.39   25.10
  -3 -25   0 2113.48   50.88
  -3 -25   0 2149.79   51.79
   3  25   0 2050.44   49.42
   3  25   0 2067.58   49.77
  -3 -23   0  664.04   16.47
  -3 -23   0  662.04   16.47
   3  23   0  662.54   16.53
   3  23   0  640.51   15.87
  -3 -21   0 1298.23   31.45
  -3 -21   0 1402.23   33.99
   3  21   0 1242.99   30.21
   3  21   0 1291.26   31.31
  -3 -19   0 1192.25   28.95
  -3 -19   0 1203.63   29.19
   3  19   0 1141.79   27.71
   3  19   0 1110.13   27.01
  -3 -17   0  555.13   13.78
  -3 -17   0  530.03   13.19
   3  17   0  533.47   13.28
   3  17   0  539.87   13.39
  -3 -15   0 1035.05   25.08
  -3 -15   0 1080.12   26.16
   3  15   0  964.51   23.42
   3  15   0 1037.01   25.18
  -3 -11   0 3576.70   85.28
  -3 -11   0 3530.52   84.15
   3  11   0 3461.49   82.50
   3  11   0 3282.57   78.32
  -3  -9   0 3633.23   86.53
  -3  -9   0 3645.34   86.82
   3   9   0 3445.14   82.11
   3   9   0 3668.61   87.35
  -3  -7   0 1746.37   41.69
  -3  -7   0 1768.62   42.27
   3   7   0 1772.49   42.32
   3   7   0 1729.45   41.35
  -3  -5   0 2227.08   53.06
  -3  -5   0 2207.29   52.58
   3   5   0 2101.57   50.06
   3   5   0 2151.77   51.27
  -3  -3   0  698.74   16.74
  -3  -3   0  691.51   16.58
   3   3   0  714.18   17.12
   3   3   0  673.18   16.11
  -3  -1   0  481.22   11.52
  -3  -1   0  478.38   11.47
   3  -3   0  712.73   17.21
   3  -3   0  699.71   16.92
  -3   5   0 2113.63   50.35
  -3   5   0 2205.36   52.53
   3  -5   0 2101.57   50.06
   3  -5   0 2178.81   51.91
  -3   7   0 1625.96   38.78
  -3   7   0 1728.96   41.21
   3  -7   0 1700.92   40.52
   3  -7   0 1737.19   41.40
   3  -9   0 3550.33   84.49
   3  -9   0 3589.60   85.41
  -3  11   0 3203.33   76.33
  -3  11   0 3426.48   81.58
   3 -11   0 3342.86   79.58
   3 -11   0 3426.96   81.64
  -3  13   0  590.32   14.44
  -3  13   0  620.56   15.08
   3 -13   0  643.00   15.66
   3 -13   0  620.07   15.08
  -3  15   0 1019.87   24.64
  -3  15   0 1014.49   24.54
   3 -15   0 1034.56   24.98
   3 -15   0 1025.25   24.79
  -3  17   0  550.70   13.63
  -3  17   0  535.94   13.24
   3 -17   0  574.81   14.22
  -3  19   0 1104.20   26.82
  -3  19   0 1102.72   26.72
   3 -19   0 1114.58   27.01
   3 -19   0 1112.61   27.01
  -3  21   0 1272.84   30.85
  -3  21   0 1295.73   31.35
   3 -21   0 1263.39   30.60
   3 -21   0 1254.44   30.36
   3 -23   0  648.02   16.03
   3 -23   0  655.53   16.28
  -3  25   0 2020.18   48.72
  -3  25   0 2077.17   49.97
   3 -25   0 2036.32   49.07
  -3  27   0 1042.13   25.45
  -3  27   0 1022.83   25.05
   3 -27   0  995.39   24.33
   3 -27   0  991.32   24.29
  -3  29   0  618.81   15.42
  -3  29   0  633.15   15.88
   3 -29   0  616.76   15.42
  -3  31   0  648.00   16.17
  -3  31   0  679.01   17.00
   3 -31   0  659.89   16.49
   3 -31   0  682.11   17.11
  -4 -30   0  143.38    4.28
   4  30   0  137.76    4.08
  -4 -28   0  159.74    4.60
  -4 -28   0  145.92    4.24
   4  28   0  149.51    4.30
   4  28   0  145.51    4.24
  -4 -26   0   46.28    1.83
  -4 -26   0   43.38    1.72
   4  26   0   46.08    1.78
   4  26   0   47.14    1.88
  -4 -24   0   64.30    2.22
  -4 -24   0   63.25    2.22
   4  24   0   68.38    2.33
   4  24   0   65.46    2.27
  -4 -22   0   32.71    1.45
  -4 -22   0   32.61    1.40
   4  22   0   31.01    1.35
   4  22   0   34.32    1.40
  -4 -20   0   40.78    1.59
  -4 -20   0   43.07    1.63
   4  20   0   42.17    1.63
   4  20   0   41.57    1.59
  -4 -18   0  272.10    7.13
  -4 -18   0  263.63    6.89
   4  18   0  243.04    6.39
   4  18   0  227.88    6.04
  -4 -16   0 1724.56   41.49
  -4 -16   0 1869.42   44.99
   4  16   0 1596.45   38.48
   4  16   0 1614.68   38.88
  -4 -14   0  812.90   19.82
  -4 -14   0  838.42   20.46
   4  14   0  852.65   20.75
   4  14   0  814.88   19.87
  -4 -10   0 3876.00   92.36
  -4 -10   0 3859.93   91.98
   4  10   0 3762.98   89.69
   4  10   0 3757.62   89.54
  -4  -8   0 1682.70   40.29
  -4  -8   0 1763.84   42.17
   4   8   0 1752.67   41.94
   4   8   0 1758.49   42.03
  -4  -6   0 3585.01   85.34
  -4  -6   0 3496.76   83.26
   4   6   0 3642.72   86.70
   4   6   0 3591.32   85.49
  -4  -4   0 1099.17   26.30
  -4  -4   0 1046.39   25.03
   4   4   0 1054.63   25.23
   4   4   0 1056.08   25.27
  -4  -2   0  654.58   15.67
  -4  -2   0  648.77   15.58
  -4   0   0 2163.87   51.90
  -4   0   0 2166.29   52.00
   4   0   0 2209.82   53.01
   4   0   0 2148.88   51.56
  -4   4   0 1017.34   25.81
  -4   6   0 3727.10   88.79
  -4   6   0 3629.63   86.46
   4  -6   0 3533.61   84.19
   4  -6   0 3643.20   86.80
  -4   8   0 1725.94   41.16
  -4   8   0 1769.19   42.23
   4  -8   0 1655.98   39.50
   4  -8   0 1652.09   39.46
  -4  10   0 3876.00   92.27
  -4  10   0 3870.16   92.18
   4 -10   0 3725.95   88.67
   4 -10   0 3829.72   91.15
  -4  12   0 2564.90   61.24
  -4  12   0 2638.70   62.95
   4 -12   0 2610.85   62.31
   4 -12   0 2669.00   63.68
  -4  14   0  839.89   20.36
  -4  14   0  862.94   20.85
   4 -14   0  869.81   21.05
   4 -14   0  855.58   20.70
  -4  18   0  263.03    6.73
  -4  18   0  266.35    6.89
   4 -18   0  263.68    6.78
   4 -18   0  256.05    6.59
  -4  20   0   39.68    1.55
  -4  20   0   43.31    1.59
   4 -20   0   42.17    1.55
   4 -20   0   41.28    1.55
  -4  22   0   32.47    1.35
  -4  22   0   29.50    1.30
   4 -22   0   30.81    1.30
   4 -22   0   31.41    1.35
  -4  24   0   65.46    2.27
  -4  24   0   66.78    2.22
   4 -24   0   68.54    2.33
   4 -24   0   60.82    2.06
  -4  26   0   41.35    1.63
  -4  26   0   46.49    1.83
   4 -26   0   42.01    1.68
   4 -26   0   40.38    1.63
  -4  28   0  146.37    4.30
  -4  28   0  141.72    4.15
   4 -28   0  137.92    4.04
   4 -28   0  144.13    4.24
  -4  30   0  137.09    4.03
  -4  30   0  135.53    4.08
   4 -30   0  138.38    4.13
   4 -30   0  135.59    4.03
  -5 -29   0  533.04   13.54
  -5 -29   0  505.51   12.81
   5  29   0  517.55   13.18
   5  29   0  544.41   13.74
  -5 -27   0  662.44   16.60
  -5 -27   0  645.53   16.08
   5  27   0  642.97   16.08
   5  27   0  657.83   16.40
  -5 -25   0  928.98   22.87
  -5 -25   0  889.83   21.86
   5  25   0  970.68   23.80
   5  25   0  897.45   22.12
  -5 -23   0  856.89   21.11
  -5 -23   0  848.81   20.86
   5  23   0  867.48   21.36
   5  23   0  834.67   20.51
  -5 -21   0 1627.09   39.29
  -5 -21   0 1744.99   42.15
   5  21   0 1660.20   40.08
   5  21   0 1680.77   40.63
  -5 -19   0 1916.45   46.19
  -5 -19   0 1877.04   45.19
   5  19   0 1901.98   45.84
   5  19   0 1822.68   43.90
  -5 -17   0 1283.21   31.06
  -5 -17   0 1223.17   29.68
   5  17   0 1250.96   30.27
   5  17   0 1272.29   30.87
  -5 -15   0 1330.60   32.20
  -5 -15   0 1331.59   32.15
   5  15   0 1355.30   32.75
   5  15   0 1311.83   31.66
  -5 -13   0 1187.95   28.73
  -5 -13   0 1208.13   29.21
   5  13   0 1176.15   28.38
   5  13   0 1191.41   28.83
  -5 -11   0 1277.46   30.88
   5  11   0 1180.89   28.48
  -5  -9   0  727.30   17.69
  -5  -9   0  708.23   17.20
  -5  -7   0  263.37    6.58
  -5  -7   0  256.99    6.44
  -5  -5   0  610.92   14.80
  -5  -5   0  606.54   14.65
   5   5   0  648.40   15.67
   5   5   0  614.32   14.85
  -5  -3   0   59.66    1.60
  -5  -3   0   62.43    1.70
   5   3   0   60.64    1.60
   5   3   0   60.04    1.60
  -5  -1   0  128.14    3.16
  -5  -1   0  128.63    3.16
   5   1   0  133.69    3.31
   5   1   0  125.86    3.11
   5  -7   0  253.13    6.14
   5  -7   0  255.77    6.24
  -5   9   0  724.36   17.44
  -5   9   0  720.46   17.31
   5  -9   0  737.07   17.75
   5  -9   0  709.70   17.05
  -5  11   0 1166.67   28.00
  -5  11   0 1183.82   28.43
   5 -11   0 1158.34   27.79
   5 -11   0 1137.25   27.25
  -5  13   0 1195.83   28.78
  -5  13   0 1191.89   28.63
   5 -13   0 1167.30   28.09
   5 -13   0 1151.07   27.65
  -5  15   0 1313.31   31.61
  -5  15   0 1333.57   32.05
   5 -15   0 1337.51   32.15
   5 -15   0 1310.85   31.51
  -5  19   0 1914.46   46.04
  -5  19   0 1863.58   44.74
   5 -19   0 1890.51   45.44
   5 -19   0 1827.16   43.90
  -5  21   0 1647.15   39.69
  -5  21   0 1677.76   40.49
   5 -21   0 1636.62   39.44
   5 -21   0 1707.86   41.20
  -5  23   0  852.34   20.90
  -5  23   0  854.36   21.00
   5 -23   0  863.44   21.21
   5 -23   0  843.25   20.65
  -5  25   0  912.71   22.37
  -5  25   0  919.32   22.58
   5 -25   0  926.95   22.78
   5 -25   0  909.15   22.27
  -5  29   0  491.10   12.44
  -5  29   0  497.45   12.71
   5 -29   0  504.37   12.85
   5 -29   0  497.61   12.60
  -6 -28   0   28.25    1.39
   6  28   0   31.30    1.45
   6  28   0   33.05    1.50
  -6 -26   0   18.94    1.23
   6  26   0   18.37    1.08
   6  26   0   18.37    1.02
  -6 -24   0    6.98    0.72
   6  24   0    8.16    0.72
   6  24   0    7.03    0.72
  -6 -22   0    0.20    0.30
  -6 -22   0   -0.30    0.40
   6  22   0    0.51    0.40
   6  22   0    0.35    0.40
  -6 -20   0    2.76    0.51
  -6 -20   0    2.62    0.51
   6  20   0    3.08    0.46
   6  20   0    2.92    0.51
  -6 -18   0   82.00    2.60
  -6 -18   0   84.50    2.66
   6  18   0   86.85    2.66
   6  18   0   86.06    2.70
  -6 -16   0  736.32   18.12
  -6 -16   0  778.13   19.12
   6  16   0  751.25   18.43
   6  16   0  765.19   18.81
  -6 -14   0  834.73   20.42
   6  14   0  848.11   20.67
   6  14   0  893.23   21.81
  -6 -12   0  371.25    9.48
   6  12   0  368.28    9.29
   6  12   0  358.71    8.99
   6  10   0 1628.81   39.09
   6  10   0 1659.83   39.87
  -6  -8   0 1690.84   40.50
   6   8   0 1681.51   40.31
   6   8   0 1596.09   38.30
  -6  -6   0 1089.16   26.17
  -6  -6   0 1113.17   26.75
   6   6   0 1106.80   26.61
   6   6   0 1065.65   25.62
  -6  -4   0 2337.60   55.77
  -6  -4   0 2253.45   53.77
   6   4   0 2409.03   57.49
   6   4   0 2330.26   55.58
  -6  -2   0 3073.19   73.27
  -6  -2   0 3052.17   72.78
   6   2   0 3074.17   73.32
   6   2   0 3106.42   74.05
  -6   8   0 1647.63   39.76
  -6   8   0 1648.13   39.81
   6  -8   0 1667.27   40.21
   6  -8   0 1639.29   39.52
  -6  10   0 1679.02   40.17
  -6  10   0 1663.76   39.78
   6 -10   0 1660.81   39.72
   6 -10   0 1637.67   39.18
  -6  12   0  353.13    8.70
  -6  12   0  364.93    8.99
   6 -12   0  351.99    8.64
   6 -12   0  362.50    8.89
  -6  14   0  890.25   21.51
  -6  14   0  908.09   21.96
   6 -14   0  873.39   21.07
   6 -14   0  888.26   21.46
  -6  16   0  754.73   18.37
  -6  16   0  753.24   18.37
   6 -16   0  753.74   18.32
   6 -16   0  771.16   18.77
   6 -18   0   86.95    2.60
  -6  20   0    3.17    0.46
  -6  20   0    2.71    0.46
   6 -20   0    3.08    0.46
   6 -20   0    2.97    0.46
  -6  22   0    1.67    0.46
  -6  22   0    0.96    0.40
   6 -22   0    1.98    0.40
   6 -22   0    1.06    0.40
  -6  24   0    8.10    0.72
  -6  24   0    8.21    0.77
   6 -24   0    8.10    0.77
   6 -24   0    7.85    0.72
  -6  26   0   17.60    1.02
  -6  26   0   17.82    1.08
   6 -26   0   17.10    1.02
   6 -26   0   15.70    1.02
  -6  28   0   27.94    1.39
  -6  28   0   31.97    1.50
   6 -28   0   29.13    1.45
   6 -28   0   31.09    1.45
  -7 -25   0  648.15   16.16
   7  25   0  690.88   17.24
   7  25   0  656.38   16.43
  -7 -23   0  778.61   19.32
  -7 -23   0  797.53   19.68
   7  23   0  819.51   20.25
   7  23   0  813.89   20.14
   7  21   0 1038.82   25.55
  -7 -19   0 2360.03   56.67
  -7 -19   0 2312.55   55.66
   7  19   0 2453.46   58.94
   7  19   0 2363.06   56.77
  -7 -17   0 2600.42   62.35
  -7 -17   0 2699.90   64.76
   7  17   0 2660.72   63.76
   7  17   0 2696.89   64.66
  -7 -15   0 1776.75   42.76
  -7 -15   0 1840.76   44.36
   7  15   0 1834.26   44.15
   7  15   0 1768.26   42.56
  -7 -13   0 1101.17   26.74
  -7 -13   0 1091.71   26.44
   7  13   0 1093.20   26.50
   7  13   0 1126.07   27.29
  -7 -11   0  102.25    2.93
  -7 -11   0   98.92    2.83
   7  11   0  105.47    3.04
   7  11   0  104.62    2.98
  -7  -9   0    8.41    0.59
  -7  -9   0    8.91    0.54
   7   9   0    7.87    0.54
   7   9   0    7.67    0.50
  -7  -7   0   52.00    1.59
  -7  -7   0   50.60    1.59
   7   7   0   50.65    1.53
   7   7   0   49.27    1.53
  -7  -5   0    6.20    0.39
  -7  -5   0    6.70    0.39
   7   5   0    6.75    0.39
   7   5   0    7.29    0.39
  -7  -3   0  161.37    4.04
  -7  -3   0  161.18    4.04
   7   3   0  157.43    3.94
   7   3   0  159.60    3.99
  -7  -1   0    6.79    0.19
  -7  11   0   99.42    2.53
  -7  11   0   98.67    2.53
   7 -11   0  100.06    2.53
   7 -11   0  100.50    2.59
  -7  13   0 1105.65   26.59
  -7  13   0 1087.23   26.14
   7 -13   0 1111.13   26.69
   7 -13   0 1093.20   26.25
  -7  15   0 1753.24   42.06
  -7  15   0 1802.76   43.21
   7 -15   0 1761.76   42.21
   7 -15   0 1771.25   42.46
  -7  17   0 2670.77   63.85
  -7  17   0 2610.98   62.50
   7 -17   0 2697.39   64.50
   7 -17   0 2691.86   64.36
   7 -19   0 2370.64   56.82
  -7  21   0 1018.50   24.79
  -7  21   0  989.04   24.13
   7 -21   0 1011.89   24.65
   7 -21   0  999.19   24.33
  -7  23   0  784.75   19.37
  -7  23   0  803.16   19.73
   7 -23   0  804.69   19.84
   7 -23   0  806.73   19.84
  -7  25   0  651.76   16.21
  -7  25   0  617.26   15.50
   7 -25   0  624.98   15.60
   7 -25   0  629.62   15.75
  -8 -24   0    1.19    0.41
  -8 -24   0    2.06    0.47
   8  24   0    2.33    0.52
   8  24   0    1.55    0.41
  -8 -22   0    1.74    0.47
  -8 -22   0    1.23    0.41
   8  22   0    1.39    0.41
   8  22   0    1.65    0.47
  -8 -18   0  197.86    5.38
  -8 -18   0  202.38    5.53
   8  18   0  200.55    5.53
   8  18   0  194.45    5.32
  -8 -16   0  335.13    8.63
  -8 -16   0  325.32    8.38
   8  16   0  319.48    8.28
   8  16   0  321.44    8.28
  -8 -14   0  222.84    5.94
  -8 -14   0  234.35    6.19
   8  14   0  236.11    6.24
   8  14   0  230.38    6.08
  -8 -12   0 1051.61   25.50
  -8 -12   0 1006.52   24.44
   8  12   0 1050.10   25.50
   8  12   0 1078.16   26.20
  -8  -8   0  749.64   18.23
  -8  -8   0  750.14   18.23
   8   8   0  767.57   18.63
   8   8   0  780.03   18.98
  -8  -6   0 1122.92   27.00
  -8  -6   0 1160.70   27.94
   8   6   0 1135.84   27.29
   8   6   0 1106.02   26.64
  -8  -4   0 2050.48   49.05
  -8  -4   0 1979.51   47.35
   8   4   0 2037.59   48.69
   8   4   0 1980.49   47.35
  -8  -2   0 2213.36   54.65
  -8  14   0  230.08    5.73
  -8  14   0  224.09    5.59
   8 -14   0  228.47    5.68
   8 -14   0  225.80    5.63
  -8  16   0  318.01    7.93
  -8  16   0  314.93    7.88
   8 -16   0  324.48    8.09
   8 -16   0  313.16    7.78
  -8  18   0  194.37    5.07
  -8  18   0  191.47    5.03
   8 -18   0  202.88    5.28
   8 -18   0  201.41    5.24
  -8  22   0    1.08    0.41
  -8  22   0    1.85    0.41
   8 -22   0    1.49    0.41
   8 -22   0    1.43    0.36
  -8  24   0    2.02    0.47
  -8  24   0    1.60    0.47
   8 -24   0    1.86    0.41
   8 -24   0    1.66    0.41
  -9 -21   0  837.67   20.71
  -9 -21   0  852.13   21.01
   9  21   0  887.76   21.95
   9  21   0  829.41   20.51
  -9 -17   0  791.70   19.51
  -9 -17   0  773.83   19.10
   9  17   0  768.20   18.94
   9  17   0  790.16   19.56
  -9 -15   0  603.48   15.00
  -9 -15   0  596.86   14.84
   9  15   0  628.38   15.66
   9  15   0  599.41   14.89
  -9 -13   0  294.39    7.64
  -9 -13   0  297.93    7.70
   9  13   0  304.36    7.89
   9  13   0  306.74    7.89
  -9 -11   0  922.87   22.45
  -9 -11   0  910.26   22.15
   9  11   0  934.99   22.75
   9  11   0  893.60   21.75
  -9  -9   0 1012.76   24.55
  -9  -9   0 1006.22   24.36
   9   9   0 1022.32   24.76
   9   9   0 1011.76   24.50
  -9  -7   0  126.79    3.37
  -9  -7   0  126.14    3.41
   9   7   0  127.69    3.41
   9   7   0  127.24    3.41
  -9  -5   0   27.96    0.89
  -9  -5   0   28.51    0.89
   9   5   0   27.71    0.89
   9   5   0   28.76    0.95
  -9  19   0  887.23   21.57
   9 -19   0  833.32   20.34
   9 -19   0  859.00   20.89
 -10 -18   0  318.65    8.38
 -10 -18   0  309.80    8.12
  10  18   0  315.80    8.28
  10  18   0  309.70    8.28
 -10 -16   0  388.81   10.04
 -10 -16   0  394.47   10.09
  10  16   0  402.85   10.29
  10  16   0  384.38    9.93
 -10 -14   0  384.66    9.78
 -10 -14   0  374.67    9.63
  10  14   0  382.61    9.83
  10  14   0  374.00    9.53
 -10 -12   0  793.16   19.44
 -10 -12   0  801.84   19.64
  10  12   0  786.02   19.25
  10  12   0  796.22   19.56
 -10  -8   0 1509.65   36.28
 -10  -8   0 1609.62   38.67
  10   8   0 1510.67   36.33
  10   8   0 1465.51   35.26
 -10  -6   0  813.30   19.65
 -10  -6   0  844.70   20.41
  10   6   0  850.77   20.56
  10   6   0  916.61   22.18
 -11 -13   0  470.75   11.84
 -11 -13   0  457.72   11.58
 -11 -11   0  359.39    9.22
  11  11   0  361.66    9.22
  11  11   0  356.61    9.12
  11   9   0  465.28   11.51
  11   9   0  436.67   10.99
  11   7   0  611.83   15.06
  10   8   1  289.84    7.34
 -10  -8  -1  294.76    7.44
  10  12   1  567.77   14.25
  10  12   1  589.96   14.71
 -10 -12  -1  617.31   15.33
 -10 -12  -1  602.35   14.97
   9   5   1 1439.24   34.62
   9   5   1 1434.69   34.47
  -9  -5  -1 1445.32   34.73
  -9  -5  -1 1474.17   35.44
   9   7   1 1754.65   42.14
   9   7   1 1710.53   41.08
  -9  -7  -1 1751.62   42.04
  -9  -7  -1 1748.06   41.94
   9   9   1 1005.43   24.40
  -9  -9  -1 1050.16   25.46
  -9  -9  -1 1005.43   24.40
   9  11   1  166.34    4.58
   9  11   1  164.36    4.49
  -9 -11  -1  158.80    4.38
  -9 -11  -1  157.83    4.33
   9  13   1  188.30    5.11
   9  13   1  186.00    5.11
  -9 -13  -1  182.94    5.01
  -9 -13  -1  185.44    5.07
   9  15   1   99.44    3.08
   9  15   1   94.56    2.98
  -9 -15  -1  100.78    3.14
  -9 -15  -1   95.08    2.92
   9  17   1   50.36    1.91
   9  17   1   49.85    1.91
  -9 -17  -1   48.61    1.91
  -9 -17  -1   46.91    1.80
   8 -18   1  315.41    7.89
   8 -18   1  315.35    7.89
   8 -16   1  506.77   12.44
  -8  16  -1  502.04   12.28
  -8  -4  -1    1.10    0.19
  -8  -4  -1    1.61    0.25
   8   6   1  629.70   15.35
   8   6   1  583.53   14.26
  -8  -6  -1  576.01   14.05
  -8  -6  -1  611.14   14.91
   8   8   1  643.54   15.79
   8   8   1  632.99   15.48
  -8  -8  -1  630.47   15.43
  -8  -8  -1  625.45   15.33
   8  10   1  446.48   11.19
   8  10   1  441.28   10.99
  -8 -10  -1  449.89   11.24
  -8 -10  -1  432.97   10.84
   8  12   1  531.50   13.26
   8  12   1  543.13   13.51
  -8 -12  -1  572.97   14.21
  -8 -12  -1  543.63   13.51
   8  14   1  340.20    8.73
   8  14   1  325.99    8.42
  -8 -14  -1  328.17    8.42
  -8 -14  -1  302.69    7.86
   8  16   1  495.35   12.49
   8  16   1  500.86   12.65
  -8 -16  -1  496.01   12.49
  -8 -16  -1  506.97   12.80
   8  18   1  320.89    8.34
   8  18   1  327.50    8.61
  -8 -18  -1  312.03    8.20
  -8 -18  -1  327.50    8.50
   8  20   1  513.49   12.98
   8  20   1  533.74   13.55
  -8 -20  -1  533.23   13.51
  -8 -20  -1  522.40   13.18
   7 -23   1    7.01    0.67
   7 -23   1    5.88    0.61
  -7  23  -1    5.62    0.61
  -7  23  -1    5.26    0.61
   7 -21   1   12.85    0.82
   7 -21   1   13.11    0.82
  -7  21  -1   13.43    0.82
  -7  21  -1   12.91    0.88
   7 -19   1   83.06    2.60
   7 -17   1  122.20    3.29
   7 -17   1  120.33    3.29
  -7  17  -1  120.83    3.34
  -7  17  -1  117.85    3.19
   7 -15   1   89.41    2.42
   7 -15   1   89.16    2.47
  -7  15  -1   88.05    2.42
  -7  15  -1   87.24    2.42
   7 -13   1 1150.65   27.67
   7 -13   1 1145.12   27.53
  -7  13  -1 1149.14   27.67
  -7  13  -1 1136.08   27.32
   7   3   1 2487.67   59.43
   7   3   1 2443.98   58.38
  -7  -3  -1 2495.62   59.62
  -7  -3  -1 2514.97   60.07
   7   5   1 1104.88   26.59
   7   5   1 1136.68   27.34
  -7  -5  -1 1154.09   27.73
  -7  -5  -1 1151.10   27.69
   7   7   1  893.70   21.67
   7   7   1  940.01   22.70
   7   9   1  466.16   11.53
  -7  -9  -1  469.21   11.67
  -7  -9  -1  468.00   11.67
   7  11   1 1269.26   30.69
   7  11   1 1266.76   30.63
  -7 -11  -1 1254.24   30.33
  -7 -11  -1 1283.78   31.03
   7  13   1 1173.75   28.42
   7  13   1 1087.36   26.47
   7  15   1   93.76    2.88
   7  15   1   91.03    2.77
  -7 -15  -1   89.81    2.77
  -7 -15  -1   90.32    2.77
   7  17   1  127.47    3.75
   7  17   1  127.22    3.70
  -7 -17  -1  121.45    3.59
  -7 -17  -1  127.72    3.70
   7  19   1   99.37    3.06
   7  19   1  100.59    3.16
  -7 -19  -1   92.94    2.90
  -7 -19  -1   93.96    2.96
   7  21   1   12.81    0.92
   7  21   1   12.40    0.88
  -7 -21  -1   14.09    0.97
  -7 -21  -1   13.73    0.92
   7  23   1    6.03    0.67
   7  23   1    5.15    0.67
  -7 -23  -1    6.19    0.67
  -7 -23  -1    6.29    0.67
   6 -26   1  622.09   15.56
  -6  26  -1  620.54   15.51
  -6  26  -1  613.83   15.46
   6 -24   1  682.28   16.94
   6 -24   1  664.81   16.63
  -6  24  -1  690.49   17.20
  -6  24  -1  686.90   16.99
   6 -22   1 1008.18   24.58
   6 -22   1  999.51   24.42
  -6  22  -1  969.42   23.76
  -6  22  -1 1024.50   24.99
   6 -20   1  473.86   11.86
   6 -20   1  465.85   11.65
  -6  20  -1  470.67   11.76
  -6  20  -1  478.07   12.01
   6 -16   1 1842.80   44.23
   6 -16   1 1922.05   46.04
  -6  16  -1 1901.99   45.60
  -6  16  -1 1964.68   47.15
   6 -14   1  871.46   21.07
   6 -14   1  924.39   22.33
   6 -12   1  598.02   14.48
   6 -12   1  580.10   14.09
  -6  12  -1  557.71   13.53
  -6  12  -1  604.97   14.67
   6 -10   1  723.55   17.40
   6 -10   1  705.21   17.01
  -6   8  -1  711.29   17.46
   6   2   1  516.12   12.52
   6   2   1  552.57   13.35
  -6  -2  -1  538.78   13.05
  -6  -2  -1  553.55   13.39
   6   4   1  165.23    4.19
   6   4   1  174.20    4.43
  -6  -4  -1  167.10    4.29
  -6  -4  -1  170.25    4.34
   6   6   1  456.90   11.20
   6   6   1  437.25   10.77
  -6  -6  -1  451.18   11.06
  -6  -6  -1  442.29   10.86
   6   8   1  699.41   17.07
   6   8   1  743.43   18.05
  -6  -8  -1  704.86   17.16
  -6  -8  -1  706.34   17.22
   6  12   1  614.93   15.13
   6  12   1  602.99   14.87
  -6 -12  -1  608.96   15.03
  -6 -12  -1  631.84   15.57
   6  14   1  911.90   22.22
   6  14   1  862.46   21.13
  -6 -14  -1  930.88   22.73
  -6 -14  -1  905.41   22.12
   6  16   1 1866.88   44.94
   6  16   1 1871.40   45.09
  -6 -16  -1 1983.24   47.75
  -6 -16  -1 1882.43   45.34
   6  18   1  935.53   22.89
   6  18   1  908.83   22.33
  -6 -18  -1  887.66   21.78
  -6 -18  -1  920.92   22.53
   6  20   1  454.90   11.50
  -6 -20  -1  459.56   11.65
  -6 -20  -1  457.38   11.61
   6  22   1  952.08   23.40
   6  22   1  964.33   23.65
  -6 -22  -1  968.91   23.76
  -6 -22  -1  972.99   23.86
   6  24   1  664.31   16.63
   6  24   1  667.39   16.63
  -6 -24  -1  671.49   16.74
  -6 -24  -1  638.63   15.97
   6  26   1  623.13   15.62
   6  26   1  633.47   15.87
  -6 -26  -1  633.47   15.87
  -6 -26  -1  633.98   15.87
   5 -25   1   -0.20    0.35
   5 -25   1    0.31    0.41
  -5  25  -1    0.20    0.41
  -5  25  -1    0.72    0.47
   5 -23   1   68.20    2.29
   5 -23   1   70.44    2.34
  -5  23  -1   68.56    2.34
  -5  23  -1   68.41    2.29
   5 -21   1   82.82    2.58
   5 -21   1   83.12    2.58
  -5  21  -1   80.00    2.52
  -5  21  -1   78.89    2.52
   5 -19   1  752.64   18.43
   5 -19   1  750.12   18.38
  -5  19  -1  752.13   18.48
  -5  19  -1  771.71   18.88
   5 -15   1  319.43    8.01
   5 -15   1  321.96    8.10
  -5  15  -1  328.57    8.26
  -5  15  -1  327.22    8.26
   5 -13   1  931.35   22.48
   5 -13   1  927.88   22.38
  -5  13  -1  905.60   21.89
  -5  13  -1  923.93   22.33
   5  -9   1 1312.60   31.43
   5  -9   1 1322.94   31.68
  -5   9  -1 1291.45   30.95
  -5   9  -1 1349.02   32.33
   5  -7   1 1487.24   35.58
   5  -7   1 1387.11   33.23
   5  -5   1 1680.65   40.42
   5  -5   1 1540.02   37.04
  -5   5  -1 1640.96   39.50
  -5   5  -1 1525.81   36.70
   5  -1   1 1530.50   36.64
   5  -1   1 1468.86   35.17
  -5   1  -1 1453.70   34.83
  -5   1  -1 1423.37   34.09
   5   1   1 1471.79   35.17
   5   1   1 1485.98   35.51
  -5  -1  -1 1482.56   35.46
  -5  -1  -1 1417.51   33.90
   5   3   1 3564.90   84.91
   5   3   1 3513.02   83.64
  -5  -3  -1 3498.82   83.34
  -5  -3  -1 3746.47   89.22
   5   5   1 1585.09   37.97
   5   5   1 1648.31   39.44
  -5  -5  -1 1611.56   38.56
  -5  -5  -1 1723.28   41.20
   5   7   1 1459.26   35.05
   5   7   1 1535.84   36.81
  -5  -7  -1 1478.90   35.49
  -5  -7  -1 1510.31   36.32
   5   9   1 1406.58   33.79
   5   9   1 1327.85   31.98
   5  11   1  434.85   10.81
   5  11   1  457.20   11.40
  -5 -11  -1  442.69   11.11
   5  13   1  927.39   22.53
   5  13   1  945.70   23.02
  -5 -13  -1  923.93   22.62
  -5 -13  -1  944.23   22.97
   5  15   1  316.54    8.10
   5  15   1  303.51    7.85
  -5 -15  -1  316.14    8.15
  -5 -15  -1  319.86    8.20
   5  17   1  413.97   10.44
   5  17   1  395.18   10.04
  -5 -17  -1  422.16   10.69
  -5 -17  -1  401.63   10.20
   5  19   1  740.09   18.23
   5  19   1  725.52   17.98
  -5 -19  -1  743.60   18.38
  -5 -19  -1  721.00   17.83
   5  23   1   64.86    2.24
   5  23   1   66.83    2.34
  -5 -23  -1   67.95    2.34
  -5 -23  -1   63.22    2.29
   5  25   1    0.52    0.35
   5  25   1    0.35    0.35
  -5 -25  -1    0.56    0.41
   5  27   1   56.11    2.06
   5  27   1   61.77    2.27
  -5 -27  -1   53.89    2.17
   4 -28   1  713.10   17.76
   4 -28   1  720.82   17.92
  -4  28  -1  738.85   18.33
  -4  28  -1  679.63   16.99
   4 -26   1  370.47    9.71
   4 -26   1  384.37    9.91
  -4  26  -1  372.04    9.66
  -4  26  -1  380.28    9.75
   4 -24   1 1108.64   27.03
   4 -24   1 1171.02   28.50
  -4  24  -1 1150.23   28.00
  -4  24  -1 1142.61   27.90
   4 -22   1 1675.06   40.40
   4 -22   1 1715.86   41.41
  -4  22  -1 1686.13   40.66
  -4  22  -1 1705.28   41.16
   4 -20   1  689.48   16.92
   4 -20   1  702.50   17.28
  -4  20  -1  686.48   16.92
  -4  20  -1  717.53   17.62
   4 -18   1 1523.74   36.70
   4 -18   1 1458.01   35.11
  -4  18  -1 1448.55   34.91
  -4  18  -1 1485.41   35.86
   4 -14   1 2161.85   51.70
   4 -14   1 2192.93   52.49
  -4  14  -1 2176.65   52.09
  -4  14  -1 2189.48   52.39
   4 -12   1 2066.21   49.39
   4 -12   1 1972.34   47.19
  -4  12  -1 1987.08   47.53
  -4  12  -1 1972.83   47.19
   4 -10   1  494.82   12.06
   4 -10   1  479.19   11.66
  -4  10  -1  484.78   11.80
  -4  10  -1  484.08   11.80
  -4   8  -1 1395.06   33.38
  -4   8  -1 1406.30   33.62
   4  -6   1  217.39    5.36
   4  -6   1  214.03    5.27
  -4   6  -1  210.96    5.22
  -4   6  -1  216.22    5.32
   4  -4   1   11.15    0.39
   4  -4   1   10.91    0.39
  -4   4  -1   11.73    0.44
  -4   4  -1   10.57    0.39
   4  -2   1   13.18    0.44
   4  -2   1   13.68    0.44
  -4   2  -1   13.62    0.44
  -4   2  -1   13.62    0.44
   4   0   1    0.73    0.15
   4   0   1    0.34    0.15
  -4   0  -1    0.49    0.15
  -4   0  -1    0.58    0.15
   4   2   1   14.30    0.53
   4   2   1   13.09    0.49
  -4  -2  -1   13.91    0.53
  -4  -2  -1   12.99    0.49
   4   4   1   10.81    0.49
   4   4   1   11.54    0.53
  -4  -4  -1   11.54    0.53
  -4  -4  -1   11.69    0.53
   4   6   1  242.94    6.19
  -4  -6  -1  225.98    5.71
  -4  -6  -1  223.84    5.66
  -4  -8  -1 1418.52   34.06
  -4  -8  -1 1447.35   34.74
   4  10   1  491.38   12.11
   4  10   1  507.56   12.54
  -4 -10  -1  475.08   11.71
  -4 -10  -1  477.48   11.76
   4  12   1 1944.32   46.69
   4  12   1 2012.15   48.22
  -4 -12  -1 1934.49   46.40
  -4 -12  -1 1991.50   47.78
   4  14   1 2172.70   52.04
   4  14   1 2021.25   48.54
  -4 -14  -1 2120.90   50.87
  -4 -14  -1 2045.41   49.09
   4  16   1 1267.99   30.67
   4  16   1 1210.51   29.39
  -4 -16  -1 1280.37   31.02
  -4 -16  -1 1282.85   31.07
   4  18   1 1427.64   34.56
   4  18   1 1491.87   36.00
  -4 -18  -1 1507.81   36.44
  -4 -18  -1 1465.48   35.41
   4  20   1  695.98   17.17
   4  20   1  678.97   16.82
  -4 -20  -1  727.54   17.98
  -4 -20  -1  745.06   18.38
   4  24   1 1153.78   28.10
   4  24   1 1123.34   27.44
  -4 -24  -1 1132.98   27.69
  -4 -24  -1 1158.34   28.25
   4  26   1  382.83    9.86
   4  26   1  398.78   10.32
  -4 -26  -1  396.06   10.16
  -4 -26  -1  392.74   10.16
   4  28   1  737.30   18.38
   4  28   1  733.18   18.18
   3 -29   1   68.66    2.42
   3 -29   1   65.83    2.32
  -3  29  -1   64.33    2.37
  -3  29  -1   64.79    2.26
   3 -27   1  141.15    4.14
   3 -27   1  139.52    4.08
  -3  27  -1  135.07    4.04
  -3  27  -1  142.12    4.08
   3 -25   1   73.07    2.43
   3 -25   1   67.99    2.28
  -3  25  -1   69.46    2.38
  -3  25  -1   68.04    2.28
   3 -23   1  187.92    5.19
   3 -23   1  191.74    5.24
  -3  23  -1  182.38    5.08
  -3  23  -1  197.28    5.33
  -3  21  -1    1.55    0.45
  -3  21  -1    1.35    0.40
   3 -19   1  135.69    3.83
   3 -19   1  124.16    3.48
  -3  19  -1  126.09    3.58
  -3  19  -1  129.93    3.63
   3 -17   1  534.49   13.20
   3 -17   1  524.60   12.96
  -3  17  -1  517.19   12.85
  -3  17  -1  536.96   13.31
   3 -15   1  134.85    3.70
  -3  15  -1  141.24    3.83
  -3  15  -1  128.94    3.59
   3 -13   1 1242.03   29.90
   3 -13   1 1248.41   30.00
  -3  13  -1 1220.47   29.41
  -3  13  -1 1234.68   29.70
   3 -11   1 1710.53   40.93
   3 -11   1 1619.68   38.79
  -3  11  -1 1778.42   42.54
  -3  11  -1 1711.99   40.98
  -3   9  -1 3230.44   76.95
  -3   9  -1 3199.74   76.21
   3  -5   1 2276.82   54.28
   3  -5   1 2296.22   54.71
  -3   5  -1 2229.28   53.12
  -3   5  -1 2167.67   51.66
   3  -3   1 4065.30   96.74
   3  -3   1 3949.51   93.99
  -3   3  -1 3945.64   93.90
  -3   3  -1 3983.91   94.81
   3  -1   1 1082.20   25.86
   3  -1   1 1033.78   24.69
  -3   1  -1 1087.52   26.00
  -3   1  -1 1049.75   25.08
   3   1   1 1075.91   25.71
   3   1   1 1039.58   24.89
  -3  -1  -1 1028.45   24.60
  -3  -1  -1 1061.86   25.37
   3   3   1 3956.29   94.13
   3   3   1 4025.57   95.73
  -3  -3  -1 3893.31   92.63
  -3  -3  -1 3975.19   94.58
   3   5   1 2306.40   55.00
   3   5   1 2267.11   54.08
  -3  -5  -1 2267.59   54.08
  -3  -5  -1 2250.62   53.70
   3   7   1 3849.73   91.69
   3   7   1 3772.97   89.84
  -3  -7  -1 3849.73   91.69
  -3  -7  -1 3807.95   90.67
   3   9   1 3100.40   73.98
   3   9   1 3243.10   77.33
  -3  -9  -1 3297.64   78.61
  -3  -9  -1 3285.47   78.31
   3  11   1 1809.19   43.42
   3  13   1 1245.96   30.05
   3  13   1 1220.96   29.50
  -3 -13  -1 1254.78   30.29
  -3 -13  -1 1181.25   28.53
   3  15   1  132.63    3.70
   3  15   1  137.06    3.83
  -3 -15  -1  133.37    3.74
  -3 -15  -1  127.71    3.59
   3  17   1  512.24   12.81
   3  17   1  523.11   13.00
  -3 -17  -1  541.90   13.50
  -3 -17  -1  512.24   12.76
   3  19   1  134.10    3.83
   3  19   1  132.11    3.77
  -3 -19  -1  125.90    3.63
  -3 -19  -1  137.09    3.87
   3  21   1    1.85    0.45
   3  21   1    1.20    0.40
  -3 -21  -1    0.70    0.40
  -3 -21  -1    1.30    0.45
   3  23   1  195.12    5.44
  -3 -23  -1  210.21    5.78
   3  25   1   70.58    2.38
   3  25   1   70.98    2.43
  -3 -25  -1   74.52    2.48
  -3 -25  -1   68.35    2.34
   3  27   1  143.96    4.23
   3  27   1  139.93    4.08
  -3 -27  -1  138.45    4.08
  -3 -27  -1  153.45    4.39
   3  29   1   65.52    2.32
   3  29   1   67.57    2.42
  -3 -29  -1   62.37    2.21
  -3 -29  -1   65.72    2.37
   2 -30   1  606.23   15.20
   2 -30   1  618.58   15.55
  -2  30  -1  620.65   15.61
   2 -28   1  800.33   19.81
   2 -28   1  748.75   18.55
  -2  28  -1  775.81   19.26
  -2  28  -1  808.50   19.92
   2 -24   1 2234.19   53.68
   2 -24   1 2338.33   56.20
  -2  24  -1 2330.28   55.99
  -2  24  -1 2252.80   54.18
   2 -22   1 2067.39   49.68
   2 -22   1 2103.37   50.57
  -2  22  -1 2066.89   49.73
  -2  22  -1 1960.45   47.18
   2 -20   1 1448.84   35.02
   2 -20   1 1391.24   33.58
  -2  20  -1 1374.84   33.28
  -2  20  -1 1400.18   33.82
   2 -18   1 1204.76   29.15
   2 -18   1 1284.29   31.07
  -2  18  -1 1259.10   30.43
  -2  18  -1 1255.15   30.37
   2 -16   1 1384.62   33.38
  -2  16  -1 1335.47   32.25
  -2  16  -1 1323.68   31.90
   2 -14   1  973.88   23.54
   2 -14   1  966.54   23.35
  -2  14  -1  951.86   23.06
  -2  14  -1  952.34   23.06
   2 -12   1 1043.34   25.15
   2 -12   1 1094.53   26.33
  -2  12  -1 1110.63   26.77
  -2  12  -1 1099.41   26.48
   2 -10   1 1858.40   44.42
   2 -10   1 1730.10   41.41
  -2  10  -1 1894.37   45.29
  -2  10  -1 1863.76   44.52
   2  -8   1  421.80   10.28
   2  -8   1  414.87   10.08
  -2   8  -1  428.44   10.47
  -2   8  -1  406.82    9.89
   2  -6   1   24.43    0.77
   2  -6   1   24.96    0.83
  -2   6  -1   24.15    0.77
  -2   6  -1   23.70    0.77
   2  -4   1    6.47    0.34
   2  -4   1    5.79    0.29
  -2   4  -1    5.94    0.29
  -2   4  -1    6.04    0.29
   2  -2   1  568.04   13.66
   2  -2   1  570.92   13.71
  -2   2  -1  595.53   14.29
  -2   2  -1  590.71   14.19
  -2   0  -1    0.39    0.14
  -2   0  -1    0.48    0.14
   2   2   1  625.46   15.06
   2   2   1  577.20   13.90
  -2  -2  -1  584.93   14.05
  -2  -2  -1  563.69   13.56
   2   4   1    6.33    0.34
   2   4   1    5.94    0.34
  -2  -4  -1    6.28    0.34
  -2  -4  -1    5.79    0.34
   2   6   1   24.53    0.83
   2   6   1   24.43    0.86
  -2  -6  -1   24.91    0.86
  -2  -6  -1   24.72    0.86
   2   8   1  424.61   10.42
   2   8   1  444.30   10.91
  -2  -8  -1  423.54   10.37
  -2  -8  -1  405.61    9.98
   2  10   1 1946.86   46.61
   2  10   1 1928.88   46.17
  -2 -10  -1 1885.62   45.15
  -2 -10  -1 1853.06   44.37
   2  14   1  894.59   21.78
   2  14   1  961.64   23.30
  -2 -14  -1  922.49   22.41
  -2 -14  -1  980.73   23.78
  -2 -16  -1 1314.83   31.75
  -2 -16  -1 1331.53   32.14
   2  18   1 1218.60   29.59
   2  18   1 1249.22   30.23
  -2 -18  -1 1248.73   30.23
  -2 -18  -1 1302.57   31.52
   2  20   1 1447.85   35.07
   2  20   1 1412.59   34.16
  -2 -20  -1 1437.92   34.77
  -2 -20  -1 1448.35   35.02
   2  22   1 2040.91   49.17
   2  22   1 2082.88   50.08
  -2 -22  -1 2128.86   51.22
  -2 -22  -1 2074.89   49.92
   2  24   1 2327.77   55.93
   2  24   1 2283.99   54.94
  -2 -24  -1 2384.61   57.30
  -2 -24  -1 2387.62   57.40
   2  26   1 1160.46   28.27
   2  26   1 1143.74   27.97
  -2 -26  -1 1157.92   28.23
  -2 -26  -1 1167.55   28.48
   2  28   1  785.52   19.41
   2  28   1  824.85   20.42
  -2 -28  -1  848.34   20.88
  -2 -28  -1  797.78   19.76
   2  30   1  618.08   15.55
   2  30   1  624.76   15.61
  -2 -30  -1  634.03   15.91
  -2 -30  -1  654.13   16.33
  -1  31  -1   22.29    1.24
  -1  31  -1   23.12    1.19
   1 -29   1   37.14    1.64
   1 -29   1   36.43    1.59
   1 -27   1   18.43    1.06
   1 -27   1   16.49    1.01
  -1  27  -1   17.91    1.01
  -1  27  -1   16.19    1.01
   1 -25   1  158.80    4.53
   1 -25   1  151.69    4.33
  -1  25  -1  150.68    4.28
  -1  25  -1  154.01    4.44
   1 -23   1   51.92    1.90
   1 -23   1   47.62    1.75
  -1  23  -1   44.96    1.64
  -1  23  -1   47.36    1.80
   1 -21   1   25.05    1.14
   1 -21   1   29.37    1.29
  -1  21  -1   26.73    1.20
  -1  21  -1   28.52    1.25
   1 -19   1   13.68    0.79
   1 -19   1   13.89    0.85
  -1  19  -1   13.49    0.85
  -1  19  -1   13.09    0.79
   1 -17   1  460.72   11.49
   1 -17   1  472.85   11.75
  -1  17  -1  483.62   12.04
  -1  17  -1  468.92   11.69
   1 -15   1   55.42    1.86
   1 -13   1 1958.13   46.87
   1 -13   1 2046.80   48.96
  -1  13  -1 2046.80   48.96
  -1  13  -1 2110.13   50.52
   1 -11   1 3834.65   91.32
   1 -11   1 3609.37   85.99
  -1  11  -1 3975.94   94.67
  -1  11  -1 4039.05   96.19
   1  -9   1 3610.03   85.93
   1  -9   1 3522.41   83.90
  -1   9  -1 3606.16   85.83
  -1   9  -1 3588.25   85.45
   1  -7   1 4878.19  115.91
   1  -7   1 4960.30  117.90
  -1   7  -1 4849.21  115.28
  -1   7  -1 4599.99  109.40
   1  -5   1 2219.33   52.85
   1  -5   1 2278.15   54.24
  -1   5  -1 2254.53   53.66
  -1   5  -1 2289.24   54.53
  -1   3  -1 9419.92  223.90
   1  -1   1   61.51    1.59
   1  -1   1   58.82    1.55
  -1   1  -1   61.32    1.59
  -1   1  -1   62.28    1.63
   1   1   1   57.52    1.55
   1   1   1   60.89    1.59
  -1  -1  -1   61.17    1.63
  -1  -1  -1   62.10    1.63
   1   3   1 7040.82  167.26
   1   3   1 7363.48  174.92
   1   5   1 2181.72   52.02
   1   5   1 2216.92   52.79
  -1  -5  -1 2175.46   51.88
  -1  -5  -1 2261.76   53.91
   1   7   1 4374.91  104.08
  -1  -7  -1 4716.88  112.15
  -1  -7  -1 4693.68  111.62
   1   9   1 3530.63   84.08
   1   9   1 3835.14   91.36
  -1  -9  -1 3640.05   86.70
  -1  -9  -1 3433.82   81.81
   1  11   1 3979.82   94.82
   1  11   1 4144.42   98.75
  -1 -11  -1 4101.21   97.69
  -1 -11  -1 3917.18   93.32
   1  15   1   50.68    1.66
   1  15   1   48.92    1.66
  -1 -15  -1   49.41    1.66
  -1 -15  -1   45.69    1.57
  -1 -17  -1  484.70   12.09
  -1 -17  -1  460.41   11.49
   1  19   1   14.52    0.85
   1  19   1   12.60    0.79
  -1 -19  -1   14.38    0.85
  -1 -19  -1   13.93    0.79
   1  21   1   28.38    1.25
   1  21   1   28.38    1.25
  -1 -21  -1   29.32    1.29
  -1 -21  -1   31.65    1.34
   1  23   1   49.81    1.80
   1  23   1   45.36    1.75
  -1 -23  -1   47.66    1.80
  -1 -23  -1   49.77    1.80
   1  25   1  148.93    4.23
   1  25   1  155.82    4.44
  -1 -25  -1  151.99    4.33
  -1 -25  -1  145.09    4.17
   1  27   1   17.70    1.01
   1  27   1   16.24    1.01
  -1 -27  -1   17.86    1.06
  -1 -27  -1   16.54    1.01
   1  29   1   37.25    1.64
   1  29   1   37.30    1.59
  -1 -29  -1   37.14    1.59
  -1 -29  -1   34.99    1.59
   1  31   1   14.04    1.19
  -1 -31  -1   14.75    1.19
   0 -30   1 1341.10   32.73
   0  30  -1 1333.39   32.43
   0  30  -1 1282.60   31.29
   0 -28   1  939.12   23.10
   0 -28   1  915.72   22.49
   0  28  -1  946.25   23.20
   0  28  -1  952.35   23.40
   0 -26   1  948.44   23.22
   0 -26   1  967.12   23.73
   0  26  -1  978.23   24.02
   0  26  -1  977.22   23.93
   0 -24   1 1973.37   47.56
   0 -24   1 2055.04   49.46
   0  24  -1 2081.10   50.11
   0  24  -1 1976.87   47.61
   0 -22   1  636.65   15.78
   0 -22   1  608.28   15.09
   0  22  -1  593.84   14.74
   0  22  -1  613.25   15.23
   0 -20   1 1440.20   34.78
   0 -20   1 1498.09   36.16
   0  20  -1 1451.58   35.08
   0  20  -1 1509.47   36.42
   0 -18   1 3550.41   84.82
   0 -18   1 3418.06   81.62
   0  18  -1 3559.77   85.03
   0  18  -1 3659.64   87.39
   0 -16   1 2477.84   59.29
   0 -16   1 2505.75   59.98
   0  16  -1 2486.65   59.53
   0  16  -1 2538.55   60.75
   0 -12   1 1180.57   28.41
   0 -12   1 1102.38   26.56
   0  12  -1 1187.85   28.55
   0  12  -1 1202.42   28.95
   0 -10   1   81.71    2.27
   0 -10   1   78.47    2.23
   0  10  -1   81.08    2.27
   0  10  -1   84.90    2.37
   0   8  -1   21.58    0.77
   0   8  -1   23.17    0.86
   0  -6   1  207.67    5.15
   0  -6   1  212.93    5.30
   0   6  -1  205.22    5.11
   0   6  -1  213.79    5.36
   0  -4   1  256.45    6.26
   0  -4   1  253.55    6.21
   0   4  -1  261.21    6.40
   0   4  -1  258.47    6.31
   0  -2   1  252.19    6.15
   0  -2   1  269.40    6.54
   0   2  -1  259.78    6.35
   0   2  -1  261.17    6.35
   0   2   1  273.43    6.68
   0   2   1  251.70    6.15
   0  -2  -1  247.09    6.05
   0  -2  -1  263.48    6.44
   0   4   1  242.92    5.97
   0   4   1  246.44    6.06
   0  -4  -1  253.08    6.21
   0  -4  -1  250.86    6.15
   0   6   1  196.20    4.91
   0   6   1  196.54    4.91
   0  -6  -1  205.26    5.11
   0  -6  -1  197.74    4.97
   0   8   1   25.20    0.91
   0   8   1   25.35    0.86
   0  -8  -1   22.11    0.82
   0  -8  -1   23.03    0.82
   0  10   1   86.07    2.42
   0  10   1   84.38    2.32
   0 -10  -1   78.08    2.18
   0 -10  -1   77.88    2.23
   0  12   1 1213.58   29.18
   0  12   1 1205.33   29.04
   0 -12  -1 1204.36   28.99
   0 -12  -1 1204.84   28.99
   0  14   1 2671.81   63.91
   0  14   1 2513.38   60.06
   0 -14  -1 2603.56   62.24
   0 -14  -1 2522.65   60.35
   0  16   1 2470.99   59.20
   0  16   1 2617.38   62.62
   0 -16  -1 2597.31   62.18
   0 -16  -1 2520.93   60.32
   0  18   1 3486.94   83.34
   0  18   1 3516.47   83.99
   0 -18  -1 3514.50   83.94
   0 -18  -1 3545.00   84.68
   0  20   1 1459.99   35.23
   0  20   1 1441.68   34.88
   0 -20  -1 1478.30   35.73
   0 -20  -1 1486.21   35.92
   0  22   1  630.67   15.68
   0  22   1  609.27   15.09
   0 -22  -1  620.23   15.43
   0 -22  -1  602.80   14.98
   0  24   1 2023.48   48.71
   0 -24  -1 2021.97   48.71
   0  26   1  972.17   23.78
   0  26   1  965.61   23.73
   0 -26  -1  989.33   24.27
   0 -26  -1  925.22   22.67
   0  28   1  943.19   23.15
   0  28   1  912.68   22.49
   0 -28  -1  886.22   21.77
   0 -28  -1  957.95   23.56
   0  30   1 1300.05   31.71
   0  30   1 1261.57   30.73
   0 -30  -1 1290.29   31.40
   0 -30  -1 1355.46   32.99
  -1 -31   1  399.00   10.30
  -1 -31   1  388.76   10.04
   1  31  -1  411.93   10.66
   1  31  -1  389.98   10.04
  -1 -29   1   58.83    2.14
  -1 -29   1   60.51    2.14
   1  29  -1   59.69    2.20
   1  29  -1   59.38    2.14
  -1 -27   1   12.92    0.91
  -1 -27   1   10.99    0.86
   1  27  -1   12.66    0.91
   1  27  -1   11.24    0.86
  -1 -23   1  175.02    4.85
  -1 -23   1  174.07    4.79
   1  23  -1  178.22    4.94
   1  23  -1  172.52    4.74
  -1 -21   1    7.25    0.64
  -1 -21   1    8.98    0.69
   1  21  -1    9.47    0.74
   1  21  -1    9.22    0.69
   1  19  -1   17.65    0.93
   1  19  -1   19.93    0.98
  -1 -17   1  593.09   14.67
  -1 -17   1  590.15   14.52
   1  17  -1  611.25   15.11
   1  17  -1  594.57   14.67
  -1 -15   1  775.90   18.94
  -1 -15   1  838.40   20.36
   1  15  -1  875.51   21.29
   1  15  -1  872.57   21.20
   1  13  -1 2858.52   68.38
   1  13  -1 2735.01   65.31
   1  11  -1 3039.04   72.45
   1  11  -1 3095.73   73.85
  -1  -9   1 1918.83   45.91
  -1  -9   1 1933.81   46.20
   1   9  -1 1943.48   46.43
   1   9  -1 1851.18   44.22
  -1  -7   1 1843.03   44.01
  -1  -7   1 1878.71   44.88
  -1  -5   1 1646.83   39.31
  -1  -5   1 1647.79   39.31
   1   5  -1 1616.99   38.59
   1   5  -1 1594.38   38.06
   1   3  -1 2849.05   67.77
  -1  -1   1 2171.94   51.69
  -1   1   1 2078.74   49.48
  -1   3   1 2837.99   67.49
   1  -3  -1 2604.87   61.96
   1  -3  -1 2812.03   66.86
  -1   5   1 1561.18   37.24
  -1   5   1 1571.27   37.49
   1  -5  -1 1546.73   36.91
   1  -5  -1 1523.15   36.38
   1  -7  -1 1776.50   42.43
   1  -7  -1 1789.52   42.72
  -1   9   1 1926.08   46.04
  -1   9   1 1848.76   44.17
   1  -9  -1 1841.52   44.01
   1  -9  -1 1921.72   45.96
  -1  11   1 2910.12   69.45
  -1  11   1 2961.01   70.60
   1 -11  -1 2995.42   71.43
   1 -11  -1 3015.78   71.92
  -1  13   1 2685.39   64.15
  -1  13   1 2706.32   64.68
   1 -13  -1 2841.01   67.84
   1 -13  -1 2715.55   64.87
  -1  15   1  889.17   21.62
  -1  15   1  849.63   20.65
   1 -15  -1  824.23   20.07
   1 -15  -1  856.95   20.85
  -1  17   1  618.61   15.26
  -1  17   1  624.99   15.35
   1 -17  -1  622.53   15.35
   1 -17  -1  594.57   14.67
  -1  19   1   21.80    1.03
  -1  19   1   18.40    0.93
   1 -19  -1   24.07    1.09
   1 -19  -1   21.84    1.03
  -1  21   1    7.84    0.69
  -1  21   1    7.34    0.64
   1 -21  -1    7.79    0.64
   1 -21  -1    7.99    0.64
  -1  23   1  178.41    4.94
  -1  23   1  176.51    4.85
   1 -23  -1  179.35    4.94
   1 -23  -1  180.05    4.94
  -1  27   1   12.77    0.91
  -1  27   1   10.28    0.81
   1 -27  -1   12.25    0.91
   1 -27  -1   12.77    0.86
  -1  29   1   56.52    2.04
  -1  29   1   62.10    2.25
   1 -29  -1   61.89    2.20
   1 -29  -1   58.37    2.14
  -1  31   1  386.22    9.94
  -1  31   1  402.55   10.41
   1 -31  -1  402.15   10.41
   1 -31  -1  411.57   10.55
  -2 -30   1  387.83   10.06
  -2 -30   1  411.38   10.57
   2  30  -1  367.04    9.59
   2  30  -1  398.72   10.26
  -2 -28   1  721.02   17.86
  -2 -28   1  746.47   18.52
   2  28  -1  738.83   18.27
   2  28  -1  777.51   19.28
  -2 -26   1  510.41   12.83
  -2 -26   1  486.94   12.31
   2  26  -1  502.54   12.67
   2  26  -1  508.91   12.88
  -2 -24   1  877.12   21.71
   2  24  -1  883.63   21.85
  -2 -22   1 1867.01   44.95
  -2 -22   1 1819.71   43.87
   2  22  -1 1907.84   45.96
   2  22  -1 1838.63   44.30
  -2 -20   1 1662.18   40.04
  -2 -20   1 1622.09   39.14
   2  20  -1 1670.59   40.33
   2  20  -1 1677.52   40.42
  -2 -18   1 1561.49   37.65
  -2 -18   1 1484.72   35.78
  -2 -16   1 1350.09   32.61
  -2 -16   1 1422.56   34.29
   2  16  -1 1349.11   32.57
   2  16  -1 1398.07   33.69
   2  14  -1 4079.94   97.28
   2  14  -1 4120.41   98.24
  -2 -12   1 2277.57   54.50
  -2 -12   1 2461.18   58.78
   2  12  -1 2484.49   59.41
   2  12  -1 2394.63   57.22
  -2 -10   1 1716.40   41.11
  -2 -10   1 1854.40   44.35
   2  10  -1 1733.35   41.49
   2  10  -1 1704.78   40.87
  -2  -8   1 1857.76   44.43
  -2  -8   1 1725.44   41.24
   2   8  -1 1756.35   41.96
   2   8  -1 1800.30   43.07
  -2  -6   1  156.72    3.99
  -2  -6   1  156.53    3.99
   2   6  -1  153.02    3.91
   2   6  -1  150.51    3.86
  -2  -4   1 1097.21   26.27
  -2  -4   1 1080.84   25.84
   2   4  -1 1041.39   24.93
   2   4  -1 1007.70   24.11
  -2  -2   1 2497.82   59.43
  -2  -2   1 2508.88   59.71
   2   2  -1 2752.65   65.49
   2   2  -1 2932.47   69.72
  -2   2   1 2857.95   67.98
  -2   2   1 2766.11   65.78
   2  -2  -1 2828.62   67.26
   2  -2  -1 2832.95   67.36
  -2   4   1 1000.00   23.92
  -2   4   1  984.12   23.53
   2  -4  -1 1002.40   23.97
   2  -4  -1  968.72   23.20
  -2   6   1  141.89    3.62
  -2   6   1  142.80    3.62
   2  -6  -1  140.28    3.57
   2  -6  -1  138.21    3.52
  -2   8   1 1755.87   41.96
  -2   8   1 1739.46   41.53
   2  -8  -1 1737.04   41.49
   2  -8  -1 1725.44   41.19
  -2  10   1 1734.32   41.49
  -2  10   1 1799.68   43.04
   2 -10  -1 1717.37   41.06
   2 -10  -1 1785.16   42.70
  -2  12   1 2494.20   59.59
  -2  12   1 2393.66   57.17
   2 -12  -1 2372.77   56.68
   2 -12  -1 2437.86   58.24
  -2  16   1 1369.67   33.05
  -2  16   1 1369.67   33.01
   2 -16  -1 1445.08   34.82
   2 -16  -1 1407.38   33.94
  -2  18   1 1559.52   37.60
  -2  18   1 1556.08   37.45
   2 -18  -1 1627.93   39.17
   2 -18  -1 1558.05   37.55
  -2  20   1 1631.00   39.34
  -2  20   1 1728.98   41.61
   2 -20  -1 1714.62   41.27
   2 -20  -1 1716.61   41.37
  -2  22   1 1887.43   45.46
  -2  22   1 1825.70   43.96
   2 -22  -1 1807.78   43.51
   2 -22  -1 1890.42   45.56
  -2  24   1  855.56   21.05
  -2  24   1  882.63   21.60
   2 -24  -1  899.67   22.05
   2 -24  -1  899.67   22.11
  -2  26   1  504.86   12.77
  -2  26   1  501.78   12.62
   2 -26  -1  483.86   12.22
   2 -26  -1  516.98   13.08
  -2  28   1  702.71   17.50
  -2  28   1  742.39   18.37
   2 -28  -1  747.49   18.57
   2 -28  -1  734.76   18.16
  -2  30   1  364.34    9.49
  -2  30   1  377.16    9.75
   2 -30  -1  359.87    9.44
  -3 -29   1  176.06    5.01
  -3 -29   1  174.47    4.91
   3  29  -1  184.04    5.22
   3  29  -1  183.79    5.11
  -3 -27   1  129.85    3.85
  -3 -27   1  132.90    3.91
   3  27  -1  127.26    3.76
   3  27  -1  128.24    3.85
  -3 -25   1   42.93    1.71
  -3 -25   1   44.89    1.71
   3  25  -1   43.53    1.66
   3  25  -1   45.24    1.76
  -3 -23   1   83.61    2.66
  -3 -23   1   90.91    2.80
   3  23  -1   90.41    2.85
   3  23  -1   86.20    2.70
  -3 -21   1  601.04   14.96
  -3 -21   1  600.54   14.91
   3  21  -1  586.13   14.56
   3  21  -1  616.45   15.31
  -3 -19   1  835.79   20.51
  -3 -19   1  863.47   21.11
   3  19  -1  867.42   21.20
   3  19  -1  848.15   20.80
  -3 -17   1  305.53    7.82
  -3 -17   1  297.18    7.67
   3  17  -1  296.58    7.67
   3  17  -1  312.80    8.01
  -3 -15   1  748.29   18.31
  -3 -15   1  769.33   18.75
   3  15  -1  788.42   19.23
   3  15  -1  809.46   19.77
  -3 -13   1  639.48   15.64
   3  13  -1  666.78   16.33
  -3 -11   1  280.35    7.05
  -3 -11   1  261.95    6.65
   3  11  -1  289.53    7.34
   3  11  -1  279.24    7.05
  -3  -9   1 2530.99   60.44
  -3  -9   1 2608.00   62.23
   3   9  -1 2600.73   62.04
   3   9  -1 2677.25   63.88
  -3  -7   1 4851.15  115.38
  -3  -7   1 4683.00  111.38
   3   7  -1 4453.01  105.91
   3   7  -1 4661.27  110.90
  -3  -5   1 5156.23  122.61
  -3  -5   1 5214.11  123.92
   3   5  -1 4905.41  116.58
   3   5  -1 5218.93  124.01
  -3  -3   1 2163.19   51.55
  -3  -3   1 2181.50   51.99
   3   3  -1 2167.53   51.65
   3   3  -1 2106.35   50.15
  -3  -1   1 2582.77   61.44
  -3  -1   1 2640.07   62.84
   3   1  -1 2615.99   62.26
   3   1  -1 2633.32   62.64
  -3   1   1 2444.10   58.17
  -3   1   1 2582.77   61.44
   3  -1  -1 2629.48   62.55
   3  -1  -1 2630.43   62.60
  -3   3   1 2052.38   48.86
  -3   3   1 2021.55   48.13
   3  -3  -1 1993.12   47.45
   3  -3  -1 2040.34   48.57
  -3   5   1 5050.11  119.96
  -3   5   1 4710.55  111.95
   3  -5  -1 4924.70  117.02
   3  -5  -1 4886.11  116.05
  -3   7   1 4528.87  107.70
  -3   7   1 4579.12  108.87
   3  -7  -1 4543.85  108.04
   3  -7  -1 4454.95  105.91
  -3   9   1 2572.16   61.31
  -3   9   1 2576.03   61.41
   3  -9  -1 2559.57   61.02
   3  -9  -1 2521.30   60.10
  -3  11   1  285.01    7.10
  -3  11   1  284.63    7.14
   3 -11  -1  293.27    7.28
   3 -11  -1  285.01    7.14
  -3  13   1  656.06   15.99
  -3  13   1  658.50   16.08
   3 -13  -1  678.48   16.53
   3 -13  -1  657.52   15.99
   3 -15  -1  860.36   20.94
  -3  17   1  291.22    7.47
  -3  17   1  304.54    7.77
   3 -17  -1  316.84    8.06
   3 -17  -1  302.92    7.72
  -3  19   1  845.18   20.66
  -3  19   1  821.96   20.07
   3 -19  -1  845.67   20.66
   3 -19  -1  846.66   20.66
  -3  21   1  600.54   14.86
  -3  21   1  609.48   15.12
   3 -21  -1  641.80   15.87
   3 -21  -1  624.41   15.46
  -3  23   1   86.20    2.70
  -3  23   1   87.86    2.75
  -3  25   1   42.22    1.66
  -3  25   1   44.29    1.76
   3 -25  -1   43.99    1.71
   3 -25  -1   42.27    1.71
  -3  27   1  118.39    3.55
  -3  27   1  121.12    3.66
   3 -27  -1  122.40    3.70
   3 -27  -1  120.11    3.55
  -3  29   1  159.53    4.66
  -3  29   1  173.24    4.97
   3 -29  -1  169.35    4.86
   3 -29  -1  168.74    4.76
  -3  31   1  253.07    6.82
  -3  31   1  253.64    6.87
   3 -31  -1  251.07    6.87
   3 -31  -1  241.72    6.50
  -4 -30   1  884.90   21.80
  -4 -30   1  881.80   21.80
   4  30  -1  877.67   21.65
   4  30  -1  890.56   22.01
  -4 -28   1 1092.62   26.78
  -4 -28   1 1170.30   28.57
   4  28  -1 1168.76   28.51
   4  28  -1 1102.33   26.99
  -4 -26   1 1485.17   36.05
  -4 -26   1 1495.31   36.20
   4  26  -1 1443.58   34.99
   4  26  -1 1484.65   36.05
  -4 -24   1 1837.86   44.39
  -4 -24   1 1956.65   47.12
   4  24  -1 1935.51   46.71
   4  24  -1 1814.70   43.80
  -4 -22   1 1029.56   25.10
  -4 -22   1 1029.56   25.20
   4  22  -1 1054.57   25.71
   4  22  -1 1039.57   25.39
  -4 -20   1 1189.30   28.87
  -4 -20   1 1136.62   27.69
   4  20  -1 1145.56   27.83
   4  20  -1 1151.52   28.04
  -4 -18   1  804.16   19.72
  -4 -18   1  841.23   20.56
   4  18  -1  869.39   21.25
   4  18  -1  853.58   20.91
  -4 -16   1  487.60   12.10
  -4 -16   1  466.40   11.65
   4  16  -1  469.00   11.70
   4  16  -1  491.03   12.24
  -4 -14   1 1865.19   44.80
  -4 -14   1 1893.59   45.44
   4  14  -1 1898.98   45.59
   4  14  -1 1815.24   43.58
  -4 -10   1 1330.46   31.95
  -4 -10   1 1284.26   30.88
   4  10  -1 1339.70   32.19
   4  10  -1 1364.98   32.82
  -4  -8   1 2116.57   50.54
  -4  -8   1 1986.59   47.53
   4   8  -1 2107.36   50.35
   4   8  -1 2129.19   50.88
  -4  -6   1  638.91   15.45
  -4  -6   1  650.53   15.79
   4   6  -1  658.76   15.97
   4   6  -1  627.29   15.20
  -4  -4   1  244.80    6.05
  -4  -4   1  257.12    6.39
   4   4  -1  251.86    6.23
   4   4  -1  244.12    6.05
  -4  -2   1   68.18    1.84
  -4  -2   1   63.40    1.69
   4   2  -1   64.42    1.74
   4   2  -1   64.04    1.74
  -4   0   1    0.91    0.19
  -4   0   1    0.48    0.14
   4   0  -1    0.52    0.14
   4   0  -1    0.72    0.14
  -4   2   1   62.43    1.64
  -4   2   1   62.97    1.64
   4  -2  -1   65.82    1.74
   4  -2  -1   63.02    1.64
  -4   4   1  239.05    5.85
  -4   4   1  241.72    5.94
   4  -4  -1  237.89    5.85
   4  -4  -1  239.58    5.85
  -4   6   1  616.16   14.86
  -4   6   1  601.16   14.46
   4  -6  -1  609.39   14.67
   4  -6  -1  606.96   14.62
  -4   8   1 2103.97   50.20
  -4   8   1 2138.40   51.02
   4  -8  -1 2139.86   51.08
   4  -8  -1 2073.90   49.47
  -4  10   1 1323.65   31.75
  -4  10   1 1323.65   31.70
   4 -10  -1 1345.04   32.24
   4 -10  -1 1308.57   31.36
  -4  12   1 1363.50   32.74
  -4  12   1 1389.35   33.37
   4 -12  -1 1409.85   33.86
   4 -12  -1 1360.09   32.63
  -4  14   1 1916.12   45.88
  -4  14   1 1917.10   45.94
   4 -14  -1 1839.73   44.07
   4 -14  -1 1935.71   46.37
  -4  16   1  497.23   12.35
  -4  16   1  492.31   12.15
  -4  18   1  855.07   20.80
  -4  18   1  862.48   21.06
   4 -18  -1  855.55   20.85
   4 -18  -1  850.61   20.76
  -4  20   1 1153.01   27.98
  -4  20   1 1161.47   28.18
   4 -20  -1 1122.21   27.24
   4 -20  -1 1136.62   27.58
  -4  22   1 1018.57   24.85
   4 -22  -1 1030.56   25.15
   4 -22  -1 1038.07   25.26
  -4  24   1 1880.65   45.36
  -4  24   1 1892.72   45.61
   4 -24  -1 1888.20   45.50
   4 -24  -1 1950.12   47.01
  -4  28   1 1113.07   27.19
  -4  28   1 1133.50   27.71
   4 -28  -1 1124.82   27.54
   4 -28  -1 1098.24   26.83
  -4  30   1  822.54   20.30
  -4  30   1  782.33   19.43
   4 -30  -1  839.02   20.82
   4 -30  -1  822.54   20.30
  -5 -29   1  111.72    3.46
  -5 -29   1  121.76    3.70
   5  29  -1  120.27    3.60
   5  29  -1  109.97    3.46
  -5 -27   1    1.59    0.46
  -5 -27   1    2.25    0.52
   5  27  -1    1.94    0.52
   5  27  -1    1.18    0.46
  -5 -25   1   15.83    0.96
  -5 -25   1   18.20    1.06
   5  25  -1   17.24    1.01
   5  25  -1   17.54    1.06
  -5 -21   1  383.01    9.76
  -5 -21   1  358.09    9.25
   5  21  -1  376.20    9.60
   5  21  -1  377.30    9.71
  -5 -19   1  103.17    3.04
  -5 -19   1  104.11    3.13
   5  19  -1  106.01    3.13
   5  19  -1  103.57    3.13
  -5 -17   1   47.75    1.68
  -5 -17   1   47.80    1.73
   5  17  -1   45.92    1.63
   5  17  -1   47.06    1.68
  -5 -15   1  203.37    5.37
  -5 -15   1  193.76    5.22
   5  15  -1  202.68    5.37
   5  15  -1  205.09    5.47
  -5 -13   1  694.12   17.03
  -5 -13   1  714.23   17.42
   5  13  -1  730.90   17.86
   5  13  -1  764.27   18.69
  -5  -9   1  704.31   17.15
  -5  -9   1  708.69   17.20
   5   9  -1  740.39   17.99
   5   9  -1  709.18   17.26
  -5  -7   1 3364.10   80.14
  -5  -7   1 3197.30   76.25
   5   7  -1 3389.88   80.77
   5   7  -1 3373.35   80.38
  -5  -5   1 5315.52  126.41
  -5  -5   1 5771.83  137.34
   5   5  -1 5257.27  125.05
   5   5  -1 5218.43  124.17
  -5  -3   1 2743.41   65.37
  -5  -3   1 2682.80   63.91
   5   3  -1 2632.37   62.69
   5   3  -1 2702.19   64.38
  -5  -1   1 3978.00   94.63
  -5  -1   1 3827.78   91.06
   5   1  -1 3888.36   92.52
   5   1  -1 3922.76   93.33
  -5   1   1 3845.22   91.49
  -5   1   1 3820.03   90.91
   5  -1  -1 3943.12   93.82
   5  -1  -1 3747.33   89.17
  -5   3   1 2626.55   62.56
  -5   3   1 2622.67   62.45
   5  -3  -1 2627.53   62.56
   5  -3  -1 2654.18   63.18
  -5   5   1 5169.89  122.96
  -5   5   1 5165.03  122.91
   5  -5  -1 5106.79  121.50
   5  -5  -1 5131.06  122.03
  -5   7   1 3352.44   79.85
  -5   7   1 3279.98   78.10
   5  -7  -1 3310.61   78.83
   5  -7  -1 3251.29   77.42
  -5   9   1  731.11   17.65
  -5   9   1  735.51   17.73
   5  -9  -1  760.86   18.38
   5  -9  -1  702.36   16.97
  -5  11   1 1580.89   37.89
  -5  11   1 1611.19   38.56
   5 -11  -1 1642.48   39.35
   5 -11  -1 1607.27   38.47
  -5  13   1  724.53   17.61
  -5  13   1  723.54   17.61
   5 -13  -1  731.40   17.76
   5 -13  -1  726.98   17.66
   5 -15  -1  198.63    5.22
  -5  17   1   47.36    1.59
  -5  17   1   50.63    1.73
   5 -17  -1   48.94    1.68
   5 -17  -1   47.46    1.63
  -5  19   1  106.84    3.13
  -5  19   1  104.81    3.04
   5 -19  -1  105.45    3.08
   5 -19  -1  106.76    3.13
  -5  21   1  379.00    9.60
  -5  21   1  367.84    9.41
   5 -21  -1  379.20    9.66
   5 -21  -1  388.20    9.86
  -5  23   1   37.31    1.56
  -5  23   1   35.90    1.46
   5 -23  -1   40.79    1.56
   5 -23  -1   35.80    1.46
  -5  25   1   16.43    0.96
  -5  25   1   16.53    1.01
  -5  27   1    1.13    0.46
  -5  27   1    1.64    0.46
   5 -27  -1    1.13    0.46
   5 -27  -1    1.59    0.52
  -5  29   1  108.89    3.35
  -5  29   1  112.03    3.50
   5 -29  -1  110.38    3.46
   5 -29  -1  110.13    3.40
  -6 -28   1 1246.73   30.41
  -6 -28   1 1280.23   31.23
   6  28  -1 1189.51   29.02
   6  28  -1 1290.53   31.49
  -6 -26   1 1768.29   42.81
  -6 -26   1 1766.25   42.65
   6  26  -1 1782.10   43.11
   6  26  -1 1857.78   44.84
  -6 -24   1 1309.25   31.83
  -6 -24   1 1295.55   31.58
   6  24  -1 1321.95   32.14
   6  24  -1 1358.00   33.05
   6  22  -1 1489.65   36.31
  -6 -20   1 1642.48   39.65
  -6 -20   1 1657.01   40.04
   6  20  -1 1607.39   38.84
   6  20  -1 1685.57   40.75
  -6 -18   1  338.40    8.67
  -6 -18   1  342.84    8.82
  -6 -16   1  698.36   17.16
  -6 -16   1  704.81   17.36
  -6 -14   1  649.41   16.00
  -6 -14   1  669.66   16.45
   6  14  -1  671.13   16.54
   6  14  -1  638.04   15.71
  -6 -12   1  266.35    6.89
  -6 -12   1  259.91    6.64
   6  12  -1  279.79    7.24
  -6 -10   1 1219.16   29.43
  -6 -10   1 1264.76   30.51
  -6  -8   1  607.99   14.88
  -6  -8   1  598.21   14.58
   6   8  -1  614.35   15.06
   6   8  -1  585.49   14.33
  -6  -6   1  958.70   23.08
  -6  -6   1  939.66   22.65
   6   6  -1  943.08   22.74
   6   6  -1  966.51   23.28
  -6  -4   1  585.39   14.19
  -6  -4   1  616.60   14.91
   6   4  -1  580.03   14.04
   6   4  -1  606.36   14.67
  -6  -2   1   29.65    0.92
  -6  -2   1   26.69    0.83
   6   2  -1   28.45    0.92
   6   2  -1   28.63    0.92
  -6   0   1    0.53    0.19
  -6   0   1    0.19    0.10
   6   0  -1    0.24    0.15
   6   0  -1    0.68    0.15
  -6   2   1   28.97    0.87
  -6   2   1   26.49    0.78
   6  -2  -1   28.10    0.83
   6  -2  -1   26.59    0.78
  -6   4   1  603.44   14.53
  -6   4   1  599.05   14.43
   6  -4  -1  610.75   14.67
   6  -4  -1  605.38   14.57
   6  -6  -1  971.39   23.28
   6  -6  -1  908.91   21.77
  -6   8   1  580.60   14.04
  -6   8   1  586.47   14.19
   6  -8  -1  564.95   13.64
   6  -8  -1  608.97   14.72
  -6  10   1 1194.64   28.70
  -6  10   1 1187.28   28.49
   6 -10  -1 1217.20   29.18
   6 -10  -1 1201.02   28.83
  -6  12   1  260.85    6.59
  -6  12   1  270.59    6.79
   6 -12  -1  271.92    6.84
   6 -12  -1  271.67    6.84
  -6  14   1  658.78   16.05
  -6  14   1  661.75   16.16
   6 -14  -1  661.75   16.16
   6 -14  -1  666.19   16.24
  -6  18   1  341.39    8.67
  -6  18   1  351.31    8.87
   6 -18  -1  337.30    8.57
   6 -18  -1  350.07    8.87
  -6  20   1 1639.97   39.54
  -6  20   1 1641.97   39.54
   6 -20  -1 1640.97   39.59
   6 -20  -1 1694.60   40.80
  -6  22   1 1263.22   30.65
  -6  22   1 1311.64   31.82
   6 -22  -1 1246.58   30.26
   6 -22  -1 1303.57   31.57
  -6  24   1 1285.90   31.27
  -6  24   1 1218.39   29.65
   6 -24  -1 1281.34   31.12
   6 -24  -1 1227.01   29.85
  -6  26   1 1701.30   41.22
  -6  26   1 1674.20   40.50
   6 -26  -1 1685.96   40.81
  -6  28   1 1188.49   29.02
  -6  28   1 1229.20   30.05
   6 -28  -1 1168.39   28.61
   6 -28  -1 1200.35   29.28
  -7 -27   1    1.60    0.56
  -7 -27   1    1.76    0.47
   7  27  -1    1.24    0.47
   7  27  -1    1.80    0.47
  -7 -25   1   12.19    0.92
   7  25  -1   13.27    0.97
   7  25  -1   13.83    0.92
   7  23  -1   -0.15    0.35
   7  23  -1    0.10    0.31
   7  19  -1    8.00    0.70
   7  19  -1    7.04    0.70
   7  17  -1   18.51    1.00
   7  17  -1   17.36    0.95
   7  15  -1  724.23   17.82
   7  15  -1  707.30   17.36
   7  13  -1  607.27   15.02
   7  13  -1  572.56   14.13
  -7 -11   1  799.79   19.46
   7  11  -1  843.27   20.55
   7  11  -1  813.63   19.80
   7   9  -1  662.51   16.20
   7   9  -1  643.79   15.77
  -7  -7   1 1357.81   32.59
  -7  -7   1 1288.52   31.01
   7   7  -1 1367.65   32.88
   7   7  -1 1339.14   32.19
  -7  -5   1 2545.58   60.73
  -7  -5   1 2458.75   58.73
   7   5  -1 2542.15   60.69
   7   5  -1 2504.37   59.81
  -7  -3   1 1556.74   37.23
  -7  -3   1 1530.28   36.61
   7   3  -1 1537.13   36.81
   7   3  -1 1523.42   36.46
  -7  -1   1 5362.41  127.67
  -7  -1   1 5318.35  126.64
   7   1  -1 5342.82  127.18
   7   1  -1 5352.62  127.42
  -7   1   1 5460.36  130.16
  -7   1   1 5112.65  121.95
   7  -1  -1 5406.48  128.90
   7  -1  -1 5367.31  127.91
  -7   3   1 1601.82   38.37
  -7   3   1 1603.78   38.42
   7  -3  -1 1535.67   36.81
   7  -3  -1 1578.79   37.83
  -7   5   1 2509.77   60.05
  -7   5   1 2496.04   59.70
   7  -5  -1 2375.84   56.80
   7  -5  -1 2475.43   59.21
  -7   7   1 1278.21   30.61
  -7   7   1 1314.58   31.50
   7  -7  -1 1331.77   31.85
   7  -7  -1 1265.91   30.32
  -7   9   1  589.61   14.29
  -7   9   1  640.35   15.46
  -7  11   1  743.97   17.98
  -7  11   1  801.28   19.36
  -7  13   1  612.23   14.92
  -7  13   1  614.20   14.97
   7 -13  -1  608.76   14.82
   7 -13  -1  608.26   14.82
  -7  15   1  714.27   17.42
  -7  15   1  727.71   17.73
   7 -15  -1  720.75   17.57
   7 -15  -1  731.69   17.82
  -7  19   1    9.65    0.70
  -7  19   1    7.29    0.60
  -7  21   1  215.19    5.76
  -7  21   1  212.56    5.71
   7 -21  -1  219.70    5.81
   7 -21  -1  213.47    5.71
  -7  23   1    0.25    0.35
  -7  23   1    1.01    0.35
   7 -23  -1    0.77    0.35
   7 -23  -1    0.31    0.35
  -7  25   1   12.50    0.92
  -7  25   1   13.43    0.92
   7 -25  -1   12.97    0.92
   7 -25  -1   13.43    0.92
   7 -27  -1    0.97    0.47
  -8 -24   1  584.52   14.65
  -8 -24   1  561.39   14.19
   8  24  -1  575.79   14.55
   8  24  -1  570.13   14.34
  -8 -22   1  690.94   17.15
  -8 -22   1  684.30   17.06
   8  22  -1  673.57   16.74
   8  22  -1  697.58   17.42
  -8 -18   1  863.66   21.25
  -8 -18   1  858.10   21.05
   8  18  -1  874.27   21.46
   8  18  -1  880.31   21.65
  -8 -16   1  919.18   22.56
  -8 -16   1  921.70   22.50
   8  16  -1  908.13   22.25
   8  16  -1  907.63   22.20
  -8 -14   1 1836.86   44.16
  -8 -14   1 1837.37   44.26
   8  14  -1 1758.85   42.36
   8  14  -1 1853.36   44.61
  -8 -12   1  849.45   20.78
  -8 -12   1  919.70   22.37
   8  12  -1  894.80   21.82
   8  12  -1  939.63   22.87
  -8 -10   1  130.21    3.62
  -8 -10   1  142.14    3.97
   8  10  -1  133.94    3.68
  -8  -8   1  387.89    9.61
  -8  -8   1  374.96    9.37
   8   8  -1  394.62    9.80
   8   8  -1  377.09    9.42
  -8  -6   1  522.00   12.81
  -8  -6   1  539.80   13.20
   8   6  -1  551.17   13.50
   8   6  -1  515.08   12.61
  -8  -4   1  320.49    7.90
  -8  -4   1  317.04    7.85
   8   4  -1  320.20    7.95
   8   4  -1  328.84    8.14
  -8  -2   1   12.82    0.54
  -8  -2   1   12.88    0.50
   8   2  -1   12.73    0.54
   8   2  -1   13.71    0.54
  -8   0   1    0.44    0.10
  -8   0   1    0.19    0.15
   8   0  -1    0.44    0.10
   8   0  -1    0.30    0.10
  -8   2   1   12.77    0.39
   8  -8  -1  385.96    9.37
   8  -8  -1  354.70    8.62
  -8  10   1  131.75    3.38
  -8  10   1  126.14    3.23
   8 -10  -1  123.85    3.18
   8 -10  -1  128.48    3.28
  -8  12   1  913.72   22.03
  -8  12   1  853.94   20.62
  -8  14   1 1693.84   40.61
  -8  14   1 1814.86   43.51
   8 -14  -1 1695.34   40.66
   8 -14  -1 1842.37   44.16
  -8  16   1  953.33   23.11
  -8  16   1  909.13   22.05
   8 -16  -1  913.15   22.16
   8 -16  -1  933.74   22.60
  -8  20   1 1076.54   26.19
  -8  20   1 1077.06   26.19
   8 -20  -1 1050.66   25.53
   8 -20  -1 1056.25   25.68
  -8  22   1  698.09   17.26
  -8  22   1  690.94   17.11
   8 -22  -1  695.03   17.21
   8 -22  -1  686.33   16.95
  -8  24   1  575.79   14.45
  -8  24   1  591.21   14.80
   8 -24  -1  569.10   14.23
   8 -24  -1  588.12   14.75
  -9 -23   1   33.93    1.50
  -9 -23   1   34.50    1.55
   9  23  -1   33.30    1.50
   9  23  -1   31.71    1.50
  -9 -21   1  316.63    8.36
  -9 -21   1  335.21    8.72
  -9 -19   1  281.68    7.55
  -9 -19   1  288.62    7.65
   9  19  -1  285.46    7.51
  -9 -17   1  167.97    4.72
  -9 -17   1  165.73    4.61
   9  17  -1  173.04    4.87
   9  17  -1  163.96    4.56
  -9 -15   1  561.68   13.99
  -9 -15   1  531.87   13.33
   9  15  -1  556.63   13.94
   9  15  -1  555.61   13.84
  -9 -13   1  185.23    4.98
  -9 -13   1  181.35    4.98
   9  13  -1  182.70    4.98
   9  13  -1  178.84    4.83
  -9 -11   1  545.91   13.49
  -9 -11   1  526.87   13.14
   9  11  -1  536.89   13.28
   9  11  -1  545.91   13.53
  -9  -7   1 1052.22   25.38
  -9  -7   1 1004.35   24.28
   9   7  -1 1091.12   26.34
   9   7  -1 1044.74   25.23
  -9  -5   1 2677.26   63.96
  -9  -5   1 2543.84   60.73
   9   5  -1 2530.40   60.43
   9   5  -1 2673.27   63.82
  -9  -3   1  779.67   18.84
  -9  -3   1  735.42   17.75
   9   3  -1  742.87   17.95
   9   3  -1  740.39   17.90
  -9  -1   1 1526.13   36.63
  -9  -1   1 1543.52   37.07
   9   1  -1 1551.98   37.27
   9   1  -1 1539.05   36.98
  -9  11   1  545.91   13.43
   9 -11  -1  552.93   13.58
  -9  13   1  181.96    4.57
  -9  13   1  174.26    4.43
   9 -13  -1  183.61    4.62
   9 -13  -1  171.79    4.32
  -9  15   1  525.81   12.89
  -9  15   1  568.24   13.89
   9 -15  -1  558.14   13.64
   9 -15  -1  524.80   12.83
  -9  17   1  171.22    4.52
  -9  17   1  163.25    4.37
   9 -17  -1  158.83    4.20
   9 -17  -1  171.41    4.52
  -9  21   1  331.51    8.52
  -9  21   1  323.82    8.36
   9 -21  -1  330.17    8.46
   9 -21  -1  337.97    8.67
  -9  23   1   34.18    1.50
  -9  23   1   31.91    1.39
   9 -23  -1   34.54    1.44
   9 -23  -1   31.18    1.39
 -10 -20   1  767.48   19.10
 -10 -20   1  771.09   19.10
  10  20  -1  801.54   19.87
  10  20  -1  789.15   19.51
 -10 -18   1  493.10   12.52
 -10 -18   1  475.61   12.06
  10  18  -1  478.33   12.11
  10  18  -1  501.42   12.73
 -10 -16   1  652.74   16.19
 -10 -16   1  635.88   15.89
  10  16  -1  613.41   15.32
  10  16  -1  600.65   14.96
 -10 -14   1  714.49   17.60
 -10 -14   1  717.04   17.74
  10  14  -1  702.28   17.35
  10  14  -1  711.94   17.65
 -10 -12   1  851.62   20.82
 -10 -12   1  850.61   20.88
  10  12  -1  827.81   20.26
  10  12  -1  844.02   20.67
 -10 -10   1 1401.87   33.89
 -10 -10   1 1347.84   32.51
  10  10  -1 1335.22   32.26
  10  10  -1 1306.94   31.56
 -10  -8   1  527.86   12.99
 -10  -8   1  532.38   13.15
  10   8  -1  509.73   12.59
  10   8  -1  515.77   12.74
 -10  -6   1   86.40    2.46
 -10  -6   1   83.54    2.32
  10   6  -1   83.44    2.36
  10   6  -1   83.70    2.36
 -10  -4   1   46.17    1.35
 -10  -4   1   47.28    1.40
  10   4  -1   47.44    1.40
  10   4  -1   47.69    1.40
 -10  18   1  440.40   10.93
  10 -18  -1  447.02   11.03
  10 -18  -1  473.86   11.70
 -11 -17   1  108.58    3.31
 -11 -17   1  109.67    3.41
  11  17  -1  111.84    3.47
 -11 -15   1  295.48    7.72
 -11 -15   1  300.21    7.93
  11  15  -1  314.68    8.24
  11  15  -1  306.65    8.02
 -11 -13   1  365.01    9.38
 -11 -13   1  366.25    9.33
  11  13  -1  374.03    9.54
  11  13  -1  366.97    9.43
 -11 -11   1 1223.38   29.73
 -11 -11   1 1195.29   28.96
  11  11  -1 1216.74   29.53
  11  11  -1 1218.79   29.53
  11   7  -1  738.33   17.99
  11   7  -1  761.70   18.55
 -11  -5   1 1408.14   33.83
 -11  -5   1 1432.49   34.45
  11   5  -1 1412.20   33.94
  11   5  -1 1447.71   34.80
 -12 -12   1  382.80    9.73
 -12 -12   1  359.67    9.26
  -9  -5  -2   11.76    0.61
  -9 -11  -2  384.90    9.83
  -9 -11  -2  401.85   10.23
   8   2   2  779.03   18.86
   8   2   2  738.96   17.90
  -8  -2  -2  775.48   18.77
  -8  -2  -2  778.53   18.81
   8   4   2  904.58   21.87
   8   4   2  898.49   21.77
  -8  -4  -2  899.51   21.72
  -8  -4  -2  914.75   22.13
   8   6   2 1153.99   27.92
   8   6   2 1189.06   28.72
  -8  -6  -2 1201.27   29.03
  -8  -6  -2 1194.65   28.83
   8   8   2 1207.27   29.24
  -8  -8  -2 1141.05   27.76
   8  10   2  772.73   18.94
   8  10   2  745.15   18.33
  -8 -10  -2  801.33   19.66
  -8 -10  -2  764.57   18.80
   8  12   2  200.08    5.43
   8  12   2  185.02    5.12
  -8 -12  -2  190.03    5.23
  -8 -12  -2  200.03    5.43
   8  14   2  396.47   10.14
   8  14   2  392.99   10.14
  -8 -14  -2  390.77   10.03
  -8 -14  -2  420.18   10.75
   8  16   2  362.20    9.41
   8  16   2  364.68    9.50
  -8 -16  -2  346.55    8.99
  -8 -16  -2  347.13    9.04
   7 -17   2  769.25   18.77
   7 -17   2  804.64   19.60
  -7  17  -2  796.44   19.43
   7 -15   2  532.91   13.06
   7 -15   2  562.53   13.78
   7 -13   2 1004.06   24.25
   7 -11   2  419.13   10.28
  -7   3  -2  168.20    4.27
   7  -1   2    9.04    0.40
   7  -1   2    8.63    0.40
  -7   1  -2    8.29    0.40
  -7   1  -2    8.69    0.40
   7   1   2    8.23    0.45
   7   1   2    9.20    0.45
  -7  -1  -2    8.69    0.40
  -7  -1  -2    7.39    0.40
   7   3   2  152.61    4.02
   7   3   2  165.07    4.27
  -7  -3  -2  168.34    4.32
  -7  -3  -2  162.86    4.22
   7   5   2  484.89   11.98
   7   5   2  494.59   12.23
  -7  -5  -2  483.73   11.92
  -7  -5  -2  471.40   11.62
  -7  -9  -2  135.99    3.79
  -7  -9  -2  135.83    3.79
   7  11   2  443.09   11.14
   7  11   2  426.22   10.78
  -7 -11  -2  429.86   10.84
  -7 -11  -2  451.09   11.35
   7  13   2 1015.76   24.86
   7  13   2 1058.46   25.78
  -7 -13  -2 1033.05   25.22
  -7 -13  -2 1066.09   25.98
   7  15   2  576.83   14.40
   7  15   2  579.89   14.55
  -7 -15  -2  575.80   14.40
  -7 -15  -2  563.04   14.09
   7  17   2  772.85   19.18
   7  17   2  813.87   20.09
  -7 -17  -2  795.93   19.70
  -7 -17  -2  811.31   20.05
   7  19   2 1110.45   27.22
   7  19   2 1098.59   26.86
  -7 -19  -2 1121.80   27.48
  -7 -19  -2 1104.26   27.01
   6 -22   2    6.04    0.67
   6 -22   2    5.41    0.56
  -6  22  -2    5.05    0.61
  -6  22  -2    6.65    0.67
   6 -20   2    1.49    0.47
   6 -20   2    1.39    0.36
  -6  20  -2    2.97    0.52
  -6  20  -2    1.95    0.41
   6 -18   2   64.43    2.09
   6 -18   2   64.34    2.04
  -6  18  -2   66.07    2.14
  -6  18  -2   62.18    2.04
   6 -16   2  697.46   17.04
   6 -16   2  674.63   16.54
  -6  16  -2  702.02   17.20
  -6  16  -2  699.99   17.09
   6 -14   2 1416.63   34.08
   6 -14   2 1342.38   32.32
  -6  14  -2 1419.15   34.14
  -6  14  -2 1337.34   32.17
   6 -12   2 1508.40   36.23
   6 -12   2 1437.95   34.56
  -6  12  -2 1529.52   36.73
  -6  12  -2 1426.88   34.26
   6 -10   2 1368.68   32.85
   6 -10   2 1280.40   30.74
  -6  10  -2 1382.21   33.20
  -6  10  -2 1386.22   33.30
   6  -8   2 1029.45   24.76
   6  -8   2  963.92   23.20
  -6   8  -2 1000.94   24.11
  -6   8  -2 1041.96   25.06
   6  -6   2  602.54   14.57
   6  -6   2  595.05   14.43
  -6   6  -2  614.51   14.88
  -6   6  -2  595.54   14.43
   6  -4   2  602.65   14.60
   6  -4   2  606.65   14.71
  -6   4  -2  597.17   14.46
  -6   4  -2  621.11   15.00
   6  -2   2 1327.78   31.82
   6  -2   2 1355.67   32.52
  -6   2  -2 1295.41   31.07
  -6   2  -2 1292.92   31.02
   6   0   2 1603.23   38.44
   6   0   2 1550.45   37.14
  -6   0  -2 1544.48   37.00
  -6   0  -2 1603.23   38.39
   6   2   2 1332.26   31.97
   6   2   2 1335.75   32.07
  -6  -2  -2 1288.93   30.94
  -6  -2  -2 1328.28   31.93
   6   4   2  598.18   14.65
   6   4   2  599.17   14.65
  -6  -4  -2  618.11   15.10
  -6  -4  -2  595.69   14.55
   6   6   2  581.08   14.27
   6   6   2  599.54   14.72
  -6  -6  -2  575.58   14.13
  -6  -6  -2  606.54   14.88
   6   8   2 1024.45   24.81
   6   8   2 1052.46   25.51
  -6  -8  -2 1022.95   24.81
  -6  -8  -2 1007.94   24.46
   6  10   2 1383.20   33.45
   6  10   2 1394.25   33.66
  -6 -10  -2 1443.90   34.85
  -6 -10  -2 1403.77   33.90
   6  12   2 1493.80   36.12
   6  12   2 1529.02   36.88
  -6 -12  -2 1580.84   38.14
  -6 -12  -2 1542.60   37.23
   6  14   2 1429.76   34.60
   6  14   2 1371.17   33.28
  -6 -14  -2 1386.83   33.59
  -6 -14  -2 1443.90   34.95
   6  16   2  700.50   17.40
   6  16   2  722.82   17.86
  -6 -16  -2  728.91   18.07
  -6 -16  -2  709.12   17.55
   6  18   2   64.54    2.25
  -6 -18  -2   62.50    2.25
  -6 -18  -2   64.43    2.25
   6  20   2    2.56    0.52
   6  20   2    1.43    0.41
  -6 -20  -2    2.01    0.47
  -6 -20  -2    1.90    0.47
   6  22   2    5.26    0.67
   6  22   2    6.45    0.72
  -6 -22  -2    4.85    0.61
  -6 -22  -2    6.13    0.67
   5 -25   2  751.87   18.61
  -5  25  -2  792.20   19.60
  -5  25  -2  754.97   18.82
   5 -23   2  495.54   12.48
   5 -23   2  506.99   12.78
  -5  23  -2  506.58   12.84
  -5  23  -2  528.40   13.30
   5 -21   2  917.41   22.45
   5 -21   2  929.15   22.76
  -5  21  -2  884.75   21.69
  -5  21  -2  922.51   22.66
   5 -19   2  886.23   21.67
   5 -19   2  844.63   20.64
  -5  19  -2  884.70   21.67
  -5  19  -2  854.77   20.90
   5 -17   2 1114.24   27.05
   5 -17   2 1056.21   25.59
  -5  17  -2 1086.99   26.34
  -5  17  -2 1101.11   26.74
   5 -15   2  738.38   18.08
  -5  15  -2  665.55   16.47
   5 -13   2  271.24    6.90
   5 -13   2  263.03    6.66
  -5  13  -2  262.39    6.66
  -5  13  -2  264.69    6.75
   5 -11   2 1142.11   27.51
   5 -11   2 1237.82   29.76
  -5  11  -2 1202.92   28.96
  -5  11  -2 1187.97   28.62
   5  -9   2  695.40   16.85
   5  -9   2  665.57   16.16
  -5   9  -2  684.47   16.61
  -5   9  -2  691.42   16.75
   5  -7   2  531.13   12.94
   5  -7   2  540.06   13.14
  -5   7  -2  530.63   12.89
  -5   7  -2  536.59   13.04
   5  -5   2  644.06   15.59
   5  -5   2  607.43   14.71
  -5   5  -2  625.75   15.14
  -5   5  -2  631.19   15.29
   5  -3   2  286.06    7.07
   5  -3   2  305.29    7.51
  -5   3  -2  298.67    7.36
  -5   3  -2  290.80    7.17
   5  -1   2  207.16    5.24
   5  -1   2  199.11    5.04
  -5   1  -2  196.44    4.94
  -5   1  -2  212.79    5.34
   5   1   2  198.76    5.04
   5   1   2  206.71    5.24
  -5  -1  -2  208.40    5.24
  -5  -1  -2  190.90    4.84
   5   3   2  278.25    7.02
   5   3   2  287.10    7.22
  -5  -3  -2  286.95    7.17
  -5  -3  -2  290.71    7.27
   5   5   2  620.79   15.20
   5   5   2  615.85   15.05
  -5  -5  -2  628.23   15.35
  -5  -5  -2  599.51   14.66
   5   7   2  542.03   13.35
   5   9   2  680.00   16.65
   5   9   2  694.41   17.05
  -5  -9  -2  660.60   16.20
  -5  -9  -2  687.95   16.85
   5  11   2 1255.77   30.40
   5  11   2 1248.28   30.16
  -5 -11  -2 1248.28   30.21
  -5 -11  -2 1211.90   29.36
   5  13   2  273.04    7.10
   5  13   2  289.19    7.51
   5  15   2  741.89   18.24
   5  15   2  770.52   18.98
  -5 -15  -2  763.99   18.84
  -5 -15  -2  723.80   17.83
   5  17   2 1105.16   26.90
   5  17   2 1112.23   27.15
  -5 -17  -2 1039.56   25.39
  -5 -17  -2 1086.99   26.49
   5  21   2  898.03   22.09
   5  21   2  893.43   22.04
  -5 -21  -2  934.76   22.95
  -5 -21  -2  919.96   22.60
   5  23   2  485.07   12.37
   5  23   2  494.31   12.53
  -5 -23  -2  512.39   12.94
  -5 -23  -2  494.05   12.58
   5  25   2  743.08   18.51
   5  25   2  758.08   18.82
  -5 -25  -2  743.60   18.51
  -5 -25  -2  765.84   18.98
   4 -26   2    0.26    0.36
  -4  26  -2    0.52    0.47
  -4  26  -2    1.14    0.47
   4 -24   2    0.35    0.31
   4 -24   2    0.16    0.41
  -4  24  -2    0.72    0.41
  -4  24  -2   -0.06    0.35
   4 -22   2    2.08    0.41
   4 -22   2    1.99    0.52
  -4  22  -2    2.55    0.46
  -4  22  -2    1.88    0.46
   4 -20   2  290.47    7.58
   4 -20   2  298.55    7.73
  -4  20  -2  292.04    7.64
  -4  20  -2  286.32    7.43
   4 -18   2  337.43    8.64
   4 -18   2  328.63    8.40
  -4  18  -2  335.56    8.59
  -4  18  -2  338.89    8.64
   4 -16   2  278.55    7.15
   4 -16   2  256.68    6.66
  -4  16  -2  257.88    6.66
  -4  16  -2  280.44    7.30
   4 -14   2  293.77    7.57
   4 -12   2  448.73   11.07
   4 -12   2  448.29   11.07
  -4  12  -2  439.10   10.87
  -4  12  -2  450.67   11.16
   4 -10   2  629.03   15.33
   4 -10   2  611.23   14.88
  -4  10  -2  643.38   15.68
  -4  10  -2  591.95   14.43
   4  -8   2  952.44   22.99
   4  -8   2  941.09   22.69
  -4   8  -2  957.87   23.08
  -4   8  -2  954.90   23.03
   4  -6   2 2083.13   49.76
   4  -6   2 2034.41   48.64
  -4   6  -2 2046.21   48.88
  -4   6  -2 2070.34   49.47
   4  -4   2 2570.16   61.30
   4  -4   2 2589.32   61.78
  -4   4  -2 2474.79   59.03
  -4   4  -2 2521.99   60.16
   4  -2   2 2839.49   67.72
   4  -2   2 2742.25   65.41
  -4   2  -2 2706.41   64.53
  -4   2  -2 2819.84   67.23
   4   0   2 2863.21   68.30
   4   0   2 3015.40   71.92
  -4   0  -2 2901.99   69.18
  -4   0  -2 3008.54   71.73
  -4  -4  -2 2471.35   59.03
  -4  -4  -2 2454.64   58.64
   4   6   2 1947.76   46.66
   4   6   2 2091.49   50.06
  -4  -6  -2 2071.32   49.56
  -4  -6  -2 2023.57   48.44
   4  10   2  635.97   15.68
   4  10   2  632.50   15.53
   4  12   2  466.99   11.65
   4  12   2  464.91   11.65
   4  14   2  300.49    7.76
   4  14   2  300.19    7.72
  -4 -14  -2  313.38    8.06
   4  16   2  265.89    7.01
   4  16   2  272.84    7.10
  -4 -16  -2  275.78    7.35
  -4 -16  -2  268.39    7.05
   4  18   2  342.45    8.85
   4  18   2  324.05    8.40
  -4 -18  -2  336.67    8.70
  -4 -18  -2  316.96    8.34
   4  22   2    1.68    0.46
   4  22   2    2.84    0.52
  -4 -22  -2    1.27    0.41
   4  24   2    0.35    0.35
   4  24   2    0.47    0.35
  -4 -24  -2    0.06    0.31
   4  26   2    0.61    0.36
   4  26   2    0.77    0.36
  -4 -26  -2    0.31    0.47
   3 -27   2 1166.06   28.52
   3 -27   2 1089.35   26.67
  -3  27  -2 1097.59   26.92
  -3  27  -2 1066.70   26.10
   3 -23   2 1497.82   36.28
   3 -23   2 1418.67   34.35
  -3  23  -2 1461.79   35.41
  -3  23  -2 1480.05   35.93
   3 -21   2 1495.33   36.19
   3 -21   2 1520.55   36.76
  -3  21  -2 1463.57   35.49
  -3  21  -2 1456.51   35.24
   3 -19   2 1231.54   29.87
   3 -19   2 1158.36   28.07
  -3  19  -2 1177.91   28.58
  -3  19  -2 1153.35   28.07
   3 -17   2 1613.04   38.80
   3 -17   2 1510.83   36.44
  -3  17  -2 1608.56   38.80
  -3  17  -2 1522.30   36.70
   3 -15   2  761.34   18.56
   3 -15   2  740.50   18.11
  -3  15  -2  753.89   18.41
  -3  15  -2  764.81   18.72
   3 -13   2  874.90   21.25
  -3  13  -2  884.78   21.50
  -3  13  -2  876.38   21.30
   3 -11   2  679.75   16.55
   3 -11   2  673.84   16.41
  -3  11  -2  681.73   16.60
  -3  11  -2  670.40   16.36
   3  -9   2  228.48    5.80
   3  -9   2  229.37    5.84
  -3   9  -2  223.03    5.65
  -3   9  -2  227.15    5.80
   3  -7   2  549.30   13.38
   3  -7   2  560.56   13.62
  -3   7  -2  584.57   14.30
   3  -5   2   27.29    0.93
   3  -5   2   26.22    0.93
  -3   5  -2   27.54    0.93
  -3   5  -2   27.59    0.93
   3  -3   2   22.62    0.78
   3  -3   2   22.66    0.84
  -3   3  -2   21.55    0.78
  -3   3  -2   22.97    0.84
   3  -1   2  475.01   11.57
   3  -1   2  474.72   11.57
  -3   1  -2  477.66   11.62
  -3   1  -2  484.64   11.82
   3   1   2  478.29   11.67
   3   1   2  505.39   12.31
  -3  -1  -2  490.74   11.96
  -3  -1  -2  480.05   11.73
   3   3   2   23.65    0.88
   3   3   2   21.60    0.84
  -3  -3  -2   23.74    0.88
  -3  -3  -2   22.24    0.84
   3   5   2   25.73    0.97
   3   5   2   26.76    0.97
  -3  -5  -2   29.54    1.02
  -3  -5  -2   26.37    0.97
  -3  -7  -2  559.58   13.72
  -3  -7  -2  567.43   13.92
   3  11   2  675.81   16.55
   3  11   2  669.41   16.45
  -3 -11  -2  696.01   17.04
  -3 -11  -2  670.40   16.41
   3  13   2  901.59   21.95
   3  13   2  862.55   21.11
  -3 -13  -2  833.88   20.37
  -3 -13  -2  848.71   20.71
   3  15   2  767.29   18.85
   3  15   2  772.26   18.91
  -3 -15  -2  788.64   19.31
  -3 -15  -2  808.49   19.80
   3  17   2 1587.61   38.39
   3  17   2 1674.88   40.38
  -3 -17  -2 1628.00   39.29
  -3 -17  -2 1633.49   39.44
   3  19   2 1172.90   28.52
   3  19   2 1121.76   27.37
  -3 -19  -2 1176.40   28.62
  -3 -19  -2 1132.29   27.62
   3  23   2 1483.61   35.97
   3  23   2 1508.98   36.59
  -3 -23  -2 1459.25   35.41
  -3 -23  -2 1421.71   34.50
   3  25   2  988.16   24.27
   3  25   2 1028.52   25.24
  -3 -25  -2  951.89   23.40
  -3 -25  -2  975.39   23.91
   3  27   2 1055.38   25.89
   3  27   2 1114.06   27.23
  -3 -27  -2 1094.49   26.83
  -3 -27  -2 1143.41   27.96
   2 -28   2  106.57    3.34
   2 -28   2  106.77    3.34
  -2  28  -2  106.73    3.40
  -2  28  -2  104.11    3.24
   2 -26   2    2.55    0.56
   2 -26   2    0.87    0.41
  -2  26  -2    1.84    0.52
  -2  26  -2    3.48    0.56
   2 -24   2  175.13    4.87
   2 -24   2  184.15    5.12
  -2  24  -2  165.69    4.66
  -2  24  -2  167.77    4.77
  -2  22  -2   11.38    0.86
  -2  22  -2   11.73    0.81
   2 -20   2  412.90   10.46
   2 -20   2  405.85   10.25
  -2  20  -2  401.05   10.21
  -2  20  -2  397.09   10.06
   2 -18   2  232.07    6.07
   2 -18   2  229.27    6.07
  -2  18  -2  234.65    6.18
  -2  18  -2  232.71    6.18
   2 -16   2   63.88    2.03
   2 -16   2   65.27    2.03
   2 -14   2  412.95   10.25
   2 -14   2  405.01   10.10
  -2  14  -2  382.27    9.57
  -2  14  -2  410.53   10.25
   2 -12   2   18.37    0.84
   2 -12   2   17.14    0.79
  -2  12  -2   15.67    0.74
  -2  12  -2   16.45    0.79
   2 -10   2  378.54    9.40
   2 -10   2  373.49    9.25
  -2  10  -2  365.33    9.11
  -2  10  -2  373.12    9.25
   2  -8   2 1800.11   43.07
   2  -8   2 1911.46   45.71
  -2   8  -2 1816.23   43.46
  -2   8  -2 1824.04   43.66
   2  -6   2 2438.81   58.25
   2  -6   2 2405.19   57.41
  -2   6  -2 2492.90   59.50
  -2   6  -2 2476.33   59.07
   2  -4   2 3987.73   94.95
   2  -4   2 3889.91   92.60
  -2   4  -2 3894.78   92.71
  -2   4  -2 3984.81   94.85
   2  -2   2 4523.98  107.65
   2  -2   2 4747.17  112.96
  -2   2  -2 5061.76  120.45
  -2   2  -2 4784.12  113.79
   2   0   2 9999.00  237.59
   2   0   2 9741.27  231.15
  -2   0  -2 9721.94  231.15
  -2   0  -2 9483.55  225.51
   2   2   2 4747.64  113.01
   2   2   2 4867.26  115.82
  -2  -2  -2 4773.91  113.63
  -2  -2  -2 4959.65  117.97
   2   4   2 4187.75   99.72
   2   4   2 3963.88   94.41
  -2  -4  -2 4202.34  100.05
  -2  -4  -2 4132.27   98.40
   2   6   2 2396.89   57.27
   2   6   2 2501.20   59.75
  -2  -6  -2 2442.22   58.34
  -2  -6  -2 2555.78   61.02
   2   8   2 1878.25   44.98
   2   8   2 1863.59   44.69
  -2  -8  -2 1929.53   46.20
  -2  -8  -2 1895.34   45.42
  -2 -10  -2  348.09    8.71
  -2 -10  -2  376.25    9.40
   2  12   2   16.66    0.84
   2  12   2   17.14    0.84
   2  14   2  408.55   10.25
   2  14   2  385.08    9.76
  -2 -14  -2  411.17   10.31
  -2 -14  -2  432.43   10.84
   2  16   2   64.83    2.13
   2  16   2   64.63    2.08
  -2 -16  -2   65.71    2.13
  -2 -16  -2   66.76    2.18
   2  18   2  236.55    6.27
   2  18   2  244.86    6.52
  -2 -18  -2  237.64    6.31
  -2 -18  -2  240.18    6.37
   2  20   2  396.05   10.16
   2  20   2  423.07   10.70
  -2 -20  -2  416.36   10.56
  -2 -20  -2  406.85   10.36
   2  22   2   11.28    0.86
   2  22   2    9.42    0.76
  -2 -22  -2   10.53    0.76
  -2 -22  -2   11.18    0.86
   2  24   2  170.86    4.82
   2  24   2  167.47    4.77
  -2 -24  -2  182.98    5.12
  -2 -24  -2  165.54    4.66
   2  26   2    1.38    0.46
   2  26   2    1.43    0.46
  -2 -26  -2    2.25    0.52
  -2 -26  -2    2.35    0.52
   2  28   2  104.15    3.24
   2  28   2   97.41    3.14
  -2 -28  -2  105.85    3.34
  -2 -28  -2  107.04    3.29
   1 -29   2  630.83   15.80
   1 -29   2  635.46   15.91
  -1  29  -2  636.48   16.02
   1 -27   2 1567.08   38.01
   1 -27   2 1548.70   37.55
  -1  27  -2 1539.50   37.39
  -1  27  -2 1437.86   34.89
   1 -25   2  548.52   13.79
  -1  25  -2  599.21   15.06
  -1  25  -2  552.06   13.94
   1 -23   2 1774.05   42.79
   1 -23   2 1688.97   40.83
  -1  23  -2 1779.07   43.19
   1 -21   2 2489.55   59.73
   1 -21   2 2509.55   60.23
  -1  21  -2 2518.56   60.48
  -1  21  -2 2386.51   57.28
   1 -19   2  564.45   13.97
   1 -19   2  566.44   14.08
   1 -17   2 1392.14   33.69
  -1  17  -2 1320.41   31.91
  -1  17  -2 1430.73   34.58
   1 -15   2  716.97   17.53
   1 -15   2  702.19   17.23
  -1  15  -2  703.68   17.23
  -1  15  -2  730.76   17.92
   1 -11   2 1278.00   30.78
   1 -11   2 1309.77   31.47
  -1  11  -2 1283.86   30.94
  -1  11  -2 1297.55   31.18
   1  -9   2 1047.70   25.24
   1  -9   2 1080.83   26.02
  -1   9  -2 1048.67   25.29
  -1   9  -2 1008.22   24.32
   1  -7   2 1623.81   38.89
   1  -7   2 1600.47   38.30
  -1   7  -2 1625.76   38.95
  -1   7  -2 1630.12   38.99
   1  -5   2  147.48    3.79
   1  -5   2  144.82    3.79
  -1   5  -2  140.02    3.64
  -1   5  -2  146.03    3.79
   1  -3   2  179.85    4.56
   1  -3   2  177.81    4.56
  -1   3  -2  174.75    4.45
  -1   3  -2  176.89    4.51
   1  -1   2  382.88    9.40
   1  -1   2  370.62    9.11
  -1   1  -2  376.39    9.21
  -1   1  -2  382.88    9.40
   1   1   2  405.22    9.93
   1   1   2  385.21    9.45
  -1  -1  -2  389.08    9.55
  -1  -1  -2  382.10    9.40
   1   3   2  176.30    4.51
   1   3   2  168.12    4.32
  -1  -3  -2  178.83    4.56
  -1  -3  -2  178.77    4.56
   1   5   2  144.92    3.83
   1   5   2  146.03    3.83
  -1  -5  -2  146.86    3.83
  -1  -5  -2  149.82    3.93
   1   7   2 1700.14   40.74
   1   7   2 1667.57   39.96
  -1  -7  -2 1585.40   38.01
  -1  -7  -2 1661.73   39.82
   1   9   2 1037.95   25.06
  -1  -9  -2 1098.87   26.55
   1  11   2 1221.79   29.52
   1  11   2 1313.68   31.62
  -1 -11  -2 1346.42   32.46
  -1 -11  -2 1316.61   31.72
   1  13   2  494.35   12.26
   1  13   2  531.13   13.20
  -1 -13  -2  488.32   12.11
  -1 -13  -2  490.12   12.17
   1  15   2  755.87   18.57
   1  15   2  748.98   18.31
  -1 -15  -2  729.77   17.88
  -1 -15  -2  717.95   17.63
   1  17   2 1429.74   34.54
   1  17   2 1430.73   34.63
  -1 -17  -2 1400.05   33.84
  -1 -17  -2 1405.50   33.98
   1  19   2  583.35   14.47
   1  19   2  579.87   14.47
  -1 -19  -2  562.46   14.03
  -1 -19  -2  556.00   13.87
   1  21   2 2517.56   60.43
   1  21   2 2465.04   59.22
  -1 -21  -2 2606.09   62.58
  -1 -21  -2 2516.06   60.37
   1  23   2 1787.13   43.10
   1  23   2 1663.29   40.22
  -1 -23  -2 1777.57   42.94
  -1 -23  -2 1760.45   42.49
   1  25   2  566.25   14.25
   1  25   2  588.05   14.71
  -1 -25  -2  564.73   14.19
  -1 -25  -2  551.04   13.84
   1  27   2 1545.12   37.49
   1  27   2 1542.57   37.39
  -1 -27  -2 1498.13   36.37
  -1 -27  -2 1586.49   38.41
  -1 -29  -2  643.17   16.12
  -1 -29  -2  643.17   16.07
   0 -30   2  120.79    3.71
   0 -30   2  120.27    3.66
   0  30  -2  115.67    3.51
   0  30  -2  116.81    3.66
   0 -28   2   75.98    2.61
   0 -28   2   71.37    2.45
   0  28  -2   75.92    2.56
   0  28  -2   73.93    2.67
   0 -26   2    1.47    0.52
   0 -26   2    1.27    0.41
   0  26  -2    1.67    0.46
   0  26  -2    2.13    0.46
   0 -22   2   32.49    1.35
   0 -22   2   36.29    1.51
   0  22  -2   36.34    1.45
   0  22  -2   37.49    1.55
   0 -20   2   35.57    1.44
   0 -20   2   36.07    1.44
   0  20  -2   35.97    1.44
   0  20  -2   33.29    1.34
   0 -18   2  504.69   12.62
   0 -18   2  499.75   12.42
   0  18  -2  508.66   12.72
   0  18  -2  506.18   12.62
   0 -16   2  691.77   16.99
   0 -16   2  684.88   16.79
   0  16  -2  702.60   17.28
   0  16  -2  656.81   16.15
   0 -14   2 1610.37   38.72
   0 -14   2 1589.78   38.19
   0  14  -2 1575.08   37.90
   0  14  -2 1611.36   38.72
   0 -10   2 1946.27   46.59
   0 -10   2 1992.53   47.71
   0  10  -2 1840.65   44.06
   0  10  -2 1911.22   45.75
   0  -8   2 1285.24   30.84
   0  -8   2 1242.99   29.90
   0   8  -2 1257.06   30.20
   0   8  -2 1226.97   29.48
   0  -6   2 1330.59   31.93
   0  -6   2 1391.64   33.34
   0   6  -2 1336.89   32.08
   0   6  -2 1347.07   32.26
   0  -4   2 2137.66   50.99
   0  -4   2 2100.89   50.18
   0   4  -2 2151.69   51.33
   0   4  -2 2141.05   51.14
   0  -2   2 3125.37   74.45
   0  -2   2 3218.20   76.63
   0   2  -2 3022.40   71.99
   0   2  -2 3186.29   75.90
   0   0   2 4159.68   98.98
   0   0   2 4174.18   99.31
   0   0  -2 4189.16   99.65
   0   0  -2 4189.64   99.70
   0   2   2 3155.35   75.18
   0   2   2 3131.19   74.59
   0  -2  -2 3115.71   74.21
   0  -2  -2 3174.21   75.61
   0   4   2 2238.30   53.42
   0   4   2 2100.89   50.18
   0  -4  -2 2137.66   51.05
   0  -4  -2 2124.60   50.76
   0   6   2 1302.97   31.30
   0   6   2 1342.70   32.22
   0  -6  -2 1288.92   30.96
   0  -6  -2 1310.24   31.45
   0   8   2 1315.33   31.60
   0   8   2 1317.77   31.70
   0  -8  -2 1250.75   30.11
   0  -8  -2 1292.52   31.07
   0  12   2 2463.84   58.95
   0  12   2 2578.11   61.68
   0  14   2 1733.91   41.72
   0  14   2 1699.10   40.83
   0 -14  -2 1540.26   37.11
   0 -14  -2 1571.64   37.80
   0  16   2  690.29   16.94
   0  16   2  703.10   17.33
   0 -16  -2  675.52   16.64
   0 -16  -2  705.06   17.28
   0  18   2  511.62   12.81
   0  18   2  513.60   12.81
   0 -18  -2  522.01   13.01
   0 -18  -2  519.54   12.97
   0  20   2   35.23    1.44
   0  20   2   34.13    1.39
   0 -20  -2   35.08    1.39
   0 -20  -2   38.16    1.55
   0  22   2   37.74    1.55
   0  22   2   35.99    1.51
   0 -22  -2   34.04    1.40
   0 -22  -2   35.10    1.51
   0  24   2   14.57    0.90
   0  24   2   16.83    1.01
   0 -24  -2   16.78    0.95
   0 -24  -2   16.88    1.01
   0  26   2    2.43    0.52
   0  26   2    2.34    0.52
   0 -26  -2    1.47    0.52
   0 -26  -2    1.27    0.41
   0  28   2   74.28    2.56
   0  28   2   76.34    2.56
   0 -28  -2   79.25    2.67
   0 -28  -2   73.21    2.45
   0  30   2  110.31    3.46
   0 -30  -2  109.17    3.51
  -1 -29   2 1230.78   30.02
  -1 -29   2 1152.80   28.22
   1  29  -2 1189.22   28.98
   1  29  -2 1189.22   29.09
  -1 -27   2 1053.90   25.80
  -1 -27   2 1024.38   25.08
   1  27  -2 1043.21   25.49
   1  27  -2 1076.80   26.41
  -1 -25   2  941.93   23.07
  -1 -25   2  905.05   22.28
   1  25  -2  933.34   22.93
   1  25  -2  992.43   24.29
  -1 -23   2  577.78   14.45
  -1 -23   2  585.81   14.60
   1  23  -2  582.79   14.60
   1  23  -2  593.33   14.80
   1  21  -2  446.42   11.27
   1  21  -2  473.48   11.96
  -1 -19   2  728.83   17.94
  -1 -19   2  706.03   17.34
   1  19  -2  743.19   18.28
   1  19  -2  758.06   18.69
  -1 -17   2 3136.67   74.97
  -1 -17   2 2884.32   69.00
   1  17  -2 2921.28   69.89
   1  17  -2 3011.97   72.06
  -1 -15   2 1253.46   30.27
  -1 -15   2 1244.14   30.07
   1  15  -2 1220.10   29.53
   1  15  -2 1148.47   27.76
  -1 -13   2  514.99   12.70
  -1 -13   2  526.71   13.00
   1  13  -2  505.21   12.51
   1  13  -2  508.14   12.56
  -1 -11   2 1944.19   46.65
   1  11  -2 2048.87   49.18
  -1  -9   2  580.64   14.17
  -1  -9   2  600.05   14.66
   1   9  -2  591.81   14.42
   1   9  -2  576.28   14.13
  -1  -7   2 3845.33   91.59
  -1  -7   2 3786.73   90.19
   1   7  -2 3840.97   91.44
   1   7  -2 3842.91   91.54
  -1  -5   2 1541.93   36.90
  -1  -5   2 1585.94   38.01
   1   5  -2 1558.37   37.33
   1   5  -2 1553.54   37.19
  -1  -3   2 3049.86   72.69
  -1  -3   2 3212.13   76.50
   1   3  -2 3180.25   75.72
   1   3  -2 3053.23   72.74
  -1  -1   2 5352.86  127.28
  -1  -1   2 5299.76  126.08
  -1   1   2 5372.16  127.71
   1  -1  -2 5010.16  119.13
  -1   3   2 2984.66   71.14
  -1   3   2 3068.21   73.11
   1  -3  -2 3232.41   76.98
   1  -3  -2 3088.98   73.61
  -1   5   2 1522.11   36.45
  -1   5   2 1560.30   37.38
   1  -5  -2 1555.47   37.23
   1  -5  -2 1508.08   36.11
  -1   7   2 3723.27   88.68
  -1   7   2 3560.52   84.86
   1  -7  -2 3695.18   88.01
   1  -7  -2 3747.49   89.27
  -1   9   2  577.73   14.13
  -1   9   2  583.56   14.27
   1  -9  -2  576.75   14.08
   1  -9  -2  597.15   14.61
  -1  13   2  559.44   13.83
  -1  13   2  520.36   12.85
   1 -13  -2  516.44   12.81
   1 -13  -2  519.38   12.81
  -1  15   2 1246.09   30.13
  -1  15   2 1326.55   32.09
   1 -15  -2 1277.50   30.86
   1 -15  -2 1191.16   28.79
  -1  17   2 3101.19   74.18
  -1  17   2 3142.59   75.17
   1 -17  -2 3007.04   71.96
   1 -17  -2 2908.96   69.59
  -1  19   2  780.85   19.22
  -1  19   2  783.33   19.22
   1 -19  -2  765.49   18.77
   1 -19  -2  797.20   19.57
  -1  21   2  495.46   12.46
  -1  21   2  481.80   12.11
   1 -21  -2  496.25   12.51
   1 -21  -2  461.32   11.61
  -1  25   2  990.40   24.29
  -1  25   2  979.30   23.99
   1 -25  -2  962.63   23.58
   1 -25  -2  968.19   23.79
  -1  27   2 1028.97   25.18
  -1  27   2 1043.71   25.60
   1 -27  -2 1081.88   26.41
   1 -27  -2 1114.45   27.27
  -1  29   2 1181.02   28.89
  -1  29   2 1208.22   29.50
   1 -29  -2 1280.55   31.18
   1 -29  -2 1241.55   30.32
  -2 -30   2   77.98    2.63
  -2 -30   2   75.20    2.58
   2  30  -2   75.04    2.63
   2  30  -2   78.55    2.63
  -2 -28   2  174.99    4.96
  -2 -28   2  175.85    4.96
   2  28  -2  171.10    4.90
   2  28  -2  178.98    5.00
  -2 -26   2    4.77    0.60
  -2 -26   2    5.02    0.60
   2  26  -2    5.94    0.66
   2  26  -2    5.77    0.66
  -2 -24   2    2.82    0.51
  -2 -24   2    2.06    0.46
   2  24  -2    2.32    0.51
   2  24  -2    2.41    0.51
  -2 -22   2   52.13    1.85
  -2 -22   2   54.82    1.96
   2  22  -2   54.37    1.96
   2  22  -2   50.87    1.90
  -2 -20   2   55.73    1.89
  -2 -20   2   50.81    1.84
   2  20  -2   50.31    1.79
   2  20  -2   53.30    1.94
   2  18  -2  707.87   17.39
   2  18  -2  744.42   18.32
  -2 -16   2  747.15   18.28
  -2 -16   2  708.31   17.40
  -2 -14   2 1381.59   33.33
  -2 -14   2 1437.38   34.61
   2  14  -2 1431.50   34.50
   2  14  -2 1388.45   33.47
  -2 -12   2 2828.33   67.52
  -2 -12   2 3033.10   72.45
   2  12  -2 2951.69   70.50
   2  12  -2 2815.66   67.28
  -2 -10   2 2496.60   59.63
  -2 -10   2 2626.85   62.79
   2  10  -2 2527.71   60.40
   2  10  -2 2738.63   65.37
  -2  -8   2 2737.30   65.29
  -2  -8   2 2783.83   66.45
   2   8  -2 2658.77   63.51
   2   8  -2 2697.55   64.37
  -2  -6   2  799.64   19.35
  -2  -6   2  751.74   18.19
   2   6  -2  778.83   18.87
   2   6  -2  774.97   18.72
  -2  -4   2 3014.21   71.83
  -2  -4   2 3147.06   74.97
   2   4  -2 3193.42   76.08
   2   4  -2 3084.74   73.48
  -2  -2   2 3970.09   94.50
  -2  -2   2 3979.74   94.74
   2   2  -2 4563.23  108.54
  -2   0   2   46.33    1.40
  -2   0   2   43.90    1.35
   2   0  -2   43.52    1.30
   2   0  -2   43.27    1.30
  -2   2   2 4527.52  107.72
  -2   2   2 4611.01  109.70
  -2   4   2 3033.53   72.26
  -2   4   2 3130.14   74.58
   2  -4  -2 3083.29   73.48
   2  -4  -2 3020.01   71.93
  -2   6   2  741.59   17.94
  -2   6   2  763.85   18.48
   2  -6  -2  775.45   18.77
   2  -6  -2  761.43   18.43
  -2   8   2 2741.17   65.44
  -2   8   2 2732.45   65.20
   2  -8  -2 2833.27   67.57
   2  -8  -2 2751.35   65.69
  -2  10   2 2646.78   63.23
  -2  10   2 2638.03   62.99
   2 -10  -2 2625.39   62.70
   2 -10  -2 2609.84   62.31
  -2  12   2 2873.67   68.64
  -2  14   2 1448.63   34.90
  -2  14   2 1427.11   34.35
   2 -14  -2 1375.22   33.13
   2 -14  -2 1439.83   34.70
  -2  16   2  750.58   18.39
  -2  16   2  756.48   18.53
   2 -16  -2  721.59   17.69
   2 -16  -2  734.37   17.99
  -2  18   2  771.10   18.98
  -2  18   2  752.32   18.48
   2 -18  -2  751.33   18.43
   2 -18  -2  734.55   18.08
  -2  20   2   53.24    1.89
  -2  20   2   54.10    1.89
   2 -20  -2   51.91    1.79
   2 -20  -2   52.40    1.89
  -2  22   2   52.92    1.90
  -2  22   2   51.77    1.85
   2 -22  -2   56.07    1.96
   2 -22  -2   53.07    1.96
  -2  24   2    2.62    0.51
  -2  24   2    1.41    0.46
   2 -24  -2    2.21    0.46
   2 -24  -2    2.06    0.55
  -2  26   2    5.63    0.60
  -2  26   2    5.48    0.66
   2 -26  -2    4.41    0.56
   2 -26  -2    4.82    0.66
  -2  28   2  174.53    4.96
  -2  28   2  175.80    4.96
   2 -28  -2  177.08    4.96
   2 -28  -2  175.04    4.96
  -2  30   2   80.71    2.73
  -2  30   2   76.17    2.58
   2 -30  -2   75.72    2.63
   2 -30  -2   74.38    2.52
  -3 -29   2  317.19    8.36
  -3 -29   2  316.62    8.31
   3  29  -2  322.42    8.42
   3  29  -2  303.84    8.11
  -3 -27   2  690.32   17.20
  -3 -27   2  658.25   16.39
   3  27  -2  720.36   17.86
   3  27  -2  708.14   17.67
  -3 -25   2  811.95   20.06
  -3 -25   2  804.37   19.80
   3  25  -2  802.85   19.80
   3  25  -2  809.42   20.01
  -3 -21   2 2218.04   53.34
  -3 -21   2 2333.71   56.04
   3  21  -2 2313.76   55.64
   3  21  -2 2202.58   52.94
  -3 -19   2 1496.89   36.14
  -3 -19   2 1396.77   33.80
   3  19  -2 1414.12   34.20
   3  19  -2 1426.50   34.54
  -3 -17   2 2437.76   58.42
  -3 -17   2 2372.68   56.91
   3  17  -2 2341.11   56.17
   3  17  -2 2456.01   58.92
  -3 -15   2 1006.60   24.44
  -3 -15   2 1056.17   25.67
   3  15  -2 1045.86   25.37
   3  15  -2 1066.97   25.92
  -3 -13   2  812.87   19.80
  -3 -13   2  872.49   21.27
   3  13  -2  820.69   19.99
   3  13  -2  809.45   19.70
  -3 -11   2 2642.97   63.23
   3  11  -2 2509.51   60.07
  -3  -9   2  596.90   14.62
  -3  -9   2  556.10   13.60
   3   9  -2  555.62   13.65
   3   9  -2  597.39   14.57
  -3  -7   2  141.68    3.78
  -3  -7   2  134.41    3.54
   3   7  -2  135.63    3.59
   3   7  -2  136.84    3.64
  -3  -5   2   52.53    1.59
  -3  -5   2   51.32    1.55
   3   5  -2   52.82    1.59
   3   5  -2   51.51    1.59
  -3  -3   2  271.53    6.81
  -3  -3   2  280.86    7.01
   3   3  -2  270.37    6.77
   3   3  -2  283.22    7.06
  -3  -1   2   11.20    0.52
  -3  -1   2   11.40    0.52
   3   1  -2   11.68    0.52
   3   1  -2   12.35    0.58
  -3   1   2   11.49    0.52
  -3   1   2   11.98    0.52
   3  -1  -2   12.51    0.52
   3  -1  -2   11.59    0.52
  -3   3   2  269.02    6.72
  -3   3   2  276.32    6.86
   3  -3  -2  270.52    6.72
   3  -3  -2  271.39    6.77
  -3   5   2   52.19    1.59
  -3   5   2   50.31    1.51
  -3   7   2  130.50    3.44
  -3   7   2  133.59    3.54
   3  -7  -2  139.41    3.68
   3  -7  -2  135.09    3.59
  -3   9   2  580.39   14.17
  -3   9   2  578.44   14.13
   3  -9  -2  573.59   13.99
   3  -9  -2  574.56   14.04
  -3  11   2 2810.05   67.27
   3 -11  -2 2666.35   63.76
  -3  13   2  840.73   20.43
  -3  13   2  856.86   20.88
   3 -13  -2  843.18   20.53
   3 -13  -2  832.42   20.23
  -3  15   2 1078.26   26.16
  -3  15   2 1089.55   26.40
   3 -15  -2 1088.57   26.40
   3 -15  -2 1070.41   25.92
  -3  17   2 2542.79   60.94
  -3  17   2 2561.52   61.34
   3 -17  -2 2617.24   62.67
   3 -17  -2 2624.63   62.82
  -3  19   2 1472.60   35.59
  -3  19   2 1461.71   35.29
   3 -19  -2 1521.68   36.73
   3 -19  -2 1491.43   36.03
  -3  21   2 2295.32   55.14
  -3  21   2 2229.02   53.55
   3 -21  -2 2266.90   54.49
   3 -21  -2 2217.05   53.25
  -3  23   2 1659.78   40.14
  -3  23   2 1719.48   41.49
   3 -23  -2 1711.95   41.30
   3 -23  -2 1713.46   41.39
  -3  25   2  788.20   19.45
  -3  25   2  771.01   19.10
   3 -25  -2  812.96   20.06
   3 -25  -2  781.12   19.25
  -3  27   2  670.97   16.70
  -3  27   2  706.11   17.57
   3 -27  -2  717.82   17.76
   3 -27  -2  669.45   16.70
  -3  29   2  300.56    7.95
  -3  29   2  317.24    8.36
   3 -29  -2  271.35    7.34
[truncated: 166,624 more chars]
