# Supplementary material for: RE(III) 3-Furoate Complexes: Synthesis, Structure, and Corrosion Inhibiting Properties
Source: Molecules. 2022 Dec 13;27(24):8836. doi: 10.3390/molecules27248836 (PMC9784407; doi:10.3390/molecules27248836)
Supplement: Supplementary file 1 [file molecules-27-08836-s001.zip › xray files/5.cif]

data_vv3gd
_audit_creation_date               2022-03-14
_audit_creation_method
;
Olex2 1.3
(compiled 2020.11.12 svn.r5f609507 for OlexSys, GUI svn.r6408)
;
_shelx_SHELXL_version_number       '2018/3'
_audit_contact_author_address      ?
_audit_contact_author_email        ?
_audit_contact_author_name         ''
_audit_contact_author_phone        ?
_publ_contact_author_id_orcid      ?
_publ_section_references
;
D. Kratzert, I. Krossing, (2018), J. Appl. Cryst. 51, 928-934. 

Dolomanov, O.V., Bourhis, L.J., Gildea, R.J, Howard, J.A.K. & Puschmann, H.
 (2009), J. Appl. Cryst. 42, 339-341.

Kratzert, D., Holstein, J.J. & Krossing, I. (2015). J. Appl. Cryst. 48, 933-938.

Sheldrick, G.M. (2015). Acta Cryst. A71, 3-8.

Sheldrick, G.M. (2015). Acta Cryst. C71, 3-8.
;
_chemical_name_common              ?
_chemical_name_systematic          ?
_chemical_formula_moiety           'C15 H13 Gd O11'
_chemical_formula_sum              'C15 H13 Gd O11'
_chemical_formula_weight           526.50
_chemical_melting_point            ?
loop_
  _atom_type_symbol
  _atom_type_description
  _atom_type_scat_dispersion_real
  _atom_type_scat_dispersion_imag
  _atom_type_scat_source
 'C' 'C' 0.0033 0.0016 'International Tables Vol C Tables 4.2.6.8 and 6.1.1.4'
 'H' 'H' 0.0000 0.0000 'International Tables Vol C Tables 4.2.6.8 and 6.1.1.4'
 'Gd' 'Gd' -0.1653 3.9035
 'International Tables Vol C Tables 4.2.6.8 and 6.1.1.4'
 'O' 'O' 0.0106 0.0060 'International Tables Vol C Tables 4.2.6.8 and 6.1.1.4'

_shelx_space_group_comment
;
The symmetry employed for this shelxl refinement is uniquely defined
by the following loop, which should always be used as a source of
symmetry information in preference to the above space-group names.
They are only intended as comments.
;
_space_group_crystal_system        'monoclinic'
_space_group_IT_number             15
_space_group_name_H-M_alt          'C 1 2/c 1'
_space_group_name_Hall             '-C 2yc'
loop_
  _space_group_symop_operation_xyz
 'x, y, z'
 '-x, y, -z+1/2'
 'x+1/2, y+1/2, z'
 '-x+1/2, y+1/2, -z+1/2'
 '-x, -y, -z'
 'x, -y, z-1/2'
 '-x+1/2, -y+1/2, -z'
 'x+1/2, -y+1/2, z-1/2'

_cell_length_a                     11.493(2)
_cell_length_b                     26.991(5)
_cell_length_c                     6.0220(12)
_cell_angle_alpha                  90
_cell_angle_beta                   118.65(3)
_cell_angle_gamma                  90
_cell_volume                       1639.4(7)
_cell_formula_units_Z              4
_cell_measurement_reflns_used      1386
_cell_measurement_temperature      100(2)
_cell_measurement_theta_max        25
_cell_measurement_theta_min        2
_shelx_estimated_absorpt_T_max     0.791
_shelx_estimated_absorpt_T_min     0.684
_exptl_absorpt_coefficient_mu      4.108
_exptl_absorpt_correction_T_max    ?
_exptl_absorpt_correction_T_min    ?
_exptl_absorpt_correction_type     none
_exptl_absorpt_process_details     ?
_exptl_absorpt_special_details     ?
_exptl_crystal_colour              colourless
_exptl_crystal_colour_primary      colourless
_exptl_crystal_density_diffrn      2.133
_exptl_crystal_density_meas        ?
_exptl_crystal_density_method      ?
_exptl_crystal_description         block
_exptl_crystal_F_000               1020
_exptl_crystal_size_max            0.1
_exptl_crystal_size_mid            0.08
_exptl_crystal_size_min            0.06
_exptl_transmission_factor_max     ?
_exptl_transmission_factor_min     ?
_diffrn_reflns_av_R_equivalents    0.0267
_diffrn_reflns_av_unetI/netI       0.0100
_diffrn_reflns_Laue_measured_fraction_full  0.955
_diffrn_reflns_Laue_measured_fraction_max  0.955
_diffrn_reflns_limit_h_max         13
_diffrn_reflns_limit_h_min         -13
_diffrn_reflns_limit_k_max         31
_diffrn_reflns_limit_k_min         -31
_diffrn_reflns_limit_l_max         7
_diffrn_reflns_limit_l_min         -7
_diffrn_reflns_number              18366
_diffrn_reflns_point_group_measured_fraction_full  0.955
_diffrn_reflns_point_group_measured_fraction_max  0.955
_diffrn_reflns_theta_full          25.025
_diffrn_reflns_theta_max           25.025
_diffrn_reflns_theta_min           2.156
_diffrn_ambient_temperature        100(2)
_diffrn_detector_area_resol_mean   ?
_diffrn_measured_fraction_theta_full  0.955
_diffrn_measured_fraction_theta_max  0.955
_diffrn_measurement_device_type    'ADSC Quantum 210r'
_diffrn_measurement_method         '\w scans'
_diffrn_radiation_monochromator    graphite
_diffrn_radiation_type             Synchrotron
_diffrn_radiation_wavelength       0.71073
_diffrn_source                     'MX1 Beamline Australian Synchrotron'
_diffrn_standards_number           0
_reflns_Friedel_coverage           0.000
_reflns_Friedel_fraction_full      .
_reflns_Friedel_fraction_max       .
_reflns_number_gt                  1382
_reflns_number_total               1386
_reflns_special_details
;
 Reflections were merged by SHELXL according to the crystal
 class for the calculation of statistics and refinement.
 
 _reflns_Friedel_fraction is defined as the number of unique
 Friedel pairs measured divided by the number that would be
 possible theoretically, ignoring centric projections and
 systematic absences.
;
_reflns_threshold_expression       'I > 2\s(I)'
_computing_cell_refinement         'XDS (Kabsch, 1993)'
_computing_data_collection         'BluIce (McPhillips, 2002)'
_computing_data_reduction          'XDS (Kabsch, 1993)'
_computing_molecular_graphics      'Olex2 1.3 (Dolomanov et al., 2009)'
_computing_publication_material    'Olex2 1.3 (Dolomanov et al., 2009)'
_computing_structure_refinement    'SHELXL 2018/3 (Sheldrick, 2015)'
_computing_structure_solution      'SHELXT 2018/2 (Sheldrick, 2018)'
_refine_diff_density_max           0.502
_refine_diff_density_min           -0.974
_refine_diff_density_rms           0.087
_refine_ls_extinction_coef         .
_refine_ls_extinction_method       none
_refine_ls_goodness_of_fit_ref     1.095
_refine_ls_hydrogen_treatment      constr
_refine_ls_matrix_type             full
_refine_ls_number_parameters       143
_refine_ls_number_reflns           1386
_refine_ls_number_restraints       18
_refine_ls_R_factor_all            0.0156
_refine_ls_R_factor_gt             0.0156
_refine_ls_restrained_S_all        1.088
_refine_ls_shift/su_max            0.001
_refine_ls_shift/su_mean           0.000
_refine_ls_structure_factor_coef   Fsqd
_refine_ls_weighting_details      
 'w=1/[\s^2^(Fo^2^)+(0.0242P)^2^+5.2286P] where P=(Fo^2^+2Fc^2^)/3'
_refine_ls_weighting_scheme        calc
_refine_ls_wR_factor_gt            0.0410
_refine_ls_wR_factor_ref           0.0410
_refine_special_details            ?
_olex2_refinement_description
;
1. Uiso/Uaniso restraints and constraints
C10 \\sim O6 \\sim C9 \\sim C8: within 2A with sigma of 0.001 and sigma for
terminal atoms of 0.002 within 2A
2. Others
 Fixed Sof: O6(0.5) C10(0.5) H10(0.5) C9(0.5) H9(0.5) C8(0.5) H8(0.5)
3.a Rotating group:
 O4(H4A,H4B)
3.b Aromatic/amide H refined with riding coordinates:
 C5(H5), C3(H3), C4(H4), C10(H10), C9(H9), C8(H8)
;
_atom_sites_solution_hydrogens     mixed
_atom_sites_solution_primary       dual
_atom_sites_solution_secondary     ?
loop_
  _atom_site_label
  _atom_site_type_symbol
  _atom_site_fract_x
  _atom_site_fract_y
  _atom_site_fract_z
  _atom_site_U_iso_or_equiv
  _atom_site_adp_type
  _atom_site_occupancy
  _atom_site_site_symmetry_order
  _atom_site_calc_flag
  _atom_site_refinement_flags_posn
  _atom_site_refinement_flags_adp
  _atom_site_refinement_flags_occupancy
  _atom_site_disorder_assembly
  _atom_site_disorder_group
 Gd1 Gd 0.500000 0.23931(2) 0.750000 0.01106(8) Uani 1 2 d S T P . .
 O4 O 0.63665(18) 0.28089(7) 0.5766(3) 0.0159(4) Uani 1 1 d . . . . .
 H4A H 0.621647 0.266969 0.438530 0.024 Uiso 1 1 d R U . . .
 H4B H 0.718603 0.275592 0.675890 0.024 Uiso 1 1 d R U . . .
 O1 O 0.64605(18) 0.29299(7) 1.0502(3) 0.0178(4) Uani 1 1 d . . . . .
 O2 O 0.84838(18) 0.32395(6) 1.1928(3) 0.0157(4) Uani 1 1 d . . . . .
 O5 O 0.42920(18) 0.20596(6) 0.3266(3) 0.0161(4) Uani 1 1 d . . . . .
 O3 O 0.5295(2) 0.44008(8) 1.0330(4) 0.0267(5) Uani 1 1 d . . . . .
 C1 C 0.7272(3) 0.32870(9) 1.1191(4) 0.0132(5) Uani 1 1 d . . . . .
 C6 C 0.500000 0.18340(13) 0.250000 0.0155(7) Uani 1 2 d S T P . .
 C7 C 0.500000 0.12875(14) 0.250000 0.0172(8) Uani 1 2 d S T P . .
 C2 C 0.6749(3) 0.37907(10) 1.1107(5) 0.0163(5) Uani 1 1 d . . . . .
 C5 C 0.5459(3) 0.39018(11) 1.0339(5) 0.0216(6) Uani 1 1 d . . . . .
 H5 H 0.477019 0.366478 0.987365 0.026 Uiso 1 1 calc R U . . .
 C3 C 0.7441(3) 0.42535(10) 1.1627(5) 0.0210(6) Uani 1 1 d . . . . .
 H3 H 0.836192 0.430095 1.221005 0.025 Uiso 1 1 calc R U . . .
 C4 C 0.6522(3) 0.46074(11) 1.1120(6) 0.0261(6) Uani 1 1 d . . . . .
 H4 H 0.669902 0.495311 1.128652 0.031 Uiso 1 1 calc R U . . .
 O6 O 0.5547(8) 0.0520(3) 0.2049(18) 0.0247(9) Uani 0.5 1 d . U P A -1
 C10 C 0.5750(17) 0.0950(4) 0.186(3) 0.0242(10) Uani 0.5 1 d . U P A -1
 H10 H 0.636379 0.105794 0.133091 0.029 Uiso 0.5 1 calc R U P A -1
 C9 C 0.4653(13) 0.0489(4) 0.284(3) 0.0249(10) Uani 0.5 1 d . U P A -1
 H9 H 0.432214 0.018947 0.315096 0.030 Uiso 0.5 1 calc R U P A -1
 C8 C 0.4237(18) 0.1012(4) 0.316(3) 0.0247(10) Uani 0.5 1 d . U P A -1
 H8 H 0.361256 0.111372 0.367550 0.030 Uiso 0.5 1 calc R U P A -1

loop_
  _atom_site_aniso_label
  _atom_site_aniso_U_11
  _atom_site_aniso_U_22
  _atom_site_aniso_U_33
  _atom_site_aniso_U_23
  _atom_site_aniso_U_13
  _atom_site_aniso_U_12
 Gd1 0.00982(12) 0.01367(11) 0.00878(11) 0.000 0.00374(8) 0.000
 O4 0.0126(10) 0.0213(9) 0.0131(9) 0.0001(7) 0.0057(7) 0.0000(7)
 O1 0.0139(10) 0.0212(9) 0.0160(9) -0.0050(7) 0.0053(8) -0.0044(7)
 O2 0.0111(11) 0.0179(9) 0.0183(9) 0.0010(7) 0.0072(8) 0.0027(7)
 O5 0.0148(10) 0.0211(9) 0.0110(8) -0.0026(7) 0.0049(7) 0.0002(7)
 O3 0.0298(13) 0.0292(11) 0.0238(11) 0.0042(8) 0.0150(10) 0.0138(9)
 C1 0.0141(15) 0.0187(12) 0.0069(11) -0.0012(9) 0.0052(10) -0.0004(10)
 C6 0.017(2) 0.0183(17) 0.0064(16) 0.000 0.0022(14) 0.000
 C7 0.020(2) 0.0192(18) 0.0096(17) 0.000 0.0049(15) 0.000
 C2 0.0159(15) 0.0228(13) 0.0098(12) 0.0003(10) 0.0059(11) 0.0029(10)
 C5 0.0240(16) 0.0268(14) 0.0158(13) 0.0025(11) 0.0111(12) 0.0071(11)
 C3 0.0228(16) 0.0198(13) 0.0189(13) -0.0010(10) 0.0089(12) 0.0014(11)
 C4 0.0346(18) 0.0203(13) 0.0241(15) 0.0000(11) 0.0147(14) 0.0054(12)
 O6 0.0347(19) 0.0173(13) 0.0238(12) -0.002(2) 0.0154(13) 0.002(2)
 C10 0.0342(19) 0.0172(17) 0.0229(14) -0.003(3) 0.0152(14) 0.002(2)
 C9 0.0350(19) 0.0169(14) 0.0238(13) -0.002(2) 0.0149(13) 0.002(2)
 C8 0.0350(19) 0.0166(18) 0.0230(14) -0.002(3) 0.0143(14) 0.002(2)

_geom_special_details
;
 All esds (except the esd in the dihedral angle between two l.s. planes)
 are estimated using the full covariance matrix.  The cell esds are taken
 into account individually in the estimation of esds in distances, angles
 and torsion angles; correlations between esds in cell parameters are only
 used when they are defined by crystal symmetry.  An approximate (isotropic)
 treatment of cell esds is used for estimating esds involving l.s. planes.
;
loop_
  _geom_bond_atom_site_label_1
  _geom_bond_atom_site_label_2
  _geom_bond_distance
  _geom_bond_site_symmetry_2
  _geom_bond_publ_flag
 Gd1 O4 2.5276(18) . ?
 Gd1 O4 2.5276(18) 2_656 ?
 Gd1 O1 2.2968(19) 2_656 ?
 Gd1 O1 2.2967(19) . ?
 Gd1 O2 2.3443(17) 8_455 ?
 Gd1 O2 2.3443(17) 7_657 ?
 Gd1 O5 2.4464(18) . ?
 Gd1 O5 2.4464(18) 2_656 ?
 O4 H4A 0.8513 . ?
 O4 H4B 0.8515 . ?
 O1 C1 1.265(3) . ?
 O2 C1 1.249(3) . ?
 O5 C6 1.267(3) . ?
 O3 C5 1.360(3) . ?
 O3 C4 1.372(4) . ?
 C1 C2 1.477(4) . ?
 C6 C7 1.475(5) . ?
 C7 C10 1.427(16) . ?
 C7 C8 1.346(18) . ?
 C2 C5 1.357(4) . ?
 C2 C3 1.433(4) . ?
 C5 H5 0.9500 . ?
 C3 H3 0.9500 . ?
 C3 C4 1.346(4) . ?
 C4 H4 0.9500 . ?
 O6 C10 1.199(16) . ?
 O6 C9 1.324(8) . ?
 C10 H10 0.9500 . ?
 C9 H9 0.9500 . ?
 C9 C8 1.533(19) . ?
 C8 H8 0.9500 . ?

loop_
  _geom_angle_atom_site_label_1
  _geom_angle_atom_site_label_2
  _geom_angle_atom_site_label_3
  _geom_angle
  _geom_angle_site_symmetry_1
  _geom_angle_site_symmetry_3
  _geom_angle_publ_flag
 O4 Gd1 O4 127.28(8) . 2_656 ?
 O1 Gd1 O4 76.06(6) 2_656 . ?
 O1 Gd1 O4 76.06(6) . 2_656 ?
 O1 Gd1 O4 71.38(6) 2_656 2_656 ?
 O1 Gd1 O4 71.38(6) . . ?
 O1 Gd1 O1 101.78(10) . 2_656 ?
 O1 Gd1 O2 97.62(7) 2_656 8_455 ?
 O1 Gd1 O2 97.62(7) . 7_657 ?
 O1 Gd1 O2 141.85(6) . 8_455 ?
 O1 Gd1 O2 141.85(6) 2_656 7_657 ?
 O1 Gd1 O5 143.60(6) 2_656 2_656 ?
 O1 Gd1 O5 70.08(7) . 2_656 ?
 O1 Gd1 O5 70.09(7) 2_656 . ?
 O1 Gd1 O5 143.60(6) . . ?
 O2 Gd1 O4 79.56(6) 8_455 2_656 ?
 O2 Gd1 O4 79.56(6) 7_657 . ?
 O2 Gd1 O4 145.90(6) 8_455 . ?
 O2 Gd1 O4 145.90(6) 7_657 2_656 ?
 O2 Gd1 O2 86.49(9) 8_455 7_657 ?
 O2 Gd1 O5 74.13(6) 7_657 2_656 ?
 O2 Gd1 O5 74.13(6) 8_455 . ?
 O2 Gd1 O5 74.78(7) 8_455 2_656 ?
 O2 Gd1 O5 74.78(7) 7_657 . ?
 O5 Gd1 O4 72.23(6) . . ?
 O5 Gd1 O4 129.19(6) . 2_656 ?
 O5 Gd1 O4 72.23(6) 2_656 2_656 ?
 O5 Gd1 O4 129.19(6) 2_656 . ?
 O5 Gd1 O5 136.82(8) 2_656 . ?
 Gd1 O4 H4A 109.4 . . ?
 Gd1 O4 H4B 109.4 . . ?
 H4A O4 H4B 104.5 . . ?
 C1 O1 Gd1 152.20(16) . . ?
 C1 O2 Gd1 138.64(16) . 7_657 ?
 C6 O5 Gd1 127.26(12) . . ?
 C5 O3 C4 106.5(2) . . ?
 O1 C1 C2 117.8(2) . . ?
 O2 C1 O1 124.0(2) . . ?
 O2 C1 C2 118.2(2) . . ?
 O5 C6 O5 122.6(3) . 2_655 ?
 O5 C6 C7 118.73(16) 2_655 . ?
 O5 C6 C7 118.72(16) . . ?
 C10 C7 C6 129.7(6) . . ?
 C8 C7 C6 123.5(6) . . ?
 C8 C7 C10 106.8(4) . . ?
 C5 C2 C1 125.1(3) . . ?
 C5 C2 C3 106.4(2) . . ?
 C3 C2 C1 128.4(2) . . ?
 O3 C5 H5 124.8 . . ?
 C2 C5 O3 110.3(3) . . ?
 C2 C5 H5 124.8 . . ?
 C2 C3 H3 127.0 . . ?
 C4 C3 C2 106.0(3) . . ?
 C4 C3 H3 127.0 . . ?
 O3 C4 H4 124.6 . . ?
 C3 C4 O3 110.8(3) . . ?
 C3 C4 H4 124.6 . . ?
 C10 O6 C9 108.4(13) . . ?
 C7 C10 H10 122.5 . . ?
 O6 C10 C7 115.0(15) . . ?
 O6 C10 H10 122.5 . . ?
 O6 C9 H9 125.4 . . ?
 O6 C9 C8 109.2(13) . . ?
 C8 C9 H9 125.4 . . ?
 C7 C8 C9 100.7(13) . . ?
 C7 C8 H8 129.7 . . ?
 C9 C8 H8 129.7 . . ?

loop_
  _geom_torsion_atom_site_label_1
  _geom_torsion_atom_site_label_2
  _geom_torsion_atom_site_label_3
  _geom_torsion_atom_site_label_4
  _geom_torsion
  _geom_torsion_site_symmetry_1
  _geom_torsion_site_symmetry_2
  _geom_torsion_site_symmetry_3
  _geom_torsion_site_symmetry_4
  _geom_torsion_publ_flag
 Gd1 O1 C1 O2 -88.5(4) . . . . ?
 Gd1 O1 C1 C2 91.3(4) . . . . ?
 Gd1 O2 C1 O1 1.3(4) 7_657 . . . ?
 Gd1 O2 C1 C2 -178.41(16) 7_657 . . . ?
 Gd1 O5 C6 O5 -83.66(16) . . . 2_655 ?
 Gd1 O5 C6 C7 96.34(16) . . . . ?
 O1 C1 C2 C5 -0.2(4) . . . . ?
 O1 C1 C2 C3 -175.6(2) . . . . ?
 O2 C1 C2 C5 179.6(2) . . . . ?
 O2 C1 C2 C3 4.2(4) . . . . ?
 O5 C6 C7 C10 3.5(9) 2_655 . . . ?
 O5 C6 C7 C10 -176.5(9) . . . . ?
 O5 C6 C7 C8 3.3(8) . . . . ?
 O5 C6 C7 C8 -176.7(8) 2_655 . . . ?
 C1 C2 C5 O3 -176.0(2) . . . . ?
 C1 C2 C3 C4 175.7(3) . . . . ?
 C6 C7 C10 O6 179.7(8) . . . . ?
 C6 C7 C8 C9 -179.4(7) . . . . ?
 C2 C3 C4 O3 0.4(3) . . . . ?
 C5 O3 C4 C3 -0.2(3) . . . . ?
 C5 C2 C3 C4 -0.4(3) . . . . ?
 C3 C2 C5 O3 0.3(3) . . . . ?
 C4 O3 C5 C2 0.0(3) . . . . ?
 O6 C9 C8 C7 -0.6(12) . . . . ?
 C10 C7 C8 C9 0.4(17) . . . . ?
 C10 O6 C9 C8 0.6(6) . . . . ?
 C9 O6 C10 C7 -0.3(14) . . . . ?
 C8 C7 C10 O6 0(2) . . . . ?

_shelx_res_file
;
TITL vv3gd_a.res in C2/c
    vv3gd.res
    created by SHELXL-2018/3 at 17:43:33 on 14-Mar-2022
REM Old TITL vv3gd_a.res in C2/c
REM SHELXT solution in C2/c: R1 0.035, Rweak 0.008, Alpha 0.031
REM <I/s> 1.124 for 28 systematic absences, Orientation as input
REM Formula found by SHELXT: C16 Gd O10
CELL 0.71073 11.493 26.991 6.022 90 118.65 90
ZERR 4 0.0023 0.0054 0.0012 0 0.03 0
LATT 7
SYMM -X,+Y,0.5-Z
SFAC C H Gd O
UNIT 60 52 4 44
SIMU 0.001 0.002 2 C10 O6 C9 C8

L.S. 10
PLAN  60
SIZE 0.06 0.1 0.08
TEMP -173(2)
CONF
BOND
list 4
MORE -1
BOND $H
fmap 2
acta
REM <olex2.extras>
REM <HklSrc "%.\\VV3Gd.hkl">
REM </olex2.extras>

WGHT    0.024200    5.228600
FVAR       0.26119
GD1   3    0.500000    0.239314    0.750000    10.50000    0.00982    0.01367 =
         0.00878    0.00000    0.00374    0.00000
O4    4    0.636653    0.280890    0.576604    11.00000    0.01264    0.02128 =
         0.01312    0.00013    0.00572    0.00002
AFIX   7
H4A   2    0.621647    0.266969    0.438530    11.00000   -1.50000
H4B   2    0.718603    0.275592    0.675890    11.00000   -1.50000
AFIX   0
O1    4    0.646047    0.292993    1.050200    11.00000    0.01395    0.02117 =
         0.01597   -0.00496    0.00532   -0.00441
O2    4    0.848379    0.323952    1.192811    11.00000    0.01105    0.01794 =
         0.01830    0.00096    0.00724    0.00271
O5    4    0.429199    0.205960    0.326564    11.00000    0.01476    0.02108 =
         0.01096   -0.00258    0.00493    0.00015
O3    4    0.529520    0.440080    1.032979    11.00000    0.02981    0.02922 =
         0.02383    0.00424    0.01501    0.01378
C1    1    0.727168    0.328700    1.119109    11.00000    0.01412    0.01865 =
         0.00693   -0.00124    0.00517   -0.00042
C6    1    0.500000    0.183401    0.250000    10.50000    0.01741    0.01829 =
         0.00639    0.00000    0.00219    0.00000
C7    1    0.500000    0.128747    0.250000    10.50000    0.02004    0.01918 =
         0.00955    0.00000    0.00489    0.00000
C2    1    0.674885    0.379066    1.110701    11.00000    0.01585    0.02276 =
         0.00984    0.00032    0.00585    0.00289
C5    1    0.545944    0.390181    1.033872    11.00000    0.02403    0.02679 =
         0.01585    0.00252    0.01111    0.00711
AFIX  43
H5    2    0.477019    0.366478    0.987365    11.00000   -1.20000
AFIX   0
C3    1    0.744149    0.425349    1.162668    11.00000    0.02285    0.01980 =
         0.01888   -0.00104    0.00888    0.00145
AFIX  43
H3    2    0.836192    0.430095    1.221005    11.00000   -1.20000
AFIX   0
C4    1    0.652219    0.460740    1.111983    11.00000    0.03457    0.02031 =
         0.02413    0.00004    0.01468    0.00542
AFIX  43
H4    2    0.669902    0.495311    1.128652    11.00000   -1.20000
AFIX   0
PART -1
O6    4    0.554672    0.052049    0.204918    10.50000    0.03468    0.01731 =
         0.02383   -0.00207    0.01540    0.00181
C10   1    0.574962    0.095011    0.186298    10.50000    0.03419    0.01721 =
         0.02294   -0.00259    0.01518    0.00237
AFIX  43
H10   2    0.636379    0.105794    0.133091    10.50000   -1.20000
AFIX   0
C9    1    0.465280    0.048883    0.283577    10.50000    0.03499    0.01686 =
         0.02381   -0.00189    0.01492    0.00191
AFIX  43
H9    2    0.432214    0.018947    0.315096    10.50000   -1.20000
AFIX   0
C8    1    0.423669    0.101199    0.315662    10.50000    0.03504    0.01664 =
         0.02299   -0.00216    0.01428    0.00209
AFIX  43
H8    2    0.361256    0.111372    0.367550    10.50000   -1.20000
AFIX   0
HKLF 4


REM  vv3gd_a.res in C2/c
REM wR2 = 0.0410, GooF = S = 1.095, Restrained GooF = 1.088 for all data
REM R1 = 0.0156 for 1382 Fo > 4sig(Fo) and 0.0156 for all 1386 data
REM 143 parameters refined using 18 restraints

END

WGHT      0.0242      5.2282

REM Highest difference peak  0.502,  deepest hole -0.974,  1-sigma level  0.087
Q1    1   0.5029  0.2802  0.9095  11.00000  0.05    0.50
Q2    1   0.5763  0.2402  0.9105  11.00000  0.05    0.49
Q3    1   0.4894  0.1981  0.5837  11.00000  0.05    0.49
Q4    1   0.5000  0.1528  0.2500  10.50000  0.05    0.41
Q5    1   0.6814  0.2332  0.4391  11.00000  0.05    0.27
Q6    1   0.6358  0.3782  1.1486  11.00000  0.05    0.27
Q7    1   0.6992  0.3601  1.1222  11.00000  0.05    0.26
Q8    1   0.5000  0.2948  0.2500  10.50000  0.05    0.26
Q9    1   0.5000  0.2806  0.7500  10.50000  0.05    0.26
Q10   1   0.5753  0.3190  0.4212  11.00000  0.05    0.26
Q11   1   0.6183  0.3815  1.0406  11.00000  0.05    0.26
Q12   1   0.5241  0.1195  0.1805  11.00000  0.05    0.24
Q13   1   0.7212  0.2975  0.6513  11.00000  0.05    0.23
Q14   1   0.5445  0.3121  0.6870  11.00000  0.05    0.23
Q15   1   0.6568  0.2492  0.2711  11.00000  0.05    0.22
Q16   1   1.0000  0.3283  1.2500  10.50000  0.05    0.22
Q17   1   0.6572  0.2710  1.0846  11.00000  0.05    0.21
Q18   1   0.6172  0.4982  1.1211  11.00000  0.05    0.21
Q19   1   0.5670  0.3111  0.9020  11.00000  0.05    0.21
Q20   1   0.3399  0.2124  0.2002  11.00000  0.05    0.20
Q21   1   0.5067  0.3227  1.1478  11.00000  0.05    0.20
Q22   1   0.6021  0.2977  1.0909  11.00000  0.05    0.20
Q23   1   0.7096  0.3998  1.0875  11.00000  0.05    0.20
Q24   1   0.5302  0.2887  0.4518  11.00000  0.05    0.19
Q25   1   0.4359  0.1279  0.2023  11.00000  0.05    0.19
Q26   1   0.7039  0.2640  0.4434  11.00000  0.05    0.19
Q27   1   0.5882  0.2708  0.6720  11.00000  0.05    0.18
Q28   1   0.9506  0.3440  1.3588  11.00000  0.05    0.18
Q29   1   0.6271  0.2614  0.6282  11.00000  0.05    0.18
Q30   1   0.5932  0.3072  0.5930  11.00000  0.05    0.18
Q31   1   0.5942  0.3144  0.2550  11.00000  0.05    0.17
Q32   1   0.5483  0.2791  1.1485  11.00000  0.05    0.17
Q33   1   0.3809  0.2463  0.3793  11.00000  0.05    0.17
Q34   1   0.6123  0.2729  0.9519  11.00000  0.05    0.17
Q35   1   0.4236  0.1727  0.4463  11.00000  0.05    0.17
Q36   1   0.6775  0.3095  0.5748  11.00000  0.05    0.17
Q37   1   0.9479  0.3579  1.2288  11.00000  0.05    0.17
Q38   1   0.5972  0.0593  0.3206  11.00000  0.05    0.17
Q39   1   0.8488  0.2781  1.2823  11.00000  0.05    0.17
Q40   1   0.5206  0.1922  0.4560  11.00000  0.05    0.16
Q41   1   0.5401  0.3436  1.2744  11.00000  0.05    0.16
Q42   1   0.6663  0.2382  0.5616  11.00000  0.05    0.16
Q43   1   0.4564  0.4813  0.7870  11.00000  0.05    0.16
Q44   1   0.4210  0.1415 -0.0196  11.00000  0.05    0.16
Q45   1   0.5241  0.3136  1.0446  11.00000  0.05    0.16
Q46   1   0.9072  0.3275  1.3300  11.00000  0.05    0.15
Q47   1   0.3792  0.1492  0.3669  11.00000  0.05    0.15
Q48   1   0.3556  0.2019  0.3382  11.00000  0.05    0.14
Q49   1   0.6102  0.3330  1.1546  11.00000  0.05    0.14
Q50   1   0.3962  0.3444  0.9684  11.00000  0.05    0.14
Q51   1   0.5377  0.4838  0.9069  11.00000  0.05    0.14
Q52   1   0.5023  0.3580  1.1175  11.00000  0.05    0.14
Q53   1   0.9330  0.3707  1.3799  11.00000  0.05    0.14
Q54   1   0.8670  0.3908  1.4325  11.00000  0.05    0.13
Q55   1   0.4558  0.2410  0.8129  11.00000  0.05    0.13
Q56   1   0.4826  0.3514  0.8744  11.00000  0.05    0.13
Q57   1   0.4997  0.1675  0.4968  11.00000  0.05    0.13
Q58   1   0.6586  0.2926  0.4294  11.00000  0.05    0.13
Q59   1   0.3386  0.1697  0.0913  11.00000  0.05    0.13
Q60   1   0.6829  0.4441  1.0379  11.00000  0.05    0.13
;
_shelx_res_checksum                60488
_shelx_hkl_file
;
   0  -4   0 2166.49   52.57
   0  -6   0 4343.59  105.22
   0  -6   0 4206.29  101.88
   0   8   0   29.81    1.37
   0   8   0   27.91    1.37
   0  -8   0   27.84    1.37
   0  -8   0   28.82    1.37
   0  10   0  510.82   13.20
   0  10   0  523.95   13.51
   0 -10   0  530.09   13.65
   0 -10   0  530.02   13.65
   0  12   0   14.80    1.07
   0  12   0   17.37    1.21
   0  16   0  609.13   15.93
   0  16   0  562.33   14.86
   0 -16   0  614.67   16.23
   0 -16   0  625.97   16.46
   0  18   0   67.67    2.80
   0  18   0   68.95    2.88
   0 -18   0   70.92    3.03
   0 -18   0   72.98    3.03
   0  20   0   29.13    1.75
   0  20   0   28.07    1.82
   0 -20   0   27.54    1.82
   0 -20   0   28.15    1.82
   0  22   0   28.67    1.90
   0  22   0   31.94    1.97
   0 -22   0   32.16    2.12
   0 -22   0   27.91    1.90
   0  24   0   70.78    3.11
   0  24   0   76.54    3.19
   0 -24   0   71.99    3.34
   0 -24   0   74.34    3.34
   0  26   0   30.27    1.97
   0  26   0   24.42    1.90
   0 -26   0   27.69    2.12
   0 -26   0   25.95    1.97
   0  28   0    2.42    0.83
   0  28   0    2.20    0.91
   0 -28   0    1.97    0.83
   0 -28   0    2.88    0.99
   0  30   0   95.36    4.02
   0  30   0   99.22    3.95
   0 -30   0   91.11    4.02
   0 -30   0   96.49    4.09
   1  31   0  538.21   15.02
   1  31   0  575.38   15.63
  -1 -29   0  613.69   16.84
  -1 -29   0  661.24   18.05
   1  29   0  644.34   17.52
   1  29   0  664.74   17.83
  -1 -27   0 1264.54   32.47
  -1 -27   0 1290.33   33.23
   1  27   0 1246.33   31.94
   1  27   0 1259.23   32.09
  -1 -23   0  840.50   22.15
  -1 -23   0  838.98   22.00
   1  23   0  771.47   20.33
   1  23   0  829.88   21.62
  -1 -21   0 2090.63   52.04
  -1 -21   0 2122.49   52.95
   1  21   0 2080.77   51.81
   1  21   0 2111.10   52.41
  -1 -19   0 1825.13   45.59
  -1 -19   0 1806.92   45.21
   1  19   0 1746.23   43.62
   1  19   0 1751.55   43.62
  -1 -17   0 1176.54   29.81
  -1 -17   0 1152.27   29.28
   1  17   0 1134.82   28.67
   1  17   0 1121.17   28.45
  -1 -15   0 1668.86   41.50
  -1 -15   0 1674.17   41.72
   1  15   0 1644.58   40.81
   1  15   0 1649.90   41.04
  -1 -13   0  930.01   23.51
  -1 -13   0  901.18   22.91
   1  13   0  869.32   22.08
   1  13   0  895.12   22.68
  -1 -11   0  230.61    6.53
  -1 -11   0  220.37    6.29
   1  11   0  219.68    6.22
   1  11   0  219.68    6.22
  -1  -9   0  309.50    8.27
  -1  -9   0  295.01    7.89
   1   9   0  285.22    7.66
   1   9   0  309.72    8.27
  -1  -7   0  336.28    8.73
  -1  -7   0  352.28    9.10
  -1  -5   0  685.82   17.00
  -1  -5   0  698.87   17.30
   1   5   0  706.69   17.45
   1   5   0  676.95   16.76
  -1  -3   0  555.73   13.65
  -1  -3   0  536.69   13.20
   1   3   0  546.86   13.43
   1   3   0  518.71   12.74
  -1  -1   0    0.83    0.16
  -1  -1   0    1.07    0.08
   1   1   0    0.99    0.16
   1   1   0    0.99    0.16
  -1   1   0    1.21    0.16
  -1   1   0    1.07    0.16
   1  -1   0    1.13    0.16
   1  -1   0    0.99    0.16
  -1   3   0  536.23   13.20
  -1   3   0  523.95   12.90
   1  -3   0  529.64   13.05
   1  -3   0  508.85   12.59
  -1   5   0  665.95   16.54
  -1   5   0  691.81   17.14
   1  -5   0  709.72   17.60
   1  -5   0  687.11   17.06
  -1   7   0  355.54    9.26
  -1   7   0  346.74    9.03
   1  -7   0  347.20    9.03
   1  -7   0  361.08    9.33
  -1   9   0  294.71    7.89
  -1   9   0  304.41    8.19
   1  -9   0  307.00    8.27
   1  -9   0  312.46    8.35
  -1  11   0  213.77    6.07
  -1  11   0  228.71    6.53
   1 -11   0  225.22    6.45
   1 -11   0  227.57    6.45
  -1  13   0  875.39   22.22
  -1  13   0  894.35   22.68
   1 -13   0  913.32   23.21
   1 -13   0  870.09   22.15
  -1  15   0 1708.30   42.41
  -1  15   0 1655.97   41.19
   1 -15   0 1698.44   42.25
   1 -15   0 1610.45   40.13
  -1  17   0 1162.89   29.44
  -1  17   0 1145.45   29.06
   1 -17   0 1159.10   29.44
   1 -17   0 1171.24   29.74
  -1  19   0 1805.40   45.06
  -1  19   0 1790.23   44.60
   1 -19   0 1819.81   45.44
   1 -19   0 1818.30   45.44
  -1  21   0 2084.56   51.81
  -1  21   0 2168.00   53.94
   1 -21   0 2105.04   52.49
   1 -21   0 2105.80   52.49
  -1  23   0  813.19   21.39
  -1  23   0  822.30   21.47
   1 -23   0  829.12   21.84
   1 -23   0  856.43   22.45
  -1  25   0  932.28   24.42
  -1  25   0  910.28   23.67
   1 -25   0  914.08   23.97
   1 -25   0  905.74   23.90
  -1  27   0 1214.47   31.18
  -1  27   0 1285.78   32.77
   1 -27   0 1266.82   32.54
   1 -27   0 1285.78   33.07
  -1  29   0  695.46   18.74
  -1  29   0  671.87   17.98
  -1  31   0  543.82   15.10
  -1  31   0  544.58   14.94
   1 -31   0  559.00   15.63
   1 -31   0  512.34   14.49
  -2 -30   0   85.56    3.87
  -2 -30   0   75.70    3.71
   2  30   0   87.24    4.09
   2  30   0   91.18    3.79
  -2 -28   0  198.06    6.75
  -2 -28   0  193.13    6.60
   2  28   0  201.33    6.53
   2  28   0  193.97    6.53
  -2 -26   0    0.76    0.76
  -2 -26   0    0.22    0.76
   2  26   0    0.30    0.68
   2  26   0    1.21    0.83
  -2 -24   0   88.98    3.79
  -2 -24   0   89.43    3.79
   2  24   0   89.13    3.57
   2  24   0   88.22    3.65
  -2 -22   0    5.77    1.07
  -2 -22   0    7.66    1.21
   2  22   0    7.44    1.07
   2  22   0    5.46    1.07
  -2 -20   0  636.60   16.92
  -2 -20   0  646.91   17.30
   2  20   0  650.40   17.14
   2  20   0  610.28   16.31
  -2 -18   0   85.56    3.41
  -2 -18   0   86.63    3.41
   2  18   0   83.97    3.26
   2  18   0   87.01    3.26
  -2 -16   0  751.52   19.58
  -2 -16   0  770.71   19.95
   2  16   0  736.88   19.04
   2  16   0  723.22   18.74
  -2 -14   0  705.10   18.35
   2  14   0  653.74   17.00
  -2 -12   0  200.95    5.84
  -2 -12   0  196.69    5.77
   2  12   0  195.18    5.69
   2  12   0  199.05    5.77
  -2 -10   0 1523.22   37.63
  -2 -10   0 1658.24   40.81
  -2  -8   0 1844.09   45.13
  -2  -8   0 1797.06   44.08
   2   8   0 1850.16   45.29
   2   8   0 1764.44   43.24
  -2  -6   0 4143.33  100.36
  -2  -6   0 4119.05   99.83
   2   6   0 4266.97  103.32
   2   6   0 3952.93   95.81
  -2  -4   0 2579.90   62.58
  -2  -4   0 2647.42   64.17
   2   4   0 2400.13   58.18
   2   4   0 2535.90   61.44
  -2  -2   0 1967.74   47.79
  -2  -2   0 2050.42   49.77
   2   2   0 1982.15   48.09
   2   2   0 2132.35   51.74
   2   0   0 6107.27  149.82
   2   0   0 6293.12  154.37
  -2   2   0 1940.42   47.11
  -2   2   0 2115.66   51.28
   2  -2   0 1934.36   46.88
   2  -2   0 1902.51   46.12
  -2   4   0 2627.69   63.80
  -2   4   0 2577.63   62.51
   2  -4   0 2541.22   61.67
   2  -4   0 2702.04   65.54
  -2   6   0 4097.81   99.30
  -2   6   0 4151.66  100.66
   2  -6   0 4146.36  100.51
   2  -6   0 4013.61   97.32
  -2   8   0 1854.71   45.44
  -2   8   0 1860.78   45.67
   2  -8   0 1849.40   45.37
   2  -8   0 1759.13   43.16
  -2  10   0 1607.41   39.67
  -2  10   0 1650.65   40.73
   2 -10   0 1663.55   41.04
   2 -10   0 1572.52   38.92
  -2  12   0  199.66    5.84
  -2  12   0  208.75    6.07
   2 -12   0  204.28    5.99
   2 -12   0  206.25    6.07
  -2  14   0  730.12   18.89
   2 -14   0  721.17   18.66
  -2  16   0  766.16   19.88
  -2  16   0  773.74   20.03
   2 -16   0  767.67   19.95
   2 -16   0  763.13   19.80
  -2  18   0   90.72    3.41
  -2  18   0   86.63    3.41
   2 -18   0   88.30    3.49
   2 -18   0   87.69    3.49
  -2  20   0  637.04   17.00
  -2  20   0  634.54   16.84
   2 -20   0  630.99   16.84
   2 -20   0  628.63   16.84
  -2  22   0    7.06    1.07
  -2  22   0    8.04    1.13
   2 -22   0    5.54    1.13
   2 -22   0    7.74    1.21
  -2  26   0    0.30    0.61
  -2  26   0    0.76    0.61
   2 -26   0    0.30    0.68
   2 -26   0   -0.16    0.68
  -2  28   0  190.02    6.22
  -2  28   0  195.34    6.53
  -2  30   0   95.73    4.02
  -2  30   0   88.91    3.71
  -3 -31   0  407.12   11.98
  -3 -31   0  378.60   11.30
   3  31   0  420.10   12.14
   3  31   0  418.35   11.91
  -3 -29   0  364.49   11.45
   3  29   0  428.45   12.28
   3  29   0  435.19   12.28
  -3 -27   0  824.57   21.84
  -3 -27   0  764.64   20.55
   3  27   0  775.26   20.63
   3  27   0  816.23   21.39
  -3 -23   0  506.95   14.03
  -3 -23   0  496.87   13.88
   3  23   0  490.34   13.81
  -3 -21   0 1054.42   27.23
  -3 -21   0 1043.04   26.86
   3  21   0 1048.35   26.78
   3  21   0  971.73   25.19
  -3 -19   0  908.02   23.44
  -3 -19   0  926.21   24.04
   3  19   0  955.04   24.42
   3  19   0  888.29   22.99
  -3 -17   0  541.39   14.49
  -3 -17   0  524.63   14.18
   3  17   0  550.19   14.56
   3  17   0  501.04   13.51
  -3 -13   0  668.84   17.30
  -3 -13   0  693.64   17.83
   3  13   0  628.71   16.23
   3  13   0  669.89   17.22
  -3 -11   0 2764.23   67.67
  -3 -11   0 2874.99   70.24
  -3  -9   0 2614.04   63.87
  -3  -9   0 2833.27   69.11
  -3  -7   0 1285.03   31.56
  -3  -7   0 1333.57   32.85
   3   7   0 1240.26   30.49
   3   7   0 1293.36   31.70
  -3  -5   0 1539.15   37.55
  -3  -5   0 1604.38   39.14
  -3  -3   0  482.83   11.91
  -3  -3   0  486.40   11.98
   3   3   0  515.60   12.67
   3   3   0  479.73   11.84
   3   1   0  315.26    8.19
  -3   1   0  304.27    7.58
  -3   1   0  301.91    7.51
   3  -1   0  301.61    7.51
   3  -1   0  321.48    7.97
  -3   3   0  521.75   12.90
  -3   3   0  478.13   11.91
   3  -3   0  475.17   11.84
   3  -3   0  489.05   12.14
  -3   5   0 1635.48   39.97
  -3   5   0 1649.90   40.28
   3  -5   0 1553.55   38.01
   3  -5   0 1605.90   39.22
  -3   7   0 1311.57   32.32
  -3   7   0 1210.68   29.89
   3  -7   0 1269.10   31.33
   3  -7   0 1313.85   32.39
  -3   9   0 2799.14   68.34
  -3   9   0 2652.73   64.79
   3  -9   0 2724.79   66.60
   3  -9   0 2818.86   68.80
  -3  11   0 2904.58   71.00
  -3  11   0 3003.95   73.43
   3 -11   0 2868.93   70.24
   3 -11   0 2965.26   72.52
  -3  15   0  955.80   24.35
  -3  15   0  971.73   24.80
   3 -15   0  966.42   24.73
   3 -15   0  956.56   24.42
  -3  17   0  534.26   14.34
  -3  17   0  554.06   14.80
   3 -17   0  530.17   14.26
   3 -17   0  533.27   14.34
  -3  19   0  924.70   23.82
  -3  19   0  936.07   24.12
   3 -19   0  922.42   23.90
   3 -19   0  908.02   23.59
  -3  21   0 1044.56   26.86
  -3  21   0 1041.52   26.70
   3 -21   0 1058.21   27.31
   3 -21   0 1018.00   26.25
  -3  23   0  507.94   14.03
  -3  23   0  508.70   13.88
   3 -23   0  504.30   14.03
   3 -23   0  519.01   14.42
  -3  25   0 1504.25   38.15
  -3  25   0 1473.90   37.25
  -3  27   0  790.43   20.93
  -3  27   0  770.71   20.33
   3 -27   0  726.86   19.58
   3 -27   0  766.16   20.55
  -3  29   0  463.41   13.13
  -3  29   0  446.64   12.59
  -4 -30   0  113.94    4.70
  -4 -30   0  106.88    4.55
   4  30   0  122.28    4.78
   4  30   0  119.62    4.55
  -4 -28   0  110.37    4.55
  -4 -28   0  113.41    4.62
   4  28   0  119.25    4.55
   4  28   0  114.01    4.55
  -4 -26   0   46.58    2.66
  -4 -26   0   50.67    2.88
   4  26   0   52.65    2.73
   4  26   0   46.04    2.58
  -4 -24   0   43.77    2.50
  -4 -24   0   41.80    2.58
   4  24   0   45.44    2.50
   4  24   0   47.57    2.50
  -4 -22   0   21.47    1.82
  -4 -22   0   19.50    1.82
   4  22   0   23.90    1.67
   4  22   0   18.89    1.67
  -4 -20   0   25.87    1.82
   4  20   0   22.30    1.75
   4  20   0   28.45    1.75
  -4 -18   0  202.31    6.37
  -4 -18   0  213.84    6.60
   4  18   0  204.82    6.37
   4  18   0  215.28    6.45
  -4 -16   0 1236.47   31.18
  -4 -16   0 1186.40   30.11
   4  16   0 1258.47   31.56
   4  16   0 1215.24   30.65
  -4 -14   0  660.41   17.14
  -4 -14   0  642.51   16.76
   4  14   0  629.46   16.39
   4  14   0  656.78   16.92
  -4 -12   0 1986.70   49.00
  -4 -12   0 2032.98   50.07
   4  12   0 1933.60   47.63
   4  12   0 1970.77   48.47
  -4 -10   0 2679.28   65.54
  -4 -10   0 2720.25   66.45
  -4  -6   0 2557.90   62.35
  -4  -6   0 2760.44   67.13
  -4  -4   0  934.56   22.91
  -4  -4   0  936.84   22.99
   4   4   0  873.12   21.39
   4   4   0  908.77   22.30
  -4   2   0  602.08   14.86
  -4   2   0  617.02   15.25
   4  -2   0  644.86   15.93
   4  -2   0  604.21   14.94
  -4   4   0  920.14   22.68
  -4   4   0  866.29   21.39
   4  -4   0  886.02   21.84
   4  -4   0  849.60   21.01
  -4   6   0 2863.61   69.63
  -4   6   0 2732.37   66.53
   4  -6   0 2782.44   67.74
   4  -6   0 2740.72   66.75
  -4   8   0 1467.08   36.18
  -4   8   0 1406.39   34.74
   4  -8   0 1386.67   34.28
   4  -8   0 1399.57   34.59
  -4  10   0 2780.93   68.04
  -4  10   0 2793.07   68.28
   4 -10   0 2862.86   70.01
   4 -10   0 2788.51   68.28
  -4  12   0 1890.37   46.65
  -4  12   0 2001.87   49.46
   4 -12   0 1907.05   47.18
   4 -12   0 1999.60   49.38
  -4  14   0  608.22   15.93
  -4  14   0  648.05   16.92
   4 -14   0  667.55   17.45
   4 -14   0  646.84   17.00
  -4  16   0 1198.54   30.27
  -4  16   0 1278.19   32.24
   4 -16   0 1228.13   31.10
   4 -16   0 1254.68   31.70
  -4  18   0  212.10    6.60
  -4  18   0  218.55    6.68
   4 -18   0  207.32    6.53
   4 -18   0  209.37    6.60
  -4  20   0   27.54    1.82
  -4  20   0   32.16    1.90
   4 -20   0   25.87    1.82
   4 -20   0   29.81    1.97
  -4  22   0   22.68    1.67
  -4  22   0   23.90    1.75
   4 -22   0   19.34    1.67
   4 -22   0   24.20    1.90
  -4  24   0   40.73    2.28
  -4  24   0   41.95    2.50
   4 -24   0   41.87    2.42
   4 -24   0   43.24    2.66
  -4  26   0   49.31    2.50
  -4  26   0   46.34    2.58
   4 -26   0   44.83    2.66
   4 -26   0   48.92    2.80
  -4  28   0  117.66    4.48
  -4  28   0  126.53    4.86
  -4  30   0  120.53    4.78
  -4  30   0  127.89    4.78
   4 -30   0  116.74    4.78
   4 -30   0  110.83    4.70
   5  29   0  352.28   10.32
   5  29   0  320.12    9.71
  -5 -27   0  419.19   12.22
  -5 -27   0  401.97   11.76
   5  27   0  445.35   12.52
   5  27   0  425.93   12.22
  -5 -23   0  733.54   19.58
  -5 -23   0  676.34   18.29
   5  23   0  747.87   19.64
   5  23   0  693.18   18.51
   5  21   0 1291.10   32.69
   5  21   0 1195.51   30.57
  -5 -19   0 1365.43   34.67
  -5 -19   0 1481.50   37.32
   5  19   0 1520.94   38.08
   5  19   0 1388.19   35.05
  -5 -17   0  963.39   24.80
  -5 -17   0 1013.45   25.87
   5  17   0  976.28   24.96
   5  17   0 1043.79   26.48
  -5 -13   0  976.28   24.80
  -5 -13   0 1034.70   26.02
   5  13   0 1054.42   26.40
   5  13   0 1002.84   25.26
   5   9   0  700.46   17.75
   5   9   0  688.63   17.30
  -5  -7   0  277.49    7.28
  -5  -7   0  268.54    7.06
   5   7   0  287.96    7.44
   5   7   0  273.70    7.13
  -5  -5   0  532.52   13.27
  -5  -5   0  542.83   13.51
   5   5   0  540.33   13.43
   5   5   0  519.17   12.90
   5  -1   0   88.60    2.36
   5  -1   0   89.66    2.36
  -5   3   0   62.66    1.90
  -5   3   0   59.24    1.75
   5  -3   0   64.41    1.97
   5  -3   0   61.75    1.90
  -5   5   0  517.58   13.13
  -5   5   0  512.80   12.90
   5  -5   0  516.97   13.05
   5  -5   0  527.89   13.35
  -5   7   0  266.64    7.20
  -5   7   0  282.49    7.51
   5  -7   0  270.36    7.28
   5  -7   0  267.85    7.28
  -5   9   0  676.42   17.30
  -5   9   0  701.91   17.83
   5  -9   0  671.56   17.14
   5  -9   0  683.62   17.45
  -5  11   0 1025.59   25.87
  -5  11   0 1056.70   26.55
   5 -11   0  999.04   25.26
   5 -11   0 1007.38   25.49
  -5  13   0 1114.35   28.22
   5 -13   0 1004.35   25.57
  -5  15   0 1121.17   28.37
  -5  15   0 1132.54   28.75
   5 -15   0 1123.45   28.52
   5 -15   0 1120.42   28.52
  -5  17   0 1040.77   26.55
  -5  17   0 1075.66   27.46
   5 -17   0 1023.31   26.25
   5 -17   0 1017.25   26.17
  -5  19   0 1473.90   37.10
  -5  19   0 1465.57   37.02
   5 -19   0 1435.22   36.34
   5 -19   0 1468.60   37.17
  -5  21   0 1300.96   33.15
  -5  21   0 1236.47   31.48
  -5  29   0  323.99    9.94
  -5  29   0  349.85   10.24
   5 -29   0  335.82   10.24
   5 -29   0  339.69   10.32
  -6 -26   0   20.48    1.90
  -6 -26   0   16.61    1.90
   6  26   0   19.42    1.82
   6  26   0   20.79    1.97
  -6 -24   0    0.38    0.76
  -6 -24   0   -0.16    0.68
   6  24   0    0.99    0.76
   6  24   0    0.91    0.68
  -6 -22   0    2.36    0.83
  -6 -22   0    1.82    0.76
   6  22   0    1.21    0.68
   6  22   0    1.67    0.83
  -6 -20   0    2.42    0.83
  -6 -20   0    1.75    0.83
   6  20   0    2.73    0.83
   6  20   0    2.20    0.76
  -6 -18   0   73.43    3.11
  -6 -18   0   63.04    2.88
   6  18   0   70.17    2.88
   6  18   0   63.87    2.80
  -6 -12   0  308.13    8.42
  -6 -12   0  325.35    8.87
   6  12   0  323.38    8.73
   6  12   0  315.34    8.49
  -6 -10   0 1342.68   33.23
  -6 -10   0 1312.33   32.54
   6  10   0 1328.26   32.77
   6  10   0 1360.12   33.53
  -6  -8   0 1373.01   33.83
  -6  -8   0 1370.74   33.76
   6   8   0 1334.33   32.77
   6   8   0 1402.60   34.44
  -6  -6   0 1016.49   25.11
  -6  -6   0  936.07   23.13
   6   6   0  995.25   24.50
   6   6   0  987.66   24.35
  -6   2   0 2561.70   63.12
  -6   2   0 2399.36   59.17
   6  -2   0 2482.81   61.22
   6  -2   0 2420.61   59.70
  -6   4   0 1907.81   46.58
  -6   4   0 1861.54   45.51
   6  -4   0 1935.88   47.33
   6  -4   0 1979.12   48.40
  -6   6   0  948.98   23.59
  -6   6   0  903.46   22.45
   6  -6   0  962.63   23.97
   6  -6   0  955.80   23.82
  -6   8   0 1339.64   33.23
  -6   8   0 1376.81   34.06
   6  -8   0 1354.05   33.60
   6  -8   0 1308.54   32.47
  -6  10   0 1383.64   34.36
  -6  10   0 1283.50   32.01
   6 -10   0 1281.23   32.01
   6 -10   0 1298.68   32.47
  -6  14   0  641.76   16.84
  -6  14   0  660.57   17.22
   6 -14   0  669.06   17.60
   6 -14   0  641.60   16.92
  -6  16   0  590.93   15.77
  -6  16   0  584.25   15.47
   6 -16   0  602.08   16.08
   6 -16   0  556.26   15.02
  -6  18   0   71.16    3.03
  -6  18   0   71.69    3.11
   6 -18   0   69.87    3.11
   6 -18   0   72.14    3.19
  -6  20   0    2.05    0.68
  -6  20   0    2.66    0.83
   6 -20   0    1.13    0.76
   6 -20   0    2.12    0.76
  -6  22   0    2.73    0.99
  -6  22   0    1.21    0.68
   6 -22   0    2.88    0.91
  -6  24   0    0.38    0.68
  -6  24   0    0.99    0.68
   6 -24   0    0.76    0.68
   6 -24   0    0.68    0.76
  -6  26   0   19.88    1.90
  -6  26   0   19.19    1.75
   6 -26   0   20.41    1.97
   6 -26   0   24.66    2.12
   7  23   0  664.36   17.75
   7  23   0  635.91   17.22
   7  21   0  855.67   22.22
   7  21   0  834.43   21.84
  -7 -19   0 1878.23   47.03
  -7 -19   0 1739.41   43.62
   7  19   0 1828.92   45.67
   7  19   0 1888.84   47.03
  -7 -17   0 1922.23   47.87
  -7 -17   0 2045.87   50.90
   7  17   0 2029.94   50.29
   7  17   0 2009.46   49.91
  -7 -15   0 1252.40   31.48
  -7 -15   0 1323.71   33.30
   7  15   0 1299.43   32.47
   7  15   0 1286.54   32.24
  -7 -13   0  782.09   19.95
  -7 -13   0  746.28   19.12
   7  13   0  785.12   19.88
   7  13   0  780.57   19.80
  -7 -11   0   93.61    3.03
  -7 -11   0   94.98    3.11
   7  11   0   99.52    3.11
   7  11   0   94.90    2.96
  -7  -9   0   22.15    1.07
  -7  -9   0   23.74    1.07
   7   9   0   23.97    1.07
   7   9   0   22.76    1.07
  -7   3   0  147.39    3.87
  -7   3   0  150.19    3.95
   7  -3   0  147.16    3.95
   7  -3   0  146.86    3.87
  -7   5   0   15.55    0.83
  -7   5   0   15.02    0.76
   7  -5   0   16.01    0.83
   7  -5   0   14.26    0.83
  -7   7   0   16.92    0.99
  -7   7   0   17.67    0.99
   7  -7   0   15.55    0.99
   7  -7   0   16.76    1.07
  -7   9   0   22.83    1.37
  -7   9   0   21.39    1.21
   7  -9   0   21.47    1.29
   7  -9   0   23.44    1.37
  -7  11   0   88.75    3.11
  -7  11   0   95.58    3.41
   7 -11   0   93.91    3.41
   7 -11   0   96.19    3.41
  -7  13   0  781.33   20.18
  -7  13   0  813.19   20.86
   7 -13   0  760.09   19.80
   7 -13   0  771.47   20.03
  -7  15   0 1297.16   32.77
  -7  15   0 1298.68   32.69
   7 -15   0 1286.54   32.62
   7 -15   0 1279.71   32.47
  -7  17   0 2058.77   51.28
  -7  17   0 2023.87   50.29
   7 -17   0 1939.67   48.55
   7 -17   0 1982.91   49.61
  -7  19   0 1781.13   44.60
  -7  19   0 1860.78   46.65
   7 -19   0 1763.68   44.45
   7 -19   0 1836.51   46.20
  -7  21   0  789.67   20.79
  -7  21   0  832.16   21.92
   7 -21   0  819.26   21.77
   7 -21   0  857.95   22.68
  -7  23   0  684.16   18.43
  -7  23   0  647.37   17.45
   7 -23   0  651.24   17.83
   7 -23   0  689.55   18.74
  -7  25   0  444.30   12.74
  -7  25   0  457.42   12.90
   7 -25   0  450.51   13.05
   7 -25   0  462.27   13.35
  -8 -22   0    1.67    0.76
  -8 -22   0    0.61    0.68
   8  22   0    0.53    0.68
   8  22   0    0.91    0.61
  -8 -20   0   12.90    1.51
  -8 -20   0   12.90    1.44
   8  20   0   12.14    1.37
   8  20   0   12.44    1.37
  -8 -18   0  125.69    4.48
  -8 -18   0  112.26    4.17
   8  18   0  123.35    4.25
   8  18   0  118.64    4.17
  -8 -16   0  191.77    5.99
  -8 -16   0  190.18    6.22
   8  16   0  193.36    5.84
  -8 -14   0  171.74    5.16
  -8 -14   0  168.78    5.24
   8  14   0  184.19    5.38
   8  14   0  167.65    5.00
  -8 -12   0  814.71   20.55
  -8 -12   0  838.23   21.17
   8  12   0  816.23   20.48
   8  12   0  864.02   21.62
  -8 -10   0  944.42   23.51
  -8 -10   0  902.70   22.53
   8  10   0  919.39   22.83
   8  10   0  886.02   22.08
  -8   6   0  926.98   23.06
  -8   6   0  945.18   23.44
   8  -6   0  947.46   23.51
   8  -6   0  914.84   22.83
  -8   8   0  607.09   15.47
  -8   8   0  625.44   16.01
   8  -8   0  631.44   16.16
   8  -8   0  638.79   16.39
  -8  10   0  892.84   22.68
  -8  10   0  882.22   22.30
   8 -10   0  856.43   21.84
   8 -10   0  912.56   23.21
  -8  14   0  172.19    5.38
  -8  14   0  177.96    5.69
   8 -14   0  174.25    5.69
   8 -14   0  180.70    5.84
  -8  16   0  200.87    6.29
  -8  16   0  209.21    6.60
   8 -16   0  200.26    6.45
   8 -16   0  222.56    7.06
  -8  18   0  114.32    4.32
  -8  18   0  118.11    4.32
   8 -18   0  116.44    4.48
   8 -18   0  127.36    4.78
  -8  20   0    9.78    1.44
  -8  20   0   11.07    1.29
   8 -20   0   10.55    1.44
   8 -20   0   10.55    1.44
  -8  22   0    0.53    0.76
  -8  22   0    0.22    0.61
   8 -22   0   -0.22    0.61
   8 -22   0    0.38    0.68
  -9 -21   0  604.35   16.39
  -9 -21   0  571.36   15.85
   9  21   0  577.43   15.71
   9  21   0  586.68   15.93
  -9 -19   0  636.67   17.14
  -9 -19   0  677.55   17.90
   9  19   0  664.66   17.52
   9  19   0  680.52   17.98
  -9 -17   0  574.77   15.32
  -9 -17   0  600.34   15.77
   9  17   0  616.34   16.16
  -9 -15   0  514.24   13.51
  -9 -15   0  473.04   12.59
  -9   7   0   92.47    2.88
  -9   7   0   93.08    2.80
   9  -7   0   94.98    2.88
   9  -7   0   83.82    5.24
  -9   9   0  682.03   17.45
  -9   9   0  656.54   16.69
   9  -9   0  677.94   17.45
   9  -9   0  704.64   17.98
  -9  11   0  679.83   17.52
  -9  11   0  671.94   17.45
   9 -11   0  662.91   17.30
   9 -11   0  674.83   17.52
  -9  13   0  269.37    7.89
  -9  13   0  266.56    7.66
   9 -13   0  256.02    7.58
   9 -13   0  271.79    8.04
  -9  15   0  461.82   12.59
  -9  15   0  455.90   12.59
   9 -15   0  465.46   12.90
   9 -15   0  475.17   13.13
  -9  17   0  559.37   15.10
  -9  17   0  577.81   15.71
   9 -17   0  607.92   16.54
   9 -17   0  602.08   16.39
  -9  19   0  641.07   17.37
  -9  19   0  620.74   16.69
   9 -19   0  670.43   18.21
   9 -19   0  662.08   17.98
 -10   8   0 1156.82   28.82
 -10   8   0 1207.65   29.96
 -10  10   0  628.10   16.01
 -10  10   0  619.45   16.01
 -10  12   0  551.26   14.42
 -10  12   0  531.98   14.18
  10 -12   0  527.81   14.11
  10 -12   0  548.15   14.64
 -10  14   0  244.79    7.44
 -10  14   0  262.39    7.66
  10 -14   0  246.24    7.51
  10 -14   0  264.36    7.89
 -10  16   0  247.75    7.51
 -10  16   0  228.17    7.20
  10 -16   0  225.45    7.20
  10 -16   0  249.19    7.81
 -10  12  -1  314.88    9.10
   9 -17   1   23.06    1.90
   9 -17   1   25.49    1.97
  -9  17  -1   21.32    1.97
  -9  17  -1   25.03    1.82
   9 -15   1   72.67    3.19
   9 -15   1   67.59    3.11
  -9  15  -1   65.76    3.11
  -9  15  -1   71.08    3.03
   9 -13   1  135.94    4.78
   9 -13   1  150.19    5.00
  -9  13  -1  136.62    4.86
  -9  13  -1  144.43    4.70
   9 -11   1  139.28    4.62
  -9   7  -1 1147.72   28.75
  -9   7  -1 1256.20   31.33
   9  -5   1 1104.49   27.54
   9  -5   1 1143.17   28.52
  -9   5  -1 1118.14   27.84
  -9   5  -1 1062.76   26.55
  -9 -11  -1  154.52    4.25
   9  13   1  122.06    3.87
  -9 -13  -1  139.73    4.32
   8 -18   1  258.22    8.04
   8 -18   1  270.58    8.42
  -8  18  -1  265.35    8.04
  -8  18  -1  255.94    8.04
   8 -16   1  387.56   11.07
   8 -16   1  404.32   11.53
  -8  16  -1  422.60   11.76
  -8  16  -1  410.08   11.68
   8 -14   1  295.54    8.73
   8 -14   1  301.53    8.80
  -8  14  -1  300.70    8.87
  -8  14  -1  299.33    8.65
   8 -12   1  454.08   12.28
   8 -12   1  452.95   12.44
  -8  12  -1  475.40   12.97
  -8  12  -1  449.46   12.14
   8  -8   1  510.82   13.35
   8  -8   1  493.38   13.05
  -8   8  -1  496.71   12.97
  -8   8  -1  507.94   13.43
   8  -6   1  505.44   13.05
   8  -6   1  466.14   12.22
  -8   6  -1  510.90   13.13
  -8   6  -1  480.56   12.59
   8  -4   1    1.90    0.38
   8  -4   1    1.75    0.53
  -8   4  -1    2.12    0.53
  -8   4  -1    2.20    0.46
   8  -2   1  141.10    3.95
   8  -2   1  133.28    3.71
  -8   2  -1  134.87    3.79
  -8   2  -1  140.03    3.87
   8   6   1  511.58   13.51
  -8  -6  -1  482.23   13.05
   8   8   1  497.70   12.59
   8   8   1  501.34   12.74
  -8  -8  -1  523.34   13.27
  -8  -8  -1  494.89   12.59
   8  10   1  375.80    9.71
   8  10   1  352.51    9.26
  -8 -10  -1  355.17    9.40
  -8 -10  -1  370.72    9.64
   8  12   1  470.17   12.28
   8  12   1  489.66   12.67
  -8 -12  -1  470.47   12.44
  -8 -12  -1  492.62   12.82
  -8 -14  -1  315.64    8.73
  -8 -14  -1  295.99    8.42
   8  16   1  405.53   11.07
  -8 -16  -1  408.49   11.38
   8  18   1  277.03    8.19
   8  18   1  271.65    7.97
  -8 -18  -1  261.26    8.04
  -8 -18  -1  279.99    8.35
   8  20   1  377.54   10.77
   8  20   1  381.18   10.85
  -8 -20  -1  397.64   11.45
  -8 -20  -1  371.70   10.77
   7 -23   1    0.30    0.68
   7 -23   1    0.91    0.68
  -7  23  -1    1.07    0.76
  -7  23  -1    0.00    0.61
   7 -21   1    3.57    0.99
   7 -19   1   71.91    3.34
   7 -19   1   72.07    3.26
  -7  19  -1   68.95    3.11
  -7  19  -1   71.99    3.34
   7 -17   1   93.23    3.79
   7 -17   1   93.23    3.79
  -7  17  -1   95.88    3.87
  -7  17  -1   95.36    3.71
   7 -15   1   89.82    3.65
   7 -15   1   85.34    3.57
  -7  15  -1   91.33    3.49
  -7  15  -1   93.91    3.71
   7 -13   1  892.84   23.06
   7 -13   1  871.60   22.53
  -7  13  -1  912.56   23.59
  -7  13  -1  886.77   22.76
   7 -11   1  868.56   22.30
   7 -11   1  886.02   22.68
  -7  11  -1  893.60   22.99
  -7  11  -1  895.12   22.83
   7  -9   1  353.11    9.71
   7  -9   1  364.42    9.86
  -7   9  -1  366.92    9.94
  -7   9  -1  357.75    9.86
   7  -7   1  759.33   19.27
   7  -7   1  746.13   19.04
  -7   7  -1  735.13   18.81
  -7   7  -1  729.82   18.51
   7  -5   1  941.39   23.59
   7  -5   1  974.00   24.35
  -7   5  -1  951.25   23.90
  -7   5  -1  980.84   24.42
   7  -3   1 1928.30   47.33
   7  -3   1 1978.35   48.55
  -7   3  -1 1932.84   47.49
  -7   3  -1 2072.42   50.82
   7  -1   1 1675.69   41.19
   7  -1   1 1615.76   39.75
  -7   1  -1 1665.07   40.96
  -7   1  -1 1646.86   40.43
   7   1   1 1916.91   47.33
   7   1   1 1916.91   47.18
   7   3   1 2048.14   50.37
   7   3   1 1927.53   47.49
  -7  -3  -1 1858.51   45.74
  -7  -3  -1 1788.72   44.08
   7   5   1  955.80   23.67
   7   5   1  953.53   23.67
  -7  -5  -1  989.18   24.50
  -7  -5  -1  967.18   24.04
   7   7   1  766.92   19.12
   7   7   1  731.94   18.35
  -7  -7  -1  764.64   19.19
  -7  -7  -1  744.08   18.59
   7   9   1  367.91    9.56
   7   9   1  357.13    9.40
  -7  -9  -1  368.74    9.64
  -7  -9  -1  365.41    9.71
  -7 -11  -1  932.28   23.59
  -7 -11  -1  947.46   23.82
   7  13   1  909.53   23.06
   7  13   1  956.56   24.35
  -7 -13  -1  867.05   22.15
  -7 -13  -1  881.46   22.53
   7  15   1   85.72    3.26
  -7 -15  -1   84.35    3.57
   7  17   1   89.59    3.41
   7  17   1   86.25    3.34
  -7 -17  -1   92.85    3.71
  -7 -17  -1   89.29    3.49
   7  19   1   69.41    3.03
   7  19   1   68.88    3.03
  -7 -19  -1   71.00    3.19
  -7 -19  -1   64.48    3.11
   7  21   1    4.09    0.91
   7  21   1    4.55    0.99
  -7 -21  -1    4.62    0.99
  -7 -21  -1    4.48    1.07
   7  23   1    0.53    0.61
   7  23   1   -0.46    0.53
  -7 -23  -1    0.16    0.68
  -7 -23  -1   -0.61    0.76
   6 -24   1  441.64   12.90
   6 -24   1  467.59   13.27
   6 -22   1  768.44   20.41
   6 -22   1  718.45   19.50
   6 -20   1  426.62   12.28
   6 -20   1  412.66   11.76
   6 -18   1  826.09   21.84
   6 -18   1  801.81   21.09
   6 -16   1 1526.25   38.54
   6 -16   1 1511.08   38.08
  -6  16  -1 1523.97   38.38
  -6  16  -1 1437.50   36.18
   6 -14   1  718.59   18.81
   6 -14   1  707.22   18.66
  -6  14  -1  738.09   19.34
  -6  14  -1  719.66   18.74
   6 -12   1  556.11   14.86
   6 -12   1  531.61   14.18
  -6  12  -1  529.78   14.11
  -6  12  -1  530.09   14.18
   6 -10   1  592.82   15.77
   6  -8   1  567.79   14.72
   6  -8   1  583.34   15.17
  -6   8  -1  555.81   14.42
  -6   8  -1  585.01   15.25
   6  -6   1  371.63    9.86
   6  -6   1  380.80   10.02
  -6   6  -1  374.13   10.02
  -6   6  -1  372.76    9.78
   6  -4   1  133.81    3.95
   6  -4   1  132.22    3.95
  -6   4  -1  133.96    4.02
  -6   4  -1  137.83    4.02
   6  -2   1  435.73   11.15
   6  -2   1  438.61   11.23
  -6   2  -1  440.05   11.38
  -6   2  -1  435.65   11.15
   6   0   1    0.00    0.22
   6   0   1   -0.08    0.30
  -6   0  -1    0.16    0.22
  -6   0  -1    0.46    0.30
   6   2   1  401.43   10.24
   6   2   1  429.58   10.99
  -6  -2  -1  422.14   10.77
  -6  -2  -1  426.24   10.85
   6   4   1  129.64    3.65
   6   4   1  126.98    3.65
  -6  -4  -1  130.93    3.71
  -6  -4  -1  131.68    3.71
   6   6   1  382.78    9.94
   6   6   1  385.20    9.94
  -6  -6  -1  375.34    9.71
  -6  -6  -1  363.88    9.48
   6   8   1  588.50   14.94
   6   8   1  591.91   15.10
  -6  -8  -1  621.19   15.77
  -6  -8  -1  585.24   14.94
   6  10   1  648.27   16.54
   6  10   1  601.47   15.47
  -6 -10  -1  626.35   16.08
  -6 -10  -1  594.72   15.32
   6  12   1  534.34   13.96
   6  12   1  517.20   13.57
  -6 -12  -1  543.37   14.26
  -6 -12  -1  551.18   14.49
   6  16   1 1571.76   39.30
   6  16   1 1480.73   37.10
  -6 -16  -1 1473.90   37.02
  -6 -16  -1 1533.08   38.46
   6  18   1  801.05   20.86
   6  18   1  798.78   20.71
  -6 -18  -1  810.16   21.17
  -6 -18  -1  788.16   20.71
   6  20   1  405.16   11.38
   6  20   1  411.83   11.45
  -6 -20  -1  429.20   12.14
  -6 -20  -1  423.51   11.98
   6  22   1  762.37   20.18
   6  22   1  809.39   21.17
  -6 -22  -1  769.19   20.48
  -6 -22  -1  779.81   20.79
   6  24   1  422.52   12.52
   5 -27   1   44.75    2.66
   5 -27   1   36.64    2.50
  -5  27  -1   37.70    2.36
  -5  27  -1   44.75    2.66
   5 -25   1    0.53    0.68
   5 -25   1    0.22    0.61
  -5  25  -1    0.46    0.68
  -5  25  -1    0.16    0.61
   5 -23   1   33.07    2.20
   5 -23   1   26.02    2.05
  -5  23  -1   27.84    2.12
  -5  23  -1   29.74    1.97
   5 -21   1   45.59    2.58
   5 -21   1   53.33    2.73
  -5  21  -1   49.53    2.66
  -5  21  -1   47.57    2.50
   5 -19   1  492.47   13.57
   5 -19   1  472.13   13.27
  -5  19  -1  462.51   12.74
  -5  19  -1  488.14   13.51
   5 -17   1  240.24    7.36
   5 -17   1  242.37    7.51
  -5  17  -1  234.40    7.13
  -5  17  -1  240.69    7.44
   5 -15   1  222.79    6.90
   5 -15   1  212.56    6.53
  -5  15  -1  219.30    6.75
  -5  15  -1  219.46    6.60
   5 -13   1  682.19   17.90
   5 -13   1  690.53   17.98
  -5  13  -1  683.55   17.75
  -5  13  -1  687.42   17.98
   5  -9   1 1099.93   27.69
   5  -9   1 1099.17   27.61
  -5   9  -1 1097.65   27.46
  -5   9  -1 1118.14   28.15
   5  -7   1 1261.50   31.40
   5  -7   1 1231.92   30.73
  -5   7  -1 1189.44   29.58
  -5   7  -1 1222.06   30.49
   5  -5   1 1335.85   33.07
   5  -5   1 1411.71   34.89
  -5   5  -1 1351.78   33.38
  -5   5  -1 1325.99   32.85
   5  -3   1 2943.26   71.69
   5  -3   1 2872.72   70.01
  -5   3  -1 2740.72   66.91
  -5   3  -1 2878.02   70.09
   5  -1   1 1322.96   32.54
   5  -1   1 1297.16   31.86
  -5   1  -1 1246.33   30.73
  -5   1  -1 1329.01   32.69
   5   1   1 1361.64   33.45
   5   1   1 1271.37   31.33
  -5  -1  -1 1276.68   31.40
  -5  -1  -1 1274.40   31.40
   5   3   1 2778.65   67.74
   5   3   1 2854.51   69.49
  -5  -3  -1 2856.02   69.57
  -5  -3  -1 2815.82   68.58
  -5  -5  -1 1336.61   32.93
  -5  -5  -1 1439.01   35.35
   5   7   1 1212.96   30.11
   5   7   1 1292.61   31.94
  -5  -7  -1 1196.27   29.66
  -5  -7  -1 1158.34   28.75
  -5  -9  -1 1136.35   28.37
  -5  -9  -1 1143.93   28.60
   5  11   1  367.07    9.78
   5  11   1  376.55   10.09
  -5 -11  -1  384.37   10.32
  -5 -11  -1  362.83    9.86
  -5 -13  -1  669.89   17.45
  -5 -13  -1  695.00   17.98
   5  15   1  217.02    6.45
   5  15   1  226.13    6.68
  -5 -15  -1  225.83    6.75
  -5 -15  -1  229.16    6.90
   5  17   1  243.96    7.28
   5  17   1  244.41    7.28
  -5 -17  -1  246.76    7.44
  -5 -17  -1  248.43    7.51
   5  19   1  496.49   13.57
   5  19   1  505.97   13.73
  -5 -19  -1  495.80   13.57
  -5 -19  -1  522.66   14.34
   5  21   1   46.34    2.50
   5  21   1   49.84    2.50
  -5 -21  -1   45.21    2.58
  -5 -21  -1   47.11    2.66
   5  23   1   29.81    1.97
   5  23   1   29.06    1.97
  -5 -23  -1   24.73    2.05
  -5 -23  -1   27.69    2.12
   5  25   1    0.08    0.53
   5  25   1    0.76    0.76
  -5 -25  -1    0.53    0.68
  -5 -25  -1    0.68    0.83
   5  27   1   41.34    2.58
   5  27   1   45.21    2.50
  -5 -27  -1   39.60    2.73
  -5 -27  -1   38.84    2.66
  -4  28  -1  491.02   13.73
  -4  28  -1  500.28   14.03
   4 -26   1  301.61    9.18
   4 -26   1  298.04    9.33
  -4  26  -1  310.02    9.33
  -4  26  -1  331.12    9.78
   4 -24   1  965.67   25.49
   4 -24   1  892.09   23.44
  -4  24  -1  926.98   24.20
  -4  24  -1  957.32   24.88
   4 -22   1 1319.92   33.68
  -4  22  -1 1324.47   33.98
  -4  22  -1 1385.91   35.35
   4 -20   1  594.80   16.23
   4 -20   1  596.24   16.08
  -4  20  -1  618.69   16.69
  -4  20  -1  620.59   16.61
   4 -18   1 1222.06   31.25
   4 -18   1 1251.64   31.78
  -4  18  -1 1300.19   32.99
  -4  18  -1 1217.51   30.87
   4 -16   1 1063.52   27.31
   4 -16   1 1049.86   26.86
  -4  16  -1 1093.86   27.91
  -4  16  -1 1012.70   25.87
   4 -14   1 1690.86   42.41
   4 -14   1 1763.68   43.92
  -4  14  -1 1698.44   42.25
  -4  14  -1 1790.99   44.60
  -4  12  -1 1546.73   38.46
  -4  12  -1 1556.59   38.84
   4 -10   1  405.00   10.93
   4 -10   1  425.10   11.61
  -4  10  -1  405.30   10.85
  -4  10  -1  413.49   11.15
   4  -8   1 1108.28   27.69
   4  -8   1 1133.31   28.37
  -4   8  -1 1102.96   27.54
  -4   8  -1 1156.07   28.90
   4  -6   1  177.21    5.08
   4  -6   1  175.61    5.08
  -4   6  -1  159.68    4.62
  -4   6  -1  167.80    4.94
   4  -4   1    6.83    0.61
   4  -4   1    6.37    0.61
  -4   4  -1    5.84    0.61
  -4   4  -1    5.69    0.61
   4  -2   1    3.49    0.46
   4  -2   1    4.48    0.46
  -4   2  -1    3.26    0.46
  -4   2  -1    4.25    0.46
   4   0   1    0.00    0.22
   4   0   1    0.22    0.30
  -4   0  -1    0.16    0.30
  -4   0  -1    0.38    0.30
   4   2   1    4.25    0.46
   4   2   1    3.87    0.46
  -4  -2  -1    3.49    0.46
  -4  -2  -1    3.34    0.46
   4   4   1    6.53    0.53
   4   4   1    5.61    0.61
  -4  -4  -1    6.22    0.53
  -4  -4  -1    5.46    0.61
   4   6   1  180.08    5.08
   4   6   1  179.41    4.94
  -4  -6  -1  176.22    4.94
  -4  -6  -1  172.96    4.86
   4   8   1 1115.10   27.69
   4   8   1 1098.42   27.38
   4  10   1  403.56   10.69
   4  10   1  408.11   10.77
  -4 -10  -1  406.59   10.85
  -4 -10  -1  396.59   10.55
   4  12   1 1531.55   38.01
   4  12   1 1547.48   38.38
   4  14   1 1677.20   41.95
   4  16   1 1023.31   26.02
   4  16   1 1073.38   27.31
  -4 -16  -1 1111.31   28.37
  -4 -16  -1 1081.72   27.54
   4  18   1 1232.68   31.18
   4  18   1 1275.92   32.32
  -4 -18  -1 1277.43   32.32
  -4 -18  -1 1259.23   32.09
   4  20   1  618.47   16.54
   4  20   1  603.67   16.08
  -4 -20  -1  612.70   16.61
  -4 -20  -1  619.22   16.61
   4  22   1 1322.19   33.68
   4  22   1 1305.50   33.07
  -4 -22  -1 1360.88   34.74
  -4 -22  -1 1309.29   33.38
   4  24   1  917.11   23.97
  -4 -24  -1  868.56   23.13
  -4 -24  -1  869.32   23.29
   4  26   1  296.22    9.03
   4  26   1  302.36    8.95
  -4 -26  -1  288.56    9.03
  -4 -26  -1  300.24    9.18
   4  28   1  476.38   13.51
   4  28   1  493.53   13.65
  -4 -28  -1  489.43   13.96
  -4 -28  -1  485.64   13.73
   3 -29   1   69.11    3.57
   3 -29   1   69.33    3.34
  -3  29  -1   71.83    3.34
  -3  29  -1   69.26    3.34
   3 -27   1  118.64    4.62
   3 -27   1  119.40    4.86
  -3  27  -1  117.66    4.48
  -3  27  -1  114.70    4.48
   3 -25   1   45.82    2.73
   3 -25   1   48.86    2.66
  -3  25  -1   45.67    2.58
  -3  25  -1   49.00    2.58
   3 -21   1    1.59    0.91
   3 -21   1    2.88    0.91
  -3  21  -1    3.34    0.83
  -3  21  -1    1.67    0.83
   3 -19   1   85.87    3.49
   3 -19   1   87.92    3.65
  -3  19  -1   92.40    3.57
  -3  19  -1   84.35    3.49
   3 -17   1  355.01   10.16
   3 -17   1  341.13    9.71
  -3  17  -1  361.46   10.24
  -3  17  -1  356.08   10.02
   3 -15   1  113.55    4.02
   3 -15   1  116.59    4.17
  -3  15  -1  117.35    4.02
  -3  15  -1  118.87    4.17
   3 -13   1 1021.04   25.87
   3 -13   1  998.28   25.41
  -3  13  -1 1006.63   25.49
  -3  13  -1 1007.38   25.63
   3 -11   1 1420.05   35.43
   3 -11   1 1354.05   33.91
  -3  11  -1 1412.46   35.12
  -3  11  -1 1398.81   34.89
   3  -9   1 2621.63   64.17
   3  -9   1 2630.73   64.48
  -3   9  -1 2642.87   64.63
  -3   9  -1 2579.15   63.26
   3  -7   1 3250.48   79.35
   3  -7   1 3045.67   74.34
  -3   7  -1 2884.09   70.32
  -3   7  -1 2983.47   72.90
   3  -5   1 1955.60   47.87
   3  -5   1 1926.77   47.26
  -3   5  -1 1793.27   43.92
  -3   5  -1 1794.79   44.08
   3  -3   1 3001.67   72.98
   3  -3   1 3143.52   76.39
  -3   3  -1 3156.42   76.69
  -3   3  -1 3132.15   76.16
   3  -1   1  998.28   24.58
   3  -1   1  986.14   24.35
  -3   1  -1  987.66   24.35
  -3   1  -1 1002.84   24.73
   3   1   1 1015.73   25.03
   3   1   1  994.49   24.58
  -3  -1  -1  981.59   24.20
  -3  -1  -1  994.49   24.50
   3   3   1 3185.24   77.37
   3   3   1 3401.44   82.76
  -3  -3  -1 3163.24   76.85
  -3  -3  -1 3113.19   75.63
   3   5   1 1787.95   43.92
   3   5   1 1880.51   45.97
  -3  -5  -1 1822.09   44.60
  -3  -5  -1 1775.06   43.47
  -3  -7  -1 2944.02   71.76
  -3  -7  -1 2919.75   71.16
   3   9   1 2522.25   61.75
   3   9   1 2583.70   63.12
  -3  -9  -1 2436.54   59.70
  -3  -9  -1 2439.57   59.70
   3  11   1 1417.01   35.12
   3  11   1 1388.94   34.59
  -3 -11  -1 1381.36   34.36
  -3 -11  -1 1341.92   33.45
  -3 -13  -1 1176.54   29.96
   3  15   1  115.61    4.02
   3  15   1  127.52    4.55
  -3 -15  -1  115.38    4.09
  -3 -15  -1  116.13    4.02
   3  17   1  340.83    9.56
   3  17   1  357.06   10.02
  -3 -17  -1  363.44   10.39
  -3 -17  -1  339.46    9.64
   3  19   1   88.45    3.57
   3  19   1   87.92    3.41
   3  21   1    1.82    0.91
   3  21   1    1.75    0.76
  -3 -21  -1    2.12    0.91
  -3 -21  -1    1.75    0.76
   3  23   1   89.05    3.71
   3  23   1   91.11    3.65
   3  25   1   45.89    2.42
   3  25   1   44.45    2.58
  -3 -25  -1   42.55    2.58
  -3 -25  -1   42.93    2.58
   3  27   1  113.03    4.48
   3  27   1  110.45    4.25
  -3 -27  -1  113.71    4.62
  -3 -27  -1  116.90    4.62
   3  29   1   69.94    3.19
   3  29   1   60.38    3.19
  -3 -29  -1   63.26    3.34
  -3 -29  -1   67.59    3.41
   2 -30   1  418.89   12.36
   2 -30   1  457.49   13.05
  -2  30  -1  430.95   12.28
  -2  30  -1  466.06   13.13
   2 -28   1  628.93   17.14
   2 -28   1  632.73   17.45
  -2  28  -1  629.92   17.06
  -2  28  -1  639.78   17.30
   2 -26   1  870.84   22.91
   2 -26   1  910.28   24.12
  -2  26  -1  908.77   23.74
  -2  26  -1  832.91   21.92
   2 -24   1 1779.61   44.99
   2 -24   1 1734.09   43.70
  -2  24  -1 1774.30   44.53
  -2  24  -1 1686.30   42.48
   2 -22   1 1577.83   40.05
   2 -22   1 1562.66   39.44
  -2  22  -1 1570.25   39.52
  -2  22  -1 1558.11   39.30
   2 -20   1 1018.77   26.17
   2 -20   1 1056.70   27.31
  -2  20  -1 1043.04   26.78
  -2  20  -1 1049.10   26.86
   2 -18   1 1040.77   26.78
   2 -18   1 1034.70   26.48
  -2  18  -1 1012.70   25.87
  -2  18  -1 1033.18   26.48
   2 -16   1 1153.03   29.36
   2 -16   1 1116.61   28.37
  -2  16  -1 1146.21   28.98
  -2  16  -1 1137.10   28.90
   2 -14   1  908.77   23.29
   2 -14   1  863.25   22.15
  -2  14  -1  886.77   22.61
  -2  14  -1  854.91   22.00
   2 -10   1 1558.87   38.69
   2 -10   1 1517.15   37.63
  -2  10  -1 1526.25   37.85
  -2  10  -1 1574.80   38.92
   2  -8   1  383.30   10.16
   2  -8   1  367.91    9.78
  -2   8  -1  384.98   10.09
  -2   8  -1  370.26    9.86
   2  -6   1   34.28    1.51
   2  -6   1   34.14    1.51
  -2   6  -1   35.19    1.51
  -2   6  -1   32.39    1.37
   2  -4   1    1.37    0.38
   2  -4   1    1.75    0.46
  -2   4  -1    2.12    0.46
  -2   4  -1    1.75    0.38
   2  -2   1  369.88    9.40
   2  -2   1  366.69    9.40
  -2   2  -1  373.30    9.56
  -2   2  -1  373.98    9.56
   2   0   1    0.16    0.30
   2   0   1    0.08    0.30
  -2   0  -1    0.22    0.30
  -2   0  -1    0.30    0.30
   2   2   1  365.86    9.33
   2   2   1  356.15    9.10
  -2  -2  -1  349.10    8.87
  -2  -2  -1  360.63    9.18
   2   4   1    1.75    0.38
   2   4   1    1.59    0.46
  -2  -4  -1    2.12    0.46
  -2  -4  -1    1.59    0.38
   2   6   1   31.48    1.37
   2   6   1   34.82    1.44
  -2  -6  -1   33.91    1.44
  -2  -6  -1   31.18    1.37
  -2  -8  -1  362.98    9.64
  -2  -8  -1  374.81    9.86
   2  10   1 1517.90   37.63
   2  10   1 1564.94   38.69
  -2 -10  -1 1552.04   38.46
  -2 -10  -1 1439.01   35.65
   2  12   1 1029.38   25.95
   2  12   1 1078.69   27.08
  -2 -12  -1 1036.21   26.25
  -2 -12  -1 1011.93   25.57
   2  14   1  861.74   22.08
  -2 -14  -1  900.42   23.37
   2  16   1 1089.31   27.61
   2  16   1 1029.38   26.25
  -2 -16  -1 1121.17   28.45
  -2 -16  -1 1060.49   27.16
   2  18   1  992.97   25.33
   2  18   1 1037.73   26.55
  -2 -18  -1  949.74   24.58
  -2 -18  -1 1036.21   26.55
   2  20   1 1005.11   25.71
   2  20   1 1011.93   26.02
  -2 -20  -1 1038.49   26.70
  -2 -20  -1  955.04   24.88
   2  22   1 1547.48   38.92
   2  22   1 1463.29   37.02
  -2 -22  -1 1500.46   38.15
  -2 -22  -1 1530.80   38.69
   2  24   1 1649.14   41.87
  -2 -24  -1 1721.96   43.39
  -2 -24  -1 1596.80   40.59
   2  26   1  848.84   22.15
   2  26   1  835.19   22.08
  -2 -26  -1  873.88   23.13
  -2 -26  -1  873.12   22.99
   2  28   1  620.81   16.69
   2  28   1  595.18   16.31
  -2 -28  -1  608.61   16.61
  -2 -28  -1  596.85   16.46
   2  30   1  413.73   11.98
   2  30   1  438.31   12.28
  -2 -30  -1  428.14   12.52
   1 -29   1   58.03    3.19
   1 -29   1   57.50    2.96
  -1  29  -1   59.85    3.03
  -1  29  -1   58.34    2.96
   1 -27   1   33.76    2.36
   1 -27   1   36.03    2.28
  -1  27  -1   33.30    2.20
  -1  27  -1   36.18    2.20
   1 -25   1  168.86    5.91
   1 -25   1  158.62    5.54
  -1  25  -1  165.67    5.61
  -1  25  -1  165.07    5.61
   1 -23   1   51.28    2.66
   1 -23   1   52.11    2.80
  -1  23  -1   51.74    2.66
  -1  23  -1   51.96    2.58
   1 -21   1   18.66    1.59
   1 -21   1   16.16    1.51
  -1  21  -1   16.31    1.44
  -1  21  -1   18.43    1.59
   1 -19   1   12.22    1.37
   1 -19   1   12.28    1.29
  -1  19  -1   12.36    1.29
  -1  19  -1   13.05    1.21
   1 -17   1  361.00   10.24
   1 -17   1  357.75   10.09
  -1  17  -1  368.52   10.24
  -1  17  -1  364.87   10.32
   1 -15   1   67.13    2.80
   1 -15   1   57.73    2.58
  -1  15  -1   67.67    2.80
  -1  15  -1   63.50    2.58
   1 -11   1 3063.12   74.95
   1 -11   1 3116.22   76.16
  -1  11  -1 3151.87   76.99
  -1  11  -1 3058.56   74.87
   1  -9   1 2920.51   71.38
   1  -9   1 2888.65   70.54
  -1   9  -1 2927.33   71.53
  -1   9  -1 2968.30   72.44
   1  -7   1 3979.47   96.72
   1  -7   1 4029.54   97.86
  -1   7  -1 3832.31   93.15
  -1   7  -1 3908.93   94.90
   1  -5   1 1978.35   48.40
   1  -5   1 1963.95   47.94
  -1   5  -1 1878.98   45.97
  -1   5  -1 1839.54   44.99
  -1   3  -1 9595.95  231.82
  -1   3  -1 9459.41  228.41
   1  -1   1  112.65    3.19
   1  -1   1  115.61    3.26
  -1   1  -1  112.57    3.19
  -1   1  -1  108.85    3.11
   1   1   1  110.30    3.11
   1   1   1  110.67    3.11
  -1  -1  -1  114.92    3.26
  -1  -1  -1  111.43    3.11
   1   3   1 9694.56  234.24
   1   3   1 9550.43  230.61
  -1  -3  -1 9360.79  226.13
  -1  -3  -1 9459.41  228.56
   1   5   1 1832.71   44.83
   1   5   1 1930.56   47.11
  -1  -5  -1 1991.26   48.62
  -1  -5  -1 1925.26   47.03
   1   7   1 3993.12   96.95
   1   7   1 3685.90   89.66
  -1  -7  -1 3672.25   89.21
  -1  -7  -1 3666.18   89.13
  -1  -9  -1 2924.30   71.46
  -1  -9  -1 2827.20   69.03
   1  11   1 3085.87   75.48
   1  11   1 2945.54   71.99
  -1 -11  -1 2908.37   71.16
  -1 -11  -1 2981.19   72.98
   1  13   1 1628.66   40.51
  -1 -13  -1 1578.59   39.67
   1  15   1   59.77    2.58
   1  15   1   58.79    2.50
  -1 -15  -1   59.63    2.58
  -1 -15  -1   57.73    2.58
   1  17   1  369.81   10.32
   1  17   1  346.90    9.71
  -1 -17  -1  363.66   10.24
  -1 -17  -1  359.34   10.24
   1  19   1   13.35    1.29
   1  19   1   11.68    1.29
  -1 -19  -1   12.06    1.37
  -1 -19  -1   14.03    1.37
   1  21   1   15.85    1.44
   1  21   1   15.40    1.51
  -1 -21  -1   15.02    1.44
  -1 -21  -1   16.16    1.51
   1  23   1   51.20    2.58
   1  23   1   52.72    2.73
  -1 -23  -1   53.40    2.73
  -1 -23  -1   49.69    2.66
   1  25   1  157.33    5.54
   1  25   1  154.97    5.31
  -1 -25  -1  160.66    5.77
  -1 -25  -1  165.29    5.77
   1  27   1   33.30    2.05
   1  27   1   33.76    2.20
  -1 -27  -1   32.01    2.12
  -1 -27  -1   31.25    2.20
   1  29   1   56.28    2.96
   1  29   1   57.95    2.80
  -1 -29  -1   55.15    2.96
  -1 -29  -1   51.43    2.88
   1  31   1   32.93    2.28
   1  31   1   34.67    2.20
  -1 -31  -1   27.38    2.28
  -1 -31  -1   30.41    2.36
   0 -30   1  886.77   23.67
   0 -30   1  883.74   23.37
   0  30  -1  943.67   24.58
   0  30  -1  941.39   24.66
   0 -28   1  647.22   17.75
   0 -28   1  643.57   17.45
   0  28  -1  686.20   18.35
   0  28  -1  652.30   17.60
   0 -26   1  695.23   18.81
   0 -26   1  690.68   18.51
   0  26  -1  695.46   18.59
   0  26  -1  724.82   19.27
   0 -22   1  568.25   15.40
   0 -22   1  577.43   15.77
   0  22  -1  568.62   15.40
   0  22  -1  593.28   15.93
   0 -20   1 1291.10   32.77
   0 -20   1 1302.47   33.15
   0  20  -1 1315.36   33.38
   0  20  -1 1363.15   34.36
   0 -18   1 2919.75   71.91
   0 -18   1 2972.09   73.28
   0  18  -1 3042.63   74.72
   0  18  -1 2949.33   72.67
   0 -16   1 1981.39   49.23
   0 -16   1 1995.05   49.46
   0  16  -1 2036.01   50.37
   0  16  -1 2044.35   50.75
   0 -14   1 1940.42   48.09
   0 -14   1 1976.08   48.86
   0  14  -1 1985.19   49.16
   0  14  -1 1951.05   48.17
   0 -12   1  997.52   25.19
   0 -12   1  986.14   24.88
   0  12  -1  982.35   24.88
   0  12  -1 1007.38   25.33
   0 -10   1  102.03    3.41
   0 -10   1   99.98    3.34
   0  10  -1  104.23    3.34
   0  10  -1  105.44    3.49
   0  -8   1   53.86    2.05
   0  -8   1   54.85    2.12
   0   8  -1   54.54    2.05
   0   8  -1   53.18    1.97
   0  -6   1  208.83    5.77
   0  -6   1  213.23    5.77
   0   6  -1  210.28    5.69
   0   6  -1  208.31    5.69
   0  -4   1  236.68    6.29
   0  -4   1  231.29    6.15
   0   4  -1  226.43    6.07
   0   4  -1  228.33    6.07
   0  -2   1  191.16    5.08
   0  -2   1  191.01    5.08
   0   2  -1  202.69    5.31
   0   2  -1  197.15    5.24
   0   0   1    0.53    0.30
   0   0   1    0.16    0.30
   0   0  -1    0.00    0.30
   0   0  -1    0.08    0.30
   0   2   1  193.28    5.16
   0   2   1  185.24    4.94
   0  -2  -1  196.32    5.24
   0  -2  -1  187.60    4.94
   0   4   1  220.97    5.91
   0   4   1  216.72    5.77
   0  -4  -1  223.85    5.99
   0  -4  -1  223.70    5.91
   0   6   1  207.09    5.61
   0   6   1  196.93    5.46
   0  -6  -1  201.78    5.61
   0  -6  -1  195.03    5.38
   0   8   1   51.66    2.05
   0   8   1   56.14    2.05
   0  -8  -1   53.25    2.05
   0  -8  -1   51.96    1.97
   0  10   1  106.73    3.49
   0  10   1  102.56    3.41
   0 -10  -1  101.80    3.34
   0 -10  -1  101.42    3.41
   0  12   1 1011.93   25.49
   0  12   1  957.32   24.20
   0 -12  -1  961.11   24.35
   0 -12  -1  933.81   23.67
   0  14   1 2086.07   51.81
   0  14   1 1985.95   49.16
   0 -14  -1 1891.88   47.11
   0 -14  -1 2005.67   49.61
   0  16   1 1922.23   47.63
   0  16   1 1915.40   47.57
   0 -16  -1 1988.22   49.38
   0 -16  -1 1932.09   48.09
   0  18   1 2792.30   68.72
   0  18   1 2915.95   71.83
   0 -18  -1 2874.99   71.00
   0 -18  -1 2950.09   72.67
   0  20   1 1312.33   33.15
   0  20   1 1324.47   33.60
   0 -20  -1 1322.19   33.53
   0 -20  -1 1308.54   33.38
   0  22   1  564.00   15.17
   0  22   1  566.88   15.40
   0 -22  -1  562.79   15.32
   0 -22  -1  543.67   15.02
   0  24   1 1518.66   38.46
   0 -24  -1 1509.56   38.54
   0 -24  -1 1463.29   37.32
   0  26   1  672.85   17.90
   0  26   1  694.09   18.66
   0 -26  -1  673.24   18.13
   0 -26  -1  690.22   18.74
   0  28   1  643.11   17.45
   0  28   1  620.28   16.69
   0 -28  -1  630.45   17.30
   0 -28  -1  606.63   16.54
   0  30   1  867.81   22.91
   0  30   1  879.95   22.99
   0 -30  -1  863.25   22.99
   0 -30  -1  833.67   22.15
  -1 -31   1  286.13    8.87
  -1 -31   1  267.39    8.65
   1  31  -1  287.42    8.73
   1  31  -1  272.41    8.49
  -1 -29   1   43.54    2.58
  -1 -29   1   41.95    2.73
   1  29  -1   45.29    2.58
   1  29  -1   44.30    2.50
  -1 -27   1   11.91    1.44
  -1 -27   1   11.30    1.51
   1  27  -1   12.74    1.44
   1  27  -1   13.43    1.44
  -1 -25   1   20.86    1.75
  -1 -25   1   20.63    1.90
   1  25  -1   23.59    1.75
   1  25  -1   22.08    1.75
  -1 -23   1   82.23    3.57
  -1 -23   1   81.09    3.49
   1  23  -1   85.18    3.57
   1  23  -1   86.33    3.49
  -1 -21   1    1.44    0.76
  -1 -21   1    1.67    0.83
   1  21  -1    0.68    0.61
   1  21  -1    2.28    0.91
  -1 -19   1    9.94    1.21
  -1 -19   1   10.69    1.21
   1  19  -1   10.93    1.13
   1  19  -1    9.78    1.21
  -1 -17   1  495.58   13.35
  -1 -17   1  493.30   13.35
   1  17  -1  482.23   12.97
   1  17  -1  476.91   12.97
  -1 -15   1  678.77   17.67
  -1 -15   1  647.89   17.00
   1  15  -1  691.36   18.05
   1  15  -1  696.75   17.98
   1  13  -1 2047.39   50.75
  -1 -11   1 2301.51   56.52
  -1 -11   1 2262.82   55.60
   1  11  -1 2266.61   55.60
   1  11  -1 2154.35   53.02
  -1  -9   1 1419.29   35.12
  -1  -9   1 1527.76   37.70
   1   9  -1 1448.87   35.81
   1   9  -1 1523.22   37.55
  -1  -7   1 1540.66   37.93
  -1  -7   1 1567.97   38.46
   1   7  -1 1553.55   38.15
   1   7  -1 1518.66   37.32
  -1  -5   1 1492.87   36.56
  -1  -5   1 1505.01   36.86
   1   5  -1 1511.08   37.02
   1   5  -1 1427.64   34.97
  -1  -3   1 2794.58   67.82
  -1  -3   1 2587.49   62.96
   1  -1  -1 2753.62   66.75
   1  -3  -1 3121.52   75.78
  -1   5   1 1451.15   35.57
  -1   5   1 1398.05   34.36
   1  -5  -1 1432.18   35.12
   1  -5  -1 1442.80   35.43
  -1   7   1 1517.15   37.40
  -1   7   1 1544.45   37.93
   1  -7  -1 1514.11   37.25
   1  -7  -1 1520.18   37.47
  -1   9   1 1424.60   35.19
  -1   9   1 1418.53   35.19
   1  -9  -1 1425.36   35.35
   1  -9  -1 1391.98   34.44
  -1  11   1 2151.31   52.95
  -1  11   1 2224.89   54.69
   1 -11  -1 2219.59   54.69
   1 -11  -1 2185.45   53.70
  -1  15   1  688.94   17.90
  -1  15   1  659.12   17.22
   1 -15  -1  668.84   17.45
   1 -15  -1  653.36   17.22
  -1  17   1  479.79   12.97
  -1  17   1  490.80   13.27
   1 -17  -1  497.86   13.51
   1 -17  -1  491.79   13.43
  -1  19   1   12.97    1.29
  -1  19   1   10.39    1.13
   1 -19  -1   11.38    1.29
   1 -19  -1   10.77    1.29
  -1  21   1    2.28    0.83
  -1  21   1    4.78    0.99
   1 -21  -1    2.73    0.91
   1 -21  -1    0.99    0.68
  -1  23   1   84.58    3.49
  -1  23   1   85.56    3.57
   1 -23  -1   91.25    3.87
   1 -23  -1   78.66    3.41
  -1  25   1   19.12    1.51
  -1  25   1   22.91    1.90
   1 -25  -1   22.38    1.90
   1 -25  -1   19.34    1.82
  -1  27   1   13.51    1.51
  -1  27   1   11.84    1.37
   1 -27  -1   11.38    1.51
   1 -27  -1   10.93    1.44
  -1  29   1   39.30    2.42
  -1  29   1   43.84    2.42
   1 -29  -1   45.06    2.66
   1 -29  -1   36.79    2.42
  -1  31   1  267.25    8.12
  -1  31   1  265.65    8.35
   1 -31  -1  265.05    8.42
   1 -31  -1  270.66    8.49
  -2 -30   1  242.97    8.04
  -2 -30   1  263.00    8.27
   2  30  -1  271.19    8.35
   2  30  -1  255.19    8.04
  -2 -28   1  532.06   14.80
  -2 -28   1  546.40   15.32
   2  28  -1  553.15   15.25
   2  28  -1  559.14   15.32
  -2 -26   1  410.46   11.76
  -2 -26   1  423.81   12.28
   2  26  -1  447.18   12.52
   2  26  -1  405.99   11.61
  -2 -24   1  750.61   19.88
  -2 -24   1  817.74   21.70
  -2 -22   1 1585.41   39.90
  -2 -22   1 1571.01   39.75
   2  22  -1 1587.69   39.97
   2  22  -1 1650.65   41.42
  -2 -20   1 1410.94   35.73
  -2 -20   1 1389.71   35.12
   2  20  -1 1453.43   36.56
   2  20  -1 1445.08   36.48
  -2 -18   1 1376.05   34.74
  -2 -18   1 1341.92   33.83
   2  18  -1 1365.43   34.44
   2  18  -1 1404.12   35.19
  -2 -16   1 1307.03   32.85
  -2 -16   1 1303.22   32.85
   2  16  -1 1324.47   33.23
   2  16  -1 1296.40   32.62
  -2 -12   1 1963.95   48.40
  -2 -12   1 1989.74   49.08
   2  12  -1 2032.98   49.99
   2  12  -1 1966.98   48.55
  -2 -10   1 1411.71   34.97
  -2 -10   1 1385.15   34.28
   2  10  -1 1450.39   35.81
   2  10  -1 1385.15   34.36
  -2  -8   1 1392.74   34.36
  -2  -8   1 1370.74   33.76
   2   8  -1 1433.71   35.27
   2   8  -1 1403.36   34.59
  -2  -6   1  150.80    4.25
  -2  -6   1  152.85    4.25
   2   6  -1  144.28    4.09
   2   6  -1  151.48    4.25
  -2  -4   1  852.63   21.09
  -2  -4   1  811.67   20.03
   2   4  -1  839.74   20.79
   2   4  -1  867.05   21.39
  -2  -2   1 2017.80   49.00
  -2  -2   1 2010.98   48.86
   2   2  -1 2003.39   48.70
   2   2  -1 2119.45   51.50
  -2   0   1    0.22    0.30
  -2   0   1    0.46    0.30
   2   0  -1    0.08    0.30
   2   0  -1    0.61    0.30
  -2   2   1 1969.26   47.87
  -2   2   1 1947.26   47.41
   2  -2  -1 2007.94   48.86
   2  -2  -1 1973.05   47.94
  -2   4   1  791.19   19.58
  -2   4   1  807.88   20.10
   2  -4  -1  829.88   20.55
  -2   6   1  141.17    4.02
  -2   6   1  144.12    4.17
   2  -6  -1  142.61    4.17
   2  -6  -1  146.02    4.17
  -2   8   1 1379.08   34.06
  -2   8   1 1357.08   33.60
   2  -8  -1 1338.12   33.15
   2  -8  -1 1324.47   32.77
  -2  10   1 1426.12   35.35
  -2  10   1 1371.50   34.06
   2 -10  -1 1387.43   34.44
   2 -10  -1 1435.98   35.73
  -2  12   1 1970.02   48.55
  -2  12   1 1895.67   46.80
   2 -12  -1 1979.88   49.00
   2 -12  -1 1951.05   48.17
  -2  14   1 3272.48   80.10
  -2  14   1 3342.27   81.77
   2 -14  -1 3239.10   79.43
   2 -14  -1 3321.03   81.32
  -2  16   1 1263.78   31.86
  -2  16   1 1291.85   32.54
   2 -16  -1 1278.96   32.39
   2 -16  -1 1307.03   32.93
  -2  18   1 1365.43   34.36
  -2  18   1 1357.08   34.22
   2 -18  -1 1347.22   34.14
   2 -18  -1 1383.64   34.89
  -2  20   1 1449.64   36.56
  -2  20   1 1391.22   35.12
   2 -20  -1 1448.87   36.64
   2 -20  -1 1392.74   35.35
  -2  22   1 1551.28   39.06
  -2  22   1 1541.42   38.92
   2 -22  -1 1553.55   39.22
   2 -22  -1 1527.76   38.76
  -2  26   1  413.42   11.84
  -2  26   1  413.42   11.61
   2 -26  -1  395.98   11.38
   2 -26  -1  414.71   11.98
  -2  28   1  547.46   14.94
  -2  28   1  534.34   14.80
   2 -28  -1  532.06   14.94
   2 -28  -1  524.63   14.56
  -2  30   1  253.44    7.81
  -2  30   1  247.75    7.89
   2 -30  -1  252.53    8.04
   2 -30  -1  251.16    8.12
  -3 -31   1  201.63    7.13
  -3 -31   1  227.50    7.51
   3  31  -1  210.65    6.98
   3  31  -1  216.80    7.06
  -3 -29   1  149.29    5.69
  -3 -29   1  161.95    5.77
   3  29  -1  146.10    5.46
  -3 -27   1   94.90    4.17
  -3 -27   1   97.17    4.02
   3  27  -1   93.99    3.95
   3  27  -1   96.95    3.95
  -3 -23   1   57.57    2.96
  -3 -23   1   60.98    2.88
   3  23  -1   62.43    2.88
   3  23  -1   57.12    2.80
  -3 -21   1  419.56   11.84
  -3 -21   1  416.23   11.68
   3  21  -1  425.18   11.76
   3  21  -1  411.53   11.53
  -3 -19   1  522.28   14.11
  -3 -19   1  515.68   14.03
   3  19  -1  551.71   14.86
   3  19  -1  544.66   14.56
  -3 -17   1  189.41    5.91
  -3 -17   1  189.19    5.91
   3  17  -1  203.67    6.29
   3  17  -1  199.81    6.07
  -3 -15   1  569.39   15.02
  -3 -15   1  557.77   14.80
   3  15  -1  594.04   15.47
   3  15  -1  576.06   15.17
  -3 -13   1  524.56   13.81
  -3 -13   1  520.00   13.65
   3  13  -1  534.42   13.96
   3  13  -1  529.33   13.96
  -3 -11   1  304.87    8.27
  -3 -11   1  314.88    8.57
   3  11  -1  317.08    8.57
   3  11  -1  305.63    8.35
  -3  -9   1 2230.20   54.61
  -3  -9   1 2219.59   54.31
   3   9  -1 2288.61   55.90
   3   9  -1 2122.49   52.04
  -3  -7   1 3588.05   87.16
  -3  -7   1 3710.18   90.12
   3   7  -1 3742.04   90.80
   3   7  -1 3660.88   88.91
  -3  -5   1 4009.05   97.10
  -3  -5   1 4043.19   98.01
   3   5  -1 3972.65   96.27
   3   5  -1 3996.16   96.87
  -3  -3   1 1777.34   43.24
  -3  -3   1 1861.54   45.29
   3   3  -1 1860.78   45.29
   3   3  -1 1833.47   44.60
  -3  -1   1 2177.86   52.87
  -3  -1   1 2244.61   54.47
   3   1  -1 2156.63   52.35
   3   1  -1 2142.96   52.04
  -3   1   1 2098.21   50.98
  -3   1   1 2149.80   52.19
   3  -1  -1 2102.77   51.06
   3  -1  -1 2136.14   51.89
  -3   3   1 1770.51   43.16
  -3   3   1 1790.99   43.70
   3  -3  -1 1768.99   43.16
   3  -3  -1 1815.27   44.22
  -3   5   1 3980.99   96.65
  -3   5   1 3936.23   95.43
   3  -5  -1 3879.34   94.14
   3  -5  -1 3947.61   95.81
  -3   7   1 3665.42   89.05
  -3   7   1 3585.78   87.24
   3  -7  -1 3484.88   84.73
   3  -7  -1 3707.14   90.20
  -3   9   1 2236.27   54.77
  -3   9   1 2140.70   52.57
   3  -9  -1 2180.14   53.56
   3  -9  -1 2076.98   50.98
  -3  11   1  312.08    8.57
  -3  11   1  310.87    8.49
   3 -11  -1  311.47    8.57
   3 -11  -1  318.15    8.80
  -3  15   1  575.76   15.17
  -3  15   1  569.00   15.02
   3 -15  -1  582.43   15.47
   3 -15  -1  572.80   15.17
  -3  17   1  198.37    6.15
  -3  17   1  198.37    6.15
   3 -17  -1  201.55    6.29
   3 -17  -1  188.89    6.07
  -3  19   1  533.58   14.42
  -3  19   1  541.17   14.56
   3 -19  -1  526.83   14.34
   3 -19  -1  540.71   14.80
  -3  21   1  420.18   11.84
  -3  21   1  414.33   11.53
   3 -21  -1  411.90   11.76
   3 -21  -1  413.65   11.68
  -3  23   1   58.48    2.88
  -3  23   1   58.86    2.73
   3 -23  -1   56.36    2.88
   3 -23  -1   53.25    2.73
  -3  25   1   26.55    1.97
  -3  25   1   27.16    1.82
   3 -25  -1   24.35    1.90
   3 -25  -1   24.80    1.97
  -3  27   1   96.41    4.02
  -3  27   1   86.17    3.57
   3 -27  -1   94.44    3.95
   3 -27  -1   93.30    4.02
  -3  29   1  153.38    5.54
  -3  29   1  144.12    5.08
   3 -29  -1  149.14    5.46
   3 -29  -1  152.63    5.61
  -4 -30   1  569.31   16.08
  -4 -30   1  626.73   17.22
   4  30  -1  588.35   16.08
   4  30  -1  574.93   15.85
  -4 -28   1  828.36   22.00
  -4 -28   1  788.92   21.24
   4  28  -1  787.40   20.93
   4  28  -1  837.46   22.08
  -4 -26   1 1027.11   26.78
   4  26  -1 1058.97   27.46
   4  26  -1 1108.28   28.52
  -4 -24   1 1350.26   34.59
  -4 -24   1 1366.19   34.82
   4  24  -1 1300.19   33.15
   4  24  -1 1394.26   35.27
  -4 -22   1  783.60   20.79
  -4 -22   1  736.65   19.50
   4  22  -1  803.33   20.93
   4  22  -1  755.31   19.95
  -4 -20   1  958.07   24.73
  -4 -20   1  959.60   24.88
   4  20  -1  985.39   25.57
  -4 -18   1  713.51   18.74
  -4 -18   1  706.00   18.51
   4  18  -1  741.66   19.80
   4  18  -1  714.42   18.59
  -4 -16   1  502.63   13.51
  -4 -16   1  500.81   13.43
   4  16  -1  514.01   13.73
   4  16  -1  519.01   13.73
  -4 -12   1 1238.75   30.87
  -4 -12   1 1313.08   32.77
   4  12  -1 1262.26   31.40
   4  12  -1 1256.96   31.40
  -4 -10   1 1294.89   32.16
  -4 -10   1 1281.99   31.78
   4  10  -1 1275.16   31.64
   4  10  -1 1304.75   32.24
  -4  -8   1 1746.99   42.86
  -4  -8   1 1811.47   44.45
   4   8  -1 1830.44   44.83
   4   8  -1 1750.79   42.93
  -4  -6   1  575.53   14.42
  -4  -6   1  579.02   14.56
   4   6  -1  575.23   14.49
   4   6  -1  567.33   14.18
  -4  -4   1  231.14    5.99
  -4  -4   1  228.79    5.91
   4   4  -1  230.23    5.99
   4   4  -1  237.06    6.15
  -4  -2   1   66.08    1.90
  -4  -2   1   64.17    1.82
   4   2  -1   68.28    1.97
   4   2  -1   64.79    1.90
  -4   0   1    0.22    0.22
  -4   0   1    0.16    0.22
   4   0  -1    0.38    0.22
   4   0  -1    0.38    0.22
  -4   2   1   61.06    1.90
  -4   2   1   63.72    1.90
   4  -2  -1   61.90    1.90
   4  -2  -1   61.37    1.90
  -4   4   1  232.89    6.15
  -4   4   1  222.49    5.91
   4  -4  -1  224.38    5.99
   4  -4  -1  222.56    5.91
  -4   6   1  551.86   14.03
  -4   6   1  579.77   14.64
   4  -6  -1  556.64   14.11
   4  -6  -1  581.75   14.80
  -4   8   1 1765.20   43.39
  -4   8   1 1706.03   42.02
   4  -8  -1 1764.44   43.47
   4  -8  -1 1705.27   41.95
  -4  10   1 1196.27   29.81
  -4  10   1 1197.79   29.89
   4 -10  -1 1275.16   31.86
   4 -10  -1 1285.78   32.01
  -4  12   1 1239.51   31.03
  -4  12   1 1228.13   30.80
   4 -12  -1 1278.19   32.09
   4 -12  -1 1277.43   32.01
  -4  14   1 1640.04   40.81
  -4  14   1 1699.20   42.25
   4 -14  -1 1709.83   42.63
   4 -14  -1 1709.83   42.63
  -4  16   1  503.61   13.51
  -4  16   1  496.71   13.43
   4 -16  -1  508.93   13.81
   4 -16  -1  507.56   13.73
  -4  18   1  715.64   18.74
  -4  18   1  701.45   18.43
   4 -18  -1  693.34   18.43
   4 -18  -1  709.27   18.66
  -4  20   1  930.77   24.04
  -4  20   1  939.88   24.35
   4 -20  -1  939.11   24.50
   4 -20  -1  923.95   23.97
  -4  22   1  731.72   19.27
  -4  22   1  776.02   20.48
   4 -22  -1  783.60   20.86
   4 -22  -1  779.81   20.55
  -4  24   1 1332.05   34.06
  -4  24   1 1302.47   33.15
   4 -24  -1 1379.85   35.43
   4 -24  -1 1324.47   33.83
  -4  26   1 1024.83   26.40
  -4  26   1 1036.21   26.86
   4 -26  -1 1051.38   27.31
   4 -26  -1 1033.93   27.00
  -4  28   1  776.02   20.71
  -4  28   1  797.26   21.01
   4 -28  -1  764.64   20.55
   4 -28  -1  778.30   20.79
  -4  30   1  560.35   15.32
  -4  30   1  545.03   15.17
   4 -30  -1  565.82   15.77
   4 -30  -1  566.88   15.71
  -5 -29   1  104.92    4.40
  -5 -29   1  107.11    4.62
   5  29  -1  105.22    4.25
   5  29  -1  105.06    4.25
  -5 -27   1    3.26    0.99
  -5 -27   1    2.80    0.99
   5  27  -1    5.24    1.13
   5  27  -1    2.42    0.91
  -5 -23   1   24.80    1.97
  -5 -23   1   27.99    1.97
   5  23  -1   30.04    1.97
   5  23  -1   26.55    1.90
  -5 -21   1  242.97    7.51
  -5 -21   1  242.97    7.58
   5  21  -1  252.53    7.58
   5  21  -1  241.00    7.44
  -5 -19   1   68.65    3.19
  -5 -19   1   62.96    2.88
   5  19  -1   63.80    2.80
   5  19  -1   64.33    2.73
  -5 -17   1   46.96    2.28
   5  17  -1   44.08    2.20
   5  17  -1   48.47    2.20
   5  15  -1  183.80    5.69
  -5 -13   1  634.40   16.39
  -5 -13   1  637.20   16.54
   5  13  -1  629.84   16.23
   5  13  -1  654.72   16.92
  -5 -11   1 1341.15   33.30
  -5 -11   1 1356.33   33.68
   5  11  -1 1357.85   33.60
   5  11  -1 1302.47   32.39
  -5  -9   1  643.88   16.31
  -5  -9   1  662.47   16.76
   5   9  -1  655.41   16.54
   5   9  -1  644.94   16.39
  -5  -7   1 2862.09   69.63
  -5  -7   1 2856.02   69.57
   5   7  -1 2783.96   67.74
   5   7  -1 2691.42   65.54
  -5  -5   1 4207.05  102.03
  -5  -5   1 4138.77  100.44
  -5  -3   1 2227.93   54.24
  -5  -3   1 2141.45   52.19
   5   3  -1 1992.01   48.62
   5   3  -1 2046.63   49.84
  -5  -1   1 2923.54   71.23
  -5  -1   1 2922.02   71.23
   5   1  -1 3076.77   74.95
   5   1  -1 3072.22   74.87
  -5   1   1 3109.39   75.56
  -5   1   1 3089.66   75.10
   5  -1  -1 2999.40   72.90
   5  -1  -1 3015.33   73.28
  -5   3   1 2121.73   51.66
  -5   3   1 2076.21   50.60
   5  -3  -1 2069.39   50.45
   5  -3  -1 2101.24   51.20
  -5   5   1 4238.91  102.86
  -5   5   1 4006.02   97.25
   5  -5  -1 4221.45  102.48
   5  -5  -1 4088.71   99.22
  -5   7   1 2889.40   70.40
  -5   7   1 2661.83   65.01
   5  -7  -1 2805.96   68.50
   5  -7  -1 2763.48   67.43
  -5   9   1  651.84   16.69
  -5   9   1  674.75   17.22
   5  -9  -1  656.54   16.84
   5  -9  -1  658.67   16.92
  -5  11   1 1319.15   32.93
  -5  11   1 1373.78   34.22
   5 -11  -1 1343.43   33.53
   5 -11  -1 1398.05   34.89
  -5  13   1  688.94   18.21
  -5  13   1  662.39   17.30
   5 -13  -1  642.89   16.84
  -5  15   1  176.22    5.54
  -5  15   1  179.55    5.61
   5 -15  -1  183.27    5.84
   5 -15  -1  185.70    5.84
  -5  17   1   46.12    2.28
  -5  17   1   46.80    2.36
   5 -17  -1   47.63    2.50
   5 -17  -1   49.08    2.42
  -5  19   1   64.85    2.96
  -5  19   1   65.09    2.88
   5 -19  -1   66.45    3.11
   5 -19  -1   61.06    2.88
  -5  21   1  239.94    7.44
  -5  21   1  247.53    7.51
   5 -21  -1  251.70    7.89
   5 -21  -1  237.97    7.44
  -5  25   1   27.16    1.90
  -5  25   1   28.45    2.05
   5 -25  -1   28.07    2.12
  -5  27   1    3.87    0.91
  -5  27   1    2.66    0.91
  -5  29   1  102.40    4.02
  -5  29   1   94.98    4.09
   5 -29  -1  103.47    4.48
   5 -29  -1  103.02    4.48
  -6 -28   1  857.19   23.06
  -6 -28   1  858.70   22.91
   6  28  -1  823.81   21.92
   6  28  -1  904.21   23.74
  -6 -26   1 1325.22   34.06
  -6 -26   1 1227.37   31.86
  -6 -24   1  902.70   23.82
  -6 -24   1  920.91   24.20
   6  24  -1  939.11   24.42
   6  24  -1  895.12   23.44
  -6 -22   1 1010.42   26.25
  -6 -22   1  982.35   25.57
  -6 -20   1 1243.30   31.70
  -6 -20   1 1250.89   31.94
   6  20  -1 1204.61   30.73
   6  20  -1 1303.22   32.93
  -6 -18   1  280.60    8.27
  -6 -18   1  279.84    8.27
   6  18  -1  276.73    8.04
   6  18  -1  276.81    8.12
  -6 -16   1  616.27   16.23
  -6 -16   1  587.82   15.55
   6  16  -1  589.64   15.55
   6  16  -1  635.23   16.54
  -6 -14   1  590.48   15.47
  -6 -14   1  573.40   15.02
  -6 -12   1  296.37    8.19
  -6 -12   1  313.14    8.57
   6  12  -1  294.25    8.12
   6  12  -1  298.87    8.12
  -6 -10   1 1058.21   26.40
  -6 -10   1 1034.70   25.79
   6  10  -1 1066.56   26.48
   6  10  -1  999.80   24.96
  -6  -8   1  544.81   13.81
  -6  -8   1  567.19   14.42
   6   8  -1  550.49   13.88
   6   8  -1  534.34   13.57
  -6  -6   1  778.30   19.27
  -6  -6   1  838.98   20.79
   6   4  -1  431.70   10.77
   6   4  -1  440.73   11.07
  -6   0   1    0.22    0.16
  -6   0   1    0.22    0.16
   6   0  -1    0.91    0.22
   6   0  -1    0.38    0.16
  -6   2   1   19.64    0.76
  -6   2   1   17.67    0.76
   6  -2  -1   17.60    0.76
   6  -2  -1   17.83    0.76
  -6   4   1  433.53   10.99
  -6   4   1  452.34   11.45
   6  -4  -1  430.34   10.93
   6  -4  -1  448.24   11.38
   6  -6  -1  792.71   19.88
   6  -6  -1  779.06   19.58
  -6   8   1  521.37   13.43
  -6   8   1  545.27   14.03
   6  -8  -1  537.30   13.88
   6  -8  -1  517.34   13.43
  -6  10   1 1034.70   26.02
  -6  10   1 1075.66   27.00
   6 -10  -1 1067.31   26.92
   6 -10  -1 1035.45   26.09
  -6  14   1  574.31   15.17
  -6  14   1  600.79   15.85
   6 -14  -1  600.18   15.93
   6 -14  -1  562.03   14.94
  -6  16   1  607.76   16.16
  -6  16   1  583.72   15.55
   6 -16  -1  606.71   16.23
   6 -16  -1  600.56   16.01
  -6  18   1  273.08    8.19
  -6  18   1  285.68    8.49
   6 -18  -1  277.79    8.42
   6 -18  -1  275.44    8.19
  -6  20   1 1231.17   31.70
   6 -20  -1 1231.17   31.56
   6 -20  -1 1218.27   31.10
  -6  22   1  940.63   24.80
   6 -22  -1  983.87   25.71
   6 -22  -1  967.18   25.19
  -6  24   1  842.77   22.38
  -6  24   1  878.42   22.91
   6 -24  -1  854.16   22.68
   6 -24  -1  891.32   23.44
  -6  26   1 1161.38   29.96
  -6  26   1 1231.17   31.48
   6 -26  -1 1225.85   31.70
   6 -26  -1 1253.92   32.24
  -6  28   1  824.57   21.92
  -6  28   1  870.84   22.83
   6 -28  -1  856.43   22.76
   6 -28  -1  820.02   22.00
  -7 -27   1    0.53    0.68
  -7 -27   1    0.76    0.76
   7  27  -1    0.61    0.76
   7  27  -1    1.21    0.83
  -7 -23   1    1.51    0.76
  -7 -23   1    1.37    0.83
   7  23  -1    1.07    0.76
   7  23  -1    1.51    0.76
  -7 -21   1   94.44    3.95
  -7 -21   1  103.09    4.09
   7  21  -1  103.09    3.95
   7  21  -1   97.86    3.87
  -7 -19   1    2.20    0.76
  -7 -19   1    1.67    0.83
   7  19  -1    2.66    0.83
   7  19  -1    2.80    0.83
  -7 -17   1   14.64    1.37
  -7 -17   1   14.49    1.37
   7  17  -1   13.81    1.21
   7  17  -1   13.05    1.29
   7  15  -1  489.51   13.35
  -7 -13   1  433.75   11.61
  -7 -13   1  416.45   11.23
   7  13  -1  397.42   10.62
   7  13  -1  418.73   11.07
  -7 -11   1  601.70   15.40
  -7 -11   1  603.22   15.55
  -7  -9   1  565.21   14.42
  -7  -9   1  597.68   15.10
  -7  -7   1 1190.20   29.28
  -7  -7   1 1097.65   27.16
  -7   3   1 1477.70   36.26
  -7   3   1 1393.50   34.22
   7  -3  -1 1334.33   32.77
   7  -3  -1 1403.36   34.52
  -7   5   1 2186.96   53.40
  -7   5   1 2017.05   49.31
   7  -5  -1 2036.77   49.84
   7  -5  -1 2098.21   51.36
  -7   7   1 1070.35   26.62
  -7   7   1 1102.21   27.38
   7  -7  -1 1118.14   27.84
   7  -7  -1 1096.14   27.31
  -7   9   1  537.22   13.96
  -7   9   1  568.40   14.72
   7  -9  -1  546.86   14.18
   7  -9  -1  567.94   14.80
  -7  11   1  586.00   15.25
  -7  11   1  636.98   16.54
  -7  13   1  410.00   11.15
  -7  13   1  446.64   12.06
   7 -13  -1  426.55   11.61
   7 -13  -1  456.20   12.44
  -7  15   1  535.02   14.34
  -7  15   1  523.41   14.03
   7 -15  -1  558.62   15.10
   7 -15  -1  516.43   13.96
  -7  17   1   17.83    1.51
  -7  17   1   15.63    1.44
   7 -17  -1   16.54    1.59
   7 -17  -1   14.72    1.44
  -7  19   1    2.73    0.83
  -7  19   1    3.11    0.91
   7 -19  -1    3.03    0.91
   7 -19  -1    2.58    0.83
  -7  21   1  103.77    3.95
  -7  21   1   93.99    3.87
   7 -21  -1   93.00    3.87
   7 -21  -1  105.52    4.25
  -7  23   1    1.13    0.83
  -7  23   1    1.07    0.76
   7 -23  -1    1.67    0.83
   7 -23  -1    1.51    0.83
  -7  25   1    1.90    0.83
  -7  25   1    1.59    0.83
   7 -25  -1    1.67    0.83
   7 -25  -1    1.97    0.91
  -7  27   1    0.30    0.83
  -7  27   1    0.99    0.68
   7 -27  -1    1.07    0.76
   7 -27  -1    1.29    0.83
  -8 -24   1  401.74   11.84
  -8 -24   1  414.03   11.98
  -8 -22   1  528.19   14.80
  -8 -22   1  560.29   15.40
  -8 -20   1  864.02   22.68
  -8 -20   1  847.32   22.22
   8  20  -1  846.57   22.08
   8  20  -1  794.98   20.71
  -8 -18   1  689.47   18.21
  -8 -18   1  754.78   19.88
   8  18  -1  692.65   18.21
   8  18  -1  685.75   17.90
   8  14  -1 1388.94   34.59
   8  14  -1 1309.29   32.69
   8  12  -1  629.31   16.08
   8  12  -1  676.80   17.14
  -8  -8   1  312.00    8.04
  -8  -8   1  329.83    8.42
   8   8  -1  326.72    8.35
   8   8  -1  303.89    7.81
  -8   4   1  262.55    6.75
  -8   4   1  267.33    6.83
   8  -4  -1  250.17    6.45
   8  -4  -1  253.82    6.60
  -8   6   1  428.51   10.99
  -8   6   1  422.60   10.85
   8  -6  -1  403.79   10.47
   8  -6  -1  408.79   10.62
  -8   8   1  307.22    8.27
  -8   8   1  291.37    7.89
   8  -8  -1  286.97    7.81
   8  -8  -1  294.03    8.04
  -8  10   1  107.56    3.57
  -8  10   1  106.05    3.57
   8 -10  -1  103.32    3.57
   8 -10  -1  106.96    3.65
   8 -14  -1 1300.19   32.85
   8 -14  -1 1398.81   35.27
  -8  16   1  723.83   18.96
  -8  16   1  785.12   20.55
   8 -16  -1  752.81   19.80
   8 -16  -1  789.67   20.79
  -8  18   1  724.13   19.04
  -8  18   1  747.73   19.72
   8 -18  -1  732.63   19.50
   8 -18  -1  723.45   19.19
  -8  20   1  859.46   22.38
  -8  20   1  851.88   22.38
   8 -20  -1  816.98   21.62
   8 -20  -1  849.60   22.45
   8 -22  -1  498.99   14.64
  -8  24   1  415.85   11.98
  -8  24   1  409.48   11.68
   8 -24  -1  413.65   12.14
   8 -24  -1  404.39   11.76
  -9 -23   1   18.29    1.90
  -9 -23   1   13.51    1.67
   9  23  -1   17.37    1.75
   9  23  -1   15.55    1.67
   9  21  -1  177.28    5.84
   9  21  -1  164.38    5.61
   9  19  -1  142.08    4.78
   9  19  -1  137.30    4.70
  -9 -15   1  359.95    9.94
  -9 -15   1  357.44    9.86
   9  15  -1  347.35    9.48
   9  15  -1  355.01    9.64
  -9 -13   1  127.75    3.95
  -9 -13   1  130.71    4.02
   9  13  -1  130.47    3.95
   9  13  -1  123.11    3.79
  -9 -11   1  431.63   11.07
  -9 -11   1  465.69   11.84
  -9   5   1 1952.56   48.47
   9  -5  -1 2222.62   55.07
   9  -5  -1 2059.52   51.06
  -9   7   1  822.30   20.55
  -9   7   1  829.88   20.79
   9  -7  -1  835.19   20.93
   9  -7  -1  776.78   19.58
  -9   9   1  750.31   19.04
  -9   9   1  772.99   19.64
   9  -9  -1  727.16   18.59
   9  -9  -1  717.00   18.35
  -9  11   1  457.49   12.14
  -9  11   1  427.91   11.53
   9 -11  -1  439.90   11.91
   9 -11  -1  433.37   11.76
  -9  13   1  134.42    4.48
  -9  13   1  134.20    4.55
   9 -13  -1  131.16    4.55
   9 -13  -1  130.71    4.48
  -9  15   1  351.30    9.86
  -9  15   1  353.11   10.09
   9 -15  -1  337.87    9.78
   9 -15  -1  348.11   10.02
  -9  17   1   96.27    3.71
  -9  17   1   93.61    3.79
   9 -17  -1   92.24    3.79
   9 -17  -1   90.72    3.79
  -9  19   1  147.77    5.16
  -9  19   1  147.24    5.24
   9 -19  -1  138.97    5.08
   9 -19  -1  153.76    5.54
  -9  21   1  170.90    6.07
  -9  21   1  170.52    5.84
   9 -21  -1  170.98    6.07
  -9  23   1   16.16    1.82
  -9  23   1   18.21    1.67
   9 -23  -1   16.76    1.82
   9 -23  -1   17.06    1.82
 -10 -20   1  617.25   16.76
 -10 -20   1  578.87   15.63
 -10 -16   1  546.25   14.34
 -10 -16   1  540.79   14.18
  10  16  -1  505.36   13.27
  10  16  -1  547.99   14.26
 -10 -14   1  603.52   15.40
  10  14  -1  557.33   14.34
  10  14  -1  602.46   15.32
 -10   8   1  381.41    9.86
 -10   8   1  403.87   10.47
  10  -8  -1  395.06   10.32
  10  -8  -1  396.59   10.39
 -10  10   1 1027.11   25.87
 -10  10   1 1052.14   26.40
  10 -10  -1  975.53   24.66
  10 -10  -1 1021.04   25.79
 -10  12   1  627.56   16.54
 -10  12   1  635.69   16.54
  10 -12  -1  662.31   17.37
 -10  14   1  578.64   15.32
 -10  14   1  555.81   14.94
  10 -14  -1  537.60   14.56
  10 -14  -1  576.36   15.47
 -10  16   1  520.00   14.03
 -10  16   1  507.34   13.96
  10 -16  -1  480.25   13.35
  10 -16  -1  519.09   14.34
 -10  18   1  354.79   10.39
 -10  18   1  354.26   10.16
  10 -18  -1  378.00   11.07
  10 -18  -1  345.31   10.24
 -10  20   1  524.56   14.42
 -10  20   1  529.41   14.72
  10 -20  -1  558.16   15.63
  10 -20  -1  513.55   14.49
  11  -9  -1  691.89   17.52
 -11  11   1  864.02   21.92
 -11  11   1  889.05   22.53
 -11  15   1  212.18    6.68
 -11  15   1  224.38    6.90
  11 -15  -1  218.31    6.90
  11 -15  -1  225.75    7.13
  -9   7  -2    1.44    0.76
  -9   5  -2    6.45    1.13
  -9   3  -2    0.53    6.45
  -8  14  -2  270.81    8.35
  -8  14  -2  298.57    8.73
  -8  12  -2  155.35    5.46
  -8  12  -2  168.40    5.38
  -8  10  -2  640.69   16.76
  -8  10  -2  600.48   16.16
  -8   8  -2  988.42   25.11
  -8   8  -2  970.21   24.96
   8  -6   2  912.56   23.51
  -8   6  -2  925.46   23.90
   8  -4   2  766.16   19.72
   8  -4   2  745.98   19.12
   8  -2   2  593.96   15.47
   8  -2   2  617.25   15.93
  -8   2  -2  584.18   15.10
  -8   2  -2  612.40   15.93
   8   0   2  960.35   24.12
   8   0   2  980.07   24.73
  -8   0  -2  945.94   23.82
  -8   0  -2  914.84   23.13
   8   4   2  711.85   18.13
   8   4   2  723.53   18.51
  -8  -4  -2  687.27   17.60
  -8  -4  -2  708.66   18.13
   8   6   2  959.60   24.28
   8   6   2  899.67   22.68
  -8  -6  -2  920.14   23.29
  -8  -6  -2  942.91   23.82
   8   8   2  942.14   23.90
   8   8   2  982.35   24.73
  -8  -8  -2 1021.80   25.79
  -8  -8  -2  982.35   24.88
   8  10   2  641.68   16.54
   8  10   2  596.16   15.55
  -8 -10  -2  609.74   16.01
  -8 -10  -2  621.80   16.16
  -8 -14  -2  268.99    8.12
  -8 -14  -2  291.06    8.35
  -8 -16  -2  238.57    7.51
  -8 -16  -2  262.55    7.81
   7 -19   2  831.39   22.08
   7 -19   2  789.67   21.01
  -7  19  -2  812.43   21.62
  -7  19  -2  859.46   22.53
   7 -17   2  583.12   15.93
   7 -17   2  599.88   16.39
  -7  17  -2  597.23   16.39
  -7  17  -2  595.25   16.08
   7 -15   2  465.39   12.97
   7 -15   2  429.42   12.06
  -7  15  -2  427.22   12.14
  -7  15  -2  456.96   12.67
   7 -13   2  835.19   21.77
   7 -13   2  824.57   21.54
  -7  13  -2  808.64   21.24
  -7  13  -2  830.64   21.54
   7 -11   2  361.30   10.24
   7 -11   2  371.10   10.39
  -7  11  -2  355.62   10.24
  -7  11  -2  357.29    9.94
   7  -9   2  151.26    5.00
   7  -9   2  160.90    5.16
  -7   9  -2  161.88    5.16
  -7   9  -2  152.17    5.16
   7  -7   2  438.84   12.14
   7  -7   2  415.40   11.23
  -7   7  -2  398.93   11.07
  -7   7  -2  402.80   10.85
   7  -5   2  434.20   11.68
   7  -5   2  395.67   10.77
  -7   5  -2  436.56   11.76
  -7   5  -2  422.38   11.53
   7  -3   2  141.17    4.48
   7  -3   2  143.14    4.55
  -7   3  -2  146.71    4.55
  -7   3  -2  134.50    4.40
   7  -1   2    4.94    0.76
   7  -1   2    4.25    0.68
  -7   1  -2    4.94    0.76
  -7   1  -2    5.08    0.68
   7   1   2    4.78    0.68
   7   1   2    5.08    0.68
  -7  -1  -2    5.00    0.68
  -7  -1  -2    5.31    0.68
   7   3   2  132.06    4.09
   7   3   2  143.75    4.48
  -7  -3  -2  141.86    4.40
  -7  -3  -2  150.27    4.62
   7   5   2  419.64   11.07
   7   5   2  388.46   10.55
  -7  -5  -2  426.17   11.30
  -7  -5  -2  397.94   10.77
   7   7   2  421.69   11.23
   7   7   2  417.14   11.30
  -7  -7  -2  390.06   10.47
  -7  -7  -2  374.35   10.24
   7   9   2  157.55    5.00
   7   9   2  154.75    4.70
  -7  -9  -2  157.10    5.00
  -7  -9  -2  152.93    4.70
   7  13   2  813.19   21.09
   7  13   2  848.84   21.70
  -7 -13  -2  833.67   21.70
  -7 -13  -2  834.43   21.47
  -7 -15  -2  469.93   12.90
  -7 -15  -2  441.19   12.36
  -7 -17  -2  598.44   16.31
  -7 -17  -2  637.58   17.14
   6 -22   2    3.65    1.13
   6 -22   2    3.57    0.99
  -6  22  -2    3.95    1.07
  -6  22  -2    3.65    0.91
   6 -20   2    1.59    0.91
   6 -20   2    1.07    0.76
  -6  20  -2    1.21    0.91
  -6  20  -2    1.37    0.68
   6 -18   2   54.01    2.73
   6 -18   2   57.12    2.96
   6 -16   2  545.03   14.86
   6 -16   2  545.65   14.94
  -6  16  -2  542.38   14.86
  -6  16  -2  571.06   15.40
   6 -14   2  975.53   25.19
   6 -14   2  942.91   24.42
  -6  14  -2  961.11   24.73
  -6  14  -2  970.21   25.19
   6 -12   2 1034.70   26.48
   6 -12   2 1029.38   26.40
  -6  12  -2 1048.35   26.70
  -6  12  -2 1055.17   27.08
   6 -10   2 1005.86   25.71
   6 -10   2  970.97   24.80
  -6  10  -2  986.91   25.11
  -6  10  -2  988.42   25.41
   6  -8   2  781.33   20.10
   6  -8   2  798.78   20.63
  -6   8  -2  766.92   19.72
  -6   8  -2  767.67   19.95
   6  -4   2  586.61   15.25
   6  -4   2  568.62   14.86
  -6   4  -2  547.39   14.42
  -6   4  -2  541.70   14.18
   6  -2   2 1238.75   30.95
   6  -2   2 1170.47   29.36
   6   0   2 1258.47   31.33
   6   0   2 1328.26   33.15
  -6   0  -2 1365.43   34.06
  -6   0  -2 1341.15   33.38
   6   2   2 1165.17   29.06
   6   2   2 1101.45   27.69
  -6  -2  -2 1110.56   27.77
  -6  -2  -2 1152.27   28.90
   6   4   2  544.36   14.26
   6   4   2  549.44   14.18
  -6  -4  -2  571.06   14.86
  -6  -4  -2  550.95   14.34
   6   6   2  496.33   12.90
   6   6   2  480.86   12.82
   6   8   2  800.30   20.63
   6   8   2  821.53   20.86
  -6  -8  -2  780.57   20.10
  -6  -8  -2  774.50   19.80
  -6 -12  -2 1108.28   28.22
  -6 -12  -2 1068.83   27.16
   6  14   2 1060.49   27.00
   6  14   2  983.87   25.26
  -6 -14  -2 1027.11   26.40
  -6 -14  -2 1000.56   25.63
   6  16   2  572.95   15.40
   6  16   2  557.02   15.02
  -6 -16  -2  567.71   15.40
  -6 -16  -2  570.90   15.47
   6  18   2   57.65    2.80
   6  18   2   49.00    2.58
   6  20   2    1.44    0.83
   6  20   2    1.21    0.68
  -6 -20  -2    1.13    0.91
  -6 -20  -2    1.21    0.68
   6  22   2    4.48    1.07
   5 -23   2  366.62   10.69
   5 -23   2  362.90   10.93
  -5  23  -2  359.04   10.55
  -5  23  -2  354.71   10.55
   5 -21   2  717.00   19.42
   5 -21   2  705.24   18.89
  -5  21  -2  703.35   18.89
  -5  21  -2  708.13   18.89
   5 -19   2  685.60   19.19
   5 -19   2  716.47   19.04
  -5  19  -2  731.57   19.42
  -5  19  -2  694.33   18.59
   5 -17   2  864.77   22.61
   5 -17   2  922.42   24.12
  -5  17  -2  883.74   23.13
  -5  17  -2  899.67   23.37
   5 -15   2  609.13   16.39
   5 -15   2  607.39   16.31
  -5  15  -2  623.77   16.61
  -5  15  -2  607.16   16.31
   5 -13   2  268.00    7.97
   5 -13   2  267.17    7.97
  -5  13  -2  269.75    8.04
  -5  13  -2  266.94    7.81
   5 -11   2  955.80   24.50
   5 -11   2 1009.66   25.79
  -5  11  -2  974.00   24.80
  -5  11  -2  993.73   25.49
   5  -9   2  542.00   14.42
   5  -9   2  540.41   14.34
  -5   9  -2  531.76   14.26
  -5   9  -2  525.01   13.88
   5  -5   2  514.84   13.51
   5  -5   2  512.34   13.51
  -5   5  -2  520.76   13.65
  -5   5  -2  478.66   12.74
   5  -3   2  228.79    6.53
   5  -3   2  214.76    6.15
  -5   3  -2  218.55    6.37
  -5   3  -2  222.72    6.29
   5  -1   2  141.78    4.40
   5  -1   2  128.35    4.02
  -5   1  -2  138.90    4.32
  -5   1  -2  142.99    4.40
   5   1   2  141.86    4.40
   5   1   2  140.33    4.25
  -5  -1  -2  139.20    4.25
  -5  -1  -2  140.79    4.32
   5   3   2  236.07    6.60
   5   3   2  227.42    6.60
  -5  -3  -2  233.57    6.68
  -5  -3  -2  214.98    6.15
   5   5   2  506.65   13.13
   5   5   2  500.58   13.20
  -5  -5  -2  503.39   13.13
  -5  -5  -2  518.79   13.57
   5   7   2  411.29   10.93
   5   7   2  393.02   10.69
   5   9   2  527.20   13.81
  -5  -9  -2  528.65   14.11
  -5  -9  -2  549.97   14.49
   5  11   2 1018.00   25.79
   5  11   2  979.32   25.03
  -5 -11  -2  907.25   23.29
  -5 -11  -2  983.87   25.11
   5  13   2  264.81    7.81
   5  13   2  282.27    8.12
  -5 -13  -2  288.64    8.42
  -5 -13  -2  276.73    8.12
   5  15   2  621.57   16.54
   5  15   2  631.96   16.69
  -5 -15  -2  615.73   16.46
  -5 -15  -2  606.41   16.23
   5  17   2  888.29   23.06
   5  17   2  886.02   22.99
   5  19   2  715.41   18.96
   5  19   2  714.96   18.89
  -5 -19  -2  727.54   19.42
  -5 -19  -2  745.37   19.80
   5  21   2  730.73   19.42
   5  21   2  697.66   18.59
  -5 -21  -2  708.36   19.12
  -5 -21  -2  703.65   18.89
   5  23   2  362.90   10.47
   5  23   2  385.28   11.23
  -5 -23  -2  381.56   11.30
  -5 -23  -2  376.33   11.07
   4 -26   2    1.90    0.99
   4 -26   2    1.44    0.83
  -4  26  -2    1.51    0.68
  -4  26  -2    2.28    0.99
   4 -24   2    0.68    0.83
   4 -24   2    0.61    0.68
  -4  24  -2    0.30    0.53
  -4  24  -2    0.99    0.83
   4 -22   2    0.99    0.83
   4 -22   2    1.37    0.68
  -4  22  -2    0.99    0.68
  -4  22  -2    1.29    0.83
   4 -18   2  199.73    6.45
   4 -18   2  201.02    6.60
  -4  18  -2  201.93    6.53
  -4  18  -2  207.62    6.68
   4 -16   2  162.64    5.46
   4 -16   2  167.80    5.69
  -4  16  -2  170.30    5.77
  -4  16  -2  168.86    5.54
   4 -14   2  212.24    6.60
   4 -14   2  209.90    6.60
  -4  14  -2  216.88    6.60
   4 -12   2  350.39    9.94
   4 -12   2  353.72    9.94
  -4  12  -2  350.99    9.86
   4 -10   2  542.08   14.42
   4 -10   2  513.33   13.73
  -4  10  -2  512.04   13.88
   4  -8   2  844.29   21.62
  -4   8  -2  793.46   20.63
   4  -6   2 1721.96   42.63
   4  -6   2 1757.62   43.47
  -4   6  -2 1709.83   42.41
   4  -4   2 2193.79   53.94
   4  -4   2 2042.84   50.29
  -4   4  -2 2195.31   53.94
  -4   4  -2 2292.41   56.82
  -4   2  -2 2457.78   60.23
  -4   2  -2 2402.40   59.02
   4   0   2 2588.25   63.42
   4   0   2 2597.35   63.56
  -4   0  -2 2565.50   62.89
  -4   0  -2 2601.15   63.64
   4   2   2 2455.50   60.08
   4   2   2 2413.02   59.17
  -4  -2  -2 2425.15   59.39
  -4  -2  -2 2441.85   59.85
   4   4   2 2114.14   52.04
   4   4   2 2163.45   53.10
  -4  -4  -2 2111.10   51.89
  -4  -4  -2 2152.83   52.87
   4   6   2 1718.16   42.55
   4   6   2 1702.23   42.02
  -4  -6  -2 1746.23   43.16
  -4  -6  -2 1737.89   42.93
   4   8   2  803.33   20.63
   4   8   2  755.53   19.34
  -4  -8  -2  832.91   21.24
  -4  -8  -2  782.09   20.03
   4  12   2  348.79    9.86
   4  12   2  349.63    9.64
  -4 -12  -2  339.16    9.56
  -4 -12  -2  358.50   10.02
   4  14   2  207.70    6.29
   4  14   2  216.11    6.68
  -4 -14  -2  217.10    6.68
  -4 -14  -2  201.86    6.29
   4  16   2  163.17    5.38
   4  16   2  164.83    5.38
  -4 -16  -2  155.21    5.24
  -4 -16  -2  161.88    5.46
   4  18   2  198.97    6.29
   4  18   2  220.97    6.98
  -4 -18  -2  206.25    6.60
  -4 -18  -2  201.63    6.53
   4  20   2  169.24    5.69
   4  20   2  168.56    5.69
  -4 -20  -2  168.26    5.77
  -4 -20  -2  171.97    5.91
   4  22   2    0.61    0.91
   4  22   2    0.99    0.68
  -4 -22  -2    0.76    0.91
  -4 -22  -2    0.76    0.68
   4  24   2    0.68    0.68
   4  24   2    1.51    0.83
  -4 -24  -2    0.38    0.61
  -4 -24  -2    1.29    0.83
   4  26   2    2.05    0.91
   4  26   2    1.67    0.83
  -4 -26  -2    2.12    0.99
  -4 -26  -2    1.67    0.83
   3 -27   2  756.38   20.63
   3 -27   2  776.02   20.63
  -3  27  -2  772.99   20.55
  -3  27  -2  826.09   21.84
   3 -25   2  740.14   19.72
   3 -25   2  734.45   19.95
  -3  25  -2  724.96   19.34
  -3  25  -2  769.95   20.48
   3 -23   2 1067.31   27.54
   3 -23   2 1031.66   27.23
  -3  23  -2 1057.45   27.31
  -3  23  -2 1087.79   28.15
  -3  19  -2  952.77   24.73
  -3  19  -2  928.49   24.04
  -3  17  -2 1251.64   31.78
  -3  17  -2 1241.78   31.64
   3 -15   2  653.89   17.52
  -3  15  -2  664.43   17.60
  -3  15  -2  678.01   17.90
   3 -13   2  739.46   19.34
  -3  13  -2  748.64   19.58
  -3  13  -2  765.40   19.80
  -3  11  -2  582.66   15.32
  -3  11  -2  575.23   15.25
  -3   9  -2  200.95    5.99
  -3   9  -2  220.97    6.60
  -3   7  -2  462.51   12.22
  -3   7  -2  448.47   11.98
  -3   5  -2    8.57    0.83
  -3   5  -2    8.35    0.83
  -3   3  -2   27.23    1.37
  -3   3  -2   29.06    1.44
   3  -1   2  376.71   10.24
  -3   1  -2  348.79    9.33
  -3   1  -2  328.23    8.87
   3   1   2  346.52    9.18
   3   1   2  349.63    9.40
  -3  -1  -2  336.35    9.03
  -3  -1  -2  348.03    9.26
   3   3   2   26.09    1.29
   3   3   2   25.33    1.37
  -3  -3  -2   26.62    1.37
  -3  -3  -2   27.61    1.37
   3   5   2    9.10    0.83
   3   5   2    8.73    0.76
  -3  -5  -2    8.35    0.83
  -3  -5  -2    8.04    0.76
   3   7   2  476.16   12.52
   3   7   2  466.14   12.36
  -3  -7  -2  439.22   11.68
  -3  -7  -2  482.37   12.74
   3   9   2  221.66    6.37
   3   9   2  215.36    6.45
  -3  -9  -2  201.47    5.99
  -3  -9  -2  206.79    6.15
   3  11   2  594.49   15.71
   3  11   2  557.10   14.64
  -3 -11  -2  572.65   15.10
  -3 -11  -2  561.42   14.86
   3  13   2  722.77   18.74
   3  13   2  730.51   19.12
  -3 -13  -2  741.20   19.34
  -3 -13  -2  726.86   19.04
   3  15   2  635.45   16.76
   3  15   2  641.76   17.06
   3  17   2 1213.72   30.80
   3  17   2 1227.37   31.18
  -3 -17  -2 1252.40   31.86
  -3 -17  -2 1249.37   31.86
   3  19   2  926.21   23.97
   3  19   2  989.93   25.63
  -3 -19  -2  929.25   24.28
  -3 -19  -2  948.21   24.66
   3  21   2 1051.38   27.00
   3  21   2 1141.65   29.28
  -3 -21  -2 1129.52   29.06
  -3 -21  -2 1153.03   29.81
   3  23   2  987.66   25.79
   3  25   2  778.30   20.71
   3  25   2  720.79   19.12
  -3 -25  -2  728.00   19.58
  -3 -25  -2  732.56   19.80
   3  27   2  787.40   20.79
   3  27   2  799.53   21.39
  -3 -27  -2  795.74   21.24
  -3 -27  -2  787.40   21.24
   2 -28   2   91.49    3.87
   2 -28   2   81.63    3.95
  -2  28  -2   91.25    3.87
  -2  28  -2   89.82    3.79
   2 -26   2    2.36    0.91
   2 -26   2    3.03    0.99
  -2  26  -2    2.42    0.91
  -2  26  -2    1.97    0.76
   2 -24   2   89.21    4.02
   2 -24   2   87.46    3.65
  -2  24  -2   92.47    3.79
  -2  24  -2   90.42    3.79
   2 -22   2    0.30    0.68
   2 -22   2    1.37    0.99
  -2  22  -2    1.21    0.68
  -2  22  -2    0.68    0.83
   2 -20   2  233.19    7.28
   2 -20   2  236.52    7.58
  -2  20  -2  220.06    6.90
  -2  20  -2  226.51    7.13
   2 -18   2  129.72    4.78
   2 -18   2  131.16    4.62
  -2  18  -2  129.42    4.62
  -2  18  -2  123.80    4.40
   2 -16   2   42.10    2.28
   2 -16   2   40.89    2.20
  -2  16  -2   41.19    2.12
  -2  16  -2   43.77    2.28
   2 -14   2  319.13    9.10
   2 -14   2  336.73    9.64
  -2  14  -2  315.95    8.95
  -2  14  -2  324.97    9.33
   2 -12   2    6.45    0.83
   2 -12   2    6.60    0.91
  -2  12  -2    7.36    0.91
  -2  12  -2    7.58    0.91
   2 -10   2  450.97   12.06
   2 -10   2  432.38   11.68
  -2  10  -2  433.60   11.61
  -2  10  -2  429.20   11.68
   2  -8   2 1688.58   41.95
   2  -6   2 2174.07   53.48
   2  -6   2 2077.73   51.12
  -2   6  -2 2165.73   53.18
  -2   6  -2 2190.75   53.94
   2  -4   2 3060.08   74.72
   2  -4   2 3295.24   80.41
  -2   4  -2 3355.17   81.93
  -2   4  -2 3325.59   81.09
   2  -2   2 3793.62   92.40
   2  -2   2 3835.35   93.30
  -2   2  -2 3821.69   93.00
  -2   2  -2 3899.07   94.90
   2   0   2 7558.42  183.12
   2   0   2 7373.32  178.49
  -2   0  -2 7608.49  184.19
  -2   0  -2 7457.53  180.70
   2   2   2 3767.07   91.71
   2   2   2 4080.36   99.22
  -2  -2  -2 3781.49   92.01
  -2  -2  -2 3876.31   94.37
   2   4   2 3205.73   78.14
   2   4   2 3246.69   79.27
  -2  -4  -2 3203.45   78.14
  -2  -4  -2 3221.66   78.59
   2   6   2 2135.38   52.41
   2   6   2 1995.05   49.16
  -2  -6  -2 2076.98   51.12
  -2  -6  -2 2103.52   51.74
   2   8   2 1569.48   38.84
   2   8   2 1661.27   41.26
  -2  -8  -2 1567.97   39.00
  -2  -8  -2 1695.41   42.02
   2  12   2    7.28    0.91
   2  12   2    8.42    0.99
  -2 -12  -2    6.98    0.99
  -2 -12  -2    6.68    0.91
   2  14   2  342.95    9.78
   2  14   2  315.18    8.87
  -2 -14  -2  313.21    9.03
  -2 -14  -2  313.45    8.95
  -2 -16  -2   42.02    2.28
  -2 -16  -2   43.01    2.28
   2  18   2  133.59    4.62
   2  18   2  130.71    4.62
  -2 -18  -2  126.68    4.55
  -2 -18  -2  138.52    4.94
   2  20   2  226.43    7.06
   2  20   2  233.64    7.20
  -2 -20  -2  238.04    7.51
  -2 -20  -2  235.31    7.36
   2  22   2    0.83    0.83
   2  22   2    1.37    0.68
  -2 -22  -2    1.97    0.91
  -2 -22  -2    1.21    0.76
   2  24   2   90.20    3.71
   2  24   2   94.07    3.95
  -2 -24  -2   91.03    4.17
   2  26   2    2.80    0.91
   2  26   2    2.66    0.91
  -2 -26  -2    2.58    0.91
  -2 -26  -2    3.71    1.13
   2  28   2   89.51    3.95
   2  28   2   88.00    3.71
  -2 -28  -2   92.78    4.09
  -2 -28  -2   85.34    3.95
   1 -29   2  453.78   12.82
   1 -29   2  432.31   12.74
  -1  29  -2  446.19   12.67
  -1  29  -2  458.94   12.97
   1 -27   2 1008.14   26.62
   1 -27   2 1074.89   27.77
  -1  27  -2 1099.93   28.45
  -1  27  -2 1032.42   26.78
   1 -25   2  467.59   13.05
   1 -25   2  439.60   12.74
  -1  25  -2  470.62   13.20
  -1  25  -2  443.39   12.52
   1 -23   2 1363.92   35.05
   1 -23   2 1399.57   35.51
  -1  23  -2 1334.33   33.98
  -1  23  -2 1379.08   35.12
   1 -21   2 1847.12   46.28
   1 -21   2 1879.74   47.33
  -1  21  -2 1835.74   46.04
  -1  21  -2 1746.23   43.77
   1 -19   2  447.48   12.36
   1 -19   2  484.73   13.51
  -1  19  -2  469.10   12.97
  -1  19  -2  459.09   12.67
   1 -17   2 1163.65   29.58
   1 -17   2 1196.27   30.57
  -1  17  -2 1151.51   29.44
  -1  17  -2 1143.17   29.06
   1 -15   2  697.21   18.43
   1 -15   2  660.79   17.37
  -1  15  -2  669.75   17.67
  -1  15  -2  656.46   17.22
   1 -13   2  501.11   13.57
   1 -13   2  510.22   13.65
  -1  13  -2  493.45   13.35
  -1  13  -2  480.18   12.90
   1 -11   2 1241.78   31.25
   1 -11   2 1206.89   30.35
  -1  11  -2 1181.10   29.66
  -1  11  -2 1154.54   29.20
   1  -7   2 1354.05   33.76
   1  -7   2 1322.19   32.93
  -1   7  -2 1374.54   34.14
  -1   7  -2 1389.71   34.59
   1  -5   2  139.65    4.32
   1  -5   2  134.72    4.09
  -1   5  -2  143.29    4.40
  -1   5  -2  145.65    4.40
   1  -3   2  148.53    4.48
   1  -3   2  145.27    4.32
  -1   3  -2  153.46    4.55
  -1   3  -2  151.56    4.48
   1  -1   2  301.08    8.12
   1  -1   2  302.98    8.12
  -1   1  -2  301.61    8.12
  -1   1  -2  299.33    8.12
   1   1   2  294.78    7.89
   1   1   2  300.40    8.12
  -1  -1  -2  296.07    7.97
  -1  -1  -2  297.44    7.97
   1   3   2  143.29    4.25
   1   3   2  148.38    4.48
  -1  -3  -2  144.06    4.32
  -1  -3  -2  145.42    4.32
   1   5   2  134.50    4.17
   1   5   2  142.16    4.25
  -1  -5  -2  134.57    4.17
  -1  -5  -2  136.32    4.17
   1   7   2 1298.68   32.47
   1   7   2 1317.64   32.69
  -1  -7  -2 1332.05   33.23
  -1  -7  -2 1352.54   33.60
   1   9   2  891.32   22.76
   1   9   2  925.46   23.37
  -1  -9  -2  928.49   23.59
  -1  -9  -2  895.12   22.76
   1  11   2 1250.13   31.86
   1  13   2  467.13   12.52
   1  13   2  493.00   13.35
  -1 -13  -2  473.20   12.82
  -1 -13  -2  500.74   13.43
   1  15   2  667.09   17.45
   1  15   2  655.56   17.37
  -1 -15  -2  666.86   17.67
  -1 -15  -2  639.56   16.92
   1  17   2 1140.14   29.13
   1  17   2 1140.89   29.06
  -1 -17  -2 1140.14   29.13
  -1 -17  -2 1116.61   28.67
  -1 -19  -2  453.55   12.74
  -1 -19  -2  444.06   12.36
   1  21   2 1877.47   47.03
   1  21   2 1835.74   45.97
  -1 -21  -2 1837.26   46.12
  -1 -21  -2 1800.85   45.37
   1  25   2  471.60   13.27
   1  25   2  446.64   12.44
  -1 -25  -2  459.47   12.97
  -1 -25  -2  433.75   12.52
   1  27   2  977.80   25.71
  -1 -27  -2 1071.86   27.84
  -1 -27  -2  994.49   26.17
   1  29   2  430.57   12.44
   1  29   2  445.13   12.44
  -1 -29  -2  418.35   12.28
  -1 -29  -2  457.79   13.05
   0 -28   2   65.62    3.49
   0 -28   2   70.54    3.26
   0  28  -2   67.82    3.26
   0  28  -2   74.95    3.34
   0 -26   2    6.53    1.21
   0 -26   2    5.69    1.21
   0  26  -2    7.44    1.29
   0  26  -2    5.54    0.99
   0 -24   2    1.67    0.91
   0 -24   2    1.59    0.83
   0  24  -2    1.59    0.68
   0  24  -2    2.20    0.83
   0 -22   2   38.54    2.28
   0 -22   2   29.89    2.73
   0  22  -2   42.10    2.42
   0  22  -2   38.08    2.20
   0 -20   2   31.70    2.12
   0 -20   2   34.14    2.05
   0  20  -2   35.05    2.12
   0  20  -2   34.89    2.05
   0 -18   2  416.84   11.76
   0 -18   2  402.42   11.23
   0  18  -2  394.69   10.99
   0  18  -2  400.14   11.23
   0 -16   2  523.87   14.11
   0 -16   2  543.74   14.72
   0  16  -2  491.55   13.35
   0  16  -2  530.47   14.18
   0 -14   2 1342.68   33.91
   0 -14   2 1319.92   33.23
   0  14  -2 1303.99   32.77
   0  14  -2 1259.99   31.86
   0 -12   2 1960.15   48.47
   0 -12   2 1900.23   47.18
   0  12  -2 1875.19   46.58
   0  12  -2 1897.19   46.96
   0  -8   2 1121.93   28.15
   0  -8   2 1143.93   28.60
   0   8  -2 1127.24   28.29
   0   8  -2 1143.17   28.60
   0  -6   2 1243.30   30.95
   0  -6   2 1217.51   30.27
   0   6  -2 1245.57   31.03
   0   6  -2 1226.61   30.49
   0  -4   2 1888.09   46.34
   0  -4   2 1874.44   46.12
   0   4  -2 1915.40   47.11
   0   4  -2 1948.02   47.79
   0  -2   2 2692.18   65.76
   0  -2   2 2644.39   64.55
   0   2  -2 2620.87   64.02
   0   2  -2 2605.69   63.56
   0   0   2 3310.41   80.56
   0   0   2 3424.96   83.37
   0   0  -2 3367.31   82.00
   0   0  -2 3314.96   80.64
   0   2   2 2642.87   64.55
   0   2   2 2604.18   63.56
   0  -2  -2 2593.56   63.34
   0  -2  -2 2607.97   63.64
   0   4   2 1869.88   45.89
   0   4   2 1875.95   46.20
   0  -4  -2 1843.33   45.29
   0  -4  -2 1891.88   46.50
   0   6   2 1143.17   28.60
   0   6   2 1234.20   30.65
   0  -6  -2 1218.27   30.27
   0  -6  -2 1236.47   30.87
   0   8   2 1124.21   28.29
   0   8   2 1076.42   26.92
   0  -8  -2 1088.56   27.38
   0  -8  -2 1140.89   28.52
   0  10   2 1468.60   36.48
   0 -10  -2 1455.70   36.41
   0  12   2 1897.95   47.11
   0  12   2 1795.54   44.53
   0 -12  -2 1809.95   44.91
   0 -12  -2 1811.47   45.06
   0  14   2 1235.71   31.33
   0  14   2 1288.82   32.39
   0 -14  -2 1252.40   31.64
   0 -14  -2 1253.92   31.78
   0  16   2  503.08   13.57
   0  16   2  506.19   13.73
   0 -16  -2  500.81   13.57
   0 -16  -2  499.37   13.65
   0  18   2  402.80   11.30
   0  18   2  406.29   11.38
   0  20   2   33.53    2.05
   0  20   2   37.85    2.20
   0 -20  -2   33.38    2.12
   0 -20  -2   35.12    2.20
   0  22   2   41.12    2.36
   0  22   2   38.23    2.28
   0 -22  -2   39.37    2.36
   0 -22  -2   41.34    2.42
   0  24   2    2.28    0.91
   0  24   2    1.97    0.76
   0 -24  -2    2.12    0.91
   0 -24  -2    1.51    0.83
   0  26   2    4.94    1.07
   0  26   2    5.38    1.13
   0 -26  -2    5.69    1.21
   0 -26  -2    4.78    1.13
   0  28   2   67.13    3.11
   0  28   2   66.53    3.26
   0  30   2   83.82    3.79
   0  30   2   82.68    3.57
   0 -30  -2   79.35    3.79
   0 -30  -2   80.86    3.71
  -1 -29   2  777.53   20.63
  -1 -29   2  714.05   19.58
   1  29  -2  740.83   19.80
   1  29  -2  783.60   20.86
  -1 -27   2  651.01   17.90
  -1 -27   2  679.61   18.21
   1  27  -2  677.86   18.21
   1  27  -2  646.60   17.45
  -1 -25   2  676.72   18.13
  -1 -25   2  662.69   18.13
   1  25  -2  659.35   17.75
   1  25  -2  652.67   17.52
  -1 -21   2  477.98   13.20
  -1 -21   2  478.81   13.43
   1  21  -2  476.84   13.13
   1  21  -2  459.16   12.74
  -1 -19   2  811.67   21.39
  -1 -19   2  782.09   20.41
   1  19  -2  779.06   20.33
   1  19  -2  799.53   20.93
  -1 -17   2 2618.60   64.79
  -1 -17   2 2609.49   64.41
   1  17  -2 2535.90   62.73
   1  17  -2 2642.87   65.16
  -1 -15   2 1157.58   29.44
  -1 -15   2 1062.00   27.00
   1  15  -2 1115.86   28.37
   1  15  -2 1136.35   28.75
  -1 -13   2  547.31   14.49
  -1 -13   2  556.48   14.80
   1  13  -2  535.33   14.26
   1  13  -2  530.55   14.03
  -1  -9   2  607.76   15.71
  -1  -9   2  591.38   15.40
   1   9  -2  601.47   15.55
   1   9  -2  561.34   14.64
  -1  -7   2 3129.87   76.39
  -1  -7   2 3159.45   77.15
   1   7  -2 3067.67   74.95
   1   7  -2 3065.40   74.79
  -1  -5   2 1193.99   29.66
  -1  -5   2 1237.24   30.73
   1   5  -2 1237.99   30.73
   1   5  -2 1239.51   30.80
  -1  -3   2 2354.61   57.50
  -1  -3   2 2354.61   57.57
   1   3  -2 2312.89   56.59
   1   3  -2 2402.40   58.72
  -1  -1   2 5169.68  125.39
  -1  -1   2 5162.08  125.17
   1   1  -2 5132.50  124.48
   1   1  -2 5020.24  121.75
  -1   1   2 5137.05  124.64
  -1   1   2 4997.47  121.15
   1  -1  -2 5081.68  123.19
   1  -1  -2 5068.03  122.97
  -1   3   2 2332.61   57.12
  -1   3   2 2318.20   56.66
   1  -3  -2 2343.99   57.35
   1  -3  -2 2285.58   55.90
  -1   5   2 1180.34   29.44
  -1   5   2 1196.27   29.74
   1  -5  -2 1182.61   29.36
   1  -5  -2 1198.54   29.81
  -1   7   2 2967.54   72.44
  -1   7   2 2986.50   73.05
   1  -7  -2 3098.01   75.63
   1  -7  -2 2957.68   72.37
  -1   9   2  565.97   14.64
  -1   9   2  542.46   14.26
   1  -9  -2  566.20   14.72
   1  -9  -2  554.06   14.49
  -1  13   2  540.25   14.26
  -1  13   2  526.83   14.11
   1 -13  -2  530.24   14.11
   1 -13  -2  507.26   13.65
  -1  15   2 1104.49   28.15
  -1  15   2 1121.17   28.45
   1 -15  -2 1089.31   27.77
   1 -15  -2 1059.72   27.16
  -1  17   2 2619.35   64.71
  -1  17   2 2563.22   63.42
   1 -17  -2 2532.11   62.58
   1 -17  -2 2540.46   62.96
  -1  19   2  767.67   20.10
  -1  19   2  839.74   21.92
   1 -19  -2  785.88   20.63
   1 -19  -2  784.37   20.79
  -1  21   2  472.89   13.05
  -1  21   2  485.79   13.43
   1 -21  -2  461.59   13.05
   1 -21  -2  487.31   13.51
  -1  25   2  647.14   17.30
  -1  25   2  654.42   17.67
   1 -25  -2  671.87   18.13
   1 -25  -2  632.95   17.37
  -1  27   2  644.71   17.52
  -1  27   2  661.93   17.67
   1 -27  -2  690.00   18.59
   1 -27  -2  649.64   17.83
  -1  29   2  730.43   19.64
  -1  29   2  763.13   20.18
  -2 -30   2   74.27    3.41
  -2 -30   2   74.87    3.79
   2  30  -2   75.48    3.41
   2  30  -2   83.59    3.71
  -2 -28   2  128.96    5.16
  -2 -28   2  138.13    5.08
   2  28  -2  133.13    4.86
   2  28  -2  137.83    5.08
  -2 -26   2    8.65    1.29
  -2 -26   2    6.75    1.37
   2  26  -2    8.42    1.21
   2  26  -2    8.95    1.29
  -2 -24   2    4.25    1.07
  -2 -24   2    4.94    1.07
   2  24  -2    4.62    0.99
   2  24  -2    4.78    1.13
  -2 -22   2   38.38    2.20
  -2 -22   2   37.17    2.36
   2  22  -2   39.83    2.28
   2  22  -2   38.76    2.20
  -2 -20   2   44.75    2.36
  -2 -20   2   41.57    2.42
   2  20  -2   41.64    2.20
   2  20  -2   41.64    2.28
  -2 -18   2  522.88   14.11
  -2 -18   2  570.60   15.47
   2  18  -2  561.80   15.10
   2  18  -2  532.67   14.34
  -2 -16   2  594.65   15.77
  -2 -16   2  611.71   16.31
   2  16  -2  586.91   15.55
   2  16  -2  569.00   15.25
  -2 -14   2 1241.78   31.40
  -2 -14   2 1256.20   31.64
   2  14  -2 1207.65   30.49
   2  14  -2 1218.27   30.65
  -2 -12   2 2362.96   58.18
  -2 -12   2 2370.54   58.41
   2  12  -2 2348.54   57.88
   2  12  -2 2337.92   57.50
  -2 -10   2 2133.87   52.65
  -2 -10   2 2125.52   52.27
   2  10  -2 2087.59   51.50
   2  10  -2 2066.35   50.90
  -2  -8   2 2175.59   53.48
  -2  -8   2 2120.21   52.04
   2   8  -2 2075.45   51.06
   2   8  -2 2151.31   52.79
  -2  -6   2  681.12   17.30
  -2  -6   2  689.31   17.60
   2   6  -2  686.06   17.37
   2   6  -2  700.77   17.83
  -2  -4   2 2513.91   61.37
  -2  -4   2 2529.08   61.83
   2   4  -2 2621.63   64.02
   2   4  -2 2648.18   64.63
  -2  -2   2 3895.27   94.67
  -2  -2   2 3908.17   94.90
   2   2  -2 3869.48   94.07
   2   2  -2 3931.68   95.50
  -2   0   2  129.72    3.79
  -2   0   2  131.54    3.95
   2   0  -2  133.81    3.95
   2   0  -2  132.67    3.95
  -2   2   2 3888.44   94.52
  -2   2   2 3835.35   93.15
   2  -2  -2 3899.82   94.82
   2  -2  -2 3795.90   92.17
  -2   4   2 2570.80   62.73
  -2   4   2 2499.50   61.14
   2  -4  -2 2551.83   62.27
   2  -4  -2 2559.43   62.58
  -2   6   2  657.83   16.84
  -2   6   2  671.42   17.06
   2  -6  -2  695.00   17.75
   2  -6  -2  692.19   17.60
  -2   8   2 2078.49   51.06
  -2   8   2 2122.49   52.27
   2  -8  -2 2086.84   51.43
   2  -8  -2 2115.66   52.04
  -2  10   2 1997.32   49.38
  -2  10   2 1986.70   49.00
   2 -10  -2 2023.12   49.99
   2 -10  -2 1995.81   49.31
  -2  12   2 2373.57   58.56
  -2  12   2 2369.03   58.34
   2 -12  -2 2302.27   56.89
   2 -12  -2 2313.64   57.05
  -2  14   2 1225.85   30.87
  -2  14   2 1185.65   30.04
   2 -14  -2 1240.26   31.40
   2 -14  -2 1177.31   29.74
  -2  16   2  601.17   15.93
  -2  16   2  587.44   15.71
   2 -16  -2  598.28   16.08
   2 -16  -2  547.00   14.64
  -2  18   2  555.27   14.94
  -2  18   2  570.07   15.32
   2 -18  -2  559.83   15.25
   2 -18  -2  546.10   14.80
  -2  20   2   44.60    2.36
  -2  20   2   40.81    2.28
   2 -20  -2   44.53    2.50
   2 -20  -2   44.83    2.42
  -2  22   2   37.25    2.28
  -2  22   2   39.06    2.20
   2 -22  -2   39.00    2.36
   2 -22  -2   36.11    2.28
  -2  24   2    4.02    1.07
  -2  24   2    3.41    0.99
   2 -24  -2    2.88    0.99
   2 -24  -2    4.09    1.07
  -2  26   2    7.06    1.21
  -2  26   2    6.15    1.21
   2 -26  -2    7.74    1.29
   2 -26  -2    6.90    1.29
  -2  28   2  128.81    4.94
  -2  28   2  130.25    4.78
   2 -28  -2  126.68    4.86
   2 -28  -2  122.89    4.86
  -2  30   2   71.83    3.26
  -2  30   2   76.24    3.57
   2 -30  -2   65.84    3.34
   2 -30  -2   69.71    3.49
  -3 -29   2  232.65    7.44
  -3 -29   2  215.59    7.44
   3  29  -2  232.43    7.44
   3  29  -2  227.50    7.28
  -3 -27   2  535.71   14.72
  -3 -27   2  507.72   14.49
   3  27  -2  529.10   14.64
   3  27  -2  541.39   14.94
  -3 -25   2  653.21   17.52
  -3 -25   2  617.18   17.06
   3  25  -2  647.67   17.37
   3  25  -2  653.66   17.60
  -3 -23   2 1354.81   34.74
  -3 -23   2 1357.08   34.44
   3  23  -2 1404.12   35.81
   3  23  -2 1431.43   36.26
  -3 -21   2 1737.13   43.54
  -3 -21   2 1750.79   44.15
   3  21  -2 1665.07   41.80
   3  21  -2 1701.48   42.71
  -3 -19   2 1178.07   30.19
  -3 -19   2 1157.58   29.44
   3  19  -2 1171.24   29.89
   3  19  -2 1220.54   30.95
  -3 -17   2 2224.14   55.23
  -3 -17   2 2103.52   52.19
   3  17  -2 2094.42   51.89
   3  17  -2 2136.14   53.02
  -3 -15   2 1002.07   25.63
  -3 -15   2  994.49   25.33
   3  15  -2 1019.52   26.02
   3  15  -2 1050.63   26.62
  -3 -13   2  859.46   22.08
  -3 -13   2  851.88   21.77
   3  13  -2  810.16   20.71
   3  13  -2  825.33   21.24
  -3 -11   2 2420.61   59.77
   3  11  -2 2252.20   55.60
  -3  -9   2  491.18   12.82
  -3  -9   2  525.99   13.73
   3   9  -2  500.20   13.13
   3   9  -2  527.20   13.65
  -3  -7   2  151.48    4.55
  -3  -7   2  151.79    4.48
   3   7  -2  148.53    4.48
   3   7  -2  146.94    4.40
  -3  -5   2   14.42    0.91
  -3  -5   2   14.86    0.99
   3   5  -2   14.94    0.91
   3   5  -2   14.72    0.99
  -3  -3   2  141.17    4.09
  -3  -3   2  141.24    4.17
   3   3  -2  142.00    4.17
   3   3  -2  142.39    4.17
  -3  -1   2   13.65    0.83
  -3  -1   2   11.76    0.83
   3   1  -2   13.27    0.83
   3   1  -2   13.96    0.91
  -3   1   2   11.45    0.76
  -3   1   2   10.62    0.83
   3  -1  -2   11.98    0.83
   3  -1  -2   10.32    0.76
  -3   3   2  148.53    4.40
  -3   3   2  147.01    4.25
   3  -3  -2  152.77    4.48
   3  -3  -2  145.19    4.25
  -3   5   2   16.61    1.07
  -3   5   2   16.76    0.99
   3  -5  -2   14.94    0.99
   3  -5  -2   16.39    1.07
  -3   7   2  145.72    4.55
  -3   7   2  140.26    4.25
   3  -7  -2  140.87    4.40
   3  -7  -2  146.71    4.48
  -3   9   2  506.65   13.27
  -3   9   2  509.01   13.43
   3  -9  -2  512.50   13.43
   3  -9  -2  499.75   13.20
  -3  13   2  821.53   21.24
  -3  13   2  844.29   21.62
   3 -13  -2  816.23   21.09
   3 -13  -2  793.46   20.41
  -3  15   2  954.28   24.50
  -3  15   2 1021.04   26.02
   3 -15  -2  988.42   25.41
   3 -15  -2  979.32   25.03
  -3  17   2 2226.41   55.23
  -3  17   2 2167.24   53.78
   3 -17  -2 2092.14   52.04
   3 -17  -2 2175.59   54.16
  -3  19   2 1222.82   31.10
  -3  19   2 1200.06   30.57
   3 -19  -2 1232.68   31.40
   3 -19  -2 1150.75   29.58
  -3  21   2 1721.96   43.24
  -3  21   2 1684.79   42.33
   3 -21  -2 1765.20   44.30
   3 -21  -2 1720.44   43.47
  -3  25   2  630.53   17.06
  -3  25   2  628.41   16.92
   3 -25  -2  619.15   16.84
   3 -25  -2  602.31   16.61
  -3  27   2  522.50   14.34
  -3  27   2  501.11   14.03
   3 -27  -2  535.93   14.86
   3 -27  -2  510.22   14.42
  -3  29   2  224.69    7.13
  -3  29   2  212.10    7.06
   3 -29  -2  216.72    7.13
   3 -29  -2  205.34    6.98
   4  30  -2   32.69    2.20
   4  30  -2   38.08    2.42
   4  28  -2   54.61    2.88
   4  28  -2   48.92    2.66
  -4 -26   2  154.29    5.38
  -4 -26   2  160.21    5.91
   4  26  -2  154.06    5.54
   4  24  -2   59.09    2.96
  -4 -22   2    1.59    0.91
  -4 -22   2    1.21    0.76
   4  22  -2    1.90    0.91
   4  22  -2    1.13    0.61
  -4 -20   2    4.40    0.99
  -4 -20   2    4.02    0.99
   4  20  -2    5.38    1.07
   4  20  -2    3.79    0.83
  -4 -18   2  314.80    9.18
  -4 -18   2  311.70    8.95
   4  18  -2  315.79    9.18
   4  18  -2  295.62    8.49
  -4 -16   2  179.25    5.61
  -4 -16   2  168.48    5.46
   4  16  -2  169.85    5.38
   4  16  -2  168.86    5.46
  -4 -14   2  244.10    7.20
  -4 -14   2  244.34    7.13
   4  14  -2  243.96    7.20
   4  14  -2  234.10    6.83
  -4 -10   2 1313.85   32.85
  -4 -10   2 1337.36   33.23
   4  10  -2 1324.47   33.07
   4  10  -2 1343.43   33.38
  -4  -8   2 3271.73   79.88
  -4  -8   2 3239.10   78.97
   4   8  -2 3255.03   79.35
   4   8  -2 3154.15   76.99
  -4  -6   2 1966.98   48.32
  -4  -6   2 1948.77   47.79
   4   6  -2 2019.32   49.53
   4   6  -2 1996.56   48.92
  -4  -4   2 3710.94   90.20
  -4  -4   2 3786.04   92.01
   4   4  -2 3728.39   90.65
   4   4  -2 3734.46   90.80
  -4  -2   2 4225.25  102.56
  -4  -2   2 4256.35  103.32
   4   2  -2 4266.22  103.63
   4   2  -2 4232.08  102.71
  -4   0   2 3171.59   77.15
  -4   0   2 3122.29   76.01
   4   0  -2 3244.42   78.97
   4   0  -2 3164.01   76.91
  -4   2   2 4331.45  105.14
  -4   2   2 4138.77  100.59
   4  -2  -2 4242.70  103.02
   4  -2  -2 4193.39  101.80
  -4   4   2 3573.64   87.01
  -4   4   2 3644.18   88.60
   4  -4  -2 3713.97   90.42
   4  -4  -2 3651.01   88.83
  -4   6   2 1887.33   46.50
  -4   6   2 1916.16   47.03
   4  -6  -2 1980.63   48.78
   4  -6  -2 1964.70   48.24
  -4   8   2 3131.38   76.47
  -4   8   2 3149.59   77.07
   4  -8  -2 3135.94   76.69
   4  -8  -2 3165.52   77.30
  -4  10   2 1309.29   32.69
  -4  10   2 1293.36   32.47
   4 -10  -2 1344.95   33.68
  -4  12   2  286.97    8.12
  -4  12   2  275.29    7.97
   4 -12  -2  270.74    7.89
   4 -12  -2  271.57    7.74
  -4  14   2  234.24    6.98
  -4  14   2  243.73    7.28
   4 -14  -2  239.40    7.13
   4 -14  -2  245.39    7.36
  -4  16   2  173.71    5.61
  -4  16   2  178.26    5.69
   4 -16  -2  166.58    5.38
   4 -16  -2  165.67    5.54
  -4  18   2  326.03    9.40
  -4  18   2  326.11    9.40
   4 -18  -2  329.75    9.56
   4 -18  -2  317.32    9.40
  -4  20   2    4.17    0.99
  -4  20   2    3.71    0.91
   4 -20  -2    3.03    0.91
   4 -20  -2    4.70    1.07
  -4  22   2    2.20    0.91
  -4  22   2    2.66    0.83
   4 -22  -2    2.12    0.91
   4 -22  -2    1.13    0.91
  -4  24   2   68.28    3.11
  -4  24   2   71.23    3.26
   4 -24  -2   69.11    3.26
   4 -24  -2   70.32    3.41
  -4  26   2  157.93    5.61
  -4  26   2  147.01    5.16
   4 -26  -2  153.92    5.46
   4 -26  -2  140.41    5.31
  -4  28   2   54.93    2.73
  -4  28   2   45.29    2.73
   4 -28  -2   47.94    2.73
   4 -28  -2   47.26    2.80
  -5 -29   2  436.10   12.44
  -5 -29   2  399.09   11.98
   5  29  -2  418.13   11.98
   5  29  -2  405.68   11.68
  -5 -27   2  532.90   14.72
  -5 -27   2  524.70   14.94
   5  27  -2  521.13   14.49
   5  27  -2  497.92   13.88
  -5 -25   2  661.86   18.13
  -5 -25   2  698.12   18.66
   5  25  -2  626.88   16.92
   5  25  -2  676.50   18.21
  -5 -23   2 1433.71   36.48
   5  23  -2 1550.52   39.22
   5  23  -2 1446.60   36.56
  -5 -21   2 1030.14   26.78
  -5 -21   2 1029.38   26.48
   5  21  -2  991.46   25.57
   5  21  -2 1018.77   26.32
  -5 -19   2 2045.87   50.90
  -5 -19   2 2033.73   50.82
   5  19  -2 2009.46   49.99
   5  19  -2 2089.11   52.04
  -5 -17   2 2467.64   61.14
  -5 -17   2 2416.81   59.77
   5  17  -2 2384.96   58.86
   5  17  -2 2333.37   57.80
  -5 -15   2  840.50   21.62
  -5 -15   2  865.53   22.30
  -5 -13   2 1709.83   42.55
  -5 -13   2 1751.55   43.62
   5  13  -2 1691.62   41.95
  -5 -11   2  485.26   12.90
  -5 -11   2  475.09   12.52
   5  11  -2  479.41   12.74
   5  11  -2  468.72   12.36
  -5  -9   2   14.64    1.07
  -5  -9   2   15.71    1.07
   5   9  -2   15.02    1.07
   5   9  -2   14.42    0.99
  -5  -7   2   24.20    1.29
  -5  -7   2   23.44    1.29
   5   7  -2   21.62    1.21
   5   7  -2   23.06    1.21
  -5  -5   2  166.66    4.70
  -5  -5   2  166.73    4.78
   5   5  -2  172.27    4.86
   5   5  -2  166.73    4.78
  -5  -3   2    9.10    0.68
  -5  -3   2    8.65    0.68
   5   3  -2    8.87    0.76
   5   3  -2    9.26    0.68
  -5  -1   2    4.02    0.53
  -5  -1   2    3.79    0.53
   5   1  -2    3.26    0.53
   5   1  -2    3.79    0.53
  -5   1   2    5.84    0.61
  -5   1   2    4.70    0.61
   5  -1  -2    4.94    0.61
   5  -1  -2    5.46    0.61
  -5   3   2   11.53    0.91
  -5   3   2   10.47    0.76
   5  -3  -2   10.77    0.83
   5  -3  -2   10.09    0.76
  -5   5   2  174.39    5.08
  -5   5   2  168.78    4.86
   5  -5  -2  169.61    4.94
   5  -5  -2  173.79    5.08
  -5   7   2   20.48    1.29
  -5   7   2   20.18    1.13
   5  -7  -2   20.18    1.21
   5  -7  -2   20.41    1.29
  -5   9   2   14.26    1.07
  -5   9   2   12.59    1.07
   5  -9  -2   13.13    1.07
   5  -9  -2   14.18    1.07
  -5  13   2 1667.34   41.64
  -5  13   2 1724.99   42.93
   5 -13  -2 1671.13   41.80
   5 -13  -2 1701.48   42.41
  -5  15   2  853.39   22.00
  -5  15   2  840.50   21.77
   5 -15  -2  832.91   21.70
   5 -15  -2  837.46   21.70
  -5  17   2 2454.74   60.76
  -5  17   2 2441.08   60.46
   5 -17  -2 2423.64   60.15
   5 -17  -2 2461.57   60.92
  -5  19   2 1942.70   48.47
  -5  19   2 2064.08   51.43
   5 -19  -2 1936.63   48.55
   5 -19  -2 2068.63   51.58
  -5  21   2 1003.59   25.87
  -5  21   2  970.97   25.19
   5 -21  -2  964.14   25.19
   5 -21  -2 1016.49   26.32
  -5  23   2 1461.77   37.02
  -5  23   2 1443.57   36.72
   5 -23  -2 1385.15   35.43
   5 -23  -2 1439.77   36.56
  -5  25   2  653.13   17.67
  -5  25   2  679.75   18.13
   5 -25  -2  638.27   17.52
   5 -25  -2  688.71   18.51
  -5  27   2  477.15   13.51
  -5  27   2  518.11   14.26
   5 -27  -2  476.38   13.65
   5 -27  -2  493.60   13.81
  -5  29   2  377.39   11.15
  -5  29   2  397.11   11.30
   5 -29  -2  366.08   10.99
   5 -29  -2  394.15   11.45
  -6 -28   2   26.02    2.05
  -6 -28   2   19.04    2.12
   6  28  -2   24.66    1.97
   6  28  -2   21.01    1.90
  -6 -26   2   69.79    3.26
  -6 -26   2   60.68    3.26
   6  26  -2   64.17    3.03
   6  26  -2   64.85    3.19
  -6 -22   2   32.85    2.12
  -6 -22   2   31.70    2.20
   6  22  -2   30.49    1.90
   6  22  -2   34.97    2.20
  -6 -20   2    4.48    1.07
  -6 -20   2    1.67    0.68
   6  20  -2    1.29    0.61
   6  20  -2    0.91    0.76
  -6 -18   2  260.80    7.89
  -6 -18   2  251.40    7.51
   6  18  -2  244.49    7.28
   6  18  -2  255.11    7.66
  -6 -16   2  243.58    7.36
  -6 -16   2  249.87    7.44
   6  16  -2  247.29    7.36
   6  16  -2  243.05    7.13
   6  14  -2  747.57   19.27
   6  14  -2  799.53   20.63
  -6 -12   2 1018.77   25.71
  -6 -12   2  936.07   23.82
   6  12  -2  937.60   23.74
   6  12  -2  960.35   24.35
  -6 -10   2 1329.78   33.15
  -6 -10   2 1321.43   32.85
   6  10  -2 1319.92   32.77
   6  10  -2 1314.61   32.77
  -6  -8   2 2410.74   59.09
  -6  -8   2 2400.88   58.79
   6   8  -2 2413.78   59.17
   6   8  -2 2414.54   59.09
  -6  -6   2 1005.11   25.03
  -6  -6   2  974.00   24.28
   6   6  -2  970.21   24.12
   6   6  -2  943.67   23.59
  -6  -4   2 2399.36   58.56
  -6  -4   2 2413.02   58.94
   6   4  -2 2300.75   56.21
   6   4  -2 2369.03   57.80
  -6  -2   2 2770.30   67.43
  -6  -2   2 2874.99   70.09
   6   2  -2 2853.75   69.49
   6   2  -2 2778.65   67.67
  -6   0   2  649.42   16.39
  -6   0   2  677.86   17.00
   6   0  -2  656.16   16.54
   6   0  -2  659.50   16.54
  -6   2   2 2829.48   68.95
  -6   2   2 2771.07   67.59
   6  -2  -2 2783.20   67.89
   6  -2  -2 2765.00   67.36
  -6   4   2 2435.02   59.47
  -6   4   2 2341.71   57.35
   6  -4  -2 2477.50   60.76
   6  -4  -2 2428.19   59.47
  -6   6   2  986.91   24.73
  -6   6   2  983.11   24.73
  -6   8   2 2464.60   60.54
  -6   8   2 2379.64   58.41
  -6  12   2  961.11   24.42
  -6  12   2  958.07   24.50
  -6  14   2  773.74   20.10
  -6  14   2  806.37   20.86
  -6  16   2  247.22    7.44
  -6  16   2  246.38    7.44
  -6  18   2  259.20    7.81
  -6  18   2  258.14    7.81
   6 -18  -2  254.35    7.97
  -6  20   2    0.99    0.68
  -6  20   2    1.37    0.83
   6 -20  -2    1.07    0.76
   6 -20  -2    1.29    0.91
  -6  24   2    6.15    1.13
  -6  24   2    5.77    1.13
   6 -24  -2    6.75    1.29
   6 -24  -2    4.94    1.13
  -6  26   2   64.41    2.96
  -6  26   2   63.56    3.19
  -6  28   2   23.59    1.82
  -6  28   2   18.05    1.90
   6 -28  -2   19.80    2.05
   6 -28  -2   21.54    1.97
  -7 -27   2  463.86   13.20
  -7 -27   2  441.03   12.97
   7  27  -2  427.46   12.22
   7  27  -2  464.93   13.20
  -7 -25   2  553.68   15.63
  -7 -25   2  596.92   16.31
  -7 -23   2  595.40   16.46
  -7 -23   2  586.00   15.93
   7  23  -2  590.62   16.08
   7  23  -2  553.84   15.10
  -7 -21   2  590.78   16.01
  -7 -21   2  596.61   16.31
  -7 -19   2 1203.86   30.65
  -7 -19   2 1258.47   32.16
   7  19  -2 1250.13   31.78
   7  19  -2 1172.00   29.81
  -7 -17   2 1375.29   34.67
  -7 -17   2 1477.70   37.25
   7  17  -2 1350.26   33.98
   7  17  -2 1441.29   36.26
  -7 -15   2  747.42   19.34
  -7 -15   2  776.78   20.18
   7  15  -2  767.67   19.88
   7  15  -2  720.34   18.66
  -7 -11   2  886.77   22.53
  -7 -11   2  892.09   22.53
   7  11  -2  917.11   23.21
   7  11  -2  882.98   22.30
  -7  -9   2  680.90   17.37
  -7  -9   2  660.49   16.92
   7   9  -2  670.43   17.14
   7   9  -2  685.44   17.37
  -7  -7   2  315.72    8.42
  -7  -7   2  313.06    8.35
   7   7  -2  320.65    8.57
   7   7  -2  308.29    8.19
  -7  -5   2  517.42   13.20
  -7  -5   2  525.46   13.35
   7   5  -2  536.39   13.57
   7   5  -2  509.01   13.05
  -7  -3   2  499.90   12.74
  -7  -3   2  480.25   12.22
   7   3  -2  495.04   12.59
   7   3  -2  509.98   12.90
  -7  -1   2  112.20    3.34
  -7  -1   2  108.93    3.19
   7   1  -2  114.01    3.34
   7   1  -2  115.99    3.41
  -7   1   2  109.92    3.34
  -7   1   2  113.25    3.34
   7  -1  -2  112.12    3.34
   7  -1  -2  111.74    3.34
  -7   3   2  470.17   12.06
  -7   3   2  489.05   12.59
   7  -3  -2  479.49   12.28
   7  -3  -2  483.59   12.44
  -7   5   2  512.95   13.35
  -7   5   2  505.82   13.05
   7  -5  -2  505.59   13.05
   7  -5  -2  516.97   13.43
  -7   7   2  294.55    8.04
  -7   7   2  298.57    8.27
   7  -7  -2  299.11    8.27
   7  -7  -2  303.89    8.27
  -7   9   2  655.86   17.00
  -7   9   2  634.40   16.46
   7  -9  -2  665.19   17.14
   7  -9  -2  629.31   16.39
  -7  11   2  907.25   23.44
   7 -11  -2  886.77   22.68
  -7  13   2  488.06   13.20
  -7  13   2  494.51   13.27
   7 -13  -2  492.16   13.27
   7 -13  -2  469.63   12.82
  -7  15   2  741.20   19.34
  -7  15   2  721.93   18.89
   7 -15  -2  739.16   19.50
   7 -15  -2  754.70   19.80
  -7  17   2 1370.74   34.67
  -7  17   2 1393.50   35.19
   7 -17  -2 1395.01   35.35
   7 -17  -2 1378.33   35.05
  -7  19   2 1193.99   30.41
  -7  19   2 1204.61   30.80
   7 -19  -2 1184.89   30.49
   7 -19  -2 1231.92   31.48
  -7  21   2  563.78   15.32
  -7  21   2  561.57   15.40
   7 -21  -2  584.55   15.93
   7 -21  -2  566.88   15.71
  -7  23   2  573.10   15.71
  -7  23   2  575.23   15.55
   7 -23  -2  564.22   15.47
   7 -23  -2  533.65   14.94
  -7  25   2  520.91   14.56
  -7  25   2  546.78   14.86
   7 -25  -2  533.05   15.02
   7 -25  -2  559.06   15.47
   7 -27  -2  421.31   12.36
   7 -27  -2  444.00   12.67
  -8 -26   2    7.81    1.44
  -8 -26   2    9.18    1.44
   8  26  -2    7.36    1.13
   8  26  -2    8.57    1.37
   8  24  -2    8.73    1.67
  -8 -22   2    0.30    0.61
  -8 -22   2    0.83    0.68
   8  22  -2    0.83    0.61
   8  22  -2    1.13    0.76
  -8 -20   2    4.25    0.99
  -8 -20   2    4.94    1.07
   8  20  -2    4.55    0.99
   8  20  -2    4.17    0.83
  -8 -18   2  185.02    5.99
  -8 -18   2  195.40    6.37
   8  18  -2  181.07    5.91
   8  18  -2  175.46    5.61
  -8 -16   2  507.26   13.65
  -8 -16   2  522.88   14.11
   8  16  -2  517.20   13.96
   8  16  -2  480.70   12.90
  -8 -12   2 2069.39   50.98
  -8 -12   2 2055.73   50.75
   8  12  -2 2039.80   50.21
   8  12  -2 2027.67   50.07
  -8 -10   2  885.25   22.30
  -8 -10   2  851.12   21.54
   8  10  -2  855.67   21.54
   8  10  -2  844.29   21.39
  -8  -8   2 1090.07   27.08
  -8  -8   2 1083.24   27.00
   8   8  -2 1149.24   28.52
   8   8  -2 1091.59   27.16
  -8  -6   2  606.71   15.32
  -8  -6   2  630.45   15.93
   8   6  -2  598.59   15.17
  -8  -4   2  580.61   14.64
  -8  -4   2  575.84   14.49
   8   4  -2  586.91   14.72
   8   4  -2  552.69   13.96
  -8  -2   2 1814.51   44.53
  -8  -2   2 1723.48   42.25
   8   2  -2 1794.02   44.00
   8   2  -2 1797.81   44.08
   8   0  -2 1067.31   26.40
   8   0  -2  998.28   24.73
  -8   2   2 1843.33   45.13
  -8   2   2 1860.78   45.67
   8  -2  -2 1806.16   44.30
   8  -2  -2 1785.68   43.77
   8  -4  -2  557.25   14.26
   8  -4  -2  589.94   15.10
  -8   6   2  610.95   15.71
  -8   6   2  625.06   16.01
   8  -6  -2  606.41   15.55
   8  -6  -2  621.65   16.01
  -8   8   2 1062.76   26.70
  -8   8   2 1118.89   28.07
   8  -8  -2 1091.59   27.54
   8  -8  -2 1090.82   27.46
   8 -10  -2  777.53   20.33
  -8  12   2 2036.01   50.45
  -8  12   2 2043.59   50.60
   8 -12  -2 2034.49   50.52
   8 -12  -2 2036.77   50.52
  -8  14   2 1005.11   25.71
  -8  14   2 1026.35   26.25
   8 -14  -2 1014.21   26.02
   8 -14  -2  993.73   25.63
  -8  16   2  495.04   13.51
  -8  16   2  499.59   13.65
   8 -16  -2  503.08   13.81
   8 -16  -2  498.00   13.81
  -8  18   2  177.05    5.91
  -8  18   2  181.45    5.91
   8 -18  -2  183.50    6.22
   8 -18  -2  180.32    5.99
  -8  20   2    2.28    0.83
  -8  20   2    3.65    0.91
   8 -20  -2    3.19    0.99
   8 -20  -2    3.11    0.99
  -8  22   2    1.07    0.68
  -8  22   2    0.68    0.68
   8 -22  -2    0.30    0.68
   8 -22  -2    0.61    0.76
  -8  24   2    9.03    1.37
  -8  24   2    9.71    1.37
   8 -24  -2   10.55    1.44
   8 -24  -2    9.03    1.44
  -8  26   2    5.46    1.13
  -8  26   2    5.91    1.29
   8 -26  -2    7.20    1.37
   8 -26  -2    7.36    1.29
  -9 -23   2  437.09   12.74
  -9 -23   2  450.90   12.90
  -9 -21   2  500.74   13.96
  -9 -21   2  500.66   14.11
   9  21  -2  487.15   13.51
   9  21  -2  453.78   12.59
  -9 -19   2  923.95   24.12
  -9 -19   2  896.63   23.37
   9  19  -2  825.33   21.47
   9  19  -2  848.84   22.15
  -9 -17   2  553.84   14.86
  -9 -17   2  577.73   15.55
   9  17  -2  578.34   15.47
   9  17  -2  544.58   14.49
  -9 -13   2  891.32   22.68
  -9 -13   2  910.28   23.13
   9  13  -2  930.77   23.51
   9  13  -2  886.02   22.53
  -9 -11   2  543.82   14.11
  -9 -11   2  519.32   13.51
   9  11  -2  511.35   13.35
   9  11  -2  549.44   14.11
   9   9  -2  474.26   12.14
   9   9  -2  439.44   11.38
  -9  -5   2  422.60   10.69
  -9  -5   2  437.70   11.07
  -9   1   2   31.78    1.21
  -9   1   2   33.76    1.21
   9  -1  -2   33.91    1.21
   9  -1  -2   30.95    1.21
  -9   3   2  171.28    4.78
  -9   3   2  182.29    4.94
   9  -3  -2  183.20    5.00
   9  -3  -2  172.12    4.78
  -9   5   2  423.29   10.99
  -9   5   2  401.67   10.55
   9  -5  -2  430.19   11.23
   9  -5  -2  423.43   11.07
  -9   7   2  560.74   14.49
  -9   7   2  592.60   15.25
   9  -7  -2  582.59   15.10
   9  -7  -2  564.30   14.64
  -9   9   2  410.77   10.99
  -9   9   2  413.27   11.07
   9  -9  -2  419.42   11.30
   9  -9  -2  429.36   11.61
   9 -11  -2  495.28   13.35
  -9  13   2  826.84   21.39
  -9  13   2  863.25   22.22
   9 -13  -2  815.46   21.32
   9 -13  -2  885.25   22.91
  -9  15   2  574.01   15.40
  -9  15   2  596.16   15.93
   9 -15  -2  596.01   16.01
   9 -15  -2  560.13   15.25
  -9  17   2  522.88   14.34
  -9  17   2  513.25   13.96
   9 -17  -2  526.90   14.56
   9 -17  -2  537.37   14.72
  -9  19   2  847.32   22.30
  -9  19   2  829.88   21.70
   9 -19  -2  860.98   22.61
   9 -19  -2  845.81   22.45
  -9  23   2  422.22   11.91
  -9  23   2  415.24   12.06
   9 -23  -2  400.38   11.84
   9 -23  -2  428.29   12.28
 -10 -20   2  131.84    4.94
 -10 -20   2  122.74    4.70
  10  20  -2  120.23    4.48
  10  20  -2  124.03    4.48
 -10 -18   2  160.13    5.38
 -10 -18   2  168.02    5.61
  10  18  -2  143.60    4.86
  10  18  -2  155.58    5.08
 -10 -14   2  248.28    7.20
 -10 -14   2  274.61    7.74
 -10  -8   2 1310.82   33.60
  10   8  -2 1357.08   34.59
 -10   4   2  900.42   22.45
 -10   4   2  920.91   22.83
  10  -4  -2  948.21   23.59
  10  -4  -2  892.84   22.30
 -10   6   2 1170.47   29.06
 -10   6   2 1147.72   28.60
  10  -6  -2 1133.31   28.22
  10  -6  -2 1208.40   30.04
 -10   8   2 1495.90   37.17
 -10   8   2 1388.19   34.52
  10  -8  -2 1470.87   36.64
  10  -8  -2 1378.33   34.36
 -10  10   2  204.89    6.07
 -10  10   2  207.24    6.15
  10 -10  -2  204.21    6.15
  10 -10  -2  213.23    6.37
 -10  12   2   66.68    2.80
 -10  12   2   71.91    2.88
  10 -12  -2   66.60    2.88
  10 -12  -2   72.21    3.11
 -10  14   2  255.03    7.58
 -10  14   2  250.25    7.58
  10 -14  -2  248.43    7.66
  10 -14  -2  258.37    7.81
 -10  16   2  142.77    5.08
 -10  16   2  140.79    4.86
  10 -16  -2  140.79    5.00
  10 -16  -2  141.10    5.16
 -10  18   2  155.35    5.46
 -10  18   2  153.23    5.24
  10 -18  -2  151.03    5.38
  10 -18  -2  152.55    5.54
 -10  20   2  119.93    4.48
 -10  20   2  121.98    4.78
  10 -20  -2  126.53    5.00
 -11   7   2   99.90    3.03
 -11   7   2   99.68    3.11
  11  -7  -2   95.36    3.03
  11  -7  -2   99.83    3.11
 -11   9   2  369.27    9.94
 -11   9   2  343.86    9.26
 -11  11   2  247.83    7.13
 -11  11   2  251.01    7.36
  11 -11  -2  249.19    7.36
 -11  13   2  480.33   12.97
 -11  13   2  470.31   12.90
  11 -13  -2  500.05   13.65
  11 -13  -2  460.23   12.67
 -11  15   2  317.76    9.18
 -11  15   2  329.30    9.64
  11 -15  -2  323.91    9.64
  11 -15  -2  308.36    9.18
 -11  17   2  329.83    9.64
 -11  17   2  337.34   10.02
  11 -17  -2  334.76   10.02
  11 -17  -2  328.99    9.86
 -12  10   2  196.63    5.61
  12 -10  -2  195.40    5.84
  12 -10  -2  200.57    5.91
 -12  14   2  144.89    4.86
 -12  14   2  142.99    5.00
  -8   4  -3   13.81    1.37
  -8   4  -3   10.47    1.37
  -8   2  -3    0.30    0.46
  -8   2  -3    0.22    0.46
  -8   0  -3   -0.16    0.53
  -8   0  -3    0.16    0.46
  -8  -2  -3    0.16    0.53
  -8  -4  -3   12.22    1.29
  -7  13  -3  236.14    7.28
  -7  13  -3  211.27    6.98
  -7  11  -3  415.24   11.91
  -7  11  -3  454.69   12.59
  -7   9  -3  341.44    9.78
  -7   9  -3  328.31    9.78
  -7   5  -3 1034.70   26.70
  -7   5  -3 1119.65   28.60
   7  -3   3  538.13   14.49
   7  -3   3  566.50   15.25
  -7   3  -3  547.00   14.72
  -7   3  -3  522.36   14.26
   7  -1   3  826.09   21.54
   7  -1   3  886.02   22.83
  -7   1  -3  838.23   21.84
  -7   1  -3  820.78   21.24
   7   1   3  821.53   21.24
   7   1   3  809.39   21.09
  -7  -1  -3  819.26   21.24
  -7  -1  -3  818.50   21.39
   7   3   3  516.36   13.88
   7   3   3  535.25   14.49
  -7  -3  -3  548.98   14.86
  -7  -3  -3  545.65   14.72
   7   5   3 1040.77   26.55
   7   5   3  962.63   24.88
   7   7   3  564.38   15.32
   7   7   3  616.57   16.23
  -7  -7  -3  576.52   15.63
  -7  -7  -3  604.88   16.16
   7   9   3  318.22    9.40
   7   9   3  337.71    9.56
  -7  -9  -3  338.70    9.64
  -7  -9  -3  310.10    9.18
   7  11   3  452.64   12.36
   7  11   3  428.82   12.14
  -7 -11  -3  439.44   12.14
  -7 -11  -3  421.92   11.98
   7  13   3  239.10    7.20
   7  13   3  219.15    7.06
  -7 -13  -3  214.37    7.06
  -7 -13  -3  238.42    7.28
   6 -14   3 1013.45   26.25
   6 -14   3 1002.07   26.02
  -6  14  -3 1012.70   26.40
  -6  14  -3 1031.66   26.62
   6 -12   3  344.70   10.02
   6 -12   3  370.56   10.62
  -6  12  -3  351.44   10.32
  -6  12  -3  353.80   10.16
   6 -10   3   97.10    3.79
   6 -10   3  107.64    4.02
  -6  10  -3  105.06    3.95
  -6  10  -3   99.37    4.02
   6  -8   3  198.59    6.29
   6  -8   3  180.54    5.84
  -6   8  -3  178.72    5.91
  -6   8  -3  193.13    6.07
   6  -6   3  123.80    4.40
   6  -6   3  135.71    4.70
  -6   6  -3  125.39    4.62
  -6   6  -3  118.49    4.32
   6  -4   3  289.09    8.42
   6  -4   3  298.12    8.73
   6  -2   3    0.68    0.46
   6  -2   3    0.53    0.53
  -6   2  -3    0.38    0.53
  -6   2  -3    0.68    0.53
   6   0   3   -0.22    0.38
   6   0   3    0.00    0.46
  -6   0  -3   -0.16    0.46
  -6   0  -3   -0.22    0.38
   6   2   3    0.16    0.46
   6   2   3    0.46    4.94
  -6  -2  -3    0.08    0.46
  -6  -2  -3    0.53    0.46
   6   4   3  276.35    8.19
   6   4   3  278.93    8.04
  -6  -4  -3  276.50    8.04
  -6  -4  -3  271.04    7.97
   6   6   3  122.58    4.40
   6   6   3  113.25    3.95
  -6  -6  -3  123.87    4.40
  -6  -6  -3  126.07    4.32
   6   8   3  166.28    5.61
   6   8   3  184.86    5.69
  -6  -8  -3  165.60    5.54
  -6  -8  -3  183.88    5.77
   6  10   3   95.36    3.79
   6  10   3  103.02    3.71
  -6 -10  -3   93.83    3.79
  -6 -10  -3  106.65    3.87
   6  12   3  358.96   10.09
   6  12   3  356.68   10.39
  -6 -12  -3  337.95    9.94
  -6 -12  -3  368.52   10.47
   6  14   3 1017.25   26.40
   6  14   3 1056.70   27.00
  -6 -14  -3 1044.56   26.92
  -6 -14  -3 1021.80   26.55
   6  16   3  552.16   15.17
   6  16   3  587.59   15.77
  -6 -16  -3  596.47   16.23
  -6 -16  -3  555.65   15.32
   5 -19   3    1.90    0.76
   5 -19   3    1.51    0.83
  -5  19  -3    1.97    0.76
  -5  19  -3    1.97    0.91
   5 -17   3   42.33    2.42
   5 -17   3   38.31    2.36
  -5  17  -3   38.23    2.36
  -5  17  -3   40.81    2.36
   5 -15   3  470.54   13.13
   5 -15   3  495.42   13.81
  -5  15  -3  493.38   13.57
  -5  15  -3  465.99   13.13
   5 -13   3  531.84   14.49
   5 -13   3  565.21   15.40
  -5  13  -3  526.37   14.49
  -5  13  -3  546.56   14.80
   5 -11   3  597.98   16.08
   5 -11   3  601.63   16.16
  -5  11  -3  597.60   16.16
  -5  11  -3  602.08   16.08
   5  -9   3 1052.90   27.00
   5  -9   3 1033.18   26.55
  -5   9  -3 1049.10   26.78
  -5   9  -3  995.25   25.71
   5  -7   3  986.14   25.33
   5  -7   3  973.25   24.96
  -5   7  -3  885.25   22.99
  -5   7  -3  958.84   24.58
   5  -5   3  851.12   22.00
   5  -5   3  904.21   23.29
  -5   5  -3  830.64   21.62
  -5   5  -3  869.32   22.38
   5  -3   3  827.60   21.39
   5  -3   3  870.84   22.53
  -5   3  -3  890.56   22.91
  -5   3  -3  842.02   21.84
  -5   1  -3 1206.13   30.57
  -5   1  -3 1198.54   30.27
   5   1   3 1230.40   31.03
   5   1   3 1187.17   30.11
  -5  -1  -3 1203.86   30.49
  -5  -1  -3 1172.00   29.66
   5   3   3  801.05   20.79
   5   3   3  832.91   21.39
  -5  -3  -3  813.19   21.01
  -5  -3  -3  820.78   21.17
   5   5   3  833.67   21.70
   5   5   3  860.98   22.00
  -5  -5  -3  853.39   21.92
  -5  -5  -3  851.88   22.00
   5   7   3  973.25   25.11
   5   7   3  934.56   23.82
  -5  -7  -3  928.49   23.82
  -5  -7  -3  995.25   25.57
   5   9   3  996.77   25.79
   5   9   3 1014.21   25.79
  -5  -9  -3 1012.70   25.87
  -5  -9  -3  994.49   25.63
   5  11   3  571.36   15.55
   5  11   3  589.57   15.63
  -5 -11  -3  593.20   15.85
  -5 -11  -3  580.84   15.71
   5  13   3  538.81   14.49
   5  13   3  548.98   15.10
  -5 -13  -3  544.28   14.80
  -5 -13  -3  565.07   15.55
   5  15   3  472.44   13.20
   5  15   3  463.11   13.20
  -5 -15  -3  517.95   14.26
  -5 -15  -3  478.50   13.43
   5  17   3   38.92    2.36
   5  17   3   42.71    2.50
  -5 -17  -3   39.83    2.50
  -5 -17  -3   38.54    2.42
   4 -22   3  568.93   15.63
   4 -22   3  582.51   16.23
  -4  22  -3  583.50   16.01
  -4  22  -3  599.88   16.39
   4 -20   3  974.00   25.57
   4 -20   3  922.42   24.12
  -4  20  -3  975.53   25.49
  -4  20  -3 1005.86   26.09
   4 -18   3  606.10   16.61
   4 -18   3  595.64   16.16
  -4  18  -3  616.19   16.61
  -4  18  -3  581.37   15.93
   4 -16   3  369.88   11.30
   4 -16   3  353.80   10.24
   4 -14   3  801.05   21.09
   4 -14   3  771.47   20.33
  -4  14  -3  755.23   20.03
  -4  14  -3  794.23   20.79
   4 -12   3  485.11   13.35
   4 -12   3  469.71   12.97
  -4  12  -3  485.86   13.43
  -4  12  -3  491.48   13.35
   4 -10   3  470.47   12.90
   4 -10   3  456.58   12.52
  -4  10  -3  462.57   12.82
  -4  10  -3  459.39   12.52
   4  -8   3  185.62    5.84
   4  -8   3  188.89    5.91
  -4   8  -3  170.84    5.61
  -4   8  -3  186.91    5.84
   4  -6   3   91.33    3.49
   4  -6   3   86.78    3.26
  -4   6  -3   91.03    3.41
  -4   6  -3   91.25    3.49
   4  -4   3  125.09    4.25
   4  -4   3  134.80    4.55
  -4   4  -3  136.77    4.62
  -4   4  -3  134.72    4.48
   4  -2   3  158.62    5.16
   4  -2   3  162.41    5.24
  -4   2  -3  158.32    5.24
  -4   2  -3  158.16    5.08
   4   0   3    0.30    0.38
   4   0   3    0.76    0.46
  -4   0  -3    0.22    0.46
  -4   0  -3    0.22    0.46
   4   2   3  160.06    5.00
   4   2   3  158.01    5.08
  -4  -2  -3  152.93    4.94
  -4  -2  -3  154.29    4.94
   4   4   3  133.21    4.32
   4   4   3  127.67    4.40
  -4  -4  -3  124.64    4.25
  -4  -4  -3  130.25    4.32
   4   6   3   87.01    3.19
   4   6   3   86.33    3.34
  -4  -6  -3   89.13    3.41
  -4  -6  -3   88.00    3.26
   4   8   3  180.54    5.84
   4   8   3  170.90    5.31
  -4  -8  -3  178.34    5.61
  -4  -8  -3  180.24    5.77
   4  10   3  427.46   11.98
   4  10   3  448.09   12.14
  -4 -10  -3  419.26   11.68
  -4 -10  -3  458.40   12.52
   4  12   3  468.19   13.05
   4  12   3  440.43   12.14
  -4 -12  -3  473.50   13.05
  -4 -12  -3  455.90   12.67
   4  14   3  780.57   20.63
   4  14   3  802.57   21.01
  -4 -14  -3  775.26   20.48
  -4 -14  -3  759.33   20.10
   4  16   3  370.79   10.77
   4  16   3  382.70   10.93
  -4 -16  -3  349.85   10.24
  -4 -16  -3  378.52   10.99
   4  18   3  628.47   17.00
   4  18   3  613.77   16.69
  -4 -18  -3  625.67   17.06
  -4 -18  -3  603.60   16.46
   4  20   3  967.94   25.26
   4  20   3  977.04   25.57
  -4 -20  -3 1031.66   27.00
  -4 -20  -3  980.84   25.63
   4  22   3  628.85   17.30
   4  22   3  574.09   15.71
  -4 -22  -3  651.46   17.90
  -4 -22  -3  594.65   16.39
   3 -23   3    0.16    0.61
   3 -23   3    0.22    0.76
  -3  23  -3    0.38    0.53
  -3  23  -3    1.13    0.91
   3 -21   3   35.27    2.42
   3 -21   3   39.60    2.36
  -3  21  -3   37.85    2.36
  -3  21  -3   39.90    2.36
   3 -19   3    1.37    0.76
   3 -19   3    0.68    0.68
  -3  19  -3    0.61    0.83
  -3  19  -3    1.75    0.68
   3 -17   3  194.80    6.37
  -3  17  -3  183.58    6.22
   3 -15   3  121.52    4.48
   3 -15   3  117.96    4.40
   3 -13   3  517.88   14.11
   3 -13   3  495.58   13.57
   3 -11   3 1527.01   38.38
   3 -11   3 1476.18   37.17
  -3  11  -3 1456.46   36.94
   3  -9   3  953.53   24.42
   3  -9   3  905.74   23.37
  -3   9  -3  879.19   22.91
   3  -7   3 1856.23   46.20
   3  -7   3 1789.47   44.53
  -3   7  -3 1832.71   45.82
   3  -5   3 1629.41   40.59
   3  -5   3 1734.86   43.24
   3  -3   3 1323.71   33.23
   3  -3   3 1360.12   34.22
   3  -1   3  791.95   20.33
   3  -1   3  791.95   20.48
  -3   1  -3  773.74   19.95
   3   1   3  798.02   20.63
   3   1   3  773.74   19.88
  -3  -1  -3  776.02   20.03
  -3  -1  -3  777.53   20.10
   3   3   3 1295.64   32.39
   3   3   3 1329.78   33.45
  -3  -3  -3 1320.68   33.15
  -3  -3  -3 1303.99   32.77
   3   5   3 1659.00   41.50
   3   5   3 1774.30   44.08
  -3  -5  -3 1687.83   42.02
  -3  -5  -3 1717.41   42.79
   3   7   3 1756.09   43.84
   3   7   3 1775.06   44.08
  -3  -7  -3 1789.47   44.53
  -3  -7  -3 1784.16   44.45
   3   9   3  888.29   22.76
   3   9   3  930.01   24.04
  -3  -9  -3  914.84   23.51
  -3  -9  -3  948.21   24.42
   3  11   3 1476.18   37.10
   3  11   3 1401.08   35.51
  -3 -11  -3 1307.03   33.15
  -3 -11  -3 1430.67   36.11
   3  13   3  492.24   13.57
   3  13   3  503.54   13.65
  -3 -13  -3  493.22   13.57
  -3 -13  -3  469.63   12.97
   3  15   3  119.17    4.48
   3  15   3  122.51    4.40
  -3 -15  -3  119.32    4.48
  -3 -15  -3  113.49    4.32
   3  17   3  193.89    6.37
   3  17   3  190.40    6.22
  -3 -17  -3  194.88    6.53
  -3 -17  -3  191.69    6.29
   3  19   3    0.68    0.61
   3  19   3    1.21    0.76
  -3 -19  -3    1.13    0.68
  -3 -19  -3    0.68    0.76
   3  21   3   39.75    2.42
   3  21   3   40.66    2.36
  -3 -21  -3   37.55    2.42
  -3 -21  -3   43.24    2.66
   3  23   3    1.21    0.68
   3  23   3    0.68    0.83
  -3 -23  -3    0.76    0.68
  -3 -23  -3    1.07    0.83
  -2  26  -3  589.87   16.76
  -2  26  -3  606.93   16.61
  -2  24  -3 1008.90   26.25
  -2  24  -3 1052.14   27.38
   2 -22   3  318.37   10.02
  -2  22  -3  352.97   10.47
  -2  22  -3  358.80   10.47
   2 -20   3 1074.89   27.99
   2 -20   3 1082.49   28.29
  -2  20  -3 1053.66   27.31
  -2  20  -3 1010.42   26.17
   2 -16   3  795.74   20.86
   2 -16   3  801.05   21.17
  -2  16  -3  747.65   19.80
  -2  16  -3  733.16   19.34
   2 -14   3 1324.47   33.68
   2 -14   3 1379.85   34.89
  -2  14  -3 1369.22   34.74
  -2  14  -3 1340.40   33.91
   2 -12   3  882.22   22.83
   2 -12   3  889.05   22.99
  -2  12  -3  874.63   22.61
  -2  12  -3  886.77   23.06
   2 -10   3  810.91   21.09
   2 -10   3  841.26   21.77
  -2  10  -3  769.95   20.18
  -2  10  -3  813.19   21.01
   2  -8   3  120.99    4.17
   2  -8   3  126.90    4.32
  -2   8  -3  127.97    4.40
  -2   8  -3  129.72    4.32
   2  -6   3   15.63    1.21
   2  -6   3   16.46    1.29
  -2   6  -3   18.05    1.37
  -2   6  -3   15.47    1.21
   2  -4   3   87.92    3.26
   2  -4   3   86.10    3.19
  -2   4  -3   85.80    3.11
  -2   4  -3   84.88    3.19
   2  -2   3  143.75    4.55
   2  -2   3  145.27    4.70
  -2   2  -3  143.98    4.62
  -2   2  -3  145.49    4.62
  -2   0  -3    0.00    0.46
  -2   0  -3   -0.22    0.46
  -2  -2  -3  142.00    4.55
  -2  -2  -3  146.56    4.70
   2   4   3   82.23    3.03
   2   4   3   82.15    3.11
  -2  -4  -3   80.64    3.03
  -2  -4  -3   81.69    3.03
   2   6   3   12.59    1.07
   2   6   3   16.39    1.29
  -2  -6  -3   16.31    1.29
  -2  -6  -3   14.49    1.21
   2   8   3  121.75    4.09
   2   8   3  118.64    4.17
  -2  -8  -3  123.80    4.25
  -2  -8  -3  123.35    4.25
   2  10   3  801.81   20.71
   2  10   3  816.23   21.32
  -2 -10  -3  791.19   20.63
  -2 -10  -3  820.02   21.32
   2  12   3  849.60   22.15
   2  12   3  865.53   22.38
  -2 -12  -3  857.95   22.30
  -2 -12  -3  831.39   21.70
   2  14   3 1337.36   33.83
   2  14   3 1325.99   33.76
  -2 -14  -3 1307.78   33.30
  -2 -14  -3 1329.78   33.83
   2  16   3  753.57   19.80
   2  16   3  769.95   20.41
   2  18   3 1080.96   27.84
   2  18   3 1038.49   26.92
  -2 -18  -3 1045.31   27.08
  -2 -18  -3 1099.93   28.45
   2  22   3  353.88   10.32
   2  22   3  371.85   10.85
  -2 -22  -3  370.26   10.85
  -2 -22  -3  366.32   10.93
   2  24   3 1019.52   26.62
   2  24   3 1009.66   26.17
  -2 -24  -3 1071.10   27.84
  -2 -24  -3  998.28   26.32
   2  26   3  591.16   16.39
   2  26   3  594.87   16.16
  -2 -26  -3  579.17   16.23
  -2 -26  -3  618.77   17.00
   1 -27   3   34.06    2.20
   1 -25   3   34.74    2.28
   1 -25   3   30.11    2.28
  -1  25  -3   38.54    2.42
  -1  25  -3   35.88    2.28
   1 -23   3    6.68    1.37
   1 -23   3    8.49    1.21
  -1  23  -3    7.97    1.21
  -1  23  -3    8.35    1.29
   1 -21   3  225.22    7.13
   1 -21   3  213.16    7.13
  -1  21  -3  219.30    7.06
  -1  21  -3  212.78    6.83
   1 -17   3  200.18    6.60
   1 -17   3  200.04    6.37
  -1  17  -3  195.40    6.37
  -1  17  -3  197.08    6.29
   1 -15   3  377.31   10.69
   1 -15   3  369.27   10.62
  -1  15  -3  380.35   10.85
  -1  15  -3  371.02   10.47
   1 -13   3  426.09   11.76
   1 -13   3  401.06   11.23
  -1  13  -3  402.50   11.15
  -1  13  -3  416.91   11.68
   1 -11   3  627.42   16.61
   1 -11   3  643.80   17.00
  -1  11  -3  641.22   16.84
  -1  11  -3  612.62   16.31
   1  -9   3 1394.26   35.05
   1  -9   3 1369.22   34.36
  -1   9  -3 1325.22   33.45
  -1   9  -3 1381.36   34.67
   1  -7   3 1750.79   43.54
   1  -7   3 1796.30   44.68
  -1   7  -3 1794.79   44.53
  -1   7  -3 1806.92   44.99
   1  -5   3 1746.99   43.39
   1  -5   3 1812.99   44.99
  -1   5  -3 1803.88   44.83
  -1   5  -3 1807.68   44.75
   1  -3   3 2051.94   50.75
   1  -3   3 2073.18   51.12
  -1   3  -3 2049.66   50.60
  -1   3  -3 2042.08   50.52
   1  -1   3  983.87   24.88
   1  -1   3  991.46   25.19
  -1   1  -3 1013.45   25.63
  -1   1  -3  999.80   25.33
   1   1   3  993.73   25.26
   1   1   3  979.32   24.73
  -1  -1  -3  973.25   24.66
  -1  -1  -3  992.97   25.11
   1   3   3 1966.22   48.55
   1   3   3 2051.94   50.75
  -1  -3  -3 1978.35   48.92
  -1  -3  -3 2015.53   49.77
   1   5   3 1747.76   43.47
   1   5   3 1702.23   42.18
  -1  -5  -3 1734.86   43.09
  -1  -5  -3 1699.97   42.25
   1   7   3 1746.99   43.54
  -1  -7  -3 1812.23   45.06
  -1  -7  -3 1750.02   43.47
   1   9   3 1351.78   34.14
   1   9   3 1395.01   34.97
  -1  -9  -3 1422.32   35.73
  -1  -9  -3 1358.61   34.22
   1  11   3  642.36   17.06
   1  11   3  624.38   16.46
  -1 -11  -3  636.67   16.84
  -1 -11  -3  615.06   16.39
   1  13   3  403.56   11.23
   1  13   3  414.11   11.68
  -1 -13  -3  396.05   11.15
  -1 -13  -3  423.13   11.84
   1  15   3  396.13   11.30
   1  15   3  366.02   10.39
  -1 -15  -3  390.52   11.07
  -1 -15  -3  388.16   11.07
   1  17   3  209.74    6.98
  -1 -17  -3  210.12    6.83
  -1 -17  -3  196.77    6.37
   1  19   3  146.56    5.16
   1  19   3  153.61    5.46
  -1 -19  -3  152.39    5.46
  -1 -19  -3  144.20    5.16
   1  21   3  217.02    6.98
   1  21   3  229.54    7.28
  -1 -21  -3  224.46    7.20
  -1 -21  -3  214.37    7.13
   1  23   3    8.80    1.29
   1  23   3    9.56    1.29
  -1 -23  -3    7.97    1.37
  -1 -23  -3    8.65    1.29
   1  25   3   28.75    2.20
   1  25   3   35.19    2.28
   1  27   3   34.44    2.20
   1  27   3   27.69    2.28
  -1 -27  -3   32.69    2.50
  -1 -27  -3   27.46    2.28
   0 -26   3  323.31    9.56
   0 -26   3  325.95   10.09
   0  26  -3  330.06    9.78
   0  26  -3  336.73   10.02
   0 -24   3  631.96   17.00
   0 -24   3  618.31   17.14
   0  24  -3  622.03   16.84
   0  24  -3  631.36   17.06
   0 -22   3  820.78   21.54
   0 -22   3  783.60   21.01
   0  22  -3  826.09   21.77
   0  22  -3  790.43   20.86
   0 -20   3 1013.45   26.55
   0  20  -3 1024.83   26.62
   0 -18   3 1142.41   29.51
   0 -18   3 1137.86   29.13
   0  18  -3 1067.31   27.38
   0  18  -3 1056.70   27.23
   0 -16   3  725.88   19.12
   0 -16   3  722.38   19.19
   0  16  -3  692.05   18.29
   0  16  -3  727.78   19.27
   0 -14   3 2062.56   51.43
   0 -14   3 2065.59   51.36
   0  14  -3 2104.28   52.41
   0  14  -3 2054.98   51.06
   0 -12   3 1102.21   28.15
   0 -12   3 1144.68   29.06
   0  12  -3 1102.96   27.99
   0  12  -3 1156.07   29.44
   0 -10   3  585.32   15.55
   0 -10   3  581.45   15.40
   0  10  -3  561.72   15.02
   0  10  -3  592.22   15.63
   0  -8   3  727.85   18.89
   0  -8   3  759.33   19.64
   0   8  -3  744.32   19.19
   0   8  -3  760.85   19.80
   0  -6   3  217.18    6.45
   0  -6   3  240.55    7.06
   0  -4   3  490.56   13.05
   0  -4   3  512.64   13.51
   0   4  -3  494.37   13.05
   0   4  -3  511.89   13.57
   0  -2   3  252.00    7.28
   0   2  -3  269.59    7.81
   0   2  -3  254.88    7.20
   0   2   3  264.36    7.74
   0   4   3  492.47   12.97
   0   4   3  476.38   12.74
   0  -4  -3  483.89   12.90
   0  -4  -3  474.41   12.59
   0   6   3  213.47    6.45
   0   6   3  206.18    6.22
   0  -6  -3  220.06    6.53
   0  -6  -3  211.27    6.22
   0   8   3  753.80   19.42
   0   8   3  724.66   18.89
   0  -8  -3  741.35   19.27
   0  -8  -3  743.78   19.27
   0  10   3  576.67   15.40
   0  10   3  583.64   15.40
   0 -10  -3  586.83   15.63
   0 -10  -3  587.59   15.63
   0  12   3 1098.42   28.15
   0  12   3 1109.03   28.15
   0 -12  -3 1104.49   28.29
   0 -12  -3 1137.86   28.98
   0  14   3 1995.05   49.84
   0  14   3 2007.19   49.91
   0 -14  -3 1990.49   49.61
   0 -14  -3 2118.70   52.79
   0  16   3  746.74   19.80
   0  16   3  703.65   18.59
   0 -16  -3  702.13   18.74
   0 -16  -3  724.44   19.19
   0  18   3 1099.93   28.22
   0  18   3 1117.38   28.82
   0 -18  -3 1111.31   28.60
   0 -18  -3 1076.42   27.91
   0  20   3 1033.18   26.70
   0 -20  -3 1013.45   26.48
   0  22   3  811.67   21.39
   0  22   3  787.40   20.86
   0 -22  -3  835.95   22.08
   0 -22  -3  766.16   20.55
   0  24   3  614.21   16.76
   0  24   3  642.36   17.30
   0 -24  -3  643.35   17.45
   0 -24  -3  609.13   16.84
   0  26   3  299.41    9.18
   0  26   3  311.25    9.33
   0  28   3  299.56    9.33
  -1 -27   3    8.42    1.29
  -1 -27   3    6.98    1.37
   1  27  -3    6.98    1.29
   1  27  -3    7.89    1.21
  -1 -25   3    4.48    1.13
  -1 -25   3    5.91    1.07
   1  25  -3    4.94    0.99
   1  25  -3    7.06    1.21
  -1 -23   3   67.36    3.11
  -1 -23   3   65.46    3.34
   1  23  -3   67.97    3.19
   1  23  -3   69.57    3.19
  -1 -21   3    9.86    1.29
  -1 -21   3    7.20    1.29
   1  21  -3    9.56    1.21
   1  21  -3   10.32    1.37
  -1 -19   3   12.44    1.37
  -1 -19   3   10.32    1.44
   1  19  -3   14.34    1.51
   1  19  -3   12.52    1.29
  -1 -17   3  234.78    7.44
  -1 -17   3  250.41    7.66
   1  17  -3  234.70    7.20
   1  17  -3  241.76    7.51
  -1 -15   3  760.09   19.88
  -1 -15   3  732.10   19.34
   1  15  -3  742.04   19.42
   1  15  -3  723.83   19.12
  -1 -13   3 1152.27   29.36
  -1 -13   3 1223.58   30.95
   1  13  -3 1193.24   30.19
   1  13  -3 1184.13   30.11
  -1 -11   3 1227.37   31.10
  -1 -11   3 1272.13   32.09
   1  11  -3 1287.29   32.39
   1  11  -3 1278.96   32.32
  -1  -9   3  836.70   21.54
  -1  -9   3  903.46   23.06
   1   9  -3  839.74   21.54
   1   9  -3  874.63   22.53
  -1  -7   3 1014.21   25.71
  -1  -7   3 1046.83   26.48
   1   7  -3 1002.84   25.49
   1   7  -3 1022.56   25.87
  -1  -5   3 1737.89   43.16
  -1  -5   3 1724.23   42.71
   1   5  -3 1801.61   44.68
   1   5  -3 1694.65   42.02
  -1   5   3 1715.90   42.63
  -1   5   3 1740.93   43.39
   1  -5  -3 1765.95   43.84
   1  -5  -3 1712.86   42.48
  -1   7   3  999.80   25.49
  -1   7   3  986.14   24.96
   1  -7  -3  971.73   24.66
   1  -7  -3 1021.04   25.95
  -1   9   3  849.60   21.77
  -1   9   3  870.09   22.45
   1  -9  -3  858.70   22.15
   1  -9  -3  860.23   22.08
  -1  11   3 1285.03   32.54
  -1  11   3 1222.82   30.87
   1 -11  -3 1241.03   31.48
   1 -11  -3 1290.33   32.54
  -1  13   3 1173.51   29.74
  -1  13   3 1081.72   27.77
   1 -13  -3 1191.72   30.41
   1 -13  -3 1171.24   29.81
  -1  15   3  721.48   19.12
  -1  15   3  716.63   18.81
   1 -15  -3  715.79   19.04
   1 -15  -3  731.19   19.27
  -1  17   3  230.53    7.13
  -1  17   3  243.66    7.58
   1 -17  -3  224.92    7.20
   1 -17  -3  232.65    7.20
  -1  19   3   12.82    1.37
  -1  19   3   15.63    1.51
   1 -19  -3   12.82    1.44
   1 -19  -3   10.99    1.44
  -1  21   3    9.18    1.29
   1 -21  -3    5.08    1.29
  -1  23   3   65.84    3.03
  -1  23   3   63.95    3.11
   1 -23  -3   66.45    3.34
   1 -23  -3   64.17    3.11
  -1  25   3    5.16    1.13
  -1  25   3    7.44    1.21
   1 -25  -3    5.46    1.13
   1 -25  -3    7.20    1.37
  -1  27   3    7.97    1.29
  -1  27   3    7.13    1.21
   1 -27  -3    7.81    1.37
   1 -27  -3    6.29    1.29
  -2 -28   3  908.77   23.74
  -2 -28   3  938.35   25.03
   2  28  -3  942.14   24.66
   2  28  -3  948.21   24.80
  -2 -26   3  851.88   22.83
  -2 -26   3  796.50   21.01
   2  26  -3  826.84   21.84
   2  26  -3  798.02   21.09
  -2 -24   3  846.57   22.61
  -2 -24   3  823.81   21.62
   2  24  -3  812.43   21.47
   2  24  -3  811.67   21.39
  -2 -22   3  804.09   21.17
  -2 -22   3  782.85   21.01
   2  22  -3  772.99   20.41
   2  22  -3  784.37   20.71
  -2 -20   3  683.10   18.13
  -2 -20   3  716.63   19.27
   2  20  -3  694.47   18.43
   2  20  -3  692.13   18.43
  -2 -18   3  712.52   19.04
  -2 -18   3  720.87   18.96
   2  18  -3  705.85   18.66
   2  18  -3  702.29   18.66
  -2 -16   3  886.77   22.91
  -2 -16   3  936.07   24.35
   2  16  -3  908.02   23.51
   2  16  -3  914.84   23.59
  -2 -14   3 1184.13   30.04
  -2 -14   3 1173.51   29.89
   2  14  -3 1169.72   29.66
   2  14  -3 1160.61   29.58
  -2 -12   3  428.21   11.84
  -2 -12   3  450.37   12.22
   2  12  -3  431.86   11.91
   2  12  -3  445.21   12.06
  -2 -10   3  480.78   12.90
  -2 -10   3  492.16   13.27
   2  10  -3  514.09   13.81
   2  10  -3  501.19   13.35
  -2  -8   3  999.04   25.33
  -2  -8   3  988.42   25.11
   2   8  -3  994.49   25.33
   2   8  -3 1012.70   25.63
  -2  -6   3  723.98   18.59
  -2  -6   3  712.76   18.43
   2   6  -3  724.90   18.66
   2   6  -3  729.37   18.89
  -2   0   3    0.38    0.46
   2   0  -3    0.61    0.46
  -2   6   3  701.68   18.21
  -2   6   3  704.79   18.13
   2  -6  -3  687.80   17.75
   2  -6  -3  711.31   18.43
  -2   8   3  970.21   24.80
  -2   8   3  955.04   24.28
   2  -8  -3  983.11   24.96
   2  -8  -3  990.70   25.26
  -2  10   3  481.08   12.90
  -2  10   3  503.08   13.57
   2 -10  -3  484.57   13.20
   2 -10  -3  503.61   13.51
  -2  12   3  417.60   11.45
  -2  12   3  405.99   11.38
   2 -12  -3  425.56   11.84
   2 -12  -3  416.68   11.53
  -2  14   3 1146.96   29.36
  -2  14   3 1124.96   28.60
   2 -14  -3 1100.69   28.22
   2 -14  -3 1131.03   28.90
  -2  16   3  894.35   23.13
  -2  16   3  883.74   23.06
   2 -16  -3  907.25   23.51
   2 -16  -3  884.49   23.13
  -2  18   3  677.94   18.13
  -2  18   3  685.82   18.21
   2 -18  -3  685.82   18.43
   2 -18  -3  699.10   18.59
  -2  20   3  699.17   18.74
  -2  20   3  725.20   19.42
   2 -20  -3  729.74   19.72
   2 -20  -3  688.71   18.43
  -2  22   3  753.87   20.03
  -2  22   3  783.60   20.71
   2 -22  -3  743.03   19.80
   2 -22  -3  760.09   20.41
  -2  24   3  816.23   21.62
  -2  24   3  798.78   21.09
   2 -24  -3  782.85   21.01
   2 -24  -3  845.05   22.30
  -2  26   3  786.64   20.79
  -2  26   3  798.78   21.24
   2 -26  -3  796.50   21.39
   2 -26  -3  839.74   22.22
  -2  28   3  908.02   23.67
  -2  28   3  918.63   24.20
   2 -28  -3  928.49   24.66
   2 -28  -3  941.39   24.73
  -3 -27   3   10.02    1.37
  -3 -27   3    9.40    1.59
   3  27  -3    9.78    1.44
   3  27  -3    9.71    1.29
  -3 -25   3    9.86    1.37
  -3 -25   3    8.49    1.44
   3  25  -3    7.81    1.21
   3  25  -3   10.55    1.37
  -3 -23   3   60.98    2.88
  -3 -23   3   61.30    3.19
   3  23  -3   61.60    2.96
   3  23  -3   59.17    2.88
  -3 -19   3  220.52    7.13
  -3 -19   3  240.17    7.36
   3  19  -3  229.46    7.13
   3  19  -3  229.09    7.13
  -3 -17   3   37.17    2.05
  -3 -17   3   35.51    2.20
   3  17  -3   32.62    1.90
   3  17  -3   35.73    2.12
  -3 -15   3   69.87    3.11
  -3 -15   3   73.12    3.03
   3  15  -3   66.91    2.88
   3  15  -3   71.00    3.03
  -3 -13   3  517.72   13.88
  -3 -13   3  480.70   13.13
   3  13  -3  495.04   13.27
   3  13  -3  485.34   13.20
  -3 -11   3  690.98   17.98
  -3 -11   3  717.61   18.74
   3  11  -3  697.28   18.13
   3  11  -3  703.35   18.35
  -3  -9   3 1137.10   28.67
  -3  -9   3 1131.79   28.60
   3   9  -3 1190.96   29.96
   3   9  -3 1146.96   28.98
  -3  -7   3 2489.64   61.14
  -3  -7   3 2465.36   60.68
   3   7  -3 2595.08   63.72
   3   7  -3 2651.21   65.24
  -3  -3   3 3826.24   93.30
   3   3  -3 3933.20   95.96
  -3  -1   3 1690.86   41.80
  -3  -1   3 1677.20   41.57
   3   1  -3 1669.62   41.34
  -3   1   3 1671.13   41.50
  -3   1   3 1693.90   41.87
   3  -1  -3 1658.24   41.04
   3  -1  -3 1613.48   40.05
  -3   7   3 2486.60   61.30
  -3   7   3 2534.39   62.27
   3  -7  -3 2507.85   61.67
   3  -7  -3 2553.36   62.89
  -3   9   3 1113.58   28.15
  -3   9   3 1149.24   29.13
   3  -9  -3 1156.82   29.20
   3  -9  -3 1120.42   28.45
  -3  11   3  729.22   19.12
  -3  11   3  703.50   18.29
   3 -11  -3  709.19   18.51
   3 -11  -3  698.72   18.43
  -3  13   3  469.02   12.74
  -3  13   3  494.29   13.51
   3 -13  -3  483.14   13.13
   3 -13  -3  484.95   13.35
  -3  15   3   75.70    3.26
  -3  15   3   74.65    3.11
   3 -15  -3   69.49    2.96
   3 -15  -3   73.28    3.19
  -3  17   3   39.00    2.20
  -3  17   3   32.39    1.97
   3 -17  -3   34.44    2.20
   3 -17  -3   37.47    2.20
  -3  19   3  238.49    7.44
  -3  19   3  231.98    7.20
   3 -19  -3  230.38    7.44
   3 -19  -3  227.80    7.13
  -3  21   3  141.86    5.46
   3 -21  -3  137.38    5.31
  -3  23   3   57.35    2.80
  -3  23   3   56.97    2.88
   3 -23  -3   61.06    3.11
   3 -23  -3   59.09    2.96
  -3  25   3    7.44    1.29
  -3  25   3    8.42    1.29
   3 -25  -3    7.28    1.37
   3 -25  -3    7.44    1.37
  -3  27   3    9.03    1.29
  -3  27   3    8.42    1.37
   3 -27  -3    7.44    1.37
   3 -27  -3    9.40    1.44
  -4 -28   3  656.16   18.29
  -4 -28   3  637.04   17.14
   4  28  -3  676.80   18.29
   4  28  -3  645.63   17.52
  -4 -26   3 1093.86   28.15
  -4 -26   3 1148.48   30.04
   4  26  -3 1079.45   27.91
   4  26  -3 1143.93   29.51
  -4 -24   3 1404.87   36.11
  -4 -24   3 1359.36   34.52
   4  24  -3 1363.92   34.74
   4  24  -3 1320.68   33.68
  -4 -22   3 1416.26   36.26
  -4 -22   3 1331.29   33.83
   4  22  -3 1269.10   32.39
   4  22  -3 1306.26   33.30
  -4 -20   3  857.19   22.68
  -4 -20   3  835.19   21.77
   4  20  -3  787.40   20.71
   4  20  -3  803.33   21.09
  -4 -18   3  275.66    8.19
  -4 -18   3  277.19    8.49
   4  18  -3  279.53    8.35
   4  18  -3  266.34    7.97
  -4 -16   3  793.46   20.86
  -4 -16   3  769.95   20.10
   4  16  -3  759.33   19.80
   4  16  -3  768.44   20.18
  -4 -14   3  483.14   13.20
  -4 -14   3  489.35   13.20
   4  14  -3  463.26   12.59
   4  14  -3  473.66   12.97
  -4 -12   3  646.30   17.06
  -4 -12   3  626.13   16.39
   4  12  -3  615.81   16.31
   4  12  -3  628.47   16.46
  -4 -10   3 1547.48   38.69
  -4 -10   3 1486.04   37.10
   4  10  -3 1491.36   37.25
   4  10  -3 1498.18   37.47
  -4  -8   3 1040.77   26.25
  -4  -8   3 1029.38   26.09
   4   8  -3 1062.76   26.92
   4   8  -3 1043.79   26.32
  -4  -4   3   45.06    1.97
  -4  -4   3   45.44    2.05
   4   4  -3   45.13    2.05
   4   4  -3   44.99    1.97
  -4  -2   3  171.59    5.24
  -4  -2   3  170.45    5.08
   4   2  -3  167.03    5.00
   4   2  -3  167.87    5.08
  -4   0   3   -0.30    0.46
  -4   0   3    0.16    0.38
   4   0  -3    0.00    0.46
   4   0  -3    0.46    0.46
  -4   2   3  151.72    4.78
  -4   2   3  148.76    4.55
   4  -2  -3  156.12    4.86
   4  -2  -3  153.68    4.70
  -4   6   3  434.13   11.84
   4  -6  -3  418.35   11.23
  -4   8   3 1000.56   25.33
  -4   8   3 1004.35   25.63
   4  -8  -3 1025.59   26.17
   4  -8  -3 1023.31   25.95
  -4  10   3 1483.77   37.25
  -4  10   3 1461.77   36.56
   4 -10  -3 1517.15   38.08
   4 -10  -3 1505.01   37.63
  -4  12   3  598.74   15.85
  -4  12   3  613.91   16.39
   4 -12  -3  625.59   16.54
   4 -12  -3  614.98   16.46
  -4  14   3  472.74   12.90
  -4  14   3  463.86   12.82
   4 -14  -3  461.59   12.67
   4 -14  -3  471.08   13.05
  -4  16   3  752.73   19.80
  -4  16   3  779.81   20.55
   4 -16  -3  727.78   19.42
   4 -16  -3  740.06   19.42
  -4  18   3  275.59    8.27
  -4  18   3  270.81    8.19
   4 -18  -3  271.19    8.19
   4 -18  -3  265.50    8.27
  -4  20   3  807.12   21.24
  -4  20   3  799.53   21.09
   4 -20  -3  783.60   20.71
   4 -20  -3  816.23   21.70
  -4  22   3 1349.50   34.44
  -4  22   3 1240.26   31.70
   4 -22  -3 1216.75   31.48
   4 -22  -3 1302.47   33.30
  -4  24   3 1318.40   33.76
  -4  24   3 1322.96   33.76
   4 -24  -3 1375.29   35.12
   4 -24  -3 1302.47   33.60
  -4  26   3 1086.28   28.22
  -4  26   3 1100.69   28.37
   4 -26  -3 1073.38   28.15
   4 -26  -3 1099.17   28.45
  -4  28   3  652.22   17.83
  -4  28   3  633.71   17.06
   4 -28  -3  634.09   17.30
   4 -28  -3  637.28   17.60
  -5 -27   3   21.47    1.90
   5  27  -3   21.39    1.82
   5  27  -3   25.41    1.97
  -5 -25   3    2.50    0.99
  -5 -25   3    2.96    0.99
   5  25  -3    3.26    0.91
   5  25  -3    2.73    0.99
  -5 -23   3   55.30    2.88
  -5 -23   3   48.62    2.88
   5  23  -3   47.87    2.66
   5  23  -3   52.49    2.73
  -5 -21   3  110.83    4.17
  -5 -21   3  116.44    4.62
  -5 -19   3  154.29    5.24
  -5 -19   3  143.90    5.24
   5  19  -3  144.06    5.00
   5  19  -3  147.69    5.16
  -5 -17   3  151.10    5.24
  -5 -17   3  156.42    5.24
   5  17  -3  153.61    5.24
   5  17  -3  149.67    5.00
  -5 -15   3   41.19    2.12
  -5 -15   3   43.01    2.28
   5  15  -3   41.50    2.12
   5  15  -3   41.26    2.20
  -5 -13   3  263.68    7.81
  -5 -13   3  262.85    7.66
   5  13  -3  272.10    7.89
   5  13  -3  269.29    7.89
  -5 -11   3  766.92   19.80
  -5 -11   3  733.69   19.12
   5  11  -3  744.69   19.27
   5  11  -3  738.31   19.19
  -5  -9   3  577.19   15.25
  -5  -9   3  567.49   14.86
   5   9  -3  582.51   15.25
   5   9  -3  575.15   15.17
  -5  -5   3 2863.61   70.09
  -5  -5   3 2893.95   70.92
   5   5  -3 2867.40   70.24
   5   5  -3 2853.75   69.87
  -5  -3   3 2396.33   58.79
  -5  -3   3 2414.54   59.32
   5   3  -3 2328.06   57.19
   5   3  -3 2386.47   58.64
  -5  -1   3 3218.62   78.59
  -5  -1   3 3251.24   79.49
   5   1  -3 3195.87   78.14
   5   1  -3 3230.01   78.89
  -5   1   3 3229.24   78.81
  -5   1   3 3255.80   79.65
   5  -1  -3 3115.46   76.16
   5  -1  -3 3108.63   76.01
  -5   3   3 2343.24   57.50
  -5   3   3 2362.20   58.11
   5  -3  -3 2313.64   56.82
   5  -3  -3 2375.85   58.41
  -5   7   3 1705.27   42.48
  -5   7   3 1753.82   43.47
   5  -7  -3 1788.72   44.45
   5  -7  -3 1750.02   43.39
  -5   9   3  582.96   15.32
  -5   9   3  560.43   14.94
   5  -9  -3  590.55   15.71
   5  -9  -3  579.77   15.32
  -5  11   3  755.84   19.58
  -5  11   3  733.16   19.19
   5 -11  -3  731.27   19.19
   5 -11  -3  725.88   18.89
  -5  13   3  282.03    8.27
  -5  13   3  268.30    8.04
   5 -13  -3  262.17    7.74
   5 -13  -3  251.77    7.66
  -5  15   3   45.21    2.42
  -5  15   3   39.60    2.20
   5 -15  -3   40.81    2.36
   5 -15  -3   43.70    2.28
  -5  17   3  141.40    4.94
  -5  17   3  149.82    5.16
   5 -17  -3  144.89    5.00
   5 -17  -3  145.04    5.24
  -5  19   3  146.26    5.08
  -5  19   3  151.26    5.31
   5 -19  -3  146.32    5.31
   5 -19  -3  150.50    5.24
  -5  21   3  111.74    4.25
  -5  21   3  115.23    4.55
   5 -21  -3  109.62    4.25
   5 -21  -3  114.32    4.70
  -5  23   3   57.27    2.80
  -5  23   3   53.94    2.88
   5 -23  -3   49.00    2.96
   5 -23  -3   55.53    2.88
  -5  25   3    3.11    0.99
  -5  25   3    3.95    1.07
   5 -25  -3    4.09    1.07
   5 -25  -3    4.86    1.13
  -5  27   3   22.45    1.82
  -5  27   3   18.74    1.90
   5 -27  -3   20.63    1.97
   5 -27  -3   20.18    2.05
  -6 -26   3  426.62   12.59
  -6 -26   3  439.90   12.44
   6  26  -3  452.11   12.90
   6  26  -3  419.03   11.98
  -6 -24   3  497.86   14.26
  -6 -24   3  489.28   13.57
   6  24  -3  471.38   13.20
   6  24  -3  500.81   13.96
  -6 -20   3  625.52   17.06
   6  20  -3  619.98   16.69
   6  20  -3  579.25   15.63
  -6 -18   3  641.60   17.06
  -6 -18   3  638.64   17.30
   6  18  -3  638.72   17.06
   6  18  -3  618.92   16.54
  -6 -16   3 1466.32   37.10
  -6 -16   3 1437.50   36.18
   6  16  -3 1427.64   36.03
   6  16  -3 1373.78   34.67
  -6 -14   3 1140.14   29.06
  -6 -14   3 1207.65   30.57
   6  14  -3 1151.51   29.13
   6  14  -3 1166.68   29.66
  -6 -12   3 1154.54   29.13
  -6 -12   3 1115.10   28.37
   6  12  -3 1156.07   29.28
   6  12  -3 1139.38   28.75
  -6 -10   3  532.52   14.03
  -6 -10   3  533.13   14.18
   6  10  -3  513.40   13.73
   6  10  -3  539.88   14.26
  -6  -6   3  584.48   15.17
  -6  -6   3  575.98   15.10
   6   6  -3  590.62   15.40
   6   6  -3  586.83   15.32
  -6  -4   3    1.75    0.46
  -6  -4   3    2.20    0.53
   6   4  -3    2.12    0.46
   6   4  -3    1.82    0.46
  -6  -2   3   44.68    1.97
  -6  -2   3   47.26    1.97
   6   2  -3   46.65    1.97
   6   2  -3   47.87    1.97
  -6   0   3    0.30    0.38
  -6   0   3    0.30    0.38
   6   0  -3    0.38    0.38
   6   0  -3    0.08    0.30
  -6   2   3   39.44    1.75
  -6   2   3   41.04    1.90
   6  -2  -3   38.84    1.75
   6  -2  -3   40.35    1.82
  -6   4   3    1.51    0.53
  -6   4   3    1.82    0.53
   6  -4  -3    1.82    0.53
   6  -4  -3    1.82    0.53
  -6   8   3  762.37   19.80
  -6   8   3  737.41   19.04
   6  -8  -3  752.58   19.42
   6  -8  -3  752.05   19.58
  -6  10   3  513.33   13.88
  -6  10   3  515.68   13.81
   6 -10  -3  510.97   13.81
   6 -10  -3  516.51   13.81
  -6  12   3 1124.21   28.67
  -6  12   3 1107.52   28.15
   6 -12  -3 1104.49   28.29
   6 -12  -3 1097.65   27.99
  -6  14   3 1150.75   29.28
  -6  14   3 1169.72   29.89
   6 -14  -3 1084.76   27.91
   6 -14  -3 1132.54   28.82
  -6  16   3 1357.85   34.44
  -6  16   3 1392.74   35.35
   6 -16  -3 1385.15   35.05
   6 -16  -3 1351.01   34.44
  -6  18   3  602.23   16.23
  -6  18   3  650.93   17.45
   6 -18  -3  622.94   17.00
   6 -18  -3  626.73   16.84
  -6  22   3 1344.19   34.36
  -6  22   3 1314.61   33.53
   6 -22  -3 1310.06   33.76
   6 -22  -3 1319.92   33.76
  -6  24   3  497.55   13.96
  -6  24   3  478.89   13.35
   6 -24  -3  495.65   14.18
   6 -24  -3  480.18   13.51
  -6  26   3  437.32   12.36
  -6  26   3  431.70   12.44
   6 -26  -3  449.53   12.82
   6 -26  -3  449.68   13.13
  -7 -25   3    2.88    1.07
  -7 -25   3    4.09    1.07
   7  25  -3    4.17    1.07
   7  25  -3    3.71    0.91
  -7 -23   3    9.40    1.37
  -7 -23   3    7.06    1.29
   7  23  -3    6.90    8.65
   7  23  -3    7.74    1.29
  -7 -21   3   28.52    1.97
  -7 -21   3   22.15    1.90
   7  21  -3   25.33    1.82
   7  21  -3   26.86    1.97
  -7 -19   3  364.87   10.69
  -7 -19   3  348.79   10.02
   7  19  -3  336.66    9.71
   7  19  -3  367.07   10.55
  -7 -17   3  159.07    5.31
  -7 -17   3  161.04    5.54
   7  17  -3  155.28    5.31
   7  17  -3  152.09    5.08
  -7 -15   3  539.80   14.64
  -7 -15   3  564.83   15.10
   7  15  -3  548.60   14.80
   7  15  -3  533.65   14.34
  -7 -13   3  496.26   13.43
  -7 -13   3  508.09   13.65
   7  13  -3  492.16   13.35
   7  13  -3  508.47   13.57
  -7 -11   3  485.86   12.97
  -7 -11   3  478.66   12.90
   7  11  -3  482.83   12.97
   7  11  -3  481.24   12.82
   7   9  -3 1353.29   33.83
   7   7  -3  793.46   20.55
   7   7  -3  739.16   19.04
  -7  -5   3 1619.55   40.05
  -7  -5   3 1592.25   39.52
   7   5  -3 1609.69   39.83
   7   5  -3 1598.31   39.67
  -7  -3   3 1829.68   45.29
  -7  -3   3 1844.09   45.44
   7   3  -3 1831.19   45.21
   7   3  -3 1831.95   45.21
  -7  -1   3 1472.39   36.64
  -7  -1   3 1488.32   36.86
   7   1  -3 1467.84   36.41
   7   1  -3 1473.90   36.56
  -7   1   3 1455.70   36.26
  -7   1   3 1474.66   36.56
   7  -1  -3 1451.15   36.03
   7  -1  -3 1471.64   36.48
  -7   3   3 1820.58   45.06
  -7   3   3 1824.37   44.99
   7  -3  -3 1847.12   45.59
   7  -3  -3 1838.78   45.44
   7  -5  -3 1534.59   38.61
  -7   7   3  759.33   19.58
  -7   7   3  759.33   19.64
   7  -7  -3  751.29   19.50
   7  -7  -3  753.27   19.42
  -7   9   3 1335.08   33.68
  -7   9   3 1318.40   33.15
   7  -9  -3 1349.50   33.91
   7  -9  -3 1334.33   33.68
  -7  11   3  487.84   13.35
  -7  11   3  478.13   12.97
   7 -11  -3  472.13   12.97
   7 -11  -3  469.25   12.74
  -7  13   3  498.08   13.51
  -7  13   3  507.41   13.88
   7 -13  -3  481.85   13.35
   7 -13  -3  503.54   13.65
  -7  15   3  538.43   14.64
  -7  15   3  533.51   14.56
   7 -15  -3  529.41   14.56
   7 -15  -3  541.09   14.64
  -7  17   3  153.92    5.31
  -7  17   3  158.77    5.38
   7 -17  -3  152.32    5.46
   7 -17  -3  160.06    5.46
  -7  19   3  350.76   10.16
  -7  19   3  369.20   10.69
   7 -19  -3  359.18   10.69
   7 -19  -3  345.37   10.09
  -7  21   3   27.69    1.97
  -7  21   3   25.26    1.90
   7 -21  -3   26.48    1.97
   7 -21  -3   22.08    1.97
  -7  23   3    6.75    1.21
   7 -23  -3    7.58    1.37
   7 -23  -3    6.90    1.29
  -7  25   3    5.61    1.29
   7 -25  -3    4.55    1.21
   7 -25  -3    4.78    1.13
  -8 -24   3  411.75   12.14
  -8 -24   3  392.79   11.30
  -8 -20   3  357.75   10.32
  -8 -20   3  373.14   10.93
   8  20  -3  357.89   10.39
   8  20  -3  349.93   10.16
  -8 -18   3  991.46   25.57
  -8 -18   3 1026.35   26.55
   8  18  -3  964.91   24.88
   8  18  -3 1031.66   26.62
  -8 -16   3 1480.73   37.25
  -8 -16   3 1455.70   36.79
   8  16  -3 1404.12   35.35
   8  16  -3 1487.57   37.47
  -8 -14   3  674.91   17.83
  -8 -14   3  685.68   17.98
   8  14  -3  700.09   18.43
   8  14  -3  689.39   17.98
  -8 -12   3  823.05   21.24
  -8 -12   3  865.53   22.15
   8  12  -3  816.98   21.09
   8  12  -3  854.16   21.92
  -8 -10   3  369.73   10.32
  -8 -10   3  365.63   10.16
   8  10  -3  366.92   10.02
  -8  -8   3  473.88   12.67
  -8  -8   3  489.73   12.90
   8   8  -3  474.71   12.67
   8   8  -3  495.12   13.27
  -8  -6   3  459.54   12.14
  -8  -6   3  466.90   12.44
   8   6  -3  450.67   11.91
   8   6  -3  451.50   11.98
  -8  -4   3   89.89    3.11
  -8  -4   3   85.11    2.96
   8   4  -3   91.87    3.11
   8   4  -3   88.83    3.11
  -8  -2   3  325.73    8.95
  -8  -2   3  323.91    8.73
   8   2  -3  331.72    9.03
   8   2  -3  326.26    8.80
  -8   0   3    0.30    0.38
  -8   0   3   -0.08    0.30
   8   0  -3    0.08    0.30
   8   0  -3    0.16    0.30
  -8   2   3  328.23    8.87
  -8   2   3  330.89    9.10
   8  -2  -3  325.05    8.87
   8  -2  -3  330.67    9.10
  -8   4   3   82.98    2.96
  -8   4   3   83.06    3.03
   8  -4  -3   85.80    3.03
   8  -4  -3   85.11    3.11
  -8   8   3  452.03   12.28
  -8   8   3  453.02   12.22
   8  -8  -3  461.90   12.59
   8  -8  -3  461.06   12.44
  -8  10   3  365.03   10.32
  -8  10   3  346.60    9.71
   8 -10  -3  354.56    9.94
   8 -10  -3  351.90   10.02
  -8  12   3  759.33   19.80
  -8  12   3  816.23   21.32
   8 -12  -3  807.12   21.01
   8 -12  -3  757.51   19.95
  -8  14   3  635.76   16.92
  -8  14   3  657.45   17.52
   8 -14  -3  656.78   17.45
   8 -14  -3  612.48   16.61
  -8  16   3 1369.98   34.74
  -8  16   3 1354.81   34.36
   8 -16  -3 1367.71   34.89
   8 -16  -3 1360.12   34.52
  -8  18   3  950.49   24.66
  -8  18   3  955.04   24.88
   8 -18  -3 1002.84   26.02
   8 -18  -3  934.56   24.58
  -8  20   3  335.37   10.09
   8 -20  -3  346.90   10.24
   8 -22  -3  654.57   18.05
   8 -22  -3  657.45   17.83
  -8  24   3  394.76   11.30
  -8  24   3  399.31   11.68
   8 -24  -3  397.49   11.91
   8 -24  -3  394.46   11.45
  -9 -23   3    2.05    0.99
  -9 -23   3    2.50    0.91
   9  23  -3    1.82    0.99
   9  23  -3    1.90    0.76
  -9 -21   3   11.15    1.44
  -9 -21   3   12.36    1.51
   9  21  -3    9.64    1.21
   9  21  -3   11.61    1.51
  -9 -19   3   30.04    2.20
  -9 -19   3   31.25    2.12
   9  19  -3   32.32    2.12
   9  19  -3   31.48    2.28
  -9 -17   3  135.10    4.86
  -9 -17   3  139.12    4.86
   9  17  -3  142.77    5.00
   9  17  -3  133.59    5.46
  -9 -15   3  217.34    6.68
  -9 -15   3  210.81    6.60
   9  15  -3  214.60    6.53
   9  15  -3  213.08    6.68
  -9 -13   3  893.60   22.91
  -9 -13   3  892.09   22.99
   9  13  -3  898.91   23.13
   9  13  -3  909.53   23.21
   9  11  -3 1712.09   42.48
  -9  -9   3  964.14   24.42
  -9  -9   3  943.67   23.97
   9   9  -3  942.14   23.82
   9   9  -3  978.56   24.88
  -9  -7   3  602.61   15.71
  -9  -7   3  620.97   16.01
   9   7  -3  618.31   16.08
   9   7  -3  598.67   15.55
  -9  -5   3 1191.72   29.74
  -9  -5   3 1155.31   28.98
   9   5  -3 1165.17   29.13
   9   5  -3 1142.41   28.67
  -9  -3   3 1376.05   34.28
  -9  -3   3 1419.29   35.19
   9   3  -3 1379.85   34.28
   9   3  -3 1410.19   34.97
  -9  -1   3  719.74   18.29
  -9  -1   3  751.36   19.19
   9   1  -3  748.18   19.04
   9   1  -3  713.74   18.21
  -9   1   3  738.85   18.74
  -9   1   3  750.31   19.19
   9  -1  -3  732.32   18.66
   9  -1  -3  758.11   19.27
  -9   3   3 1384.40   34.59
  -9   3   3 1435.22   35.65
   9  -3  -3 1445.08   35.96
   9  -3  -3 1416.26   35.27
  -9   5   3 1165.93   29.20
  -9   5   3 1201.58   30.27
   9  -5  -3 1183.38   29.74
   9  -5  -3 1189.44   29.89
   9  -7  -3  630.75   16.84
  -9   9   3  940.63   24.04
  -9   9   3  989.18   25.33
   9  -9  -3  967.94   24.88
   9  -9  -3  949.74   24.28
  -9  11   3 1662.79   41.64
  -9  11   3 1544.45   38.76
   9 -11  -3 1699.20   42.48
   9 -11  -3 1651.41   41.50
  -9  13   3  819.26   21.39
  -9  13   3  854.91   22.22
   9 -13  -3  861.74   22.53
   9 -13  -3  891.32   23.13
  -9  15   3  213.61    6.75
  -9  15   3  200.34    6.45
   9 -15  -3  209.98    6.75
   9 -15  -3  202.54    6.68
  -9  17   3  139.28    4.94
  -9  17   3  128.35    4.78
   9 -17  -3  124.26    4.78
   9 -17  -3  133.59    4.94
   9 -19  -3   19.34    2.36
  -9  21   3    8.42    1.29
  -9  21   3    7.66    1.29
   9 -21  -3    9.03    1.44
   9 -21  -3    8.04    1.37
  -9  23   3    1.90    0.91
  -9  23   3    1.75    0.83
   9 -23  -3    2.50    0.99
   9 -23  -3    1.82    0.83
 -10 -20   3  468.80   13.13
 -10 -20   3  458.48   12.97
  10  20  -3  456.13   12.74
  10  20  -3  467.81   13.13
 -10 -18   3  505.97   13.96
 -10 -18   3  477.07   13.20
  10  18  -3  520.76   14.34
  10  18  -3  490.88   13.43
 -10 -16   3  725.73   19.12
 -10 -16   3  699.33   18.43
  10  16  -3  759.33   19.80
  10  16  -3  715.94   18.89
 -10 -14   3  244.56    7.28
 -10 -14   3  249.26    7.44
  10  14  -3  256.10    7.44
  10  14  -3  253.29    7.58
  10  12  -3  635.15   16.69
 -10 -10   3  593.66   15.55
 -10 -10   3  580.99   15.17
  10  10  -3  589.33   15.32
  10  10  -3  583.50   15.32
 -10  -8   3  162.33    4.94
 -10  -8   3  168.02    5.08
  10   8  -3  161.88    4.94
  10   8  -3  178.34    5.31
 -10  -6   3  203.75    5.84
 -10  -6   3  209.74    6.07
  10   6  -3  198.97    5.77
  10   6  -3  201.78    5.77
 -10  -4   3   26.32    1.44
 -10  -4   3   24.42    1.37
  10   4  -3   22.00    1.21
  10   4  -3   22.45    1.29
 -10  -2   3    7.36    0.68
 -10  -2   3    6.07    0.76
  10   2  -3    7.06    0.76
  10   2  -3    7.20    0.76
 -10   0   3    0.22    0.30
 -10   0   3   -0.08    0.46
  10   0  -3   -0.08    0.46
  10   0  -3    0.22    0.38
 -10   2   3    4.48    0.61
 -10   2   3    4.70    0.76
  10  -2  -3    4.09    0.68
  10  -2  -3    5.16    0.68
 -10   4   3   26.48    1.37
 -10   4   3   26.09    1.51
  10  -4  -3   24.96    1.44
  10  -4  -3   22.99    1.44
 -10   6   3  188.51    5.77
 -10   6   3  187.37    5.54
  10  -6  -3  185.17    5.61
  10  -6  -3  189.11    5.77
 -10   8   3  156.95    5.00
 -10   8   3  143.45    4.78
  10  -8  -3  151.87    5.00
  10  -8  -3  152.25    4.94
 -10  10   3  564.22   15.10
 -10  10   3  559.06   14.94
  10 -10  -3  556.56   15.02
  10 -10  -3  570.29   15.25
 -10  12   3  601.39   16.08
 -10  12   3  622.03   16.61
  10 -12  -3  609.59   16.46
  10 -12  -3  647.97   17.22
 -10  14   3  227.27    7.13
 -10  14   3  228.71    7.13
  10 -14  -3  241.07    7.51
  10 -14  -3  228.03    7.28
 -10  16   3  654.27   17.67
 -10  16   3  655.71   17.52
  10 -16  -3  654.04   17.83
  10 -16  -3  680.90   18.29
 -10  18   3  458.40   13.05
 -10  18   3  448.84   12.59
  10 -18  -3  452.34   13.05
  10 -18  -3  460.53   13.05
 -10  20   3  427.08   12.36
 -10  20   3  434.28   12.28
  10 -20  -3  430.79   12.36
  10 -20  -3  416.76   12.28
 -11 -19   3   53.02    2.80
 -11 -19   3   52.72    2.73
  11  19  -3   47.79    2.58
  11  19  -3   55.68    2.66
 -11 -17   3   60.46    2.80
 -11 -17   3   68.04    3.03
 -11 -15   3   86.63    3.41
 -11 -15   3   81.85    3.34
 -11  -9   3 1158.34   28.98
 -11  -9   3 1242.54   31.10
 -11  -7   3 1285.03   31.94
 -11  -7   3 1363.15   33.91
  11   7  -3 1302.47   32.39
  11   7  -3 1361.64   33.83
 -11  -5   3  992.97   24.80
 -11  -5   3 1002.84   25.11
  11   5  -3  954.28   23.90
  11   5  -3 1007.38   25.19
  11   3  -3 1344.19   33.30
  11   3  -3 1410.94   34.97
 -11  -1   3  416.84   10.93
 -11  -1   3  398.10   10.32
  11   1  -3  396.59   10.39
  11   1  -3  398.33   10.39
 -11   1   3  421.92   11.15
 -11   1   3  420.48   10.93
  11  -1  -3  425.49   11.15
  11  -1  -3  414.78   10.85
 -11   3   3 1450.39   36.11
 -11   3   3 1460.25   36.18
  11  -3  -3 1454.18   36.11
  11  -3  -3 1568.73   38.92
 -11   5   3  963.39   24.20
 -11   5   3  961.87   24.35
  11  -5  -3  948.98   24.04
  11  -5  -3  966.42   24.35
 -11   7   3 1270.61   31.94
 -11   7   3 1277.43   31.94
  11  -7  -3 1280.47   32.09
  11  -7  -3 1305.50   32.85
 -11   9   3 1098.42   27.91
 -11  11   3  340.45    9.71
 -11  11   3  365.33   11.61
  11 -11  -3  358.96   10.24
  11 -11  -3  368.74   10.55
 -11  13   3  168.86    5.69
 -11  13   3  174.85    5.77
  11 -13  -3  176.59    5.99
  11 -13  -3  168.02    5.69
 -11  15   3   81.17    3.41
 -11  15   3   79.95    3.57
  11 -15  -3   73.28    3.34
  11 -15  -3   80.94    3.71
 -11  17   3   59.24    2.88
 -11  17   3   60.15    3.11
  11 -17  -3   53.70    2.88
  11 -17  -3   64.25    3.26
  11 -19  -3   44.53    2.73
 -12 -12   3  474.87   12.82
  12  10  -3  113.79    3.41
 -12  -8   3   48.78    2.20
 -12   4   3    5.54    0.76
  12 -10  -3   82.68    3.41
  12 -10  -3   91.25    3.49
 -12  12   3  496.33   13.51
 -12  12   3  543.07   14.72
  12 -12  -3  507.11   13.88
  12 -12  -3  548.22   14.94
 -12  14   3  451.20   12.52
 -12  14   3  461.59   12.97
  12 -14  -3  452.26   12.67
  12 -14  -3  482.98   13.57
   6  -4   4  948.98   24.96
   6  -4   4  934.56   24.35
  -6   4  -4  879.95   23.29
  -6   4  -4  945.18   24.66
  -6   2  -4 1268.33   32.47
  -6   2  -4 1212.20   31.33
   6   0   4 1337.36   34.28
   6   0   4 1313.08   33.45
  -6   0  -4 1368.47   35.05
  -6   0  -4 1302.47   33.23
   6   2   4 1206.89   31.10
   6   2   4 1179.58   30.19
  -6  -2  -4 1209.17   31.03
  -6  -2  -4 1305.50   33.53
   6   4   4  887.53   23.13
   6   4   4  850.36   22.53
  -6  -4  -4  881.46   23.21
  -6  -4  -4  918.63   24.12
   6   6   4  444.68   12.74
   6   6   4  458.94   12.74
  -6  -6  -4  462.51   13.13
  -6  -6  -4  468.04   13.20
   5 -13   4  148.98    5.46
   5 -13   4  154.22    5.46
  -5  13  -4  143.07    5.46
  -5  13  -4  151.26    5.31
   5 -11   4  153.61    5.46
   5 -11   4  137.08    5.00
  -5  11  -4  137.45    5.16
  -5  11  -4  151.34    5.24
   5  -7   4   63.80    2.96
   5  -7   4   63.64    2.96
  -5   7  -4   64.02    3.11
  -5   7  -4   70.92    3.19
  -5   5  -4   76.54    3.34
  -5   5  -4   67.29    3.19
   5  -3   4  168.93    5.77
   5  -3   4  154.83    5.31
  -5   3  -4  159.53    5.61
  -5   3  -4  167.57    5.61
   5  -1   4   77.53    3.34
   5  -1   4   72.37    3.11
  -5   1  -4   76.01    3.26
  -5   1  -4   79.43    3.49
   5   1   4   71.23    3.19
   5   1   4   69.94    3.03
  -5  -1  -4   67.89    3.03
  -5  -1  -4   69.26    3.19
   5   3   4  159.83    5.31
   5   3   4  143.98    5.16
   5   5   4   65.16    2.88
   5   5   4   66.91    3.11
  -5  -5  -4   69.57    3.19
  -5  -5  -4   70.40    3.11
   5   7   4   57.19    2.88
   5   7   4   58.94    2.73
  -5  -7  -4   59.24    2.80
  -5  -7  -4   60.76    3.03
   5   9   4  107.56    4.02
   5   9   4   95.20    3.95
  -5  -9  -4   93.99    3.95
  -5  -9  -4  107.64    4.09
   5  11   4  146.94    5.08
   5  11   4  130.47    4.94
  -5 -11  -4  130.33    4.94
  -5 -11  -4  144.28    5.16
   4 -16   4  117.12    4.48
   4 -16   4  128.65    4.86
  -4  16  -4  120.23    4.70
  -4  16  -4  128.88    4.70
   4 -14   4  256.78    8.04
   4 -14   4  241.22    7.58
  -4  14  -4  243.27    7.74
  -4  14  -4  262.09    8.04
   4 -12   4   71.00    3.19
   4 -12   4   77.45    3.41
  -4  12  -4   72.37    3.34
  -4  12  -4   75.32    3.26
   4  -8   4  591.77   16.01
   4  -8   4  586.15   15.93
  -4   8  -4  548.07   15.10
  -4   8  -4  568.78   15.40
  -4   6  -4  793.46   21.01
  -4   6  -4  801.81   21.39
   4  -4   4  978.56   25.26
   4  -4   4 1066.56   27.54
  -4   4  -4 1067.31   27.61
  -4   4  -4 1087.03   27.91
  -4   2  -4 1257.71   32.01
  -4   2  -4 1257.71   32.16
   4   0   4 2236.27   55.76
   4   0   4 2180.89   54.24
  -4   0  -4 2160.42   53.86
  -4   0  -4 2155.10   53.64
   4   2   4 1219.78   30.95
   4   2   4 1213.72   31.10
  -4  -2  -4 1184.13   30.27
  -4  -2  -4 1218.27   31.10
   4   4   4 1084.76   27.84
   4   4   4  999.04   25.95
  -4  -4  -4 1002.84   25.87
  -4  -4  -4 1017.25   26.25
   4   6   4  790.43   20.63
   4   6   4  757.97   20.18
  -4  -6  -4  791.19   20.86
  -4  -6  -4  804.85   21.09
   4   8   4  553.68   15.25
   4   8   4  553.91   14.86
  -4  -8  -4  551.71   15.17
  -4  -8  -4  564.22   15.32
   4  10   4  354.48   10.47
   4  10   4  386.42   10.93
  -4 -10  -4  351.30   10.32
  -4 -10  -4  369.81   10.62
   4  12   4   70.09    3.26
   4  12   4   76.99    3.26
  -4 -12  -4   66.68    3.19
  -4 -12  -4   77.53    3.41
   4  14   4  238.72    7.74
   4  16   4  118.19    4.70
   4  16   4  123.04    4.55
  -4 -16  -4  124.40    4.94
  -4 -16  -4  124.86    4.78
   3 -19   4  375.11   11.07
   3 -19   4  360.63   10.55
  -3  19  -4  344.77   10.16
  -3  19  -4  352.21   10.47
   3 -17   4  283.10    8.65
   3 -17   4  310.87    9.40
  -3  17  -4  294.17    9.03
  -3  17  -4  298.35    8.95
   3 -15   4  336.73   10.02
   3 -15   4  324.22    9.64
  -3  15  -4  318.91    9.56
  -3  15  -4  334.60    9.78
   3 -13   4  488.06   13.57
   3 -13   4  515.14   14.26
  -3  13  -4  515.68   14.18
  -3  13  -4  493.08   13.81
   3 -11   4  414.26   11.76
  -3  11  -4  393.85   11.45
  -3  11  -4  395.44   11.45
   3  -9   4  523.87   14.42
   3  -9   4  497.24   13.65
  -3   9  -4  497.70   13.88
  -3   9  -4  513.17   14.03
   3  -7   4  645.69   17.22
   3  -7   4  668.76   17.83
  -3   7  -4  675.51   17.90
  -3   7  -4  661.70   17.75
   3  -5   4  169.55    5.54
   3  -5   4  183.73    5.99
  -3   5  -4  167.41    5.84
  -3   5  -4  181.53    5.99
   3  -3   4   96.57    3.79
   3  -3   4   93.69    3.65
  -3   3  -4   93.23    3.71
  -3   3  -4   94.74    3.65
   3  -1   4   37.85    2.05
   3  -1   4   40.51    2.20
  -3   1  -4   36.11    2.12
  -3   1  -4   35.81    2.05
   3   1   4   34.97    2.05
   3   1   4   36.86    1.97
  -3  -1  -4   34.89    2.05
  -3  -1  -4   33.38    1.97
   3   3   4   87.62    3.57
   3   3   4   90.95    3.49
  -3  -3  -4   91.94    3.57
  -3  -3  -4   85.50    3.41
   3   5   4  174.77    5.61
   3   5   4  166.51    5.61
  -3  -5  -4  177.21    5.77
  -3  -5  -4  174.93    5.69
   3   7   4  623.47   16.84
   3   7   4  656.40   17.37
  -3  -7  -4  647.44   17.30
  -3  -7  -4  652.45   17.37
   3   9   4  498.76   13.57
   3   9   4  513.17   14.26
  -3  -9  -4  512.34   14.11
  -3  -9  -4  497.01   13.65
   3  11   4  387.33   10.93
   3  11   4  398.25   11.53
  -3 -11  -4  383.08   11.07
  -3 -11  -4  386.27   10.99
   3  13   4  479.57   13.20
   3  13   4  453.62   12.90
  -3 -13  -4  474.11   13.27
  -3 -13  -4  476.38   13.43
   3  15   4  314.13    9.56
   3  15   4  291.06    8.80
  -3 -15  -4  299.86    9.18
  -3 -15  -4  317.84    9.56
   3  17   4  314.28    9.48
   3  17   4  285.90    8.87
   3  19   4  369.88   10.93
   3  19   4  394.84   11.61
  -3 -19  -4  355.69   10.62
  -3 -19  -4  386.95   11.45
   2 -20   4   41.72    2.58
   2 -20   4   48.17    2.58
  -2  20  -4   43.47    2.42
  -2  20  -4   44.00    2.66
   2 -18   4  103.24    4.09
   2 -18   4   98.24    4.09
  -2  18  -4   92.32    3.79
   2 -16   4  374.96   10.93
   2 -16   4  364.19   10.55
  -2  16  -4  346.06   10.55
   2 -14   4  496.87   13.81
   2 -14   4  474.71   13.20
  -2  14  -4  479.11   13.73
   2 -12   4  572.27   15.77
   2 -12   4  588.42   15.93
  -2  12  -4  592.07   16.16
   2 -10   4  884.49   22.99
   2 -10   4  876.91   22.91
  -2  10  -4  872.36   22.91
   2  -8   4  779.81   20.48
   2  -8   4  781.33   20.55
  -2   8  -4  793.46   20.93
   2  -6   4 1253.17   31.86
   2  -6   4 1190.96   30.35
  -2   6  -4 1259.99   32.16
   2  -4   4  679.15   18.05
   2  -4   4  671.56   17.75
  -2   4  -4  647.97   17.45
   2  -2   4  641.98   17.00
   2  -2   4  646.30   17.22
   2   0   4 1759.88   43.92
   2   0   4 1756.09   44.08
  -2   0  -4 1752.30   43.84
   2   2   4  619.76   16.39
   2   2   4  635.76   17.00
  -2  -2  -4  633.33   16.84
  -2  -2  -4  627.26   16.69
   2   4   4  661.10   17.37
   2   4   4  660.57   17.60
  -2  -4  -4  652.98   17.30
  -2  -4  -4  654.12   17.37
   2   6   4 1208.40   30.65
   2   6   4 1193.24   30.57
  -2  -6  -4 1204.61   30.65
  -2  -6  -4 1192.47   30.41
   2   8   4  779.06   20.33
   2   8   4  772.23   20.41
  -2  -8  -4  779.06   20.48
  -2  -8  -4  770.71   20.25
   2  10   4  870.09   22.53
   2  10   4  847.32   22.30
  -2 -10  -4  882.98   23.06
  -2 -10  -4  851.12   22.22
   2  12   4  534.56   14.80
   2  12   4  558.62   15.10
  -2 -12  -4  521.07   14.42
  -2 -12  -4  567.87   15.47
   2  14   4  456.58   13.20
   2  14   4  489.05   13.57
  -2 -14  -4  437.70   12.44
  -2 -14  -4  469.18   13.20
   2  16   4  366.02   10.77
   2  16   4  382.32   11.07
   2  18   4   99.75    4.09
   2  18   4   97.25    4.09
  -2 -18  -4  100.89    4.25
  -2 -18  -4   87.01    3.79
   2  20   4   46.34    2.66
   2  20   4   41.72    2.58
  -2 -20  -4   43.39    2.58
  -2 -20  -4   44.45    2.80
   1 -23   4  269.67    8.65
  -1  23  -4  276.20    8.49
  -1  23  -4  286.75    8.80
   1 -21   4  644.18   17.67
   1 -21   4  697.28   18.66
  -1  21  -4  685.60   18.51
  -1  21  -4  648.27   17.52
   1 -19   4  488.22   13.81
   1 -19   4  500.96   13.88
  -1  19  -4  463.56   12.97
  -1  19  -4  511.89   14.26
   1 -17   4  522.81   14.56
   1 -17   4  541.54   14.86
  -1  17  -4  521.13   14.34
  -1  17  -4  553.23   15.25
   1 -15   4  763.13   20.25
   1 -15   4  751.22   19.88
  -1  15  -4  737.10   19.72
  -1  15  -4  688.78   18.35
   1 -13   4  355.39   10.24
   1 -13   4  345.76   10.09
  -1  13  -4  364.79   10.62
  -1  13  -4  339.62    9.86
   1 -11   4 1108.28   28.45
   1 -11   4 1097.65   28.15
  -1  11  -4 1053.66   27.23
  -1  11  -4 1118.89   28.60
   1  -9   4  842.77   21.92
   1  -9   4  824.57   21.62
  -1   9  -4  857.95   22.30
  -1   9  -4  798.78   21.01
   1  -7   4  372.69   10.55
   1  -7   4  364.87   10.32
  -1   7  -4  382.47   10.93
  -1   7  -4  379.29   10.62
   1  -5   4  379.97   10.62
   1  -5   4  365.86   10.39
  -1   5  -4  379.97   10.77
  -1   5  -4  375.94   10.55
   1  -3   4  151.18    5.08
   1  -3   4  153.38    5.00
  -1   3  -4  151.26    5.08
  -1   3  -4  148.15    5.08
   1  -1   4   57.05    2.50
   1  -1   4   55.53    2.58
  -1   1  -4   58.48    2.58
  -1   1  -4   56.21    2.58
   1   1   4   57.19    2.66
   1   1   4   57.27    2.66
  -1  -1  -4   55.90    2.50
  -1  -1  -4   56.06    2.50
  -1  -3  -4  139.58    4.70
  -1  -3  -4  139.12    4.70
   1   5   4  347.81   10.09
   1   5   4  356.68   10.02
  -1  -5  -4  346.97    9.86
  -1  -5  -4  357.37   10.09
   1   7   4  356.91   10.24
   1   7   4  352.43    9.94
  -1  -7  -4  358.12   10.16
  -1  -7  -4  362.15   10.32
   1   9   4  792.71   20.63
   1   9   4  804.09   21.17
  -1  -9  -4  784.37   20.55
  -1  -9  -4  813.95   21.32
   1  11   4 1073.38   27.77
   1  11   4 1046.83   26.78
  -1 -11  -4 1128.00   28.98
  -1 -11  -4 1079.45   27.77
  -1 -13  -4  347.65   10.16
  -1 -13  -4  338.09    9.94
   1  15   4  747.57   19.95
   1  17   4  545.41   15.02
   1  17   4  526.45   14.64
  -1 -17  -4  537.07   14.86
  -1 -17  -4  519.47   15.02
   1  19   4  482.98   13.57
   1  19   4  503.61   14.11
  -1 -19  -4  481.69   13.51
  -1 -19  -4  499.59   14.18
   1  21   4  667.09   18.05
   1  21   4  669.97   18.21
  -1 -21  -4  670.58   18.21
  -1 -21  -4  690.90   18.89
   1  23   4  285.46    8.80
   1  23   4  283.10    8.95
  -1 -23  -4  282.94    9.10
  -1 -23  -4  299.79    9.26
   0  24  -4   53.56    2.80
   0  24  -4   48.32    2.66
   0 -22   4    1.90    0.83
   0 -22   4    1.75    0.76
   0  22  -4    1.37    0.83
   0  22  -4    1.97    0.76
   0 -20   4  136.62    4.94
   0 -20   4  127.29    4.94
   0  20  -4  126.23    4.70
   0  20  -4  131.84    4.94
   0 -18   4  102.33    4.02
   0 -18   4  103.39    4.25
   0  18  -4  105.44    4.17
   0  18  -4  109.38    4.32
   0 -16   4  447.48   12.52
   0 -16   4  424.96   12.14
   0  16  -4  448.54   12.67
   0  16  -4  433.29   12.14
   0 -14   4  360.40   10.32
   0 -14   4  336.05    9.94
   0  14  -4  362.59   10.55
   0  14  -4  344.24    9.94
   0 -12   4  502.63   13.73
   0 -12   4  512.56   14.11
   0  12  -4  503.24   13.88
   0  12  -4  520.53   14.18
   0 -10   4  837.46   21.77
   0 -10   4  837.46   21.84
   0  10  -4  858.70   22.30
   0  10  -4  825.33   21.62
   0  -8   4  911.05   23.51
   0  -8   4  864.02   22.45
   0   8  -4  888.29   22.91
   0   8  -4  876.16   22.83
   0  -6   4 1420.80   35.73
   0  -6   4 1381.36   34.89
   0   6  -4 1401.08   35.43
   0   6  -4 1371.50   34.52
   0  -4   4 1241.78   31.48
   0  -4   4 1275.16   32.24
   0   4  -4 1264.54   32.09
   0   4  -4 1224.33   30.95
   0  -2   4 1269.85   32.01
   0  -2   4 1276.68   32.39
   0   2  -4 1261.50   31.94
   0   2  -4 1274.40   32.24
   0   0   4 1316.89   33.38
   0   0   4 1278.19   32.24
   0   0  -4 1231.17   31.18
   0   0  -4 1259.23   31.86
   0   2   4 1291.85   32.77
   0   2   4 1234.96   31.18
   0  -2  -4 1233.44   31.25
   0  -2  -4 1200.06   30.41
   0   4   4 1253.17   31.86
   0   4   4 1228.13   31.03
   0  -4  -4 1178.82   29.96
   0  -4  -4 1215.99   30.80
   0   6   4 1336.61   33.68
   0   6   4 1384.40   35.05
   0  -6  -4 1339.64   33.91
   0  -6  -4 1342.68   33.91
   0   8   4  860.98   22.22
   0   8   4  868.56   22.68
   0  -8  -4  851.88   22.15
   0  -8  -4  861.74   22.45
   0  10   4  853.39   22.38
   0 -10  -4  821.53   21.54
   0 -10  -4  819.26   21.39
   0  12   4  538.36   14.64
   0  12   4  521.45   14.42
   0 -12  -4  513.17   14.11
   0 -12  -4  515.98   14.26
   0  14   4  342.12   10.09
   0  14   4  354.18   10.24
   0 -14  -4  349.32   10.32
   0 -14  -4  339.76    9.94
   0  18   4  103.32    4.48
   0 -18  -4   97.48    4.17
   0 -18  -4  100.59    4.09
   0  20   4  135.63    5.16
   0  20   4  128.58    4.86
   0 -20  -4  133.66    4.94
   0 -20  -4  126.53    5.00
   0  22   4    2.20    0.83
   0  22   4    1.67    0.76
   0 -22  -4    1.29    0.76
   0 -22  -4    2.50    0.91
   0  24   4   47.71    2.80
   0  24   4   52.72    2.80
   0 -24  -4   47.79    2.96
   0 -24  -4   51.66    2.88
  -1 -25   4  555.96   15.32
   1  25  -4  579.40   16.01
  -1 -23   4  358.35   10.77
  -1 -23   4  389.68   11.15
   1  23  -4  384.59   11.23
   1  23  -4  363.66   10.62
  -1 -21   4  833.67   22.22
  -1 -21   4  901.18   23.51
   1  21  -4  881.46   23.21
   1  21  -4  860.98   22.61
  -1 -19   4 1893.40   47.63
  -1 -19   4 1926.77   48.24
   1  19  -4 1911.60   48.02
   1  19  -4 1834.23   46.04
  -1 -17   4 1314.61   33.68
  -1 -17   4 1353.29   34.36
   1  17  -4 1387.43   35.35
   1  17  -4 1377.57   35.05
  -1 -15   4 1085.52   27.91
  -1 -15   4 1074.14   28.15
   1  15  -4 1068.07   27.54
   1  15  -4 1102.96   28.45
  -1 -13   4  866.29   22.53
  -1 -13   4  831.39   21.77
   1  13  -4  838.23   22.00
   1  13  -4  851.12   22.15
  -1 -11   4  339.08    9.78
  -1 -11   4  323.15    9.33
   1  11  -4  342.73    9.78
   1  11  -4  322.32    9.40
  -1  -9   4   44.83    2.36
  -1  -9   4   45.21    2.28
   1   9  -4   44.38    2.20
   1   9  -4   47.41    2.36
  -1  -7   4   26.48    1.75
  -1  -7   4   24.66    1.59
  -1  -5   4  106.20    3.79
  -1  -5   4  108.47    3.95
   1   5  -4  107.79    3.87
   1   5  -4  108.93    3.95
  -1  -3   4   33.53    1.82
  -1  -3   4   36.03    1.97
   1   3  -4   34.82    1.82
   1   3  -4   35.12    1.90
  -1  -1   4    1.90    0.53
  -1  -1   4    1.90    0.53
   1   1  -4    1.51    0.53
   1   1  -4    1.82    0.53
  -1   1   4    1.51    0.53
  -1   1   4    1.67    0.53
   1  -1  -4    1.13    0.53
   1  -1  -4    1.13    0.46
   1  -3  -4   32.39    1.82
   1  -3  -4   33.07    1.82
  -1   5   4  102.48    3.71
  -1   5   4   98.69    3.71
   1  -5  -4  101.95    3.79
   1  -5  -4  104.98    3.79
  -1   7   4   23.51    1.59
  -1   7   4   23.82    1.51
   1  -7  -4   23.06    1.51
   1  -7  -4   24.66    1.67
  -1   9   4   45.37    2.28
  -1   9   4   43.77    2.28
   1  -9  -4   45.29    2.36
   1  -9  -4   42.41    2.20
  -1  11   4  344.02    9.86
  -1  11   4  331.65    9.71
   1 -11  -4  330.97    9.71
   1 -11  -4  339.30    9.78
  -1  13   4  812.43   21.24
  -1  13   4  813.95   21.47
   1 -13  -4  813.95   21.39
   1 -13  -4  812.43   21.47
  -1  15   4 1003.59   26.09
  -1  15   4 1015.73   26.25
   1 -15  -4 1091.59   28.15
   1 -15  -4 1045.31   27.23
  -1  17   4 1259.99   32.39
   1 -17  -4 1257.71   32.62
   1 -17  -4 1312.33   33.60
  -1  19   4 1876.71   47.18
  -1  19   4 1866.85   47.03
   1 -19  -4 1850.16   46.58
   1 -19  -4 1914.63   48.32
  -1  21   4  835.19   22.15
  -1  21   4  865.53   22.91
   1 -21  -4  842.77   22.53
   1 -21  -4  851.88   22.53
  -1  23   4  361.99   10.62
  -1  23   4  357.51   10.62
   1 -23  -4  381.79   11.15
   1 -23  -4  368.59   11.07
  -1  25   4  573.86   15.93
  -1  25   4  593.73   16.23
   1 -25  -4  569.16   16.01
   1 -25  -4  584.48   16.08
  -2 -24   4    1.59    0.83
  -2 -24   4    2.80    0.83
   2  24  -4    1.37    0.76
   2  24  -4    2.28    0.91
  -2 -22   4    1.21    0.83
  -2 -22   4    0.91    0.68
   2  22  -4    1.07    0.76
   2  22  -4    1.21    0.68
  -2 -20   4   49.16    2.73
  -2 -20   4   49.99    2.58
   2  20  -4   47.18    2.50
   2  20  -4   52.87    2.73
  -2 -18   4    1.07    0.76
  -2 -18   4    1.59    0.76
   2  18  -4    1.67    0.68
   2  18  -4    1.37    0.68
  -2 -14   4  583.57   15.85
  -2 -14   4  614.82   16.46
   2  14  -4  585.09   15.85
   2  14  -4  605.50   16.23
  -2 -12   4  469.55   12.90
  -2 -12   4  452.49   12.59
   2  12  -4  471.53   12.90
   2  12  -4  451.35   12.59
  -2 -10   4 1092.35   27.99
  -2 -10   4 1097.65   27.99
   2  10  -4 1103.72   28.29
   2  10  -4 1107.52   28.22
  -2  -8   4  687.35   18.05
  -2  -8   4  657.83   17.45
   2   8  -4  658.82   17.37
   2   8  -4  679.15   17.98
  -2  -6   4 1091.59   27.77
  -2  -6   4 1065.03   27.23
   2   6  -4 1064.28   27.08
   2   6  -4 1101.45   28.15
  -2  -4   4 1131.79   28.67
  -2  -4   4 1130.28   28.75
   2   4  -4 1143.93   29.06
   2   4  -4 1118.89   28.37
  -2  -2   4 2156.63   53.48
  -2  -2   4 2110.35   52.27
   2   2  -4 2117.94   52.49
   2   2  -4 2095.94   51.96
  -2   0   4 5766.67  140.49
  -2   0   4 5639.99  137.23
   2   0  -4 5657.44  137.75
   2   0  -4 5504.20  134.12
  -2   2   4 2061.80   51.06
  -2   2   4 2073.18   51.50
   2  -2  -4 2014.77   49.99
   2  -2  -4 2024.63   50.29
  -2   4   4 1075.66   27.31
  -2   4   4 1102.96   28.15
   2  -4  -4 1109.79   28.22
   2  -4  -4 1106.00   28.15
  -2   6   4 1031.66   26.48
  -2   6   4 1030.90   26.25
   2  -6  -4 1040.77   26.55
   2  -6  -4 1017.25   26.09
  -2   8   4  645.39   17.06
  -2   8   4  654.72   17.45
   2  -8  -4  658.29   17.37
   2  -8  -4  683.85   18.13
  -2  10   4 1077.93   27.54
  -2  10   4 1112.82   28.60
   2 -10  -4 1082.49   27.69
   2 -10  -4 1052.14   27.08
  -2  12   4  457.04   12.82
  -2  12   4  454.54   12.59
   2 -12  -4  442.55   12.44
   2 -12  -4  457.87   12.67
  -2  14   4  563.39   15.25
  -2  14   4  564.83   15.47
   2 -14  -4  588.95   16.08
   2 -14  -4  582.43   15.77
  -2  16   4  466.67   12.97
  -2  16   4  486.47   13.81
   2 -16  -4  499.45   13.96
   2 -16  -4  492.01   13.81
  -2  18   4    1.44    0.76
  -2  18   4    1.90    0.76
   2 -18  -4    2.05    0.83
   2 -18  -4    1.82    0.83
   2 -20  -4   40.89    2.58
   2 -20  -4   45.82    2.58
  -2  22   4    1.29    0.83
  -2  22   4    1.67    0.76
   2 -22  -4    1.29    0.76
   2 -22  -4    1.90    0.91
  -2  24   4    1.90    0.83
  -2  24   4    2.66    0.83
   2 -24  -4    2.36    0.99
   2 -24  -4    2.80    0.91
  -3 -25   4  542.91   15.32
  -3 -25   4  560.66   15.32
   3  25  -4  544.66   15.02
   3  25  -4  547.16   15.10
  -3 -23   4  663.82   18.21
  -3 -23   4  708.36   18.89
   3  23  -4  660.79   17.83
   3  23  -4  681.73   18.35
  -3 -21   4 1200.06   31.03
  -3 -21   4 1193.24   30.57
   3  21  -4 1190.96   30.57
   3  21  -4 1195.51   30.73
  -3 -19   4 1706.79   42.93
  -3 -19   4 1662.04   42.10
   3  19  -4 1712.86   43.09
   3  19  -4 1677.20   42.33
  -3 -15   4  938.35   24.50
  -3 -15   4  958.07   24.73
   3  15  -4  937.60   24.42
   3  15  -4  918.63   23.82
  -3 -13   4  966.42   25.03
  -3 -13   4  930.01   24.04
   3  13  -4  958.07   24.73
   3  13  -4  935.32   24.28
  -3 -11   4  312.60    9.18
  -3 -11   4  312.23    8.95
   3  11  -4  310.41    9.10
   3  11  -4  319.51    9.18
  -3  -9   4  208.99    6.53
  -3  -9   4  204.82    6.29
   3   9  -4  210.89    6.60
   3   9  -4  204.96    6.29
  -3  -7   4    5.91    0.91
  -3  -7   4    6.83    0.83
   3   7  -4    7.58    0.91
   3   7  -4    7.74    0.91
  -3  -5   4  258.98    7.58
  -3  -5   4  263.38    7.81
   3   5  -4  257.99    7.66
   3   5  -4  256.62    7.51
  -3  -3   4   29.13    1.75
  -3  -3   4   28.37    1.59
   3   3  -4   30.04    1.75
   3   3  -4   27.99    1.59
  -3  -1   4  481.16   13.05
  -3  -1   4  485.48   12.97
   3   1  -4  482.30   13.05
   3   1  -4  468.88   12.67
  -3   1   4  493.30   13.20
  -3   1   4  494.21   13.43
   3  -1  -4  496.18   13.35
   3  -1  -4  484.27   13.05
  -3   3   4   28.52    1.67
  -3   3   4   27.08    1.59
   3  -3  -4   27.08    1.67
   3  -3  -4   26.02    1.59
  -3   5   4  244.95    7.20
  -3   5   4  242.81    7.36
   3  -5  -4  245.55    7.28
   3  -5  -4  240.77    7.20
  -3   7   4    8.57    0.99
  -3   7   4    9.03    0.99
   3  -7  -4    8.12    1.07
   3  -7  -4    8.35    0.99
  -3   9   4  198.75    6.22
  -3   9   4  197.60    6.29
   3  -9  -4  203.15    6.37
   3  -9  -4  193.44    6.22
  -3  11   4  295.32    8.80
  -3  11   4  303.51    8.87
   3 -11  -4  296.53    8.73
   3 -11  -4  304.80    9.10
  -3  13   4  884.49   23.13
  -3  13   4  907.25   23.51
   3 -13  -4  941.39   24.58
   3 -13  -4  901.95   23.44
  -3  15   4  872.36   22.76
  -3  15   4  879.95   23.13
   3 -15  -4  877.67   23.13
   3 -15  -4  914.08   23.82
  -3  19   4 1633.21   41.26
  -3  19   4 1653.69   41.87
   3 -19  -4 1619.55   40.96
   3 -19  -4 1693.90   43.01
  -3  21   4 1153.03   29.81
  -3  21   4 1194.75   30.80
   3 -21  -4 1172.75   30.19
   3 -21  -4 1128.00   29.44
  -3  23   4  682.94   18.43
  -3  23   4  644.40   17.60
   3 -23  -4  633.86   17.52
   3 -23  -4  677.55   18.29
  -3  25   4  506.19   14.26
  -3  25   4  555.73   15.25
   3 -25  -4  515.83   14.72
   3 -25  -4  529.72   14.80
  -4 -26   4  114.16    4.40
  -4 -26   4  103.09    4.62
   4  26  -4  112.26    4.40
   4  26  -4  105.44    4.25
  -4 -24   4   71.76    3.26
  -4 -24   4   67.74    3.49
   4  24  -4   69.94    3.26
   4  24  -4   71.23    3.34
  -4 -22   4    0.53    0.76
  -4 -22   4    0.53    0.61
   4  22  -4    0.61    0.68
   4  22  -4    0.83    0.61
   4  20  -4   25.11    1.82
   4  20  -4   28.29    2.05
  -4 -18   4   93.53    4.02
   4  18  -4  101.42    4.02
  -4 -16   4  559.06   15.40
  -4 -16   4  553.45   15.02
   4  16  -4  573.26   15.55
   4  16  -4  539.34   14.80
  -4 -14   4  526.53   14.26
  -4 -14   4  524.70   14.42
   4  14  -4  525.31   14.26
   4  14  -4  517.34   14.18
  -4 -12   4  456.13   12.52
  -4 -12   4  455.98   12.67
   4  12  -4  447.93   12.44
   4  12  -4  466.60   12.74
  -4 -10   4 1633.21   41.04
  -4 -10   4 1593.00   39.90
   4  10  -4 1618.04   40.66
   4  10  -4 1658.24   41.50
  -4  -8   4 2028.42   50.37
  -4  -8   4 2056.49   51.12
   4   8  -4 2097.45   52.11
   4   8  -4 2085.31   51.74
  -4  -6   4 1931.33   48.09
  -4  -6   4 1954.84   48.55
   4   6  -4 1926.77   47.94
   4   6  -4 1969.26   48.92
  -4  -4   4 1313.85   33.15
  -4  -4   4 1304.75   32.77
   4   4  -4 1262.26   31.78
   4   4  -4 1259.23   31.78
  -4  -2   4  710.02   18.43
  -4  -2   4  715.56   18.74
   4   2  -4  716.70   18.66
   4   2  -4  710.26   18.51
  -4   0   4  992.21   25.41
  -4   0   4 1001.32   25.49
   4   0  -4  957.32   24.42
   4   0  -4  977.80   24.96
  -4   2   4  707.90   18.43
  -4   2   4  717.23   18.81
   4  -2  -4  701.15   18.29
   4  -2  -4  710.32   18.59
  -4   4   4 1278.96   32.39
  -4   4   4 1266.82   31.86
   4  -4  -4 1294.12   32.69
   4  -4  -4 1304.75   32.85
  -4   6   4 1842.58   46.04
  -4   6   4 1870.64   46.50
   4  -6  -4 1891.88   47.03
   4  -6  -4 1960.15   48.78
  -4   8   4 2129.31   52.87
  -4   8   4 2040.56   50.82
   4  -8  -4 2139.93   53.25
   4  -8  -4 2086.84   51.81
  -4  10   4 1580.87   39.83
  -4  10   4 1594.52   40.05
   4 -10  -4 1609.69   40.35
   4 -10  -4 1633.21   41.12
  -4  12   4  456.06   12.59
  -4  12   4  461.59   12.90
   4 -12  -4  453.25   12.74
   4 -12  -4  453.17   12.52
  -4  14   4  515.00   14.11
  -4  14   4  508.93   14.11
   4 -14  -4  514.62   14.34
   4 -14  -4  514.92   14.11
  -4  16   4  528.04   14.49
  -4  16   4  527.36   14.56
   4 -16  -4  532.06   14.56
   4 -16  -4  525.01   14.64
  -4  18   4   98.54    3.95
  -4  18   4  100.81    4.09
   4 -18  -4  102.26    4.25
   4 -18  -4   96.79    3.95
  -4  20   4   25.41    1.97
  -4  20   4   30.73    2.12
   4 -20  -4   26.17    2.12
   4 -20  -4   28.45    1.97
  -4  22   4    0.76    0.68
  -4  22   4    0.83    0.68
   4 -22  -4    0.53    0.76
   4 -22  -4    0.91    0.68
  -4  24   4   63.95    3.03
  -4  24   4   57.12    3.11
   4 -24  -4   66.68    3.26
   4 -24  -4   55.15    3.19
  -4  26   4   65.31    8.80
  -5 -25   4  948.21   24.66
  -5 -25   4  947.46   25.19
   5  25  -4  964.91   25.19
  -5 -23   4  451.50   13.13
  -5 -23   4  447.10   12.52
   5  23  -4  448.62   12.67
   5  23  -4  423.21   12.06
  -5 -21   4  397.34   11.68
  -5 -21   4  389.61   11.07
   5  21  -4  382.70   11.07
   5  21  -4  408.04   11.68
  -5 -19   4 1439.77   36.56
  -5 -19   4 1325.99   34.06
   5  19  -4 1335.08   33.98
   5  19  -4 1366.94   34.89
  -5 -17   4  494.74   13.81
  -5 -17   4  504.83   13.81
   5  17  -4  475.70   13.27
   5  17  -4  474.11   13.13
  -5 -15   4  603.52   16.16
  -5 -15   4  611.79   16.61
   5  15  -4  627.87   16.76
   5  15  -4  602.08   16.23
  -5 -13   4  937.60   24.35
  -5 -13   4  951.25   24.50
   5  13  -4  903.46   23.51
   5  13  -4  933.81   24.12
  -5 -11   4  883.74   22.83
  -5 -11   4  921.67   23.90
   5  11  -4  907.25   23.37
   5  11  -4  883.74   22.99
  -5  -9   4 1177.31   29.96
  -5  -9   4 1176.54   29.81
   5   9  -4 1193.99   30.35
   5   9  -4 1177.31   29.81
  -5  -7   4  301.31    8.57
  -5  -7   4  294.09    8.57
   5   7  -4  290.38    8.42
   5   7  -4  301.23    8.65
  -5  -5   4  397.94   11.07
  -5  -5   4  393.10   10.77
   5   5  -4  393.85   10.93
   5   5  -4  404.17   11.07
  -5  -3   4  252.45    7.51
  -5  -3   4  253.44    7.44
   5   3  -4  261.63    7.74
  -5  -1   4    3.19    0.68
  -5  -1   4    2.36    0.53
   5   1  -4    2.05    0.53
   5   1  -4    2.73    0.61
  -5   1   4    2.73    0.61
  -5   1   4    3.26    0.61
   5  -1  -4    2.88    0.61
   5  -1  -4    2.50    0.61
  -5   3   4  237.51    6.98
  -5   3   4  237.66    7.13
   5  -3  -4  235.23    6.98
   5  -3  -4  237.06    7.06
  -5   5   4  385.81   10.85
  -5   5   4  379.43   10.47
   5  -5  -4  385.05   10.77
   5  -5  -4  384.52   10.62
  -5   7   4  296.22    8.57
  -5   7   4  274.45    8.12
   5  -7  -4  290.84    8.57
   5  -7  -4  288.71    8.35
  -5   9   4 1200.06   30.49
  -5   9   4 1146.96   29.36
   5  -9  -4 1167.44   29.66
   5  -9  -4 1212.20   30.95
  -5  11   4  873.12   22.83
  -5  11   4  909.53   23.51
   5 -11  -4  874.63   22.68
   5 -11  -4  883.74   23.13
  -5  13   4  860.98   22.53
  -5  13   4  874.63   22.76
   5 -13  -4  864.02   22.53
   5 -13  -4  894.35   23.51
  -5  15   4  579.40   15.77
  -5  15   4  594.41   16.08
   5 -15  -4  582.89   16.08
   5 -15  -4  575.84   15.63
  -5  19   4 1247.10   32.01
  -5  19   4 1308.54   33.53
   5 -19  -4 1310.82   33.83
   5 -19  -4 1234.96   31.64
  -5  21   4  396.20   11.45
  -5  21   4  384.21   11.23
   5 -21  -4  368.21   11.07
   5 -21  -4  378.60   10.93
  -5  23   4  423.81   12.28
  -5  23   4  432.08   12.28
   5 -23  -4  423.29   12.44
   5 -23  -4  436.33   12.44
  -5  25   4  902.70   23.90
  -5  25   4  954.28   24.88
  -6 -24   4   38.08    2.66
   6  24  -4   42.71    2.50
   6  24  -4   45.44    2.66
  -6 -22   4   27.91    2.28
  -6 -22   4   35.27    2.20
   6  22  -4   32.32    2.28
   6  22  -4   32.01    2.12
  -6 -20   4   21.77    1.67
  -6 -20   4   16.23    1.75
   6  20  -4   19.64    1.75
   6  20  -4   17.30    1.51
  -6 -16   4  638.49   17.06
  -6 -16   4  628.10   17.00
  -6 -14   4  467.43   12.82
  -6 -14   4  454.46   12.67
   6  14  -4  465.31   12.82
   6  14  -4  473.66   13.20
  -6 -12   4 1361.64   34.52
  -6 -12   4 1363.92   34.44
   6  12  -4 1401.84   35.35
   6  12  -4 1368.47   34.67
  -6 -10   4 1052.90   27.00
  -6 -10   4 1027.86   26.25
   6  10  -4 1040.00   26.70
   6  10  -4 1038.49   26.48
  -6  -8   4  957.32   24.66
  -6  -8   4  971.73   24.80
   6   8  -4  981.59   25.26
   6   8  -4  955.80   24.42
  -6  -6   4 1268.33   32.09
  -6  -6   4 1254.68   31.64
   6   6  -4 1268.33   32.09
   6   6  -4 1267.57   31.94
  -6  -4   4  781.33   20.33
  -6  -4   4  770.71   19.88
   6   4  -4  750.31   19.50
   6   4  -4  772.23   19.95
  -6  -2   4 1194.75   30.11
  -6  -2   4 1203.86   30.49
   6   2  -4 1169.72   29.58
   6   2  -4 1168.20   29.58
  -6   0   4 1118.14   28.29
  -6   0   4 1102.96   28.07
   6   0  -4 1099.17   27.91
   6   0  -4 1095.38   27.77
  -6   2   4 1179.58   29.96
  -6   2   4 1173.51   29.58
   6  -2  -4 1150.75   29.13
   6  -2  -4 1171.24   29.66
  -6   4   4  765.40   19.80
  -6   4   4  766.92   20.03
   6  -4  -4  774.50   20.10
   6  -4  -4  742.18   19.27
  -6   6   4 1256.96   31.94
  -6   6   4 1258.47   31.70
   6  -6  -4 1269.10   32.09
   6  -6  -4 1294.12   32.77
  -6   8   4  972.49   25.11
  -6   8   4  969.46   24.88
   6  -8  -4  985.39   25.41
   6  -8  -4  935.32   24.04
  -6  10   4 1097.65   28.07
  -6  10   4 1036.97   26.70
   6 -10  -4 1094.63   28.15
   6 -10  -4 1033.18   26.48
  -6  12   4 1336.61   33.98
  -6  12   4 1403.36   35.51
   6 -12  -4 1369.22   34.67
   6 -12  -4 1401.08   35.65
  -6  14   4  472.37   13.13
  -6  14   4  452.26   12.67
   6 -14  -4  443.23   12.36
   6 -14  -4  449.68   12.82
  -6  16   4  652.37   17.52
  -6  16   4  637.73   17.22
   6 -16  -4  627.18   17.22
   6 -16  -4  632.34   17.00
  -6  18   4  161.04    5.61
  -6  18   4  146.78    5.31
   6 -18  -4  155.58    5.38
   6 -18  -4  148.76    5.54
  -6  20   4   18.13    1.59
  -6  20   4   17.06    1.75
   6 -20  -4   15.93    1.82
   6 -20  -4   19.50    1.67
  -6  22   4   32.24    2.28
  -6  22   4   34.59    2.20
   6 -22  -4   29.44    2.42
   6 -22  -4   33.38    2.20
   6 -24  -4   38.76    2.73
   6 -24  -4   47.11    2.66
  -7 -25   4  459.93   13.35
  -7 -25   4  463.72   13.05
   7  25  -4  459.32   13.05
   7  25  -4  453.17   12.90
  -7 -23   4  395.52   11.76
  -7 -23   4  395.14   11.30
   7  23  -4  385.20   11.23
   7  23  -4  414.78   11.98
  -7 -21   4  870.09   22.76
  -7 -21   4  899.67   23.82
   7  21  -4  831.39   21.92
   7  21  -4  855.67   22.53
  -7 -19   4 1099.17   28.75
  -7 -19   4 1029.38   27.00
   7  19  -4 1070.35   27.69
  -7 -17   4  535.55   14.80
  -7 -17   4  537.60   14.64
   7  17  -4  512.95   14.03
   7  17  -4  516.36   14.26
  -7 -15   4 1057.45   27.31
  -7 -15   4 1049.10   27.08
   7  15  -4 1041.52   26.92
   7  15  -4 1032.42   26.55
  -7 -13   4  530.77   14.49
   7  13  -4  533.27   14.56
   7  13  -4  512.80   13.88
  -7 -11   4  523.19   14.26
  -7 -11   4  507.86   13.73
   7  11  -4  527.44   14.18
   7  11  -4  531.91   14.42
  -7  -9   4  798.02   20.79
  -7  -9   4  822.30   21.24
   7   9  -4  830.64   21.62
   7   9  -4  818.50   21.17
  -7  -7   4  127.89    4.32
  -7  -7   4  127.97    4.48
   7   7  -4  124.71    4.25
   7   7  -4  132.83    4.55
  -7  -5   4  460.76   12.44
  -7  -5   4  469.25   12.82
   7   5  -4  460.98   12.44
   7   5  -4  467.59   12.74
  -7  -3   4  167.03    5.24
  -7  -3   4  173.26    5.54
   7   3  -4  170.98    5.38
   7   3  -4  172.57    5.46
  -7  -1   4   20.79    1.37
  -7  -1   4   20.93    1.44
   7   1  -4   21.01    1.37
   7   1  -4   20.48    1.37
  -7   1   4   24.12    1.51
  -7   1   4   25.33    1.51
   7  -1  -4   22.38    1.59
   7  -1  -4   24.58    1.51
  -7   3   4  162.79    5.16
  -7   3   4  157.86    5.16
  -7   5   4  438.45   11.91
  -7   5   4  443.39   12.22
  -7   7   4  119.32    4.32
   7  -7  -4  126.46    4.70
  -7   9   4  797.26   20.93
  -7   9   4  797.26   20.79
   7  -9  -4  774.50   20.33
  -7  11   4  503.16   13.88
  -7  11   4  518.11   14.11
   7 -11  -4  528.49   14.49
  -7  13   4  501.34   13.88
  -7  13   4  501.65   13.81
   7 -13  -4  497.86   13.88
  -7  15   4 1014.21   26.32
  -7  15   4  997.52   25.87
   7 -15  -4  985.39   26.02
  -7  19   4  981.59   25.71
  -7  19   4 1013.45   26.32
  -7  21   4  834.43   22.00
  -7  21   4  796.50   21.24
   7 -21  -4  793.46   21.47
  -7  23   4  387.17   11.15
  -7  23   4  368.74   10.99
   7 -23  -4  390.44   11.38
   7 -23  -4  352.43   10.85
  -7  25   4  424.19   12.44
  -7  25   4  450.29   12.74
   7 -25  -4  433.37   12.52
   7 -25  -4  409.03   12.28
  -8 -24   4    0.83    0.68
  -8 -24   4    1.13    0.76
   8  24  -4    1.21    0.83
   8  24  -4    0.38    0.61
  -8 -22   4   25.41    2.12
  -8 -22   4   26.78    1.90
   8  22  -4   24.58    1.97
   8  22  -4   23.67    1.97
  -8 -20   4    8.80    1.21
  -8 -20   4    8.12    1.29
   8  20  -4    9.78    1.37
   8  20  -4    9.03    1.21
  -8 -18   4   82.61    3.41
  -8 -18   4   76.91    3.57
   8  18  -4   80.34    3.49
   8  18  -4   73.36    4.55
  -8 -16   4  294.71    8.87
  -8 -16   4  302.14    8.87
   8  16  -4  313.06    9.26
   8  16  -4  307.14    9.03
  -8 -14   4  308.06    8.95
  -8 -14   4  288.64    8.65
   8  14  -4  296.37    8.80
   8  14  -4  304.87    8.87
  -8 -12   4  216.57    6.83
  -8 -12   4  220.83    6.75
   8  12  -4  222.49    6.98
   8  12  -4  216.27    6.68
  -8 -10   4  266.41    7.81
  -8 -10   4  267.78    7.97
   8  10  -4  268.30    7.89
   8  10  -4  269.52    8.04
  -8  -8   4  717.38   18.81
  -8  -8   4  723.22   18.81
   8   8  -4  713.59   18.74
   8   8  -4  714.88   18.66
  -8  -6   4  989.18   25.33
  -8  -6   4  965.67   24.66
   8   6  -4  968.70   24.88
   8   6  -4  974.77   24.88
  -8  -4   4 1098.42   27.99
  -8  -4   4 1077.17   27.31
   8   4  -4 1079.45   27.38
   8   4  -4 1091.59   27.77
  -8  -2   4 2263.58   55.90
  -8  -2   4 2343.24   58.03
   8   2  -4 2292.41   56.66
   8   2  -4 2262.82   55.98
  -8   0   4 3562.25   87.16
  -8   0   4 3593.36   88.14
   8   0  -4 3594.11   88.07
   8   0  -4 3575.15   87.54
  -8   2   4 2268.13   56.21
  -8   2   4 2248.41   55.53
   8  -2  -4 2291.65   56.66
   8  -2  -4 2306.82   57.05
  -8   4   4 1081.72   27.69
  -8   4   4 1040.00   26.48
   8  -4  -4 1068.07   27.23
   8  -4  -4 1077.17   27.46
  -8   6   4  949.74   24.50
  -8   6   4  917.11   23.82
   8  -6  -4  982.35   25.19
   8  -6  -4  964.91   24.80
  -8   8   4  692.19   18.35
   8  -8  -4  693.26   18.35
   8  -8  -4  705.24   18.59
  -8  10   4  255.79    7.81
   8 -10  -4  252.91    7.81
   8 -10  -4  266.87    7.97
  -8  12   4  197.60    6.75
  -8  12   4  218.47    6.98
   8 -12  -4  209.14    6.83
   8 -12  -4  213.08    6.75
  -8  14   4  267.47    8.19
  -8  14   4  293.87    8.87
   8 -14  -4  287.88    8.87
   8 -14  -4  278.16    8.42
  -8  16   4  290.54    8.87
  -8  16   4  317.62    9.94
   8 -16  -4  309.58    9.56
  -8  18   4   80.86    3.57
  -8  18   4   74.49    3.49
   8 -18  -4   78.81    3.71
   8 -18  -4   78.97    3.49
  -8  20   4   12.22    1.44
  -8  20   4    9.33    1.37
   8 -20  -4    8.87    1.29
   8 -20  -4    7.81    1.37
   8 -22  -4   24.35    1.97
   8 -22  -4   21.39    2.05
  -9 -21   4  579.40   15.77
  -9 -21   4  610.04   16.84
   9  21  -4  579.40   15.85
   9  21  -4  605.87   16.54
  -9 -17   4  726.49   19.19
  -9 -17   4  695.62   18.74
   9  17  -4  706.99   18.89
   9  17  -4  703.81   18.74
  -9 -15   4  814.71   21.47
  -9 -15   4  827.60   21.62
   9  15  -4  821.53   21.47
   9  15  -4  832.16   21.84
  -9 -13   4  625.06   16.76
  -9 -13   4  631.66   16.76
   9  13  -4  634.54   17.00
   9  13  -4  641.68   17.00
  -9 -11   4   28.98    1.82
  -9 -11   4   32.77    1.90
   9  11  -4   32.16    1.90
   9  11  -4   31.78    1.82
  -9  -9   4  214.37    6.60
  -9  -9   4  216.35    6.53
   9   9  -4  219.68    6.75
   9   9  -4  219.84    6.60
  -9  -7   4  129.18    4.32
  -9  -7   4  125.39    4.40
   9   7  -4  124.78    4.32
   9   7  -4  131.23    4.40
  -9  -5   4  127.22    4.40
  -9  -5   4  120.23    4.09
   9   5  -4  130.85    4.48
   9   5  -4  130.09    4.40
  -9  -3   4  320.27    8.95
  -9  -3   4  323.61    9.26
   9   3  -4  303.58    8.65
   9   3  -4  317.84    9.03
  -9  -1   4    8.12    0.91
  -9  -1   4    7.58    0.83
   9   1  -4    7.44    0.91
   9   1  -4    7.28    0.91
  -9   1   4    4.94    0.76
  -9   1   4    4.55    0.76
   9  -1  -4    5.16    0.76
   9  -1  -4    5.24    0.76
  -9   3   4  304.11    8.80
  -9   3   4  304.57    8.65
   9  -3  -4  298.81    8.57
   9  -3  -4  301.39    8.65
  -9   5   4  108.55    3.79
  -9   5   4  113.71    4.09
   9  -5  -4  116.90    4.17
   9  -5  -4  108.47    3.95
  -9   7   4  117.58    4.32
  -9   7   4  115.08    4.02
   9  -7  -4  118.94    4.25
   9  -7  -4  113.71    4.17
  -9   9   4  206.49    6.60
  -9   9   4  213.92    6.75
   9  -9  -4  203.37    6.45
   9  -9  -4  205.42    6.60
  -9  11   4   27.38    1.82
  -9  11   4   25.03    1.75
   9 -11  -4   27.38    1.90
   9 -11  -4   25.63    1.82
   9 -13  -4  603.22   16.54
   9 -13  -4  625.89   16.84
  -9  15   4  742.04   19.80
  -9  15   4  773.74   20.55
   9 -15  -4  763.88   20.25
   9 -15  -4  737.18   19.88
  -9  17   4  667.31   18.05
  -9  17   4  659.04   17.75
   9 -17  -4  664.74   17.90
   9 -17  -4  650.25   17.90
  -9  19   4  916.35   24.20
  -9  19   4  920.14   24.04
   9 -19  -4  901.95   24.04
   9 -19  -4  936.84   24.58
  -9  21   4  571.74   15.71
  -9  21   4  562.55   15.71
   9 -21  -4  612.17   16.84
   9 -21  -4  567.57   16.08
 -10 -20   4   15.47   11.45
 -10 -20   4   15.02    1.67
  10  20  -4   12.36    1.75
  10  20  -4   17.14    2.42
 -10 -18   4   85.72    3.71
 -10 -18   4   85.56    3.57
  10  18  -4   88.00    3.79
  10  18  -4   89.51    3.65
 -10 -16   4   83.37    3.49
 -10 -16   4   85.18    3.65
  10  16  -4   84.66    3.49
  10  16  -4   80.56    3.49
 -10 -14   4  137.45    4.78
 -10 -14   4  132.22    4.78
  10  14  -4  137.08    4.70
  10  14  -4  132.83    4.78
 -10 -12   4  280.90    8.35
 -10 -12   4  271.04    8.04
  10  12  -4  279.00    8.35
  10  12  -4  277.03    8.12
 -10 -10   4  411.07   11.45
 -10 -10   4  422.14   11.61
  10  10  -4  402.58   11.07
  10  10  -4  425.41   11.84
 -10  -8   4  538.29   14.49
 -10  -8   4  503.01   13.65
  10   8  -4  497.70   13.43
  10   8  -4  505.82   13.81
 -10  -6   4  999.04   25.63
 -10  -6   4 1014.21   25.79
  10   6  -4  999.80   25.63
  10   6  -4  992.97   25.33
 -10  -4   4 1268.33   31.86
 -10  -4   4 1225.10   31.03
  10   4  -4 1246.33   31.56
  10   4  -4 1233.44   31.10
 -10  -2   4 1373.78   34.59
 -10  -2   4 1431.43   35.81
  10   2  -4 1383.64   34.74
  10   2  -4 1420.05   35.65
 -10   0   4 2130.84   52.87
 -10   0   4 2095.17   51.81
  10   0  -4 2072.42   51.36
  10   0  -4 2152.07   53.25
 -10   2   4 1420.05   35.81
 -10   2   4 1418.53   35.51
  10  -2  -4 1399.57   35.19
  10  -2  -4 1392.74   35.05
 -10   4   4 1251.64   31.56
 -10   4   4 1230.40   31.25
  10  -4  -4 1228.89   31.10
  10  -4  -4 1225.10   31.03
 -10   6   4  983.87   25.11
 -10   6   4  997.52   25.71
  10  -6  -4  985.39   25.33
  10  -6  -4 1000.56   25.63
 -10   8   4  477.15   12.97
 -10   8   4  491.48   13.57
  10  -8  -4  477.21   13.13
  10  -8  -4  488.22   13.35
 -10  10   4  397.26   11.30
 -10  10   4  406.21   11.53
  10 -10  -4  393.93   11.23
  10 -10  -4  403.94   11.38
 -10  12   4  273.70    8.35
 -10  12   4  255.03    7.89
  10 -12  -4  259.89    8.12
  10 -12  -4  269.37    8.19
 -10  14   4  120.39    4.62
 -10  14   4  133.89    4.94
  10 -14  -4  124.78    4.70
  10 -14  -4  120.39    4.70
 -10  18   4   77.37    3.57
 -10  18   4   78.36    3.49
  10 -18  -4   77.60    3.79
  10 -18  -4   80.56    3.65
 -10  20   4   13.81    1.75
 -10  20   4   14.42    1.67
  10 -20  -4   13.81    1.75
  10 -20  -4   14.03    1.82
 -11 -17   4  253.97    7.81
 -11 -17   4  272.17    8.42
  11  17  -4  273.08    8.27
  11  17  -4  261.93    8.12
 -11 -15   4  290.38    8.65
 -11 -15   4  303.65    9.10
  11  15  -4  305.93    8.95
  11  15  -4  297.13    8.87
 -11 -13   4  160.66    5.38
 -11 -13   4  166.66    5.61
  11  13  -4  164.46    5.38
  11  13  -4  157.41    5.38
 -11 -11   4  538.74   14.49
 -11 -11   4  525.61   14.34
  11  11  -4  544.05   14.64
  11  11  -4  583.12   15.85
 -11  -9   4 1038.49   26.48
 -11  -9   4 1046.07   26.78
  11   9  -4 1057.45   27.00
  11   9  -4 1018.00   26.09
 -11  -7   4  189.57    5.84
 -11  -7   4  200.34    6.22
  11   7  -4  198.67    6.07
  11   7  -4  201.93    6.29
 -11  -5   4   58.48    2.58
 -11  -5   4   62.89    2.58
  11   5  -4   63.26    2.58
  11   5  -4   60.08    2.58
 -11  -3   4  107.04    3.71
 -11  -3   4  103.24    3.71
  11   3  -4  102.03    3.71
  11   3  -4  102.10    3.65
 -11  -1   4    8.27    0.91
 -11  -1   4    8.42    0.99
  11   1  -4    7.51    0.99
  11   1  -4    8.19    0.91
 -11   1   4    6.15    0.91
 -11   1   4    6.22    0.76
  11  -1  -4    6.75    0.83
  11  -1  -4    5.77    0.91
 -11   3   4   86.02    3.41
 -11   3   4   94.82    3.41
  11  -3  -4   91.79    3.49
  11  -3  -4   98.08    3.57
 -11   5   4   52.27    2.58
 -11   5   4   56.21    2.42
  11  -5  -4   56.28    2.58
  11  -5  -4   53.33    2.42
 -11   7   4  182.21    5.99
 -11   7   4  189.34    5.91
  11  -7  -4  177.51    5.77
  11  -7  -4  188.36    5.99
 -11   9   4 1014.21   26.25
 -11   9   4  947.46   24.35
  11  -9  -4 1010.42   26.02
  11  -9  -4  976.28   25.26
 -11  11   4  492.84   13.65
 -11  11   4  473.96   13.27
  11 -11  -4  498.46   13.73
  11 -11  -4  483.14   13.51
 -11  13   4  142.61    5.16
 -11  13   4  142.53    5.16
  11 -13  -4  144.28    5.31
  11 -13  -4  147.16    5.24
 -11  15   4  257.77    7.97
 -11  15   4  256.48    8.12
  11 -15  -4  258.98    8.35
  11 -15  -4  257.01    8.12
 -11  17   4  224.08    7.44
 -11  17   4  234.93    7.51
  11 -17  -4  222.79    7.58
  11 -17  -4  235.47    7.58
  12  14  -4  126.15    4.62
 -12 -10   4  523.41   14.18
 -12 -10   4  499.98   13.43
  12  10  -4  483.44   13.20
  12  10  -4  527.81   14.18
 -12  -8   4  567.79   15.02
 -12  -8   4  564.83   15.10
  12   8  -4  561.04   14.94
  12   8  -4  609.82   16.08
 -12   2   4  674.60   17.52
 -12   2   4  698.80   18.35
  12  -2  -4  663.76   17.37
  12  -2  -4  679.38   17.75
 -12   4   4  717.00   18.59
 -12   4   4  708.89   18.66
  12  -4  -4  696.37   18.29
  12  -4  -4  708.58   18.51
 -12   6   4  704.19   18.59
 -12   6   4  728.83   18.96
  12  -6  -4  712.45   18.74
  12  -6  -4  707.90   18.59
 -12   8   4  575.98   15.55
 -12   8   4  580.16   15.47
  12  -8  -4  583.42   15.71
  12  -8  -4  563.01   15.25
 -12  10   4  488.37   13.35
 -12  10   4  485.86   13.43
  12 -10  -4  478.96   13.27
  12 -10  -4  473.73   13.20
 -12  12   4  395.60   11.23
 -12  12   4  400.76   11.45
  12 -12  -4  420.71   11.98
  12 -12  -4  422.60   12.06
 -12  14   4  129.11    5.00
 -12  14   4  119.56    4.55
  12 -14  -4  133.21    5.16
  12 -14  -4  125.69    4.86
 -13  -1   4   79.95    2.88
  13  -1  -4   68.80    2.80
 -13   3   4   97.62    3.41
 -13   5   4  145.49    4.62
 -13   5   4  133.96    4.78
  13  -5  -4  135.63    4.70
  13  -5  -4  140.49    4.78
 -13   7   4  276.20    7.97
 -13   7   4  254.58    7.66
   4   0   5    0.68    0.61
   4   0   5    0.30    0.53
  -4   0  -5   -0.16    0.53
  -4   0  -5   -0.22    0.53
   3  -9   5  520.46   14.56
   3  -9   5  475.47   13.35
  -3   9  -5  481.08   13.73
  -3   9  -5  509.84   14.11
   3  -7   5  630.60   17.06
   3  -7   5  653.21   17.75
  -3   7  -5  623.17   17.14
  -3   7  -5  658.98   17.83
   3  -5   5  671.11   18.05
   3  -5   5  716.39   19.34
  -3   5  -5  728.15   19.50
  -3   5  -5  709.72   19.19
   3  -3   5 1042.28   27.00
   3  -3   5 1132.54   29.36
  -3   3  -5 1135.58   29.28
  -3   3  -5 1140.14   29.58
   3  -1   5  320.42    9.64
   3  -1   5  318.91    9.40
  -3   1  -5  327.63    9.86
  -3   1  -5  320.50    9.56
   3   1   5  316.33    9.56
   3   1   5  328.15    9.64
  -3  -1  -5  328.99    9.86
  -3  -1  -5  316.70    9.48
   3   3   5 1095.38   28.22
   3   3   5 1055.93   27.54
  -3  -3  -5 1069.59   27.69
  -3  -3  -5 1121.93   29.06
   3   5   5  669.21   17.90
   3   5   5  648.88   17.67
  -3  -5  -5  698.12   18.74
  -3  -5  -5  662.84   17.90
   3   7   5  618.54   17.00
   3   7   5  619.83   16.69
  -3  -7  -5  610.42   16.69
  -3  -7  -5  654.50   17.67
   3   9   5  503.16   13.88
   3   9   5  480.64   13.65
  -3  -9  -5  493.14   13.81
  -3  -9  -5  481.69   13.65
   2 -14   5  589.87   16.16
   2 -14   5  584.79   16.16
  -2  14  -5  610.88   16.84
  -2  14  -5  595.94   16.23
   2 -12   5  635.83   17.22
   2 -12   5  624.61   17.06
  -2  12  -5  639.93   17.30
  -2  12  -5  632.73   17.37
   2 -10   5  283.25    8.73
   2 -10   5  259.05    8.04
  -2  10  -5  277.79    8.42
  -2  10  -5  268.76    8.42
   2  -8   5  455.21   12.90
   2  -8   5  428.29   12.14
  -2   8  -5  451.12   12.67
  -2   8  -5  433.75   12.44
   2  -6   5  140.49    5.00
   2  -6   5  150.13    5.38
  -2   6  -5  152.93    5.46
  -2   6  -5  156.42    5.46
   2  -4   5   12.97    1.37
   2  -4   5   16.76    1.51
  -2   4  -5   13.57    1.44
  -2   4  -5   16.23    1.51
   2  -2   5    5.61    0.91
   2  -2   5    5.61    0.99
  -2   2  -5    4.94    0.91
  -2   2  -5    5.54    0.99
   2   0   5   -0.46    0.46
   2   0   5    0.83    0.61
  -2   0  -5    0.08    0.53
  -2   0  -5   -0.22    0.53
   2   2   5    4.55    0.91
   2   2   5    5.24    0.83
  -2  -2  -5    4.25    0.91
  -2  -2  -5    4.25    0.83
   2   4   5   12.82    1.37
   2   4   5   12.90    1.29
  -2  -4  -5   15.02    1.44
  -2  -4  -5   14.18    1.44
   2   6   5  141.86    4.94
   2   6   5  139.88    5.16
  -2  -6  -5  145.27    5.16
  -2  -6  -5  147.85    5.24
   2   8   5  420.18   12.14
   2   8   5  421.54   11.84
  -2  -8  -5  429.05   12.22
  -2  -8  -5  416.68   11.91
   2  10   5  254.58    8.04
   2  10   5  271.19    8.27
  -2 -10  -5  267.55    8.35
  -2 -10  -5  258.74    8.12
   2  12   5  572.95   15.93
   2  12   5  613.61   16.61
  -2 -12  -5  580.16   16.01
  -2 -12  -5  597.38   16.39
   2  14   5  544.20   15.25
   2  14   5  558.46   15.32
  -2 -14  -5  544.20   15.17
  -2 -14  -5  563.01   15.63
   1 -17   5   75.25    3.41
   1 -17   5   72.21    3.41
  -1  17  -5   74.57    3.34
   1 -15   5  138.90    5.00
   1 -15   5  134.50    5.08
  -1  15  -5  123.19    4.62
   1 -13   5  403.41   11.61
   1 -13   5  391.73   11.38
   1 -11   5  360.70   10.47
   1 -11   5  371.93   10.93
  -1  11  -5  359.26   10.93
   1  -9   5  905.74   23.67
   1  -9   5  914.08   23.97
  -1   9  -5  921.67   24.42
   1  -7   5  771.47   20.41
   1  -7   5  820.02   21.70
  -1   7  -5  867.81   23.29
   1  -5   5  737.34   19.72
   1  -5   5  728.53   19.50
   1  -3   5 1084.76   28.07
  -1   3  -5 1113.58   28.98
   1   5   5  698.12   18.81
  -1  -5  -5  694.93   18.66
   1   7   5  788.92   21.01
   1   7   5  783.60   20.55
  -1  -7  -5  779.81   20.63
  -1  -7  -5  788.16   20.86
   1   9   5  852.63   22.53
   1   9   5  881.46   22.99
  -1  -9  -5  870.09   22.83
  -1  -9  -5  860.98   22.68
   1  11   5  347.65   10.32
   1  11   5  357.59   10.32
  -1 -11  -5  362.90   10.62
  -1 -11  -5  367.68   10.77
   1  13   5  364.27   10.77
   1  13   5  373.30   10.77
  -1 -13  -5  381.56   11.23
  -1 -13  -5  382.25   11.15
   1  15   5  125.09    4.62
   1  15   5  124.33    4.78
  -1 -15  -5  121.60    4.70
  -1 -15  -5  121.52    4.78
   1  17   5   67.05    3.11
   1  17   5   72.29    3.41
  -1 -17  -5   70.24    3.41
  -1 -17  -5   63.56    3.26
   0 -18   5  224.01    7.20
   0 -18   5  205.57    6.90
   0  18  -5  225.67    7.36
   0  18  -5  205.73    6.68
   0 -16   5  394.07   11.53
   0 -16   5  417.30   11.91
   0  16  -5  423.05   12.22
   0  16  -5  390.36   11.23
   0 -14   5  360.40   10.47
   0 -14   5  342.34   10.24
   0  14  -5  363.50   10.77
   0  14  -5  339.92    9.94
   0 -12   5  357.97   10.39
   0 -12   5  365.78   10.69
   0  12  -5  372.46   10.69
   0  12  -5  359.04   10.62
   0 -10   5  483.66   13.57
   0 -10   5  504.90   13.96
   0  10  -5  480.10   13.51
   0  10  -5  477.82   13.20
   0  -8   5  538.29   14.72
   0  -8   5  569.08   15.55
   0   8  -5  551.64   15.02
   0   8  -5  527.51   14.64
   0  -6   5  236.68    7.44
   0   6  -5  241.68    8.12
   0   6  -5  228.25    7.13
   0  -2   5   15.55    1.37
   0   2  -5   14.86    1.37
   0   2  -5   15.17    1.37
   0   0   5    0.16    0.46
   0   0   5    0.53    0.61
   0   0  -5    0.30    0.46
   0   0  -5   -0.30    0.46
   0   2   5   11.76    1.37
   0  -2  -5   15.85    1.44
   0  -2  -5   13.27    1.29
   0  -4  -5   59.77    2.88
   0   8   5  521.67   14.49
   0   8   5  518.56   14.18
   0  -8  -5  504.76   13.96
   0  -8  -5  521.45   14.42
   0  10   5  454.00   12.90
   0  10   5  456.20   12.67
   0 -10  -5  457.49   12.90
   0 -10  -5  464.85   13.05
   0  12   5  343.41   10.02
   0  12   5  358.66   10.62
   0 -12  -5  340.29   10.09
   0 -12  -5  346.14   10.24
   0  14   5  318.98    9.64
   0  14   5  312.99    9.26
   0 -14  -5  319.36    9.64
   0 -14  -5  335.06   10.47
   0  16   5  374.81   10.99
   0  16   5  401.97   12.28
   0 -16  -5  369.50   10.93
   0  18   5  209.29    6.98
   0  18   5  224.76    7.44
   0 -18  -5  206.56    6.90
   0 -18  -5  212.93    7.20
  -1 -19   5   92.92    3.87
  -1 -19   5   84.27    3.79
   1  19  -5   90.88    3.79
   1  19  -5   86.17    3.79
  -1 -17   5   73.50    3.26
  -1 -17   5   66.30    3.26
   1  17  -5   78.66    3.57
   1  17  -5   67.36    3.11
  -1 -15   5   25.19    1.82
  -1 -15   5   23.51    1.82
   1  15  -5   25.49    1.75
   1  15  -5   24.28    1.97
  -1 -13   5  367.00   10.62
  -1 -13   5  369.20   10.77
   1  13  -5  362.90   10.69
   1  13  -5  374.89   10.77
  -1 -11   5  471.00   13.13
  -1 -11   5  452.26   12.74
   1  11  -5  465.08   13.13
   1  11  -5  474.57   13.13
  -1  -9   5  391.04   11.15
  -1  -9   5  391.12   11.23
   1   9  -5  388.62   10.99
   1   9  -5  385.58   11.15
  -1  -5   5 1233.44   31.40
   1   5  -5 1209.92   31.03
   1   5  -5 1210.68   30.95
  -1  -3   5 1769.75   44.53
  -1  -3   5 1729.55   43.31
   1   3  -5 1748.51   43.92
   1   3  -5 1731.83   43.47
  -1  -1   5 1170.47   29.81
  -1  -1   5 1203.86   30.87
   1   1  -5 1197.03   30.65
   1   1  -5 1202.34   30.73
  -1   1   5 1239.51   31.78
  -1   1   5 1193.99   30.35
   1  -1  -5 1197.79   30.65
   1  -1  -5 1185.65   30.27
  -1   3   5 1697.69   42.79
  -1   3   5 1712.09   42.86
   1  -3  -5 1705.27   42.86
   1  -3  -5 1674.17   42.10
  -1   5   5 1159.86   29.89
  -1   5   5 1170.47   29.81
   1  -5  -5 1134.82   29.13
   1  -5  -5 1195.51   30.57
  -1   9   5  378.98   10.93
  -1   9   5  379.59   10.99
   1  -9  -5  365.17   10.62
   1  -9  -5  375.94   10.85
  -1  11   5  451.35   12.82
  -1  11   5  455.37   12.67
   1 -11  -5  456.89   12.90
   1 -11  -5  447.87   12.67
  -1  13   5  367.98   10.85
  -1  13   5  352.89   10.16
   1 -13  -5  344.92   10.16
   1 -13  -5  360.85   10.62
  -1  15   5   24.20    1.90
  -1  15   5   24.12    1.90
   1 -15  -5   23.21    1.97
   1 -15  -5   22.68    1.90
  -1  17   5   66.38    3.26
  -1  17   5   69.03    3.26
   1 -17  -5   66.53    3.26
   1 -17  -5   66.53    3.41
  -1  19   5   73.73    3.79
   1 -19  -5   83.14    5.24
   1 -19  -5   83.29    3.79
  -2 -20   5  451.05   12.74
  -2 -20   5  419.34   12.22
   2  20  -5  467.66   13.27
   2  20  -5  431.63   12.28
  -2 -18   5  656.78   17.67
  -2 -18   5  606.93   16.69
   2  18  -5  632.88   17.14
   2  18  -5  648.27   17.67
  -2 -16   5  950.49   24.96
  -2 -16   5  986.91   25.63
  -2 -14   5  499.37   13.81
  -2 -14   5  484.27   13.57
   2  14  -5  501.27   14.03
   2  14  -5  480.25   13.35
  -2 -12   5  302.22    8.95
  -2 -12   5  303.73    9.18
   2  12  -5  309.65    9.33
   2  12  -5  309.42    9.18
  -2 -10   5  184.56    6.15
  -2 -10   5  182.21    5.99
   2  10  -5  190.63    6.29
   2  10  -5  187.98    6.07
  -2  -6   5  301.76    8.87
  -2  -6   5  288.79    8.73
   2   6  -5  295.16    8.73
   2   6  -5  293.49    8.80
  -2  -4   5   20.03    1.44
  -2  -4   5   18.59    1.51
   2   4  -5   19.50    1.51
   2   4  -5   21.54    1.59
  -2  -2   5  438.38   12.36
  -2  -2   5  437.93   12.14
   2   2  -5  436.71   12.14
   2   2  -5  437.77   12.22
  -2   0   5    0.08    0.46
  -2   0   5    0.22    0.46
   2   0  -5    0.00    0.46
   2   0  -5   -0.08    0.46
  -2   2   5  421.69   11.91
  -2   2   5  414.78   11.53
   2  -2  -5  416.99   11.68
   2  -2  -5  405.84   11.45
  -2   4   5   15.93    1.29
  -2   4   5   15.63    1.44
   2  -4  -5   16.31    1.37
   2  -4  -5   15.10    1.37
  -2   6   5  276.50    8.42
  -2   6   5  287.58    8.49
   2  -6  -5  280.60    8.42
   2  -6  -5  273.62    8.27
  -2   8   5  231.90    7.36
  -2  10   5  177.96    6.07
  -2  10   5  171.36    5.77
   2 -10  -5  175.84    5.91
   2 -10  -5  167.27    5.77
  -2  12   5  278.10    8.35
  -2  12   5  283.10    8.73
   2 -12  -5  283.02    8.73
   2 -12  -5  295.84    8.95
  -2  14   5  470.01   13.20
  -2  14   5  457.95   13.05
   2 -14  -5  483.22   13.57
   2 -14  -5  437.85   12.59
  -2  16   5  892.09   23.51
  -2  16   5  882.22   23.37
   2 -16  -5  941.39   24.66
   2 -16  -5  873.88   23.21
  -2  18   5  570.22   15.77
  -2  18   5  578.48   16.01
   2 -18  -5  586.30   16.16
   2 -18  -5  572.57   16.01
  -2  20   5  404.17   11.84
  -2  20   5  434.96   12.52
   2 -20  -5  429.12   12.36
   2 -20  -5  412.13   12.22
  -3 -21   5   88.75    3.71
  -3 -21   5   76.54    3.65
   3  21  -5   82.76    3.57
   3  21  -5   86.40    3.79
  -3 -19   5  110.75    4.32
  -3 -19   5   96.57    4.09
   3  19  -5  107.49    4.25
   3  19  -5  112.20    4.48
  -3 -17   5   35.35    2.28
  -3 -17   5   40.43    2.28
   3  17  -5   38.92    2.28
   3  17  -5   39.14    2.36
  -3 -15   5  149.82    5.24
  -3 -15   5  140.41    5.16
   3  15  -5  137.45    4.94
   3  15  -5  148.60    5.31
  -3 -13   5  425.79   11.98
  -3 -13   5  403.03   11.61
   3  13  -5  418.96   11.98
   3  13  -5  437.47   12.28
  -3 -11   5  342.80   10.09
  -3 -11   5  350.15   10.09
   3  11  -5  342.87    9.94
   3  11  -5  342.80   10.09
  -3  -7   5  739.46   19.64
  -3  -7   5  737.94   19.42
   3   7  -5  738.70   19.58
   3   7  -5  736.57   19.42
  -3  -5   5 1011.93   26.02
  -3  -5   5 1012.70   26.25
   3   5  -5 1009.66   26.09
   3   5  -5 1006.63   25.95
  -3  -3   5 1817.54   45.59
  -3  -3   5 1743.20   43.62
   3   3  -5 1793.27   44.99
   3   3  -5 1784.92   44.68
  -3  -1   5 1864.58   46.50
  -3  -1   5 1911.60   47.94
   3   1  -5 1885.81   47.11
   3   1  -5 1846.37   46.20
  -3   1   5 1857.74   46.58
  -3   1   5 1839.54   45.89
   3  -1  -5 1857.74   46.50
   3  -1  -5 1811.47   45.37
  -3   3   5 1769.75   44.22
  -3   3   5 1767.48   44.45
   3  -3  -5 1771.27   44.38
   3  -3  -5 1741.69   43.70
  -3   5   5  978.56   25.41
  -3   5   5 1007.38   25.87
   3  -5  -5  985.39   25.49
   3  -5  -5 1000.56   25.79
  -3   7   5  724.66   19.04
  -3   7   5  700.01   18.74
   3  -7  -5  708.81   18.81
   3  -7  -5  703.27   18.74
  -3  11   5  334.00    9.64
  -3  11   5  346.90   10.24
   3 -11  -5  327.93    9.64
   3 -11  -5  332.93    9.86
  -3  13   5  419.64   11.98
  -3  13   5  417.90   11.98
   3 -13  -5  407.05   11.76
   3 -13  -5  420.40   11.98
  -3  15   5  135.71    5.00
  -3  15   5  134.42    5.00
   3 -15  -5  135.25    5.16
   3 -15  -5  136.09    5.00
  -3  17   5   32.77    2.20
  -3  17   5   34.59    2.28
   3 -17  -5   38.15    2.36
   3 -17  -5   38.31    2.50
  -3  19   5  108.02    4.32
  -3  19   5   94.37    4.09
   3 -19  -5  101.95    4.25
   3 -19  -5   94.82    4.17
   3 -21  -5   74.49    3.79
   3 -21  -5   79.43    3.65
  -4 -22   5  998.28   26.32
  -4 -22   5 1052.90   27.23
   4  22  -5  991.46   25.87
   4  22  -5 1048.35   27.31
  -4 -20   5  572.04   15.93
  -4 -20   5  581.52   15.85
   4  20  -5  566.73   15.55
   4  20  -5  603.83   16.54
  -4 -18   5  293.19    8.80
  -4 -18   5  288.71    8.95
   4  18  -5  299.56    9.10
   4  18  -5  284.77    8.65
  -4 -16   5  682.94   18.29
  -4 -16   5  648.58   17.60
   4  16  -5  672.85   18.05
   4  16  -5  692.35   18.66
  -4 -14   5  715.56   18.96
  -4 -14   5  722.01   19.34
   4  14  -5  734.68   19.50
   4  14  -5  730.05   19.58
  -4 -12   5  855.67   22.30
  -4 -12   5  854.91   22.53
   4  12  -5  879.95   22.99
   4  12  -5  847.32   22.30
  -4  -8   5  532.44   14.49
  -4  -8   5  547.69   15.02
   4   8  -5  544.88   14.80
   4   8  -5  549.06   15.02
  -4  -6   5  352.81   10.09
  -4  -6   5  357.21   10.32
   4   6  -5  349.32   10.02
   4   6  -5  353.88   10.24
  -4  -4   5   11.45    1.07
  -4  -4   5   10.32    1.13
   4   4  -5   11.76    1.13
   4   4  -5   10.69    1.07
  -4  -2   5    9.78    1.07
  -4  -2   5    9.33    1.07
   4   2  -5    8.19    0.99
   4   2  -5    9.71    1.07
  -4   0   5    0.61    0.46
  -4   0   5    0.38    0.53
   4   0  -5   -0.22    0.38
   4   0  -5    0.38    0.46
  -4   2   5   11.53    1.13
  -4   2   5   11.07    1.07
   4  -2  -5   10.39    1.13
   4  -2  -5   10.09    1.07
  -4   4   5    8.35    0.99
  -4   4   5    8.19    0.99
   4  -4  -5    9.03    1.13
   4  -4  -5    8.73    1.07
  -4   6   5  323.76    9.56
  -4   6   5  319.28    9.26
   4  -6  -5  332.86    9.71
   4  -6  -5  334.91    9.71
  -4   8   5  512.11   13.96
  -4   8   5  512.80   14.18
   4  -8  -5  512.56   14.18
   4  -8  -5  517.80   14.18
  -4  12   5  823.05   21.70
  -4  12   5  806.37   21.39
   4 -12  -5  813.19   21.39
   4 -12  -5  815.46   21.62
  -4  14   5  674.91   18.21
  -4  14   5  695.46   18.66
   4 -14  -5  711.77   19.04
   4 -14  -5  677.71   18.43
  -4  16   5  632.27   17.22
  -4  16   5  599.05   16.39
   4 -16  -5  595.64   16.54
   4 -16  -5  619.30   16.84
  -4  18   5  260.27    8.19
  -4  18   5  259.81    8.19
   4 -18  -5  266.26    8.57
   4 -18  -5  268.23    8.35
  -4  20   5  552.69   15.32
  -4  20   5  508.55   14.34
   4 -20  -5  536.09   15.25
   4 -20  -5  547.16   15.17
  -4  22   5  888.29   23.59
  -5 -21   5   75.86    3.41
  -5 -21   5   68.80    3.57
   5  21  -5   76.31    3.49
   5  21  -5   75.02    3.49
  -5 -19   5  192.07    6.29
  -5 -19   5  182.51    6.37
   5  19  -5  196.01    6.45
   5  19  -5  193.97    6.53
  -5 -17   5  104.15    4.32
  -5 -17   5  103.47    4.02
   5  17  -5  107.34    4.32
   5  17  -5  101.88    4.09
  -5 -15   5  358.20   10.55
  -5 -15   5  355.54   10.24
   5  15  -5  355.17   10.32
   5  15  -5  356.38   10.47
  -5 -13   5  268.08    8.12
  -5 -13   5  266.94    8.27
   5  13  -5  254.27    7.89
   5  13  -5  283.48    8.49
  -5  -9   5 1071.86   27.46
  -5  -9   5 1068.83   27.61
   5   9  -5 1045.31   26.92
   5   9  -5 1052.90   27.23
  -5  -7   5 1271.37   32.47
  -5  -7   5 1251.64   31.78
   5   7  -5 1245.57   31.70
   5   7  -5 1230.40   31.48
  -5  -5   5 1652.17   41.42
  -5  -5   5 1645.34   41.50
   5   5  -5 1657.48   41.72
   5   5  -5 1683.27   42.25
  -5  -3   5  461.90   12.67
  -5  -3   5  479.95   13.27
   5   3  -5  459.09   12.74
   5   3  -5  475.55   13.05
  -5  -1   5  882.22   22.83
  -5  -1   5  882.22   23.06
   5   1  -5  872.36   22.68
   5   1  -5  877.67   22.76
  -5   1   5  877.67   22.99
  -5   1   5  876.91   22.68
   5  -1  -5  867.81   22.61
   5  -1  -5  847.32   22.08
  -5   3   5  457.42   12.59
  -5   3   5  472.21   13.13
   5  -3  -5  481.93   13.27
   5  -3  -5  471.68   12.97
  -5   5   5 1596.04   40.28
  -5   5   5 1643.83   41.19
   5  -5  -5 1646.86   41.42
   5  -5  -5 1657.48   41.72
  -5   7   5 1222.82   31.10
  -5   7   5 1200.82   30.80
   5  -7  -5 1250.13   31.94
   5  -7  -5 1193.24   30.49
  -5   9   5 1051.38   27.23
  -5   9   5 1013.45   26.09
   5  -9  -5 1020.28   26.32
   5  -9  -5 1045.31   27.08
  -5  13   5  265.27    8.19
  -5  13   5  267.33    8.27
   5 -13  -5  262.23    8.04
   5 -13  -5  271.26    8.49
  -5  15   5  340.45   10.09
  -5  15   5  342.73   10.16
   5 -15  -5  352.28   10.62
   5 -15  -5  335.21    9.94
  -5  17   5   98.01    4.09
  -5  17   5   94.29    4.02
   5 -17  -5   98.77    4.32
   5 -17  -5   99.60    4.02
  -5  19   5  163.62    5.91
  -5  19   5  181.22    6.22
   5 -19  -5  184.94    6.60
   5 -19  -5  178.34    6.07
   5 -21  -5   69.26    3.65
   5 -21  -5   74.65    3.49
  -6 -22   5  500.20   14.26
  -6 -22   5  513.48   14.18
   6  22  -5  513.33   14.34
   6  22  -5  472.97   13.35
  -6 -20   5  396.89   11.68
  -6 -20   5  419.11   11.91
   6  20  -5  369.43   11.23
  -6 -18   5  588.12   16.31
  -6 -18   5  610.20   16.46
   6  18  -5  619.52   16.92
   6  18  -5  590.24   16.08
  -6 -16   5  509.61   14.03
  -6 -16   5  500.81   14.11
   6  16  -5  512.95   14.34
   6  16  -5  516.05   14.26
   6  14  -5  715.48   19.19
   6  14  -5  721.48   19.19
  -6 -10   5  324.36    9.40
  -6 -10   5  328.92    9.71
   6  10  -5  326.94    9.64
   6  10  -5  329.44    9.56
  -6  -8   5  424.96   11.84
  -6  -8   5  439.44   12.36
   6   8  -5  443.69   12.28
   6   8  -5  434.89   12.22
  -6  -6   5  390.21   11.15
  -6  -6   5  383.08   10.77
   6   6  -5  385.28   10.99
   6   6  -5  383.91   10.85
  -6  -4   5   69.49    3.03
  -6  -4   5   66.75    2.88
   6   4  -5   68.65    2.96
   6   4  -5   68.88    2.96
  -6  -2   5   19.88    1.51
  -6  -2   5   19.27    1.37
   6   2  -5   18.21    1.37
   6   2  -5   18.66    1.44
  -6   0   5    0.22    0.38
  -6   0   5    0.22    0.46
   6   0  -5    0.22    0.46
   6   0  -5    0.76    0.46
  -6   2   5   15.71    1.29
  -6   2   5   15.40    1.37
   6  -2  -5   16.69    1.37
   6  -2  -5   15.93    1.37
  -6   4   5   61.60    2.73
  -6   4   5   62.21    2.88
   6  -4  -5   60.84    2.73
   6  -4  -5   62.89    2.88
  -6   6   5  345.91   10.09
  -6   6   5  356.68   10.16
   6  -6  -5  359.26   10.39
   6  -6  -5  353.72   10.16
  -6   8   5  392.33   11.30
  -6   8   5  390.74   10.99
   6  -8  -5  413.95   11.76
   6  -8  -5  407.50   11.53
  -6  10   5  296.45    8.80
   6 -10  -5  307.07    9.26
  -6  12   5  945.18   24.66
  -6  12   5  902.70   23.67
   6 -12  -5  895.12   23.37
   6 -12  -5  927.74   24.42
  -6  14   5  670.65   18.13
  -6  14   5  698.50   18.81
   6 -14  -5  691.36   18.51
   6 -14  -5  688.32   18.74
  -6  16   5  463.11   13.13
  -6  16   5  468.42   13.20
   6 -16  -5  465.39   13.43
   6 -16  -5  464.25   13.05
  -6  18   5  547.46   15.17
  -6  18   5  557.17   15.47
   6 -18  -5  555.88   15.32
   6 -18  -5  558.01   15.77
  -6  20   5  396.13   11.53
  -6  20   5  365.63   10.93
   6 -20  -5  398.33   11.61
   6 -20  -5  372.84   11.30
  -6  22   5  439.52   12.74
  -6  22   5  486.02   14.11
   6 -22  -5  459.39   13.51
  -7 -21   5   11.76    1.59
  -7 -21   5   17.22    1.67
   7  21  -5   13.81    1.51
   7  21  -5   15.63    1.67
  -7 -19   5   21.09    1.90
  -7 -19   5   19.12    1.90
   7  19  -5   22.38    1.82
   7  19  -5   24.20    1.90
  -7 -17   5   19.64    1.67
   7  17  -5   17.52    1.67
   7  17  -5   18.89    1.59
  -7 -15   5  378.83   10.85
  -7 -15   5  367.23   10.85
   7  15  -5  375.50   10.85
   7  15  -5  381.41   11.07
  -7 -13   5  469.55   13.35
   7  13  -5  495.12   13.65
  -7 -11   5  973.25   25.33
  -7 -11   5  959.60   24.80
   7  11  -5  961.11   25.03
   7  11  -5  975.53   25.26
  -7  -9   5 1035.45   26.86
  -7  -9   5 1046.07   26.86
   7   9  -5 1037.73   26.86
   7   9  -5 1066.56   27.54
  -7  -7   5  830.64   21.84
  -7  -7   5  798.78   20.86
  -7  -5   5 1356.33   34.28
  -7  -5   5 1382.87   35.12
   7   5  -5 1361.64   34.52
   7   5  -5 1366.19   34.67
  -7  -3   5  920.91   23.74
  -7  -3   5  938.35   24.42
   7   3  -5  932.28   24.20
   7   3  -5  939.11   24.28
  -7  -1   5  691.81   18.43
  -7  -1   5  686.89   18.13
   7   1  -5  678.40   17.98
   7   1  -5  697.96   18.51
  -7   1   5  674.45   18.05
  -7   1   5  683.40   18.05
   7  -1  -5  675.74   17.90
   7  -1  -5  685.22   18.21
  -7   3   5  923.95   23.82
  -7   3   5  931.53   24.28
   7  -3  -5  914.84   23.67
   7  -3  -5  925.46   24.04
  -7   5   5 1338.12   34.14
  -7   5   5 1345.71   34.06
   7  -5  -5 1313.08   33.38
   7  -5  -5 1360.88   34.59
  -7   7   5  802.57   21.01
  -7   7   5  801.81   21.17
   7  -7  -5  813.19   21.39
   7  -7  -5  830.64   21.70
  -7   9   5 1018.77   26.25
  -7   9   5 1008.14   26.25
   7  -9  -5 1024.83   26.62
   7  -9  -5 1025.59   26.48
  -7  13   5  506.88   14.18
  -7  13   5  480.40   13.51
   7 -13  -5  492.70   13.65
   7 -13  -5  487.31   13.88
  -7  15   5  350.84   10.39
  -7  15   5  350.53   10.39
   7 -15  -5  351.68   10.32
   7 -15  -5  369.57   11.07
  -7  17   5   19.19    1.67
  -7  17   5   18.21    1.75
   7 -17  -5   17.98    1.82
   7 -17  -5   16.54    1.67
  -7  19   5   19.34    1.90
  -7  19   5   26.02    1.97
   7 -19  -5   21.39    1.90
   7 -19  -5   18.59    2.05
   7 -21  -5   11.30    1.75
   7 -21  -5   14.56    1.67
  -8 -20   5  901.95   23.59
  -8 -20   5  847.32   22.68
   8  20  -5  889.05   23.44
   8  20  -5  834.43   22.08
  -8 -18   5  676.87   18.43
  -8 -18   5  649.11   17.45
   8  18  -5  697.96   18.89
   8  18  -5  657.99   17.75
  -8 -16   5  738.70   19.58
  -8 -16   5  740.97   19.95
   8  16  -5  744.54   19.80
   8  16  -5  746.96   20.03
  -8 -14   5  393.40   11.23
  -8 -14   5  392.26   11.38
   8  14  -5  392.18   11.15
   8  14  -5  378.98   10.99
  -8 -12   5  467.43   13.57
  -8 -12   5  425.63   11.98
   8  12  -5  454.77   12.82
  -8 -10   5  400.76   11.23
  -8 -10   5  412.58   11.76
   8  10  -5  397.80   11.23
   8  10  -5  405.76   11.61
  -8  -8   5   26.02    1.67
  -8  -8   5   28.52    1.90
   8   8  -5   27.61    1.82
   8   8  -5   28.67    1.82
  -8  -6   5  131.62    4.70
   8   6  -5  128.96    4.55
   8   6  -5  128.27    4.62
   8   4  -5   28.67    1.75
   8   4  -5   28.82    1.82
  -8  -2   5    8.57    1.07
  -8  -2   5    8.95    0.99
   8   2  -5    6.68    0.91
   8   2  -5    8.35    0.99
  -8   0   5    0.00    0.46
  -8   0   5    0.30    0.46
   8   0  -5    0.46    0.53
   8   0  -5    0.08    0.46
  -8   2   5    9.71    1.07
  -8   2   5   11.23    1.21
   8  -2  -5   11.15    1.13
   8  -2  -5   11.38    1.13
  -8   4   5   22.53    1.67
  -8   4   5   24.58    1.59
   8  -4  -5   25.49    1.75
   8  -4  -5   22.30    1.59
  -8   6   5  116.29    4.17
  -8   6   5  123.27    4.55
   8  -6  -5  117.35    4.32
   8  -6  -5  120.08    4.40
  -8   8   5   22.15    1.59
  -8   8   5   22.38    1.67
   8  -8  -5   24.04    1.75
   8  -8  -5   22.68    1.75
  -8  10   5  359.18   10.32
  -8  10   5  357.59   10.62
   8 -10  -5  383.30   11.15
  -8  12   5  415.93   11.91
  -8  12   5  436.64   12.44
   8 -12  -5  415.55   12.06
   8 -12  -5  421.16   11.91
  -8  14   5  361.76   10.69
  -8  14   5  357.13   10.55
   8 -14  -5  354.40   10.69
   8 -14  -5  363.82   10.62
  -8  16   5  696.97   18.89
  -8  16   5  690.30   18.59
   8 -16  -5  693.79   19.04
   8 -16  -5  677.94   18.21
  -8  18   5  602.15   16.61
  -8  18   5  623.55   17.00
   8 -18  -5  617.40   17.22
  -8  20   5  791.19   21.32
   8 -20  -5  805.60   21.84
   8 -20  -5  826.09   21.92
  -9 -19   5    6.90    1.21
  -9 -19   5    7.44    1.21
   9  19  -5    8.57    1.37
   9  19  -5    8.95    1.21
  -9 -17   5   55.23    2.80
  -9 -17   5   55.30    3.03
   9  17  -5   54.31    2.80
   9  17  -5   57.50    2.96
  -9 -15   5  289.25    8.87
  -9 -15   5  296.98    8.87
   9  15  -5  294.86    8.87
   9  15  -5  300.10    9.10
  -9 -11   5  726.33   19.19
  -9 -11   5  750.99   20.03
   9  11  -5  712.22   19.04
   9  11  -5  750.45   19.80
  -9  -9   5  528.80   14.34
  -9  -9   5  544.50   14.94
   9   9  -5  531.38   14.42
   9   9  -5  539.80   14.86
  -9  -7   5  716.93   19.12
  -9  -7   5  734.68   19.34
   9   7  -5  722.54   19.19
   9   7  -5  712.07   18.89
  -9  -5   5  970.97   24.96
  -9  -5   5  964.14   25.11
   9   5  -5  972.49   25.11
   9   5  -5  966.42   25.11
  -9  -3   5  879.19   22.76
  -9  -3   5  920.14   23.97
   9   3  -5  889.81   23.21
   9   3  -5  862.49   22.45
  -9  -1   5 1329.78   33.91
  -9  -1   5 1358.61   34.36
   9   1  -5 1404.12   35.65
   9   1  -5 1335.85   33.83
  -9   1   5 1293.36   32.77
  -9   1   5 1323.71   33.76
   9  -1  -5 1323.71   33.60
   9  -1  -5 1322.96   33.60
  -9   3   5  851.88   22.38
  -9   3   5  876.91   22.68
   9  -3  -5  877.67   22.91
   9  -3  -5  860.98   22.45
  -9   5   5  957.32   24.96
  -9   5   5  952.00   24.58
   9  -5  -5  952.00   24.73
   9  -5  -5  956.56   24.80
  -9   7   5  679.15   17.98
  -9   7   5  681.95   18.29
   9  -7  -5  684.39   18.29
   9  -7  -5  669.59   17.98
  -9   9   5  486.55   13.57
  -9   9   5  489.51   13.43
   9  -9  -5  504.98   14.03
   9  -9  -5  506.05   13.96
  -9  13   5  329.22    9.86
  -9  13   5  315.87    9.48
   9 -13  -5  316.70    9.71
   9 -13  -5  323.53    9.64
  -9  15   5  278.55    8.65
  -9  15   5  277.71    8.65
   9 -15  -5  264.75    8.19
   9 -15  -5  273.84    8.80
  -9  17   5   56.66    2.88
  -9  17   5   47.57    2.80
   9 -17  -5   45.82    2.88
   9 -17  -5   54.69    2.96
  -9  19   5    5.84    1.13
  -9  19   5    3.87    1.07
   9 -19  -5    3.79    1.13
   9 -19  -5    5.69    1.13
 -10 -16   5  618.99   16.76
 -10 -16   5  654.65   17.83
  10  16  -5  634.24   17.30
  10  16  -5  633.33   17.14
  10  14  -5  924.70   24.12
 -10 -12   5  581.22   15.93
 -10 -12   5  579.17   15.71
  10  12  -5  595.56   16.08
  10  12  -5  597.45   16.31
 -10 -10   5   80.26    3.34
 -10 -10   5   85.42    3.65
  10  10  -5   83.90    3.57
  10  10  -5   76.54    3.41
 -10  -8   5   27.99    1.90
 -10  -8   5   25.26    1.75
  10   8  -5   26.70    1.75
  10   8  -5   27.91    1.90
 -10  -6   5  145.42    4.94
 -10  -6   5  141.62    5.00
  10   6  -5  142.46    5.00
  10   6  -5  139.28    4.86
 -10  -4   5   33.38    1.90
 -10  -4   5   36.56    2.12
  10   4  -5   32.16    1.90
  10   4  -5   35.05    2.05
 -10  -2   5   29.28    1.75
 -10  -2   5   25.79    1.75
  10   2  -5   27.31    1.75
  10   2  -5   25.41    1.75
 -10   0   5    0.61    0.46
 -10   0   5    0.46    0.46
  10   0  -5   -0.16    0.46
  10   0  -5    0.16    0.46
 -10   2   5   30.87    1.82
 -10   2   5   32.69    2.05
  10  -2  -5   28.60    1.90
  10  -2  -5   30.57    1.90
 -10   4   5   30.65    1.97
 -10   4   5   28.29    1.75
  10  -4  -5   27.91    1.82
  10  -4  -5   28.67    1.90
 -10   6   5  123.72    4.62
 -10   6   5  127.52    4.48
  10  -6  -5  121.68    4.48
  10  -6  -5  123.49    4.55
 -10   8   5   19.34    1.67
 -10   8   5   19.12    1.51
  10  -8  -5   19.72    1.67
  10  -8  -5   20.03    1.67
 -10  10   5   64.41    3.19
  10 -10  -5   65.62    3.26
 -10  12   5  530.47   14.80
 -10  12   5  483.97   13.43
  10 -12  -5  495.96   14.03
  10 -12  -5  535.02   14.80
 -10  14   5  832.91   22.08
 -10  14   5  828.36   22.08
  10 -14  -5  812.43   21.54
  10 -14  -5  816.23   21.92
 -10  16   5  590.55   16.39
 -10  16   5  605.34   16.61
  10 -16  -5  623.69   17.00
  10 -16  -5  575.07   16.23
 -11 -15   5  288.56    8.95
 -11 -15   5  280.74    8.57
  11  15  -5  294.25    8.87
  11  15  -5  269.07    8.49
 -11 -13   5  124.64    4.62
 -11 -13   5  138.06    5.08
  11  13  -5  130.09    4.94
  11  13  -5  137.45    4.94
 -11 -11   5  253.74    7.81
 -11 -11   5  252.37    7.89
  11  11  -5  267.85    8.35
  11  11  -5  257.91    7.97
 -11  -9   5  757.21   19.95
 -11  -9   5  794.98   21.09
  11   9  -5  776.02   20.63
  11   9  -5  772.23   20.41
 -11  -7   5  822.30   21.47
 -11  -7   5  829.88   21.92
  11   7  -5  823.05   21.70
  11   7  -5  820.02   21.54
 -11  -5   5 1001.32   25.79
 -11  -5   5  981.59   25.57
  11   5  -5  971.73   25.26
  11   5  -5  975.53   25.26
 -11  -3   5  535.47   14.49
 -11  -3   5  535.10   14.72
  11   3  -5  554.06   15.10
  11   3  -5  542.83   14.80
 -11  -1   5  604.05   16.16
 -11  -1   5  575.84   15.71
  11   1  -5  597.76   16.16
  11   1  -5  584.86   15.77
 -11   1   5  581.30   15.85
 -11   1   5  589.64   15.77
  11  -1  -5  593.73   16.01
  11  -1  -5  624.15   16.84
 -11   3   5  517.34   14.34
 -11   3   5  527.06   14.26
  11  -3  -5  517.58   14.18
  11  -3  -5  533.73   14.56
 -11   5   5  954.28   24.66
 -11   5   5  912.56   23.90
  11  -5  -5  957.32   24.88
  11  -5  -5  933.81   24.28
 -11   7   5  790.43   20.79
 -11   7   5  760.85   20.25
  11  -7  -5  790.43   20.86
  11  -7  -5  779.81   20.71
 -11   9   5  729.14   19.50
 -11   9   5  728.99   19.34
  11  -9  -5  751.36   19.95
  11  -9  -5  725.95   19.42
  11 -11  -5  238.49    7.66
 -11  13   5  114.40    4.40
 -11  13   5  131.38    5.00
 -11  15   5  272.25    8.57
 -11  15   5  254.12    8.27
  11 -15  -5  266.49    8.35
  11 -15  -5  248.88    8.19
 -12 -10   5  615.36   16.76
 -12 -10   5  594.87   16.08
  12  10  -5  607.54   16.61
  12  10  -5  625.29   16.92
 -12  -8   5  397.57   11.53
 -12  -8   5  399.84   11.30
  12   8  -5  411.98   11.76
  12   8  -5  404.55   11.61
 -12  -6   5   77.07    3.19
 -12  -6   5   76.47    3.34
  12   6  -5   72.75    3.26
  12   6  -5   78.97    3.34
 -12  -4   5   78.44    3.34
 -12  -4   5   86.25    3.41
  12   4  -5   80.94    3.41
  12   4  -5   79.80    3.34
 -12  -2   5   29.51    1.82
 -12  -2   5   30.57    2.05
  12   2  -5   28.37    1.90
  12   2  -5   28.98    1.90
 -12   0   5    0.38    0.38
 -12   0   5    0.68    0.61
  12   0  -5    0.53    0.46
  12   0  -5    0.38    0.53
 -12   2   5   33.76    1.90
 -12   2   5   29.28    1.97
  12  -2  -5   28.98    1.97
  12  -2  -5   32.62    1.97
 -12   4   5   76.24    3.19
 -12   4   5   65.84    3.11
  12  -4  -5   74.65    3.26
  12  -4  -5   72.60    3.26
 -12   6   5   62.13    3.03
 -12   6   5   65.01    2.88
  12  -6  -5   66.83    3.03
  12  -6  -5   63.64    3.03
 -12   8   5  350.01   10.39
 -12   8   5  363.20   10.47
  12  -8  -5  352.28   10.32
  12  -8  -5  359.56   10.55
  12 -10  -5  519.17   14.72
 -13  -3   5  395.90   11.38
 -13  -3   5  388.08   10.93
  13   3  -5  387.03   11.07
  13   3  -5  394.99   11.30
 -13  -1   5  497.40   13.96
 -13  -1   5  501.65   13.65
  13   1  -5  514.46   14.18
  13   1  -5  497.32   13.73
 -13   1   5  520.99   14.11
 -13   1   5  471.83   13.27
  13  -1  -5  488.14   13.51
  13  -1  -5  499.59   13.81
 -13   3   5  387.25   10.93
 -13   3   5  361.54   10.62
  13  -3  -5  377.31   10.85
  13  -3  -5  377.69   10.85
   1  -1   6   12.36    1.29
   1  -1   6   13.27    1.44
  -1   1  -6   11.84    1.44
  -1   1  -6   13.81    1.44
   1   1   6   11.15    1.37
   1   1   6   10.93    1.21
  -1  -1  -6   10.32    1.29
  -1  -1  -6   10.99    1.29
   0  -8   6  694.70   18.66
   0  -8   6  722.24   19.50
   0   8  -6  729.74   19.58
   0   8  -6  740.45   20.33
   0  -6   6  483.14   13.51
   0  -6   6  502.10   14.18
   0   6  -6  476.23   13.65
   0   6  -6  485.86   13.65
   0  -4   6  813.19   21.70
   0  -4   6  802.57   21.24
   0   4  -6  788.16   21.01
   0   4  -6  791.19   21.17
   0  -2   6  898.91   23.74
   0  -2   6  910.28   23.82
   0   2  -6  851.12   22.45
   0   2  -6  889.81   23.51
   0   0   6  746.05   19.80
   0   0   6  736.65   19.88
   0   0  -6  766.16   20.48
   0   0  -6  761.60   20.33
   0   2   6  889.05   23.51
   0   2   6  880.70   23.06
   0  -2  -6  891.32   23.44
   0  -2  -6  886.77   23.37
   0   4   6  775.26   20.48
   0   4   6  772.99   20.71
   0  -4  -6  771.47   20.63
   0  -4  -6  769.19   20.55
   0   6   6  478.66   13.27
   0   6   6  466.14   13.35
   0  -6  -6  475.09   13.43
   0  -6  -6  481.85   13.57
   0   8   6  707.98   18.89
   0   8   6  696.75   18.89
   0  -8  -6  728.15   19.58
   0  -8  -6  703.73   18.96
  -1 -11   6  256.70    8.12
  -1 -11   6  258.98    8.04
   1  11  -6  260.49    8.27
   1  11  -6  247.97    7.74
  -1  -9   6  164.69    5.84
  -1  -9   6  162.25    5.61
   1   9  -6  160.97    5.54
   1   9  -6  162.03    5.77
  -1  -7   6  106.58    4.25
  -1  -7   6  114.32    4.40
   1   7  -6  111.36    4.40
   1   7  -6  110.52    4.32
  -1  -5   6   55.15    2.73
  -1  -5   6   57.57    2.88
   1   5  -6   59.70    2.88
   1   5  -6   57.43    2.88
  -1  -3   6   16.31    1.51
  -1  -3   6   14.11    1.37
   1   3  -6   15.55    1.44
   1   3  -6   12.90    1.37
  -1  -1   6    4.09    0.83
  -1  -1   6    3.95    0.91
   1   1  -6    3.19    0.76
   1   1  -6    3.49    0.83
  -1   1   6    3.41    0.91
   1  -1  -6    4.62    0.91
   1  -1  -6    4.55    0.83
  -1   3   6   13.43    1.37
   1  -3  -6   13.65    1.44
   1  -3  -6   13.57    1.44
  -1   5   6   52.04    2.58
  -1   5   6   55.23    2.88
   1  -5  -6   51.81    2.73
   1  -5  -6   54.24    2.73
  -1   7   6   98.54    3.87
  -1   7   6   91.03    3.87
   1  -7  -6   97.70    4.02
   1  -7  -6  100.81    4.09
  -1   9   6  152.55    5.54
  -1   9   6  136.01    4.86
   1  -9  -6  141.48    5.16
   1  -9  -6  149.44    5.38
  -1  11   6  238.72    7.51
  -1  11   6  230.61    7.51
   1 -11  -6  223.55    7.28
   1 -11  -6  236.60    7.66
  -2 -14   6  388.24   29.74
   2  14  -6  390.58   11.53
  -2 -12   6  660.87   17.98
  -2 -12   6  656.01   17.67
   2  12  -6  663.15   18.13
   2  12  -6  654.95   17.67
  -2 -10   6  801.05   21.17
  -2 -10   6  766.16   20.48
   2  10  -6  780.57   20.86
   2  10  -6  770.71   20.41
  -2  -8   6  595.32   16.39
  -2  -8   6  597.38   16.23
   2   8  -6  600.26   16.31
   2   8  -6  593.12   16.31
  -2  -6   6  388.08   11.07
  -2  -6   6  389.83   11.38
   2   6  -6  395.22   11.38
   2   6  -6  401.36   11.61
  -2  -4   6  594.19   16.08
  -2  -4   6  586.75   16.16
   2   4  -6  579.63   15.85
   2   4  -6  583.04   16.01
  -2  -2   6  671.87   17.98
  -2  -2   6  689.39   18.66
   2   2  -6  684.99   18.35
   2   2  -6  700.16   18.81
  -2   0   6  662.39   17.98
  -2   0   6  654.20   17.52
   2   0  -6  664.59   17.90
   2   0  -6  658.06   17.75
  -2   2   6  695.38   18.51
  -2   2   6  700.01   18.89
   2  -2  -6  678.92   18.29
   2  -2  -6  690.60   18.59
  -2   4   6  575.30   15.85
  -2   4   6  574.62   15.55
   2  -4  -6  577.58   15.77
   2  -4  -6  557.63   15.32
  -2   6   6  377.17   11.07
  -2   6   6  383.30   10.93
   2  -6  -6  376.25   10.93
   2  -6  -6  383.84   11.15
  -2   8   6  573.33   15.85
  -2   8   6  549.44   15.02
   2  -8  -6  549.28   15.17
   2  -8  -6  573.78   15.77
  -2  10   6  753.64   19.95
  -2  10   6  742.26   19.95
   2 -10  -6  729.37   19.58
   2 -10  -6  746.21   19.95
  -2  12   6  617.25   16.69
  -2  12   6  632.73   17.30
   2 -12  -6  611.19   16.76
   2 -12  -6  632.42   17.30
  -2  14   6  393.47   11.53
  -2  14   6  371.02   10.77
   2 -14  -6  385.96   11.38
   2 -14  -6  394.99   11.53
  -3 -15   6  536.39   14.86
   3  15  -6  531.84   14.94
  -3 -13   6  329.60    9.78
  -3 -13   6  333.09   10.02
   3  13  -6  340.15   10.24
   3  13  -6  335.44    9.86
  -3 -11   6  357.37   10.39
  -3 -11   6  351.22   10.39
   3  11  -6  358.80   10.62
   3  11  -6  343.78   10.09
  -3  -9   6  274.98    8.35
  -3  -9   6  274.83    8.57
   3   9  -6  285.07    8.80
   3   9  -6  262.69    8.04
  -3  -7   6  184.63    6.22
  -3  -7   6  194.57    6.37
   3   7  -6  183.20    6.15
   3   7  -6  191.85    6.45
  -3  -5   6  202.62    6.68
  -3  -5   6  203.30    6.53
   3   5  -6  200.42    6.60
   3   5  -6  198.37    6.53
  -3  -3   6  297.90    9.10
  -3  -3   6  301.45    8.95
   3   3  -6  298.57    9.03
   3   3  -6  286.36    8.65
  -3  -1   6   91.87    3.79
  -3  -1   6   88.98    3.57
   3   1  -6   88.75    3.65
   3   1  -6   85.42    3.57
  -3   1   6   88.45    3.71
  -3   1   6   87.84    3.49
   3  -1  -6   84.73    3.57
   3  -1  -6   86.47    3.65
  -3   3   6  279.39    8.35
  -3   3   6  287.58    8.80
   3  -3  -6  285.30    8.65
   3  -3  -6  276.95    8.49
  -3   5   6  181.75    6.22
  -3   5   6  187.21    6.07
   3  -5  -6  193.13    6.37
   3  -5  -6  192.68    6.37
  -3   7   6  165.90    5.84
  -3   7   6  174.85    5.77
   3  -7  -6  176.22    5.99
   3  -7  -6  167.27    5.77
  -3   9   6  244.04    7.58
  -3   9   6  246.38    7.89
   3  -9  -6  235.91    7.51
   3  -9  -6  256.17    8.04
  -3  11   6  318.29    9.40
  -3  11   6  323.00    9.78
   3 -11  -6  312.38    9.48
   3 -11  -6  328.69    9.86
  -3  13   6  286.59    8.65
  -3  13   6  304.57    9.33
   3 -13  -6  278.70    8.73
   3 -13  -6  303.73    9.26
  -3  15   6  435.95   12.36
  -3  15   6  463.41   13.27
   3 -15  -6  439.52   12.67
   3 -15  -6  477.07   13.57
  -4 -16   6  163.40    5.77
   4  16  -6  181.45    6.37
  -4 -14   6  235.77    7.44
  -4 -14   6  223.63    7.36
   4  14  -6  239.48    7.74
   4  14  -6  225.98    7.20
  -4 -12   6  562.18   15.40
  -4 -12   6  548.22   15.25
   4  12  -6  565.97   15.71
   4  12  -6  549.06   15.10
  -4 -10   6  416.99   11.84
  -4 -10   6  406.21   11.76
   4  10  -6  415.93   11.98
   4  10  -6  411.15   11.68
  -4  -8   6  748.18   20.03
  -4  -8   6  768.44   20.33
   4   8  -6  745.83   19.95
   4   8  -6  770.71   20.41
  -4  -6   6  356.08   10.47
  -4  -6   6  359.11   10.39
   4   6  -6  360.17   10.55
   4   6  -6  356.30   10.39
  -4  -4   6  915.60   23.82
  -4  -4   6  879.19   23.21
   4   4  -6  897.39   23.59
   4   4  -6  904.98   23.67
  -4  -2   6 1261.50   32.39
  -4  -2   6 1225.10   31.25
   4   2  -6 1225.10   31.48
   4   2  -6 1217.51   31.18
  -4   0   6  196.01    6.53
  -4   0   6  184.86    5.99
   4   0  -6  189.95    6.22
   4   0  -6  186.38    6.22
  -4   2   6 1219.03   31.10
  -4   2   6 1243.30   32.01
   4  -2  -6 1252.40   32.09
   4  -2  -6 1215.24   31.25
  -4   4   6  846.57   22.15
  -4   4   6  855.67   22.61
   4  -4  -6  892.84   23.37
   4  -4  -6  886.02   23.29
  -4   6   6  352.51   10.39
  -4   6   6  336.50    9.78
   4  -6  -6  366.69   10.62
   4  -6  -6  338.09   10.02
  -4   8   6  746.96   19.80
  -4   8   6  737.86   19.80
   4  -8  -6  739.99   19.72
   4  -8  -6  721.41   19.34
  -4  10   6  378.38   10.85
  -4  10   6  389.91   11.38
   4 -10  -6  395.60   11.53
   4 -10  -6  402.04   11.61
  -4  12   6  522.50   14.64
  -4  12   6  505.28   13.96
   4 -12  -6  520.61   14.49
   4 -12  -6  501.11   14.11
  -4  14   6  222.56    7.28
  -4  14   6  205.27    6.68
   4 -14  -6  227.27    7.36
   4 -14  -6  212.93    7.13
  -4  16   6  139.50    5.16
   4 -16  -6  132.75    5.69
   5  15  -6  366.85   10.69
   5  15  -6  371.24   10.99
  -5 -13   6  320.73    9.48
  -5 -13   6  307.68    9.40
   5  13  -6  329.07    9.94
   5  13  -6  312.60    9.33
  -5 -11   6  573.64   15.85
  -5 -11   6  567.11   15.47
   5  11  -6  567.11   15.71
   5  11  -6  587.59   16.01
  -5  -9   6  497.86   13.96
  -5  -9   6  490.88   13.57
   5   9  -6  491.63   13.65
   5   9  -6  499.75   14.03
  -5  -7   6  184.25    6.22
  -5  -7   6  188.66    6.15
   5   7  -6  186.45    6.22
   5   7  -6  187.44    6.29
  -5  -5   6    7.74    1.07
  -5  -5   6    7.44    0.99
   5   5  -6    8.87    1.07
   5   5  -6    7.36    1.07
  -5  -3   6    7.74    1.07
  -5  -3   6    7.51    0.91
   5   3  -6    9.18    1.07
   5   3  -6    7.51    1.07
  -5  -1   6   34.89    1.97
  -5  -1   6   38.15    2.28
   5   1  -6   36.86    2.12
   5   1  -6   38.08    2.20
  -5   1   6   32.62    2.05
  -5   1   6   31.94    1.90
   5  -1  -6   35.05    2.12
   5  -1  -6   33.53    2.05
  -5   3   6    6.90    0.99
  -5   3   6    6.15    0.91
   5  -3  -6    6.37    0.99
   5  -3  -6    6.98    1.07
  -5   5   6    6.75    0.99
  -5   5   6    6.60    0.91
   5  -5  -6    5.84    0.99
   5  -5  -6    5.38    0.99
  -5   7   6  170.07    5.91
  -5   7   6  175.08    5.84
   5  -7  -6  171.36    5.91
   5  -7  -6  176.22    5.99
  -5   9   6  457.42   12.74
  -5   9   6  456.81   12.97
   5  -9  -6  470.70   13.35
   5  -9  -6  475.40   13.35
  -5  11   6  517.95   14.26
  -5  11   6  531.46   14.80
   5 -11  -6  520.53   14.42
   5 -11  -6  508.39   14.34
  -5  13   6  292.43    9.03
  -5  13   6  276.35    8.42
   5 -13  -6  277.11    8.73
   5 -13  -6  299.33    9.10
  -5  15   6  352.28   10.47
  -5  15   6  320.50    9.56
   5 -15  -6  326.64   10.02
   5 -15  -6  360.55   10.62
  -6 -14   6   62.89    2.96
  -6 -14   6   62.89    3.19
   6  14  -6   65.31    3.03
   6  14  -6   71.76    3.34
  -6 -12   6  215.74    6.90
  -6 -12   6  212.48    7.06
   6  12  -6  229.01    7.44
   6  12  -6  229.40    7.28
  -6 -10   6  168.32    5.91
  -6 -10   6  164.61    5.54
   6  10  -6  162.11    5.54
   6  10  -6  164.00    5.69
  -6  -8   6  730.97   19.42
  -6  -8   6  731.87   19.64
   6   8  -6  710.63   18.96
   6   8  -6  735.67   19.80
  -6  -6   6  722.54   19.19
  -6  -6   6  742.34   19.88
   6   6  -6  750.45   20.03
   6   6  -6  731.41   19.50
  -6  -4   6  867.81   22.61
  -6  -4   6  901.18   23.74
   6   4  -6  864.02   22.68
   6   4  -6  885.25   23.29
  -6  -2   6 1597.55   40.59
  -6  -2   6 1572.52   39.67
   6   2  -6 1584.66   40.13
   6   2  -6 1575.55   39.90
  -6   0   6 1423.84   36.34
  -6   0   6 1406.39   35.65
   6   0  -6 1377.57   35.12
   6   0  -6 1422.32   36.18
  -6   2   6 1563.41   39.75
  -6   2   6 1570.25   39.60
   6  -2  -6 1534.59   38.92
   6  -2  -6 1612.73   40.73
  -6   4   6  868.56   22.68
  -6   4   6  846.57   22.45
   6  -4  -6  873.88   22.91
   6  -4  -6  850.36   22.38
   6  -6  -6  711.01   19.04
   6  -6  -6  776.78   20.86
  -6   8   6  674.60   18.05
  -6   8   6  691.89   18.66
   6  -8  -6  706.31   18.96
   6  -8  -6  697.05   18.81
  -6  10   6  157.55    5.61
  -6  10   6  159.22    5.46
   6 -10  -6  160.29    5.61
   6 -10  -6  158.24    5.69
  -6  12   6  210.43    6.98
  -6  12   6  208.00    6.75
   6 -12  -6  202.38    6.83
   6 -12  -6  211.79    6.90
   6 -14  -6   65.54    3.19
   6 -14  -6   56.74    3.11
  -6  16   6   61.22    3.26
  -6  16   6   62.89    3.11
   6 -16  -6   60.23    3.03
   6 -16  -6   62.96    3.34
  -7 -17   6  518.63   14.64
  -7 -17   6  558.62   15.32
  -7 -15   6  374.13   11.15
  -7 -15   6  398.25   11.38
   7  15  -6  389.91   11.45
   7  15  -6  395.52   11.38
  -7 -13   6  385.74   11.38
  -7 -13   6  378.15   10.93
  -7 -11   6  114.32    4.32
  -7 -11   6  115.91    4.55
   7  11  -6  118.64    4.48
   7  11  -6  120.31    4.62
  -7  -9   6  194.96    6.29
  -7  -9   6  201.93    6.75
   7   9  -6  195.10    6.37
   7   9  -6  189.87    6.37
  -7  -7   6  195.71    6.53
  -7  -7   6  199.50    6.45
   7   7  -6  198.59    6.53
   7   7  -6  191.99    6.37
  -7  -5   6   58.48    2.88
  -7  -5   6   57.88    2.73
   7   5  -6   58.34    2.80
   7   5  -6   58.03    2.80
  -7  -3   6  119.17    4.32
  -7  -3   6  115.99    4.48
   7   3  -6  114.09    4.32
   7   3  -6  118.49    4.40
  -7  -1   6   26.32    1.75
  -7  -1   6   24.28    1.75
   7   1  -6   25.41    1.75
   7   1  -6   25.26    1.75
  -7   1   6   22.15    1.59
  -7   1   6   19.64    1.59
   7  -1  -6   20.71    1.67
   7  -1  -6   21.09    1.67
  -7   3   6  105.82    4.17
  -7   3   6  106.13    4.02
   7  -3  -6  106.88    4.17
   7  -3  -6  102.03    4.02
  -7   5   6   49.38    2.50
  -7   5   6   50.37    2.66
   7  -5  -6   45.97    2.50
   7  -5  -6   50.07    2.58
  -7   7   6  186.91    6.15
  -7   7   6  187.74    6.37
   7  -7  -6  186.23    6.29
   7  -7  -6  187.98    6.22
  -7   9   6  175.30    6.07
  -7   9   6  169.55    5.69
   7  -9  -6  182.13    6.15
   7  -9  -6  178.72    6.15
  -7  11   6  107.11    4.25
  -7  11   6  100.66    3.95
   7 -11  -6   97.40    4.17
   7 -11  -6  106.58    4.17
  -7  13   6  338.78    9.94
  -7  13   6  335.82   10.09
   7 -13  -6  335.89    9.94
   7 -13  -6  359.26   10.77
  -7  15   6  349.32   10.39
  -7  15   6  326.94    9.71
   7 -15  -6  324.60   10.02
   7 -15  -6  348.11   10.32
  -8 -16   6   46.04    2.50
  -8 -16   6   37.85    2.42
   8  16  -6   43.39    2.66
   8  16  -6   42.55    2.42
  -8 -14   6  324.90    9.71
  -8 -14   6  321.03    9.78
   8  14  -6  317.84    9.48
   8  14  -6  316.70    9.71
  -8 -12   6  205.34    6.90
  -8 -12   6  191.69    6.29
   8  12  -6  209.90    6.83
   8  12  -6  199.58    6.68
  -8 -10   6  261.93    8.42
   8  10  -6  255.11    7.89
   8  10  -6  252.68    7.97
  -8  -8   6  745.98   20.25
  -8  -8   6  779.81   20.55
   8   8  -6  763.88   20.48
   8   8  -6  770.71   20.48
  -8  -6   6  521.21   14.26
  -8  -6   6  529.10   14.72
   8   6  -6  526.68   14.64
   8   6  -6  512.42   14.18
  -8  -4   6  910.28   23.67
  -8  -4   6  895.12   23.59
   8   4  -6  889.81   23.44
   8   4  -6  882.22   23.13
  -8  -2   6 1278.19   32.85
  -8  -2   6 1253.92   32.01
   8   2  -6 1259.99   32.32
   8   2  -6 1220.54   31.33
  -8   0   6 1057.45   27.23
  -8   0   6 1042.28   27.16
   8   0  -6 1033.18   26.86
   8   0  -6 1035.45   26.86
  -8   2   6 1231.17   31.70
  -8   2   6 1267.57   32.32
   8  -2  -6 1252.40   32.16
   8  -2  -6 1247.85   31.94
  -8   4   6  889.81   23.21
  -8   4   6  851.88   22.53
   8  -4  -6  857.19   22.61
   8  -4  -6  898.15   23.51
  -8   6   6  502.70   14.11
  -8   6   6  521.75   14.34
   8  -6  -6  501.11   14.11
   8  -6  -6  516.67   14.34
  -8   8   6  732.93   19.72
  -8   8   6  725.35   19.27
   8  -8  -6  730.05   19.58
   8  -8  -6  735.89   19.80
  -8  10   6  224.01    7.28
  -8  10   6  230.07    7.28
   8 -10  -6  242.81    7.81
   8 -10  -6  237.20    7.66
  -8  12   6  191.85    6.37
  -8  12   6  184.41    6.29
   8 -12  -6  177.05    6.29
   8 -12  -6  177.81    6.22
  -8  14   6  271.95    8.35
  -8  14   6  296.37    9.10
   8 -14  -6  293.57    9.10
   8 -14  -6  289.93    9.18
  -8  16   6   41.34    2.50
  -8  16   6   40.66    2.66
   8 -16  -6   35.65    2.58
   8 -16  -6   38.38    2.50
  -9 -13   6  234.48    7.44
  -9 -13   6  244.34    7.89
   9  13  -6  239.71    7.74
   9  13  -6  236.60    7.51
  -9 -11   6  273.32    8.57
  -9 -11   6  272.63    8.27
   9  11  -6  274.53    8.57
   9  11  -6  267.63    8.19
  -9  -9   6  425.10   12.28
  -9  -9   6  413.42   11.68
   9   9  -6  428.21   12.36
   9   9  -6  418.73   11.98
  -9  -7   6  362.29   10.69
  -9  -7   6  362.83   10.47
   9   7  -6  343.78   10.24
   9   7  -6  355.77   10.39
  -9  -5   6  138.21    4.86
  -9  -5   6  145.42    5.24
   9   5  -6  136.46    4.94
   9   5  -6  145.72    5.24
  -9  -3   6  272.03    8.19
  -9  -3   6  274.30    8.49
   9   3  -6  263.15    8.19
   9   3  -6  261.32    8.04
  -9  -1   6  113.86    4.40
  -9  -1   6  115.99    4.25
   9   1  -6  112.12    4.32
   9   1  -6  113.41    4.40
  -9   1   6  114.24    4.48
  -9   1   6  108.25    4.09
   9  -1  -6  106.51    4.17
   9  -1  -6  111.66    4.32
  -9   3   6  245.55    7.81
  -9   3   6  264.81    8.04
   9  -3  -6  244.87    7.66
   9  -3  -6  247.22    7.81
  -9   5   6  129.56    4.86
  -9   5   6  128.81    4.62
   9  -5  -6  128.58    4.78
   9  -5  -6  124.71    4.70
  -9   7   6  324.90    9.78
  -9   7   6  336.58    9.86
   9  -7  -6  331.96    9.86
   9  -7  -6  325.12    9.78
  -9   9   6  370.11   10.69
  -9   9   6  372.53   10.93
   9  -9  -6  388.85   11.23
   9  -9  -6  368.90   10.93
  -9  11   6  213.84    7.06
  -9  11   6  222.56    7.13
   9 -11  -6  229.70    7.36
   9 -11  -6  224.69    7.44
  -9  13   6  191.31    6.37
  -9  13   6  213.77    7.06
   9 -13  -6  215.43    7.06
   9 -13  -6  201.71    6.90
 -10 -12   6  729.74   19.72
 -10 -12   6  695.84   18.66
  10  12  -6  714.73   19.42
  10  12  -6  738.17   19.72
 -10 -10   6  330.13    9.71
 -10 -10   6  328.61    9.94
  10  10  -6  337.95   10.16
  10  10  -6  336.35   10.02
 -10  -8   6  368.14   10.62
 -10  -8   6  360.55   10.69
  10   8  -6  364.12   10.77
  10   8  -6  363.58   10.62
 -10  -6   6  419.56   11.91
 -10  -6   6  421.69   12.14
 -10  -4   6  473.80   13.13
 -10  -4   6  484.19   13.73
  10   4  -6  473.80   13.35
  10   4  -6  483.59   13.57
 -10  -2   6  851.12   22.30
 -10  -2   6  855.67   22.68
  10   2  -6  852.63   22.53
  10   2  -6  845.81   22.30
 -10   0   6  825.33   21.62
 -10   0   6  818.50   21.77
  10   0  -6  811.67   21.47
  10   0  -6  816.98   21.70
 -10   2   6  857.95   22.45
 -10   2   6  832.91   22.15
  10  -2  -6  823.81   21.77
  10  -2  -6  846.57   22.38
 -10   4   6  455.21   12.74
 -10   4   6  461.14   13.13
  10  -4  -6  461.90   13.05
  10  -4  -6  460.30   13.05
 -10   6   6  397.64   11.30
 -10   6   6  386.19   11.30
  10  -6  -6  401.97   11.61
  10  -6  -6  391.73   11.38
 -10   8   6  348.03   10.16
 -10   8   6  337.95   10.09
  10  -8  -6  338.33   10.02
  10  -8  -6  335.29   10.09
 -10  10   6  306.92    9.18
 -10  10   6  296.45    9.10
  10 -10  -6  319.44    9.64
  10 -10  -6  300.54    9.33
 -10  12   6  677.11   18.43
 -10  12   6  648.27   17.52
  10 -12  -6  634.78   17.45
  10 -12  -6  671.56   18.21
 -11  -9   6  198.59    6.75
 -11  -9   6  211.19    6.83
  11   9  -6  201.86    6.68
  11   9  -6  201.02    6.83
 -11  -7   6  225.91    7.36
 -11  -7   6  221.88    7.06
  11   7  -6  226.96    7.44
  11   7  -6  212.93    6.90
 -11  -5   6  118.41    4.62
 -11  -5   6  118.19    4.40
  11   5  -6  128.96    5.00
  11   5  -6  121.60    4.62
 -11  -3   6   29.66    1.97
 -11  -3   6   29.44    1.90
  11   3  -6   31.03    2.05
  11   3  -6   27.16    1.90
 -11  -1   6   29.13    1.97
 -11  -1   6   31.64    1.90
  11   1  -6   30.19    2.05
  11   1  -6   31.40    2.05
 -11   1   6   26.09    1.90
 -11   1   6   26.92    1.82
  11  -1  -6   29.06    1.90
  11  -1  -6   23.74    1.82
 -11   3   6   22.68    1.67
 -11   3   6   25.11    1.90
  11  -3  -6   22.08    1.82
  11  -3  -6   22.53    1.82
 -11   5   6  104.07    4.25
 -11   5   6  108.47    4.17
  11  -5  -6  102.94    4.17
  11  -5  -6  106.51    4.25
 -11   7   6  191.99    6.29
 -11   7   6  184.56    6.37
  11  -7  -6  192.76    6.45
  11  -7  -6  185.78    6.37
 -11   9   6  168.02    5.77
 -11   9   6  169.61    5.99
  11  -9  -6  173.86    6.07
  11  -9  -6  166.28    5.91
 -12  -2   6  604.35   16.69
 -12  -2   6  623.55   16.84
  12   2  -6  611.87   16.69
  12   2  -6  639.93   17.52
 -12   0   6  482.91   13.43
 -12   0   6  460.23   13.20
  12   0  -6  487.38   13.73
  12   0  -6  474.41   13.35
 -12   2   6  616.27   16.69
 -12   2   6  590.24   16.31
  12  -2  -6  598.74   16.39
  12  -2  -6  608.30   16.69
  -6  -4   7   23.74    1.75
   6   4  -7   24.58    1.82
  -6  -2   7    0.46    0.46
  -6  -2   7    0.83    0.61
   6   2  -7    0.16    0.46
   6   2  -7    0.08    0.53
  -6   0   7    0.08    0.46
  -6   0   7   -0.30    0.46
   6   0  -7    0.76    0.61
   6   0  -7    0.00    0.53
  -6   2   7    0.68    0.61
  -6   2   7    0.61    0.53
   6  -2  -7    0.38    0.61
   6  -2  -7    1.37    0.61
  -6   4   7   23.59    1.82
   6  -4  -7   18.13    1.90
  -7  -5   7  692.65   18.51
  -7  -5   7  728.31   19.95
   7   5  -7  696.45   18.89
  -7  -3   7  826.09   22.08
  -7  -3   7  802.57   21.17
   7   3  -7  777.53   20.71
   7   3  -7  816.98   21.77
  -7  -1   7  538.13   15.10
  -7  -1   7  562.03   15.32
   7   1  -7  574.47   15.85
   7   1  -7  575.07   15.85
  -7   1   7  559.75   15.63
  -7   1   7  568.32   15.47
   7  -1  -7  574.62   15.85
   7  -1  -7  558.92   15.47
  -7   3   7  788.16   21.17
  -7   3   7  769.19   20.33
   7  -3  -7  815.46   21.70
   7  -3  -7  799.53   21.32
  -7   5   7  658.21   17.75
   7  -5  -7  616.41   17.00
  -8  -4   7   14.26    1.44
  -8  -4   7   13.13    1.29
   8   4  -7   13.57    1.37
   8   4  -7   11.98    1.29
  -8  -2   7    4.62    0.91
  -8  -2   7    4.70    0.83
   8   2  -7    3.41    0.83
  -8   0   7    0.68    0.53
  -8   0   7    0.00    0.46
  -8   2   7    5.54    0.91
  -8   2   7    6.15    0.99
   8  -2  -7    5.77    1.07
  -8   4   7   11.15    1.21
  -8   4   7    9.56    1.21
   8  -4  -7   10.24    1.29
   8  -4  -7    8.04    1.21
   0   4   0 2256.79   69.22
   0   4   0 2312.34   70.84
   0  -4   0 2220.10   68.11
   0  -4   0 2241.06   68.64
   0   6   0 4310.35  131.85
   0   6   0 4341.84  132.69
   0  -6   0 4518.20  138.04
   0  -6   0 4423.73  135.21
   0   8   0   31.02    2.31
   0   8   0   30.41    2.21
   0  -8   0   31.57    2.26
   0  -8   0   32.22    2.38
   0  10   0  522.85   17.71
   0  10   0  541.94   18.50
   0 -10   0  526.45   17.86
   0 -10   0  538.04   18.34
   0  12   0   14.69    1.87
   0  12   0   14.84    1.99
   0 -12   0   16.13    1.95
   0 -12   0   15.76    1.95
   0  16   0  619.14   21.61
   0  16   0  614.12   21.78
   0 -16   0  631.41   22.03
   0 -16   0  617.22   21.72
   0  18   0   68.22    4.47
   0  18   0   74.38    5.01
   0 -18   0   69.01    4.63
   0 -18   0   70.87    4.65
   0  20   0   29.16    3.38
   0  20   0   25.09    2.90
   0 -20   0   32.07    3.29
   0 -20   0   26.42    3.06
   0  22   0   30.70    3.61
   0  22   0   32.49    3.35
   0 -22   0   28.35    3.32
   0 -22   0   30.58    3.32
   0  24   0   77.20    5.33
   0  24   0   80.67    5.83
   0 -24   0   75.16    5.36
   0 -24   0   81.84    5.56
   0  26   0   25.76    3.73
   0  26   0   23.10    3.15
   0 -26   0   21.42    3.10
   0 -26   0   28.49    3.53
   0  28   0    3.43    2.17
   0  28   0    2.89    1.59
   0 -28   0    2.80    1.79
   0 -28   0    3.41    1.69
   0 -30   0  110.60    7.05
   0 -30   0   95.31    6.67
  -1 -31   0  580.62   22.27
  -1 -31   0  650.94   24.30
  -1 -29   0  745.30   27.09
  -1 -29   0  691.32   25.45
  -1 -25   0  950.79   33.01
   1  25   0  961.34   33.77
  -1 -23   0  852.28   29.79
  -1 -23   0  890.52   30.92
   1  23   0  854.47   29.71
   1  23   0  885.30   31.09
  -1 -21   0 2103.26   67.53
  -1 -21   0 2242.91   71.72
   1  21   0 2241.82   72.06
   1  21   0 2130.33   68.11
  -1 -19   0 1824.99   58.85
  -1 -19   0 1874.49   60.31
   1  19   0 1847.59   59.37
   1  19   0 1870.19   60.45
  -1 -17   0 1159.14   38.26
  -1 -17   0 1185.89   39.29
   1  17   0 1137.73   37.56
   1  17   0 1175.20   39.08
  -1 -15   0 1684.10   53.92
  -1 -15   0 1687.29   54.15
   1  15   0 1713.94   54.73
   1  15   0 1677.71   53.97
  -1 -13   0  882.99   29.43
  -1 -13   0  906.22   29.99
   1  13   0  892.75   29.80
   1  13   0  908.99   30.01
  -1 -11   0  219.64    8.71
  -1 -11   0  226.41    9.07
   1  11   0  230.96    9.24
   1  11   0  228.84    8.98
  -1  -9   0  319.11   11.60
  -1  -9   0  316.27   11.37
   1   9   0  310.15   11.34
   1   9   0  308.89   11.14
  -1  -7   0  377.96   12.94
  -1  -7   0  377.22   13.02
   1   7   0  363.03   12.61
   1   7   0  358.93   12.35
  -1  -5   0  729.07   23.20
  -1  -5   0  694.97   22.25
   1   5   0  701.99   22.48
   1   5   0  693.17   22.11
  -1  -3   0  539.10   17.11
  -1  -3   0  525.89   16.64
   1   3   0  544.66   17.22
   1   3   0  539.83   17.13
  -1  -1   0    2.30    0.40
  -1  -1   0    1.84    0.37
   1   1   0    2.32    0.39
   1   1   0    1.28    0.37
   1  -1   0    0.75    0.16
  -1   3   0  540.46   16.90
  -1   3   0  533.76   16.74
   1  -3   0  544.44   17.02
   1  -3   0  545.81   17.10
  -1   5   0  719.94   22.83
  -1   5   0  718.99   22.69
   1  -5   0  718.57   22.75
   1  -5   0  711.75   22.49
  -1   7   0  361.13   12.23
  -1   7   0  373.22   12.73
   1  -7   0  362.71   12.29
   1  -7   0  372.39   12.68
  -1   9   0  313.83   11.12
  -1   9   0  307.42   11.10
   1  -9   0  327.75   11.58
   1  -9   0  308.89   11.10
  -1  11   0  225.66    8.74
  -1  11   0  241.42    9.57
   1 -11   0  236.03    9.12
   1 -11   0  234.44    9.14
  -1  13   0  881.61   29.03
  -1  13   0  869.10   28.93
   1 -13   0  882.99   29.13
   1 -13   0  909.62   30.06
  -1  17   0 1146.29   37.67
  -1  17   0 1191.25   39.44
   1 -17   0 1188.03   39.05
   1 -17   0 1166.63   38.49
  -1  19   0 1836.82   58.89
  -1  19   0 1861.57   60.13
   1 -19   0 1864.80   59.92
   1 -19   0 1799.16   57.95
  -1  21   0 2167.13   69.16
  -1  21   0 2316.51   74.26
   1 -21   0 2149.81   68.83
   1 -21   0 2233.16   71.43
  -1  23   0  905.35   31.72
  -1  23   0  867.75   30.02
   1 -23   0  841.39   29.36
   1 -23   0  872.99   30.39
   1 -25   0  904.27   31.59
   1 -27   0 1362.52   45.71
   1 -27   0 1214.33   41.20
   1 -29   0  672.36   24.92
   1 -29   0  759.12   27.54
  -1  31   0  555.19   21.46
  -1  31   0  537.51   21.56
   1 -31   0  552.93   22.69
  -2 -30   0   93.29    6.59
  -2 -30   0   98.88    6.72
  -2 -28   0  197.76   10.00
  -2 -28   0  218.33   10.77
   2  28   0  229.35   11.45
   2  28   0  195.42    9.90
  -2 -26   0    0.38    1.33
  -2 -26   0    0.86    1.33
   2  26   0    0.20    1.15
   2  26   0    0.88    1.83
  -2 -22   0    8.47    2.07
  -2 -22   0    8.35    2.12
   2  22   0    7.09    2.28
   2  22   0    8.40    2.09
  -2 -20   0  628.66   22.70
  -2 -20   0  661.08   23.60
   2  20   0  651.25   23.62
   2  20   0  621.31   22.28
  -2 -18   0   92.54    5.47
  -2 -18   0   87.02    5.38
   2  18   0   90.70    5.67
   2  18   0   90.63    5.41
  -2 -16   0  779.79   26.69
  -2 -16   0  793.70   27.27
   2  16   0  758.51   26.00
   2  16   0  779.58   26.95
  -2 -14   0  724.58   24.69
  -2 -14   0  714.89   24.57
   2  14   0  715.96   24.40
   2  14   0  691.79   23.95
  -2 -12   0  204.04    8.44
  -2 -12   0  207.02    8.68
   2  12   0  207.86    8.53
   2  12   0  207.02    8.72
  -2 -10   0 1674.34   52.81
  -2 -10   0 1610.91   51.08
   2  10   0 1662.72   52.46
   2  10   0 1597.18   50.71
  -2  -8   0 1841.70   57.53
  -2  -8   0 1835.37   57.48
   2   8   0 1841.70   57.52
   2   8   0 1864.90   58.43
  -2  -6   0 4272.22  130.76
  -2  -6   0 4315.34  132.24
   2   6   0 4194.36  128.45
   2   6   0 4167.01  127.72
  -2  -4   0 2705.94   83.00
  -2  -4   0 2745.86   84.26
   2   4   0 2767.92   84.87
   2   4   0 2597.75   79.82
  -2  -2   0 1945.79   59.61
  -2  -2   0 2049.69   62.79
   2   2   0 2009.81   61.57
   2   2   0 1954.18   59.92
  -2   2   0 1951.03   60.33
  -2   2   0 1899.61   58.73
   2  -2   0 1866.03   57.70
   2  -2   0 2055.98   63.57
  -2   4   0 2622.96   80.19
  -2   4   0 2752.16   84.19
   2  -4   0 2771.07   84.68
   2  -4   0 2761.62   84.48
  -2   6   0 4270.11  130.44
  -2   6   0 4215.41  128.87
   2  -6   0 4283.79  130.87
   2  -6   0 4263.80  130.24
  -2   8   0 1800.59   55.93
  -2   8   0 1816.40   56.58
   2  -8   0 1820.62   56.57
   2  -8   0 1831.16   56.96
  -2  10   0 1644.75   51.58
  -2  10   0 1580.27   49.85
   2 -10   0 1631.00   51.29
   2 -10   0 1611.98   50.63
  -2  12   0  201.29    8.05
  -2  12   0  212.94    8.66
   2 -12   0  214.01    8.50
   2 -12   0  203.52    8.26
  -2  14   0  707.66   23.84
  -2  14   0  707.01   24.14
   2 -14   0  729.48   24.63
   2 -14   0  716.38   24.29
  -2  16   0  751.13   25.48
  -2  16   0  767.18   26.33
   2 -16   0  814.76   27.55
   2 -16   0  761.73   26.00
  -2  18   0   91.11    5.24
  -2  18   0   94.15    5.66
   2 -18   0   87.42    5.25
   2 -18   0   94.10    5.43
  -2  20   0  643.14   22.77
  -2  20   0  660.22   23.79
   2 -20   0  669.52   23.79
   2 -20   0  625.74   22.40
  -2  22   0    7.54    2.04
  -2  22   0    8.64    2.33
   2 -22   0    7.92    1.99
   2 -22   0    8.32    2.09
  -2  24   0   83.91    5.57
  -2  24   0   98.64    6.61
   2 -26   0    0.08    1.43
   2 -28   0  220.33   10.77
   2 -28   0  194.98    9.93
  -2  30   0   71.66    6.36
  -2  30   0   77.71    6.33
   2 -30   0   82.96    6.32
   2 -30   0   73.72    5.69
  -3 -29   0  505.78   19.72
  -3 -29   0  448.10   18.12
  -3 -27   0  881.31   31.20
  -3 -27   0  813.23   29.14
  -3 -25   0 1617.89   53.33
  -3 -25   0 1445.96   48.18
   3  25   0 1628.91   54.09
   3  25   0 1447.07   48.13
  -3 -23   0  485.85   18.71
  -3 -23   0  519.77   19.69
   3  23   0  542.20   20.88
   3  23   0  495.04   18.88
  -3 -21   0 1070.26   36.25
  -3 -21   0 1038.41   35.38
   3  21   0 1044.82   35.42
   3  21   0 1072.76   36.69
  -3 -19   0  939.30   32.14
  -3 -19   0  994.53   33.71
   3  19   0  967.08   33.24
   3  19   0  961.24   32.61
  -3 -17   0  549.26   19.99
  -3 -17   0  552.48   19.95
   3  17   0  554.74   20.33
   3  17   0  555.39   20.02
  -3 -15   0 1017.78   34.04
  -3 -15   0 1023.66   34.02
   3  15   0  995.62   33.46
   3  15   0  985.26   32.83
  -3 -11   0 2963.75   92.19
  -3 -11   0 2974.37   92.67
   3  11   0 2834.26   88.22
   3  11   0 2861.85   89.32
  -3  -9   0 2771.85   86.17
  -3  -9   0 2807.83   87.10
   3   9   0 2767.61   86.07
   3   9   0 2755.96   85.50
  -3  -7   0 1297.63   40.98
  -3  -7   0 1329.31   42.11
   3   7   0 1288.13   40.70
   3   7   0 1289.19   40.92
  -3  -5   0 1625.20   50.55
  -3  -5   0 1666.30   51.92
   3   5   0 1614.66   50.21
   3   5   0 1613.60   50.32
  -3  -3   0  494.35   15.91
  -3  -3   0  520.04   16.76
   3   3   0  511.61   16.45
   3   3   0  482.34   15.63
  -3  -1   0  279.95    9.06
  -3  -1   0  308.88    9.92
   3   1   0  306.99    9.91
   3   1   0  299.52    9.65
  -3   3   0  510.13   16.11
  -3   3   0  516.87   16.29
  -3   5   0 1639.96   50.51
  -3   5   0 1643.11   50.72
   3  -5   0 1635.73   50.47
   3  -5   0 1598.85   49.31
  -3   7   0 1334.58   41.72
  -3   7   0 1292.35   40.29
   3  -7   0 1282.84   40.07
   3  -7   0 1293.40   40.34
  -3   9   0 2724.22   84.27
  -3   9   0 2768.67   85.39
   3  -9   0 2798.30   86.42
   3  -9   0 2721.05   84.04
  -3  11   0 2885.21   89.58
  -3  11   0 2892.63   89.52
   3 -11   0 2927.66   90.71
   3 -11   0 2859.73   88.58
  -3  13   0  663.26   22.61
  -3  13   0  668.17   22.43
   3 -13   0  673.38   22.76
   3 -13   0  691.49   23.26
  -3  15   0 1061.31   35.37
  -3  15   0  992.31   32.67
   3 -15   0  992.85   32.83
  -3  17   0  540.45   19.20
  -3  17   0  569.80   20.49
  -3  19   0  939.20   31.65
  -3  19   0  998.84   33.96
   3 -19   0  961.56   32.48
   3 -19   0  970.32   32.82
  -3  21   0 1108.86   37.64
  -3  21   0 1047.65   35.30
   3 -21   0 1043.19   35.25
   3 -21   0 1095.81   36.98
  -3  23   0  468.67   18.71
   3 -23   0  531.37   19.98
   3 -23   0  477.10   18.22
   3 -25   0 1458.08   48.39
   3 -25   0 1617.89   53.37
  -3  27   0  727.49   27.01
  -3  27   0  734.71   26.67
   3 -27   0  775.58   27.91
   3 -27   0  753.48   27.34
  -3  29   0  398.15   16.95
  -3  29   0  438.13   17.81
   3 -29   0  446.31   18.15
   3 -29   0  410.47   16.82
  -3  31   0  390.43   16.94
  -3  31   0  437.77   18.21
   3 -31   0  445.46   18.41
   3 -31   0  412.12   17.19
  -4 -28   0  119.44    7.56
  -4 -28   0  133.55    7.82
   4  28   0  143.29    8.56
   4  28   0  121.90    7.57
  -4 -26   0   48.56    4.61
  -4 -26   0   56.69    4.86
   4  26   0   60.12    5.29
   4  26   0   48.57    4.52
  -4 -24   0   43.13    4.13
  -4 -24   0   48.08    4.43
   4  24   0   52.61    4.81
   4  24   0   41.15    4.13
  -4 -22   0   24.30    3.23
  -4 -22   0   21.84    3.13
   4  22   0   23.47    3.44
   4  22   0   19.60    2.93
  -4 -20   0   27.15    3.14
  -4 -20   0   23.97    2.99
   4  20   0   27.21    3.53
   4  20   0   23.69    2.96
  -4 -18   0  216.89    9.78
  -4 -18   0  222.50   10.04
   4  18   0  222.40   10.24
   4  18   0  213.42    9.63
  -4 -16   0 1245.22   41.20
  -4 -16   0 1305.49   42.85
   4  16   0 1247.38   41.38
   4  16   0 1264.60   41.57
  -4 -14   0  669.66   23.21
  -4 -14   0  683.16   23.83
   4  14   0  676.41   23.42
   4  14   0  655.09   23.06
  -4 -10   0 2821.25   88.00
  -4 -10   0 2947.85   91.74
   4  10   0 2847.84   88.63
   4  10   0 2791.46   87.15
  -4  -8   0 1410.03   44.85
  -4  -8   0 1362.29   43.28
   4   8   0 1388.81   44.10
   4   8   0 1381.38   44.04
  -4  -6   0 2657.50   82.16
  -4  -6   0 2783.49   86.08
   4   6   0 2830.08   87.49
   4   6   0 2632.08   81.53
  -4  -4   0  906.22   28.70
  -4  -4   0  921.66   29.26
   4   4   0  880.32   28.03
   4   4   0  900.30   28.56
  -4  -2   0  619.38   19.63
  -4  -2   0  575.44   18.33
   4   2   0  629.42   20.00
   4   2   0  594.04   18.90
  -4   0   0 1714.83   53.55
  -4   0   0 1677.87   52.37
   4   0   0 1687.37   52.74
   4   0   0 1647.25   51.42
   4  -4   0  905.80   28.90
   4  -4   0  848.71   27.21
  -4   6   0 2750.67   84.55
  -4   6   0 2528.33   77.83
   4  -6   0 2418.22   74.48
  -4   8   0 1361.23   42.69
  -4   8   0 1336.83   41.77
   4  -8   0 1324.09   41.45
   4  -8   0 1369.72   42.84
  -4  10   0 2795.72   86.38
  -4  10   0 2857.43   88.49
   4 -10   0 2778.70   85.95
   4 -10   0 2714.86   84.01
  -4  12   0 1977.73   61.94
  -4  12   0 2060.98   64.79
   4 -12   0 1954.25   61.34
   4 -12   0 1892.34   59.46
  -4  14   0  633.22   21.50
  -4  14   0  679.63   23.26
   4 -14   0  649.83   22.15
   4 -14   0  628.41   21.48
  -4  18   0  219.26    9.43
  -4  18   0  225.21   10.04
   4 -18   0  209.09    9.26
   4 -18   0  214.72    9.40
  -4  20   0   21.26    2.77
  -4  20   0   29.86    3.41
   4 -20   0   28.66    3.20
   4 -20   0   22.30    2.82
  -4  22   0   19.69    3.01
  -4  22   0   21.14    2.93
   4 -22   0   18.23    2.75
   4 -22   0   20.39    2.82
  -4  24   0   36.26    3.84
  -4  24   0   34.82    4.09
   4 -24   0   39.59    4.00
   4 -24   0   37.89    3.96
   4 -26   0   37.95    4.70
  -4  28   0  115.41    7.48
  -4  28   0  110.52    7.46
   4 -28   0  112.73    7.22
   4 -28   0  118.76    7.40
  -4  30   0  118.90    7.88
  -4  30   0  105.07    7.49
   4 -30   0  120.47    7.83
   4 -30   0  116.53    7.57
  -5 -29   0  381.91   16.33
  -5 -29   0  359.09   15.59
   5  29   0  344.97   15.38
   5  29   0  384.17   17.08
  -5 -27   0  472.39   18.91
  -5 -27   0  502.30   19.60
   5  27   0  479.34   19.25
   5  27   0  521.78   20.66
  -5 -25   0  711.72   26.07
  -5 -25   0  783.98   28.23
   5  25   0  802.43   29.18
   5  25   0  714.73   26.27
  -5 -23   0  719.24   26.09
  -5 -23   0  754.55   27.08
   5  23   0  768.90   27.90
   5  23   0  715.15   25.97
  -5 -21   0 1342.03   44.75
  -5 -21   0 1281.72   43.05
   5  21   0 1206.07   40.66
   5  21   0 1347.50   45.31
  -5 -19   0 1424.52   47.16
  -5 -19   0 1525.87   50.10
   5  19   0 1427.78   47.17
   5  19   0 1497.54   49.58
  -5 -17   0 1083.97   36.44
  -5 -17   0 1036.93   35.12
   5  17   0 1084.09   36.77
   5  17   0  990.20   33.56
  -5 -15   0 1154.46   38.28
  -5 -15   0 1069.44   35.82
   5  15   0 1114.54   37.37
   5  15   0 1077.21   35.95
  -5 -13   0  994.62   33.27
  -5 -13   0 1046.51   34.68
   5  13   0  935.84   31.73
   5  13   0 1039.09   34.93
  -5 -11   0 1057.66   35.26
  -5  -9   0  684.32   23.15
  -5  -9   0  679.00   22.85
  -5  -7   0  276.77   10.23
  -5  -7   0  280.60   10.45
   5   7   0  268.46   10.03
   5   7   0  285.17   10.81
  -5  -5   0  505.98   16.97
  -5  -5   0  532.77   17.67
   5   5   0  502.36   16.82
   5   5   0  517.57   17.36
  -5  -3   0   64.60    2.97
  -5  -3   0   61.51    2.92
   5   3   0   61.04    2.89
   5   3   0   64.95    3.07
  -5  -1   0   76.49    2.96
  -5  -1   0   79.39    3.03
   5   1   0   81.88    3.15
   5   1   0   73.26    2.86
   5  -7   0  252.37    8.50
   5  -7   0  255.25    8.55
  -5   9   0  600.85   19.69
  -5   9   0  653.27   21.17
   5  -9   0  647.92   20.99
   5  -9   0  618.89   20.10
  -5  11   0  955.09   30.91
  -5  11   0  939.46   30.25
   5 -11   0  949.53   30.58
   5 -11   0  928.33   29.92
  -5  13   0  975.70   31.74
  -5  13   0  977.96   32.05
   5 -13   0  946.15   30.90
   5 -13   0  936.48   30.61
  -5  15   0 1040.74   34.11
  -5  15   0 1067.27   35.21
   5 -15   0 1020.77   33.61
   5 -15   0 1044.51   34.27
   5 -17   0  961.37   32.50
  -5  19   0 1314.43   43.54
  -5  19   0 1327.51   43.61
   5 -19   0 1412.53   46.24
   5 -19   0 1311.17   43.21
  -5  21   0 1142.47   38.72
  -5  21   0 1208.26   40.39
   5 -21   0 1243.35   41.46
   5 -21   0 1141.38   38.45
  -5  23   0  673.76   24.48
  -5  23   0  624.33   23.26
   5 -23   0  635.91   23.31
   5 -23   0  698.49   25.21
  -5  25   0  676.71   24.98
  -5  25   0  640.69   24.17
   5 -25   0  654.25   24.26
   5 -25   0  680.49   24.97
  -5  27   0  432.62   18.01
  -5  27   0  402.94   17.04
   5 -27   0  414.02   17.01
   5 -27   0  415.82   17.85
  -5  29   0  298.99   14.09
  -5  29   0  337.40   15.15
   5 -29   0  341.69   15.20
   5 -29   0  311.08   14.04
  -6 -26   0   26.23    3.63
  -6 -26   0   22.33    3.78
   6  26   0   27.49    3.91
   6  26   0   26.26    3.74
  -6 -24   0   -0.16    1.43
   6  24   0    0.76    1.25
   6  24   0    1.58    1.75
   6  22   0    1.11    1.50
   6  22   0    2.08    1.80
   6  20   0    2.82    1.97
   6  20   0    1.74    1.34
   6  18   0   76.03    5.56
   6  18   0   64.86    4.83
   6  16   0  576.74   21.24
   6  16   0  552.27   20.32
   6  14   0  657.55   23.44
   6  14   0  630.70   22.42
   6  12   0  289.96   11.64
   6  12   0  312.84   12.52
  -6 -10   0 1432.19   46.85
  -6 -10   0 1340.80   43.36
   6  10   0 1298.87   42.14
   6  10   0 1316.07   42.73
  -6  -8   0 1279.31   41.18
  -6  -8   0 1361.88   43.55
   6   8   0 1356.52   43.58
   6   8   0 1320.06   42.44
  -6  -6   0  967.81   31.22
  -6  -6   0  903.40   29.37
   6   6   0  968.99   31.41
   6   6   0  911.09   29.62
  -6  -4   0 1884.88   58.70
  -6  -4   0 1735.29   54.21
   6   4   0 1895.55   59.12
   6   4   0 1832.51   57.17
  -6  -2   0 2140.47   66.24
  -6  -2   0 2237.62   69.26
   6   2   0 2311.28   71.52
   6   2   0 2336.91   72.34
   6  -8   0 1324.35   41.62
   6  -8   0 1421.94   44.62
  -6  10   0 1228.99   38.78
  -6  10   0 1217.16   38.47
   6 -10   0 1159.09   36.59
   6 -10   0 1234.36   38.92
  -6  12   0  287.39   10.61
  -6  12   0  292.67   10.69
   6 -12   0  278.11   10.18
   6 -12   0  278.53   10.21
  -6  14   0  583.38   20.03
  -6  14   0  596.27   20.57
   6 -14   0  580.99   19.92
   6 -14   0  587.38   20.10
  -6  16   0  531.49   19.03
  -6  16   0  523.55   18.68
   6 -16   0  511.26   18.20
   6 -16   0  518.55   18.45
  -6  18   0   64.08    4.46
  -6  18   0   57.51    4.33
   6 -18   0   60.68    4.21
   6 -18   0   63.21    4.41
  -6  20   0    2.60    1.45
  -6  20   0    2.15    1.31
   6 -20   0    1.43    1.27
   6 -20   0    2.43    1.27
  -6  22   0    2.39    1.41
  -6  22   0    2.19    1.44
   6 -22   0    2.60    1.37
   6 -22   0    2.36    1.45
  -6  24   0    0.43    1.25
  -6  24   0    0.82    1.28
   6 -24   0    0.50    1.10
   6 -24   0    0.86    1.34
  -6  26   0   19.86    3.36
  -6  26   0   21.53    3.49
   6 -26   0   20.20    3.16
   6 -26   0   24.62    3.57
  -7 -25   0  541.19   20.91
  -7 -25   0  512.95   20.48
   7  25   0  521.96   20.86
   7  25   0  507.32   20.51
  -7 -23   0  681.32   25.39
  -7 -23   0  730.85   26.60
   7  23   0  712.74   26.54
   7  23   0  680.77   25.59
   7  21   0  935.97   34.14
  -7 -19   0 1931.91   62.79
  -7 -19   0 1767.43   58.04
   7  19   0 1827.05   59.90
   7  19   0 1927.50   63.04
  -7 -17   0 1897.42   61.72
  -7 -17   0 2042.36   65.92
   7  17   0 2100.57   68.01
   7  17   0 1938.06   62.96
  -7 -15   0 1342.00   44.34
  -7 -15   0 1273.15   42.48
   7  15   0 1345.27   44.77
   7  15   0 1258.95   42.08
  -7 -13   0  778.67   26.91
  -7 -13   0  754.19   26.31
   7  13   0  788.35   27.45
   7  13   0  753.96   26.37
  -7 -11   0   96.72    5.76
  -7 -11   0   98.09    5.75
   7  11   0  102.29    5.83
  -7  -9   0   23.11    2.43
  -7  -9   0   22.74    2.40
   7   9   0   24.86    2.70
   7   9   0   23.16    2.44
  -7  -7   0   17.16    1.97
  -7  -7   0   12.99    1.72
   7   7   0   16.15    2.07
   7   7   0   14.39    1.80
  -7  -5   0   15.71    1.60
  -7  -5   0   16.24    1.63
   7   5   0   15.75    1.62
   7   5   0   15.20    1.64
  -7  -3   0  129.26    5.01
  -7  -3   0  123.45    4.85
   7   3   0  136.90    5.32
   7   3   0  132.05    5.15
  -7  11   0   87.03    3.76
  -7  11   0   94.98    4.02
   7 -11   0   94.06    3.88
   7 -11   0   91.51    3.85
  -7  13   0  728.28   24.04
  -7  13   0  730.67   24.19
   7 -13   0  693.78   22.84
   7 -13   0  726.65   23.95
  -7  15   0 1164.96   37.94
  -7  15   0 1188.99   38.70
   7 -15   0 1182.45   38.32
   7 -15   0 1157.31   37.48
  -7  17   0 1902.92   60.93
  -7  17   0 1797.50   57.73
   7 -17   0 1762.37   56.47
   7 -17   0 1779.93   56.96
  -7  19   0 1602.93   52.30
  -7  19   0 1692.36   54.99
   7 -19   0 1514.63   49.40
   7 -19   0 1661.45   53.89
  -7  21   0  714.30   25.80
  -7  21   0  771.05   27.48
   7 -21   0  748.50   26.57
   7 -21   0  709.64   25.40
  -7  23   0  590.34   22.34
  -7  23   0  523.82   20.47
  -8 -22   0    2.82    1.69
  -8 -22   0   -0.09    1.01
   8  22   0    1.16    1.40
   8  22   0    1.39    1.46
  -8 -18   0  130.95    7.53
  -8 -18   0  111.42    6.98
   8  18   0  120.96    7.36
   8  18   0  132.51    7.85
  -8 -16   0  204.82    9.88
  -8 -16   0  209.02    9.87
   8  16   0  207.91   10.08
   8  16   0  214.64   10.35
  -8 -14   0  184.33    8.86
  -8 -14   0  174.12    8.59
   8  14   0  192.15    9.36
   8  14   0  175.65    8.76
  -8 -12   0  826.16   28.38
  -8 -12   0  750.72   26.27
   8  12   0  791.68   27.74
   8  12   0  845.22   29.26
  -8  -8   0  566.12   19.79
  -8  -8   0  573.73   19.93
   8   8   0  594.75   20.73
   8   8   0  580.37   20.23
  -8  -6   0  855.17   28.02
  -8  -6   0  934.90   30.49
   8   6   0  923.83   30.22
   8   6   0  885.48   29.02
  -8  -4   0 1541.21   48.52
  -8  -4   0 1465.29   46.08
   8   4   0 1484.81   46.73
   8   4   0 1594.35   50.23
  -8  14   0  178.41    7.01
  -8  14   0  164.78    6.61
  -8  16   0  199.63    8.44
  -8  16   0  185.17    7.86
   8 -16   0  186.60    7.79
   8 -16   0  189.59    7.93
  -8  18   0  103.83    5.76
  -8  18   0  109.48    6.04
   8 -18   0  105.77    5.79
   8 -18   0  107.97    5.67
  -8  20   0    7.73    2.17
  -8  20   0    9.66    2.22
   8 -20   0    9.57    1.87
  -8  22   0    0.18    1.14
  -8  22   0   -0.09    1.10
   8 -22   0    1.06    1.19
   8 -22   0    0.73    0.93
  -9 -21   0  560.76   22.15
  -9 -21   0  574.43   22.21
   9  21   0  577.71   22.85
   9  21   0  553.08   21.86
  -9 -17   0  587.84   22.38
  -9 -17   0  563.83   21.42
   9  17   0  552.33   21.38
   9  17   0  584.94   22.43
  -9 -15   0  453.44   17.88
  -9 -15   0  449.99   17.64
   9  15   0  448.66   17.90
   9  15   0  456.54   18.12
  -9 -13   0  277.75   12.02
  -9 -13   0  247.20   10.99
   9  13   0  256.72   11.49
   9  13   0  251.40   11.30
  -9 -11   0  637.02   22.64
  -9 -11   0  660.51   23.45
   9  11   0  644.40   23.06
   9  11   0  641.21   23.01
  -9  -9   0  638.87   22.30
  -9  -9   0  661.41   22.98
   9   9   0  677.25   23.61
   9   9   0  655.37   22.89
  -9  -7   0   85.96    4.52
  -9  -7   0   83.04    4.43
   9   7   0   85.24    4.59
   9   7   0   84.34    4.56
  -9  -5   0   15.36    1.48
  -9  -5   0   18.53    1.68
   9   5   0   19.02    1.72
   9   5   0   16.77    1.65
 -10 -16   0  206.31   10.29
 -10 -16   0  223.41   11.09
  10  16   0  225.45   11.27
  10  16   0  209.80   10.70
 -10 -14   0  236.44   10.91
 -10 -14   0  240.36   11.20
  10  14   0  243.15   11.42
  10  14   0  230.05   10.98
 -10 -12   0  509.00   19.08
 -10 -12   0  515.13   19.35
  10  12   0  535.88   20.20
  10  12   0  516.59   19.52
 -10  -8   0  979.65   32.42
 -10  -8   0 1042.44   34.12
  10   8   0 1076.62   35.42
  10   8   0  991.08   32.80
   9   5   1 1202.22   38.69
   9   5   1 1114.76   36.11
  -9  -5  -1 1123.62   36.56
  -9  -5  -1 1218.83   39.08
   9   7   1 1315.27   42.81
   9   7   1 1378.48   44.62
  -9  -7  -1 1361.84   44.16
  -9  -7  -1 1295.30   41.87
   9  11   1  146.84    7.94
   9  11   1  132.12    7.18
  -9 -11  -1  156.65    7.91
  -9 -11  -1  134.02    7.12
   9  13   1  114.92    6.94
   9  13   1  140.88    7.92
  -9 -13  -1  123.42    7.13
  -9 -13  -1  141.22    7.77
   9  15   1   57.11    5.16
   9  15   1   73.21    5.71
  -9 -15  -1   58.75    5.07
  -9 -15  -1   72.06    5.41
   9  17   1   21.61    3.52
   9  17   1   27.72    3.99
  -9 -17  -1   26.02    3.59
  -9 -17  -1   20.33    3.36
   8 -18   1  281.61   11.26
   8 -18   1  242.84   10.19
   8   2   1  145.31    5.60
   8   2   1  148.60    5.77
  -8  -2  -1  145.31    5.56
  -8  -2  -1  150.35    5.71
   8   4   1    2.78    1.04
   8   4   1    2.28    0.90
  -8  -4  -1    2.52    0.86
  -8  -4  -1    2.53    0.92
   8   6   1  481.07   16.98
   8   6   1  470.45   16.72
  -8  -6  -1  478.34   16.84
  -8  -6  -1  479.32   16.82
   8   8   1  484.28   17.69
   8   8   1  481.97   17.56
  -8  -8  -1  473.29   17.10
  -8  -8  -1  501.43   17.97
  -8 -10  -1  334.60   13.27
  -8 -10  -1  376.70   14.45
   8  12   1  425.91   16.72
   8  12   1  489.28   18.49
  -8 -12  -1  446.49   17.17
  -8 -12  -1  494.70   18.39
   8  14   1  299.37   12.91
   8  14   1  268.06   12.12
  -8 -14  -1  298.70   13.56
  -8 -14  -1  270.28   12.06
   8  16   1  382.09   16.02
   8  16   1  415.76   16.83
  -8 -16  -1  407.51   16.69
  -8 -16  -1  419.23   16.60
   8  18   1  245.53   11.97
   8  18   1  259.88   12.35
  -8 -18  -1  270.19   12.11
  -8 -18  -1  258.64   12.28
   8  20   1  366.72   16.20
   8  20   1  408.31   16.99
  -8 -20  -1  374.04   16.30
  -8 -20  -1  401.66   16.48
   7 -23   1    0.09    1.09
   7 -23   1    0.64    1.18
  -7  23  -1    0.24    1.32
  -7  23  -1    1.28    1.27
   7 -21   1    4.94    1.70
   7 -21   1    4.76    1.60
  -7  21  -1    4.01    1.63
  -7  21  -1    4.89    1.84
   7 -19   1   62.74    4.56
   7 -19   1   61.76    4.85
  -7  19  -1   57.82    4.34
  -7  19  -1   64.61    5.03
   7 -17   1   91.39    5.25
   7 -17   1   74.09    4.54
  -7  17  -1   90.90    5.62
  -7  17  -1   77.94    4.69
   7 -15   1   84.03    4.54
   7 -15   1   96.06    5.09
  -7  15  -1   82.21    4.50
  -7  15  -1   91.33    5.13
   7 -13   1  769.27   25.29
  -7  13  -1  852.83   27.83
  -7  13  -1  957.12   31.08
  -7  11  -1  880.85   28.32
  -7  11  -1  917.61   29.39
   7  -9   1  349.24   11.71
   7  -9   1  366.26   12.20
  -7   9  -1  328.19   11.04
   7  -1   1 1579.72   50.79
   7  -1   1 1565.62   50.11
  -7   1  -1 1529.85   48.99
   7   1   1 1534.17   48.14
   7   1   1 1697.89   53.20
   7   5   1  912.49   29.89
   7   5   1  967.45   31.59
  -7  -5  -1  901.96   29.42
  -7  -5  -1  919.86   30.08
   7   7   1  710.31   24.11
   7   7   1  656.56   22.59
  -7  -7  -1  719.46   24.22
  -7  -7  -1  662.11   22.67
   7  11   1  810.84   28.21
   7  11   1  887.97   30.28
  -7 -11  -1  829.11   28.61
  -7 -11  -1  879.66   29.72
   7  13   1  843.17   29.55
   7  13   1  867.75   29.93
  -7 -13  -1  840.52   29.30
  -7 -13  -1  882.03   30.09
   7  15   1   86.83    5.93
   7  15   1   89.92    5.84
  -7 -15  -1   87.68    5.84
  -7 -15  -1  105.65    6.31
   7  17   1   88.56    6.28
   7  17   1   97.05    6.29
  -7 -17  -1   86.95    6.05
  -7 -17  -1   99.00    6.08
   7  19   1   63.57    5.50
  -7 -19  -1   63.98    5.48
  -7 -19  -1   72.12    5.99
   7  21   1    7.23    2.34
   7  21   1    5.07    1.95
  -7 -21  -1    3.64    1.78
  -7 -21  -1    6.45    1.94
   7  23   1    0.10    1.19
   7  23   1    0.80    1.78
  -7 -23  -1    0.92    1.31
  -7 -23  -1    0.56    1.34
   6 -24   1  439.89   17.35
   6 -24   1  411.48   16.94
  -6  24  -1  432.14   18.03
  -6  24  -1  425.18   16.83
   6 -22   1  707.08   25.69
   6 -22   1  745.08   26.37
  -6  22  -1  776.98   27.25
  -6  22  -1  701.60   25.88
   6 -20   1  387.40   15.39
   6 -20   1  434.60   16.57
  -6  20  -1  433.72   16.45
  -6  20  -1  387.18   15.74
   6 -18   1  801.94   27.44
   6 -18   1  761.06   26.49
  -6  18  -1  766.79   26.98
  -6  18  -1  802.28   27.31
   6 -16   1 1409.84   45.78
   6 -16   1 1476.72   47.59
  -6  16  -1 1482.20   47.61
  -6  16  -1 1454.79   47.43
   6 -14   1  707.89   23.81
   6 -14   1  766.94   25.74
  -6  14  -1  709.86   23.77
  -6  14  -1  730.48   24.90
  -6  12  -1  576.32   19.70
  -6  12  -1  509.79   17.33
   6 -10   1  581.16   19.26
   6 -10   1  564.14   18.82
   6  -8   1  596.57   19.32
   6  -8   1  558.20   18.24
  -6   8  -1  542.11   17.65
  -6   8  -1  589.97   19.18
   6  -6   1  355.47   11.80
   6  -6   1  359.57   11.92
  -6   6  -1  357.95   11.82
  -6   6  -1  348.78   11.62
   6  -4   1  130.84    4.77
   6  -4   1  136.99    4.97
  -6   4  -1  133.43    4.85
  -6   4  -1  124.17    4.57
   6  -2   1  377.32   12.49
   6  -2   1  387.34   12.78
   6   0   1    0.16    0.53
   6   0   1    0.20    0.60
  -6   0  -1    0.51    0.55
  -6   0  -1    0.05    0.50
   6   2   1  408.00   13.93
   6   2   1  431.88   14.67
  -6  -2  -1  437.04   14.77
  -6  -2  -1  396.15   13.46
   6   4   1  141.28    6.05
   6   4   1  133.53    5.82
  -6  -4  -1  130.19    5.58
  -6  -4  -1  133.75    5.75
   6   6   1  364.10   13.28
   6   6   1  340.91   12.62
  -6  -6  -1  337.13   12.43
  -6  -6  -1  352.89   12.78
   6   8   1  552.69   19.38
   6   8   1  557.22   19.67
  -6  -8  -1  545.67   19.23
  -6  -8  -1  561.01   19.41
   6  10   1  567.72   20.72
   6  10   1  611.39   21.51
  -6 -10  -1  598.60   21.10
  -6 -10  -1  586.25   20.90
   6  12   1  522.18   19.05
   6  12   1  509.89   18.99
  -6 -12  -1  545.23   19.93
  -6 -12  -1  523.70   18.85
   6  14   1  720.77   25.39
   6  14   1  726.66   26.00
  -6 -14  -1  754.06   26.68
  -6 -14  -1  723.06   25.19
   6  16   1 1481.11   48.77
   6  16   1 1499.74   49.85
  -6 -16  -1 1517.28   49.55
  -6 -16  -1 1538.12   50.88
   6  18   1  796.88   28.76
   6  18   1  784.64   27.80
  -6 -18  -1  800.40   28.69
  -6 -18  -1  826.40   28.78
   6  22   1  794.49   28.52
   6  22   1  714.87   26.87
  -6 -22  -1  788.25   27.97
  -6 -22  -1  725.14   26.86
   6  24   1  502.54   19.76
   6  24   1  455.16   19.11
  -6 -24  -1  439.44   18.27
  -6 -24  -1  491.08   18.98
   5 -27   1   42.90    4.56
   5 -27   1   27.82    3.89
  -5  27  -1   31.09    4.42
  -5  27  -1   37.30    4.20
   5 -25   1    0.22    1.01
   5 -25   1    1.40    1.51
  -5  25  -1    0.22    1.32
  -5  25  -1   -0.01    1.30
   5 -23   1   23.57    3.30
   5 -23   1   26.70    3.33
  -5  23  -1   19.71    3.35
  -5  23  -1   26.81    3.32
   5 -21   1   40.50    3.93
   5 -21   1   50.36    4.12
  -5  21  -1   42.14    4.34
  -5  21  -1   51.70    4.13
   5 -19   1  451.90   17.20
   5 -19   1  485.92   17.97
  -5  19  -1  445.53   17.29
  -5  19  -1  481.96   17.66
   5 -17   1  217.97    9.51
   5 -17   1  244.17   10.23
  -5  17  -1  223.65    9.96
  -5  17  -1  238.39    9.86
   5 -15   1  201.83    8.65
   5 -15   1  232.03    9.55
  -5  15  -1  203.25    8.96
  -5  15  -1  214.98    8.85
   5 -13   1  618.03   21.12
   5 -13   1  660.22   22.34
  -5  13  -1  646.16   22.26
  -5  13  -1  655.14   22.04
   5 -11   1  337.07   12.16
   5 -11   1  354.54   12.68
  -5  11  -1  368.11   13.31
  -5  11  -1  377.71   13.30
  -5   9  -1 1199.40   38.21
  -5   9  -1 1085.48   34.52
   5  -7   1 1223.35   38.60
   5  -7   1 1272.66   39.96
  -5   7  -1 1258.74   39.64
  -5   7  -1 1284.46   40.34
   5  -5   1 1371.01   42.94
   5  -5   1 1399.90   43.69
  -5   5  -1 1386.00   43.36
  -5   5  -1 1296.09   40.59
   5  -3   1 2506.78   77.49
   5  -3   1 2775.09   85.67
  -5   3  -1 2516.40   77.80
  -5   3  -1 2565.56   79.22
   5  -1   1 1278.82   40.09
   5  -1   1 1141.00   35.90
  -5   1  -1 1192.28   37.46
  -5   1  -1 1288.43   40.34
   5   1   1 1334.37   41.93
   5   1   1 1292.71   40.67
  -5  -1  -1 1339.71   42.05
  -5  -1  -1 1221.13   38.44
  -5  -3  -1 2725.92   84.33
  -5  -3  -1 2666.05   82.58
   5   5   1 1300.36   41.56
   5   5   1 1413.81   44.94
  -5  -5  -1 1285.38   41.04
  -5  -5  -1 1375.28   43.60
   5   7   1 1228.71   39.66
   5   7   1 1179.39   38.30
   5   9   1 1055.82   34.74
   5   9   1 1116.64   36.78
   5  11   1  360.35   14.00
   5  11   1  359.06   13.79
  -5 -11  -1  369.30   14.20
   5  13   1  703.60   24.86
   5  13   1  636.09   22.54
  -5 -13  -1  695.38   24.50
  -5 -13  -1  669.96   23.71
   5  15   1  225.41   10.06
   5  15   1  222.70   10.25
  -5 -15  -1  221.28   10.11
  -5 -15  -1  226.60   10.00
   5  17   1  231.40   10.47
   5  17   1  242.97   11.18
  -5 -17  -1  233.36   10.79
  -5 -17  -1  248.65   10.86
   5  19   1  483.73   19.08
   5  19   1  488.66   18.65
  -5 -19  -1  486.13   18.52
  -5 -19  -1  462.54   18.27
   5  23   1   26.18    3.54
   5  23   1   21.58    3.63
  -5 -23  -1   18.61    3.26
   5  25   1    2.14    1.47
   5  25   1    1.15    1.55
  -5 -25  -1    0.41   16.52
   5  27   1   34.59    4.71
   5  27   1   48.55    4.74
   4 -28   1  492.72   19.15
   4 -28   1  426.86   17.67
  -4  24  -1  900.89   31.02
  -4  24  -1  797.02   28.96
  -4  22  -1 1166.06   39.77
  -4  22  -1 1289.38   42.57
  -4  20  -1  576.44   20.68
  -4  20  -1  548.10   20.58
   4 -18   1 1209.91   39.93
   4 -18   1 1105.46   36.96
  -4  18  -1 1207.73   39.60
  -4  18  -1 1156.60   38.75
   4 -16   1  990.76   33.09
  -4  16  -1 1084.73   36.07
  -4  16  -1  990.86   33.40
   4 -14   1 1599.36   51.16
   4 -14   1 1692.04   53.94
  -4  14  -1 1676.96   53.80
  -4  14  -1 1726.53   54.78
  -4  12  -1 1531.98   48.58
  -4  12  -1 1472.94   47.19
  -4  10  -1  405.98   14.36
  -4  10  -1  437.76   15.09
   4  -8   1 1163.24   36.99
   4  -8   1 1170.72   37.25
   4  -6   1  168.59    6.59
   4  -6   1  173.80    6.60
  -4   6  -1  178.49    6.72
  -4   6  -1  169.22    6.40
   4  -4   1    4.86    0.80
   4  -4   1    5.51    0.87
  -4   4  -1    4.30    0.78
  -4   4  -1    5.61    0.87
   4  -2   1    3.05    0.75
   4  -2   1    3.62    0.74
  -4   2  -1    3.59    0.70
  -4   2  -1    3.45    0.72
   4   0   1    0.44    0.61
   4   0   1    0.20    0.55
  -4   0  -1    0.44    0.55
  -4   0  -1    0.28    0.50
   4   2   1    3.44    0.86
   4   2   1    4.44    0.99
  -4  -2  -1    3.88    0.90
  -4  -2  -1    4.22    0.88
   4   4   1    5.41    1.15
   4   4   1    4.28    1.00
  -4  -4  -1    4.80    1.03
  -4  -4  -1    5.05    1.07
  -4  -6  -1  180.51    7.42
  -4  -6  -1  175.94    7.17
   4   8   1 1096.00   36.10
   4   8   1 1189.92   38.81
  -4  -8  -1 1117.35   36.13
  -4  -8  -1 1083.20   35.31
   4  10   1  426.31   15.74
  -4 -10  -1  438.72   16.20
   4  12   1 1511.58   48.93
   4  12   1 1589.96   51.48
  -4 -12  -1 1582.44   51.14
  -4 -12  -1 1509.44   48.56
   4  14   1 1731.91   55.87
   4  14   1 1784.72   57.73
  -4 -14  -1 1794.43   57.89
  -4 -14  -1 1664.01   53.52
   4  16   1 1049.75   35.44
   4  16   1 1042.18   35.51
  -4 -16  -1 1059.07   35.38
  -4 -16  -1 1063.18   36.00
   4  18   1 1317.64   44.23
   4  18   1 1238.21   41.34
  -4 -18  -1 1311.11   43.84
  -4 -18  -1 1206.65   40.08
   4  20   1  638.48   23.80
   4  20   1  596.68   21.98
  -4 -20  -1  607.84   22.01
  -4 -20  -1  647.89   23.93
  -4 -24  -1 1038.48   36.31
  -4 -24  -1  939.92   32.53
   4  26   1  334.75   14.41
   4  26   1  346.81   15.50
  -4 -26  -1  313.08   13.42
  -4 -26  -1  323.80   14.51
   4  28   1  547.23   21.16
   4  28   1  516.14   21.11
  -4 -28  -1  540.12   20.55
  -4 -28  -1  476.40   19.61
   3 -29   1   71.05    5.53
   3 -29   1   64.11    5.45
  -3  29  -1   62.27    5.64
  -3  29  -1   67.67    5.27
   3 -27   1  109.14    6.75
   3 -27   1  103.10    6.83
  -3  27  -1  109.66    6.61
  -3  27  -1  101.08    7.17
   3 -25   1   48.09    4.34
   3 -25   1   38.89    4.17
  -3  25  -1   45.67    4.09
  -3  25  -1   40.03    4.55
   3 -23   1   89.57    5.94
   3 -23   1   82.59    5.48
  -3  23  -1   81.69    5.34
  -3  23  -1   77.72    5.84
   3 -21   1    2.48    1.29
   3 -21   1    3.65    1.65
  -3  21  -1    1.57    1.29
  -3  21  -1    3.33    1.53
   3 -19   1   80.92    5.15
   3 -19   1   81.05    5.12
  -3  19  -1   79.48    5.31
  -3  19  -1   83.09    5.10
   3 -17   1  336.89   13.19
   3 -17   1  330.85   13.06
   3 -13   1  983.16   32.34
   3 -13   1  961.76   31.65
  -3  13  -1 1006.40   32.84
  -3  13  -1  963.04   31.94
  -3  11  -1 1415.51   45.00
  -3  11  -1 1326.97   42.62
  -3   9  -1 2674.76   82.92
  -3   9  -1 2739.64   85.18
   3  -7   1 2911.36   89.94
   3  -7   1 2899.70   89.38
  -3   7  -1 2963.36   91.50
  -3   7  -1 2881.67   88.91
   3  -5   1 1824.83   56.71
   3  -5   1 1961.45   60.74
  -3   5  -1 1646.90   51.22
  -3   5  -1 1777.17   55.27
   3  -3   1 3000.03   92.22
   3  -3   1 3106.87   95.37
  -3   3  -1 3060.34   94.00
  -3   3  -1 3073.02   94.31
   3  -1   1  877.59   27.74
   3  -1   1  927.60   29.31
   3   1   1  990.71   31.33
   3   1   1  974.54   30.85
  -3  -1  -1  913.33   28.96
  -3  -1  -1  999.70   31.56
   3   3   1 2915.41   89.96
   3   3   1 3007.44   92.72
  -3  -3  -1 2899.54   89.39
  -3  -3  -1 3024.36   93.17
   3   5   1 1931.81   60.40
   3   5   1 1873.55   58.66
  -3  -5  -1 1922.27   60.10
  -3  -5  -1 1890.50   59.07
   3   7   1 3041.87   94.38
   3   7   1 3052.48   94.72
  -3  -7  -1 3022.78   93.61
  -3  -7  -1 2961.23   91.94
   3   9   1 2627.96   82.24
   3   9   1 2626.91   82.12
  -3  -9  -1 2671.57   83.49
  -3  -9  -1 2647.11   82.52
   3  13   1 1018.38   34.18
   3  13   1 1050.71   35.09
  -3 -13  -1 1047.29   34.93
  -3 -13  -1 1026.63   34.12
   3  15   1  117.50    6.34
   3  15   1  125.13    6.72
  -3 -15  -1  116.42    6.14
  -3 -15  -1  119.00    6.43
   3  17   1  360.12   14.52
   3  17   1  328.15   13.31
  -3 -17  -1  349.96   14.10
  -3 -17  -1  329.43   13.08
   3  19   1   83.88    5.55
   3  19   1   84.00    5.68
  -3 -19  -1   90.32    5.87
  -3 -19  -1   89.18    5.46
   3  21   1    2.86    1.70
   3  21   1    2.98    1.74
  -3 -21  -1    3.09    1.62
  -3 -21  -1    3.18    1.72
   3  23   1   92.09    6.73
   3  23   1   90.00    6.14
  -3 -23  -1   84.25    6.25
  -3 -23  -1   87.32    5.73
   3  25   1   49.03    4.60
   3  25   1   48.23    4.89
  -3 -25  -1   56.83    5.02
  -3 -25  -1   48.17    4.30
   3  27   1  130.70    7.69
   3  27   1  126.45    8.02
  -3 -27  -1  117.86    7.05
  -3 -27  -1  127.12    7.95
   3  29   1   76.11    6.46
   3  29   1   83.52    6.15
  -3 -29  -1   81.94    6.55
  -3 -29  -1   78.02    5.62
   2 -30   1  432.38   17.35
   2 -30   1  409.74   16.95
  -2  30  -1  422.93   16.81
  -2  30  -1  413.12   17.63
   2 -28   1  578.17   22.04
   2 -28   1  597.60   22.26
  -2  28  -1  602.18   23.30
  -2  28  -1  590.01   21.69
   2 -26   1  839.38   29.49
   2 -26   1  850.01   30.22
  -2  26  -1  850.91   30.78
  -2  26  -1  849.46   29.54
   2 -24   1 1651.36   53.95
   2 -24   1 1617.28   53.38
  -2  24  -1 1627.17   54.08
   2 -22   1 1494.86   49.35
   2 -22   1 1473.02   48.36
  -2  22  -1 1468.65   48.94
  -2  22  -1 1438.08   47.07
   2 -20   1  980.85   33.23
   2 -20   1  967.51   33.06
  -2  20  -1  986.05   33.90
  -2  20  -1  998.75   33.54
  -2  18  -1 1033.15   35.00
  -2  18  -1  981.15   32.79
   2 -16   1 1087.52   36.00
   2 -16   1 1061.85   35.23
  -2  16  -1 1076.78   35.44
  -2  16  -1 1061.31   35.50
   2 -14   1  842.73   28.33
  -2  14  -1  926.41   30.86
  -2  14  -1  865.16   29.72
   2 -12   1 1052.40   34.35
   2 -12   1 1030.46   33.71
  -2  12  -1 1044.20   33.91
  -2  12  -1 1052.40   34.73
   2 -10   1 1558.84   49.40
   2 -10   1 1485.62   47.05
  -2  10  -1 1445.29   46.04
  -2  10  -1 1563.09   49.38
   2  -8   1  372.32   13.09
   2  -8   1  372.85   12.95
  -2   8  -1  383.43   13.29
  -2   8  -1  371.05   13.07
   2  -6   1   33.85    2.11
   2  -6   1   34.29    2.24
  -2   6  -1   32.26    2.22
  -2   6  -1   32.77    2.07
   2  -4   1    1.85    0.65
   2  -4   1    1.56    0.69
  -2   4  -1    1.24    0.60
  -2   4  -1    1.62    0.70
   2  -2   1  352.85   11.72
   2  -2   1  347.80   11.68
  -2   2  -1  348.85   11.65
  -2   2  -1  370.45   12.29
   2   0   1   -0.23    0.57
   2   0   1    0.09    0.55
  -2   0  -1   -0.07    0.52
  -2   0  -1    0.29    0.55
   2   2   1  356.12   12.08
   2   2   1  352.96   11.97
  -2  -2  -1  354.75   11.98
  -2  -2  -1  340.63   11.58
   2   4   1    1.81    0.78
   2   4   1    2.00    0.87
  -2  -4  -1    1.90    0.86
  -2  -4  -1    2.25    0.85
   2   6   1   37.26    2.59
   2   6   1   32.72    2.36
  -2  -6  -1   35.13    2.46
  -2  -6  -1   35.00    2.43
   2   8   1  390.84   14.01
   2   8   1  393.16   14.08
  -2  -8  -1  390.09   13.85
  -2  -8  -1  393.16   14.05
   2  10   1 1632.06   52.05
   2  10   1 1584.31   50.56
  -2 -10  -1 1587.50   50.66
  -2 -10  -1 1532.31   48.78
   2  14   1  881.53   29.93
   2  14   1  872.98   29.61
  -2 -14  -1  825.09   27.88
  -2 -14  -1  892.43   30.21
   2  16   1 1098.25   36.76
   2  16   1 1189.50   39.63
  -2 -16  -1 1128.31   37.72
  -2 -16  -1 1087.52   36.08
   2  18   1  988.16   33.60
   2  18   1 1047.93   35.62
  -2 -18  -1  998.19   33.60
  -2 -18  -1 1032.82   35.07
   2  20   1 1122.02   38.23
   2  20   1  992.13   33.90
  -2 -20  -1 1068.09   36.44
  -2 -20  -1 1012.85   34.17
   2  22   1 1684.86   55.70
   2  22   1 1505.78   49.68
  -2 -22  -1 1518.88   49.68
  -2 -22  -1 1609.52   53.21
   2  24   1 1705.23   55.91
   2  24   1 1920.72   63.11
  -2 -24  -1 1818.48   59.77
  -2 -24  -1 1716.23   55.88
   2  26   1  920.02   32.26
   2  26   1  975.62   34.62
  -2 -26  -1  906.73   31.51
  -2 -26  -1  977.41   34.42
   2  28   1  708.71   26.63
   2  28   1  675.44   24.99
  -2 -28  -1  710.38   26.49
  -2 -28  -1  663.37   24.22
   2  30   1  522.38   21.14
   2  30   1  471.24   19.05
  -2 -30  -1  447.25   17.90
  -2 -30  -1  504.58   20.46
   1 -31   1   37.37    4.17
   1 -31   1   30.29    3.93
  -1  31  -1   31.42    4.35
  -1  31  -1   31.69    3.89
   1 -29   1   53.58    4.83
   1 -29   1   50.00    4.75
  -1  29  -1   56.21    4.65
  -1  29  -1   51.82    5.33
   1 -27   1   30.27    3.75
   1 -27   1   31.85    3.70
  -1  27  -1   29.33    4.09
  -1  27  -1   32.14    3.49
   1 -23   1   41.35    3.95
   1 -23   1   53.03    4.31
  -1  23  -1   49.25    4.02
  -1  23  -1   49.56    4.62
   1 -21   1   16.56    2.63
   1 -21   1   13.27    2.37
  -1  21  -1   14.55    2.69
  -1  21  -1   14.70    2.39
   1 -19   1   13.12    2.30
   1 -19   1   11.42    2.10
  -1  19  -1   12.32    2.17
  -1  19  -1   11.49    2.28
   1 -17   1  341.35   13.40
   1 -17   1  339.20   13.31
  -1  17  -1  349.09   13.87
  -1  17  -1  342.00   13.20
   1 -15   1   62.42    4.05
   1 -15   1   62.75    4.18
  -1  15  -1   58.73    3.86
  -1  15  -1   56.07    4.01
   1 -13   1 1686.25   53.75
   1 -13   1 1726.68   54.93
  -1  13  -1 1679.87   53.74
  -1  13  -1 1757.53   55.74
   1 -11   1 3008.52   93.50
   1 -11   1 3033.97   94.19
  -1  11  -1 3132.56   97.08
  -1  11  -1 3096.51   96.29
   1  -9   1 3033.40   93.79
   1  -9   1 2919.26   90.50
  -1   9  -1 2865.35   88.93
  -1   9  -1 2967.87   91.80
   1  -7   1 3872.88  118.94
   1  -7   1 3957.23  121.58
  -1   7  -1 3961.45  121.58
  -1   7  -1 3805.39  117.04
   1  -5   1 1937.72   60.16
   1  -5   1 1968.24   60.91
  -1   5  -1 1972.45   61.22
  -1   5  -1 1951.40   60.39
   1  -3   1 9540.39  290.15
   1  -3   1 9999.00  304.44
  -1   3  -1 9410.04  286.16
  -1   3  -1 9386.91  285.53
   1  -1   1  108.53    4.30
   1  -1   1  110.74    4.30
  -1   1  -1  113.79    4.44
  -1   1  -1  112.53    4.33
   1   1   1  109.70    4.36
   1   1   1  112.10    4.43
  -1  -1  -1  101.82    4.11
  -1  -1  -1  116.41    4.55
   1   3   1 9501.49  289.10
   1   3   1 9023.15  274.49
  -1  -3  -1 9415.29  286.47
  -1  -3  -1 9392.16  285.75
   1   5   1 1954.56   60.81
   1   5   1 2001.92   62.22
  -1  -5  -1 1996.66   62.04
  -1  -5  -1 1960.87   60.98
   1   7   1 4130.16  127.05
   1   7   1 4029.99  124.00
  -1  -7  -1 4024.72  123.69
  -1  -7  -1 3997.30  122.94
   1   9   1 2967.87   92.19
   1   9   1 3120.06   96.79
  -1  -9  -1 2959.42   91.89
  -1  -9  -1 3013.31   93.41
   1  11   1 3180.26   98.97
   1  11   1 3275.66  101.86
  -1 -11  -1 3066.83   95.30
  -1 -11  -1 3142.10   97.81
   1  13   1 1680.93   53.94
  -1 -13  -1 1666.04   53.28
   1  15   1   62.96    4.29
   1  15   1   59.66    4.24
  -1 -15  -1   63.04    4.18
  -1 -15  -1   64.73    4.36
   1  17   1  346.71   13.80
   1  17   1  370.54   14.63
  -1 -17  -1  357.56   13.83
  -1 -17  -1  369.69   14.55
   1  19   1   13.41    2.43
   1  19   1   10.80    2.25
  -1 -19  -1   11.13    2.22
  -1 -19  -1   16.24    2.41
   1  21   1   13.60    2.52
   1  21   1   17.44    2.81
  -1 -21  -1   17.00    2.55
  -1 -21  -1   18.34    2.76
   1  23   1   49.89    4.60
   1  23   1   51.30    4.43
  -1 -23  -1   59.75    4.94
  -1 -23  -1   51.49    4.19
   1  25   1  182.27    9.67
   1  25   1  175.55    8.98
  -1 -25  -1  169.17    8.52
  -1 -25  -1  185.34    9.66
   1  27   1   42.71    4.32
   1  27   1   36.28    4.30
  -1 -27  -1   37.03    4.32
  -1 -27  -1   36.58    3.80
   1  29   1   67.34    5.54
   1  29   1   63.53    5.68
  -1 -29  -1   58.53    4.88
  -1 -29  -1   65.08    5.67
   0 -30   1  848.90   30.32
   0 -30   1  889.84   31.24
   0  30  -1  813.34   29.83
   0  30  -1  892.53   31.00
   0 -28   1  632.98   23.72
   0 -28   1  625.64   23.02
   0  28  -1  625.20   22.77
   0  28  -1  625.97   23.99
   0 -26   1  675.46   24.36
   0 -26   1  695.97   25.41
   0  26  -1  675.24   25.29
   0  26  -1  651.19   23.38
   0 -24   1 1433.30   47.39
   0 -24   1 1425.63   47.47
   0  24  -1 1407.02   46.29
   0  24  -1 1440.97   48.42
   0 -22   1  546.14   20.46
   0 -22   1  542.00   20.04
   0  22  -1  535.04   20.40
   0  22  -1  517.10   19.02
   0 -20   1 1294.68   43.04
   0 -20   1 1255.77   41.63
   0  20  -1 1241.73   40.91
   0  20  -1 1315.22   43.99
   0 -18   1 2710.16   85.51
   0 -18   1 2919.71   91.97
   0  18  -1 2807.95   88.89
   0  18  -1 2806.88   88.16
   0 -16   1 1901.00   60.75
   0 -16   1 1999.37   63.75
   0  16  -1 1911.70   60.84
   0  16  -1 1945.90   62.38
   0 -12   1 1020.32   33.39
   0 -12   1  993.61   32.66
   0  12  -1  984.07   32.52
   0  12  -1  977.91   32.01
   0 -10   1  111.07    5.21
   0 -10   1  112.02    5.39
   0  10  -1  106.11    5.06
   0  10  -1  111.70    5.40
   0  -8   1   57.81    3.40
   0  -8   1   53.53    3.06
   0   8  -1   56.77    3.33
   0   8  -1   55.57    3.17
   0  -6   1  208.15    7.87
   0  -6   1  208.47    7.73
   0   6  -1  208.05    7.72
   0   6  -1  204.16    7.77
   0  -4   1  233.16    8.22
   0  -4   1  227.90    8.20
   0   4  -1  230.95    8.31
   0   4  -1  228.52    8.08
   0  -2   1  194.33    6.86
   0  -2   1  194.33    6.98
   0   2  -1  192.86    6.93
   0   2  -1  191.50    6.77
   0   0   1    0.00    0.54
   0   0   1    0.21    0.58
   0   0  -1   -0.05    0.58
   0   0  -1   -0.07    0.54
   0   2   1  184.47    6.66
   0   2   1  189.40    6.82
   0  -2  -1  184.88    6.66
   0  -2  -1  186.25    6.71
   0   4   1  224.75    8.12
   0   4   1  229.47    8.24
   0  -4  -1  225.70    8.12
   0  -4  -1  224.34    8.06
   0   6   1  208.89    7.90
   0   6   1  210.36    7.93
   0  -6  -1  210.68    7.92
   0  -6  -1  210.47    7.92
   0   8   1   56.67    3.31
   0   8   1   59.12    3.45
   0  -8  -1   57.34    3.28
   0  -8  -1   56.78    3.29
   0  10   1  119.10    5.63
   0  10   1  114.35    5.54
   0 -10  -1  112.45    5.40
   0 -10  -1  109.92    5.24
   0  12   1 1042.07   34.23
   0  12   1 1011.32   33.29
   0 -12  -1 1023.40   33.45
   0 -12  -1 1017.58   33.49
   0  14   1 2101.15   66.66
   0  14   1 1907.43   60.78
   0 -14  -1 1951.07   62.16
   0 -14  -1 1930.85   61.26
   0  16   1 2104.15   67.12
   0  16   1 1973.71   63.12
   0 -16  -1 1946.97   62.01
   0 -16  -1 1972.64   63.11
   0  18   1 3070.16   96.75
   0  18   1 2814.40   88.80
   0 -18  -1 2809.02   88.33
   0 -18  -1 2915.41   91.98
   0 -20  -1 1408.16   46.59
   0 -20  -1 1295.77   42.67
   0  22   1  612.15   22.79
   0  22   1  538.53   20.08
   0 -22  -1  591.05   21.98
   0 -22  -1  542.77   19.91
   0  26   1  723.33   26.27
   0  26   1  792.28   28.82
   0 -26  -1  715.06   25.62
   0 -26  -1  781.69   28.37
   0  28   1  705.26   25.86
   0  28   1  721.50   26.94
   0 -28  -1  726.06   26.87
   0 -28  -1  666.78   24.29
   0  30   1 1008.51   35.98
   0  30   1  974.63   34.23
   0 -30  -1  925.06   32.26
   0 -30  -1 1005.48   35.66
  -1 -31   1  255.23   12.11
  -1 -31   1  276.61   12.35
   1  31  -1  255.33   12.66
   1  31  -1  267.61   11.86
  -1 -29   1   37.26    4.13
  -1 -29   1   42.99    4.14
   1  29  -1   38.09    3.98
   1  29  -1   35.72    4.53
  -1 -27   1   12.77    2.64
  -1 -27   1   12.35    2.45
   1  27  -1   13.20    2.47
   1  27  -1   12.58    2.85
  -1 -25   1   17.77    2.96
  -1 -25   1   15.13    3.13
   1  25  -1   19.22    3.29
   1  25  -1   14.17    2.91
  -1 -23   1   84.78    5.73
  -1 -23   1   84.83    5.53
   1  23  -1   75.49    5.68
   1  23  -1   79.10    5.23
  -1 -21   1    1.53    1.43
  -1 -21   1    3.86    1.50
   1  21  -1    3.56    1.53
   1  21  -1    1.82    1.52
  -1 -19   1   14.27    2.45
  -1 -19   1   10.74    2.12
   1  19  -1   10.15    2.24
   1  19  -1   11.95    2.17
  -1 -17   1  498.39   18.31
  -1 -17   1  467.53   17.37
   1  17  -1  477.17   17.42
   1  17  -1  476.86   17.94
  -1 -15   1  664.16   23.15
  -1 -15   1  691.46   23.95
   1  15  -1  670.46   23.55
   1  15  -1  675.03   23.26
  -1 -13   1 2186.26   69.87
  -1 -11   1 2312.83   72.42
  -1 -11   1 2207.02   69.35
   1  11  -1 2244.06   70.28
   1  11  -1 2218.66   69.79
  -1  -9   1 1490.53   47.20
  -1  -9   1 1468.38   46.67
   1   9  -1 1498.98   47.64
   1   9  -1 1473.66   46.64
  -1  -7   1 1550.13   48.81
  -1  -7   1 1565.92   49.13
   1   7  -1 1594.32   50.16
   1   7  -1 1557.50   48.85
  -1  -5   1 1508.50   47.24
  -1  -5   1 1524.25   47.55
   1   5  -1 1420.25   44.55
   1   5  -1 1502.19   46.89
  -1  -3   1 4042.70  123.49
  -1  -3   1 3920.98  119.92
   1   3  -1 3863.28  118.15
   1   3  -1 3854.88  117.94
   1   1  -1 3974.23  121.33
   1   1  -1 3912.35  119.43
  -1   1   1 3942.76  120.38
  -1   1   1 3865.16  117.97
  -1   3   1 3848.58  117.62
  -1   3   1 3810.81  116.47
   1  -3  -1 3886.37  118.77
   1  -3  -1 3800.32  116.15
  -1   5   1 1440.21   45.00
  -1   5   1 1464.37   45.73
   1  -5  -1 1466.48   45.79
   1  -5  -1 1481.19   46.20
  -1   7   1 1586.95   49.79
  -1   7   1 1544.87   48.53
   1  -7  -1 1541.72   48.36
   1  -7  -1 1529.08   48.02
  -1   9   1 1587.58   50.22
  -1   9   1 1488.43   47.17
   1  -9  -1 1542.22   48.87
   1  -9  -1 1514.80   47.81
  -1  11   1 2222.89   69.76
  -1  11   1 2429.22   76.03
   1 -11  -1 2236.65   69.97
   1 -11  -1 2266.27   71.05
  -1  13   1 2053.53   65.16
  -1  13   1 2149.10   67.89
   1 -13  -1 2050.35   64.89
   1 -13  -1 2133.17   67.54
  -1  15   1  707.66   24.47
  -1  15   1  691.88   24.06
   1 -15  -1  636.34   22.02
   1 -15  -1  664.38   23.15
  -1  17   1  464.21   17.26
  -1  17   1  515.85   18.97
   1 -17  -1  484.88   17.96
   1 -17  -1  478.03   17.40
  -1  19   1   12.76    2.35
  -1  19   1   12.77    2.36
   1 -19  -1   16.94    2.43
   1 -19  -1   14.72    2.40
  -1  21   1    1.58    1.36
  -1  21   1    2.98    1.66
   1 -21  -1    1.14    1.30
   1 -21  -1    1.87    1.34
  -1  23   1   86.27    5.72
  -1  23   1   91.02    6.23
   1 -23  -1   83.57    5.79
   1 -23  -1   92.74    5.74
  -1  25   1   18.41    3.77
   1 -25  -1   15.15    2.94
  -1  27   1   14.88    2.86
  -1  27   1   11.80    2.71
   1 -27  -1   12.33    2.69
   1 -27  -1   12.93    2.46
  -1  29   1   41.04    4.73
  -1  29   1   46.15    4.67
   1 -29  -1   45.39    4.28
   1 -29  -1   45.09    4.85
  -1  31   1  307.48   13.81
  -1  31   1  290.92   13.95
   1 -31  -1  318.41   14.72
   1 -31  -1  289.69   12.82
  -2 -30   1  244.91   11.66
  -2 -30   1  241.32   11.20
   2  30  -1  234.59   11.83
   2  30  -1  251.87   11.31
  -2 -28   1  539.33   20.88
  -2 -28   1  550.45   20.74
   2  28  -1  530.43   19.90
   2  28  -1  529.76   21.02
  -2 -26   1  401.62   16.01
  -2 -26   1  405.37   16.46
   2  26  -1  409.12   16.99
   2  26  -1  398.53   15.68
  -2 -22   1 1515.14   50.05
  -2 -22   1 1468.38   48.31
   2  22  -1 1521.66   50.57
   2  22  -1 1460.76   47.83
  -2 -20   1 1388.95   45.97
  -2 -20   1 1381.39   45.53
   2  20  -1 1348.96   44.25
   2  20  -1 1431.11   47.56
  -2 -18   1 1330.60   43.80
  -2 -18   1 1347.80   44.42
   2  18  -1 1346.73   44.67
   2  18  -1 1308.03   42.88
  -2 -16   1 1271.49   41.84
  -2 -16   1 1328.17   43.49
   2  16  -1 1298.22   42.86
   2  16  -1 1281.11   41.86
  -2 -14   1 3308.80  103.18
  -2 -14   1 3269.41  102.06
   2  14  -1 3216.17  100.21
   2  14  -1 3309.87  103.49
  -2 -12   1 1955.55   61.96
  -2 -12   1 2074.33   65.44
   2  12  -1 2050.99   64.98
   2  12  -1 1968.28   62.13
  -2 -10   1 1458.70   46.47
  -2 -10   1 1410.08   45.12
   2  10  -1 1449.18   46.10
   2  10  -1 1386.82   44.50
  -2  -8   1 1444.25   45.66
  -2  -8   1 1373.62   43.71
   2   8  -1 1426.33   45.35
   2   8  -1 1418.95   44.87
  -2  -6   1  149.07    6.16
  -2  -6   1  148.86    5.98
   2   6  -1  153.49    6.30
   2   6  -1  147.28    5.94
  -2  -4   1  822.92   26.36
  -2  -4   1  841.08   26.76
   2   4  -1  828.37   26.38
   2   4  -1  805.37   25.82
  -2  -2   1 2004.54   61.72
  -2  -2   1 1927.92   59.52
   2   2  -1 1969.91   60.68
   2   2  -1 1990.89   61.43
  -2   0   1    0.12    0.54
  -2   0   1   -0.30    0.56
   2   0  -1    0.26    0.53
   2   0  -1    0.21    0.58
  -2   2   1 1960.47   60.34
  -2   2   1 1937.37   59.65
   2  -2  -1 1955.21   60.17
   2  -2  -1 1906.94   58.74
  -2   4   1  794.23   25.20
  -2   4   1  812.61   25.77
   2  -4  -1  794.44   25.20
   2  -4  -1  793.29   25.16
  -2   6   1  151.49    5.97
  -2   6   1  144.97    5.73
   2  -6  -1  150.65    5.91
   2  -6  -1  153.80    5.99
  -2   8   1 1426.33   45.00
  -2   8   1 1398.92   44.17
   2  -8  -1 1398.92   44.10
   2  -8  -1 1413.69   44.59
  -2  10   1 1467.16   46.62
  -2  10   1 1429.10   45.45
   2 -10  -1 1401.62   44.44
   2 -10  -1 1463.98   46.50
  -2  12   1 1981.01   62.51
  -2  12   1 2069.02   65.20
   2 -12  -1 2049.94   64.60
   2 -12  -1 1930.10   60.76
  -2  16   1 1385.91   45.25
  -2  16   1 1241.54   40.71
   2 -16  -1 1301.42   42.61
   2 -16  -1 1244.75   40.57
  -2  18   1 1404.77   46.14
  -2  18   1 1301.59   42.80
   2 -18  -1 1312.34   42.87
   2 -18  -1 1383.26   45.41
  -2  20   1 1371.67   45.21
  -2  20   1 1478.67   48.72
   2 -20  -1 1466.79   48.26
   2 -20  -1 1326.27   43.54
  -2  22   1 1635.88   53.91
  -2  22   1 1527.10   50.15
   2 -22  -1 1617.39   53.18
   2 -22  -1 1528.19   49.86
  -2  24   1  847.54   30.24
  -2  24   1  820.49   28.93
   2 -24  -1  804.61   28.08
   2 -24  -1  861.45   30.53
  -2  26   1  417.29   16.75
  -2  26   1  459.88   18.61
   2 -26  -1  436.48   17.71
   2 -26  -1  417.73   16.39
  -2  28   1  572.36   22.38
  -2  28   1  596.72   22.55
   2 -28  -1  580.70   21.69
   2 -28  -1  605.73   23.27
  -2  30   1  276.78   13.32
  -2  30   1  288.22   13.14
   2 -30  -1  261.41   12.77
   2 -30  -1  258.93   12.54
  -3 -29   1  151.15    8.57
  -3 -29   1  158.43    8.49
   3  29  -1  143.78    7.85
   3  29  -1  141.54    8.67
  -3 -27   1   87.51    5.93
  -3 -27   1   92.32    6.43
   3  27  -1   94.14    6.03
   3  27  -1   92.07    6.76
  -3 -25   1   23.64    3.30
  -3 -25   1   25.76    3.34
   3  25  -1   24.01    3.10
   3  25  -1   22.68    3.44
  -3 -23   1   59.39    4.67
  -3 -23   1   57.41    4.65
   3  23  -1   56.11    4.44
   3  23  -1   52.13    4.78
  -3 -21   1  395.98   15.77
  -3 -21   1  381.85   15.13
   3  21  -1  397.16   15.38
   3  21  -1  395.54   16.08
  -3 -19   1  529.65   19.66
  -3 -19   1  523.28   19.38
   3  19  -1  520.36   19.68
   3  19  -1  509.89   18.71
  -3 -17   1  193.82    8.94
  -3 -17   1  186.95    8.66
   3  17  -1  187.38    8.96
   3  17  -1  201.77    8.98
  -3 -15   1  574.11   20.47
  -3 -15   1  551.13   19.83
   3  15  -1  542.47   19.77
   3  15  -1  559.59   19.86
  -3 -13   1  520.64   18.66
   3  13  -1  505.84   18.42
  -3 -11   1  315.91   12.06
  -3 -11   1  324.50   12.21
   3  11  -1  296.51   11.57
   3  11  -1  305.42   11.54
  -3  -9   1 2154.81   67.62
  -3  -9   1 2239.40   70.00
   3   9  -1 2223.53   69.74
   3   9  -1 2142.12   67.03
  -3  -7   1 3727.67  114.76
  -3  -7   1 3640.12  112.24
   3   7  -1 3601.09  110.86
   3   7  -1 3668.59  113.19
  -3  -5   1 4009.51  122.98
  -3  -5   1 3936.85  120.87
   3   5  -1 3958.97  121.61
   3   5  -1 3859.99  118.35
  -3  -3   1 1768.90   54.91
  -3  -3   1 1777.31   55.04
   3   3  -1 1769.95   54.94
   3   3  -1 1731.03   53.65
  -3  -1   1 2093.67   64.51
  -3  -1   1 2102.08   64.66
   3   1  -1 2027.46   62.38
   3   1  -1 2140.97   65.96
  -3   1   1 2074.75   63.80
  -3   1   1 2096.82   64.44
   3  -1  -1 2057.92   63.24
   3  -1  -1 2107.32   64.69
  -3   3   1 1639.54   50.66
  -3   3   1 1727.88   53.34
   3  -3  -1 1741.56   53.74
   3  -3  -1 1620.62   50.08
  -3   5   1 3514.64  107.72
  -3   5   1 3880.00  118.77
   3  -5  -1 3833.68  117.30
   3  -5  -1 3732.59  114.24
  -3   7   1 3467.13  106.64
  -3   7   1 3653.83  112.24
   3  -7  -1 3651.71  112.12
   3  -7  -1 3762.48  115.50
  -3   9   1 2226.71   69.35
  -3   9   1 2273.22   70.82
   3  -9  -1 2257.36   70.25
   3  -9  -1 2229.88   69.31
  -3  11   1  318.35   11.82
  -3  11   1  308.08   11.48
   3 -11  -1  312.85   11.45
   3 -11  -1  324.08   11.96
  -3  13   1  549.90   19.27
  -3  13   1  496.80   17.55
   3 -13  -1  520.64   18.31
   3 -13  -1  498.83   17.42
  -3  17   1  194.58    8.76
  -3  17   1  199.73    9.05
   3 -17  -1  201.88    9.03
   3 -17  -1  191.14    8.44
  -3  19   1  519.17   19.10
  -3  19   1  533.97   19.80
   3 -19  -1  526.52   19.07
   3 -19  -1  526.85   19.43
  -3  21   1  440.93   17.30
  -3  21   1  409.76   15.99
   3 -21  -1  415.09   16.28
   3 -21  -1  411.72   15.76
  -3  23   1   64.17    4.93
  -3  23   1   61.58    4.99
  -3  25   1   22.03    3.71
  -3  25   1   24.53    3.71
   3 -25  -1   27.10    3.71
  -3  27   1  102.72    7.10
  -3  27   1  105.22    6.99
   3 -27  -1  101.33    6.87
   3 -27  -1  103.99    6.47
  -3  29   1  181.70    9.65
  -3  29   1  158.32    9.38
   3 -29  -1  163.47    9.38
   3 -29  -1  162.68    8.63
   3 -31  -1  208.84   11.50
   3 -31  -1  222.85   10.96
  -4 -30   1  533.48   21.08
  -4 -30   1  574.72   21.69
   4  30  -1  569.21   21.33
   4  30  -1  531.56   21.54
  -4 -28   1  800.03   28.46
  -4 -28   1  765.39   27.80
   4  28  -1  779.48   28.66
   4  28  -1  778.36   27.57
  -4 -26   1 1053.28   36.51
  -4 -26   1 1008.73   34.71
   4  26  -1 1024.48   34.98
   4  26  -1 1017.94   35.84
  -4 -24   1 1313.44   44.23
  -4 -24   1 1292.55   43.23
   4  24  -1 1267.24   42.19
   4  24  -1 1270.54   43.31
  -4 -22   1  728.49   25.94
  -4 -22   1  759.20   27.07
   4  22  -1  740.95   26.91
   4  22  -1  742.15   26.09
  -4 -20   1  927.96   32.03
  -4 -20   1  920.80   31.65
   4  20  -1  885.51   30.27
   4  20  -1  917.97   32.07
  -4 -18   1  711.88   25.21
  -4 -18   1  658.55   23.48
   4  18  -1  686.83   24.77
   4  18  -1  695.68   24.35
  -4 -16   1  477.78   17.73
  -4 -16   1  517.09   18.95
   4  16  -1  481.54   18.13
   4  16  -1  476.70   17.44
  -4 -14   1 1701.33   54.63
  -4 -14   1 1608.30   51.90
   4  14  -1 1673.54   54.11
   4  14  -1 1591.20   51.11
  -4 -10   1 1294.26   41.66
  -4 -10   1 1210.38   39.21
   4  10  -1 1213.57   39.08
   4  10  -1 1248.60   40.51
  -4  -8   1 1726.00   54.52
  -4  -8   1 1727.06   54.43
   4   8  -1 1701.64   53.60
   4   8  -1 1784.24   56.37
  -4  -6   1  567.23   18.91
  -4  -6   1  556.03   18.71
   4   6  -1  566.60   18.88
   4   6  -1  577.16   19.40
  -4  -4   1  210.50    7.72
  -4  -4   1  224.53    8.31
   4   4  -1  217.57    7.95
   4   4  -1  219.99    8.16
  -4  -2   1   66.54    3.12
  -4  -2   1   64.24    2.92
   4   2  -1   65.49    3.10
   4   2  -1   62.83    2.89
  -4   0   1    0.04    0.44
  -4   0   1    0.55    0.57
   4   0  -1    0.18    0.50
   4   0  -1   -0.01    0.46
  -4   2   1   61.84    2.70
  -4   2   1   64.27    2.71
   4  -2  -1   62.19    2.63
   4  -2  -1   64.55    2.74
  -4   4   1  217.14    7.55
  -4   4   1  215.13    7.51
   4  -4  -1  220.52    7.62
   4  -4  -1  201.00    7.04
  -4   6   1  500.87   16.46
  -4   6   1  560.58   18.26
   4  -6  -1  513.55   16.80
   4  -6  -1  567.44   18.41
  -4   8   1 1687.89   52.79
  -4   8   1 1766.23   55.15
   4  -8  -1 1731.29   54.09
   4  -8  -1 1748.23   54.50
  -4  10   1 1227.37   39.15
  -4  10   1 1237.98   39.55
   4 -10  -1 1191.27   37.92
   4 -10  -1 1296.38   41.25
  -4  12   1 1299.57   41.81
  -4  12   1 1240.99   40.03
   4 -12  -1 1168.55   37.55
   4 -12  -1 1212.22   39.11
  -4  14   1 1653.21   52.94
  -4  14   1 1652.15   52.74
   4 -14  -1 1785.82   56.96
  -4  16   1  478.85   17.60
  -4  16   1  495.07   17.93
   4 -16  -1  513.66   18.38
   4 -16  -1  496.47   18.01
  -4  18   1  702.81   24.58
  -4  18   1  719.55   25.32
   4 -18  -1  709.07   24.83
   4 -18  -1  713.83   24.64
  -4  20   1  920.36   31.49
  -4  20   1  940.01   32.47
   4 -20  -1  962.71   32.93
   4 -20  -1  956.74   32.32
   4 -22  -1  807.92   28.55
   4 -22  -1  788.92   27.47
  -4  24   1 1410.25   47.54
  -4  24   1 1370.65   45.81
   4 -24  -1 1382.76   46.38
   4 -24  -1 1392.66   46.12
   4 -26  -1 1144.83   39.49
  -4  28   1  894.00   31.85
  -4  28   1  810.98   29.86
   4 -28  -1  795.45   29.22
   4 -28  -1  853.32   30.19
  -5 -29   1  103.80    6.66
  -5 -29   1   93.94    6.62
   5  29  -1   99.45    6.43
   5  29  -1   95.35    7.09
  -5 -27   1    2.18    1.51
  -5 -27   1    4.06    1.81
   5  27  -1    3.27    1.65
   5  27  -1    2.55    1.76
  -5 -25   1   22.85    3.31
  -5 -25   1   34.04    3.83
   5  25  -1   27.48    3.83
   5  25  -1   26.56    3.37
  -5 -23   1   20.18    3.08
  -5 -23   1   22.33    3.39
   5  23  -1   25.47    3.63
   5  23  -1   21.21    3.26
  -5 -21   1  232.08   10.56
  -5 -21   1  238.10   10.92
   5  21  -1  228.37   10.93
   5  21  -1  231.21   10.29
  -5 -19   1   62.04    4.67
  -5 -19   1   64.79    4.72
   5  19  -1   61.84    4.92
   5  19  -1   58.44    4.33
  -5 -17   1   43.60    3.77
  -5 -17   1   42.16    3.72
   5  17  -1   45.39    3.67
   5  17  -1   42.58    3.96
  -5 -15   1  165.88    7.92
  -5 -15   1  179.44    8.36
   5  15  -1  180.08    8.18
   5  15  -1  175.67    8.47
  -5 -13   1  620.28   21.75
  -5 -13   1  597.35   21.13
   5  13  -1  600.68   20.97
   5  13  -1  624.56   22.16
   5  11  -1 1396.25   45.30
  -5  -9   1  631.87   21.56
  -5  -9   1  661.04   22.38
   5   9  -1  632.51   21.40
   5   9  -1  665.71   22.74
  -5  -7   1 2712.80   84.34
  -5  -7   1 2670.33   82.96
   5   7  -1 2816.85   87.57
   5   7  -1 2726.61   84.56
  -5  -5   1 3981.93  122.42
  -5  -5   1 3858.99  118.60
   5   5  -1 4028.56  123.90
   5   5  -1 4134.55  126.87
  -5  -3   1 2016.64   62.43
  -5  -3   1 2090.75   64.84
   5   3  -1 2099.22   64.96
   5   3  -1 2082.27   64.60
  -5  -1   1 2921.07   89.66
  -5  -1   1 2994.07   92.01
   5   1  -1 2913.66   89.45
   5   1  -1 2939.06   90.35
  -5   1   1 2889.33   88.79
  -5   1   1 2922.14   89.73
   5  -1  -1 2673.50   82.13
   5  -1  -1 2905.20   89.23
  -5   3   1 1977.48   61.05
  -5   3   1 1975.36   60.95
   5  -3  -1 1959.48   60.38
   5  -3  -1 1780.57   55.01
  -5   5   1 3952.25  121.14
  -5   5   1 4078.38  125.06
   5  -5  -1 4236.29  129.94
  -5   7   1 2762.71   85.17
  -5   7   1 2511.07   77.56
  -5   9   1  611.44   20.26
  -5   9   1  638.47   21.02
   5  -9  -1  625.27   20.48
   5  -9  -1  638.37   21.02
  -5  11   1 1262.82   40.33
  -5  11   1 1278.83   40.93
   5 -11  -1 1247.87   39.94
   5 -11  -1 1275.62   40.57
  -5  13   1  619.00   21.30
  -5  13   1  604.86   20.76
   5 -13  -1  627.35   21.18
   5 -13  -1  572.60   19.79
  -5  15   1  157.49    7.74
  -5  15   1  180.40    8.20
   5 -15  -1  164.80    7.52
  -5  17   1   38.76    3.44
  -5  17   1   48.20    3.81
   5 -17  -1   43.68    3.57
   5 -17  -1   49.31    3.64
  -5  19   1   57.42    4.48
  -5  19   1   65.97    4.66
   5 -19  -1   57.99    4.41
   5 -19  -1   64.25    4.40
  -5  21   1  212.29   10.22
  -5  21   1  243.78   10.90
   5 -21  -1  216.24   10.15
   5 -21  -1  237.55   10.40
  -5  23   1   26.62    3.52
  -5  23   1   20.44    3.25
   5 -23  -1   20.30    3.13
   5 -23  -1   25.43    3.23
  -5  25   1   31.61    3.96
  -5  25   1   21.73    3.45
   5 -25  -1   29.93    3.59
   5 -25  -1   20.42    3.31
  -5  27   1    1.82    1.51
  -5  27   1    4.86    2.17
   5 -27  -1    2.97    1.73
   5 -27  -1    2.32    1.52
  -6 -28   1  826.30   29.79
  -6 -28   1  879.38   31.01
   6  28  -1  822.36   29.97
  -6 -26   1 1178.33   40.36
  -6 -26   1 1221.93   41.32
  -6 -24   1  864.32   30.74
  -6 -24   1  869.98   30.51
  -6 -20   1 1223.35   41.24
  -6 -20   1 1225.54   41.10
  -6 -18   1  271.49   11.80
  -6 -18   1  282.82   12.02
  -6 -16   1  606.35   21.87
  -6 -16   1  585.77   21.30
  -6 -14   1  572.36   20.60
  -6 -14   1  559.85   20.20
   6  14  -1  560.83   21.14
   6  14  -1  577.76   20.72
  -6 -12   1  304.53   12.08
  -6 -12   1  293.57   11.67
   6  12  -1  299.81   11.70
   6  12  -1  309.14   12.39
  -6 -10   1  957.93   31.73
  -6 -10   1 1024.11   33.67
   6  10  -1  979.36   32.16
   6  10  -1 1041.46   34.42
  -6  -8   1  511.44   17.82
  -6  -8   1  486.02   16.98
   6   8  -1  514.21   18.03
   6   8  -1  509.51   17.58
  -6  -6   1  755.96   24.85
  -6  -6   1  736.77   24.34
   6   6  -1  761.83   24.94
   6   6  -1  779.09   25.72
  -6  -4   1  435.32   14.81
  -6  -4   1  417.12   14.16
   6   4  -1  450.01   15.12
   6   4  -1  397.95   13.73
  -6  -2   1   20.80    1.49
  -6  -2   1   20.87    1.61
   6   2  -1   21.83    1.64
   6   2  -1   21.20    1.54
  -6   0   1    0.18    0.42
  -6   0   1    0.71    0.57
   6   0  -1    0.33    0.50
   6   0  -1    0.65    0.45
  -6   2   1   19.32    1.16
  -6   2   1   20.68    1.20
   6  -2  -1   17.87    1.02
   6  -2  -1   18.40    1.03
   6  -4  -1  431.49   13.84
   6  -4  -1  411.58   13.22
  -6   6   1  812.56   25.73
  -6   6   1  737.09   23.41
   6  -6  -1  758.73   23.97
   6  -6  -1  818.64   25.85
  -6   8   1  503.32   16.67
  -6   8   1  499.58   16.47
   6  -8  -1  495.41   16.24
   6  -8  -1  534.08   17.47
  -6  10   1 1015.76   32.56
  -6  10   1  937.47   30.28
   6 -10  -1  993.59   31.86
   6 -10  -1  980.52   31.31
  -6  12   1  284.76   10.77
  -6  12   1  306.88   11.36
   6 -12  -1  302.05   11.05
   6 -12  -1  285.40   10.68
  -6  14   1  507.11   18.02
  -6  14   1  554.24   19.31
   6 -14  -1  550.58   18.99
   6 -14  -1  509.80   17.95
  -6  18   1  258.87   11.18
  -6  18   1  294.59   12.09
   6 -18  -1  291.54   11.76
   6 -18  -1  271.49   11.40
   6 -20  -1 1152.18   38.79
   6 -20  -1 1284.70   42.46
   6 -22  -1 1021.53   34.80
   6 -22  -1  919.92   32.09
  -6  26   1 1121.31   39.42
   6 -26  -1 1089.67   38.04
  -7 -27   1    0.49    1.30
  -7 -27   1    0.97    1.36
   7  27  -1    0.68    1.17
   7  27  -1    0.37    1.22
  -7 -25   1    1.11    1.18
  -7 -25   1    1.37    1.50
   7  25  -1    1.18    1.44
   7  25  -1    1.07    1.47
  -7 -23   1    1.61    1.30
  -7 -23   1    1.72    1.58
   7  23  -1    0.19    1.42
   7  23  -1    1.34    1.48
  -7 -19   1    3.44    1.47
  -7 -19   1    3.12    1.63
   7  19  -1    2.02    1.48
   7  19  -1    4.86    1.70
  -7 -17   1   15.15    2.48
  -7 -17   1   20.72    2.95
   7  17  -1   15.50    2.72
   7  17  -1   14.89    2.43
  -7 -15   1  538.53   19.78
  -7 -15   1  509.71   18.95
   7  15  -1  544.95   19.69
   7  15  -1  521.67   19.57
  -7 -13   1  430.59   16.20
  -7 -13   1  407.84   15.52
   7  13  -1  430.70   16.47
   7  13  -1  420.84   15.63
  -7 -11   1  585.96   20.81
  -7 -11   1  607.65   22.03
   7  11  -1  611.42   21.68
  -7  -9   1  546.45   19.14
  -7  -9   1  515.04   18.16
   7   9  -1  536.44   18.63
   7   9  -1  551.07   19.46
  -7  -7   1 1043.18   33.86
  -7  -7   1 1066.37   34.60
   7   7  -1 1094.81   35.59
   7   7  -1 1063.78   34.32
  -7  -5   1 1868.56   58.52
  -7  -5   1 1992.85   62.37
   7   5  -1 1874.99   58.86
   7   5  -1 2098.92   65.52
  -7  -3   1 1295.95   40.82
  -7  -3   1 1407.25   44.14
  -7  -1   1 4112.27  126.62
  -7   1   1 4144.36  134.86
   7  -1  -1 4097.30  132.52
   7  -1  -1 3979.66  128.02
  -7   7   1 1151.69   36.38
  -7   7   1 1190.33   37.54
   7  -7  -1 1104.48   34.82
   7  -7  -1 1176.38   37.03
  -7   9   1  557.75   18.26
  -7   9   1  613.70   19.96
   7  -9  -1  547.64   17.84
   7  -9  -1  573.67   18.64
  -7  11   1  598.91   19.95
  -7  11   1  560.93   18.79
   7 -11  -1  573.23   19.05
   7 -11  -1  598.26   19.80
   7 -13  -1  407.84   14.48
   7 -13  -1  428.53   15.05
  -7  15   1  547.77   19.31
  -7  15   1  493.40   17.79
   7 -15  -1  543.64   18.99
   7 -15  -1  496.00   17.77
  -7  19   1    3.68    1.72
  -7  19   1    3.26    1.40
   7 -19  -1    2.33    1.36
   7 -19  -1    3.27    1.38
  -7  23   1    1.65    1.83
  -7  23   1    0.92    1.23
   7 -23  -1    1.81    1.49
   7 -23  -1    1.46    1.28
  -7  25   1    0.74    1.81
  -7  25   1    2.45    1.54
   7 -25  -1    0.67    1.27
   7 -25  -1    2.77    1.60
   7 -27  -1    1.20    1.31
  -8 -24   1  417.52   16.94
  -8 -24   1  406.49   16.74
   8  24  -1  425.39   17.80
   8  24  -1  399.98   16.34
  -8 -22   1  574.98   21.62
  -8 -22   1  539.71   20.82
   8  22  -1  590.18   21.99
   8  22  -1  537.93   21.18
  -8 -20   1  806.18   29.58
  -8 -20   1  900.93   31.62
   8  20  -1  880.30   30.70
  -8 -18   1  695.05   25.18
  -8 -18   1  724.29   25.87
   8  18  -1  739.19   26.10
   8  18  -1  708.19   25.95
  -8 -16   1  773.11   27.17
  -8 -16   1  748.18   26.58
   8  16  -1  745.33   26.76
   8  16  -1  760.15   26.53
  -8 -14   1 1291.70   42.78
  -8 -14   1 1355.07   44.66
   8  14  -1 1358.35   45.14
   8  14  -1 1298.25   42.65
  -8 -12   1  649.23   22.87
  -8 -12   1  620.38   22.04
   8  12  -1  649.88   23.16
   8  12  -1  637.91   22.30
  -8  -8   1  277.99   10.82
  -8  -8   1  293.69   11.32
   8   8  -1  278.97   11.02
   8   8  -1  279.29   10.67
  -8  -6   1  412.84   14.59
  -8  -6   1  382.48   13.63
   8   6  -1  399.54   14.02
   8   6  -1  360.03   13.11
  -8  -4   1  268.60    9.69
  -8  -4   1  241.42    8.89
   8   4  -1  249.83    9.24
   8   4  -1  249.50    9.04
  -8  -2   1   12.50    1.13
  -8  -2   1   11.89    1.11
   8   2  -1   11.12    1.12
   8   2  -1   10.86    1.05
  -8  14   1 1256.72   40.49
  -8  14   1 1193.34   38.59
   8 -14  -1 1273.12   40.80
   8 -14  -1 1191.15   38.36
  -8  16   1  683.20   23.60
  -8  16   1  678.26   23.46
   8 -16  -1  718.00   24.42
   8 -16  -1  676.19   23.22
  -8  20   1  766.24   27.22
  -8  20   1  775.56   27.43
   8 -20  -1  792.98   27.88
   8 -20  -1  768.23   27.02
  -8  22   1  515.48   19.92
  -8  22   1  488.01   19.14
   8 -22  -1  488.46   18.93
   8 -22  -1  501.19   19.23
  -8  24   1  400.31   16.81
  -8  24   1  377.16   16.08
   8 -24  -1  387.83   16.34
   8 -24  -1  397.17   16.34
  -9 -23   1   18.71    3.12
  -9 -23   1   20.00    3.23
   9  23  -1   17.67    3.45
   9  23  -1   20.53    3.27
  -9 -21   1  166.61    8.99
  -9 -21   1  167.73    9.00
   9  21  -1  163.14    9.34
   9  21  -1  170.09    8.95
  -9 -19   1  142.42    8.04
  -9 -19   1  141.42    7.89
   9  19  -1  137.18    8.25
   9  19  -1  137.52    7.66
  -9 -17   1   81.97    5.82
  -9 -17   1   90.58    5.95
   9  17  -1   90.81    6.44
   9  17  -1   88.39    5.84
  -9 -15   1  323.16   13.39
  -9 -15   1  331.11   13.73
   9  15  -1  336.41   14.17
   9  15  -1  322.06   13.19
  -9 -13   1  119.07    6.79
  -9 -13   1  121.93    6.65
   9  13  -1  115.33    6.79
   9  13  -1  120.61    6.49
  -9 -11   1  388.03   14.89
  -9 -11   1  406.99   15.44
   9  11  -1  389.68   14.77
   9  11  -1  403.82   15.63
  -9  -9   1  674.48   23.28
  -9  -9   1  664.87   22.97
   9   9  -1  635.60   22.31
   9   9  -1  654.17   22.51
  -9  -7   1  787.85   26.31
  -9  -7   1  735.53   24.65
   9   7  -1  741.97   24.80
   9   7  -1  762.88   25.67
  -9  -5   1 1883.97   59.21
  -9  -5   1 2024.29   63.34
   9   5  -1 1915.52   60.15
   9   5  -1 1918.77   60.32
  -9  -3   1  654.80   21.33
  -9  -3   1  685.44   22.11
   9   3  -1  673.93   21.95
   9   3  -1  683.49   22.10
  -9  17   1   85.13    4.94
  -9  17   1   86.97    5.00
   9 -17  -1   93.03    5.22
   9 -17  -1   83.08    4.61
  -9  19   1  134.28    7.00
  -9  19   1  118.00    6.64
   9 -19  -1  134.61    6.92
   9 -19  -1  120.12    6.62
  -9  21   1  150.90    8.16
  -9  21   1  147.76    7.84
   9 -21  -1  150.57    7.73
   9 -21  -1  145.29    7.87
  -9  23   1   16.12    2.88
  -9  23   1   17.00    3.04
   9 -23  -1   15.39    2.93
   9 -23  -1   16.20    3.05
 -10 -20   1  556.17   21.60
 -10 -20   1  520.28   20.46
  10  20  -1  519.03   20.85
  10  20  -1  555.27   21.57
 -10 -18   1  339.09   14.69
 -10 -18   1  363.79   15.38
  10  18  -1  315.86   14.20
  10  18  -1  350.44   14.87
 -10 -16   1  481.56   18.73
 -10 -16   1  478.55   18.75
  10  16  -1  476.42   18.54
  10  16  -1  463.36   18.70
 -10 -14   1  536.68   20.17
 -10 -14   1  507.88   19.36
  10  14  -1  521.66   20.13
  10  14  -1  515.99   19.49
 -10 -12   1  651.88   23.35
 -10 -12   1  614.56   22.23
  10  12  -1  627.51   22.90
  10  12  -1  658.19   23.56
 -10  -8   1  355.50   13.33
 -10  -8   1  371.78   13.88
  10   8  -1  342.17   13.18
  10   8  -1  383.89   14.34
 -10  -6   1   77.74    3.99
 -10  -6   1   74.36    4.02
  10   6  -1   71.13    3.94
  10   6  -1   74.77    4.15
 -10  -4   1   44.54    2.38
 -11 -15   1  193.84    9.86
 -11 -15   1  209.26   10.35
  11  15  -1  185.84   10.03
  11  15  -1  222.88   10.89
 -11 -13   1  234.95   10.72
 -11 -13   1  271.95   12.00
  11  13  -1  251.54   11.71
  11  13  -1  265.67   11.97
 -11 -11   1  802.43   27.79
 -11 -11   1  791.60   27.69
  11  11  -1  824.89   28.90
  11  11  -1  771.82   27.32
 -11  -9   1  611.95   21.52
 -11  -9   1  620.76   21.72
  11   9  -1  636.57   22.54
  11   9  -1  597.92   21.27
  11   7  -1  633.27   21.64
  11   7  -1  568.73   19.68
   9   7   2    2.43    1.47
  -8   4  -2  773.52   25.45
  -8   2  -2  548.09   18.33
  -8   2  -2  563.17   18.62
   8   0   2  896.57   29.40
   8   0   2  848.45   27.71
  -8   0  -2  820.05   26.82
  -8   0  -2  918.31   29.85
  -8  -2  -2  564.62   19.29
  -8  -2  -2  592.68   20.10
  -8  -4  -2  712.79   24.19
  -8  -4  -2  780.40   26.19
   8   8   2 1006.37   34.23
   8   8   2  908.55   30.89
  -8  -8  -2  998.79   33.80
  -8  -8  -2  919.90   31.05
   8  10   2  615.37   22.66
   8  10   2  566.20   20.77
  -8 -10  -2  603.19   22.05
  -8 -10  -2  602.52   21.68
   8  12   2  160.74    8.36
   8  12   2  167.46    8.92
  -8 -12  -2  162.08    8.15
  -8 -12  -2  164.10    8.64
   8  14   2  267.58   11.97
   8  14   2  269.94   12.62
  -8 -14  -2  271.75   11.87
  -8 -14  -2  252.62   11.93
   8  16   2  203.68   11.71
  -7  19  -2  888.64   31.00
  -7  19  -2  822.77   28.27
  -7  17  -2  622.62   22.42
  -7  17  -2  561.03   19.94
   7 -15   2  487.13   17.52
   7 -15   2  456.31   16.74
   7 -13   2  821.10   27.37
   7 -13   2  778.85   26.16
  -7  13  -2  843.68   28.18
  -7  13  -2  766.51   25.58
   7 -11   2  387.76   13.85
   7 -11   2  357.08   12.95
  -7  11  -2  351.42   12.65
  -7  11  -2  386.54   13.91
   7  -9   2  177.29    7.47
   7  -9   2  155.74    6.54
  -7   9  -2  154.76    6.43
  -7   9  -2  150.89    6.46
   7  -7   2  411.91   14.38
   7  -7   2  409.16   14.35
  -7   7  -2  384.15   13.61
  -7   7  -2  416.00   14.49
   7  -5   2  410.08   14.36
   7  -5   2  376.75   13.31
  -7   5  -2  399.41   14.03
  -7   5  -2  391.17   13.77
   7  -3   2  126.13    5.57
   7  -3   2  132.95    5.78
  -7   3  -2  126.13    5.54
  -7   3  -2  128.87    5.65
   7  -1   2    5.53    1.20
   7  -1   2    5.93    1.21
  -7   1  -2    5.51    1.11
  -7   1  -2    5.18    1.07
   7   1   2    5.37    1.31
   7   1   2    6.41    1.44
  -7  -1  -2    5.96    1.25
  -7  -1  -2    5.58    1.29
   7   3   2  136.68    6.44
   7   3   2  141.29    6.60
  -7  -3  -2  137.34    6.32
  -7  -3  -2  152.61    6.80
   7   5   2  422.29   15.67
  -7  -5  -2  416.03   15.57
  -7  -5  -2  400.51   14.92
   7   7   2  386.79   14.79
   7   7   2  390.87   15.01
  -7  -7  -2  370.49   14.05
  -7  -7  -2  405.30   15.33
   7   9   2  152.66    7.75
   7   9   2  154.20    7.63
  -7  -9  -2  150.67    7.34
  -7  -9  -2  154.20    7.68
   7  11   2  346.77   14.29
   7  11   2  358.18   14.34
  -7 -11  -2  349.20   14.23
  -7 -11  -2  356.08   14.04
   7  13   2  791.76   27.91
   7  13   2  733.60   26.59
  -7 -13  -2  747.84   26.84
  -7 -13  -2  789.42   27.53
   7  15   2  407.18   16.84
   7  15   2  437.00   17.13
  -7 -15  -2  432.09   17.47
  -7 -15  -2  417.45   16.30
   7  19   2  782.62   29.14
   7  19   2  794.69   28.37
  -7 -19  -2  800.44   29.53
  -7 -19  -2  832.92   29.28
   6 -22   2    6.64    2.00
   6 -22   2    5.73    1.90
  -6  22  -2    5.16    2.04
  -6  22  -2    4.19    1.68
   6 -20   2    1.41    1.25
   6 -20   2    1.08    1.30
  -6  20  -2    1.11    1.24
  -6  20  -2    1.14    1.45
   6 -18   2   53.72    4.27
   6 -18   2   56.15    4.55
  -6  18  -2   54.31    4.85
  -6  18  -2   56.29    4.30
   6 -16   2  582.65   21.10
   6 -16   2  534.30   19.28
  -6  16  -2  534.52   19.22
  -6  16  -2  581.44   21.19
   6 -12   2 1026.27   33.83
   6 -12   2 1086.23   35.45
  -6  12  -2 1088.09   35.61
  -6  12  -2 1083.58   35.51
   6 -10   2  997.16   32.78
   6 -10   2  961.63   31.40
  -6  10  -2 1030.15   33.73
  -6  10  -2  959.00   31.43
   6  -8   2  798.00   26.27
   6  -8   2  803.24   26.72
  -6   8  -2  788.80   26.09
  -6   8  -2  857.37   28.34
   6  -6   2  468.66   16.38
   6  -6   2  468.88   16.24
  -6   6  -2  467.35   16.29
  -6   6  -2  460.15   16.09
   6  -4   2  580.83   19.74
   6  -4   2  531.26   18.23
  -6   4  -2  526.89   18.15
  -6   4  -2  518.19   17.76
   6  -2   2 1101.63   35.61
   6  -2   2 1203.96   38.82
  -6   2  -2 1120.13   36.03
  -6   2  -2 1115.78   36.16
   6   0   2 1283.04   41.33
   6   0   2 1339.62   42.92
  -6   0  -2 1261.27   40.70
  -6   0  -2 1311.34   41.95
   6   2   2 1128.85   36.74
   6   2   2 1095.10   35.81
  -6  -2  -2 1222.46   39.41
  -6  -2  -2 1099.45   35.87
   6   4   2  564.92   19.85
   6   4   2  524.62   18.62
  -6  -4  -2  583.23   20.46
  -6  -4  -2  600.67   20.87
   6   8   2  755.56   26.28
   6   8   2  795.04   27.34
  -6  -8  -2  773.17   26.39
  -6  -8  -2  768.58   26.55
   6  10   2  952.09   32.33
   6  10   2  959.22   32.83
  -6 -10  -2  924.58   31.61
  -6 -10  -2  930.82   31.36
   6  12   2  950.60   32.92
   6  12   2  991.18   33.71
  -6 -12  -2  942.57   32.46
  -6 -12  -2  983.50   33.16
   6  14   2  943.57   32.41
   6  14   2  923.48   32.43
  -6 -14  -2  916.41   32.04
  -6 -14  -2  938.93   31.94
   6  16   2  507.34   19.94
   6  16   2  521.65   19.70
  -6 -16  -2  535.41   19.84
  -6 -16  -2  515.77   19.98
   6  20   2    2.36    1.56
   6  20   2    1.00    1.33
  -6 -20  -2    1.01    1.25
  -6 -20  -2    1.38    1.33
   6  22   2    3.45    1.78
   6  22   2    5.51    1.95
  -6 -22  -2    5.15    1.88
  -6 -22  -2    2.49    1.69
   5 -23   2  354.68   15.30
   5 -23   2  368.39   14.97
  -5  23  -2  383.56   16.90
  -5  23  -2  355.92   14.39
   5 -21   2  690.58   24.62
   5 -21   2  702.73   25.75
  -5  21  -2  691.14   24.47
  -5  21  -2  701.96   26.26
   5 -19   2  685.92   24.81
   5 -19   2  702.33   24.84
  -5  19  -2  702.56   24.68
  -5  19  -2  710.21   25.97
   5 -17   2  878.74   29.97
   5 -17   2  956.19   33.03
  -5  17  -2  930.04   32.32
  -5  17  -2  883.37   29.95
   5 -15   2  657.27   23.28
   5 -15   2  600.40   21.32
  -5  15  -2  649.47   23.31
  -5  15  -2  624.00   21.88
   5 -11   2 1008.26   33.08
   5 -11   2 1033.21   34.11
  -5  11  -2 1059.68   34.86
  -5  11  -2 1048.14   34.55
   5  -9   2  521.21   18.32
   5  -9   2  545.33   18.75
  -5   9  -2  513.39   18.02
  -5   9  -2  546.94   18.96
   5  -7   2  417.77   14.70
   5  -7   2  391.77   14.18
  -5   7  -2  418.42   14.82
  -5   7  -2  379.84   13.75
   5  -5   2  476.63   16.66
   5  -5   2  469.71   16.24
  -5   5  -2  479.02   16.61
  -5   5  -2  454.45   15.87
   5  -3   2  220.20    8.64
   5  -3   2  222.15    8.77
  -5   3  -2  206.92    8.14
  -5   3  -2  206.59    8.24
   5  -1   2  138.33    6.17
   5  -1   2  130.99    5.92
  -5   1  -2  139.08    6.06
  -5   1  -2  121.17    5.60
   5   1   2  125.48    5.89
   5   1   2  133.26    6.11
  -5  -1  -2  131.20    6.05
  -5  -1  -2  151.40    6.54
   5   3   2  227.34    9.27
   5   3   2  214.80    8.88
  -5  -3  -2  233.71    9.40
  -5  -3  -2  206.16    8.57
   5   5   2  473.17   17.07
   5   5   2  434.55   15.94
  -5  -5  -2  469.71   16.84
  -5  -5  -2  482.91   17.31
   5   7   2  390.35   15.55
   5   7   2  410.52   15.36
   5   9   2  529.25   19.20
   5   9   2  503.93   18.65
  -5  -9  -2  554.01   20.03
  -5  -9  -2  534.02   19.11
   5  11   2  923.28   31.79
   5  11   2  994.09   33.62
  -5 -11  -2  946.70   32.32
  -5 -11  -2  977.43   32.80
   5  13   2  280.03   11.88
   5  13   2  248.86   11.22
  -5 -13  -2  270.84   11.29
  -5 -13  -2  274.89   11.93
   5  15   2  590.84   22.22
   5  15   2  576.46   21.19
  -5 -15  -2  580.96   21.00
  -5 -15  -2  582.50   21.81
   5  17   2  854.14   29.80
   5  17   2  845.09   30.32
  -5 -17  -2  826.34   28.62
  -5 -17  -2  871.12   30.95
   5  19   2  711.76   26.87
   5  21   2  681.87   24.69
   5  21   2  697.71   26.45
  -5 -21  -2  734.65   27.17
  -5 -21  -2  669.27   24.01
   5  23   2  368.61   16.44
   5  23   2  369.29   15.18
  -5 -23  -2  390.07   16.76
  -5 -23  -2  376.14   15.10
   4 -26   2    2.56    1.68
   4 -26   2    1.92    1.44
  -4  26  -2    2.20    1.83
  -4  26  -2    1.63    1.45
   4 -24   2    0.53    1.41
   4 -24   2    0.41    1.11
  -4  24  -2    0.24    1.49
  -4  24  -2    0.58    1.25
   4 -22   2    1.75    1.53
   4 -22   2    1.61    1.24
  -4  22  -2    1.18    1.48
  -4  22  -2    1.10    1.42
   4 -20   2  165.63    8.23
   4 -20   2  161.31    8.47
  -4  20  -2  155.35    8.76
  -4  20  -2  172.37    8.28
   4 -18   2  201.28    9.27
   4 -18   2  190.52    9.16
  -4  18  -2  198.97    9.82
  -4  18  -2  204.03    9.21
   4 -16   2  169.22    8.09
   4 -16   2  157.30    7.75
  -4  16  -2  160.47    8.22
  -4  16  -2  175.23    8.13
   4 -14   2  218.95    9.53
   4 -14   2  200.14    8.85
  -4  14  -2  204.82    9.32
  -4  14  -2  218.95    9.37
   4 -12   2  383.65   14.67
   4 -10   2  515.73   18.32
   4 -10   2  528.26   18.56
  -4  10  -2  501.79   17.77
  -4  10  -2  531.72   18.84
   4  -8   2  839.90   27.73
   4  -8   2  805.95   26.94
  -4   8  -2  746.04   25.00
  -4   8  -2  828.06   27.49
   4  -6   2 1709.86   53.96
   4  -6   2 1653.93   52.49
  -4   6  -2 1619.52   51.31
  -4   6  -2 1714.16   54.16
   4  -4   2 2174.41   67.99
   4  -4   2 2111.06   66.25
  -4   4  -2 2108.91   65.98
  -4   4  -2 2122.88   66.50
   4  -2   2 2370.94   74.01
   4  -2   2 2379.52   74.37
  -4   2  -2 2333.39   72.76
  -4   2  -2 2322.66   72.60
   4   0   2 2652.31   82.82
   4   0   2 2551.49   79.67
  -4   0  -2 2631.92   81.89
  -4   0  -2 2616.91   81.80
   4   2   2 2351.63   73.73
   4   2   2 2439.61   76.46
  -4  -2  -2 2365.58   74.15
  -4  -2  -2 2566.19   80.13
   4   4   2 2102.47   66.37
   4   4   2 2012.27   63.67
  -4  -4  -2 2113.21   66.75
  -4  -4  -2 2009.05   63.53
   4   6   2 1609.85   51.74
   4   8   2  804.78   27.40
   4   8   2  775.35   26.64
  -4  -8  -2  755.74   25.96
   4  10   2  528.48   19.19
   4  10   2  487.97   18.12
  -4 -10  -2  530.65   19.19
  -4 -10  -2  497.36   18.28
   4  12   2  356.55   14.10
   4  12   2  340.51   13.83
  -4 -12  -2  360.24   13.97
  -4 -12  -2  343.87   13.79
   4  14   2  205.35    9.50
   4  14   2  201.33    9.69
  -4 -14  -2  209.81    9.37
  -4 -14  -2  202.31    9.60
   4  16   2  161.67    8.16
   4  16   2  156.76    8.39
  -4 -16  -2  159.71    7.88
  -4 -16  -2  162.56    8.51
   4  18   2  189.42    9.15
   4  18   2  198.87   10.09
  -4 -18  -2  200.73    9.29
  -4 -18  -2  203.81   10.09
   4  20   2  164.08    8.52
  -4 -20  -2  173.14    8.83
   4  22   2    2.16    1.61
   4  22   2    1.99    1.44
  -4 -22  -2    4.11    1.67
  -4 -22  -2    0.79    1.43
   4  24   2    1.49    1.39
   4  24   2    1.14    1.37
  -4 -24  -2    0.80    1.44
  -4 -24  -2    0.75    1.49
   4  26   2    1.78    1.55
   4  26   2    1.75    1.49
  -4 -26  -2    2.05    1.78
   3 -27   2  749.85   26.73
   3 -27   2  722.04   26.95
  -3  27  -2  744.68   26.39
  -3  27  -2  756.83   28.60
   3 -25   2  700.62   25.24
   3 -25   2  692.13   25.70
  -3  25  -2  720.82   25.58
  -3  25  -2  726.76   27.39
   3 -23   2 1050.69   35.75
   3 -23   2 1015.65   35.29
  -3  23  -2 1068.12   36.06
  -3  23  -2 1072.55   37.63
   3 -21   2 1086.93   36.72
   3 -21   2 1015.40   35.00
  -3  21  -2 1080.97   36.30
  -3  21  -2 1089.01   37.74
   3 -19   2  935.98   32.00
   3 -19   2  908.04   31.50
  -3  19  -2  960.52   32.53
  -3  19  -2  919.77   32.44
   3 -17   2 1268.31   42.00
   3 -17   2 1233.45   41.00
  -3  17  -2 1263.96   41.62
  -3  17  -2 1211.66   40.73
   3 -15   2  689.91   24.22
   3 -15   2  639.28   22.59
  -3  15  -2  690.35   24.03
  -3  15  -2  636.13   22.87
   3 -13   2  698.39   24.11
  -3  13  -2  834.14   28.56
  -3  13  -2  762.32   26.42
   3 -11   2  576.67   20.31
   3 -11   2  583.02   20.36
  -3  11  -2  556.65   19.55
  -3  11  -2  593.35   20.94
   3  -9   2  215.33    8.93
   3  -9   2  218.87    8.87
   3  -7   2  467.52   16.52
   3  -7   2  428.88   15.18
  -3   7  -2  468.05   16.49
  -3   7  -2  441.73   15.57
   3  -5   2    8.18    1.40
   3  -5   2    7.31    1.26
  -3   5  -2    7.36    1.22
  -3   5  -2    7.40    1.31
   3  -3   2   25.81    2.11
   3  -3   2   25.72    2.17
  -3   3  -2   24.34    2.02
  -3   3  -2   24.97    2.10
   3  -1   2  331.68   11.99
   3  -1   2  344.70   12.52
  -3   1  -2  342.99   12.26
  -3   1  -2  304.06   11.19
   3   1   2  346.08   12.60
   3   1   2  343.10   12.57
  -3  -1  -2  327.74   12.03
  -3  -1  -2  346.30   12.53
   3   3   2   24.84    2.50
  -3  -3  -2   27.56    2.36
  -3  -3  -2   25.25    2.22
  -3  -5  -2    6.90    1.38
  -3  -5  -2    6.92    1.33
   3   7   2  481.11   17.73
   3   9   2  220.16    9.44
   3   9   2  206.20    9.08
  -3  -9  -2  217.47    9.34
  -3  -9  -2  220.16    9.32
   3  11   2  579.46   20.76
   3  11   2  568.06   20.58
  -3 -11  -2  585.16   20.76
  -3 -11  -2  579.04   20.79
   3  13   2  769.67   26.78
   3  13   2  757.25   26.66
  -3 -13  -2  750.66   25.93
  -3 -13  -2  748.28   26.24
   3  15   2  645.46   23.19
   3  15   2  648.39   23.61
  -3 -15  -2  630.49   22.41
  -3 -15  -2  669.85   24.11
   3  17   2 1249.79   41.75
   3  17   2 1292.29   43.61
  -3 -17  -2 1212.76   40.27
  -3 -17  -2 1279.22   43.01
   3  19   2  939.48   32.49
   3  19   2  944.85   33.40
  -3 -19  -2  917.46   31.50
  -3 -19  -2  944.08   33.09
   3  21   2 1034.13   35.30
   3  21   2 1096.41   38.32
  -3 -21  -2 1065.88   36.01
  -3 -21  -2 1104.22   38.21
   3  23   2 1026.96   35.22
   3  23   2 1045.27   36.99
  -3 -23  -2 1066.56   36.14
  -3 -23  -2 1080.65   37.68
   3  25   2  735.25   26.40
   3  25   2  748.43   28.06
  -3 -25  -2  747.76   26.47
  -3 -25  -2  735.80   27.34
   3  27   2  793.88   28.18
   3  27   2  791.85   29.70
  -3 -27  -2  816.84   28.63
  -3 -27  -2  790.17   29.30
   2 -28   2   85.54    5.88
   2 -28   2   72.31    5.89
  -2  28  -2   80.13    5.46
  -2  28  -2   69.19    6.45
   2 -26   2    3.00    1.69
   2 -26   2    2.30    1.44
  -2  26  -2    3.54    1.66
  -2  26  -2    2.77    1.77
   2 -22   2    1.34    1.47
   2 -22   2    2.01    1.22
  -2  22  -2    0.58    1.22
  -2  22  -2    0.14    1.20
   2 -20   2  230.20   10.38
   2 -20   2  210.52    9.90
  -2  20  -2  226.71   10.11
  -2  20  -2  208.33   10.27
   2 -18   2  127.78    6.90
   2 -18   2  124.95    6.78
   2 -16   2   41.40    3.49
   2 -16   2   45.91    3.82
  -2  16  -2   41.09    3.78
  -2  16  -2   47.36    3.74
   2 -14   2  314.95   12.43
   2 -14   2  340.05   13.40
  -2  14  -2  352.10   13.59
  -2  14  -2  315.92   12.79
  -2  10  -2  445.00   16.22
  -2  10  -2  408.32   14.86
   2  -8   2 1596.68   50.96
   2  -8   2 1618.01   51.34
  -2   8  -2 1576.41   50.13
  -2   8  -2 1635.07   52.14
   2  -6   2 2073.38   65.18
   2  -6   2 2088.28   65.43
  -2   6  -2 2027.61   63.54
  -2   6  -2 2148.95   67.45
   2  -4   2 3262.73  100.88
   2  -4   2 3219.16   99.75
  -2   4  -2 3235.09   99.96
  -2   4  -2 3215.97   99.55
   2  -2   2 3777.99  116.38
   2  -2   2 3696.23  114.16
  -2   2  -2 3703.66  114.16
  -2   2  -2 3682.42  113.61
   2   0   2 7192.81  219.94
   2   0   2 7500.65  229.40
  -2   0  -2 7354.16  224.94
  -2   0  -2 7456.06  227.91
   2   2   2 3856.56  119.03
   2   2   2 3937.26  121.57
  -2  -2  -2 3787.54  116.91
  -2  -2  -2 3857.63  119.03
   2   4   2 3314.80  102.86
   2   4   2 3257.41  101.14
  -2  -4  -2 3296.73  102.23
  -2  -4  -2 3288.24  101.93
   2   6   2 2190.45   69.01
   2   6   2 2243.67   70.79
  -2  -6  -2 2243.67   70.53
  -2  -6  -2 2188.33   68.88
   2  10   2  455.90   16.78
   2  10   2  431.09   16.09
  -2 -10  -2  443.08   16.24
  -2 -10  -2  434.94   16.11
   2  12   2    7.17    1.63
   2  12   2    7.14    1.70
  -2 -12  -2    7.53    1.67
  -2 -12  -2    5.20    1.56
   2  14   2  324.54   13.12
   2  14   2  335.42   13.66
  -2 -14  -2  328.52   13.00
  -2 -14  -2  334.66   13.51
   2  16   2   45.34    3.87
   2  16   2   41.32    3.87
  -2 -16  -2   44.00    3.68
  -2 -16  -2   37.49    3.66
   2  18   2  126.36    7.01
   2  18   2  123.64    7.34
  -2 -18  -2  127.45    6.78
  -2 -18  -2  122.76    7.15
   2  20   2  216.53   10.08
   2  20   2  219.05   10.84
  -2 -20  -2  215.44    9.76
  -2 -20  -2  226.37   10.88
   2  22   2    2.02    1.59
   2  22   2    1.27    1.49
  -2 -22  -2    2.59    1.50
  -2 -22  -2    0.14    1.27
   2  24   2   87.98    5.87
   2  24   2   83.65    6.44
  -2 -24  -2   89.69    5.71
  -2 -24  -2   73.21    6.04
   2  26   2    3.31    1.78
   2  26   2    2.99    1.82
  -2 -26  -2    3.44    1.68
  -2 -26  -2    3.31    1.87
   2  28   2   95.96    6.28
   2  28   2   80.66    6.87
  -2 -28  -2   94.36    5.97
  -2 -28  -2   90.43    6.98
   1 -29   2  432.20   17.08
   1 -29   2  384.34   16.32
  -1  29  -2  409.56   16.08
  -1  29  -2  407.31   17.65
   1 -27   2 1004.52   34.55
   1 -27   2  973.47   34.24
  -1  27  -2  997.58   33.97
  -1  27  -2  998.26   35.67
   1 -25   2  421.10   16.55
   1 -25   2  428.63   17.35
  -1  25  -2  402.59   18.29
   1 -23   2 1346.69   44.73
   1 -23   2 1310.39   44.14
  -1  23  -2 1337.90   44.17
  -1  23  -2 1330.19   45.28
   1 -21   2 1767.48   57.43
   1 -21   2 1740.14   56.89
  -1  21  -2 1799.17   58.14
  -1  21  -2 1695.33   56.02
  -1  19  -2  449.08   17.65
  -1  19  -2  475.69   17.75
   1 -17   2 1162.89   38.83
   1 -17   2 1104.53   37.04
  -1  17  -2 1168.29   38.75
  -1  17  -2 1135.88   38.36
   1 -15   2  694.85   24.40
   1 -15   2  634.94   22.42
  -1  15  -2  704.42   24.49
  -1  15  -2  659.57   23.51
   1 -13   2  514.79   18.66
   1 -13   2  476.55   17.28
  -1  13  -2  504.52   18.16
  -1  13  -2  485.44   17.86
   1 -11   2 1176.18   38.58
  -1  11  -2 1161.24   38.07
   1  -9   2  966.14   31.93
   1  -9   2  931.77   30.64
  -1   9  -2  946.66   31.14
  -1   9  -2  980.51   32.42
   1  -7   2 1314.28   42.24
   1  -7   2 1380.10   44.03
  -1   7  -2 1328.08   42.44
  -1   7  -2 1387.53   44.52
   1  -5   2  144.86    6.36
   1  -5   2  148.47    6.33
  -1   5  -2  138.19    5.94
  -1   5  -2  146.98    6.44
   1  -3   2  151.15    6.32
   1  -3   2  153.68    6.55
  -1   3  -2  155.38    6.39
  -1   3  -2  149.56    6.36
   1  -1   2  292.80   10.69
   1  -1   2  296.30   10.94
  -1   1  -2  294.61   10.69
  -1   1  -2  292.59   10.74
   1   1   2  289.73   10.67
   1   1   2  303.81   11.21
  -1  -1  -2  296.40   10.91
  -1  -1  -2  296.20   10.88
   1   3   2  160.46    6.81
   1   3   2  157.18    6.76
  -1  -3  -2  155.07    6.61
  -1  -3  -2  158.66    6.72
   1   5   2  147.62    6.58
   1   5   2  146.45    6.57
  -1  -5  -2  151.75    6.65
  -1  -5  -2  145.39    6.42
   1   7   2 1391.78   44.80
   1   7   2 1385.41   44.67
  -1  -7  -2 1380.10   44.37
  -1  -7  -2 1404.51   45.09
   1  11   2 1189.00   39.23
   1  11   2 1215.67   39.95
  -1 -11  -2 1209.28   39.72
  -1 -11  -2 1190.07   39.02
   1  13   2  504.73   18.52
   1  13   2  500.34   18.54
  -1 -13  -2  497.12   18.06
  -1 -13  -2  517.58   18.95
   1  15   2  688.71   24.36
   1  15   2  685.28   24.51
  -1 -15  -2  687.42   24.04
  -1 -15  -2  676.24   24.05
   1  17   2 1147.77   38.90
   1  17   2 1159.64   38.84
  -1 -17  -2 1093.72   36.51
  -1 -17  -2 1167.22   39.33
   1  19   2  471.45   17.97
   1  19   2  464.50   18.33
  -1 -19  -2  478.75   18.57
  -1 -19  -2  439.19   16.63
   1  21   2 1774.03   57.90
   1  21   2 1840.71   60.67
  -1 -21  -2 1805.72   58.45
  -1 -21  -2 1860.39   61.00
   1  23   2 1368.70   45.54
   1  23   2 1371.99   46.67
  -1 -23  -2 1313.69   43.48
  -1 -23  -2 1361.00   46.04
   1  25   2  457.55   18.94
   1  25   2  448.35   17.53
  -1 -25  -2  453.11   17.39
  -1 -25  -2  460.88   18.74
   1  27   2 1045.04   35.87
   1  27   2 1075.32   38.04
  -1 -27  -2 1042.37   36.78
  -1 -27  -2 1065.37   36.14
   1  29   2  453.37   17.93
   1  29   2  444.59   18.90
  -1 -29  -2  457.09   17.72
  -1 -29  -2  449.43   18.94
   0 -30   2   85.73    5.94
   0 -30   2   66.14    5.71
   0  30  -2   80.73    5.52
   0  30  -2   58.50    6.72
   0 -28   2   55.32    4.95
   0 -28   2   68.38    5.20
   0  28  -2   62.19    4.79
   0  28  -2   52.58    5.45
   0  26  -2    5.60    2.19
   0  26  -2    5.82    1.87
   0 -22   2   33.66    3.57
   0 -22   2   41.72    3.96
   0  22  -2   29.89    3.91
   0  22  -2   41.81    3.79
   0 -20   2   33.64    3.52
   0 -20   2   32.40    3.39
   0  20  -2   31.42    3.70
   0  20  -2   36.99    3.42
   0 -18   2  394.09   15.39
   0 -18   2  391.18   15.36
   0  18  -2  386.20   15.54
   0  18  -2  403.17   15.46
   0 -16   2  518.57   19.01
   0 -16   2  525.67   19.32
   0  16  -2  514.49   19.21
   0  16  -2  545.14   19.72
   0 -14   2 1307.25   42.74
   0 -14   2 1316.88   43.22
   0  14  -2 1299.75   42.82
   0  14  -2 1382.19   44.95
   0 -12   2 1843.97   58.79
   0  12  -2 1824.78   59.07
   0 -10   2 1544.55   49.58
   0 -10   2 1562.62   49.92
   0  10  -2 1591.33   50.80
   0  10  -2 1532.86   49.32
   0  -8   2 1109.99   35.90
   0  -8   2 1099.40   35.86
   0   8  -2 1134.38   36.97
   0   8  -2 1136.49   36.78
   0  -6   2 1214.53   39.10
   0  -6   2 1269.54   40.57
   0   6  -2 1246.27   40.14
   0   6  -2 1233.58   39.45
   0  -4   2 1908.89   59.98
   0  -4   2 1951.14   61.07
   0   4  -2 1923.67   60.46
   0   4  -2 1881.42   58.88
   0  -2   2 2603.76   80.94
   0  -2   2 2594.27   80.45
   0   2  -2 2547.83   79.16
   0   2  -2 2556.27   79.26
   0   0   2 3400.67  105.03
   0   0   2 3313.09  102.23
   0   0  -2 3403.83  105.03
   0   0  -2 3307.81  102.14
   0   2   2 2582.66   80.21
   0   2   2 2645.98   82.24
   0  -2  -2 2612.21   81.10
   0  -2  -2 2600.60   80.80
   0   4   2 1939.51   61.00
   0   4   2 1877.19   59.04
   0  -4  -2 1897.26   59.59
   0  -4  -2 1917.34   60.25
   0   6   2 1265.32   40.76
   0   6   2 1262.14   40.63
   0  -6  -2 1239.92   39.87
   0  -6  -2 1284.36   41.24
   0   8   2 1146.03   37.38
   0   8   2 1156.64   37.70
   0  -8  -2 1158.76   37.69
   0  -8  -2 1174.66   38.14
   0  12   2 1905.83   60.92
   0  12   2 1950.62   62.30
   0 -12  -2 1896.23   60.59
   0 -12  -2 1948.49   62.02
   0  14   2 1322.24   43.66
   0  14   2 1315.81   43.25
   0 -14  -2 1329.73   43.71
   0 -14  -2 1343.65   43.86
   0  16   2  556.53   20.62
   0  16   2  536.42   19.71
   0 -16  -2  551.80   20.29
   0 -16  -2  513.30   18.70
   0  18   2  391.92   15.39
   0  18   2  409.98   16.35
   0 -18  -2  403.82   15.99
   0 -18  -2  392.15   15.13
   0  20   2   34.87    3.60
   0  20   2   30.64    3.78
   0 -20  -2   32.19    3.68
   0 -20  -2   35.19    3.32
   0  22   2   37.38    4.30
   0  22   2   38.13    4.42
   0 -22  -2   34.61    4.18
   0 -22  -2   40.21    4.30
   0  24   2    0.55    1.38
   0  24   2    2.39    1.66
   0 -24  -2    1.23    1.53
   0 -24  -2    1.65    1.51
   0  26   2    6.57    2.09
   0  26   2    4.73    2.09
   0 -26  -2    5.76    2.11
   0 -26  -2    5.67    1.85
   0  28   2   61.10    5.88
   0  28   2   72.76    5.44
   0 -28  -2   65.34    5.88
   0 -28  -2   68.22    5.02
  -1 -29   2  670.22   24.93
  -1 -29   2  719.91   25.87
   1  29  -2  649.58   24.96
   1  29  -2  702.64   25.00
  -1 -27   2  627.72   22.99
  -1 -27   2  594.03   22.56
   1  27  -2  593.58   23.08
   1  27  -2  649.31   23.40
  -1 -25   2  631.27   23.01
  -1 -25   2  594.85   22.37
   1  25  -2  584.48   22.63
   1  25  -2  638.11   22.96
  -1 -23   2  382.49   15.96
  -1 -23   2  414.60   16.36
   1  23  -2  383.69   16.33
   1  23  -2  425.99   16.45
  -1 -21   2  440.31   17.23
  -1 -21   2  466.34   17.81
   1  21  -2  428.87   17.27
   1  21  -2  461.65   17.42
  -1 -19   2  796.49   27.84
  -1 -19   2  807.96   28.31
   1  19  -2  799.95   28.43
   1  19  -2  818.67   28.26
  -1 -17   2 2591.25   82.17
  -1 -17   2 2492.21   79.15
   1  17  -2 2506.20   79.93
   1  17  -2 2701.05   85.22
  -1 -15   2 1107.85   36.87
  -1 -15   2 1113.21   37.17
   1  15  -2 1113.21   37.34
   1  15  -2 1147.50   37.94
  -1 -13   2  547.14   19.50
  -1 -13   2  552.05   19.88
   1  13  -2  542.13   19.61
   1  13  -2  563.36   19.99
  -1  -9   2  601.98   20.89
  -1  -9   2  602.40   20.64
   1   9  -2  585.76   20.43
   1   9  -2  601.23   20.66
  -1  -7   2 2939.79   91.52
  -1  -7   2 3152.35   97.70
   1   7  -2 3023.33   94.10
   1   7  -2 3003.25   93.18
  -1  -5   2 1224.49   39.10
  -1  -5   2 1212.87   38.97
   1   5  -2 1226.60   39.46
   1   5  -2 1218.16   38.90
  -1  -3   2 2345.89   72.95
  -1  -3   2 2352.22   73.36
   1   3  -2 2372.25   73.93
   1   3  -2 2340.63   72.73
  -1  -1   2 5016.70  153.74
  -1  -1   2 5070.44  155.53
   1   1  -2 5009.32  153.63
   1   1  -2 4986.14  152.79
  -1   1   2 4894.47  150.15
  -1   1   2 5000.90  153.42
   1  -1  -2 5082.03  155.73
   1  -1  -2 4926.09  151.10
  -1   3   2 2379.63   74.13
  -1   3   2 2281.58   71.08
   1  -3  -2 2318.48   72.17
   1  -3  -2 2365.93   73.66
  -1   5   2 1209.71   38.88
  -1   5   2 1220.26   39.13
   1  -5  -2 1226.60   39.25
   1  -5  -2 1210.76   38.81
  -1   7   2 3089.95   96.00
  -1   7   2 3147.06   97.76
   1  -7  -2 3005.35   93.37
   1  -7  -2 3070.92   95.37
  -1   9   2  606.75   21.00
  -1   9   2  596.89   20.71
   1  -9  -2  602.93   20.83
   1  -9  -2  606.53   20.90
  -1  13   2  554.29   19.95
  -1  13   2  558.02   20.00
   1 -13  -2  565.39   20.22
   1 -13  -2  551.30   19.60
  -1  15   2 1132.50   37.88
  -1  15   2 1142.14   38.04
   1 -15  -2 1163.57   38.78
   1 -15  -2 1092.86   36.22
  -1  17   2 2546.04   80.76
  -1  17   2 2715.05   86.27
   1 -17  -2 2659.07   84.37
   1 -17  -2 2507.27   79.31
  -1  19   2  810.78   28.23
  -1  19   2  841.94   29.77
   1 -19  -2  824.30   28.98
   1 -19  -2  792.92   27.36
  -1  21   2  477.66   18.90
  -1  21   2  444.66   17.15
   1 -21  -2  488.01   18.97
   1 -21  -2  448.69   16.96
  -1  25   2  675.65   25.55
  -1  25   2  648.49   23.59
   1 -25  -2  655.55   24.68
   1 -25  -2  638.67   22.95
  -1  27   2  651.65   23.83
  -1  27   2  675.89   25.81
   1 -27  -2  663.33   25.07
   1 -27  -2  692.57   24.71
  -1  29   2  774.88   27.64
  -1  29   2  757.72   28.52
   1 -29  -2  725.86   27.30
   1 -29  -2  774.20   27.27
  -2 -30   2   62.38    5.53
  -2 -30   2   73.33    5.37
   2  30  -2   61.60    5.90
   2  30  -2   75.72    5.33
  -2 -26   2    9.43    2.26
  -2 -26   2    5.96    2.04
   2  26  -2    7.00    2.34
   2  26  -2    7.48    2.02
  -2 -24   2    6.48    2.01
  -2 -24   2    2.78    1.57
   2  24  -2    4.91    2.02
   2  24  -2    4.47    1.75
  -2 -22   2   30.76    3.52
  -2 -22   2   39.94    3.85
   2  22  -2   26.55    3.68
   2  22  -2   36.89    3.58
  -2 -20   2   38.32    3.80
  -2 -20   2   45.03    4.02
   2  20  -2   34.05    3.82
   2  20  -2   46.01    3.94
  -2 -18   2  544.56   20.11
  -2 -18   2  546.18   20.17
   2  18  -2  529.67   20.00
   2  18  -2  560.53   20.34
  -2 -16   2  574.00   20.76
  -2 -16   2  595.05   21.50
   2  16  -2  576.26   21.16
   2  16  -2  582.71   20.86
  -2 -14   2 1201.27   39.59
  -2 -14   2 1234.40   40.82
   2  14  -2 1204.48   39.99
   2  14  -2 1204.48   39.64
  -2 -12   2 2317.66   73.41
  -2 -12   2 2397.51   75.56
   2  12  -2 2261.23   71.74
   2  12  -2 2403.90   75.76
  -2 -10   2 2034.18   64.51
  -2 -10   2 2088.31   65.90
   2  10  -2 2012.96   63.95
   2  10  -2 2034.18   64.27
  -2  -8   2 2153.61   67.86
  -2  -8   2 2190.66   68.72
   2   8  -2 2074.25   65.51
   2   8  -2 2165.26   67.97
  -2  -6   2  685.19   22.85
  -2  -6   2  693.53   23.33
   2   6  -2  682.45   23.06
   2   6  -2  688.46   22.94
  -2  -4   2 2562.47   79.56
  -2  -4   2 2587.78   80.53
   2   4  -2 2675.30   83.26
   2   4  -2 2559.31   79.42
  -2  -2   2 3838.16  118.31
  -2  -2   2 3985.66  122.53
   2   2  -2 3891.90  119.89
   2   2  -2 3737.02  114.95
  -2   0   2  137.98    5.79
  -2   0   2  133.77    5.78
   2   0  -2  128.39    5.55
   2   0  -2  130.92    5.53
  -2   2   2 3985.66  122.63
  -2   2   2 3722.26  114.63
   2  -2  -2 3925.61  120.74
   2  -2  -2 3880.31  119.36
  -2   4   2 2508.68   78.09
  -2   4   2 2524.50   78.47
   2  -4  -2 2622.58   81.39
   2  -4  -2 2544.54   79.09
  -2   6   2  718.35   23.94
  -2   6   2  708.42   23.69
   2  -6  -2  679.39   22.70
   2  -6  -2  703.98   23.45
  -2   8   2 2173.73   68.31
  -2   8   2 2125.05   66.87
   2  -8  -2 2110.23   66.35
   2  -8  -2 2201.23   69.06
  -2  10   2 2141.35   67.64
  -2  10   2 2077.68   65.67
   2 -10  -2 2094.66   66.16
   2 -10  -2 2081.94   65.70
  -2  12   2 2387.92   75.41
  -2  12   2 2346.40   74.09
   2 -12  -2 2383.67   75.21
   2 -12  -2 2428.38   76.42
  -2  14   2 1238.67   40.77
  -2  14   2 1244.01   41.05
   2 -14  -2 1252.56   41.24
   2 -14  -2 1223.71   40.06
  -2  16   2  589.04   21.18
  -2  16   2  609.02   22.07
   2 -16  -2  601.81   21.72
   2 -16  -2  593.23   21.07
  -2  18   2  575.53   21.34
  -2  18   2  548.99   20.15
   2 -18  -2  556.21   20.54
   2 -18  -2  550.93   19.92
  -2  20   2   39.77    3.99
  -2  20   2   44.29    3.93
   2 -20  -2   36.76    3.85
   2 -20  -2   44.41    3.73
  -2  22   2   38.89    3.80
  -2  22   2   34.07    4.00
   2 -22  -2   33.55    3.83
   2 -22  -2   38.66    3.55
  -2  24   2    4.00    1.87
  -2  24   2    2.44    1.85
   2 -24  -2    2.36    1.92
   2 -24  -2    4.54    1.70
  -2  26   2    6.49    2.32
  -2  26   2    9.52    2.34
   2 -26  -2    6.97    2.20
   2 -26  -2    9.20    2.14
  -2  28   2  123.61    8.21
  -2  28   2  137.23    7.76
   2 -28  -2  115.12    7.85
   2 -28  -2  134.32    7.36
  -2  30   2   80.35    5.79
  -2  30   2   73.14    6.52
   2 -30  -2   71.81    6.42
   2 -30  -2   75.64    5.42
  -3 -29   2  218.70   10.30
  -3 -29   2  212.08   10.78
   3  29  -2  202.43   11.01
   3  29  -2  204.56    9.71
  -3 -27   2  557.18   21.44
  -3 -27   2  502.66   19.17
   3  27  -2  541.82   21.48
   3  27  -2  510.56   19.18
  -3 -25   2  642.87   23.86
  -3 -25   2  632.16   23.09
   3  25  -2  650.28   24.55
   3  25  -2  642.44   23.15
  -3 -21   2 1638.15   53.59
  -3 -21   2 1760.14   57.54
   3  21  -2 1731.82   57.09
   3  21  -2 1722.01   55.85
  -3 -19   2 1137.95   38.25
  -3 -19   2 1157.43   39.05
   3  19  -2 1116.29   38.22
   3  19  -2 1193.16   39.66
  -3 -17   2 2181.87   69.83
  -3 -17   2 2154.95   69.02
   3  17  -2 2053.72   66.27
   3  17  -2 2101.10   67.13
  -3 -15   2 1024.65   34.41
  -3 -15   2  966.35   32.77
   3  15  -2  997.11   33.90
   3  15  -2 1002.90   33.60
  -3 -13   2  867.87   29.60
  -3 -13   2  859.64   29.11
   3  13  -2  834.79   28.67
   3  13  -2  842.68   28.57
  -3 -11   2 2337.68   73.97
   3  11  -2 2149.44   68.55
  -3  -9   2  517.26   18.12
  -3  -9   2  522.56   18.55
   3   9  -2  520.65   18.26
   3   9  -2  510.47   18.21
  -3  -7   2  144.81    6.38
  -3  -7   2  148.73    6.73
   3   7  -2  145.56    6.66
   3   7  -2  144.18    6.39
  -3  -5   2   17.14    1.76
  -3  -5   2   15.13    1.78
   3   5  -2   15.75    1.89
   3   5  -2   15.35    1.69
  -3  -3   2  147.34    6.34
  -3  -3   2  147.34    6.16
   3   3  -2  154.30    6.58
   3   3  -2  145.66    6.08
  -3  -1   2   11.59    1.48
  -3  -1   2   11.04    1.40
   3   1  -2   11.24    1.48
   3   1  -2   10.59    1.35
  -3   1   2   11.78    1.50
  -3   1   2    9.87    1.33
   3  -1  -2   10.35    1.40
   3  -1  -2   11.65    1.38
  -3   3   2  147.34    6.23
  -3   3   2  146.18    6.10
   3  -3  -2  152.51    6.30
   3  -3  -2  153.14    6.35
  -3   5   2   16.04    1.78
  -3   5   2   15.51    1.70
   3  -5  -2   15.13    1.66
   3  -5  -2   15.79    1.69
  -3   7   2  150.11    6.63
  -3   7   2  147.89    6.50
   3  -7  -2  147.58    6.46
   3  -7  -2  143.45    6.28
  -3   9   2  531.78   18.57
  -3   9   2  509.08   17.92
   3  -9  -2  519.70   18.16
   3  -9  -2  533.90   18.54
  -3  11   2 2197.29   69.43
  -3  11   2 2224.95   70.25
   3 -11  -2 2261.10   71.28
   3 -11  -2 2345.13   73.96
  -3  13   2  836.91   28.46
  -3  13   2  856.02   28.93
   3 -13  -2  888.04   29.94
   3 -13  -2  837.55   28.19
  -3  15   2 1000.43   33.80
  -3  15   2 1007.83   33.81
   3 -15  -2 1007.83   33.87
   3 -15  -2  972.24   32.47
  -3  17   2 2131.25   68.05
  -3  17   2 2201.26   70.57
   3 -17  -2 2196.95   70.22
   3 -17  -2 2090.33   66.57
  -3  19   2 1234.30   41.57
  -3  19   2 1184.50   39.55
   3 -19  -2 1206.15   40.51
   3 -19  -2 1144.43   38.00
  -3  21   2 1652.31   53.89
  -3  21   2 1726.37   56.95
   3 -21  -2 1741.62   57.09
   3 -21  -2 1638.15   53.14
  -3  23   2 1391.27   47.08
  -3  23   2 1288.22   42.98
   3 -23  -2 1415.39   47.52
   3 -23  -2 1303.56   43.05
  -3  25   2  625.10   23.98
  -3  25   2  612.95   22.45
   3 -25  -2  612.40   23.33
   3 -25  -2  629.73   22.65
  -3  27   2  532.69   21.35
  -3  27   2  523.57   19.86
   3 -27  -2  498.10   19.05
  -3  29   2  205.57   11.29
  -3  29   2  223.98   10.59
   3 -29  -2  228.80   10.45
   3 -29  -2  206.92   11.14
  -4 -28   2   54.48    4.62
  -4 -28   2   51.43    4.82
   4  28  -2   53.68    5.29
   4  28  -2   50.87    4.35
  -4 -26   2  160.45    8.41
  -4 -26   2  155.23    8.65
   4  26  -2  156.23    9.15
   4  26  -2  155.56    8.04
  -4 -24   2   70.48    5.19
  -4 -24   2   67.69    5.25
   4  24  -2   65.37    5.55
   4  24  -2   69.23    5.02
  -4 -22   2    0.43    1.57
   4  22  -2    1.65    1.67
  -4 -20   2    4.20    1.79
  -4 -20   2    4.11    1.54
   4  20  -2    4.35    1.76
   4  20  -2    5.01    1.78
  -4 -18   2  307.41   12.89
  -4 -18   2  311.53   12.93
   4  18  -2  293.78   12.81
   4  18  -2  324.93   13.11
  -4 -16   2  169.19    8.21
[truncated: 161,936 more chars]
