# Supplementary material for: RE(III) 3-Furoate Complexes: Synthesis, Structure, and Corrosion Inhibiting Properties
Source: Molecules. 2022 Dec 13;27(24):8836. doi: 10.3390/molecules27248836 (PMC9784407; doi:10.3390/molecules27248836)
Supplement: Supplementary file 1 [file molecules-27-08836-s001.zip › xray files/6.cif]

data_vv3dy
_audit_creation_date               2022-03-14
_audit_creation_method
;
Olex2 1.3
(compiled 2020.11.12 svn.r5f609507 for OlexSys, GUI svn.r6408)
;
_shelx_SHELXL_version_number       '2018/3'
_audit_contact_author_address      ?
_audit_contact_author_email        ?
_audit_contact_author_name         ''
_audit_contact_author_phone        ?
_publ_contact_author_id_orcid      ?
_publ_section_references
;
Dolomanov, O.V., Bourhis, L.J., Gildea, R.J, Howard, J.A.K. & Puschmann, H.
 (2009), J. Appl. Cryst. 42, 339-341.

Sheldrick, G.M. (2015). Acta Cryst. C71, 3-8.
;
_chemical_name_common              ?
_chemical_name_systematic          ?
_chemical_formula_moiety           'C15 H13 Dy O11'
_chemical_formula_sum              'C15 H13 Dy O11'
_chemical_formula_weight           531.75
_chemical_melting_point            ?
loop_
  _atom_type_symbol
  _atom_type_description
  _atom_type_scat_dispersion_real
  _atom_type_scat_dispersion_imag
  _atom_type_scat_source
 'C' 'C' 0.0033 0.0016 'International Tables Vol C Tables 4.2.6.8 and 6.1.1.4'
 'H' 'H' 0.0000 0.0000 'International Tables Vol C Tables 4.2.6.8 and 6.1.1.4'
 'Dy' 'Dy' -0.1892 4.4098
 'International Tables Vol C Tables 4.2.6.8 and 6.1.1.4'
 'O' 'O' 0.0106 0.0060 'International Tables Vol C Tables 4.2.6.8 and 6.1.1.4'

_shelx_space_group_comment
;
The symmetry employed for this shelxl refinement is uniquely defined
by the following loop, which should always be used as a source of
symmetry information in preference to the above space-group names.
They are only intended as comments.
;
_space_group_crystal_system        'monoclinic'
_space_group_IT_number             15
_space_group_name_H-M_alt          'C 1 2/c 1'
_space_group_name_Hall             '-C 2yc'
loop_
  _space_group_symop_operation_xyz
 'x, y, z'
 '-x, y, -z+1/2'
 'x+1/2, y+1/2, z'
 '-x+1/2, y+1/2, -z+1/2'
 '-x, -y, -z'
 'x, -y, z-1/2'
 '-x+1/2, -y+1/2, -z'
 'x+1/2, -y+1/2, z-1/2'

_cell_length_a                     11.461(2)
_cell_length_b                     26.918(5)
_cell_length_c                     6.0140(12)
_cell_angle_alpha                  90
_cell_angle_beta                   118.85(3)
_cell_angle_gamma                  90
_cell_volume                       1625.2(7)
_cell_formula_units_Z              4
_cell_measurement_reflns_used      1396
_cell_measurement_temperature      100(2)
_cell_measurement_theta_max        25
_cell_measurement_theta_min        2
_shelx_estimated_absorpt_T_max     0.913
_shelx_estimated_absorpt_T_min     0.707
_exptl_absorpt_coefficient_mu      4.661
_exptl_absorpt_correction_T_max    ?
_exptl_absorpt_correction_T_min    ?
_exptl_absorpt_correction_type     none
_exptl_absorpt_process_details     ?
_exptl_absorpt_special_details     ?
_exptl_crystal_colour              colourless
_exptl_crystal_colour_primary      colourless
_exptl_crystal_density_diffrn      2.173
_exptl_crystal_density_meas        ?
_exptl_crystal_density_method      ?
_exptl_crystal_description         block
_exptl_crystal_F_000               1028
_exptl_crystal_size_max            0.08
_exptl_crystal_size_mid            0.04
_exptl_crystal_size_min            0.02
_exptl_transmission_factor_max     ?
_exptl_transmission_factor_min     ?
_diffrn_reflns_av_R_equivalents    0.0382
_diffrn_reflns_av_unetI/netI       0.0212
_diffrn_reflns_Laue_measured_fraction_full  0.970
_diffrn_reflns_Laue_measured_fraction_max  0.970
_diffrn_reflns_limit_h_max         13
_diffrn_reflns_limit_h_min         -13
_diffrn_reflns_limit_k_max         32
_diffrn_reflns_limit_k_min         -32
_diffrn_reflns_limit_l_max         6
_diffrn_reflns_limit_l_min         -6
_diffrn_reflns_number              8857
_diffrn_reflns_point_group_measured_fraction_full  0.970
_diffrn_reflns_point_group_measured_fraction_max  0.970
_diffrn_reflns_theta_full          25.020
_diffrn_reflns_theta_max           25.020
_diffrn_reflns_theta_min           1.513
_diffrn_ambient_temperature        100(2)
_diffrn_detector_area_resol_mean   ?
_diffrn_measured_fraction_theta_full  0.970
_diffrn_measured_fraction_theta_max  0.970
_diffrn_measurement_device_type    'ADSC Quantum 210r'
_diffrn_measurement_method         '\w scans'
_diffrn_radiation_monochromator    'Silicon Double Crystal'
_diffrn_radiation_type             Synchrotron
_diffrn_radiation_wavelength       0.71073
_diffrn_source                     'MX1 Beamline Australian Synchrotron'
_reflns_Friedel_coverage           0.000
_reflns_Friedel_fraction_full      .
_reflns_Friedel_fraction_max       .
_reflns_number_gt                  1391
_reflns_number_total               1396
_reflns_special_details
;
 Reflections were merged by SHELXL according to the crystal
 class for the calculation of statistics and refinement.
 
 _reflns_Friedel_fraction is defined as the number of unique
 Friedel pairs measured divided by the number that would be
 possible theoretically, ignoring centric projections and
 systematic absences.
;
_reflns_threshold_expression       'I > 2\s(I)'
_computing_cell_refinement         'XDS (Kabsch, 1993)'
_computing_data_collection         'BluIce (McPhillips, 2002)'
_computing_data_reduction          'XDS (Kabsch, 1993)'
_computing_molecular_graphics      'Olex2 1.3 (Dolomanov et al., 2009)'
_computing_publication_material    'Olex2 1.3 (Dolomanov et al., 2009)'
_computing_structure_refinement    'SHELXL 2018/3 (Sheldrick, 2015)'
_computing_structure_solution      'SHELXT 2018/2 (Sheldrick, 2018)'
_refine_diff_density_max           0.819
_refine_diff_density_min           -1.021
_refine_diff_density_rms           0.130
_refine_ls_extinction_coef         .
_refine_ls_extinction_method       none
_refine_ls_goodness_of_fit_ref     1.073
_refine_ls_hydrogen_treatment      constr
_refine_ls_matrix_type             full
_refine_ls_number_parameters       143
_refine_ls_number_reflns           1396
_refine_ls_number_restraints       18
_refine_ls_R_factor_all            0.0208
_refine_ls_R_factor_gt             0.0207
_refine_ls_restrained_S_all        1.066
_refine_ls_shift/su_max            0.002
_refine_ls_shift/su_mean           0.000
_refine_ls_structure_factor_coef   Fsqd
_refine_ls_weighting_details      
 'w=1/[\s^2^(Fo^2^)+(0.0357P)^2^+3.8294P] where P=(Fo^2^+2Fc^2^)/3'
_refine_ls_weighting_scheme        calc
_refine_ls_wR_factor_gt            0.0524
_refine_ls_wR_factor_ref           0.0524
_refine_special_details            ?
_olex2_refinement_description
;
1. Others
 Fixed Sof: Dy1(0.5) C6(0.5) C7(0.5) O6(0.5) C10(0.5) H10(0.5) C8(0.5) H8(0.5)
 C9(0.5) H9(0.5)
 Fixed U12: Dy1(0) C6(0) C7(0)
 Fixed U23: Dy1(0) C6(0) C7(0)
 Fixed Uiso: H4A(0.028) H4B(0.028) H3(0.027) H5(0.027) H4(0.033) H10(0.027)
 H8(0.028) H9(0.027)
 Fixed X: Dy1(0.5) H4A(0.279288) H4B(0.380622) C6(0.5) C7(0.5) H3(0.163063)
 H5(0.52301) H4(0.328618) H10(0.354235) H8(0.635538) H9(0.567017)
 Fixed Y: H4A(0.725179) H4B(0.733546) H3(0.570226) H5(0.634064) H4(0.504779)
 H10(0.888963) H8(0.894239) H9(0.980439)
 Fixed Z: Dy1(0.25) H4A(0.321488) H4B(0.567238) C6(0.75) C7(0.75) H3(-
 0.219599) H5(0.012638) H4(-0.12942) H10(0.871152) H8(0.648461) H9(0.687485)
;
_atom_sites_solution_hydrogens     mixed
_atom_sites_solution_primary       ?
_atom_sites_solution_secondary     ?
loop_
  _atom_site_label
  _atom_site_type_symbol
  _atom_site_fract_x
  _atom_site_fract_y
  _atom_site_fract_z
  _atom_site_U_iso_or_equiv
  _atom_site_adp_type
  _atom_site_occupancy
  _atom_site_site_symmetry_order
  _atom_site_calc_flag
  _atom_site_refinement_flags_posn
  _atom_site_refinement_flags_adp
  _atom_site_refinement_flags_occupancy
  _atom_site_disorder_assembly
  _atom_site_disorder_group
 Dy1 Dy 0.500000 0.76074(2) 0.250000 0.01337(10) Uani 1 2 d S T P . .
 O1 O 0.3543(2) 0.70757(8) -0.0463(4) 0.0190(4) Uani 1 1 d . . . . .
 O2 O 0.1503(2) 0.67691(7) -0.1920(4) 0.0174(4) Uani 1 1 d . . . . .
 O4 O 0.3645(2) 0.71953(8) 0.4229(4) 0.0183(4) Uani 1 1 d . . . . .
 H4A H 0.279288 0.725179 0.321488 0.028 Uiso 1 1 d R U . . .
 H4B H 0.380622 0.733546 0.567238 0.028 Uiso 1 1 d R U . . .
 O3 O 0.4703(2) 0.56006(9) -0.0337(5) 0.0275(5) Uani 1 1 d . . . . .
 O5 O 0.5711(2) 0.79369(7) 0.6734(4) 0.0176(4) Uani 1 1 d . . . . .
 C2 C 0.3241(3) 0.62139(11) -0.1104(6) 0.0180(6) Uani 1 1 d . . . . .
 C1 C 0.2728(3) 0.67206(11) -0.1170(5) 0.0152(6) Uani 1 1 d . . . . .
 C6 C 0.500000 0.81631(16) 0.750000 0.0174(8) Uani 1 2 d S T P . .
 C7 C 0.500000 0.87136(16) 0.750000 0.0196(9) Uani 1 2 d S T P . .
 C3 C 0.2554(3) 0.57498(11) -0.1618(6) 0.0226(6) Uani 1 1 d . . . . .
 H3 H 0.163063 0.570226 -0.219599 0.027 Uiso 1 1 calc R U . . .
 C5 C 0.4538(3) 0.61028(12) -0.0339(6) 0.0221(7) Uani 1 1 d . . . . .
 H5 H 0.523010 0.634064 0.012638 0.027 Uiso 1 1 calc R U . . .
 C4 C 0.3468(4) 0.53942(12) -0.1124(6) 0.0279(7) Uani 1 1 d . . . . .
 H4 H 0.328618 0.504779 -0.129420 0.033 Uiso 1 1 calc R U . . .
 O6 O 0.4427(12) 0.9486(3) 0.795(3) 0.023(2) Uani 0.5 1 d . U P A -1
 C10 C 0.415(3) 0.9009(6) 0.819(5) 0.023(2) Uani 0.5 1 d . U P A -1
 H10 H 0.354235 0.888963 0.871152 0.027 Uiso 0.5 1 calc R U P A -1
 C8 C 0.570(3) 0.9028(6) 0.696(5) 0.023(3) Uani 0.5 1 d . U P A -1
 H8 H 0.635538 0.894239 0.648461 0.028 Uiso 0.5 1 calc R U P A -1
 C9 C 0.533(2) 0.9508(4) 0.720(4) 0.023(2) Uani 0.5 1 d . U P A -1
 H9 H 0.567017 0.980439 0.687485 0.027 Uiso 0.5 1 calc R U P A -1

loop_
  _atom_site_aniso_label
  _atom_site_aniso_U_11
  _atom_site_aniso_U_22
  _atom_site_aniso_U_33
  _atom_site_aniso_U_23
  _atom_site_aniso_U_13
  _atom_site_aniso_U_12
 Dy1 0.01010(14) 0.01400(15) 0.01286(15) 0.000 0.00304(10) 0.000
 O1 0.0156(10) 0.0189(10) 0.0178(11) -0.0047(8) 0.0044(9) -0.0036(9)
 O2 0.0136(10) 0.0190(9) 0.0188(11) -0.0001(8) 0.0071(8) 0.0006(8)
 O4 0.0125(10) 0.0226(11) 0.0172(11) -0.0001(9) 0.0051(8) -0.0001(9)
 O3 0.0290(13) 0.0280(12) 0.0263(13) 0.0046(10) 0.0138(11) 0.0131(10)
 O5 0.0157(10) 0.0209(10) 0.0143(11) -0.0027(8) 0.0057(8) 0.0003(9)
 C2 0.0171(15) 0.0219(14) 0.0127(16) 0.0003(11) 0.0053(12) 0.0036(12)
 C1 0.0139(13) 0.0210(14) 0.0091(14) 0.0000(11) 0.0041(11) 0.0008(11)
 C6 0.0125(19) 0.021(2) 0.009(2) 0.000 -0.0026(16) 0.000
 C7 0.022(2) 0.021(2) 0.012(2) 0.000 0.0050(17) 0.000
 C3 0.0241(15) 0.0204(15) 0.0204(17) -0.0010(12) 0.0085(13) 0.0018(13)
 C5 0.0209(15) 0.0259(16) 0.0188(16) 0.0012(13) 0.0089(13) 0.0057(13)
 C4 0.0368(18) 0.0207(15) 0.0256(18) -0.0002(13) 0.0147(15) 0.0045(14)
 O6 0.026(5) 0.0207(12) 0.026(2) 0.000(2) 0.016(2) 0.002(2)
 C10 0.026(5) 0.0211(14) 0.025(2) 0.000(2) 0.015(2) 0.002(2)
 C8 0.026(5) 0.0214(15) 0.025(2) 0.000(2) 0.015(3) 0.003(2)
 C9 0.026(5) 0.0206(12) 0.026(2) 0.001(2) 0.016(3) 0.002(2)

_geom_special_details
;
 All esds (except the esd in the dihedral angle between two l.s. planes)
 are estimated using the full covariance matrix.  The cell esds are taken
 into account individually in the estimation of esds in distances, angles
 and torsion angles; correlations between esds in cell parameters are only
 used when they are defined by crystal symmetry.  An approximate (isotropic)
 treatment of cell esds is used for estimating esds involving l.s. planes.
;
loop_
  _geom_bond_atom_site_label_1
  _geom_bond_atom_site_label_2
  _geom_bond_distance
  _geom_bond_site_symmetry_2
  _geom_bond_publ_flag
 Dy1 O1 2.267(2) 2_655 ?
 Dy1 O1 2.267(2) . ?
 Dy1 O2 2.308(2) 8_566 ?
 Dy1 O2 2.308(2) 7_565 ?
 Dy1 O4 2.506(2) . ?
 Dy1 O4 2.506(2) 2_655 ?
 Dy1 O5 2.436(2) 2_655 ?
 Dy1 O5 2.436(2) . ?
 O1 C1 1.259(4) . ?
 O2 C1 1.257(4) . ?
 O4 H4A 0.8803 . ?
 O4 H4B 0.8806 . ?
 O3 C5 1.365(4) . ?
 O3 C4 1.375(4) . ?
 O5 C6 1.269(3) . ?
 C2 C1 1.478(4) . ?
 C2 C3 1.429(4) . ?
 C2 C5 1.361(4) . ?
 C6 C7 1.482(6) . ?
 C7 C10 1.46(3) . ?
 C7 C8 1.31(3) . ?
 C3 H3 0.9500 . ?
 C3 C4 1.342(5) . ?
 C5 H5 0.9500 . ?
 C4 H4 0.9500 . ?
 O6 C10 1.347(15) . ?
 O6 C9 1.310(14) . ?
 C10 H10 0.9500 . ?
 C8 H8 0.9500 . ?
 C8 C9 1.390(15) . ?
 C9 H9 0.9500 . ?

loop_
  _geom_angle_atom_site_label_1
  _geom_angle_atom_site_label_2
  _geom_angle_atom_site_label_3
  _geom_angle
  _geom_angle_site_symmetry_1
  _geom_angle_site_symmetry_3
  _geom_angle_publ_flag
 O1 Dy1 O1 101.72(11) 2_655 . ?
 O1 Dy1 O2 97.31(8) . 7_565 ?
 O1 Dy1 O2 142.26(8) 2_655 7_565 ?
 O1 Dy1 O2 142.27(8) . 8_566 ?
 O1 Dy1 O2 97.31(8) 2_655 8_566 ?
 O1 Dy1 O4 71.21(7) . . ?
 O1 Dy1 O4 71.21(7) 2_655 2_655 ?
 O1 Dy1 O4 76.30(7) . 2_655 ?
 O1 Dy1 O4 76.30(7) 2_655 . ?
 O1 Dy1 O5 70.13(8) 2_655 . ?
 O1 Dy1 O5 143.09(7) . . ?
 O1 Dy1 O5 70.13(8) . 2_655 ?
 O1 Dy1 O5 143.09(7) 2_655 2_655 ?
 O2 Dy1 O2 86.69(10) 8_566 7_565 ?
 O2 Dy1 O4 145.68(7) 8_566 . ?
 O2 Dy1 O4 79.52(7) 7_565 . ?
 O2 Dy1 O4 145.68(7) 7_565 2_655 ?
 O2 Dy1 O4 79.52(7) 8_566 2_655 ?
 O2 Dy1 O5 75.06(8) 8_566 2_655 ?
 O2 Dy1 O5 75.06(8) 7_565 . ?
 O2 Dy1 O5 74.23(7) 7_565 2_655 ?
 O2 Dy1 O5 74.23(7) 8_566 . ?
 O4 Dy1 O4 127.45(10) . 2_655 ?
 O5 Dy1 O4 129.28(7) 2_655 . ?
 O5 Dy1 O4 71.89(7) . . ?
 O5 Dy1 O4 129.28(7) . 2_655 ?
 O5 Dy1 O4 71.89(7) 2_655 2_655 ?
 O5 Dy1 O5 137.30(10) 2_655 . ?
 C1 O1 Dy1 152.9(2) . . ?
 C1 O2 Dy1 138.83(19) . 7_565 ?
 Dy1 O4 H4A 109.8 . . ?
 Dy1 O4 H4B 110.0 . . ?
 H4A O4 H4B 104.1 . . ?
 C5 O3 C4 106.3(2) . . ?
 C6 O5 Dy1 127.21(13) . . ?
 C3 C2 C1 129.1(3) . . ?
 C5 C2 C1 124.6(3) . . ?
 C5 C2 C3 106.2(3) . . ?
 O1 C1 C2 118.1(2) . . ?
 O2 C1 O1 124.1(3) . . ?
 O2 C1 C2 117.8(3) . . ?
 O5 C6 O5 122.6(4) . 2_656 ?
 O5 C6 C7 118.69(19) 2_656 . ?
 O5 C6 C7 118.69(19) . . ?
 C10 C7 C6 122.9(7) . . ?
 C8 C7 C6 130.2(8) . . ?
 C8 C7 C10 106.9(5) . . ?
 C2 C3 H3 126.7 . . ?
 C4 C3 C2 106.6(3) . . ?
 C4 C3 H3 126.7 . . ?
 O3 C5 H5 124.9 . . ?
 C2 C5 O3 110.2(3) . . ?
 C2 C5 H5 124.9 . . ?
 O3 C4 H4 124.7 . . ?
 C3 C4 O3 110.6(3) . . ?
 C3 C4 H4 124.7 . . ?
 C9 O6 C10 110.2(10) . . ?
 C7 C10 H10 127.3 . . ?
 O6 C10 C7 105.4(13) . . ?
 O6 C10 H10 127.3 . . ?
 C7 C8 H8 125.8 . . ?
 C7 C8 C9 108.5(11) . . ?
 C9 C8 H8 125.8 . . ?
 O6 C9 C8 109.1(10) . . ?
 O6 C9 H9 125.5 . . ?
 C8 C9 H9 125.5 . . ?

loop_
  _geom_torsion_atom_site_label_1
  _geom_torsion_atom_site_label_2
  _geom_torsion_atom_site_label_3
  _geom_torsion_atom_site_label_4
  _geom_torsion
  _geom_torsion_site_symmetry_1
  _geom_torsion_site_symmetry_2
  _geom_torsion_site_symmetry_3
  _geom_torsion_site_symmetry_4
  _geom_torsion_publ_flag
 Dy1 O1 C1 O2 88.3(5) . . . . ?
 Dy1 O1 C1 C2 -91.4(5) . . . . ?
 Dy1 O2 C1 O1 -0.8(5) 7_565 . . . ?
 Dy1 O2 C1 C2 178.84(19) 7_565 . . . ?
 Dy1 O5 C6 O5 83.94(18) . . . 2_656 ?
 Dy1 O5 C6 C7 -96.07(18) . . . . ?
 O5 C6 C7 C10 -3.9(14) 2_656 . . . ?
 O5 C6 C7 C10 176.1(14) . . . . ?
 O5 C6 C7 C8 175.2(17) 2_656 . . . ?
 O5 C6 C7 C8 -4.8(17) . . . . ?
 C2 C3 C4 O3 -0.4(4) . . . . ?
 C1 C2 C3 C4 -175.5(3) . . . . ?
 C1 C2 C5 O3 175.9(3) . . . . ?
 C6 C7 C10 O6 -179.6(6) . . . . ?
 C6 C7 C8 C9 179.1(6) . . . . ?
 C7 C8 C9 O6 1.6(16) . . . . ?
 C3 C2 C1 O1 174.9(3) . . . . ?
 C3 C2 C1 O2 -4.8(5) . . . . ?
 C3 C2 C5 O3 -0.2(4) . . . . ?
 C5 O3 C4 C3 0.3(4) . . . . ?
 C5 C2 C1 O1 -0.3(5) . . . . ?
 C5 C2 C1 O2 -180.0(3) . . . . ?
 C5 C2 C3 C4 0.3(4) . . . . ?
 C4 O3 C5 C2 0.0(4) . . . . ?
 C10 C7 C8 C9 -2(3) . . . . ?
 C10 O6 C9 C8 -0.8(8) . . . . ?
 C8 C7 C10 O6 1(3) . . . . ?
 C9 O6 C10 C7 0(2) . . . . ?

_shelx_res_file
;
TITL 1_a.res in C2/c
    vv3dy.res
    created by SHELXL-2018/3 at 17:49:44 on 14-Mar-2022
REM Old TITL 1 in C2/c
REM SHELXT solution in C2/c: R1 0.043, Rweak 0.009, Alpha 0.034
REM <I/s> 1.546 for 26 systematic absences, Orientation as input
REM Formula found by SHELXT: C16 O6 Dy
CELL 0.71073 11.4614 26.9177 6.014 90 118.845 90
ZERR 4 0.0023 0.0054 0.0012 0 0.03 0
LATT 7
SYMM -X,+Y,0.5-Z
SFAC C H Dy O
UNIT 60 52 4 44
SIMU 0.001 0.002 2 C10 O6 C9 C8

L.S. 10
PLAN  5
SIZE 0.02 0.04 0.08
TEMP -173(2)
CONF
LIST 6
MORE -1
BOND $H
fmap 2
acta
REM <olex2.extras>
REM <HklSrc "%.\\VV3Dy.hkl">
REM </olex2.extras>

WGHT    0.035700    3.829400
FVAR       0.24719
DY1   3    0.500000    0.760740    0.250000    10.50000    0.01010    0.01400 =
         0.01286    0.00000    0.00304    0.00000
O1    4    0.354326    0.707572   -0.046271    11.00000    0.01557    0.01886 =
         0.01780   -0.00466    0.00437   -0.00363
O2    4    0.150291    0.676909   -0.191987    11.00000    0.01364    0.01897 =
         0.01880   -0.00011    0.00712    0.00061
O4    4    0.364547    0.719527    0.422902    11.00000    0.01250    0.02262 =
         0.01722   -0.00005    0.00505   -0.00007
AFIX   7
H4A   2    0.279288    0.725179    0.321488    11.00000   -1.50000
H4B   2    0.380622    0.733546    0.567238    11.00000   -1.50000
AFIX   0
O3    4    0.470261    0.560057   -0.033675    11.00000    0.02897    0.02795 =
         0.02628    0.00464    0.01378    0.01314
O5    4    0.571113    0.793687    0.673403    11.00000    0.01569    0.02089 =
         0.01431   -0.00270    0.00567    0.00034
C2    1    0.324093    0.621387   -0.110389    11.00000    0.01707    0.02187 =
         0.01269    0.00030    0.00534    0.00356
C1    1    0.272759    0.672055   -0.116991    11.00000    0.01385    0.02098 =
         0.00907   -0.00001    0.00411    0.00077
C6    1    0.500000    0.816311    0.750000    10.50000    0.01255    0.02084 =
         0.00888    0.00000   -0.00264    0.00000
C7    1    0.500000    0.871364    0.750000    10.50000    0.02223    0.02076 =
         0.01180    0.00000    0.00501    0.00000
C3    1    0.255415    0.574983   -0.161751    11.00000    0.02409    0.02037 =
         0.02041   -0.00103    0.00846    0.00181
AFIX  43
H3    2    0.163063    0.570226   -0.219599    11.00000   -1.20000
AFIX   0
C5    1    0.453840    0.610283   -0.033896    11.00000    0.02092    0.02586 =
         0.01882    0.00118    0.00894    0.00573
AFIX  43
H5    2    0.523010    0.634064    0.012638    11.00000   -1.20000
AFIX   0
C4    1    0.346772    0.539416   -0.112364    11.00000    0.03683    0.02066 =
         0.02564   -0.00020    0.01472    0.00452
AFIX  43
H4    2    0.328618    0.504779   -0.129420    11.00000   -1.20000
AFIX   0
PART -1
O6    4    0.442735    0.948592    0.794590    10.50000    0.02610    0.02067 =
         0.02557    0.00049    0.01559    0.00203
C10   1    0.415451    0.900887    0.819447    10.50000    0.02589    0.02108 =
         0.02506    0.00043    0.01530    0.00209
AFIX  43
H10   2    0.354235    0.888963    0.871152    10.50000   -1.20000
AFIX   0
C8    1    0.570183    0.902813    0.695971    10.50000    0.02578    0.02136 =
         0.02522    0.00042    0.01514    0.00270
AFIX  43
H8    2    0.635538    0.894239    0.648461    10.50000   -1.20000
AFIX   0
C9    1    0.532783    0.950802    0.719971    10.50000    0.02592    0.02060 =
         0.02563    0.00067    0.01553    0.00222
AFIX  43
H9    2    0.567017    0.980439    0.687485    10.50000   -1.20000
AFIX   0
HKLF 4


REM  1_a.res in C2/c
REM wR2 = 0.0524, GooF = S = 1.073, Restrained GooF = 1.066 for all data
REM R1 = 0.0207 for 1391 Fo > 4sig(Fo) and 0.0208 for all 1396 data
REM 143 parameters refined using 18 restraints

END

WGHT      0.0357      3.8297

REM Highest difference peak  0.819,  deepest hole -1.021,  1-sigma level  0.130
Q1    1   0.5478  0.7589  0.1518  11.00000  0.05    0.82
Q2    1   0.5000  0.7205  0.2500  10.50000  0.05    0.77
Q3    1   0.0761  0.7076 -0.2393  11.00000  0.05    0.66
Q4    1   0.4019  0.7273  0.1946  11.00000  0.05    0.50
Q5    1   0.2952  0.6404 -0.1187  11.00000  0.05    0.43
;
_shelx_res_checksum                4384
_shelx_hkl_file
;
   0  -2   0 3967.38  161.51
   0  -2   0 3433.15  139.70
   0   4   0 2786.91  113.51
   0   4   0 2707.86  110.29
   0  -4   0 2841.23  115.72
   0  -4   0 2787.66  113.51
   0   6   0 4978.90  202.68
   0   6   0 5248.63  213.77
   0  -6   0 5196.18  211.52
   0  -6   0 5241.14  213.47
   0   8   0   59.79    2.88
   0   8   0   57.13    2.77
   0  -8   0   60.88    2.92
   0  -8   0   60.35    2.92
   0  10   0  564.57   23.41
   0  10   0  520.74   21.65
   0 -10   0  603.16   24.95
   0 -10   0  614.78   25.48
   0  12   0   20.79    1.42
   0  12   0   21.32    1.50
   0 -12   0   22.40    1.54
   0 -12   0   23.60    1.61
   0  14   0  697.20   29.00
   0 -14   0  706.19   29.41
   0  16   0  572.44   23.94
   0  16   0  531.61   22.33
   0 -16   0  570.94   23.83
   0 -16   0  599.42   25.14
   0  18   0   49.26    2.81
   0  18   0   45.59    2.62
   0 -18   0   50.58    2.88
   0 -18   0   48.03    2.70
   0  20   0   14.50    1.39
   0  20   0   18.92    1.61
   0 -20   0   19.07    1.61
   0 -20   0   18.99    1.61
   0  22   0   17.05    1.61
   0  22   0   13.22    1.39
   0 -22   0   16.00    1.54
   0  24   0   51.14    3.07
   0  24   0   55.63    3.26
   0 -24   0   58.44    3.41
   0 -24   0   56.68    3.26
   0  26   0   17.46    1.76
   0  26   0   17.42    1.76
   0 -26   0   17.12    1.72
   0 -26   0   20.16    1.87
   0  28   0    2.51    0.94
   0  28   0    4.12    1.09
   0 -28   0    4.27    1.01
   0 -28   0    2.96    1.05
   0  30   0   85.27    4.68
   0  30   0   78.82    4.50
   0 -30   0   79.76    4.38
   0 -30   0   77.96    4.42
   0  32   0  273.11   12.40
   0  32   0  262.66   12.06
   0 -32   0  265.84   12.03
   0 -32   0  228.34   10.56
  -1 -31   0  505.76   21.73
  -1 -31   0  523.74   22.29
   1  31   0  549.59   23.60
   1  31   0  499.39   21.54
   1  29   0  560.45   23.90
  -1 -27   0 1099.55   45.59
  -1 -27   0 1091.31   45.48
  -1 -25   0  842.55   35.33
   1  25   0  778.12   32.71
   1  25   0  893.13   37.46
  -1 -23   0  821.57   34.43
  -1 -23   0  751.89   31.36
   1  23   0  701.32   29.41
   1  23   0  814.83   34.17
  -1 -21   0 2057.87   84.67
  -1 -21   0 1928.99   79.16
  -1 -19   0 1660.01   68.18
  -1 -19   0 1759.28   72.45
  -1 -17   0 1104.80   45.74
  -1 -17   0 1060.97   43.76
   1  17   0 1074.83   44.43
   1  17   0 1143.39   47.32
  -1 -15   0 1564.10   64.17
   1  15   0 1708.33   70.17
  -1 -13   0  881.89   36.53
  -1 -13   0  856.04   35.33
   1  13   0  856.79   35.48
   1  13   0  884.51   36.56
  -1 -11   0  247.71   10.64
  -1 -11   0  245.65   10.45
   1  11   0  241.64   10.38
   1  11   0  257.04   10.98
  -1  -9   0  320.57   13.45
  -1  -9   0  337.51   14.20
   1   9   0  334.14   14.05
   1   9   0  333.20   14.01
  -1  -7   0  396.36   16.48
  -1  -7   0  390.37   16.22
   1   7   0  391.49   16.30
   1   7   0  399.36   16.60
  -1  -5   0  763.13   31.32
  -1  -5   0  770.25   31.58
   1   5   0  769.87   31.58
   1   5   0  748.52   30.72
  -1  -3   0  567.57   23.26
  -1  -3   0  554.83   22.78
   1   3   0  558.95   22.93
   1   3   0  562.70   23.08
  -1  -1   0    1.65    0.30
  -1  -1   0    2.55    0.41
   1   1   0    1.91    0.30
   1   1   0    1.91    0.41
  -1   1   0    1.76    0.41
  -1   1   0    1.61    0.34
   1  -1   0    1.80    0.34
   1  -1   0    1.76    0.41
  -1   3   0  579.93   23.79
  -1   3   0  578.06   23.75
   1  -3   0  573.57   23.56
   1  -3   0  556.71   22.82
  -1   5   0  817.08   33.57
  -1   5   0  836.93   34.32
   1  -5   0  822.32   33.72
   1  -5   0  816.33   33.49
  -1   7   0  451.06   18.69
  -1   7   0  445.07   18.54
   1  -7   0  395.61   16.48
   1  -7   0  446.94   18.54
  -1   9   0  372.65   15.66
  -1   9   0  375.01   15.70
   1  -9   0  332.26   13.97
   1  -9   0  365.27   15.29
  -1  11   0  251.16   10.83
  -1  11   0  254.94   10.86
   1 -11   0  257.97   11.01
   1 -11   0  273.97   11.69
  -1  13   0  816.33   33.90
  -1  13   0  904.37   37.35
   1 -13   0  972.18   40.16
   1 -13   0  921.60   38.03
  -1  15   0 1628.91   66.87
  -1  15   0 1607.93   66.16
   1 -15   0 1807.61   74.22
   1 -15   0 1716.95   70.43
  -1  17   0 1074.08   44.51
  -1  17   0 1145.26   47.24
   1 -17   0 1118.28   46.15
   1 -17   0 1261.40   52.07
  -1  19   0 1775.77   72.98
  -1  19   0 1657.38   68.30
   1 -19   0 1928.99   79.27
   1 -19   0 1775.39   72.94
  -1  21   0 1960.84   80.70
  -1  21   0 2000.55   82.16
   1 -21   0 2123.80   87.18
   1 -21   0 2095.71   86.09
  -1  23   0  789.36   33.19
  -1  23   0  793.85   33.16
   1 -23   0  812.21   33.98
   1 -23   0  841.80   35.10
  -1  27   0 1110.79   46.34
  -1  27   0 1137.39   47.24
   1 -27   0 1202.20   49.86
   1 -27   0 1166.99   48.52
  -1  29   0  631.63   26.94
  -1  29   0  644.37   27.27
   1 -29   0  666.10   28.10
   1 -29   0  673.97   28.55
  -1  31   0  551.84   23.79
  -1  31   0  557.83   23.79
   1 -31   0  585.55   24.99
   1 -31   0  555.58   23.75
  -2 -30   0   92.98    4.80
  -2 -30   0   94.48    5.02
   2  30   0   87.07    4.65
   2  30   0   96.21    5.21
  -2 -28   0  173.38    8.24
  -2 -28   0  178.36    8.43
   2  28   0  158.55    7.49
   2  28   0  175.03    8.35
  -2 -26   0    1.35    0.86
  -2 -26   0    1.76    0.82
   2  26   0    1.50    1.01
   2  26   0    0.90    0.64
  -2 -24   0   73.54    4.05
  -2 -24   0   72.30    3.82
   2  24   0   73.17    4.12
   2  24   0   69.20    3.71
  -2 -22   0   10.00    1.24
  -2 -22   0   10.90    1.35
   2  22   0    9.85    1.24
   2  22   0   10.71    1.46
  -2 -20   0  497.51   20.94
  -2 -20   0  511.75   21.77
   2  20   0  514.75   21.77
   2  20   0  527.49   22.44
  -2 -18   0   77.17    4.05
  -2 -18   0   74.10    3.75
   2  18   0   80.73    4.23
   2  18   0   71.78    3.71
  -2 -16   0  664.23   27.61
  -2 -16   0  664.23   27.84
   2  16   0  677.34   28.25
   2  16   0  700.19   29.33
  -2 -12   0  215.08    9.40
  -2 -12   0  213.17    9.22
   2  12   0  219.12    9.59
   2  12   0  221.97    9.63
  -2 -10   0 1632.28   66.83
  -2 -10   0 1612.05   66.12
   2  10   0 1660.01   68.00
   2  10   0 1609.81   66.01
  -2  -8   0 1962.71   80.25
  -2  -8   0 1909.14   78.11
   2   8   0 1945.10   79.53
   2   8   0 1865.31   76.31
  -2  -6   0 4308.30  175.55
  -2  -6   0 4435.67  180.69
   2   6   0 4308.30  175.59
   2   6   0 4439.42  180.91
  -2  -4   0 2873.07  117.15
  -2  -4   0 2791.78  113.85
   2   4   0 2853.97  116.36
   2   4   0 2893.68  118.01
  -2  -2   0 2218.96   90.55
  -2  -2   0 2116.69   86.35
   2   2   0 2116.31   86.35
   2   2   0 2365.82   96.51
  -2   0   0 4563.05  185.82
  -2   0   0 4274.58  174.06
  -2   2   0 2196.86   89.61
  -2   2   0 2082.97   85.00
   2  -2   0 2161.27   88.19
   2  -2   0 2091.96   85.42
  -2   4   0 2992.58  122.06
  -2   4   0 2880.94  117.45
   2  -4   0 2980.59  121.57
   2  -4   0 2887.31  117.75
  -2   6   0 4720.40  192.34
  -2   6   0 4480.63  182.71
   2  -6   0 4424.44  180.20
   2  -6   0 4548.07  185.29
  -2   8   0 2145.91   87.66
  -2   8   0 2008.42   82.19
   2  -8   0 1926.75   78.79
   2  -8   0 2078.47   85.00
  -2  10   0 1843.20   75.45
  -2  10   0 1829.34   75.04
   2 -10   0 1800.87   73.77
   2 -10   0 1656.26   67.92
  -2  12   0  244.75   10.53
  -2  12   0  238.08   10.41
   2 -12   0  238.57   10.30
   2 -12   0  221.11    9.63
  -2  14   0  717.80   29.78
  -2  14   0  721.92   30.16
   2 -14   0  713.30   29.63
   2 -14   0  651.49   27.16
  -2  16   0  748.89   31.13
  -2  16   0  685.21   28.73
   2 -16   0  739.53   30.76
   2 -16   0  812.58   33.83
  -2  18   0   81.48    4.12
  -2  18   0   78.75    4.16
   2 -18   0   81.97    4.16
   2 -18   0   84.29    4.31
  -2  20   0  541.35   23.04
  -2  20   0  569.44   23.94
   2 -20   0  575.81   24.24
   2 -20   0  594.55   25.06
  -2  22   0   12.78    1.42
  -2  22   0    9.74    1.35
   2 -22   0   11.80    1.42
   2 -22   0    9.74    1.31
  -2  24   0   73.20    4.01
  -2  24   0   74.89    4.46
   2 -24   0   78.04    4.23
  -2  26   0    1.95    0.94
  -2  26   0    1.39    0.86
   2 -26   0    1.01    0.97
   2 -26   0    0.67    0.82
  -2  28   0  187.13    8.62
  -2  28   0  184.96    8.80
   2 -28   0  192.23    8.92
   2 -28   0  195.71    9.03
  -2  30   0  101.79    5.21
  -2  30   0  104.71    5.62
   2 -30   0  106.21    5.43
   2 -30   0   99.24    5.17
  -3 -31   0  356.17   15.43
  -3 -31   0  347.32   15.40
   3  31   0  359.05   15.70
   3  31   0  353.54   15.70
  -3 -29   0  382.13   16.45
  -3 -29   0  358.94   15.81
   3  29   0  354.37   15.70
  -3 -27   0  626.01   26.60
  -3 -27   0  669.85   28.10
   3  27   0  623.02   26.52
  -3 -25   0 1227.68   50.95
  -3 -23   0  403.11   17.50
  -3 -23   0  407.98   17.38
  -3 -21   0  860.91   36.04
  -3 -21   0  881.52   36.60
   3  21   0  803.59   33.72
   3  21   0  932.84   38.77
  -3 -19   0  805.09   33.72
  -3 -19   0  824.57   34.24
   3  19   0  779.61   32.71
   3  19   0  866.53   36.04
  -3 -17   0  514.75   21.84
  -3 -17   0  501.64   21.05
   3  17   0  506.13   21.50
   3  17   0  543.59   22.85
  -3 -15   0  972.55   40.39
  -3 -15   0  943.70   39.00
   3  15   0 1013.39   41.92
   3  15   0  947.45   39.37
  -3 -11   0 2917.28  119.21
  -3 -11   0 2857.34  116.85
   3  11   0 2956.62  120.82
   3  11   0 2829.99  115.76
  -3  -9   0 2562.13  104.86
  -3  -9   0 2788.41  113.93
   3   9   0 2733.33  111.68
   3   9   0 2809.39  114.83
  -3  -7   0 1273.01   52.26
  -3  -7   0 1346.81   55.30
   3   7   0 1283.12   52.71
   3   7   0 1271.88   52.22
  -3  -5   0 1653.26   67.70
  -3  -5   0 1688.85   69.12
   3   5   0 1639.78   67.17
   3   5   0 1441.22   59.08
  -3  -3   0  501.26   20.83
  -3  -3   0  479.16   19.93
   3   3   0  455.56   18.99
   3   3   0  494.14   20.53
  -3  -1   0  278.84   11.76
  -3  -1   0  277.94   11.76
   3   1   0  289.07   12.18
   3   1   0  267.98   11.35
  -3   1   0  283.04   11.91
  -3   1   0  269.81   11.46
   3  -1   0  298.10   12.55
   3  -1   0  283.19   11.99
  -3   3   0  493.02   20.49
  -3   3   0  488.52   20.38
   3  -3   0  497.89   20.72
   3  -3   0  493.02   20.53
  -3   5   0 1600.44   65.52
  -3   5   0 1669.00   68.45
   3  -5   0 1696.35   69.46
   3  -5   0 1657.38   67.92
  -3   7   0 1295.49   53.16
  -3   7   0 1334.45   54.88
   3  -7   0 1273.01   52.26
   3  -7   0 1337.45   54.96
  -3   9   0 2958.49  120.82
  -3   9   0 2802.27  114.60
   3  -9   0 2717.60  111.04
   3  -9   0 2935.26  120.00
  -3  13   0  773.25   32.29
  -3  13   0  787.11   32.63
   3 -13   0  727.92   30.27
   3 -13   0  729.04   30.38
  -3  15   0 1117.54   46.12
  -3  15   0 1077.07   44.69
   3 -15   0 1040.74   43.08
   3 -15   0 1028.37   42.52
  -3  17   0  607.28   25.44
  -3  17   0  591.55   25.03
   3 -17   0  562.33   23.64
   3 -17   0  569.07   23.98
  -3  19   0  980.42   40.65
  -3  19   0  939.96   39.26
   3 -19   0  918.23   38.18
   3 -19   0 1011.89   42.03
  -3  21   0 1041.48   43.20
  -3  21   0 1030.62   43.05
   3 -21   0 1096.18   45.52
   3 -21   0 1011.14   42.00
  -3  23   0  477.66   20.34
  -3  23   0  469.79   20.31
   3 -23   0  451.06   19.41
   3 -23   0  495.27   21.13
  -3  25   0 1437.10   59.34
  -3  25   0 1388.40   57.69
   3 -25   0 1502.66   62.11
  -3  27   0  763.51   32.33
  -3  27   0  783.36   32.82
   3 -27   0  826.44   34.65
   3 -27   0  760.13   31.92
  -3  29   0  445.07   19.48
  -3  29   0  487.77   20.98
  -4 -30   0  103.14    5.43
  -4 -30   0  116.10    5.69
  -4 -28   0  100.59    5.06
  -4 -28   0   95.27    5.06
   4  28   0  101.56    5.21
  -4 -26   0   41.06    2.62
  -4 -26   0   41.55    2.81
   4  26   0   34.88    2.62
  -4 -22   0   18.96    1.76
  -4 -22   0   20.27    1.72
   4  22   0   21.99    1.80
   4  22   0   17.72    1.76
  -4 -20   0   21.20    1.84
  -4 -20   0   24.39    1.76
   4  20   0   26.15    1.91
   4  20   0   19.56    1.80
  -4 -18   0  182.71    8.39
  -4 -18   0  185.56    8.28
   4  18   0  202.60    9.07
   4  18   0  179.86    8.35
  -4 -16   0 1098.80   45.41
  -4 -16   0 1030.62   42.82
   4  16   0 1115.29   46.12
   4  16   0 1080.82   44.92
  -4 -14   0  627.89   26.26
  -4 -14   0  597.17   25.18
   4  14   0  632.38   26.45
   4  14   0  662.35   27.84
  -4 -12   0 1894.53   77.70
  -4 -12   0 1972.83   81.03
   4  12   0 1970.95   81.00
   4  12   0 1875.05   76.95
  -4 -10   0 2800.77  114.60
   4  10   0 2882.44  118.05
  -4  -8   0 1448.71   59.57
  -4  -8   0 1394.39   57.32
   4   8   0 1471.94   60.54
   4   8   0 1381.65   56.79
  -4  -6   0 2724.72  111.38
  -4  -6   0 2942.76  120.26
   4   6   0 2930.77  119.85
   4   6   0 2667.77  109.13
  -4  -4   0  944.45   38.96
  -4  -4   0  956.07   39.45
   4   4   0  956.44   39.45
   4   4   0  956.44   39.56
  -4  -2   0  661.60   27.46
  -4  -2   0  667.22   27.69
   4   2   0  644.37   26.79
   4   2   0  693.07   28.73
  -4   0   0 1719.57   70.43
  -4   0   0 1620.30   66.46
   4   0   0 1768.65   72.45
   4   0   0 1727.44   70.84
  -4   2   0  729.79   30.23
  -4   2   0  688.58   28.62
   4  -2   0  705.44   29.30
   4  -2   0  673.59   27.95
  -4   4   0  970.68   40.12
  -4   4   0  955.69   39.41
   4  -4   0  972.55   40.12
   4  -4   0 1001.77   41.36
  -4   6   0 2673.39  109.24
  -4   6   0 2860.34  117.04
   4  -6   0 2791.03  114.11
   4  -6   0 2870.83  117.37
  -4   8   0 1477.56   60.88
  -4   8   0 1399.64   57.51
   4  -8   0 1458.08   59.98
   4  -8   0 1468.94   60.43
  -4  10   0 2947.25  120.48
  -4  10   0 2893.30  118.50
   4 -10   0 2893.68  118.42
   4 -10   0 2805.26  114.75
  -4  12   0 2128.30   87.51
  -4  12   0 2058.99   84.41
   4 -12   0 2084.47   85.53
   4 -12   0 1967.21   80.70
  -4  14   0  699.44   29.15
  -4  14   0  685.58   28.85
   4 -14   0  650.37   27.24
   4 -14   0  687.45   28.81
  -4  16   0 1259.52   52.26
  -4  16   0 1276.76   52.67
   4 -16   0 1176.35   48.63
   4 -16   0 1202.20   49.75
  -4  18   0  229.76   10.19
  -4  18   0  219.20   10.00
   4 -18   0  215.27    9.67
   4 -18   0  215.45    9.67
  -4  20   0   30.65    2.17
  -4  20   0   26.49    2.21
   4 -20   0   27.09    2.06
   4 -20   0   26.11    1.95
   4 -22   0   22.70    2.10
  -4  24   0   35.44    2.70
  -4  24   0   39.30    2.58
   4 -24   0   40.87    2.70
   4 -24   0   37.95    2.58
  -4  26   0   55.33    3.26
  -4  26   0   49.26    3.33
   4 -26   0   58.33    3.45
   4 -26   0   49.83    3.11
  -4  28   0  125.99    6.52
  -4  28   0  123.70    6.07
   4 -28   0  131.87    6.48
   4 -28   0  119.47    5.96
  -5 -29   0  270.07   11.91
  -5 -29   0  231.15   10.64
   5  25   0  461.92   20.12
  -5 -23   0  708.81   29.82
   5  23   0  788.61   33.38
   5  21   0 1069.96   44.77
   5  21   0 1103.30   45.78
  -5 -19   0 1264.77   52.22
  -5 -19   0 1294.36   53.69
   5  19   0 1272.63   52.64
   5  19   0 1287.62   53.50
  -5 -17   0 1006.64   41.92
  -5 -17   0  938.46   38.96
   5  17   0  962.44   39.97
   5  17   0  988.66   41.28
  -5 -15   0 1048.23   43.42
  -5 -15   0 1080.07   44.84
   5  15   0 1052.35   43.61
   5  15   0 1109.67   46.15
  -5 -13   0 1063.96   44.13
  -5 -13   0 1046.35   43.31
   5  13   0 1119.03   46.49
   5  13   0 1026.87   42.52
  -5 -11   0 1011.51   41.96
  -5 -11   0  964.68   39.94
   5  11   0 1046.35   43.46
   5  11   0 1015.63   42.07
  -5  -9   0  679.59   28.32
  -5  -9   0  697.94   29.18
   5   9   0  709.18   29.71
   5   9   0  677.71   28.28
  -5  -5   0  512.50   21.54
  -5  -5   0  541.35   22.78
   5   5   0  498.26   20.94
   5   5   0  482.53   20.38
  -5  -3   0   67.13    3.48
  -5  -3   0   66.76    3.41
   5   3   0   61.48    3.30
   5   3   0   66.42    3.37
  -5  -1   0   81.07    3.97
  -5  -1   0   78.15    3.93
   5   1   0   75.00    3.86
   5   1   0   81.30    3.97
  -5   1   0   76.24    3.86
  -5   1   0   82.34    4.05
   5  -1   0   81.22    4.12
   5  -1   0   80.25    3.93
  -5   3   0   63.09    3.48
  -5   3   0   66.05    3.41
   5  -3   0   62.90    3.41
   5  -3   0   59.45    3.15
  -5   7   0  299.97   13.11
  -5   7   0  285.92   12.29
   5  -7   0  297.61   12.89
   5  -7   0  294.61   12.78
  -5   9   0  691.20   28.77
  -5   9   0  747.40   31.32
   5  -9   0  756.01   31.54
   5  -9   0  730.16   30.50
  -5  11   0 1072.95   44.62
  -5  11   0 1067.71   44.13
   5 -11   0 1068.08   44.28
   5 -11   0 1084.19   44.92
  -5  13   0 1121.66   46.38
  -5  13   0 1145.26   47.62
   5 -13   0 1154.62   47.84
   5 -13   0 1095.06   45.41
  -5  15   0 1161.37   48.37
  -5  15   0 1170.36   48.37
   5 -15   0 1213.44   50.28
   5 -15   0 1104.05   45.78
  -5  17   0 1080.82   44.77
  -5  17   0 1086.07   45.33
   5 -17   0 1025.75   42.67
   5 -17   0 1021.63   42.48
   5 -19   0 1389.15   57.47
   5 -19   0 1434.85   59.30
  -5  23   0  726.42   30.83
  -5  23   0  774.37   32.41
   5 -23   0  716.68   30.16
   5 -23   0  735.03   30.94
  -5  25   0  736.16   30.87
  -5  25   0  708.43   30.16
   5 -25   0  757.51   31.84
   5 -25   0  722.67   30.46
  -5  27   0  450.31   19.26
  -5  27   0  442.07   19.41
   5 -27   0  440.95   19.03
   5 -27   0  478.78   20.53
  -6 -26   0   23.11    1.91
  -6 -26   0   22.93    2.06
   6  26   0   23.68    1.99
   6  26   0   17.76    2.36
  -6 -24   0    0.52    0.79
  -6 -24   0   -0.04    0.75
   6  24   0    0.22    0.71
  -6 -22   0    2.32    0.90
  -6 -22   0    2.58    0.94
   6  22   0    3.18    0.90
   6  22   0    2.29    1.42
  -6 -20   0    0.86    0.79
  -6 -20   0    0.71    0.86
   6  20   0    2.44    0.82
   6  20   0    2.51    1.42
   6  18   0   73.17    3.90
   6  18   0   70.77    4.27
  -6 -16   0  538.72   22.93
  -6 -16   0  543.59   22.97
   6  16   0  569.07   24.35
   6  16   0  519.62   22.03
  -6 -14   0  597.54   25.14
  -6 -14   0  570.94   24.20
   6  14   0  581.43   24.50
   6  14   0  590.42   25.18
  -6 -12   0  289.59   12.70
  -6 -12   0  292.10   12.70
   6  12   0  302.93   13.15
   6  12   0  296.56   13.15
  -6 -10   0 1225.80   50.61
  -6 -10   0 1238.54   51.25
   6  10   0 1227.30   50.69
   6  10   0 1238.17   51.32
  -6  -8   0 1350.56   55.71
  -6  -8   0 1277.88   52.82
   6   8   0 1228.43   50.73
   6   8   0 1289.87   53.42
  -6  -6   0  963.56   40.01
  -6  -6   0  930.59   38.66
   6   6   0  908.86   37.88
   6   6   0  962.06   39.90
  -6  -4   0 1764.90   72.57
  -6  -4   0 1921.13   78.94
   6   4   0 1851.82   76.09
   6   4   0 1796.37   73.95
  -6  -2   0 2214.84   90.89
  -6  -2   0 2316.37   94.97
   6   2   0 2249.31   92.35
   6   2   0 2290.52   93.92
  -6   0   0 3104.22  127.00
  -6   0   0 2928.14  119.88
   6   0   0 3066.76  125.47
   6   0   0 3045.03  124.68
  -6   2   0 2221.96   91.22
  -6   2   0 2403.66   98.53
   6  -2   0 2252.30   92.38
   6  -2   0 2424.64   99.47
  -6   4   0 1842.45   75.86
  -6   4   0 1904.27   78.22
   6  -4   0 1861.19   76.58
   6  -4   0 1829.72   75.23
  -6   6   0  937.71   38.89
  -6   6   0  932.84   38.92
   6  -6   0  962.81   40.05
   6  -6   0  966.56   40.16
  -6   8   0 1370.79   56.76
  -6   8   0 1312.72   54.10
   6  -8   0 1425.11   58.86
   6  -8   0 1312.35   54.25
  -6  10   0 1246.04   51.44
  -6  10   0 1347.56   55.90
   6 -10   0 1380.90   57.09
   6 -10   0 1322.09   54.66
  -6  12   0  327.88   14.16
  -6  12   0  337.77   14.91
   6 -12   0  338.48   14.76
   6 -12   0  327.43   14.27
  -6  14   0  664.23   27.84
  -6  14   0  662.73   28.17
   6 -14   0  680.71   28.70
   6 -14   0  669.47   28.25
  -6  16   0  597.92   25.59
  -6  16   0  606.53   25.55
   6 -16   0  620.02   26.26
   6 -16   0  594.17   25.21
  -6  18   0   85.94    4.50
  -6  18   0   79.39    4.68
   6 -18   0   79.35    4.46
   6 -18   0   79.87    4.31
  -6  20   0    1.99    1.01
  -6  20   0    1.72    1.16
   6 -20   0    2.73    1.05
   6 -20   0    2.32    0.82
  -6  22   0    2.81    1.24
  -6  22   0    3.33    1.05
   6 -22   0    3.03    1.05
   6 -22   0    3.00    0.86
  -6  24   0    0.71    0.94
  -6  24   0    0.64    1.12
   6 -24   0    0.04    0.94
   6 -24   0    0.22    0.67
  -6  26   0   29.41    2.58
  -6  26   0   30.23    2.25
   6 -26   0   30.38    2.29
   6 -26   0   27.61    2.36
  -7 -25   0  403.11   17.68
  -7 -25   0  388.50   16.71
   7  25   0  374.63   17.05
   7  25   0  424.46   18.28
  -7 -23   0  601.66   25.36
  -7 -23   0  564.20   24.20
   7  23   0  572.82   24.88
   7  23   0  610.65   25.85
  -7 -21   0  724.54   30.65
  -7 -21   0  756.39   31.66
   7  21   0  780.36   32.82
  -7 -19   0 1681.74   69.34
  -7 -17   0 1813.23   74.63
  -7 -17   0 1754.04   72.45
   7  17   0 1772.40   73.39
   7  17   0 1764.15   72.72
  -7 -15   0 1158.00   48.10
   7  15   0 1156.87   47.99
   7  15   0 1193.21   49.79
  -7 -13   0  660.86   27.76
  -7 -13   0  670.22   28.28
   7  13   0  671.72   28.21
   7  13   0  699.07   29.63
  -7 -11   0   96.58    4.91
  -7 -11   0   92.05    4.61
   7  11   0   97.37    5.17
   7  11   0   93.47    4.68
  -7  -9   0   33.34    2.29
  -7  -9   0   32.33    2.17
   7   9   0   32.22    2.10
   7   9   0   34.43    2.51
  -7  -7   0    9.37    1.31
  -7  -7   0    9.67    1.20
   7   7   0    9.48    1.42
   7   7   0   10.23    1.24
  -7  -5   0   26.00    2.02
  -7  -5   0   24.88    1.84
   7   5   0   24.65    2.06
   7   5   0   23.30    1.76
  -7  -3   0  143.41    6.74
  -7  -3   0  141.24    6.67
   7   3   0  142.51    6.63
   7   3   0  140.26    6.74
  -7  -1   0    3.56    0.97
  -7  -1   0    3.97    0.86
   7   1   0    3.97    1.12
   7   1   0    3.97    0.86
  -7   1   0    4.20    1.09
  -7   1   0    3.78    0.94
   7  -1   0    3.52    1.09
   7  -1   0    3.45    0.86
  -7   3   0  150.72    7.04
  -7   3   0  132.92    6.41
   7  -3   0  136.97    6.48
   7  -3   0  154.61    7.34
  -7   5   0   23.56    1.80
  -7   5   0   22.70    1.95
   7  -5   0   23.26    1.84
   7  -5   0   22.97    1.99
  -7   7   0    8.88    1.39
  -7   7   0   10.12    1.24
   7  -7   0    7.83    1.24
   7  -7   0   11.16    1.39
  -7   9   0   31.28    2.10
  -7   9   0   33.12    2.51
   7  -9   0   32.18    2.29
   7  -9   0   35.10    2.47
  -7  11   0  100.96    5.36
  -7  11   0   93.47    4.65
   7 -11   0   97.03    4.98
   7 -11   0  102.46    5.28
  -7  13   0  756.39   31.66
  -7  13   0  727.54   30.83
   7 -13   0  755.64   31.84
   7 -13   0  752.64   31.66
  -7  15   0 1300.36   54.21
  -7  15   0 1302.98   53.87
   7 -15   0 1288.74   53.57
   7 -15   0 1353.18   56.12
  -7  17   0 2045.88   84.11
  -7  17   0 2042.13   84.41
   7 -17   0 2152.28   88.64
   7 -17   0 2116.69   87.21
  -7  19   0 1955.59   80.47
  -7  19   0 1927.12   79.76
   7 -19   0 2067.61   85.30
   7 -19   0 2004.30   82.68
  -7  21   0  906.62   38.33
  -7  21   0  902.87   37.65
   7 -21   0  931.34   39.11
   7 -21   0  860.91   36.11
  -7  23   0  711.81   29.86
  -7  23   0  736.53   31.43
   7 -23   0  676.22   28.58
   7 -23   0  740.65   31.36
  -7  25   0  491.90   20.98
  -7  25   0  479.53   21.13
   7 -25   0  494.52   21.47
   7 -25   0  453.31   19.48
  -8 -22   0    0.97    0.86
  -8 -22   0    1.12    0.82
   8  22   0    0.41    1.39
   8  22   0    1.27    0.82
  -8 -20   0   12.89    1.46
  -8 -20   0   10.68    1.50
   8  20   0   10.90    1.91
   8  20   0   13.67    1.50
  -8 -18   0  105.68    5.32
  -8 -18   0  105.46    5.47
   8  18   0  114.04    5.88
  -8 -16   0  176.00    8.17
  -8 -14   0  173.49    8.20
  -8 -14   0  162.82    7.64
   8  14   0  171.73    8.39
   8  14   0  162.37    7.61
   8  12   0  747.77   31.69
   8  12   0  709.18   29.78
  -8 -10   0  773.62   32.41
  -8 -10   0  778.49   32.71
   8  10   0  758.26   31.77
   8  10   0  795.72   33.60
  -8  -8   0  610.65   25.81
  -8  -8   0  566.07   24.05
   8   8   0  599.42   25.59
   8   8   0  646.24   27.27
  -8  -6   0  897.25   37.50
  -8  -6   0  948.95   39.60
   8   6   0  962.06   40.05
   8   6   0  930.22   39.04
  -8  -4   0 1553.98   64.21
  -8  -4   0 1574.59   65.04
   8   4   0 1560.35   64.40
   8   4   0 1596.69   66.09
  -8  -2   0 1778.02   73.32
  -8  -2   0 1865.31   76.84
   8   2   0 1904.64   78.60
   8   2   0 1816.60   74.78
  -8   0   0 1635.66   67.51
  -8   0   0 1579.46   65.26
   8   0   0 1683.61   69.61
   8   0   0 1584.70   65.37
  -8   2   0 2090.09   86.32
  -8   2   0 1913.63   78.79
   8  -2   0 1821.47   75.04
   8  -2   0 1938.36   79.98
  -8   4   0 1451.71   60.13
  -8   4   0 1553.24   64.10
   8  -4   0 1628.16   67.36
   8  -4   0 1555.11   64.25
  -8   6   0  901.00   37.80
  -8   6   0  873.65   36.45
   8  -6   0  915.61   38.33
   8  -6   0  915.61   38.29
  -8   8   0  554.08   23.45
  -8   8   0  586.30   25.10
   8  -8   0  566.82   24.16
   8  -8   0  599.04   25.48
  -8  10   0  836.56   35.33
  -8  10   0  774.37   32.37
   8 -10   0  826.44   34.73
   8 -10   0  878.14   36.86
  -8  14   0  190.39    8.73
  -8  14   0  191.25    9.18
   8 -14   0  187.47    8.88
   8 -14   0  195.07    9.10
  -8  16   0  203.01    9.74
  -8  16   0  207.88    9.44
   8 -16   0  208.41    9.67
   8 -16   0  204.51    9.63
  -8  18   0  119.81    6.33
  -8  18   0  126.10    6.14
   8 -18   0  116.47    6.07
   8 -18   0  127.34    6.41
  -8  20   0   14.12    1.99
  -8  20   0   15.66    1.69
   8 -20   0   15.32    1.76
   8 -20   0   10.90    1.65
  -8  22   0    1.42    0.97
  -8  22   0    1.57    1.24
   8 -22   0    1.46    1.12
   8 -22   0    0.94    0.75
  -9 -21   0  550.71   23.41
  -9 -21   0  502.76   21.69
  -9 -19   0  644.00   27.20
  -9 -19   0  615.52   26.30
   9  19   0  651.86   27.57
   9  19   0  635.01   27.50
  -9 -17   0  556.71   23.90
  -9 -17   0  569.07   24.13
   9  17   0  573.19   24.88
   9  17   0  560.45   23.86
  -9 -15   0  438.70   19.07
  -9 -15   0  451.81   19.37
   9  15   0  447.69   19.29
  -9 -13   0  255.61   11.61
  -9 -13   0  256.70   11.43
   9  13   0  262.47   12.18
   9  13   0  258.65   11.54
  -9 -11   0  607.28   25.77
   9   9   0  592.67   25.59
   9   9   0  557.46   23.90
  -9  -7   0   81.33    4.42
  -9  -7   0   89.84    4.76
   9   7   0   83.88    4.76
   9   7   0   93.85    4.91
  -9  -5   0   19.78    1.95
  -9  -5   0   18.24    1.72
   9   5   0   18.47    2.02
   9   5   0   20.31    1.80
  -9  -3   0   22.74    2.06
  -9  -3   0   22.52    1.87
   9   3   0   23.94    1.95
   9   3   0   22.03    2.14
  -9  -1   0    7.57    1.16
  -9  -1   0    6.03    1.27
   9   1   0    6.41    1.39
   9   1   0    6.63    1.16
  -9   1   0    6.44    1.35
  -9   1   0    7.04    1.24
   9  -1   0    6.07    1.12
   9  -1   0    6.97    1.46
  -9   3   0   23.04    1.95
  -9   3   0   20.16    1.95
   9  -3   0   17.46    1.69
   9  -3   0   20.12    2.06
  -9   5   0   17.57    1.69
  -9   5   0   15.14    1.80
   9  -5   0   17.16    1.72
   9  -5   0   18.99    1.99
  -9   9   0  616.27   26.41
  -9   9   0  593.05   25.06
   9  -9   0  632.01   27.24
   9  -9   0  605.78   25.81
  -9  11   0  583.68   24.69
   9 -11   0  644.00   27.46
   9 -11   0  609.91   26.00
  -9  13   0  281.35   12.44
  -9  13   0  296.37   13.52
   9 -13   0  290.08   13.04
   9 -13   0  296.97   13.37
  -9  15   0  504.26   21.50
  -9  15   0  507.63   22.14
   9 -15   0  476.54   20.72
   9 -15   0  514.37   22.14
  -9  17   0  655.61   27.65
  -9  17   0  665.35   28.58
   9 -17   0  623.39   26.71
   9 -17   0  680.71   28.92
  -9  19   0  726.04   31.06
  -9  19   0  727.17   30.53
   9 -19   0  753.39   31.84
   9 -19   0  678.46   28.96
 -10 -16   0  189.19    8.99
 -10 -16   0  196.31    9.07
  10  16   0  189.00    9.40
  10  16   0  187.69    8.77
 -10 -14   0  221.48   10.30
 -10 -14   0  210.43    9.59
  10  14   0  210.43   10.19
  10  14   0  216.28    9.89
 -10 -12   0  493.02   21.28
 -10 -12   0  467.17   20.01
  10  12   0  477.28   20.46
  10  12   0  490.77   21.54
 -10 -10   0  537.98   22.93
 -10 -10   0  541.35   23.23
  10  10   0  538.72   23.41
 -10  -8   0 1071.83   44.69
 -10  -8   0 1006.64   42.15
  10   8   0 1039.61   43.76
 -10  -6   0  642.50   27.31
 -10  -6   0  689.70   29.26
  10   6   0  660.48   28.28
  10   6   0  673.59   28.55
 -10  -4   0  651.49   27.84
  10   4   0  714.43   30.50
  10   4   0  765.75   32.26
 -10  -2   0  805.09   33.98
 -10  -2   0  834.69   35.10
  10   2   0  878.14   37.13
  10   2   0  860.91   36.15
 -10   0   0  227.52   10.49
 -10   0   0  246.28   11.20
  10   0   0  216.73    9.97
  10   0   0  238.79   11.13
 -10   2   0  850.05   35.70
 -10   2   0  789.36   33.31
  10  -2   0  849.67   35.89
  10  -2   0  790.10   33.27
 -10   4   0  652.99   27.84
 -10   4   0  668.72   28.28
  10  -4   0  682.58   29.07
  10  -4   0  654.11   27.76
 -10   6   0  629.01   26.67
 -10   6   0  607.28   26.00
  10  -6   0  633.51   26.94
  10  -6   0  642.12   27.39
 -10   8   0 1021.25   42.86
  10  -8   0  978.92   41.06
  10  -8   0 1028.37   43.01
 -10  10   0  571.32   24.65
 -10  10   0  519.99   22.14
  10 -10   0  545.47   23.45
  10 -10   0  560.08   24.05
 -10  12   0  529.73   23.04
 -10  12   0  492.27   21.02
  10 -12   0  507.63   21.95
  10 -12   0  497.14   21.47
 -10  14   0  246.66   11.09
 -10  14   0  238.19   11.20
  10 -14   0  216.76   10.23
  10 -14   0  252.20   11.58
 -10  16   0  219.84   10.56
 -10  16   0  218.00   10.00
  10 -16   0  234.60   10.86
  10 -16   0  209.61    9.93
 -11 -11   0  283.04   12.63
 -11 -11   0  274.72   12.44
  11  11   0  276.63   12.36
  11  11   0  270.26   12.66
 -11  -9   0  359.76   15.77
 -11  -9   0  331.93   14.76
  11   9   0  321.81   14.16
  11   9   0  339.76   15.43
 -11  -7   0  349.76   15.43
 -11  -7   0  337.77   15.02
  11   7   0  382.50   16.78
 -11  -5   0  174.06    8.35
 -11  -5   0  167.84    8.09
  11   5   0  177.99    8.47
  11   5   0  173.76    8.65
 -11  -3   0  130.64    6.63
 -11  -3   0  127.64    6.44
  11   3   0  125.20    6.26
  11   3   0  128.91    6.82
 -11  -1   0   40.76    2.81
 -11  -1   0   40.91    3.11
  11   1   0   42.48    2.88
  11   1   0   37.20    3.07
 -11   1   0   33.68    2.85
  11  -1   0   36.34    2.58
  11  -1   0   33.64    2.92
 -11   3   0  123.82    6.18
 -11   3   0  113.03    5.96
  11  -3   0  114.86    5.84
  11  -3   0  116.32    6.18
 -11   5   0  157.38    7.53
 -11   5   0  148.58    7.42
  11  -5   0  148.66    7.27
  11  -5   0  155.62    7.79
 -11   7   0  306.64   13.52
 -11   7   0  321.47   14.46
  11  -7   0  314.02   14.05
  11  -7   0  296.37   13.41
 -11   9   0  357.03   15.96
 -11   9   0  336.35   14.72
  11  -9   0  338.48   15.06
  11  -9   0  313.08   14.09
 -11  11   0  293.23   13.45
 -11  11   0  274.61   12.21
  11 -11   0  254.71   11.69
  11 -11   0  277.68   12.63
 -10  12  -1  429.71   18.51
 -10  12  -1  424.46   18.81
  10 -10   1  189.49    9.14
 -10  10  -1  187.24    8.65
 -10  10  -1  195.71    9.44
  10  -8   1  193.46    9.18
 -10   8  -1  181.21    8.39
 -10   8  -1  184.28    8.92
  10  -6   1  156.41    7.61
  10  -6   1  139.18    7.01
 -10   6  -1  154.91    7.34
 -10   6  -1  158.73    7.83
  10  -4   1   15.02    1.61
  10  -4   1   12.10    1.65
 -10   4  -1   14.27    1.80
 -10   4  -1   18.06    1.69
  10  -2   1    0.82    1.05
  10  -2   1    0.11    0.75
 -10   2  -1    1.72    1.09
 -10   2  -1    1.39    0.82
  10   0   1    0.04    0.75
  10   0   1   -0.56    1.05
 -10   0  -1    0.15    0.75
 -10   0  -1   -0.07    0.97
  10   2   1    0.75    1.12
  10   2   1    1.76    0.86
 -10  -2  -1    1.31    1.12
 -10  -2  -1    0.97    0.86
  10   4   1   18.17    2.14
  10   4   1   18.81    1.80
 -10  -4  -1   18.77    1.99
 -10  -4  -1   17.87    1.87
  10   6   1  183.50    8.65
  10   6   1  171.25    8.50
 -10  -6  -1  173.98    8.35
 -10  -6  -1  172.22    8.28
  10   8   1  200.28    9.74
  10   8   1  177.43    8.32
 -10  -8  -1  205.37    9.63
 -10  -8  -1  200.13    9.33
  10  10   1  194.81    9.52
  10  10   1  184.66    8.62
 -10 -10  -1  202.45    9.52
 -10 -10  -1  196.72    9.10
  10  12   1  390.74   17.05
  10  12   1  373.32   16.82
 -10 -12  -1  384.00   16.67
 -10 -12  -1  414.72   18.13
   9 -15   1   66.72    4.12
   9 -15   1   75.38    4.38
  -9  15  -1   81.78    4.42
   9 -13   1  148.88    7.38
   9 -13   1  142.06    7.19
   9 -11   1  140.30    7.04
  -9  11  -1  153.94    7.27
   9  -9   1  746.65   31.58
   9  -9   1  806.96   34.13
  -9   9  -1  720.80   30.72
  -9   9  -1  721.92   30.35
   9  -7   1 1133.64   47.32
  -9   7  -1 1155.37   48.29
  -9   7  -1 1093.93   45.44
   9  -5   1  965.06   40.46
   9  -5   1 1029.50   43.01
  -9   5  -1  979.67   40.84
  -9   5  -1  992.41   41.62
   9  -3   1 1056.10   44.21
  -9   3  -1 1063.59   44.28
  -9   3  -1 1083.07   45.29
  -9  -7  -1 1296.24   54.06
   9   9   1  708.43   29.82
   9   9   1  755.64   32.18
  -9  -9  -1  700.19   29.67
  -9  -9  -1  781.11   32.82
   9  11   1  149.55    7.57
   9  11   1  151.20    7.23
  -9 -11  -1  153.97    7.27
  -9 -11  -1  149.07    7.27
   9  13   1  125.43    6.18
   9  13   1  128.46    6.82
  -9 -13  -1  127.38    6.22
  -9 -13  -1  130.93    6.56
   9  15   1   62.71    3.63
   9  15   1   56.20    3.93
  -9 -15  -1   67.88    3.82
  -9 -15  -1   64.10    3.86
  -9 -17  -1   22.97    1.99
  -9 -17  -1   20.94    1.99
   8 -20   1  330.65   14.91
   8 -20   1  372.87   16.30
  -8  20  -1  395.24   17.05
  -8  20  -1  381.38   17.12
   8 -18   1  254.41   11.80
   8 -18   1  295.62   13.22
  -8  18  -1  275.54   12.25
  -8  18  -1  281.01   12.96
   8 -16   1  418.47   18.39
   8 -16   1  460.43   19.93
  -8  16  -1  437.20   18.81
  -8  16  -1  422.96   18.73
   8 -14   1  313.68   14.12
   8 -14   1  352.34   15.55
  -8  14  -1  315.52   14.35
  -8  14  -1  326.94   14.31
   8 -12   1  504.26   21.73
   8 -12   1  530.11   22.85
  -8  12  -1  476.16   20.83
  -8  12  -1  497.51   21.20
   8 -10   1  379.13   16.71
   8 -10   1  366.95   16.11
  -8  10  -1  361.41   16.15
  -8  10  -1  331.25   14.46
   8  -8   1  406.85   17.83
  -8   8  -1  441.32   18.99
   8  -6   1  428.58   18.54
   8  -6   1  470.54   20.27
  -8   6  -1  444.32   19.67
   8  -4   1    2.62    1.05
   8  -4   1    2.06    0.82
  -8   4  -1    3.15    0.94
  -8   4  -1    3.15    1.01
   8  -2   1  137.38    6.82
   8  -2   1  127.60    6.22
  -8   2  -1  137.42    6.59
  -8   2  -1  121.76    6.14
   8   0   1    0.49    0.71
   8   0   1    0.45    0.97
  -8   0  -1    0.56    0.97
  -8   0  -1    0.04    0.75
   8   2   1  150.64    7.42
   8   2   1  139.78    6.71
  -8  -2  -1  135.28    6.63
  -8  -2  -1  144.98    6.97
   8   4   1    3.33    0.97
  -8  -4  -1    3.82    0.94
  -8  -4  -1    3.82    1.20
   8   6   1  472.41   20.53
   8   6   1  521.49   22.22
  -8  -6  -1  459.30   19.74
  -8  -6  -1  475.41   20.42
   8   8   1  467.92   20.34
  -8  -8  -1  485.15   20.98
  -8  -8  -1  505.76   21.65
   8  10   1  353.88   15.77
   8  10   1  320.16   13.97
  -8 -10  -1  336.57   14.65
   8  12   1  431.20   18.51
   8  12   1  453.68   19.86
  -8 -12  -1  431.20   18.47
  -8 -12  -1  434.20   18.81
   8  16   1  346.99   15.66
   8  16   1  371.94   16.18
  -8 -16  -1  378.76   16.41
  -8 -16  -1  365.19   16.07
  -8 -18  -1  238.75   10.98
  -8 -18  -1  264.53   11.76
   8  20   1  349.68   15.32
   8  20   1  311.85   14.46
  -8 -20  -1  334.10   14.61
  -8 -20  -1  323.95   14.50
   7 -23   1    0.26    0.67
  -7  23  -1    0.52    1.01
   7 -21   1    6.29    1.42
   7 -21   1    4.42    0.97
  -7  21  -1    5.36    1.20
  -7  21  -1    5.21    1.50
   7 -19   1   77.14    4.20
   7 -19   1   86.28    4.83
  -7  19  -1   83.06    4.38
  -7  19  -1   77.32    4.68
   7 -17   1  106.43    5.69
   7 -17   1  105.65    5.43
  -7  17  -1  112.77    5.92
  -7  17  -1  101.45    5.62
   7 -15   1  100.85    5.39
   7 -15   1  108.38    5.54
  -7  15  -1  107.82    5.39
  -7  15  -1  107.00    5.77
   7 -11   1  872.90   36.56
   7 -11   1  912.61   38.29
  -7  11  -1  884.51   37.31
  -7  11  -1  850.80   35.48
   7  -9   1  343.69   15.06
   7  -9   1  384.38   16.78
  -7   9  -1  370.40   16.37
  -7   9  -1  339.68   14.69
   7  -7   1  751.14   31.62
   7  -7   1  716.68   30.20
  -7   7  -1  690.08   28.92
  -7   7  -1  765.75   32.37
   7  -5   1  935.09   39.04
   7  -5   1  906.99   37.91
  -7   5  -1  906.24   37.73
  -7   5  -1  938.09   39.30
   7  -3   1 1909.51   78.71
   7  -3   1 1844.33   75.94
  -7   3  -1 1756.66   72.53
  -7   3  -1 1796.75   73.95
   7  -1   1 1589.57   65.56
   7  -1   1 1717.33   70.92
  -7   1  -1 1670.12   69.05
   7   1   1 1779.89   73.50
   7   1   1 1650.64   68.03
  -7  -1  -1 1525.14   63.13
  -7  -1  -1 1712.08   70.58
   7   3   1 1910.26   78.82
   7   3   1 1860.81   76.58
  -7  -3  -1 1826.72   75.26
  -7  -3  -1 1869.43   76.99
   7   5   1  962.81   40.27
   7   5   1 1048.98   43.57
  -7  -5  -1  975.92   40.69
  -7  -5  -1  946.70   39.45
   7   7   1  809.96   34.13
   7   7   1  716.30   30.27
  -7  -7  -1  727.54   30.57
  -7  -7  -1  742.15   31.13
   7   9   1  327.32   14.20
   7   9   1  348.75   15.43
  -7  -9  -1  350.17   15.17
  -7  -9  -1  335.67   14.65
   7  11   1  796.85   33.31
   7  11   1  781.86   33.01
  -7 -11  -1  805.09   33.75
  -7 -11  -1  787.11   32.89
   7  13   1  766.88   32.48
   7  13   1  795.35   33.27
  -7 -13  -1  806.59   33.68
  -7 -13  -1  797.97   33.49
   7  15   1   93.62    4.76
   7  15   1   89.28    5.10
  -7 -15  -1   85.53    4.61
  -7 -15  -1   93.73    4.76
   7  17   1   82.34    4.87
   7  17   1   87.51    4.53
  -7 -17  -1   85.90    4.50
  -7 -17  -1   87.21    4.68
  -7 -19  -1   59.19    3.71
  -7 -19  -1   69.87    3.82
   7  21   1    3.67    1.50
   7  21   1    4.01    0.97
  -7 -21  -1    4.50    1.05
  -7 -21  -1    4.16    1.05
   7  23   1    0.75    0.75
   7  23   1   -0.67    1.42
  -7 -23  -1    0.19    0.71
  -7 -23  -1    0.67    0.79
   6 -24   1  451.43   19.33
   6 -24   1  511.38   22.10
  -6  24  -1  485.53   20.68
   6 -22   1  732.41   30.76
   6 -22   1  840.31   35.40
  -6  22  -1  803.97   33.60
  -6  22  -1  828.69   35.22
   6 -20   1  443.57   19.03
   6 -20   1  506.13   21.84
  -6  20  -1  478.41   20.38
  -6  20  -1  486.65   21.28
   6 -18   1  835.44   34.99
  -6  18  -1  883.01   36.83
   6 -14   1  791.60   33.34
   6 -14   1  782.99   32.89
  -6  14  -1  739.15   31.36
  -6  14  -1  762.01   31.88
   6 -12   1  595.67   25.25
   6 -12   1  569.07   24.28
  -6  12  -1  567.57   23.94
  -6  12  -1  562.70   24.20
   6 -10   1  653.36   27.65
   6 -10   1  653.36   27.57
  -6  10  -1  643.25   27.39
  -6  10  -1  608.78   25.55
   6  -8   1  563.45   23.86
   6  -8   1  599.42   25.40
  -6   8  -1  535.35   22.55
  -6   8  -1  597.92   25.51
   6  -6   1  388.87   16.78
   6  -6   1  356.76   15.43
  -6   6  -1  351.29   15.06
  -6   6  -1  377.63   16.48
   6  -4   1  123.89    5.96
   6  -4   1  135.62    6.56
  -6   4  -1  116.51    5.54
  -6   4  -1  121.91    5.99
   6  -2   1  376.51   16.15
   6  -2   1  402.36   17.31
  -6   2  -1  394.12   16.82
  -6   2  -1  373.02   16.15
   6   0   1    0.19    0.60
   6   0   1    0.41    0.82
  -6   0  -1    0.52    0.82
  -6   0  -1    0.15    0.64
   6   2   1  386.62   16.52
   6   2   1  395.24   17.05
  -6  -2  -1  374.30   16.11
  -6  -2  -1  388.50   16.63
   6   4   1  124.53    5.84
   6   4   1  121.49    5.92
   6   6   1  367.70   15.96
   6   6   1  404.23   17.27
  -6  -6  -1  366.62   15.77
  -6  -6  -1  380.63   16.37
   6   8   1  511.75   21.62
   6   8   1  570.19   24.24
  -6  -8  -1  573.94   24.20
  -6  -8  -1  573.19   24.20
   6  10   1  568.70   23.94
   6  10   1  560.08   23.86
  -6 -10  -1  593.05   24.91
  -6 -10  -1  582.18   24.61
   6  12   1  506.51   21.50
  -6 -12  -1  491.52   20.94
  -6 -12  -1  510.25   21.58
   6  14   1  701.69   29.71
   6  14   1  682.21   28.62
  -6 -14  -1  696.45   29.18
  -6 -14  -1  640.25   27.05
   6  16   1 1409.38   58.22
   6  16   1 1408.25   58.52
  -6 -16  -1 1437.47   59.30
  -6 -16  -1 1372.29   56.83
   6  18   1  793.10   33.60
   6  18   1  820.45   34.28
  -6 -18  -1  782.61   32.71
  -6 -18  -1  741.03   31.32
   6  20   1  412.10   17.72
   6  20   1  404.23   17.91
  -6 -20  -1  391.49   16.86
  -6 -20  -1  401.61   17.50
   6  22   1  734.28   30.87
   6  22   1  689.70   29.60
  -6 -22  -1  690.45   29.30
  -6 -22  -1  687.08   28.81
   6  24   1  428.58   19.11
   6  24   1  431.95   18.62
  -6 -24  -1  413.97   18.13
  -6 -24  -1  400.11   17.16
   5 -25   1    0.82    0.82
   5 -25   1    0.37    1.01
  -5  25  -1    0.86    1.12
  -5  25  -1    0.26    0.82
   5 -23   1   21.80    1.84
   5 -23   1   25.21    2.21
  -5  23  -1   29.56    2.81
  -5  23  -1   25.85    2.02
   5 -21   1   54.25    3.37
   5 -21   1   47.99    2.88
  -5  21  -1   55.00    3.67
  -5  21  -1   51.40    3.03
   5 -19   1  476.54   20.60
  -5  19  -1  465.67   20.38
   5 -17   1  233.73   10.60
   5 -17   1  218.11    9.82
  -5  17  -1  233.88   10.38
  -5  17  -1  229.39   10.68
   5 -15   1  235.65   10.64
   5 -15   1  229.84   10.41
  -5  15  -1  220.21   10.23
  -5  15  -1  222.87    9.93
   5 -13   1  709.56   29.86
   5 -13   1  701.69   29.48
  -5  13  -1  699.82   29.67
  -5  13  -1  701.69   29.33
   5 -11   1  413.60   17.76
   5 -11   1  409.48   17.65
  -5  11  -1  390.74   16.67
  -5  11  -1  398.99   17.38
   5  -9   1 1156.87   47.92
   5  -9   1 1237.42   51.25
  -5   9  -1 1173.36   48.78
  -5   9  -1 1112.29   45.97
   5  -7   1 1222.43   50.50
   5  -7   1 1351.31   55.82
  -5   7  -1 1249.41   51.81
  -5   7  -1 1223.93   50.46
   5  -5   1 1388.40   57.28
   5  -5   1 1398.51   57.66
  -5   5  -1 1446.84   59.79
  -5   5  -1 1384.65   56.98
   5  -3   1 2775.29  113.66
   5  -3   1 2747.95  112.50
  -5   3  -1 2811.63  115.20
  -5   3  -1 2673.39  109.39
   5   7   1 1331.45   54.88
   5   7   1 1251.65   51.85
  -5  -7  -1 1282.00   52.90
   5   9   1 1067.33   44.28
   5   9   1 1079.32   44.62
  -5  -9  -1 1015.63   42.03
  -5  -9  -1 1087.19   45.03
   5  11   1  362.72   15.51
   5  11   1  395.61   17.05
  -5 -11  -1  370.14   15.81
  -5 -11  -1  358.53   15.43
   5  13   1  614.78   26.04
   5  13   1  612.15   25.70
  -5 -13  -1  627.14   26.41
  -5 -13  -1  647.37   27.09
   5  15   1  199.64    9.07
  -5 -15  -1  193.87    8.84
  -5 -15  -1  202.04    9.03
   5  17   1  199.79    9.03
   5  17   1  222.46   10.30
  -5 -17  -1  204.81    9.37
  -5 -17  -1  209.38    9.37
   5  19   1  445.07   19.41
   5  19   1  427.46   18.28
  -5 -19  -1  408.35   17.68
  -5 -19  -1  434.95   18.51
   5  21   1   45.18    2.77
   5  21   1   41.73    3.22
  -5 -21  -1   43.76    2.62
  -5 -21  -1   45.22    2.96
   5  25   1    0.22    1.35
   5  25   1    0.37    0.82
  -5 -25  -1    1.09    0.86
  -5 -25  -1    0.49    0.79
   5  27   1   32.97    2.44
   5  27   1   29.07    2.96
  -5 -27  -1   32.67    2.29
  -5 -27  -1   29.63    2.47
   4 -28   1  504.63   21.54
   4 -28   1  461.92   20.08
  -4  28  -1  477.66   20.38
  -4  28  -1  484.78   21.39
   4 -26   1  320.76   14.20
   4 -26   1  337.70   14.76
  -4  26  -1  331.48   14.99
  -4  26  -1  324.21   14.12
   4 -24   1  981.54   41.02
   4 -24   1  983.04   40.95
  -4  24  -1  957.57   39.82
  -4  24  -1  998.78   42.03
   4 -22   1 1392.89   57.58
   4 -22   1 1378.66   57.13
  -4  22  -1 1361.42   56.23
  -4  22  -1 1393.64   58.03
   4 -20   1  579.93   24.54
  -4  20  -1  617.02   26.00
   4 -18   1 1198.08   49.60
   4 -18   1 1263.64   52.37
  -4  18  -1 1321.71   55.00
  -4  18  -1 1289.12   53.24
   4 -16   1 1121.66   46.57
   4 -16   1 1041.86   43.23
  -4  16  -1 1119.03   46.27
  -4  16  -1 1144.88   47.73
   4 -14   1 1717.33   70.69
   4 -14   1 1776.89   73.13
  -4  14  -1 1850.70   76.01
  -4  14  -1 1884.79   77.74
   4 -12   1 1615.80   66.54
   4 -12   1 1546.49   63.73
  -4  12  -1 1613.55   66.65
  -4  12  -1 1621.79   66.65
   4 -10   1  469.42   19.89
   4 -10   1  431.20   18.36
  -4  10  -1  446.56   19.14
  -4  10  -1  419.59   17.76
   4  -8   1 1181.97   48.85
   4  -8   1 1186.09   48.96
  -4   8  -1 1155.75   47.62
  -4   8  -1 1187.59   49.19
   4  -4   1    5.39    0.94
   4  -4   1    5.47    0.94
  -4   4  -1    5.39    0.86
  -4   4  -1    6.59    1.12
   4  -2   1    2.32    0.86
   4  -2   1    2.70    0.75
  -4   2  -1    2.96    0.90
  -4   2  -1    1.65    0.71
   4   0   1    0.22    0.56
   4   0   1    0.00    0.82
  -4   0  -1    0.52    0.67
  -4   0  -1    0.75    0.67
   4   2   1    2.02    0.82
   4   2   1    2.44    0.67
  -4  -2  -1    1.84    0.82
  -4  -2  -1    2.44    0.71
   4   4   1    5.51    0.82
   4   4   1    4.65    0.90
  -4  -4  -1    6.07    0.97
  -4  -4  -1    5.36    0.79
  -4  -6  -1  178.85    7.94
  -4  -6  -1  177.39    7.87
   4   8   1 1113.41   45.89
   4   8   1 1123.15   46.42
  -4  -8  -1 1064.71   43.91
  -4  -8  -1 1164.36   48.07
  -4 -10  -1  409.48   17.50
   4  12   1 1503.78   61.85
   4  12   1 1571.22   64.77
  -4 -12  -1 1473.81   60.73
  -4 -12  -1 1440.85   59.34
   4  14   1 1633.41   67.17
   4  14   1 1787.76   73.65
  -4 -14  -1 1775.02   73.02
  -4 -14  -1 1663.75   68.37
   4  16   1 1038.49   43.27
   4  16   1 1003.65   41.58
  -4 -16  -1 1056.10   43.87
  -4 -16  -1  983.42   40.72
   4  18   1 1141.51   47.24
  -4 -18  -1 1213.07   50.31
  -4 -18  -1 1090.94   45.11
   4  20   1  565.32   23.86
   4  20   1  546.59   23.41
  -4 -20  -1  552.96   23.53
  -4 -20  -1  517.75   21.80
   4  22   1 1205.57   49.94
   4  22   1 1138.14   47.54
  -4 -22  -1 1154.25   47.73
  -4 -26  -1  274.08   12.06
  -4 -26  -1  237.29   10.86
  -4 -28  -1  402.36   17.27
  -4 -28  -1  349.35   15.43
   3 -29   1   68.93    4.05
   3 -29   1   80.58    4.38
  -3  29  -1   76.24    4.12
  -3  29  -1   76.69    4.65
   3 -27   1  118.91    5.92
   3 -27   1  103.70    5.36
  -3  27  -1  111.00    5.51
  -3  27  -1  115.20    6.14
   3 -25   1   47.24    2.92
   3 -25   1   38.33    2.66
  -3  25  -1   42.45    2.66
  -3  25  -1   43.42    3.15
   3 -23   1   73.09    3.97
   3 -23   1   70.81    3.97
  -3  23  -1   73.32    3.90
  -3  23  -1   73.62    4.35
   3 -21   1    3.75    0.94
   3 -21   1    3.63    1.09
  -3  21  -1    3.78    0.97
  -3  21  -1    3.22    1.16
   3 -19   1   84.89    4.35
   3 -19   1   87.18    4.57
  -3  19  -1   85.64    4.35
  -3  19  -1   89.05    4.87
   3 -17   1  295.47   12.85
   3 -17   1  317.73   13.82
  -3  17  -1  325.11   13.97
  -3  17  -1  333.24   14.72
   3 -15   1  122.62    5.77
   3 -15   1  125.47    5.99
  -3  15  -1  133.03    6.18
  -3  15  -1  135.54    6.59
   3 -13   1 1011.89   41.88
   3 -13   1 1066.59   44.17
  -3  13  -1 1076.33   44.43
  -3  13  -1 1083.07   45.03
   3 -11   1 1510.15   62.15
   3 -11   1 1431.85   58.93
  -3  11  -1 1586.95   65.19
  -3  11  -1 1511.65   62.38
   3  -7   1 3105.35  126.89
   3  -7   1 3064.14  125.20
  -3   7  -1 3166.79  129.29
  -3   7  -1 3054.77  124.98
   3  -5   1 1939.11   79.42
   3  -5   1 1992.68   81.63
  -3   5  -1 1897.90   77.66
  -3   5  -1 1990.43   81.63
   3  -3   1 3051.03  124.60
   3  -3   1 3252.95  132.81
  -3   3  -1 3114.34  127.08
  -3   3  -1 3107.22  126.96
   3  -1   1 1090.56   44.88
   3  -1   1 1062.84   43.72
  -3   1  -1 1090.19   44.81
  -3   1  -1 1086.44   44.73
   3   1   1 1066.21   43.87
   3   1   1 1048.60   43.12
  -3  -1  -1 1070.71   44.02
  -3  -1  -1  991.66   40.84
   3   3   1 3013.19  123.07
   3   3   1 3117.34  127.23
  -3  -3  -1 2960.36  120.86
  -3  -3  -1 2849.85  116.40
   3   5   1 1825.22   74.78
   3   5   1 1896.78   77.62
  -3  -5  -1 1903.14   77.92
  -3  -5  -1 1987.44   81.30
   3   7   1 3001.95  122.58
   3   7   1 2825.49  115.50
  -3  -7  -1 3067.13  125.28
  -3  -7  -1 2844.23  116.14
   3   9   1 2593.22  106.02
   3   9   1 2911.66  119.06
  -3  -9  -1 2683.51  109.73
  -3  -9  -1 2508.55  102.54
   3  11   1 1377.16   56.61
   3  11   1 1456.21   59.98
  -3 -11  -1 1604.94   65.94
  -3 -11  -1 1398.51   57.43
   3  15   1  116.74    5.47
   3  15   1  112.28    5.51
  -3 -15  -1  112.13    5.24
  -3 -15  -1  110.97    5.36
   3  17   1  286.52   12.40
   3  17   1  284.09   12.51
  -3 -17  -1  274.61   11.84
  -3 -17  -1  271.16   11.91
   3  19   1   79.61    4.20
   3  19   1   69.12    3.90
  -3 -19  -1   74.18    3.78
  -3 -19  -1   65.52    3.63
   3  21   1    3.07    0.86
   3  21   1    1.99    0.97
  -3 -21  -1    2.25    0.86
  -3 -21  -1    2.55    0.82
  -3 -23  -1   63.28    3.45
  -3 -25  -1   24.39    2.40
  -3 -29  -1   66.91    3.67
  -3 -29  -1   56.46    3.52
  -2  30  -1  412.47   17.76
  -2  30  -1  393.37   17.61
   2 -28   1  662.35   27.99
   2 -28   1  657.48   27.84
  -2  28  -1  621.52   26.22
  -2  28  -1  636.50   27.27
   2 -26   1  925.72   38.74
   2 -26   1  908.11   37.99
  -2  26  -1  947.08   39.56
  -2  26  -1  886.39   37.39
   2 -24   1 1717.70   70.81
   2 -24   1 1706.84   70.39
  -2  24  -1 1604.94   66.12
  -2  24  -1 1683.98   69.76
   2 -22   1 1544.24   63.73
   2 -22   1 1528.51   63.09
  -2  22  -1 1417.99   58.48
  -2  22  -1 1535.25   63.69
   2 -20   1 1013.76   42.15
   2 -20   1  990.91   41.21
  -2  20  -1  933.96   38.77
   2 -18   1 1096.93   45.48
   2 -18   1 1058.34   43.83
  -2  18  -1 1005.89   41.62
  -2  18  -1 1089.44   45.41
   2 -16   1 1198.08   49.49
   2 -16   1 1195.46   49.41
  -2  16  -1 1172.61   48.40
  -2  16  -1 1192.09   49.49
   2 -14   1  854.17   35.44
   2 -14   1  922.35   38.25
  -2  14  -1  904.37   37.43
  -2  14  -1  937.34   39.07
   2 -12   1 1063.21   43.91
   2 -12   1 1087.56   44.88
  -2  12  -1 1120.16   46.15
  -2  12  -1 1246.41   51.62
   2 -10   1 1568.22   64.36
   2 -10   1 1545.37   63.43
  -2  10  -1 1702.71   69.79
  -2  10  -1 1645.77   67.66
   2  -8   1  427.08   17.95
   2  -8   1  397.11   16.67
  -2   8  -1  438.32   18.32
  -2   8  -1  436.07   18.43
   2  -6   1   46.60    2.47
   2  -6   1   41.43    2.25
  -2   6  -1   44.24    2.32
  -2   6  -1   42.67    2.40
   2  -4   1    3.18    0.71
   2  -4   1    1.65    0.64
  -2   4  -1    2.62    0.67
  -2   4  -1    2.06    0.82
   2  -2   1  313.57   13.15
   2  -2   1  326.38   13.67
  -2   2  -1  314.77   13.15
  -2   2  -1  319.26   13.45
   2   0   1    0.00    0.64
   2   0   1    0.30    0.49
  -2   0  -1    0.90    0.56
  -2   0  -1    0.34    0.64
   2   2   1  304.73   12.78
   2   2   1  311.10   13.00
  -2  -2  -1  309.71   12.92
  -2  -2  -1  301.92   12.63
   2   4   1    1.84    0.71
   2   4   1    1.99    0.52
  -2  -4  -1    2.14    0.56
  -2  -4  -1    2.51    0.79
   2   6   1   43.27    2.17
   2   6   1   40.54    2.21
  -2  -6  -1   42.48    2.17
  -2  -6  -1   40.50    2.10
   2   8   1  409.48   17.08
   2   8   1  412.85   17.31
  -2  -8  -1  400.11   16.75
  -2  -8  -1  406.10   16.93
   2  10   1 1538.62   63.09
   2  10   1 1555.48   63.84
  -2 -10  -1 1494.79   61.25
  -2 -10  -1 1529.26   62.75
   2  12   1 1051.97   43.35
   2  12   1 1037.74   42.90
  -2 -12  -1  966.56   39.82
  -2 -12  -1 1058.34   43.68
   2  14   1  836.93   34.65
   2  14   1  809.59   33.68
  -2 -14  -1  788.23   32.67
  -2 -14  -1  841.43   34.95
   2  16   1 1068.08   44.09
   2  16   1  973.68   40.46
  -2 -18  -1  924.97   38.25
  -2 -18  -1  874.40   36.45
  -2 -20  -1  856.79   35.52
  -2 -20  -1  765.75   32.11
  -2 -28  -1  600.16   25.33
  -2 -28  -1  538.72   23.11
  -2 -30  -1  389.99   16.82
  -2 -30  -1  342.64   15.21
   1 -29   1   81.56    4.38
   1 -29   1   68.11    3.93
  -1  29  -1   71.29    3.93
  -1  29  -1   74.22    4.38
   1 -27   1   47.65    2.96
   1 -27   1   43.27    2.88
  -1  27  -1   41.73    2.70
  -1  27  -1   42.63    2.96
   1 -25   1  178.78    8.28
   1 -25   1  170.01    7.98
  -1  25  -1  167.42    7.75
  -1  25  -1  174.32    8.35
   1 -23   1   54.02    3.15
   1 -23   1   47.84    3.03
  -1  23  -1   50.01    2.92
  -1  23  -1   49.38    3.22
   1 -21   1   12.89    1.42
   1 -21   1   12.18    1.46
  -1  21  -1   12.18    1.35
  -1  21  -1   12.63    1.54
   1 -19   1   16.86    1.54
   1 -19   1   18.62    1.65
  -1  19  -1   15.70    1.46
  -1  19  -1   17.05    1.69
   1 -17   1  377.63   16.15
   1 -17   1  365.34   15.66
  -1  17  -1  343.35   14.69
  -1  17  -1  369.17   16.00
   1 -15   1   75.00    3.82
   1 -15   1   75.41    3.86
  -1  15  -1   75.38    3.78
  -1  15  -1   76.88    4.01
   1 -13   1 1839.46   75.56
   1 -13   1 1708.71   70.13
  -1  13  -1 1774.64   72.83
  -1  13  -1 1748.05   71.89
   1 -11   1 3226.73  131.76
   1 -11   1 3135.69  128.05
  -1  11  -1 3135.32  128.01
  -1  11  -1 3218.49  131.57
   1  -9   1 2817.63  115.09
   1  -9   1 3033.79  123.85
  -1   9  -1 3103.10  126.66
  -1   9  -1 3115.46  127.30
   1  -7   1 3922.43  159.89
   1  -7   1 4147.21  169.11
  -1   7  -1 4267.09  173.91
  -1   7  -1 4263.34  173.91
   1  -5   1 2256.42   92.16
   1  -5   1 2044.76   83.51
  -1   5  -1 2365.82   96.54
  -1   5  -1 2463.97  100.70
  -1   3  -1 9167.31  373.02
  -1   3  -1 9999.00  406.85
   1  -1   1  163.27    6.89
   1  -1   1  149.74    6.33
  -1   1  -1  157.95    6.67
  -1   1  -1  155.21    6.59
   1   1   1  148.02    6.26
   1   1   1  149.78    6.29
  -1  -1  -1  145.77    6.14
  -1  -1  -1  144.05    6.11
  -1  -3  -1 9122.35  371.38
  -1  -3  -1 9178.55  373.66
   1   5   1 2104.70   85.87
   1   5   1 2000.92   81.67
  -1  -5  -1 2031.64   82.91
  -1  -5  -1 1988.19   81.11
   1   7   1 3959.89  161.39
   1   7   1 3810.03  155.29
  -1  -7  -1 3821.27  155.81
  -1  -7  -1 4076.03  166.08
   1   9   1 2801.52  114.34
   1   9   1 2733.33  111.60
  -1  -9  -1 2689.50  109.73
  -1  -9  -1 2834.49  115.72
   1  11   1 2982.09  121.76
   1  11   1 2835.61  115.87
  -1 -11  -1 3073.13  125.43
  -1 -11  -1 2922.53  119.40
   1  13   1 1616.92   66.27
   1  13   1 1479.43   60.84
  -1 -13  -1 1574.96   64.51
  -1 -13  -1 1534.13   63.05
  -1 -15  -1   67.36    3.52
   1  17   1  323.38   13.86
   1  17   1  279.66   12.25
  -1 -17  -1  332.90   14.16
  -1 -17  -1  300.68   13.07
   1  19   1   15.70    1.39
   1  19   1   14.42    1.54
  -1 -19  -1   13.82    1.54
   1  21   1   10.45    1.16
   1  21   1    9.67    1.39
  -1 -21  -1   11.58    1.24
  -1 -21  -1   10.38    1.27
   1  23   1   44.17    2.73
   1  23   1   40.42    2.77
  -1 -23  -1   44.81    2.66
  -1 -23  -1   46.75    2.92
   1  25   1  152.85    7.19
   1  25   1  149.74    7.27
  -1 -25  -1  161.84    7.49
  -1 -25  -1  156.37    7.46
   1  27   1   37.58    2.55
   1  27   1   36.75    2.73
  -1 -27  -1   41.81    2.66
  -1 -27  -1   36.00    2.58
   1  29   1   65.30    3.75
   1  29   1   65.94    3.97
  -1 -29  -1   70.24    3.90
  -1 -29  -1   72.08    4.12
   1  31   1   43.98    3.03
   1  31   1   40.87    3.00
  -1 -31  -1   44.84    3.00
   0 -30   1  817.83   34.32
   0 -30   1  862.78   36.23
   0  30  -1  848.55   35.59
   0  30  -1  825.32   34.88
   0 -28   1  589.30   24.99
   0 -28   1  619.65   26.30
   0  28  -1  612.90   25.96
   0  28  -1  580.31   24.84
   0 -26   1  652.61   27.54
   0 -26   1  684.83   28.88
   0  26  -1  655.99   27.65
   0  26  -1  630.14   26.82
   0 -22   1  597.17   25.25
   0  22  -1  562.33   23.71
   0  22  -1  537.23   22.89
   0 -20   1 1345.31   55.60
   0 -20   1 1292.49   53.35
   0  20  -1 1244.16   51.36
   0  20  -1 1250.91   51.85
   0 -18   1 2924.40  119.73
   0 -18   1 2736.33  112.02
   0  18  -1 2672.64  109.39
   0  18  -1 2646.04  108.53
   0 -16   1 1877.67   77.10
   0 -16   1 1843.58   75.64
   0  16  -1 1769.03   72.60
   0  16  -1 1769.77   72.79
   0 -14   1 1965.33   80.58
   0 -14   1 1846.95   75.71
   0  14  -1 1774.27   72.75
   0  14  -1 1678.36   68.97
   0 -12   1 1051.60   43.35
   0 -12   1  993.91   40.99
   0  12  -1  984.17   40.57
   0  12  -1  914.86   37.84
   0 -10   1  130.93    5.88
   0 -10   1  126.36    5.69
   0  10  -1  121.76    5.47
   0  10  -1  114.34    5.24
   0  -8   1   84.07    3.90
   0  -8   1   76.05    3.60
   0   8  -1   77.81    3.63
   0   8  -1   71.14    3.41
   0  -6   1  249.84   10.53
   0  -6   1  238.75   10.08
   0   6  -1  234.60    9.89
   0   6  -1  217.36    9.25
   0  -4   1  271.65   11.31
   0  -4   1  258.16   10.79
   0   4  -1  263.22   10.98
   0   4  -1  243.89   10.23
   0  -2   1  197.66    8.24
   0  -2   1  204.36    8.50
   0   2  -1  208.60    8.65
   0   2  -1  208.63    8.69
   0   0  -1    1.16    0.37
   0   0  -1    0.37    0.34
   0  -2  -1  169.41    7.01
   0  -2  -1  182.60    7.53
   0   4   1  240.14    9.93
   0   4   1  226.84    9.40
   0  -4  -1  249.17   10.30
   0  -4  -1  244.49   10.12
   0  -6  -1  231.30    9.63
   0  -6  -1  218.52    9.14
   0  -8  -1   73.99    3.33
   0  -8  -1   69.46    3.22
   0  10   1  125.35    5.54
   0  10   1  108.79    4.91
   0 -10  -1  121.34    5.32
   0 -10  -1  117.34    5.24
   0  12   1  901.75   37.16
   0  12   1  868.78   35.85
   0 -12  -1  953.45   39.19
   0 -12  -1  929.84   38.36
   0  14   1 1566.35   64.25
   0  14   1 1659.26   68.11
   0 -14  -1 1756.29   71.89
   0 -14  -1 1699.34   69.76
   0  18   1 2450.86  100.40
   0  18   1 2638.18  108.08
   0 -18  -1 2732.96  111.75
   0 -18  -1 2709.36  110.97
   0  20   1 1152.00   47.65
   0  20   1 1256.52   51.96
   0 -20  -1 1353.56   55.82
   0  22   1  552.96   23.49
   0  22   1  520.74   22.07
   0 -22  -1  579.19   24.31
   0 -22  -1  572.82   24.28
   0  24   1 1363.67   56.49
   0  24   1 1224.68   50.76
   0 -24  -1 1412.75   58.26
   0 -24  -1 1358.43   56.27
   0  26   1  618.15   26.34
   0 -26  -1  627.89   26.64
   0  28   1  580.31   24.76
   0  28   1  586.30   24.99
   0 -28  -1  610.65   25.81
   0 -28  -1  564.20   24.09
   0  30   1  825.69   34.80
   0  30   1  833.56   35.14
   0 -30  -1  828.69   34.69
   0 -30  -1  826.82   34.80
  -1 -31   1  215.60    9.93
  -1 -31   1  248.27   11.28
   1  31  -1  256.59   11.65
   1  31  -1  238.16   10.98
  -1 -29   1   36.86    2.58
  -1 -29   1   43.38    2.88
   1  29  -1   43.01    2.88
   1  29  -1   36.68    2.62
  -1 -27   1   14.39    1.61
  -1 -27   1   14.05    1.54
   1  27  -1   15.06    1.65
   1  27  -1   11.28    1.42
  -1 -25   1   21.20    1.84
  -1 -25   1   24.99    2.06
   1  25  -1   23.30    2.02
   1  25  -1   20.60    1.80
  -1 -23   1   61.59    3.45
  -1 -23   1   67.85    3.78
   1  23  -1   68.15    3.78
   1  23  -1   56.61    3.26
  -1 -21   1    0.86    0.82
  -1 -21   1    0.41    0.71
   1  21  -1    1.24    0.82
   1  21  -1    0.26    0.56
  -1 -19   1   10.90    1.24
  -1 -19   1   12.63    1.35
   1  19  -1   13.00    1.35
   1  19  -1    9.67    1.16
  -1 -17   1  443.19   18.73
  -1 -17   1  478.78   20.31
   1  17  -1  461.92   19.56
   1  17  -1  416.97   17.76
  -1 -15   1  630.88   26.30
  -1 -15   1  639.88   26.75
   1  15  -1  628.26   26.26
   1  15  -1  623.77   26.07
  -1 -11   1 2057.49   84.14
  -1 -11   1 2130.17   87.18
   1  11  -1 1998.68   81.82
   1  11  -1 2150.03   88.00
  -1  -9   1 1369.66   56.12
  -1  -9   1 1418.74   58.18
   1   9  -1 1338.20   54.88
   1   9  -1 1454.71   59.64
  -1  -7   1 1564.10   63.99
  -1  -7   1 1566.35   64.10
   1   7  -1 1444.22   59.12
   1   7  -1 1660.01   67.88
  -1  -5   1 1397.01   57.09
  -1  -5   1 1534.50   62.71
   1   5  -1 1434.10   58.63
   1   5  -1 1493.67   61.07
  -1  -3   1 3553.04  144.72
  -1  -3   1 3651.56  148.73
   1   3  -1 3718.25  151.39
   1   3  -1 3357.48  136.82
  -1  -1   1 3963.64  161.32
  -1  -1   1 3716.38  151.31
   1   1  -1 3593.12  146.29
   1   1  -1 3832.51  156.04
  -1   1   1 3284.80  133.89
  -1   1   1 3655.69  148.99
   1  -1  -1 3603.24  146.86
   1  -1  -1 3454.51  140.83
  -1   3   1 3813.78  155.32
   1  -3  -1 3445.14  140.34
   1  -3  -1 3506.21  142.85
  -1   5   1 1432.60   58.52
  -1   5   1 1615.80   65.94
   1  -5  -1 1537.50   62.71
   1  -5  -1 1377.53   56.23
  -1   7   1 1527.01   62.41
  -1   7   1 1624.42   66.35
   1  -7  -1 1564.10   63.88
   1  -7  -1 1611.30   65.82
  -1   9   1 1276.38   52.34
  -1   9   1 1410.12   57.69
   1  -9  -1 1461.45   59.79
   1  -9  -1 1488.42   60.92
  -1  11   1 2044.76   83.69
  -1  11   1 2070.61   84.63
   1 -11  -1 2154.15   88.00
   1 -11  -1 2224.96   90.96
  -1  13   1 1690.35   69.34
  -1  13   1 1862.68   76.28
   1 -13  -1 1932.37   79.09
   1 -13  -1 1985.94   81.33
  -1  15   1  688.58   28.81
   1 -15  -1  686.33   28.62
  -1  17   1  443.57   18.73
  -1  17   1  446.19   18.96
   1 -17  -1  492.64   20.72
   1 -17  -1  466.42   19.74
  -1  19   1   11.99    1.35
  -1  19   1   11.16    1.24
   1 -19  -1   13.90    1.35
   1 -19  -1   11.31    1.27
  -1  21   1    1.01    0.79
  -1  21   1    0.60    0.75
   1 -21  -1    1.20    0.82
   1 -21  -1    0.67    0.71
  -1  23   1   65.94    3.71
  -1  23   1   66.09    3.67
   1 -23  -1   71.85    3.93
  -1  25   1   23.53    1.95
  -1  25   1   23.11    2.06
   1 -25  -1   23.45    1.99
   1 -25  -1   23.38    1.95
   1 -27  -1   13.97    1.61
   1 -27  -1   12.81    1.50
  -1  29   1   40.42    2.92
  -1  29   1   39.86    2.81
   1 -29  -1   41.02    2.77
   1 -29  -1   41.28    2.85
  -1  31   1  258.09   11.88
  -1  31   1  254.75   11.61
   1 -31  -1  252.73   11.46
   1 -31  -1  253.22   11.39
  -2 -30   1  233.40   10.68
  -2 -30   1  216.43    9.82
   2  30  -1  245.61   11.20
   2  30  -1  213.35    9.82
  -2 -28   1  540.22   23.11
  -2 -28   1  493.02   20.98
  -2 -26   1  391.87   17.01
  -2 -22   1 1488.42   61.55
  -2 -22   1 1421.36   58.59
  -2 -20   1 1347.19   55.75
  -2 -20   1 1230.67   50.80
   2  20  -1 1411.25   58.33
   2  20  -1 1256.15   51.92
  -2 -18   1 1314.22   54.36
  -2 -18   1 1246.41   51.40
   2  18  -1 1382.40   57.09
   2  18  -1 1286.12   53.12
  -2 -16   1 1254.65   51.85
  -2 -16   1 1217.94   50.20
   2  16  -1 1282.00   52.94
   2  16  -1 1250.91   51.62
  -2 -14   1 3065.64  125.39
  -2 -14   1 2937.14  120.03
   2  14  -1 3104.97  126.96
   2  14  -1 3074.25  125.69
  -2 -12   1 1876.55   76.95
  -2 -12   1 1858.19   76.16
   2  12  -1 1885.16   77.29
   2  12  -1 1866.06   76.50
  -2 -10   1 1304.85   53.65
  -2 -10   1 1225.43   50.31
   2  10  -1 1308.22   53.76
   2  10  -1 1319.84   54.21
  -2  -8   1 1258.40   51.66
  -2  -8   1 1263.64   51.85
   2   8  -1 1274.13   52.30
   2   8  -1 1296.99   53.20
  -2  -6   1  148.73    6.48
  -2  -6   1  157.31    6.86
   2   6  -1  150.90    6.59
   2   6  -1  158.02    6.86
  -2  -4   1  715.18   29.41
  -2  -4   1  762.38   31.36
   2   4  -1  740.28   30.42
   2   4  -1  756.76   31.09
  -2  -2   1 1615.05   65.94
  -2  -2   1 1610.55   65.75
   2   2  -1 1699.34   69.38
   2   2  -1 1535.63   62.71
  -2   0   1    0.75    0.56
  -2   0   1    0.94    0.41
   2   0  -1    0.37    0.41
   2   0  -1    0.64    0.56
  -2   2   1 1594.07   65.07
  -2   2   1 1566.35   63.91
   2  -2  -1 1560.35   63.69
   2  -2  -1 1577.21   64.40
  -2   4   1  759.38   31.21
  -2   4   1  714.80   29.30
   2  -4  -1  740.28   30.38
   2  -4  -1  735.41   30.20
  -2   6   1  149.63    6.48
  -2   6   1  158.47    6.78
   2  -6  -1  147.34    6.33
   2  -6  -1  143.60    6.22
  -2   8   1 1292.86   53.01
  -2   8   1 1369.66   56.08
   2  -8  -1 1236.29   50.65
   2  -8  -1 1278.63   52.41
  -2  10   1 1288.74   52.94
  -2  10   1 1375.66   56.38
   2 -10  -1 1349.43   55.33
   2 -10  -1 1215.31   49.90
  -2  12   1 1867.93   76.61
  -2  12   1 1978.82   80.96
   2 -12  -1 1876.92   76.80
   2 -12  -1 1738.68   71.26
  -2  14   1 3163.04  129.32
  -2  14   1 3238.34  132.25
   2 -14  -1 3219.99  131.50
   2 -14  -1 3370.59  137.72
  -2  16   1 1290.62   53.27
  -2  16   1 1334.82   54.92
   2 -16  -1 1334.82   54.92
   2 -16  -1 1350.93   55.67
  -2  18   1 1362.17   56.27
  -2  18   1 1390.27   57.24
   2 -18  -1 1392.52   57.32
   2 -18  -1 1422.49   58.67
  -2  20   1 1366.29   56.49
  -2  20   1 1378.28   56.83
   2 -20  -1 1391.77   57.36
   2 -20  -1 1450.21   59.83
  -2  22   1 1539.37   63.61
  -2  22   1 1537.88   63.43
   2 -22  -1 1591.45   65.56
   2 -22  -1 1611.68   66.50
  -2  24   1  820.45   34.47
  -2  24   1  762.76   31.92
   2 -26  -1  462.67   19.97
  -2  28   1  525.61   22.48
   2 -28  -1  577.31   24.46
   2 -28  -1  543.22   23.19
  -2  30   1  251.38   11.58
  -2  30   1  250.18   11.31
   2 -30  -1  244.11   11.01
   2 -30  -1  250.74   11.35
  -3 -31   1  180.39    8.65
   3  31  -1  157.95    7.98
  -3 -29   1  145.32    7.08
  -3 -29   1  131.16    6.33
   3  29  -1  150.23    7.34
   3  29  -1  133.30    6.48
  -3 -27   1   81.48    4.42
  -3 -27   1   73.35    3.97
   3  27  -1   85.12    4.65
   3  27  -1   77.02    4.12
  -3 -25   1   18.51    1.76
   3  25  -1   19.86    1.91
   3  25  -1   17.46    1.65
  -3 -23   1   56.31    3.30
  -3 -23   1   46.57    2.81
  -3 -21   1  350.66   15.29
  -3 -21   1  335.07   14.42
   3  21  -1  367.63   15.96
   3  21  -1  337.21   14.61
  -3 -19   1  426.71   18.32
  -3 -19   1  413.97   17.57
   3  19  -1  461.55   19.74
   3  19  -1  429.33   18.32
  -3 -17   1  158.40    7.16
  -3 -17   1  163.30    7.57
   3  17  -1  168.62    7.68
   3  17  -1  177.20    8.13
  -3 -15   1  485.53   20.42
  -3 -15   1  491.15   20.79
   3  15  -1  518.49   21.84
   3  15  -1  504.63   21.35
  -3 -13   1  459.68   19.44
  -3 -13   1  470.17   19.74
   3  13  -1  496.39   20.90
   3  13  -1  482.90   20.38
  -3 -11   1  339.34   14.42
  -3 -11   1  325.56   13.90
   3  11  -1  321.21   13.75
   3  11  -1  341.59   14.54
  -3  -9   1 2158.27   88.30
  -3  -9   1 1973.58   80.85
   3   9  -1 2015.91   82.53
   3   9  -1 2124.55   86.95
  -3  -7   1 3054.40  124.72
  -3  -7   1 3434.28  140.15
   3   7  -1 3267.19  133.37
   3   7  -1 3329.38  135.88
  -3  -5   1 3602.11  146.89
  -3  -5   1 3659.81  149.25
   3   5  -1 3382.58  137.98
   3   5  -1 3741.48  152.59
  -3  -3   1 1658.51   67.81
  -3  -3   1 1784.39   72.98
   3   3  -1 1815.48   74.29
   3   3  -1 1682.48   68.82
  -3  -1   1 1951.85   79.76
  -3  -1   1 1894.90   77.40
   3   1  -1 1940.23   79.24
   3   1  -1 1863.06   76.16
  -3   1   1 1877.29   76.69
  -3   1   1 1793.75   73.32
   3  -1  -1 1914.01   78.22
   3  -1  -1 1866.80   76.24
  -3   3   1 1685.86   68.93
  -3   3   1 1630.41   66.72
   3  -3  -1 1685.11   68.93
   3  -3  -1 1651.76   67.55
  -3   5   1 3711.13  151.39
  -3   5   1 3571.39  145.62
   3  -5  -1 3654.56  148.99
  -3   7   1 3267.56  133.26
  -3   7   1 3569.52  145.66
   3  -7  -1 3385.57  138.13
   3  -7  -1 3421.16  139.63
  -3   9   1 2150.78   88.08
  -3   9   1 2209.60   90.32
   3  -9  -1 2062.74   84.37
   3  -9  -1 2105.82   86.20
  -3  11   1  342.72   14.61
  -3  11   1  368.83   15.55
   3 -11  -1  349.31   14.84
   3 -11  -1  336.23   14.24
  -3  15   1  495.64   20.94
  -3  15   1  566.82   23.71
   3 -15  -1  520.37   21.84
   3 -15  -1  512.13   21.58
  -3  17   1  193.42    8.62
  -3  17   1  167.76    7.72
   3 -17  -1  171.92    7.75
   3 -17  -1  168.29    7.64
  -3  19   1  435.70   18.66
  -3  19   1  479.91   20.31
   3 -19  -1  462.30   19.59
   3 -19  -1  487.77   20.72
  -3  21   1  364.29   15.88
  -3  21   1  381.00   16.33
   3 -21  -1  391.87   16.86
   3 -21  -1  380.63   16.33
  -3  23   1   52.41    3.30
  -3  23   1   57.66    3.30
   3 -23  -1   54.96    3.22
   3 -23  -1   56.05    3.30
  -3  27   1   87.40    4.68
   3 -27  -1   86.05    4.57
   3 -27  -1   86.58    4.65
  -3  29   1  147.12    7.04
   3 -29  -1  147.53    7.08
   3 -29  -1  159.63    7.61
  -3  31   1  203.05    9.37
  -3  31   1  201.18    9.59
   3 -31  -1  211.37    9.74
   3 -31  -1  193.46    8.99
  -4 -30   1  471.29   20.08
   4  30  -1  480.66   20.79
   4  30  -1  455.56   19.56
  -4 -28   1  662.35   27.84
   4  28  -1  680.34   28.85
   4  28  -1  687.45   29.00
  -4 -26   1  827.94   34.99
  -4 -26   1  861.66   35.89
   4  26  -1  896.88   37.61
   4  26  -1  909.24   37.95
  -4 -24   1 1036.61   42.97
  -4 -24   1 1074.45   44.81
   4  24  -1 1089.06   45.41
  -4 -22   1  663.85   28.06
  -4 -22   1  637.25   26.71
   4  22  -1  669.47   28.14
   4  22  -1  667.60   28.21
  -4 -20   1  851.17   35.63
  -4 -20   1  807.71   33.64
   4  20  -1  879.64   36.64
   4  20  -1  822.32   34.47
  -4 -18   1  609.16   25.51
  -4 -18   1  635.76   26.82
   4  18  -1  623.02   26.34
   4  18  -1  649.62   27.27
  -4 -16   1  489.65   20.83
  -4 -16   1  481.41   20.31
   4  16  -1  508.00   21.47
   4  16  -1  487.77   20.75
  -4 -14   1 1543.49   63.61
  -4 -14   1 1550.61   63.76
   4  14  -1 1643.52   67.58
   4  14  -1 1507.16   62.11
  -4 -12   1 1218.69   50.24
  -4 -12   1 1120.91   46.34
   4  12  -1 1210.07   49.94
   4  12  -1 1153.87   47.69
  -4  -8   1 1707.58   70.09
  -4  -8   1 1664.88   68.30
   4   8  -1 1727.44   70.92
   4   8  -1 1755.91   72.08
  -4  -6   1  578.06   24.09
  -4  -6   1  559.70   23.34
   4   6  -1  577.69   24.13
   4   6  -1  520.74   21.73
  -4  -4   1  215.68    9.33
  -4  -4   1  234.00   10.12
   4   4  -1  220.02    9.48
   4   4  -1  215.45    9.37
   4   2  -1   65.00    3.18
   4   2  -1   67.73    3.41
  -4   0   1    0.49    0.56
  -4   0   1    0.37    0.79
   4   0  -1    0.41    0.56
   4   0  -1    0.49    0.67
  -4   2   1   63.91    3.15
  -4   2   1   62.53    3.15
   4  -2  -1   64.47    3.26
   4  -2  -1   61.25    3.00
  -4   4   1  217.33    9.44
  -4   4   1  220.10    9.48
   4  -4  -1  220.66    9.59
   4  -4  -1  217.25    9.37
  -4   6   1  561.20   23.45
  -4   6   1  540.60   22.48
   4  -6  -1  558.21   23.26
  -4   8   1 1592.95   65.26
  -4   8   1 1709.08   70.17
   4  -8  -1 1688.48   69.23
   4  -8  -1 1683.98   69.08
  -4  10   1 1298.48   53.54
  -4  10   1 1288.74   52.97
   4 -10  -1 1249.03   51.40
   4 -10  -1 1237.04   50.99
  -4  12   1 1315.72   54.40
   4 -12  -1 1190.59   49.08
  -4  14   1 1750.29   71.85
  -4  14   1 1538.25   63.39
   4 -14  -1 1692.22   69.64
   4 -14  -1 1610.18   66.16
  -4  16   1  569.07   23.86
  -4  16   1  515.50   21.88
   4 -16  -1  517.75   21.92
   4 -16  -1  518.12   21.84
  -4  18   1  726.04   30.31
  -4  18   1  655.99   27.69
   4 -18  -1  670.97   28.10
   4 -18  -1  660.11   27.72
  -4  20   1  975.55   40.50
  -4  20   1  898.75   37.61
   4 -20  -1  917.85   38.18
   4 -20  -1  907.74   37.84
  -4  22   1  739.90   31.21
  -4  22   1  768.38   32.11
   4 -22  -1  784.86   32.89
   4 -22  -1  739.90   30.98
  -4  26   1 1016.76   42.60
   4 -26  -1 1039.99   43.27
   4 -26  -1 1033.99   43.20
  -4  28   1  763.88   32.07
  -4  28   1  757.89   32.11
   4 -28  -1  772.12   32.44
   4 -28  -1  802.47   33.75
  -4  30   1  538.72   23.00
   4 -30  -1  561.58   23.94
   4 -30  -1  561.95   23.94
  -5 -29   1   85.83    4.50
   5  29  -1   85.72    4.83
   5  29  -1   88.64    4.68
  -5 -27   1    5.54    1.16
   5  27  -1    4.76    1.16
   5  27  -1    5.39    1.09
  -5 -25   1   28.21    2.10
   5  25  -1   26.37    2.25
   5  25  -1   29.18    2.21
  -5 -23   1   19.71    1.84
  -5 -23   1   18.21    1.65
   5  23  -1   18.58    1.87
  -5 -21   1  189.19    8.54
  -5 -21   1  190.91    8.84
   5  21  -1  198.03    9.22
   5  21  -1  203.73    9.22
  -5 -19   1   50.54    3.03
  -5 -19   1   55.78    3.11
   5  19  -1   57.39    3.22
   5  19  -1   50.13    3.11
  -5 -17   1   43.57    2.70
  -5 -17   1   47.92    2.77
   5  17  -1   50.16    2.88
   5  17  -1   47.02    2.96
   5  15  -1  175.85    8.17
   5  15  -1  175.85    7.98
  -5 -13   1  617.77   26.00
  -5 -13   1  612.53   25.66
   5  13  -1  603.54   25.33
   5  13  -1  633.13   26.67
  -5 -11   1 1304.85   53.87
  -5 -11   1 1280.13   52.79
   5  11  -1 1264.77   52.19
   5  11  -1 1311.60   54.21
  -5  -9   1  636.13   26.56
  -5  -9   1  677.34   28.32
   5   9  -1  663.10   27.80
   5   9  -1  616.65   25.77
  -5  -5   1 3982.37  162.55
  -5  -5   1 3843.75  156.97
   5   5  -1 3701.02  151.20
   5   5  -1 3911.19  159.67
  -5  -3   1 1905.02   78.07
  -5  -3   1 2030.52   83.24
   5   3  -1 1828.59   75.04
   5   3  -1 1920.00   78.67
  -5  -1   1 2676.39  109.43
  -5  -1   1 2710.48  110.85
   5   1  -1 2703.74  110.59
   5   1  -1 2740.83  112.05
  -5   1   1 2652.79  108.53
  -5   1   1 2728.84  111.57
   5  -1  -1 2708.98  110.82
   5  -1  -1 2743.82  112.17
  -5   3   1 1846.95   75.79
  -5   3   1 1918.88   78.64
   5  -3  -1 1957.47   80.28
   5  -3  -1 1863.81   76.43
  -5   5   1 3881.22  158.51
  -5   5   1 3840.01  156.90
   5  -5  -1 3847.50  157.08
   5  -5  -1 3971.13  162.10
  -5   7   1 2623.57  107.30
   5  -7  -1 2609.71  106.85
  -5   9   1  708.81   29.63
  -5   9   1  673.22   28.25
   5  -9  -1  675.84   28.25
  -5  11   1 1320.96   54.40
  -5  11   1 1320.59   54.58
   5 -11  -1 1395.89   57.58
   5 -11  -1 1331.08   54.88
  -5  13   1  650.74   27.16
  -5  13   1  627.51   26.45
   5 -13  -1  621.14   26.07
   5 -13  -1  657.48   27.61
  -5  15   1  188.97    8.73
  -5  15   1  195.75    8.77
   5 -15  -1  198.37    8.99
   5 -15  -1  179.23    8.13
  -5  17   1   52.52    3.26
  -5  17   1   57.62    3.22
   5 -17  -1   51.32    3.00
   5 -17  -1   53.16    3.07
  -5  19   1   79.68    4.68
  -5  19   1   69.01    3.71
   5 -19  -1   60.54    3.41
  -5  21   1  238.75   10.60
  -5  21   1  216.73   10.00
   5 -21  -1  232.35   10.45
   5 -21  -1  211.44    9.59
  -5  23   1   20.75    2.10
  -5  23   1   23.00    2.10
   5 -23  -1   18.21    1.91
   5 -23  -1   21.62    1.95
  -5  25   1   36.15    2.51
  -5  25   1   32.97    2.58
   5 -25  -1   37.76    2.62
   5 -25  -1   34.88    2.51
  -5  27   1    5.92    1.35
  -5  27   1    4.91    1.24
   5 -27  -1    6.07    1.27
   5 -27  -1    7.01    1.27
  -5  29   1  109.06    5.51
  -5  29   1  109.39    5.88
   5 -29  -1  108.53    5.58
   5 -29  -1  108.01    5.54
  -6 -28   1  597.17   25.51
  -6 -28   1  657.48   27.65
   6  28  -1  707.68   29.82
   6  28  -1  668.35   28.62
  -6 -26   1  993.16   41.25
   6  26  -1 1033.62   43.38
   6  26  -1 1065.84   44.36
  -6 -24   1  719.67   30.12
   6  24  -1  730.16   31.02
   6  24  -1  772.12   32.37
  -6 -22   1  830.94   34.62
  -6 -22   1  872.52   36.64
   6  22  -1  895.75   37.39
   6  22  -1  845.55   35.67
  -6 -20   1 1105.17   46.08
  -6 -20   1 1133.27   47.05
   6  20  -1 1121.28   46.57
   6  20  -1 1075.58   44.99
  -6 -18   1  256.21   11.28
  -6 -18   1  253.85   11.39
   6  18  -1  266.93   12.10
   6  18  -1  268.80   11.88
  -6 -16   1  559.33   23.60
  -6 -16   1  565.32   24.01
   6  16  -1  592.67   25.25
   6  16  -1  559.33   23.64
  -6 -14   1  559.70   23.75
  -6 -14   1  560.08   23.60
   6  14  -1  560.83   23.68
   6  14  -1  596.79   25.36
  -6 -12   1  335.22   14.57
  -6 -12   1  327.21   14.12
   6  12  -1  349.53   15.25
   6  12  -1  323.46   13.97
  -6 -10   1 1011.14   42.00
  -6 -10   1  946.70   39.26
   6  10  -1  978.92   40.76
   6  10  -1  988.66   40.99
  -6  -8   1  490.77   20.72
  -6  -8   1  501.64   21.24
   6   8  -1  493.02   20.94
   6   8  -1  485.53   20.53
  -6  -6   1  747.77   31.21
  -6  -6   1  791.98   32.97
   6   6  -1  714.80   29.93
   6   6  -1  794.60   33.08
  -6  -4   1  392.62   16.75
  -6  -4   1  427.83   18.21
   6   4  -1  377.26   16.18
   6   4  -1  402.73   17.12
  -6  -2   1   17.20    1.65
   6   2  -1   15.43    1.39
  -6   2   1   14.57    1.46
   6  -2  -1   15.14    1.35
  -6   4   1  407.60   17.35
  -6   4   1  381.75   16.37
   6  -4  -1  405.35   17.35
   6  -4  -1  385.50   16.45
  -6   6   1  735.41   30.79
  -6   6   1  752.27   31.32
   6  -6  -1  756.76   31.54
   6  -6  -1  779.24   32.56
  -6   8   1  487.77   20.57
  -6   8   1  504.63   21.47
   6  -8  -1  502.76   21.32
   6  -8  -1  527.86   22.29
  -6  10   1  986.04   41.06
  -6  10   1  969.55   40.16
   6 -10  -1 1008.52   41.88
   6 -10  -1 1047.10   43.42
  -6  12   1  348.71   15.21
  -6  12   1  340.54   14.61
   6 -12  -1  357.59   15.43
   6 -12  -1  348.97   15.10
  -6  14   1  609.53   25.59
  -6  14   1  596.04   25.33
   6 -14  -1  619.27   26.15
   6 -14  -1  623.02   26.30
  -6  16   1  626.76   26.64
  -6  16   1  638.38   26.79
   6 -16  -1  643.25   27.16
   6 -16  -1  632.76   26.71
  -6  18   1  295.74   12.92
  -6  18   1  284.50   12.78
   6 -18  -1  283.64   12.55
   6 -18  -1  301.66   13.37
  -6  20   1 1235.17   51.47
  -6  20   1 1295.86   53.57
   6 -20  -1 1253.15   52.07
   6 -20  -1 1159.49   48.18
  -6  22   1  991.66   41.58
  -6  22   1 1047.48   43.50
   6 -22  -1 1001.77   41.81
   6 -22  -1  935.46   39.07
  -6  24   1  927.60   38.66
  -6  24   1  878.14   37.01
   6 -24  -1  883.76   37.01
  -6  26   1 1276.38   52.86
  -6  26   1 1230.30   51.40
   6 -26  -1 1231.42   51.18
  -6  28   1  841.05   35.18
  -6  28   1  878.89   37.16
   6 -28  -1  830.19   34.88
   6 -28  -1  854.92   35.93
  -7 -27   1    1.72    0.97
   7  27  -1    1.91    0.90
   7  27  -1    2.14    1.57
  -7 -25   1    0.75    0.82
  -7 -25   1    1.27    0.82
   7  25  -1    1.20    0.79
   7  25  -1    0.30    1.39
  -7 -23   1    3.45    1.05
  -7 -23   1    3.15    0.97
   7  23  -1    3.97    1.57
   7  23  -1    3.60    0.94
  -7 -21   1   71.82    4.12
  -7 -21   1   77.14    4.08
   7  21  -1   73.47    4.53
   7  21  -1   78.30    4.20
  -7 -17   1   19.67    1.87
  -7 -17   1   20.27    1.76
   7  17  -1   20.49    1.72
   7  17  -1   22.52    2.36
  -7 -15   1  486.65   20.68
  -7 -15   1  488.52   20.94
   7  15  -1  526.36   22.67
   7  15  -1  483.28   20.57
  -7 -13   1  377.26   16.37
  -7 -13   1  371.94   16.00
   7  13  -1  377.26   16.26
   7  13  -1  384.38   16.82
  -7 -11   1  540.97   22.97
  -7 -11   1  507.63   21.50
   7  11  -1  533.11   22.55
   7  11  -1  537.98   23.00
  -7  -9   1  567.57   24.01
  -7  -9   1  537.98   22.70
   7   9  -1  529.36   22.37
   7   9  -1  545.47   23.23
  -7  -7   1 1067.71   44.32
  -7  -7   1 1123.53   46.53
   7   7  -1 1122.78   46.53
   7   7  -1 1034.74   43.08
  -7  -5   1 2071.36   85.08
  -7  -5   1 1990.81   81.82
   7   5  -1 2084.47   85.57
   7   5  -1 1878.42   77.32
  -7  -3   1 1394.39   57.58
  -7  -3   1 1291.74   53.39
   7   3  -1 1357.68   56.01
   7   3  -1 1328.83   55.00
  -7  -1   1 3884.96  158.77
  -7  -1   1 3944.90  161.28
   7   1  -1 4012.34  163.98
   7   1  -1 3914.93  160.16
  -7   1   1 3956.14  161.62
  -7   1   1 3956.14  161.77
   7  -1  -1 3933.66  160.68
   7  -1  -1 4004.84  163.79
  -7   3   1 1258.77   52.11
  -7   3   1 1359.17   56.12
   7  -3  -1 1374.16   56.83
   7  -3  -1 1289.12   53.27
  -7   5   1 2037.64   83.69
  -7   5   1 1932.37   79.53
   7  -5  -1 2067.98   85.04
   7  -5  -1 1935.36   79.53
  -7   7   1 1081.94   45.03
  -7   7   1 1051.60   43.57
   7  -7  -1 1102.55   45.78
   7  -7  -1 1093.56   45.37
  -7   9   1  566.45   24.13
  -7   9   1  549.21   23.11
   7  -9  -1  569.82   24.13
   7  -9  -1  592.30   25.03
  -7  11   1  558.95   23.83
  -7  11   1  538.35   22.70
   7 -11  -1  580.31   24.58
   7 -11  -1  569.44   24.16
  -7  13   1  400.86   17.16
  -7  13   1  399.74   17.42
   7 -13  -1  412.10   17.80
   7 -13  -1  414.72   17.91
  -7  15   1  525.99   22.59
  -7  15   1  549.59   23.23
   7 -15  -1  549.96   23.45
   7 -15  -1  560.83   23.90
  -7  17   1   22.85    1.91
  -7  17   1   22.03    2.14
   7 -17  -1   23.38    2.02
   7 -17  -1   23.86    2.06
  -7  19   1    3.56    1.16
  -7  19   1    3.52    1.24
   7 -19  -1    3.07    1.12
   7 -19  -1    5.24    1.20
  -7  21   1   92.61    4.80
  -7  21   1   85.79    4.87
   7 -21  -1   94.41    5.02
   7 -21  -1   81.11    4.38
  -7  23   1    3.11    1.12
  -7  23   1    3.30    1.27
   7 -23  -1    3.11    1.12
   7 -23  -1    2.55    0.90
  -7  25   1    0.67    1.16
  -7  25   1    0.07    0.97
   7 -25  -1    1.20    0.97
   7 -25  -1    0.64    0.71
  -7  27   1    2.47    1.12
   7 -27  -1    2.17    0.90
   8  24  -1  400.86   17.35
   8  24  -1  372.12   16.86
  -8 -22   1  528.23   22.44
  -8 -22   1  531.98   22.85
   8  22  -1  559.70   23.83
   8  22  -1  554.46   24.09
  -8 -20   1  845.55   35.33
  -8 -20   1  786.73   33.23
   8  20  -1  846.67   35.93
   8  20  -1  855.29   35.78
  -8 -18   1  675.84   28.40
  -8 -18   1  685.21   29.07
   8  18  -1  700.19   29.90
   8  18  -1  688.58   29.00
  -8 -14   1 1182.72   49.00
  -8 -14   1 1220.19   50.73
   8  14  -1 1193.96   49.53
   8  14  -1 1182.35   49.38
  -8 -12   1  569.82   24.24
  -8 -12   1  542.85   22.97
   8  12  -1  555.21   23.53
   8  12  -1  581.81   24.91
  -8 -10   1  103.47    5.28
  -8 -10   1   98.75    4.95
   8  10  -1  105.80    5.54
   8  10  -1   98.68    4.91
  -8  -8   1  270.60   12.03
  -8  -8   1  262.21   11.61
   8   8  -1  263.82   11.91
   8   8  -1  253.48   11.20
  -8  -6   1  378.01   16.37
  -8  -6   1  397.49   17.12
   8   6  -1  385.12   16.60
   8   6  -1  362.80   15.88
  -8  -4   1  232.61   10.45
  -8  -4   1  250.63   11.20
   8   4  -1  239.88   10.86
   8   4  -1  240.40   10.68
  -8  -2   1   11.80    1.46
  -8  -2   1   12.10    1.35
   8   2  -1   12.63    1.31
   8   2  -1   12.29    1.54
  -8   0   1    0.37    0.71
  -8   0   1    0.37    0.90
   8   0  -1    0.30    0.67
   8   0  -1   -0.07    0.90
  -8   2   1   11.16    1.42
  -8   2   1   10.83    1.31
   8  -2  -1   11.76    1.31
   8  -2  -1   11.01    1.50
  -8   4   1  222.42   10.08
  -8   4   1  239.65   10.71
   8  -4  -1  224.97   10.08
   8  -4  -1  236.81   10.75
  -8   6   1  376.13   16.22
  -8   6   1  366.62   16.03
   8  -6  -1  366.80   15.88
   8  -6  -1  386.62   16.82
  -8   8   1  265.99   11.73
  -8   8   1  267.34   12.06
   8  -8  -1  272.17   12.10
   8  -8  -1  319.90   14.35
  -8  10   1  106.47    5.54
  -8  10   1   96.88    4.83
   8 -10  -1  109.43    5.58
   8 -10  -1  102.16    5.24
  -8  12   1  556.33   23.53
  -8  12   1  573.94   24.58
   8 -12  -1  614.03   26.07
   8 -12  -1  598.29   25.44
  -8  14   1 1326.96   54.88
  -8  14   1 1282.37   53.42
   8 -14  -1 1368.92   56.79
   8 -14  -1 1343.07   55.75
  -8  16   1  784.49   33.23
  -8  16   1  799.10   33.49
   8 -16  -1  798.35   33.64
   8 -16  -1  827.94   34.92
  -8  18   1  797.22   33.38
  -8  18   1  755.26   32.07
   8 -18  -1  850.05   35.74
   8 -18  -1  766.88   32.41
  -8  20   1  947.45   39.94
  -8  20   1  987.54   41.13
   8 -20  -1  937.71   39.34
   8 -20  -1 1019.01   42.63
  -8  22   1  620.40   26.67
  -8  22   1  649.62   27.39
   8 -22  -1  594.17   25.33
   8 -22  -1  661.23   28.14
  -8  24   1  463.80   20.38
  -8  24   1  480.28   20.53
   8 -24  -1  494.52   21.39
   8 -24  -1  431.95   18.69
  -9 -23   1   15.47    1.72
  -9 -23   1   17.20    1.84
   9  23  -1   18.47    1.80
   9  23  -1   14.01    2.17
  -9 -21   1  112.02    6.14
  -9 -21   1  126.81    6.37
   9  21  -1  145.88    7.04
  -9 -19   1  115.91    5.73
  -9 -19   1  111.79    5.84
   9  19  -1  117.75    5.88
   9  19  -1   99.05    5.66
  -9 -17   1   78.94    4.50
  -9 -17   1   78.22    4.20
   9  17  -1   82.79    4.38
   9  17  -1   68.48    4.35
  -9 -15   1  306.83   13.71
  -9 -15   1  289.93   12.74
   9  15  -1  295.02   13.00
   9  15  -1  286.15   13.15
  -9 -13   1  114.53    5.66
  -9 -13   1  120.52    6.18
   9  13  -1  116.10    5.73
   9  13  -1  111.19    6.07
  -9 -11   1  417.34   18.17
   9  11  -1  400.11   17.72
  -9  -9   1  641.75   27.09
  -9  -9   1  669.47   28.32
   9   9  -1  620.02   26.15
   9   9  -1  663.10   28.25
  -9  -7   1  729.04   30.72
  -9  -7   1  780.36   32.74
   9   7  -1  742.15   31.43
   9   7  -1  794.97   33.34
  -9  -5   1 1827.09   75.34
  -9  -5   1 1950.35   80.36
   9   5  -1 1967.96   81.00
   9   5  -1 1924.50   79.50
  -9  -3   1  652.24   27.57
  -9  -3   1  700.19   29.52
   9   3  -1  661.23   28.14
   9   3  -1  676.22   28.47
  -9  -1   1 1316.84   54.58
  -9  -1   1 1308.22   54.25
   9   1  -1 1339.32   55.41
   9   1  -1 1376.78   57.21
  -9   1   1 1289.12   53.50
  -9   1   1 1357.68   56.23
   9  -1  -1 1314.59   54.43
   9  -1  -1 1405.25   58.37
  -9   3   1  646.99   27.42
  -9   3   1  698.69   29.45
   9  -3  -1  699.07   29.67
   9  -3  -1  661.23   27.87
  -9   5   1 1917.76   78.97
  -9   5   1 1854.07   76.84
   9  -5  -1 1942.48   80.17
   9  -5  -1 1840.21   75.83
  -9   7   1  735.03   30.87
  -9   7   1  725.29   30.68
   9  -7  -1  768.75   32.44
   9  -7  -1  748.89   31.51
  -9   9   1  682.21   29.00
  -9   9   1  656.73   27.65
   9  -9  -1  652.61   27.69
   9  -9  -1  677.71   28.66
  -9  13   1  135.62    6.89
  -9  13   1  124.45    6.03
   9 -13  -1  133.30    6.63
   9 -13  -1  136.89    6.78
  -9  15   1  338.00   14.72
  -9  15   1  335.86   15.06
   9 -15  -1  335.60   14.87
   9 -15  -1  332.71   14.80
  -9  17   1   95.68    4.95
  -9  17   1   91.75    5.17
   9 -17  -1   98.49    5.28
   9 -17  -1   87.81    4.87
  -9  19   1  138.99    6.71
  -9  19   1  131.50    6.82
   9 -19  -1  118.27    6.14
   9 -19  -1  140.41    6.97
  -9  21   1  160.98    8.05
  -9  21   1  167.87    7.87
 -10 -20   1  476.16   20.68
 -10 -20   1  501.64   21.47
 -10 -18   1  299.18   13.45
  10  18  -1  350.40   15.36
 -10 -16   1  480.28   20.53
 -10 -16   1  487.77   21.09
  10  16  -1  476.54   20.94
  10  16  -1  479.53   20.60
 -10 -14   1  517.75   22.29
 -10 -14   1  493.77   21.05
  10  14  -1  529.36   23.04
  10  14  -1  523.36   22.33
 -10 -12   1  631.63   26.94
 -10 -12   1  611.03   25.85
  10  12  -1  614.03   26.00
  10  12  -1  654.86   28.10
 -10 -10   1  872.90   36.49
 -10 -10   1  937.34   39.30
  10  10  -1  953.45   40.20
  10  10  -1  855.67   35.78
 -10  -8   1  354.89   15.51
 -10  -8   1  338.26   14.95
  10   8  -1  353.21   15.77
 -10  -6   1   74.59    4.23
 -10  -6   1   79.57    4.42
  10   6  -1   79.31    4.83
  10   6  -1   81.90    4.42
 -10   4   1   39.45    2.85
  10  -4  -1   40.20    2.70
 -10   6   1   70.54    4.08
 -10   6   1   77.66    4.20
  10  -6  -1   74.36    4.12
  10  -6  -1   76.50    4.42
 -10   8   1  335.34   14.95
 -10   8   1  322.00   14.12
  10  -8  -1  342.30   15.21
  10  -8  -1  325.11   14.39
 -10  10   1  968.06   40.72
 -10  10   1  913.36   38.10
  10 -10  -1  972.18   40.72
  10 -10  -1  926.47   38.89
 -10  12   1  691.95   29.56
 -10  12   1  636.50   26.86
  10 -12  -1  656.36   27.95
  10 -12  -1  651.49   27.72
 -10  14   1  534.23   22.70
 -10  14   1  561.95   24.31
  10 -14  -1  566.07   24.28
  10 -14  -1  518.49   22.37
 -10  16   1  539.47   22.93
 -10  16   1  540.60   23.45
  10 -16  -1  536.85   23.15
  10 -16  -1  557.08   23.94
 -10  18   1  398.24   17.23
 -10  18   1  387.37   17.27
  10 -18  -1  381.00   16.86
  10 -18  -1  415.84   18.21
  11  15  -1  189.27    9.40
  11  15  -1  186.57    8.73
 -11 -13   1  245.54   11.28
 -11 -13   1  230.96   10.45
  11  13  -1  242.43   10.94
  11  13  -1  230.36   10.98
 -11 -11   1  724.54   30.50
  11  11  -1  716.68   30.23
  11  11  -1  747.77   31.92
 -11  -9   1  624.52   26.64
 -11  -9   1  597.54   25.40
  11   9  -1  635.76   27.39
  11   9  -1  569.44   24.20
 -11  -7   1  558.58   23.86
  11   7  -1  596.04   25.40
  11   7  -1  545.09   23.64
 -11  -5   1  968.81   40.65
 -11  -5   1 1008.89   42.22
  11   5  -1 1040.36   43.42
  11   5  -1  979.67   41.28
 -11  -3   1  633.51   27.01
 -11  -3   1  608.78   25.96
  11   3  -1  622.27   26.45
  11   3  -1  625.27   26.86
 -11  -1   1  439.82   19.18
 -11  -1   1  412.85   17.98
  11   1  -1  441.69   19.14
  11   1  -1  454.06   19.89
 -11   1   1  440.57   19.11
 -11   1   1  409.10   17.91
  11  -1  -1  409.10   17.80
  11  -1  -1  443.19   19.48
 -11   3   1  578.44   24.80
 -11   3   1  620.77   26.41
  11  -3  -1  619.65   26.60
  11  -3  -1  594.17   25.29
 -11   5   1  933.22   39.22
 -11   5   1  973.30   40.69
  11  -5  -1  929.09   38.92
  11  -5  -1  981.17   41.28
 -11   7   1  531.61   22.70
 -11   7   1  524.49   22.67
  11  -7  -1  525.24   22.70
  11  -7  -1  537.98   23.04
 -11   9   1  600.91   25.44
 -11   9   1  608.41   26.07
  11  -9  -1  624.89   26.64
  11  -9  -1  581.43   24.95
 -11  11   1  773.25   32.86
 -11  11   1  733.16   30.79
  11 -11  -1  724.54   30.76
  11 -11  -1  776.24   32.82
 -11  13   1  271.98   12.55
 -11  13   1  238.79   10.71
  11 -13  -1  242.46   11.16
  11 -13  -1  248.23   11.43
 -11  15   1  209.65   10.19
 -11  15   1  216.99    9.89
 -12 -10   1  206.24    9.85
 -12 -10   1  193.05    9.03
  12  10  -1  179.34    8.43
  12  10  -1  187.02    9.25
 -12  -8   1   94.37    5.24
 -12  -8   1  102.65    5.39
  12   8  -1   87.51    4.65
  12   8  -1   92.68    5.36
 -12  -6   1  146.14    7.23
 -12  -6   1  141.87    7.08
  12   6  -1  138.99    7.23
  12   6  -1  156.19    7.57
 -12  -4   1   30.12    2.55
 -12  -4   1   29.97    2.44
  12   4  -1   31.09    2.73
  12   4  -1   31.06    2.44
 -12  -2   1    5.66    1.46
 -12  -2   1    6.33    1.31
  12   2  -1    7.49    1.61
  12   2  -1    7.01    1.24
 -12   0   1    0.79    1.27
 -12   0   1    0.11    0.94
  12   0  -1    0.11    1.20
  12   0  -1    0.60    0.86
 -12   2   1    5.36    1.42
 -12   2   1    6.07    1.27
  12  -2  -1    4.42    1.12
  12  -2  -1    5.77    1.54
 -12   4   1   28.73    2.29
 -12   4   1   30.27    2.58
  12  -4  -1   25.70    2.17
  12  -4  -1   25.06    2.44
 -12   6   1  122.32    6.82
 -12   6   1  132.66    6.52
  12  -6  -1  126.21    6.37
  12  -6  -1  130.15    6.74
 -12   8   1   92.46    4.83
  12  -8  -1   78.45    4.57
  12  -8  -1   84.03    4.68
   9  -9   2  166.30    8.05
   9  -9   2  153.75    7.61
  -9   9  -2  157.87    7.87
  -9   9  -2  167.99    7.87
   9  -7   2    3.71    1.16
   9  -7   2    3.93    1.05
  -9   7  -2    3.86    1.01
  -9   7  -2    4.42    1.20
   9  -5   2   13.22    1.61
   9  -5   2   11.28    1.61
  -9   5  -2   15.96    1.57
  -9   5  -2   15.36    1.95
   9  -3   2    0.49    0.79
   9  -3   2   -0.04    0.90
  -9   3  -2    1.20    1.12
  -9   3  -2    1.16    0.82
   9  -1   2   40.24    2.77
   9  -1   2   34.50    2.70
  -9   1  -2   46.04    2.88
  -9   1  -2   43.76    3.07
   9   1   2   43.76    2.92
   9   1   2   35.37    2.81
  -9  -1  -2   42.26    3.00
  -9  -1  -2   47.54    2.96
   9   3   2    1.46    0.90
   9   3   2    1.42    1.20
  -9  -3  -2    1.01    0.82
  -9  -3  -2    1.95    1.24
   9   5   2   15.96    1.76
   9   5   2   16.07    2.06
  -9  -5  -2   17.27    1.95
  -9  -5  -2   18.28    1.84
   9   7   2    3.45    1.39
   9   7   2    3.93    1.09
  -9  -7  -2    3.30    1.35
   9   9   2  171.32    8.54
   9   9   2  160.79    7.68
  -9  -9  -2  167.80    7.94
  -9  -9  -2  162.67    7.87
   8 -14   2  282.92   12.78
   8 -14   2  269.74   12.40
  -8  14  -2  305.44   14.01
  -8  14  -2  280.34   12.40
   8 -12   2  181.51    8.77
   8 -12   2  194.59    9.18
  -8  12  -2  175.97    8.73
  -8  12  -2  179.30    8.32
   8 -10   2  565.32   24.31
   8 -10   2  619.27   26.45
  -8  10  -2  602.41   25.96
  -8  10  -2  595.29   25.21
   8  -8   2  955.32   40.05
   8  -8   2  888.63   37.39
  -8   8  -2  902.87   37.69
  -8   8  -2  896.50   37.84
   8  -6   2  799.85   33.72
   8  -6   2  796.10   33.57
  -8   6  -2  786.36   32.93
  -8   6  -2  795.72   33.68
   8  -2   2  552.21   23.56
   8  -2   2  510.63   22.03
  -8   2  -2  538.35   22.85
  -8   2  -2  562.33   24.24
   8   0   2  829.07   34.80
   8   0   2  854.17   35.96
  -8   0  -2  884.51   36.98
  -8   0  -2  905.49   38.03
   8   2   2  563.45   24.01
   8   2   2  620.02   26.52
  -8  -2  -2  589.67   25.03
  -8  -2  -2  558.58   23.90
   8   4   2  754.51   31.77
   8   4   2  664.23   28.36
  -8  -4  -2  742.53   31.36
  -8  -4  -2  705.06   29.78
   8   6   2 1020.13   42.60
   8   6   2  932.47   39.30
  -8  -6  -2  883.76   37.05
  -8  -6  -2  912.98   38.25
   8   8   2  966.93   40.76
   8   8   2  854.54   35.78
  -8  -8  -2  948.58   39.71
  -8  -8  -2  962.81   40.20
   8  10   2  579.19   25.03
   8  10   2  580.31   24.65
  -8 -10  -2  574.32   24.39
   8  14   2  235.08   11.20
   8  14   2  243.44   11.05
  -8 -14  -2  261.64   11.69
  -7  19  -2  853.42   36.26
  -7  19  -2  818.58   34.20
   7 -17   2  562.70   24.35
  -7  17  -2  593.80   25.10
  -7  17  -2  585.18   25.36
   7 -15   2  493.02   21.43
   7 -15   2  427.83   18.77
  -7  15  -2  445.44   19.11
  -7  15  -2  458.93   20.19
   7 -13   2  847.80   35.63
   7 -13   2  801.34   33.90
  -7  13  -2  788.23   33.01
  -7  13  -2  817.45   34.73
   7 -11   2  345.26   15.36
   7 -11   2  360.36   15.81
  -7  11  -2  350.28   15.70
  -7  11  -2  350.25   15.21
   7  -9   2  148.99    7.68
   7  -9   2  170.31    8.20
  -7   9  -2  161.92    7.64
   7  -7   2  393.74   17.20
   7  -7   2  356.69   15.62
  -7   7  -2  369.61   16.37
   7  -5   2  365.31   15.96
   7  -5   2  381.00   16.63
  -7   5  -2  379.13   16.67
   7  -3   2  118.80    5.96
   7  -3   2  127.38    6.22
  -7   3  -2  126.85    6.03
  -7   3  -2  115.65    5.84
   7  -1   2    3.52    0.90
   7  -1   2    4.23    1.12
  -7   1  -2    3.97    1.16
  -7   1  -2    3.63    0.90
   7   1   2    3.86    1.20
   7   1   2    4.16    0.94
  -7  -1  -2    4.27    0.94
  -7  -1  -2    4.72    1.16
   7   3   2  142.92    6.82
   7   3   2  133.18    6.67
  -7  -3  -2  138.02    6.59
  -7  -3  -2  147.16    7.16
   7   5   2  389.99   16.86
   7   5   2  448.81   19.52
  -7  -5  -2  415.84   17.98
  -7  -5  -2  413.22   17.83
   7   7   2  424.84   18.32
   7   7   2  397.11   17.42
  -7  -7  -2  374.63   16.30
  -7  -7  -2  390.74   16.90
   7   9   2  159.14    7.42
   7   9   2  164.95    8.02
  -7  -9  -2  162.44    7.68
  -7  -9  -2  157.12    7.34
   7  11   2  343.76   14.95
   7  11   2  319.04   14.35
  -7 -11  -2  339.91   14.95
  -7 -11  -2  329.57   14.31
   7  13   2  756.76   31.77
   7  13   2  766.88   32.59
  -7 -13  -2  786.36   33.12
  -7 -13  -2  760.13   31.84
   7  15   2  423.71   18.28
   7  15   2  402.36   17.87
  -7 -15  -2  389.25   16.97
  -7 -15  -2  433.45   18.58
   7  17   2  476.91   20.75
  -7 -17  -2  492.27   21.32
   7  19   2  754.51   31.77
   7  19   2  696.07   29.97
  -7 -19  -2  717.05   30.42
  -7 -19  -2  796.47   33.38
   6 -22   2    4.05    1.27
   6 -22   2    4.16    0.94
  -6  22  -2    3.75    1.46
  -6  22  -2    4.46    1.09
   6 -20   2    2.47    1.16
   6 -20   2    1.65    0.75
  -6  20  -2    1.76    1.31
  -6  20  -2    0.82    0.94
   6 -18   2   64.59    3.60
   6 -18   2   68.71    4.12
  -6  18  -2   67.06    4.23
  -6  18  -2   64.77    3.56
   6 -16   2  543.59   23.15
  -6  16  -2  594.17   25.63
  -6  16  -2  563.45   23.83
   6 -14   2  960.56   40.42
   6 -14   2 1010.76   42.26
  -6  14  -2  939.96   39.37
  -6  14  -2  953.82   40.24
   6 -12   2 1002.15   41.81
   6 -12   2  976.67   40.95
  -6  12  -2  974.80   40.54
  -6  12  -2 1022.00   42.93
   6 -10   2  923.10   38.77
   6 -10   2  957.57   40.01
  -6  10  -2  952.70   40.09
  -6  10  -2  934.34   38.85
  -6   8  -2  778.12   32.48
  -6   8  -2  751.89   31.88
   6  -6   2  464.55   19.97
   6  -6   2  444.69   19.18
  -6   6  -2  459.30   19.93
  -6   6  -2  450.31   19.14
   6  -4   2  560.45   23.75
   6  -4   2  576.19   24.43
  -6   4  -2  535.73   22.59
  -6   4  -2  561.95   24.01
   6  -2   2 1106.67   45.93
   6  -2   2 1115.66   46.34
  -6   2  -2 1078.95   44.92
  -6   2  -2 1112.67   46.04
   6   0   2 1339.69   55.48
   6   0   2 1249.41   51.66
  -6   0  -2 1125.40   46.75
  -6   0  -2 1261.40   52.11
   6   2   2 1196.58   49.71
   6   2   2 1187.22   49.15
  -6  -2  -2 1129.15   46.79
  -6  -2  -2 1082.69   44.99
   6   4   2  630.88   26.75
   6   4   2  588.55   24.80
  -6  -4  -2  589.30   24.91
  -6  -4  -2  595.67   25.14
   6   6   2  480.66   20.64
   6   6   2  474.66   20.19
  -6  -6  -2  482.15   20.53
  -6  -6  -2  506.13   21.50
   6   8   2  735.78   30.76
   6   8   2  741.40   31.28
  -6  -8  -2  761.26   31.81
  -6  -8  -2  747.02   31.32
   6  10   2  904.74   37.95
   6  10   2  887.51   36.94
  -6 -10  -2  865.78   36.19
  -6 -10  -2  853.79   35.55
   6  12   2  866.90   36.49
   6  12   2  894.63   37.28
  -6 -12  -2  906.24   37.73
  -6 -12  -2  903.62   37.76
   6  14   2  880.02   37.09
   6  14   2  877.77   36.60
  -6 -14  -2  912.24   38.18
  -6 -14  -2  898.75   37.39
   6  16   2  469.42   20.49
   6  16   2  511.75   21.77
  -6 -16  -2  528.98   22.40
  -6 -16  -2  512.50   21.95
   6  18   2   47.92    3.52
   6  18   2   58.26    3.37
  -6 -18  -2   60.50    3.41
  -6 -18  -2   54.43    3.33
   6  20   2    1.20    1.39
   6  20   2    1.87    0.86
  -6 -20  -2    1.57    0.82
   6  22   2    3.52    1.57
   6  22   2    3.22    0.94
  -6 -22  -2    3.45    1.01
  -6 -22  -2    4.42    0.97
   5 -23   2  400.86   17.61
   5 -23   2  381.00   16.48
  -5  23  -2  413.97   18.43
  -5  23  -2  388.12   16.71
   5 -21   2  745.15   31.58
  -5  21  -2  746.27   31.88
  -5  21  -2  734.28   30.76
   5 -19   2  793.48   33.53
  -5  19  -2  792.73   33.72
  -5  19  -2  758.26   31.73
   5 -17   2  948.95   39.82
   5 -17   2  864.28   36.08
  -5  17  -2  923.10   38.96
  -5  17  -2  881.14   36.75
   5 -15   2  645.12   27.42
   5 -15   2  602.79   25.48
   5 -13   2  293.60   12.92
   5 -13   2  298.85   13.30
  -5  13  -2  317.54   13.90
   5 -11   2 1019.38   42.52
   5 -11   2 1042.61   43.38
  -5  11  -2 1011.51   41.96
  -5  11  -2 1001.77   42.00
   5  -9   2  513.62   21.92
   5  -9   2  537.98   22.85
  -5   9  -2  500.51   21.58
  -5   9  -2  517.75   21.88
   5  -7   2  381.00   16.41
   5  -7   2  386.62   16.71
  -5   7  -2  385.50   16.45
  -5   7  -2  403.11   17.57
   5  -5   2  454.43   19.37
   5  -5   2  467.92   19.97
  -5   5  -2  439.45   18.62
  -5   5  -2  466.79   20.08
   5  -3   2  194.14    8.88
   5  -3   2  184.10    8.35
  -5   3  -2  183.61    8.20
  -5   3  -2  180.65    8.35
   5  -1   2  108.31    5.24
  -5   1  -2  107.22    5.10
  -5   1  -2  101.30    5.02
   5   1   2  113.70    5.39
   5   1   2  118.53    5.73
  -5  -1  -2  115.31    5.54
  -5  -1  -2  113.14    5.36
   5   3   2  192.86    8.58
   5   3   2  185.44    8.50
  -5  -3  -2  197.47    8.88
  -5  -3  -2  212.72    9.44
   5   5   2  474.66   20.27
   5   5   2  484.78   20.46
  -5  -5  -2  467.92   19.86
  -5  -5  -2  475.04   20.12
   5   7   2  400.11   17.08
   5   7   2  366.39   15.85
   5   9   2  497.51   21.20
   5   9   2  492.27   20.75
  -5  -9  -2  493.02   20.79
  -5  -9  -2  489.27   20.75
   5  11   2  965.06   40.01
   5  11   2  900.62   37.65
  -5 -11  -2  927.97   38.62
  -5 -11  -2  926.85   38.44
   5  13   2  262.99   11.80
   5  13   2  281.58   12.29
  -5 -13  -2  287.76   12.51
  -5 -13  -2  265.39   11.76
   5  15   2  569.44   24.01
   5  15   2  559.70   23.94
  -5 -15  -2  548.09   23.30
   5  17   2  891.63   37.54
   5  17   2  829.44   34.62
  -5 -17  -2  798.35   33.53
  -5 -17  -2  808.09   33.64
   5  19   2  695.32   29.18
   5  19   2  658.23   28.14
  -5 -19  -2  674.34   28.55
  -5 -19  -2  672.84   28.17
   5  21   2  614.40   26.49
   5  21   2  685.96   28.88
  -5 -21  -2  639.50   26.82
  -5 -21  -2  627.89   26.71
   4 -26   2    2.14    1.24
   4 -26   2    3.52    1.01
  -4  26  -2    3.75    1.01
  -4  26  -2    1.65    1.39
   4 -24   2    0.00    0.75
   4 -24   2    0.71    1.05
  -4  24  -2    0.71    1.16
   4 -22   2    2.62    1.16
   4 -22   2    1.99    0.86
  -4  22  -2    2.10    1.24
  -4  22  -2    2.47    0.97
   4 -20   2  162.52    7.83
   4 -20   2  156.71    7.31
  -4  20  -2  158.40    7.94
  -4  20  -2  157.12    7.31
   4 -16   2  156.22    7.46
   4 -16   2  138.73    6.52
  -4  16  -2  148.17    6.86
  -4  16  -2  151.50    7.53
   4 -14   2  195.33    8.99
   4 -14   2  189.04    8.58
  -4  14  -2  198.86    9.37
  -4  14  -2  196.46    8.80
   4 -12   2  352.53   15.32
   4 -12   2  344.33   14.87
  -4  12  -2  360.14   15.43
  -4  12  -2  369.31   16.22
   4 -10   2  542.10   22.89
   4 -10   2  584.80   24.73
  -4  10  -2  533.48   22.44
  -4  10  -2  516.25   22.14
   4  -8   2  836.56   34.92
   4  -8   2  852.29   35.48
   4  -6   2 1705.71   70.17
   4  -6   2 1725.19   70.99
  -4   6  -2 1741.30   71.82
  -4   6  -2 1766.40   72.49
   4  -4   2 2034.64   83.66
  -4   4  -2 2132.42   87.63
  -4   2  -2 2485.33  101.75
   4   0   2 2481.58  101.60
   4   0   2 2493.19  102.13
  -4   0  -2 2286.02   93.70
  -4   0  -2 2405.15   98.45
   4   2   2 2655.04  108.76
  -4  -2  -2 2241.06   91.86
  -4  -2  -2 2572.24  105.27
   4   4   2 2165.76   88.71
   4   4   2 2152.65   88.34
  -4  -4  -2 2166.14   88.79
  -4  -4  -2 2297.26   94.11
   4   6   2 1816.60   74.51
   4   6   2 1598.19   65.79
  -4  -6  -2 1621.04   66.61
  -4  -6  -2 1697.10   69.72
   4   8   2  808.09   33.68
   4   8   2  841.05   34.84
  -4  -8  -2  808.46   33.60
  -4  -8  -2  767.63   31.84
   4  12   2  314.66   13.75
   4  12   2  327.73   14.05
  -4 -12  -2  315.55   13.71
  -4 -12  -2  334.14   14.27
   4  14   2  172.37    8.05
   4  14   2  181.85    8.17
  -4 -14  -2  172.63    7.90
  -4 -14  -2  185.29    8.28
   4  16   2  143.67    7.01
   4  16   2  138.88    6.44
  -4 -16  -2  138.69    6.41
  -4 -16  -2  135.62    6.48
   4  18   2  171.47    7.83
   4  18   2  161.24    7.83
  -4 -18  -2  163.08    7.64
   4  20   2  153.64    7.68
   4  20   2  152.66    7.23
  -4 -20  -2  164.24    7.68
  -4 -20  -2  152.51    7.31
   4  22   2    2.40    1.46
   4  22   2    1.42    0.82
  -4 -22  -2    1.69    0.86
  -4 -22  -2    2.29    0.90
   4  24   2   -0.22    1.42
   4  24   2    0.71    0.79
  -4 -24  -2    0.64    0.79
  -4 -24  -2    0.97    0.86
   4  26   2    2.81    0.97
   4  26   2    2.36    1.65
  -4 -26  -2    2.77    0.97
  -4 -26  -2    1.42    0.94
   3 -27   2  716.68   30.35
   3 -27   2  795.72   33.34
  -3  27  -2  782.99   33.42
  -3  27  -2  770.25   32.22
   3 -25   2  710.31   30.08
   3 -25   2  780.74   32.71
  -3  25  -2  754.14   31.54
  -3  25  -2  808.09   34.39
   3 -23   2 1009.27   42.18
   3 -23   2 1059.84   44.02
  -3  23  -2 1091.31   45.86
   3 -21   2 1093.56   45.37
   3 -21   2 1109.29   46.23
  -3  21  -2 1094.68   45.93
  -3  21  -2 1059.09   43.91
   3 -19   2  938.83   39.04
   3 -19   2  951.20   39.75
  -3  19  -2  955.32   40.20
  -3  19  -2  933.59   38.77
   3 -17   2 1206.32   49.90
   3 -17   2 1267.01   52.52
  -3  17  -2 1190.59   49.19
  -3  17  -2 1161.74   48.52
   3 -15   2  668.35   28.14
   3 -15   2  618.90   26.00
  -3  15  -2  644.00   26.94
  -3  15  -2  639.13   27.20
   3 -13   2  727.92   30.38
   3 -13   2  756.76   31.66
  -3  13  -2  729.04   30.76
  -3  13  -2  756.76   31.51
   3 -11   2  556.33   23.45
   3 -11   2  569.44   23.94
  -3  11  -2  609.91   25.48
  -3  11  -2  567.20   24.13
   3  -9   2  233.77   10.26
   3  -9   2  222.65    9.85
  -3   9  -2  227.33   10.23
  -3   9  -2  230.29   10.04
   3  -5   2    5.96    0.86
   3  -5   2    5.32    0.86
  -3   5  -2    6.14    0.86
  -3   5  -2    5.88    1.05
   3  -3   2   27.46    1.76
   3  -3   2   28.51    1.80
   3  -1   2  292.51   12.48
   3  -1   2  298.96   12.78
  -3   1  -2  297.68   12.63
  -3   1  -2  315.07   13.49
   3   1   2  326.83   13.90
   3   1   2  303.60   12.89
  -3  -1  -2  309.15   13.07
  -3  -1  -2  299.00   12.74
   3   3   2   25.44    1.57
   3   3   2   29.48    1.91
  -3  -3  -2   28.92    1.76
  -3  -3  -2   24.91    1.61
   3   5   2    5.47    0.86
   3   5   2    5.54    0.75
  -3  -5  -2    5.47    0.75
  -3  -5  -2    5.36    0.86
  -3  -7  -2  410.23   17.27
  -3  -7  -2  419.59   17.57
   3   9   2  233.02   10.04
   3   9   2  209.68    9.25
  -3  -9  -2  196.65    8.62
  -3  -9  -2  224.63    9.70
   3  11   2  547.34   22.85
   3  11   2  526.36   22.18
  -3 -11  -2  509.50   21.39
  -3 -11  -2  590.05   24.58
   3  13   2  749.64   31.43
   3  13   2  707.68   29.45
  -3 -13  -2  691.20   28.85
   3  15   2  615.52   25.74
   3  15   2  632.38   26.67
  -3 -15  -2  615.15   25.85
  -3 -15  -2  602.41   25.10
   3  17   2 1147.88   47.43
   3  17   2 1218.31   50.58
  -3 -17  -2 1141.51   47.32
  -3 -17  -2 1051.97   43.42
   3  19   2  870.65   36.19
   3  19   2  909.61   38.14
  -3 -19  -2  890.13   37.16
  -3 -19  -2  829.07   34.39
   3  21   2  983.04   40.84
   3  21   2 1013.01   42.41
  -3 -21  -2 1084.19   45.14
  -3 -21  -2  951.20   39.41
   3  23   2  964.31   40.12
   3  23   2  924.60   38.89
  -3 -23  -2  994.28   41.55
  -3 -23  -2  942.58   39.11
   3  25   2  615.52   26.49
   3  25   2  718.55   30.23
  -3 -25  -2  705.44   29.60
   3  27   2  692.32   29.18
   3  27   2  625.27   27.05
  -3 -27  -2  721.55   30.23
   2 -28   2   83.73    4.68
   2 -28   2  100.03    5.06
  -2  28  -2   90.85    4.65
   2 -26   2    3.22    1.20
   2 -26   2    3.22    0.94
  -2  26  -2    3.41    1.31
  -2  26  -2    3.22    0.97
   2 -24   2   80.70    4.27
   2 -24   2   77.74    4.38
  -2  24  -2   83.09    4.87
  -2  24  -2   79.01    4.16
   2 -22   2    0.75    0.75
  -2  22  -2    0.56    0.82
  -2  22  -2    1.12    1.12
   2 -20   2  189.90    8.62
   2 -20   2  189.19    8.80
  -2  20  -2  197.06    9.40
  -2  20  -2  193.80    8.73
   2 -18   2  109.43    5.51
   2 -18   2  106.77    5.21
  -2  18  -2  102.13    5.54
  -2  18  -2  107.86    5.21
   2 -16   2   39.49    2.44
   2 -16   2   39.41    2.55
  -2  16  -2   38.18    2.66
  -2  16  -2   36.98    2.29
   2 -14   2  325.30   14.09
   2 -14   2  323.50   13.90
  -2  14  -2  318.29   13.64
  -2  14  -2  307.54   13.60
   2 -10   2  486.65   20.49
   2 -10   2  482.90   20.31
  -2  10  -2  462.67   19.71
  -2  10  -2  497.89   20.87
   2  -8   2 1653.64   67.92
   2  -8   2 1651.76   67.77
  -2   8  -2 1722.57   70.58
  -2   8  -2 1600.44   65.90
   2  -6   2 2285.65   93.51
   2  -6   2 2139.16   87.59
  -2   6  -2 2289.02   93.58
  -2   6  -2 2204.73   90.40
   2  -4   2 3488.97  142.47
   2  -4   2 3522.69  143.78
  -2   4  -2 3439.52  140.34
  -2   4  -2 3122.21  127.64
   2  -2   2 3780.06  154.27
   2  -2   2 3757.59  153.41
  -2   2  -2 3982.37  162.37
  -2   2  -2 3783.81  154.39
   2   0   2 6818.35  277.87
   2   0   2 6698.47  272.88
  -2   0  -2 7076.85  288.28
  -2   0  -2 7178.00  292.48
   2   2   2 3836.26  156.60
   2   2   2 3631.71  148.17
  -2  -2  -2 3729.11  152.18
   2   4   2 3175.40  129.66
   2   4   2 3093.36  126.25
  -2  -4  -2 3214.37  131.20
  -2  -4  -2 3264.94  133.26
   2   6   2 2087.09   85.30
   2   6   2 2017.78   82.57
  -2  -6  -2 2038.39   83.32
  -2  -6  -2 2068.73   84.59
   2   8   2 1494.79   61.37
   2   8   2 1718.07   70.36
  -2  -8  -2 1623.67   66.46
  -2  -8  -2 1495.92   61.37
  -2 -10  -2  485.15   20.19
  -2 -10  -2  442.07   18.54
   2  12   2   11.50    1.35
   2  12   2   12.14    1.05
  -2 -12  -2   11.61    1.09
  -2 -12  -2   11.43    1.01
   2  14   2  307.65   13.11
   2  14   2  324.47   14.01
   2  18   2   99.20    4.80
   2  18   2  103.36    5.17
  -2 -18  -2   97.26    4.87
  -2 -18  -2  100.03    4.76
   2  20   2  175.82    7.98
   2  20   2  172.97    8.09
  -2 -20  -2  174.32    7.83
  -2 -20  -2  174.65    8.09
   2  22   2    0.71    0.90
   2  22   2    1.05    0.71
  -2 -22  -2    0.64    0.75
  -2 -22  -2    0.26    0.79
   2  24   2   70.43    3.78
   2  24   2   64.03    3.82
  -2 -24  -2   77.89    4.05
  -2 -24  -2   67.28    3.86
   2  26   2    2.92    0.86
   2  26   2    2.70    1.12
  -2 -26  -2    3.41    1.01
   2  28   2   84.41    4.53
   2  28   2   69.05    4.20
  -2 -28  -2   88.41    4.57
   1 -29   2  428.21   18.73
   1 -29   2  457.43   19.63
  -1  29  -2  436.45   18.73
   1 -27   2 1054.97   43.91
   1 -27   2 1084.19   45.22
  -1  27  -2  999.90   41.58
  -1  27  -2 1069.96   44.99
   1 -25   2  509.50   21.88
   1 -25   2  482.53   20.57
  -1  25  -2  501.26   21.84
  -1  25  -2  456.31   19.44
   1 -23   2 1326.96   54.88
   1 -23   2 1403.38   58.14
  -1  23  -2 1265.52   52.30
  -1  23  -2 1378.66   57.43
   1 -21   2 1771.27   73.05
   1 -21   2 1689.23   69.61
  -1  21  -2 1747.30   72.34
  -1  21  -2 1611.30   66.39
   1 -19   2  454.81   19.37
   1 -19   2  464.17   19.86
  -1  19  -2  436.82   18.54
  -1  19  -2  476.54   20.60
   1 -17   2 1117.91   46.38
   1 -17   2 1120.91   46.38
  -1  17  -2 1082.69   44.77
  -1  17  -2 1142.26   47.58
   1 -15   2  699.07   29.18
   1 -15   2  700.57   29.33
  -1  15  -2  705.06   29.75
  -1  15  -2  634.26   26.49
   1 -13   2  520.37   21.84
   1 -13   2  528.61   22.29
  -1  13  -2  524.86   22.29
  -1  13  -2  487.40   20.46
  -1  11  -2 1215.69   50.46
   1  -9   2 1025.38   42.33
   1  -9   2  968.06   39.94
  -1   9  -2  952.70   39.26
  -1   9  -2 1031.74   42.75
   1  -7   2 1344.19   55.18
   1  -7   2 1331.45   54.62
  -1   7  -2 1416.49   58.29
  -1   7  -2 1428.11   58.52
   1  -5   2  154.42    6.74
   1  -5   2  160.23    6.97
  -1   5  -2  163.57    7.27
  -1   5  -2  168.66    7.31
  -1   3  -2  171.51    7.49
  -1   3  -2  185.29    7.90
   1  -1   2  314.24   13.15
   1  -1   2  319.41   13.34
  -1   1  -2  315.18   13.22
  -1   1  -2  323.46   13.45
   1   1   2  284.20   11.84
   1   1   2  293.19   12.21
  -1  -1  -2  299.82   12.44
  -1  -1  -2  284.57   11.88
   1   3   2  160.87    6.86
   1   3   2  160.38    6.78
  -1  -3  -2  161.06    6.82
  -1  -3  -2  159.07    6.74
   1   5   2  141.35    6.07
   1   5   2  159.03    6.74
   1   7   2 1392.52   56.98
   1   7   2 1320.21   54.10
  -1  -7  -2 1354.68   55.41
  -1  -7  -2 1269.64   52.04
   1   9   2  992.78   40.76
   1   9   2 1005.14   41.36
  -1  -9  -2  942.21   38.77
  -1  -9  -2  904.37   37.13
   1  11   2 1070.33   44.09
   1  11   2 1163.99   47.80
  -1 -11  -2 1089.44   44.69
  -1 -11  -2 1125.78   46.30
   1  13   2  460.80   19.29
  -1 -13  -2  469.42   19.52
  -1 -13  -2  511.00   21.39
   1  15   2  610.65   25.59
   1  15   2  637.63   26.52
  -1 -15  -2  631.63   26.41
  -1 -15  -2  621.89   25.77
   1  19   2  389.62   16.56
   1  19   2  368.45   15.92
  -1 -19  -2  392.24   16.82
  -1 -19  -2  425.96   17.95
   1  21   2 1435.97   59.23
   1  21   2 1343.81   55.67
  -1 -21  -2 1462.57   60.43
  -1 -21  -2 1617.67   66.46
   1  23   2 1168.49   48.40
   1  23   2 1064.71   44.39
  -1 -23  -2 1302.60   53.76
  -1 -23  -2 1136.64   47.24
   1  25   2  368.87   16.18
   1  25   2  427.08   18.36
  -1 -25  -2  465.67   19.78
  -1 -25  -2  407.98   17.72
  -1 -29  -2  444.32   19.03
   0 -28   2   80.85    4.35
   0 -28   2   71.93    4.16
   0  28  -2   74.14    4.01
   0  28  -2   78.79    4.65
   0 -26   2   10.71    1.31
   0 -26   2    9.37    1.54
   0  26  -2   10.56    1.35
   0  26  -2   10.19    1.61
   0 -24   2    2.55    0.82
   0 -24   2    1.16    1.05
   0  24  -2    0.49    0.90
   0  24  -2    1.57    0.82
   0 -22   2   44.02    2.70
   0 -22   2   39.15    2.77
   0  22  -2   42.67    2.62
   0  22  -2   40.84    2.88
   0 -20   2   43.53    2.62
   0 -20   2   43.31    2.81
   0  20  -2   41.28    2.81
   0  20  -2   40.95    2.51
   0 -18   2  381.00   16.30
   0 -18   2  401.61   17.27
   0  18  -2  370.70   15.81
   0  18  -2  395.61   17.16
   0 -16   2  479.53   20.27
   0 -16   2  529.36   22.44
   0  16  -2  449.94   18.99
   0  16  -2  511.38   21.88
   0 -14   2 1267.76   52.22
   0 -14   2 1389.52   57.32
   0  14  -2 1184.59   48.81
   0  14  -2 1211.94   50.24
   0 -12   2 1754.04   72.04
   0 -12   2 1767.90   72.72
   0  12  -2 1715.08   70.62
   0 -10   2 1524.39   62.53
   0 -10   2 1462.20   60.05
   0  10  -2 1498.16   61.70
   0  10  -2 1406.00   57.69
   0  -8   2 1175.60   48.29
   0  -8   2 1154.62   47.47
   0   8  -2 1097.31   45.07
   0   8  -2 1205.95   49.68
   0  -6   2 1366.29   55.97
   0  -6   2 1368.92   56.08
   0   6  -2 1433.35   58.82
   0   6  -2 1291.37   52.90
   0  -4   2 2025.28   82.72
   0  -4   2 2074.73   84.70
   0   4  -2 2229.83   91.11
   0   4  -2 2014.41   82.23
   0  -2   2 3024.43  123.33
   0  -2   2 2633.31  107.41
   0   2  -2 2681.64  109.43
   0   2  -2 2819.13  114.94
   0   0   2 3249.21  132.62
   0   0   2 3450.01  140.79
   0   0  -2 3275.43  133.71
   0   0  -2 3715.25  151.58
   0   2   2 2835.98  116.74
   0   2   2 2500.69  102.91
   0   4   2 1760.41   72.53
   0   4   2 1844.70   75.98
   0  -4  -2 1780.26   73.35
   0  -4  -2 1822.60   75.08
   0   6   2 1344.56   55.00
   0   6   2 1308.60   53.57
   0  -6  -2 1286.87   52.64
   0  -6  -2 1320.21   54.06
   0   8   2 1118.66   45.82
   0   8   2 1075.95   44.13
   0  10   2 1414.62   57.92
   0  10   2 1442.72   59.12
   0 -10  -2 1503.78   61.63
   0 -10  -2 1433.35   58.63
   0  12   2 1607.18   65.90
   0  12   2 1493.67   61.22
   0 -12  -2 1644.27   67.40
   0 -12  -2 1737.93   71.07
   0  14   2 1066.59   44.06
   0  14   2 1086.82   44.77
   0 -14  -2 1208.20   49.60
   0 -14  -2 1108.92   45.74
   0  16   2  370.55   15.88
   0  16   2  420.71   17.72
   0 -16  -2  472.79   19.78
   0 -16  -2  421.84   17.87
   0  20   2   30.76    2.25
   0  20   2   36.38    2.29
   0  22   2   37.46    2.44
   0  22   2   34.02    2.47
   0 -22  -2   45.82    2.70
   0 -22  -2   36.86    2.47
   0  24   2    0.82    0.94
   0  24   2    1.31    0.79
   0 -24  -2    2.47    0.97
   0 -24  -2    1.12    0.75
   0  26   2    8.47    1.39
   0  26   2    9.85    1.42
   0 -26  -2    9.63    1.35
   0 -26  -2   10.60    1.39
   0  28   2   75.26    4.35
   0  28   2   66.95    4.05
   0 -28  -2   74.66    4.08
   0 -28  -2   67.02    3.97
   0  30   2   80.32    4.65
   0  30   2   91.79    5.10
   0 -30  -2   84.78    4.68
   0 -30  -2   91.49    4.80
  -1 -29   2  690.83   29.18
  -1 -29   2  682.96   28.88
   1  29  -2  695.32   29.63
   1  29  -2  709.18   29.90
  -1 -27   2  649.99   27.57
  -1 -27   2  623.39   26.41
   1  27  -2  609.16   25.77
   1  27  -2  627.89   26.90
  -1 -25   2  635.76   26.90
  -1 -25   2  624.52   26.41
   1  25  -2  581.81   24.88
   1  25  -2  599.79   25.33
  -1 -21   2  489.65   20.83
  -1 -21   2  490.02   20.87
   1  21  -2  469.42   19.97
   1  21  -2  456.68   19.63
  -1 -19   2  835.44   34.80
  -1 -19   2  826.44   34.47
   1  19  -2  749.64   31.47
   1  19  -2  804.34   33.53
  -1 -17   2 2416.39   99.02
  -1 -17   2 2411.52   98.87
   1  17  -2 2238.82   91.94
   1  17  -2 2366.19   96.96
  -1 -15   2 1034.74   42.82
  -1 -15   2 1045.23   43.23
   1  15  -2 1010.39   41.77
   1  15  -2  997.65   41.40
  -1 -13   2  510.63   21.43
  -1 -13   2  545.47   22.85
   1  13  -2  505.38   21.20
   1  13  -2  475.79   20.12
  -1 -11   2 1536.38   63.05
  -1 -11   2 1605.68   65.90
   1  11  -2 1412.37   58.11
   1  11  -2 1488.80   61.10
  -1  -9   2  607.28   25.21
  -1  -9   2  585.18   24.31
   1   9  -2  564.95   23.49
   1   9  -2  542.47   22.63
  -1  -7   2 2762.18  112.73
  -1  -7   2 3007.19  122.73
   1   7  -2 2685.76  109.69
   1   7  -2 2731.84  111.53
  -1  -5   2 1093.93   44.84
  -1  -5   2 1176.35   48.22
   1   5  -2 1112.67   45.59
   1   5  -2 1075.20   44.13
  -1  -3   2 2335.47   95.27
  -1  -3   2 2170.63   88.56
   1   3  -2 2154.15   87.89
   1   3  -2 2060.87   84.14
  -1  -1   2 4888.98  199.34
  -1  -1   2 5068.81  206.69
   1   1  -2 4458.15  181.77
   1   1  -2 4585.53  186.98
  -1   1   2 4510.60  186.12
  -1   1   2 4825.29  199.01
   1  -1  -2 4742.88  195.45
   1  -1  -2 4585.53  189.34
  -1   5   2 1019.76   41.88
   1  -5  -2 1127.65   46.27
   1  -5  -2 1038.11   42.63
   1 -11  -2 1515.02   62.00
   1 -11  -2 1332.95   54.66
   1 -13  -2  539.47   22.40
   1 -13  -2  472.79   19.78
   1 -15  -2  952.32   39.37
   1 -15  -2 1065.46   43.87
   1 -19  -2  867.28   35.96
   1 -19  -2  784.86   32.74
  -1  21   2  499.76   21.24
  -1  21   2  432.70   18.51
   1 -21  -2  478.78   20.38
   1 -21  -2  518.87   21.88
  -1  23   2  390.37   16.90
  -1  23   2  432.70   18.62
   1 -23  -2  397.86   17.20
   1 -23  -2  451.06   19.18
  -1  25   2  648.12   27.46
   1 -25  -2  586.68   24.91
   1 -25  -2  652.61   27.42
  -1  29   2  742.53   31.51
  -1  29   2  673.59   28.66
   1 -29  -2  727.92   30.57
   1 -29  -2  673.97   28.62
   2  30  -2   80.88    4.50
   2  30  -2   66.12    4.16
  -2 -28   2  128.39    6.33
  -2 -28   2  113.55    5.73
   2  28  -2  123.25    6.22
   2  28  -2  127.64    6.29
  -2 -26   2    9.70    1.46
  -2 -26   2   10.19    1.31
   2  26  -2   10.45    1.39
   2  26  -2    9.85    1.35
  -2 -24   2    5.51    1.01
  -2 -24   2    6.07    1.20
   2  24  -2    5.96    1.16
   2  24  -2    5.17    1.01
  -2 -22   2   31.02    2.25
  -2 -22   2   33.87    2.32
   2  22  -2   30.01    2.14
   2  22  -2   32.59    2.29
  -2 -20   2   44.73    2.73
  -2 -20   2   43.01    2.70
   2  20  -2   46.34    2.81
   2  20  -2   41.17    2.58
  -2 -18   2  505.01   21.35
  -2 -18   2  475.04   20.19
   2  18  -2  495.27   20.98
   2  18  -2  462.30   19.71
  -2 -16   2  512.13   21.65
  -2 -16   2  524.86   22.10
   2  16  -2  511.75   21.65
   2  16  -2  517.00   21.80
  -2 -14   2 1113.04   46.01
  -2 -14   2 1112.67   45.93
   2  14  -2 1114.16   46.04
   2  14  -2 1140.01   47.13
  -2 -10   2 1816.98   74.48
  -2 -10   2 1776.89   72.79
   2  10  -2 1815.85   74.44
   2  10  -2 1882.91   77.17
  -2  -8   2 1861.56   76.16
  -2  -8   2 1882.91   77.10
   2   8  -2 2012.16   82.34
   2   8  -2 1873.17   76.69
  -2  -6   2  666.10   27.54
  -2  -6   2  635.76   26.26
   2   6  -2  666.48   27.57
   2   6  -2  670.60   27.72
  -2  -4   2 2376.31   96.99
  -2  -4   2 2348.96   95.91
   2   4  -2 2334.72   95.31
   2   4  -2 2554.26  104.26
  -2  -2   2 3233.47  131.83
  -2  -2   2 3708.13  151.09
   2   2  -2 3448.89  140.60
   2   2  -2 3926.17  159.97
  -2   0   2  206.57    8.65
  -2   0   2  193.20    8.09
   2   0  -2  204.85    8.58
   2   0  -2  225.57    9.40
  -2   2   2 3704.39  151.09
  -2   2   2 3391.94  138.35
   2  -2  -2 3552.66  144.95
   2  -2  -2 3508.83  143.11
  -2   4   2 2256.05   92.09
  -2   4   2 2263.17   92.38
   2  -4  -2 2188.99   89.35
   2  -4  -2 2291.27   93.55
  -2   6   2  666.48   27.42
  -2   6   2  730.54   29.97
   2  -6  -2  649.99   26.75
   2  -6  -2  652.24   26.79
  -2   8   2 1957.09   79.91
  -2   8   2 1744.67   71.33
   2  -8  -2 1737.93   71.03
   2  -8  -2 1742.43   71.18
  -2  10   2 1749.17   71.59
  -2  10   2 1872.42   76.54
   2 -10  -2 1884.41   77.06
   2 -10  -2 1680.24   68.71
  -2  12   2 2025.65   82.83
  -2  12   2 1943.60   79.61
  -2  14   2 1092.43   45.07
  -2  14   2 1105.55   45.48
   2 -14  -2 1146.01   47.20
   2 -14  -2 1164.36   47.88
  -2  18   2  524.86   22.18
   2 -18  -2  538.72   22.59
   2 -18  -2  506.13   21.39
  -2  20   2   47.05    2.85
  -2  20   2   42.26    2.55
   2 -20  -2   49.64    2.85
   2 -20  -2   45.11    2.70
  -2  22   2   31.73    2.21
  -2  22   2   32.63    2.36
   2 -22  -2   34.88    2.36
   2 -22  -2   33.42    2.25
  -2  24   2    5.77    1.16
  -2  24   2    6.74    1.16
   2 -24  -2    6.74    1.20
   2 -24  -2    8.05    1.20
  -2  26   2   10.30    1.42
  -2  26   2   10.64    1.50
   2 -26  -2   10.00    1.35
   2 -26  -2   10.68    1.42
  -2  28   2  131.80    6.67
  -2  28   2  125.17    6.26
   2 -28  -2  133.37    6.48
   2 -28  -2  132.43    6.56
  -2  30   2   83.39    4.65
  -2  30   2   91.15    5.10
   2 -30  -2   80.43    4.38
   2 -30  -2   87.10    4.76
  -3 -29   2  206.54    9.44
  -3 -29   2  227.33   10.38
   3  29  -2  211.71    9.74
   3  29  -2  226.24   10.34
  -3 -27   2  506.13   21.69
  -3 -27   2  492.64   20.98
   3  27  -2  510.25   21.80
   3  27  -2  472.41   20.31
  -3 -25   2  584.06   24.65
  -3 -25   2  593.05   25.18
   3  25  -2  599.42   25.40
   3  25  -2  570.94   24.28
   3  23  -2 1314.22   54.73
  -3 -21   2 1479.81   61.14
  -3 -21   2 1532.63   63.16
   3  21  -2 1509.03   62.30
   3  21  -2 1502.66   62.08
  -3 -19   2 1070.33   44.32
  -3 -19   2 1038.86   43.16
   3  19  -2 1068.08   44.32
   3  19  -2 1075.20   44.62
  -3 -17   2 1866.06   76.76
  -3 -17   2 1981.07   81.33
   3  17  -2 1994.18   81.97
   3  17  -2 1964.96   80.77
  -3 -15   2  936.96   38.85
  -3 -15   2  887.88   36.94
   3  15  -2  954.94   39.64
   3  15  -2  907.74   37.69
  -3 -13   2  777.74   32.41
  -3 -13   2  878.14   36.49
  -3  -9   2  459.68   19.26
  -3  -9   2  443.94   18.69
   3   9  -2  444.32   18.69
   3   9  -2  476.91   20.01
  -3  -7   2  126.21    5.69
  -3  -7   2  138.09    6.18
   3   7  -2  142.02    6.33
   3   7  -2  133.07    5.99
  -3  -5   2   10.56    1.05
  -3  -5   2    8.99    0.86
   3   5  -2    9.67    0.90
   3   5  -2    9.85    1.01
  -3  -3   2  113.74    5.06
  -3  -3   2  113.70    5.06
   3   3  -2  114.45    5.13
   3   3  -2  120.89    5.39
  -3  -1   2   11.35    0.90
  -3  -1   2   12.06    1.05
   3   1  -2   10.34    0.97
   3   1  -2   10.60    0.82
  -3   1   2   10.68    1.05
  -3   1   2    9.97    0.82
   3  -1  -2    9.44    0.86
   3  -1  -2    9.97    0.79
  -3   3   2  102.99    4.57
  -3   3   2  109.81    4.80
   3  -3  -2  107.74    4.72
   3  -3  -2  114.75    5.06
  -3   5   2    9.29    0.94
  -3   5   2   11.13    0.90
   3  -5  -2   10.49    0.86
   3  -5  -2   12.92    1.16
  -3   7   2  137.60    5.99
  -3   7   2  137.57    6.11
   3  -7  -2  138.05    6.03
   3  -7  -2  128.99    5.69
  -3   9   2  461.18   19.29
  -3   9   2  475.04   19.74
   3  -9  -2  451.81   18.88
   3  -9  -2  444.69   18.54
  -3  11   2 2084.09   85.23
  -3  11   2 1934.99   79.31
   3 -11  -2 1924.12   78.75
   3 -11  -2 1858.94   76.16
  -3  13   2  818.95   33.98
  -3  13   2  841.43   34.77
   3 -13  -2  769.87   31.92
   3 -13  -2  781.86   32.33
  -3  17   2 2105.45   86.47
  -3  17   2 2068.73   84.82
   3 -17  -2 1982.19   81.30
   3 -17  -2 2067.61   84.85
  -3  19   2 1170.36   48.52
  -3  19   2 1115.66   46.12
   3 -19  -2 1120.91   46.30
   3 -19  -2 1115.29   46.19
  -3  21   2 1573.84   64.89
  -3  21   2 1685.48   69.53
   3 -21  -2 1619.17   66.76
   3 -21  -2 1617.67   66.57
  -3  23   2 1422.11   58.89
  -3  23   2 1328.83   54.92
   3 -23  -2 1383.53   57.13
   3 -23  -2 1368.17   56.57
  -3  25   2  597.54   25.25
  -3  25   2  673.59   28.58
   3 -25  -2  648.12   27.27
   3 -25  -2  642.50   27.16
  -3  27   2  555.58   23.86
  -3  27   2  508.00   21.69
   3 -27  -2  523.36   22.37
   3 -27  -2  528.98   22.52
  -3  29   2  233.10   10.60
  -3  29   2  246.58   11.43
   3 -29  -2  229.24   10.38
   3 -29  -2  235.35   10.75
  -4 -28   2   58.67    3.48
  -4 -28   2   51.62    3.15
   4  28  -2   53.95    3.30
   4  28  -2   53.98    3.22
  -4 -26   2  135.73    6.63
  -4 -26   2  118.31    5.81
   4  26  -2  128.99    6.33
   4  26  -2  130.19    6.41
  -4 -24   2   54.17    3.22
  -4 -24   2   59.83    3.48
   4  24  -2   59.75    3.48
   4  24  -2   57.21    3.37
  -4 -20   2    4.16    0.94
  -4 -20   2    3.86    1.01
   4  20  -2    3.33    0.97
  -4 -18   2  240.07   10.71
  -4 -18   2  247.30   10.90
   4  18  -2  242.84   10.79
   4  18  -2  262.28   11.58
  -4 -16   2  135.02    6.37
  -4 -16   2  141.91    6.59
   4  16  -2  134.98    6.37
   4  16  -2  152.25    7.08
  -4 -14   2  214.22    9.55
  -4 -14   2  227.48   10.00
   4  14  -2  234.18   10.34
   4  14  -2  207.55    9.25
  -4 -12   2  242.31   10.64
  -4 -12   2  270.00   11.69
   4  12  -2  273.90   11.91
   4  12  -2  235.57   10.34
   4   8  -2 2744.57  112.24
   4   8  -2 2837.11  115.99
  -4  -6   2 1773.52   72.68
  -4  -6   2 1793.38   73.54
   4   6  -2 1852.19   75.94
   4   6  -2 1712.83   70.21
  -4  -4   2 3238.72  132.21
  -4  -4   2 3095.61  126.40
   4   4  -2 3380.70  138.02
   4   4  -2 2971.60  121.34
  -4  -2   2 3903.69  159.22
  -4  -2   2 3596.87  146.74
   4   2  -2 3692.40  150.64
   4   2  -2 3531.68  144.12
  -4   0   2 2662.53  108.76
  -4   0   2 2849.47  116.36
   4   0  -2 2634.06  107.56
   4   0  -2 2610.08  106.62
  -4   2   2 3579.63  146.03
  -4   2   2 3482.23  142.06
   4  -2  -2 3514.45  143.41
   4  -2  -2 3471.36  141.61
  -4   4   2 3226.73  131.65
  -4   4   2 2961.11  120.93
   4  -4  -2 2987.34  121.94
   4  -4  -2 3251.83  132.73
  -4   6   2 1743.55   71.48
  -4   6   2 1676.12   68.60
   4  -6  -2 1937.99   79.42
   4  -6  -2 1711.71   70.09
  -4   8   2 2886.56  118.01
  -4   8   2 2710.11  110.67
   4  -8  -2 2877.19  117.56
   4  -8  -2 2895.93  118.31
  -4  10   2 1242.29   51.18
  -4  10   2 1275.63   52.37
   4 -10  -2 1282.37   52.75
   4 -10  -2 1262.14   51.96
  -4  12   2  291.05   12.59
  -4  12   2  297.31   12.70
   4 -12  -2  278.80   11.99
   4 -12  -2  286.48   12.36
  -4  14   2  266.33   11.84
   4 -14  -2  234.48   10.23
  -4  16   2  162.29    7.34
  -4  16   2  157.16    7.31
  -4  18   2  295.70   12.81
  -4  18   2  274.64   12.14
   4 -18  -2  276.41   12.03
   4 -18  -2  258.87   11.39
  -4  20   2    4.16    1.05
  -4  20   2    4.80    1.16
   4 -20  -2    3.78    1.01
   4 -20  -2    4.31    1.01
  -4  22   2    0.79    1.01
   4 -22  -2    1.39    0.86
   4 -22  -2    1.50    0.94
  -4  24   2   64.17    3.60
  -4  24   2   64.66    3.90
   4 -24  -2   68.03    3.78
   4 -24  -2   60.69    3.56
  -4  26   2  156.52    7.68
  -4  26   2  134.19    6.48
   4 -26  -2  144.05    6.93
   4 -26  -2  137.23    6.71
  -4  28   2   57.39    3.52
  -4  28   2   65.30    4.05
   4 -28  -2   60.58    3.56
   4 -28  -2   61.10    3.63
  -4  30   2   48.59    3.45
  -4  30   2   45.67    2.92
   4 -30  -2   46.30    3.03
   4 -30  -2   50.20    3.15
  -5 -29   2  335.64   14.99
   5  29  -2  320.01   14.46
  -5 -27   2  453.31   19.41
  -5 -27   2  464.55   20.04
   5  27  -2  490.02   20.98
   5  27  -2  461.18   19.89
  -5 -25   2  600.54   25.33
  -5 -25   2  608.03   25.81
   5  25  -2  640.25   27.05
   5  25  -2  591.17   25.14
  -5 -23   2 1251.65   51.77
  -5 -23   2 1249.03   51.85
   5  23  -2 1364.79   56.49
   5  23  -2 1229.93   51.06
  -5 -19   2 1701.97   70.02
  -5 -19   2 1677.61   69.20
   5  19  -2 1841.70   75.83
   5  19  -2 1607.93   66.35
  -5 -17   2 1987.81   81.63
  -5 -17   2 1909.14   78.60
   5  17  -2 2136.17   87.78
   5  17  -2 1886.29   77.62
  -5 -15   2  757.14   31.62
  -5 -15   2  681.46   28.62
   5  15  -2  678.09   28.47
   5  15  -2  775.12   32.41
  -5 -13   2 1305.60   53.91
  -5 -13   2 1507.53   62.08
   5  13  -2 1513.52   62.38
   5  13  -2 1337.45   55.26
  -5 -11   2  424.09   18.13
  -5 -11   2  430.46   18.24
   5  11  -2  407.60   17.42
   5  11  -2  422.59   17.98
  -5  -9   2   21.92    1.69
  -5  -9   2   22.82    1.72
   5   9  -2   23.15    1.87
   5   9  -2   22.44    1.61
  -5  -5   2  124.68    5.77
  -5  -5   2  126.29    5.81
   5   5  -2  122.84    5.73
   5   5  -2  114.26    5.28
  -5  -3   2    6.59    1.12
  -5  -3   2    4.98    0.82
   5   3  -2    5.69    0.82
   5   3  -2    4.83    1.01
  -5  -1   2    2.70    0.67
  -5  -1   2    3.00    1.01
   5   1  -2    2.36    0.79
   5   1  -2    3.03    0.71
  -5   1   2    3.18    0.90
  -5   1   2    3.22    0.71
   5  -1  -2    2.77    0.82
   5  -1  -2    3.00    0.67
  -5   3   2    5.21    0.90
  -5   3   2    6.33    0.90
   5  -3  -2    5.13    0.97
   5  -3  -2    5.54    0.79
  -5   5   2  130.67    5.92
  -5   5   2  123.97    5.73
   5  -5  -2  122.39    5.58
   5  -5  -2  131.38    6.07
  -5   7   2   26.45    1.87
  -5   7   2   25.44    1.65
   5  -7  -2   29.60    2.06
   5  -7  -2   25.21    1.69
  -5   9   2   21.54    1.69
  -5   9   2   19.89    1.46
   5  -9  -2   22.18    1.65
   5  -9  -2   21.92    1.61
  -5  13   2 1610.18   66.16
  -5  13   2 1549.11   63.88
   5 -13  -2 1556.98   64.06
   5 -13  -2 1567.85   64.55
  -5  15   2  831.69   34.58
  -5  15   2  814.08   34.05
   5 -15  -2  818.58   34.17
   5 -15  -2  806.96   33.64
  -5  17   2 2348.96   96.28
  -5  17   2 2311.87   95.01
   5 -17  -2 2284.52   93.88
  -5  19   2 2039.14   83.73
  -5  19   2 2023.03   83.36
   5 -19  -2 1798.25   74.07
   5 -19  -2 1967.96   80.92
   5 -21  -2  901.75   37.65
   5 -21  -2  991.28   41.25
  -5  23   2 1545.37   64.25
   5 -23  -2 1480.93   61.22
   5 -23  -2 1547.24   63.91
  -5  25   2  775.12   32.86
  -5  25   2  712.18   29.93
   5 -25  -2  703.19   29.67
   5 -25  -2  728.66   30.68
  -5  27   2  526.74   22.44
  -5  27   2  570.19   24.54
   5 -27  -2  531.98   22.78
   5 -27  -2  553.71   23.60
  -5  29   2  458.18   20.12
  -5  29   2  395.61   17.16
   5 -29  -2  438.70   19.11
   5 -29  -2  419.97   18.24
  -6 -28   2   27.57    2.25
  -6 -26   2   63.20    3.71
  -6 -26   2   62.79    3.60
   6  26  -2   62.64    3.78
   6  26  -2   69.79    3.93
  -6 -24   2   10.49    1.39
  -6 -24   2    9.22    1.35
   6  24  -2    9.48    1.42
   6  24  -2    9.07    1.31
  -6 -22   2   25.10    2.02
  -6 -22   2   25.77    1.99
   6  22  -2   29.33    2.17
   6  22  -2   24.54    2.10
  -6 -18   2  190.50    8.77
  -6 -18   2  216.58    9.70
   6  18  -2  223.51   10.08
   6  18  -2  203.50    9.40
  -6 -16   2  217.51    9.89
  -6 -16   2  209.35    9.40
   6  16  -2  207.59    9.55
   6  16  -2  218.37    9.82
  -6 -14   2  659.36   27.65
  -6 -14   2  678.09   28.55
   6  14  -2  669.85   28.14
   6  14  -2  657.11   27.72
  -6 -12   2  867.28   36.11
  -6 -12   2  845.55   35.29
   6  12  -2  842.93   35.14
   6  12  -2  845.18   35.33
  -6 -10   2 1143.01   47.35
  -6 -10   2 1169.61   48.37
   6  10  -2 1166.61   48.37
   6  10  -2 1137.77   47.09
  -6  -8   2 2139.91   87.85
  -6  -8   2 2062.36   84.59
   6   8  -2 2216.71   91.04
   6   8  -2 2047.75   84.07
  -6  -6   2  898.00   37.31
  -6  -6   2  908.86   37.69
   6   6  -2  853.04   35.44
   6   6  -2  878.89   36.56
   6   4  -2 2267.66   93.02
  -6   0   2  588.93   24.69
   6   0  -2  599.04   25.18
  -6   2   2 2692.50  110.40
  -6   2   2 2464.35  100.89
   6  -2  -2 2436.62   99.84
  -6   8   2 2088.96   85.79
  -6   8   2 2122.68   86.99
   6  -8  -2 2147.41   88.08
   6  -8  -2 2474.84  101.56
  -6  10   2 1125.78   46.45
  -6  10   2 1173.36   48.63
   6 -10  -2 1207.82   49.90
   6 -10  -2 1191.71   49.26
  -6  12   2  877.39   36.64
  -6  12   2  907.74   37.65
   6 -12  -2  906.62   37.76
   6 -12  -2  898.37   37.39
  -6  14   2  728.29   30.65
  -6  14   2  742.15   30.94
   6 -14  -2  730.91   30.65
   6 -14  -2  743.65   31.13
  -6  16   2  243.92   10.79
  -6  16   2  233.55   10.64
   6 -16  -2  241.86   10.83
   6 -16  -2  238.79   10.71
  -6  18   2  242.43   11.05
  -6  18   2  253.55   11.20
   6 -18  -2  256.66   11.46
   6 -18  -2  224.41   10.19
  -6  20   2    2.06    1.27
  -6  20   2    1.61    1.01
   6 -20  -2    1.87    1.05
   6 -20  -2    1.80    0.79
   6 -22  -2   23.41    2.25
  -6  24   2   10.79    1.87
   6 -24  -2   11.46    1.54
   6 -24  -2   10.75    1.35
  -6  26   2   80.70    4.76
  -6  26   2   76.99    4.20
   6 -26  -2   78.75    4.38
   6 -26  -2   75.71    4.23
  -6  28   2   35.78    3.00
  -6  28   2   33.31    2.44
   6 -28  -2   31.88    2.51
   6 -28  -2   30.83    2.40
   7  27  -2  175.14    9.22
  -7 -25   2  566.07   24.13
  -7 -25   2  521.49   22.44
   7  25  -2  567.20   24.24
   7  25  -2  498.26   21.65
  -7 -23   2  560.83   24.01
  -7 -23   2  526.74   22.33
   7  23  -2  542.85   23.41
   7  23  -2  565.32   24.01
  -7 -21   2  538.72   22.82
  -7 -21   2  564.57   24.16
   7  21  -2  558.58   23.71
   7  21  -2  559.33   24.05
  -7 -19   2 1067.33   44.54
  -7 -19   2 1073.70   44.58
   7  19  -2 1095.43   45.82
   7  19  -2 1086.82   45.18
  -7 -17   2 1242.66   51.44
  -7 -17   2 1244.16   51.70
   7  17  -2 1265.89   52.45
   7  17  -2 1247.53   51.92
  -7 -15   2  649.62   27.46
  -7 -15   2  638.75   26.86
   7  15  -2  669.10   28.36
   7  15  -2  653.36   27.50
  -7 -13   2  440.57   18.81
  -7 -13   2  448.44   19.26
   7  13  -2  449.56   19.22
   7  13  -2  464.92   20.04
  -7 -11   2  802.84   33.60
  -7 -11   2  793.85   33.16
   7  11  -2  799.85   33.42
   7  11  -2  782.61   32.86
  -7  -9   2  594.55   25.10
  -7  -9   2  573.57   24.16
   7   9  -2  587.43   24.73
   7   9  -2  573.57   24.31
  -7  -7   2  269.59   11.88
  -7  -7   2  269.03   11.80
   7   7  -2  270.52   11.95
   7   7  -2  272.96   11.95
  -7  -5   2  461.92   19.63
  -7  -5   2  429.33   18.32
   7   5  -2  449.94   19.11
   7   5  -2  406.10   17.42
  -7  -3   2  424.09   18.13
  -7  -3   2  386.25   16.56
   7   3  -2  408.73   17.42
   7   3  -2  375.38   16.18
  -7  -1   2   85.30    4.31
  -7  -1   2   90.85    4.61
   7   1  -2   93.40    4.65
   7   1  -2   87.59    4.50
  -7   1   2   82.94    4.20
  -7   1   2   87.10    4.42
   7  -1  -2   84.70    4.23
   7  -1  -2   83.69    4.35
  -7   3   2  384.00   16.52
  -7   3   2  376.88   16.15
   7  -3  -2  391.12   16.82
   7  -3  -2  376.51   16.11
  -7   5   2  426.33   18.13
  -7   5   2  396.36   17.01
   7  -5  -2  436.45   18.69
   7  -5  -2  425.96   18.13
  -7   7   2  266.29   11.76
  -7   7   2  265.13   11.58
   7  -7  -2  275.39   12.03
   7  -7  -2  282.51   12.44
  -7   9   2  569.82   23.94
  -7   9   2  580.31   24.58
   7  -9  -2  603.16   25.48
   7  -9  -2  616.27   25.96
  -7  11   2  756.01   31.51
  -7  11   2  796.10   33.42
   7 -11  -2  818.95   34.28
   7 -11  -2  832.81   34.77
  -7  13   2  448.81   19.07
  -7  13   2  451.06   19.44
   7 -13  -2  466.42   19.97
   7 -13  -2  469.42   20.08
  -7  15   2  655.24   27.80
  -7  15   2  698.69   29.26
   7 -15  -2  730.91   30.76
   7 -15  -2  694.57   29.26
  -7  17   2 1357.68   56.08
  -7  17   2 1352.81   56.20
   7 -17  -2 1419.12   58.78
   7 -17  -2 1405.25   58.22
  -7  19   2 1227.30   50.80
  -7  19   2 1210.82   50.50
   7 -19  -2 1187.97   49.41
   7 -19  -2 1289.87   53.57
  -7  21   2  642.50   27.09
  -7  21   2  617.40   26.45
   7 -21  -2  675.09   28.62
  -7  23   2  655.99   27.65
  -7  25   2  623.39   26.82
  -7  27   2  474.66   20.34
  -7  27   2  515.87   22.52
   7 -27  -2  453.31   19.56
   7 -27  -2  507.26   21.88
  -8 -24   2   13.82    1.69
  -8 -24   2   12.78    1.50
   8  24  -2   15.62    1.61
   8  24  -2   14.20    2.14
  -8 -22   2    1.05    0.82
  -8 -22   2    0.97    0.86
   8  22  -2    0.82    0.75
   8  22  -2    1.27    1.39
  -8 -20   2    4.46    1.09
  -8 -20   2    3.41    1.01
   8  20  -2    3.82    1.50
   8  20  -2    4.12    0.97
  -8 -18   2  170.95    8.13
  -8 -18   2  167.01    7.79
   8  18  -2  170.95    7.98
   8  18  -2  180.31    8.77
  -8 -14   2  875.15   36.68
  -8 -14   2  877.77   36.64
   8  14  -2  862.78   36.30
   8  14  -2  874.40   36.53
  -8 -12   2 1606.81   66.24
  -8 -12   2 1679.86   69.34
   8  12  -2 1667.50   68.97
   8  12  -2 1668.62   68.82
  -8 -10   2  708.06   29.82
  -8 -10   2  655.61   27.57
   8  10  -2  692.32   29.26
   8  10  -2  677.71   28.47
  -8  -8   2  900.62   37.50
  -8  -8   2  941.83   39.30
   8   8  -2  893.13   37.20
   8   8  -2  899.12   37.61
  -8  -6   2  535.35   22.74
  -8  -6   2  568.32   24.05
   8   6  -2  502.39   21.47
   8   6  -2  569.44   24.05
  -8  -4   2  491.15   20.90
  -8  -4   2  550.34   23.34
   8   4  -2  508.00   21.69
   8   4  -2  536.85   22.70
  -8  -2   2 1548.74   63.88
  -8  -2   2 1671.25   68.90
   8   2  -2 1613.18   66.42
   8   2  -2 1590.70   65.71
  -8   0   2  971.80   40.42
  -8   0   2  956.44   39.79
   8   0  -2  965.81   40.12
   8   0  -2  957.94   39.97
  -8   2   2 1558.48   64.25
  -8   2   2 1557.73   64.25
   8  -2  -2 1619.92   66.91
   8  -2  -2 1576.84   64.96
  -8   4   2  479.91   20.46
  -8   4   2  534.98   22.67
   8  -4  -2  557.46   23.75
   8  -4  -2  505.38   21.43
  -8   6   2  551.84   23.34
  -8   6   2  513.62   21.88
   8  -6  -2  539.47   22.85
   8  -6  -2  570.19   24.24
  -8   8   2  917.11   38.36
  -8   8   2  931.34   38.74
   8  -8  -2  950.45   39.60
   8  -8  -2  981.92   40.99
  -8  10   2  708.81   29.93
  -8  10   2  689.70   28.88
   8 -10  -2  742.90   31.21
   8 -10  -2  714.80   30.08
  -8  12   2 1692.60   69.94
  -8  12   2 1676.49   69.01
   8 -12  -2 1757.79   72.53
  -8  14   2  900.25   37.84
  -8  14   2  926.10   38.55
   8 -14  -2  983.79   41.13
   8 -14  -2  966.56   40.39
  -8  16   2  476.54   20.68
  -8  16   2  497.89   21.17
   8 -16  -2  515.12   22.10
   8 -16  -2  503.13   21.62
  -8  18   2  176.79    8.62
   8 -18  -2  183.50    8.73
  -8  20   2    3.03    1.20
   8 -20  -2    2.55    1.09
   8 -20  -2    3.45    1.16
  -8  22   2    0.90    1.16
  -8  22   2    2.32    1.12
   8 -22  -2    1.16    0.79
  -8  24   2   15.47    2.02
  -8  24   2   17.76    1.80
   8 -24  -2   14.35    1.61
   8 -24  -2   17.91    1.99
  -9 -23   2  359.69   16.00
  -9 -23   2  353.51   15.43
   9  23  -2  397.49   17.27
   9  23  -2  392.24   17.65
  -9 -21   2  430.46   18.73
  -9 -21   2  439.45   18.88
   9  21  -2  458.93   19.74
   9  21  -2  466.79   20.68
  -9 -19   2  746.65   31.58
  -9 -19   2  781.86   32.78
   9  19  -2  753.02   32.07
   9  19  -2  802.47   33.68
  -9 -17   2  486.28   20.98
  -9 -17   2  507.63   21.62
   9  17  -2  513.25   21.92
   9  17  -2  488.90   21.32
  -9 -15   2  535.35   22.97
  -9 -15   2  556.33   23.60
   9  15  -2  552.59   23.83
   9  15  -2  561.58   23.86
  -9 -11   2  410.23   17.65
  -9 -11   2  433.83   18.77
   9  11  -2  435.70   18.96
   9  11  -2  428.21   18.39
  -9  -9   2  384.75   16.71
  -9  -9   2  366.02   15.85
   9   9  -2  391.49   17.23
   9   9  -2  370.36   16.03
  -9  -7   2  522.24   22.29
  -9  -7   2  540.22   22.97
   9   7  -2  481.03   20.53
   9   7  -2  509.13   21.88
  -9  -5   2  377.63   16.41
  -9  -5   2  395.99   17.12
   9   5  -2  371.79   16.30
   9   5  -2  388.87   16.78
  -9  -3   2  163.30    7.68
  -9  -3   2  177.65    8.28
   9   3  -2  167.50    8.02
   9   3  -2  177.80    8.20
  -9  -1   2   36.04    2.62
  -9  -1   2   32.74    2.29
   9   1  -2   30.91    2.44
   9   1  -2   34.24    2.32
  -9   1   2   30.01    2.25
  -9   1   2   32.03    2.29
   9  -1  -2   31.66    2.47
   9  -1  -2   29.90    2.14
  -9   3   2  157.76    7.49
  -9   3   2  162.25    7.61
   9  -3  -2  170.16    8.13
   9  -3  -2  158.55    7.42
  -9   5   2  339.64   14.87
  -9   5   2  384.00   16.60
   9  -5  -2  384.00   16.82
   9  -5  -2  359.35   15.58
  -9   7   2  501.26   21.50
  -9   7   2  518.87   22.07
   9  -7  -2  545.84   23.38
   9  -7  -2  517.37   22.03
  -9   9   2  366.69   16.07
  -9   9   2  376.13   16.26
   9  -9  -2  373.77   16.26
  -9  11   2  431.20   18.77
  -9  11   2  419.22   17.98
   9 -11  -2  434.95   18.77
   9 -11  -2  440.95   19.07
  -9  13   2  791.60   33.23
   9 -13  -2  808.46   34.13
  -9  15   2  593.42   25.06
  -9  15   2  574.32   24.69
   9 -15  -2  606.53   25.85
   9 -15  -2  626.76   26.71
  -9  17   2  569.44   24.13
  -9  17   2  542.85   23.45
   9 -17  -2  566.45   24.24
   9 -17  -2  592.30   25.33
  -9  19   2  854.54   36.15
  -9  19   2  907.37   37.88
   9 -19  -2  871.40   36.68
   9 -19  -2  932.47   39.15
  -9  21   2  489.65   21.35
  -9  21   2  519.62   22.14
   9 -21  -2  471.67   20.49
   9 -21  -2  538.72   23.26
  -9  23   2  439.07   19.37
  -9  23   2  466.05   20.01
   9 -23  -2  401.61   17.68
   9 -23  -2  411.35   17.95
 -10 -20   2   95.68    5.21
 -10 -20   2  100.36    5.21
  10  20  -2  105.05    5.36
  10  20  -2   91.60    5.43
 -10 -18   2  130.93    6.37
 -10 -18   2  125.99    6.37
  10  18  -2  114.79    6.26
  10  18  -2  129.62    6.37
 -10 -16   2  122.21    6.22
 -10 -16   2  127.56    6.26
  10  16  -2  127.08    6.26
  10  16  -2  120.48    6.44
 -10 -14   2  225.19   10.19
 -10 -14   2  229.88   10.56
  10  14  -2  223.96   10.60
  10  14  -2  223.54   10.15
 -10 -12   2   68.63    3.82
 -10 -12   2   74.18    4.23
  10  12  -2   77.02    4.61
  10  12  -2   73.58    4.01
 -10 -10   2  208.41    9.67
 -10 -10   2  202.45    9.29
  10  10  -2  200.88    9.55
  10  10  -2  204.44    9.33
 -10  -8   2 1207.07   50.16
  10   8  -2 1172.98   48.78
 -10  -4   2  804.34   33.83
 -10  -4   2  840.31   35.29
  10   4  -2  813.71   34.39
  10   4  -2  860.16   36.04
 -10  -2   2 1239.29   51.47
 -10  -2   2 1153.50   47.99
  10   2  -2 1208.95   50.20
  10   2  -2 1160.99   48.48
 -10   0   2 1276.01   52.97
 -10   0   2 1296.61   53.80
  10   0  -2 1318.34   54.88
  10   0  -2 1322.84   54.81
 -10   2   2 1141.14   47.50
 -10   2   2 1162.49   48.33
  10  -2  -2 1177.10   48.89
  10  -2  -2 1215.69   50.69
 -10   4   2  796.10   33.49
 -10   4   2  830.94   34.84
  10  -4  -2  806.59   33.83
  10  -4  -2  843.30   35.59
 -10   6   2 1041.86   43.42
  10  -6  -2 1056.84   44.28
 -10  10   2  204.78    9.59
 -10  10   2  206.31    9.40
  10 -10  -2  207.96    9.70
  10 -10  -2  213.35    9.82
 -10  12   2   76.46    4.08
 -10  12   2   77.29    4.50
  10 -12  -2   81.90    4.61
  10 -12  -2   77.89    4.38
 -10  14   2  235.01   10.56
 -10  14   2  241.79   11.20
  10 -14  -2  240.63   11.01
  10 -14  -2  240.18   11.05
 -10  16   2  141.80    7.16
 -10  16   2  143.78    6.89
  10 -16  -2  143.52    7.12
  10 -16  -2  148.36    7.38
 -10  18   2  147.72    7.04
 -10  18   2  145.25    7.38
  10 -18  -2  146.03    7.27
 -10  20   2  124.19    6.14
 -10  20   2  117.45    6.29
  10 -20  -2  125.80    6.44
  10 -20  -2  109.99    5.81
 -11 -17   2  309.22   13.94
 -11 -17   2  314.17   13.90
  11  17  -2  304.73   14.05
  11  17  -2  312.56   13.82
 -11 -15   2  311.88   13.97
 -11 -15   2  312.89   13.79
  11  15  -2  324.25   14.27
  11  15  -2  296.37   13.64
 -11 -13   2  432.70   18.66
 -11 -13   2  448.06   19.44
  11  13  -2  446.94   19.29
  11  13  -2  443.57   19.52
 -11 -11   2  230.36   10.41
 -11 -11   2  241.23   11.05
  11  11  -2  244.00   11.43
  11  11  -2  235.80   10.64
 -11  -9   2  319.64   14.09
 -11  -9   2  330.99   14.69
  11   9  -2  298.92   13.19
  11   9  -2  333.99   15.02
 -11  -7   2   94.15    5.02
 -11  -7   2   99.28    5.21
  11   7  -2   94.97    5.32
 -11  -5   2   43.23    3.00
 -11  -5   2   43.53    2.92
  11   5  -2   46.23    2.96
  11   5  -2   42.75    3.15
 -11  -3   2   25.10    2.29
 -11  -3   2   24.28    2.10
  11   3  -2   22.78    2.25
  11   3  -2   25.44    2.10
 -11  -1   2   12.55    1.76
 -11  -1   2   13.94    1.61
  11   1  -2   13.07    1.54
  11   1  -2   12.14    1.80
 -11   1   2   13.90    1.65
 -11   1   2   12.55    1.69
  11  -1  -2   12.55    1.80
  11  -1  -2   13.30    1.54
 -11   3   2   20.38    2.06
 -11   3   2   23.11    2.06
  11  -3  -2   21.20    1.91
  11  -3  -2   21.80    2.21
 -11   5   2   41.21    2.77
 -11   5   2   39.75    2.88
  11  -5  -2   37.84    2.62
  11  -5  -2   39.75    3.00
 -11   7   2   93.88    4.91
 -11   7   2   94.78    5.21
  11  -7  -2   93.17    4.91
  11  -7  -2   95.87    5.28
 -11   9   2  314.96   14.12
 -11   9   2  322.60   14.20
  11  -9  -2  331.78   14.65
  11  -9  -2  335.19   15.06
 -11  11   2  249.24   11.46
 -11  11   2  240.40   10.79
  11 -11  -2  244.26   11.24
  11 -11  -2  248.23   11.28
 -11  13   2  444.32   19.07
 -11  13   2  466.05   20.34
  11 -13  -2  460.80   19.97
  11 -13  -2  459.30   19.97
 -11  15   2  341.44   15.36
 -11  15   2  319.08   13.97
  11 -15  -2  342.15   15.25
  11 -15  -2  318.48   14.24
 -11  17   2  359.35   15.70
 -11  17   2  357.96   16.07
 -12 -12   2  167.65    8.13
  12  12  -2  158.17    7.57
  12  12  -2  164.76    8.32
 -12 -10   2  178.66    8.58
 -12 -10   2  167.39    7.94
  12  10  -2  180.01    8.88
  12  10  -2  164.95    7.79
 -12  -8   2  314.96   13.97
 -12  -8   2  323.08   14.42
  12   8  -2  285.25   12.70
  12   8  -2  320.20   14.54
 -12  -6   2  676.22   28.73
 -12  -6   2  738.78   31.24
  12   6  -2  676.22   28.96
  12   6  -2  780.74   32.93
 -12  -4   2  739.53   31.28
 -12  -4   2  804.34   33.94
  12   4  -2  755.26   32.18
  12   4  -2  810.33   34.13
 -12  -2   2 1151.25   48.07
 -12  -2   2 1051.22   43.94
  12   2  -2 1089.06   45.74
  12   2  -2 1121.28   46.72
 -12   0   2 1912.88   79.05
 -12   0   2 1799.74   74.36
  12   0  -2 1856.69   76.91
  12   0  -2 1880.67   77.59
 -12   2   2 1080.82   45.14
 -12   2   2 1093.93   45.78
  12  -2  -2 1072.20   45.03
  12  -2  -2 1075.20   44.84
 -12   4   2  753.77   31.81
 -12   4   2  750.02   31.81
  12  -4  -2  769.13   32.71
  12  -4  -2  756.39   31.92
 -12   6   2  700.94   29.82
 -12   6   2  691.95   29.26
  12  -6  -2  694.57   29.67
  12  -6  -2  678.09   28.73
 -12   8   2  308.14   13.64
 -12   8   2  318.74   14.35
  12  -8  -2  309.07   14.01
  12  -8  -2  304.05   13.56
 -12  10   2  186.64    8.99
 -12  10   2  177.46    8.24
  12 -10  -2  184.02    8.69
  12 -10  -2  164.50    8.05
 -12  12   2  183.80    8.92
 -12  12   2  173.64    8.09
  12 -12  -2  161.28    7.94
  13   3  -2   59.04    3.86
  13   3  -2   71.74    4.57
 -13  -1   2   13.19    2.02
 -13  -1   2   14.35    1.76
  13   1  -2   12.89    1.69
  13   1  -2   15.17    2.06
 -13   1   2   11.20    1.99
 -13   1   2   13.37    1.69
  13  -1  -2   10.49    1.57
  13  -1  -2   11.31    1.91
 -13   3   2   72.94    4.23
   8  -2   3    0.41    0.94
   8  -2   3    0.41    0.82
  -8   2  -3    0.67    0.75
  -8   2  -3    0.97    1.16
   8   0   3   -0.60    0.79
   8   0   3   -0.37    0.90
  -8   0  -3   -0.15    0.71
  -8   0  -3    0.71    1.09
  -8  -2  -3    0.60    1.31
  -7  11  -3  401.23   17.91
  -7  11  -3  402.73   17.42
   7  -9   3  329.83   14.65
   7  -9   3  298.51   13.52
  -7   9  -3  307.46   13.97
  -7   9  -3  312.37   13.71
   7  -7   3  537.23   23.15
   7  -7   3  606.91   25.96
  -7   7  -3  537.60   23.26
  -7   7  -3  559.33   23.75
   7  -3   3  449.94   19.48
   7  -3   3  488.15   21.13
  -7   3  -3  453.68   19.37
  -7   3  -3  475.79   20.64
   7  -1   3  793.10   33.38
   7  -1   3  751.52   31.77
  -7   1  -3  799.47   33.75
  -7   1  -3  747.40   31.32
   7   1   3  817.45   34.35
   7   1   3  747.02   31.58
  -7  -1  -3  779.61   32.59
  -7  -1  -3  828.69   34.92
  -7  -3  -3  517.37   22.25
  -7  -3  -3  468.29   19.97
   7   5   3 1174.85   48.89
  -7  -5  -3 1026.87   42.90
  -7  -5  -3  945.20   39.41
   7   7   3  569.44   24.16
   7   7   3  633.13   27.27
  -7  -7  -3  595.67   25.25
  -7  -7  -3  594.17   25.21
   7   9   3  314.73   13.82
   7   9   3  335.34   15.10
  -7  -9  -3  331.10   14.57
  -7  -9  -3  294.99   12.96
   7  11   3  375.38   16.33
  -6  16  -3  513.62   22.48
  -6  16  -3  532.36   22.59
   6 -14   3  940.71   39.34
   6 -14   3  877.39   37.09
  -6  14  -3  905.12   38.36
  -6  14  -3  926.85   38.62
   6 -12   3  301.77   13.64
   6 -12   3  337.55   14.84
  -6  12  -3  315.74   13.79
  -6  12  -3  312.93   14.27
   6  -8   3  194.85    9.07
   6  -8   3  173.31    8.28
  -6   8  -3  178.51    8.65
  -6   8  -3  190.54    8.69
   6  -6   3  117.60    5.92
   6  -6   3  133.48    6.56
  -6   6  -3  114.08    5.92
  -6   6  -3  123.74    5.99
   6  -4   3  253.67   11.43
   6  -4   3  249.24   11.24
  -6   4  -3  254.38   11.24
  -6   4  -3  225.08   10.38
   6  -2   3    0.90    0.75
   6  -2   3    0.71    0.82
  -6   2  -3    0.75    0.97
  -6   2  -3    0.86    0.71
   6   0   3    0.49    0.82
   6   0   3    0.07    0.67
  -6   0  -3    0.22    0.67
  -6   0  -3   -0.22    0.90
   6   2   3    0.64    0.71
   6   2   3    0.79    0.82
  -6  -2  -3    0.79    0.71
  -6  -2  -3    1.35    0.97
   6   4   3  251.16   11.20
   6   4   3  236.47   10.75
  -6  -4  -3  258.98   11.43
  -6  -4  -3  263.07   11.76
   6   6   3  128.54    6.44
   6   6   3  131.53    6.33
  -6  -6  -3  134.68    6.52
  -6  -6  -3  129.92    6.22
   6   8   3  194.02    9.18
   6   8   3  185.56    8.43
  -6  -8  -3  192.34    8.80
  -6  -8  -3  174.77    7.98
   6  10   3  102.13    5.43
   6  10   3  100.33    5.02
  -6 -10  -3  105.42    5.28
  -6 -10  -3   92.38    4.65
   6  12   3  304.77   13.37
   6  12   3  315.82   14.20
  -6 -12  -3  316.75   13.94
  -6 -12  -3  310.05   13.52
   6  14   3  885.64   37.43
   6  14   3  920.48   38.40
  -6 -14  -3  930.97   38.74
  -6 -14  -3  891.63   37.39
   6  16   3  473.91   20.79
   6  16   3  482.90   20.68
  -6 -16  -3  493.39   21.20
  -6 -16  -3  501.64   21.28
   5 -19   3    1.84    0.82
   5 -19   3    3.30    1.12
  -5  19  -3    1.65    0.86
  -5  19  -3    1.54    1.24
   5 -17   3   42.86    2.70
   5 -17   3   42.33    3.03
  -5  17  -3   45.71    2.77
  -5  17  -3   42.15    3.22
   5 -15   3  449.94   19.29
   5 -15   3  490.02   21.28
  -5  15  -3  461.18   19.67
  -5  15  -3  436.82   19.26
   5 -11   3  593.42   25.14
   5 -11   3  562.33   24.13
  -5  11  -3  576.56   24.31
  -5  11  -3  559.70   24.16
   5  -9   3  952.32   39.90
   5  -9   3 1002.15   41.77
  -5   9  -3  976.30   41.06
  -5   9  -3  971.80   40.35
   5  -7   3  945.20   39.41
   5  -7   3  908.49   38.06
  -5   7  -3  926.47   38.96
  -5   7  -3  917.11   38.14
   5  -5   3  785.61   33.01
   5  -5   3  861.29   36.00
  -5   5  -3  847.42   35.29
  -5   5  -3  791.98   33.42
   5  -3   3  755.26   31.66
   5  -3   3  810.33   33.90
  -5   3  -3  796.10   33.16
  -5   3  -3  766.88   32.26
   5  -1   3 1087.94   45.14
   5  -1   3 1129.90   46.87
  -5   1  -3 1122.41   46.68
  -5   1  -3 1062.09   43.94
   5   1   3 1113.41   46.19
   5   1   3 1136.27   47.05
  -5  -1  -3 1069.58   44.43
  -5  -1  -3 1118.28   46.19
   5   3   3  824.57   34.39
   5   3   3  717.80   30.12
   5   5   3  863.91   36.11
   5   5   3  846.67   35.29
  -5  -5  -3  863.16   35.96
  -5  -5  -3  838.81   34.92
   5   7   3  886.39   36.83
   5   7   3 1005.89   41.96
  -5  -7  -3  852.29   35.44
  -5  -7  -3  931.34   38.74
   5   9   3 1004.77   41.96
   5   9   3  955.32   39.64
  -5  -9  -3  982.67   40.87
  -5  -9  -3  883.39   36.68
   5  11   3  565.70   24.16
   5  11   3  565.32   23.79
  -5 -11  -3  566.07   23.94
  -5 -11  -3  547.72   23.04
   5  13   3  489.65   21.13
   5  13   3  503.13   21.32
  -5 -13  -3  522.24   22.03
  -5 -13  -3  499.39   21.28
   5  15   3  423.71   18.54
   5  15   3  428.58   18.36
  -5 -15  -3  452.18   19.22
  -5 -15  -3  438.70   18.84
   5  17   3   38.18    2.47
   5  17   3   32.67    2.77
  -5 -17  -3   40.80    2.51
  -5 -17  -3   42.41    2.77
   5  19   3    1.20    0.75
   5  19   3    0.71    1.24
  -5 -19  -3    1.16    0.79
  -5 -19  -3    1.99    0.75
   4 -22   3  566.82   24.05
   4 -22   3  532.36   22.97
  -4  22  -3  525.61   23.04
  -4  22  -3  536.10   22.70
   4 -20   3  883.01   36.86
   4 -20   3  892.01   37.54
  -4  20  -3  901.75   38.25
  -4  20  -3  880.02   36.68
   4 -18   3  560.45   24.05
   4 -18   3  552.59   23.45
  -4  18  -3  546.97   23.15
  -4  18  -3  512.87   22.37
  -4  16  -3  341.67   15.47
   4 -14   3  741.78   31.09
   4 -14   3  769.13   32.48
  -4  14  -3  787.11   33.38
  -4  14  -3  751.14   31.43
   4 -12   3  463.80   20.01
   4 -12   3  467.54   19.89
  -4  12  -3  462.30   19.59
  -4  12  -3  475.79   20.72
   4 -10   3  448.81   19.37
   4 -10   3  446.56   19.07
  -4  10  -3  427.08   18.66
  -4  10  -3  454.06   19.26
   4  -8   3  185.89    8.47
   4  -8   3  175.55    8.20
  -4   8  -3  190.88    8.62
  -4   8  -3  180.91    8.58
   4  -6   3   92.27    4.65
   4  -6   3   82.61    4.35
  -4   6  -3   89.65    4.80
  -4   6  -3   88.75    4.38
   4  -4   3  114.60    5.54
   4  -4   3  120.07    5.73
  -4   4  -3  121.64    5.69
  -4   4  -3  114.34    5.69
   4  -2   3  127.75    6.03
   4  -2   3  120.33    5.69
  -4   2  -3  128.05    5.92
  -4   2  -3  117.19    5.69
   4   2   3  114.41    5.47
   4   2   3  132.92    6.14
  -4  -2  -3  119.21    5.51
   4   4   3  126.89    5.84
   4   4   3  118.46    5.66
  -4  -4  -3  112.84    5.24
  -4  -4  -3  124.38    5.84
   4   6   3   84.14    4.08
   4   6   3   89.13    4.53
   4   8   3  166.71    7.46
   4   8   3  189.53    8.62
  -4  -8  -3  180.99    8.09
  -4 -10  -3  389.25   16.75
   4  14   3  720.05   30.05
   4  14   3  711.81   30.05
  -4 -14  -3  701.69   29.22
  -4 -14  -3  679.96   28.55
   4  16   3  317.88   14.16
   4  16   3  346.39   14.91
  -4 -16  -3  314.99   13.75
  -4 -16  -3  337.70   14.42
   4  18   3  539.10   23.23
   4  18   3  522.62   22.18
   4  20   3  816.70   34.17
   4  20   3  808.09   34.35
  -4 -20  -3  798.35   33.23
  -4 -20  -3  817.08   34.32
   4  22   3  498.26   21.99
   4  22   3  477.28   20.46
  -4 -22  -3  518.49   22.29
  -4 -22  -3  481.41   20.34
   3 -23   3    1.20    1.09
  -3  23  -3    0.64    0.82
  -3  23  -3    0.49    0.82
   3 -21   3   37.54    2.81
  -3  21  -3   42.63    2.66
  -3  21  -3   38.70    3.03
   3 -19   3    1.24    0.82
   3 -19   3    1.46    1.09
  -3  19  -3    1.80    0.86
  -3  19  -3    0.64    0.79
   3 -17   3  159.97    7.53
   3 -17   3  171.51    8.43
  -3  17  -3  170.91    7.83
   3 -15   3  104.60    5.13
   3 -15   3  104.15    5.39
  -3  15  -3  109.09    5.28
  -3  15  -3  115.31    6.18
   3 -13   3  437.95   18.66
   3 -13   3  448.06   19.26
  -3  13  -3  467.17   19.74
  -3  13  -3  494.52   21.43
   3 -11   3 1352.06   55.78
   3 -11   3 1337.07   55.37
  -3  11  -3 1344.94   55.41
  -3  11  -3 1420.24   58.97
   3  -9   3  875.90   36.38
   3  -9   3  938.46   39.07
  -3   9  -3  876.65   36.34
  -3   9  -3  893.88   37.46
   3  -7   3 1782.89   73.28
   3  -7   3 1694.85   69.79
  -3   7  -3 1789.63   73.43
  -3   7  -3 1805.36   74.51
   3  -5   3 1668.25   68.75
   3  -5   3 1685.48   69.64
  -3   5  -3 1666.38   68.75
   3  -3   3 1305.23   53.76
   3  -3   3 1261.77   52.07
  -3   3  -3 1382.40   56.83
  -3   3  -3 1265.14   52.34
   3  -1   3  739.15   30.72
   3  -1   3  787.11   32.67
  -3   1  -3  824.20   34.09
  -3   1  -3  750.39   31.28
   3   1   3  767.25   31.81
   3   1   3  765.75   31.77
  -3  -1  -3  741.78   30.68
  -3  -1  -3  692.32   28.81
   3   3   3 1289.49   53.01
   3   3   3 1252.03   51.55
  -3  -3  -3 1294.74   53.31
  -3  -3  -3 1171.11   48.14
   3   5   3 1787.01   73.28
   3   5   3 1714.70   70.39
  -3  -5  -3 1691.85   69.42
  -3  -5  -3 1638.65   67.21
   3   7   3 1691.10   69.34
  -3  -7  -3 1808.74   74.22
  -3  -7  -3 1558.11   63.91
   3   9   3  842.18   34.80
   3   9   3  830.57   34.50
  -3  -9  -3  812.21   33.57
  -3  -9  -3  823.45   34.13
   3  11   3 1279.38   52.86
   3  11   3 1284.62   52.86
  -3 -11  -3 1293.24   53.16
  -3 -11  -3 1249.78   51.51
   3  13   3  422.21   18.06
   3  13   3  439.07   18.47
  -3 -13  -3  444.69   18.81
   3  17   3  160.91    7.75
   3  17   3  164.02    7.46
  -3 -17  -3  160.76    7.46
  -3 -17  -3  156.86    7.04
   3  19   3    1.46    0.79
   3  19   3    0.94    1.16
  -3 -19  -3    0.79    0.67
  -3 -19  -3    1.61    0.79
   3  21   3   33.98    2.32
   3  21   3   30.53    2.77
  -3 -21  -3   37.61    2.58
  -3 -21  -3   39.45    2.44
   3  23   3    0.64    0.75
   3  23   3    0.26    1.39
  -3 -23  -3    1.01    0.79
  -3 -23  -3    0.52    0.79
  -2  26  -3  585.55   24.73
  -2  26  -3  504.63   22.14
  -2  22  -3  339.61   14.72
  -2  22  -3  311.73   14.20
   2 -20   3 1016.01   42.22
   2 -20   3  959.06   40.16
  -2  20  -3  910.36   38.47
  -2  20  -3  955.32   39.71
   2 -18   3  999.53   41.77
   2 -18   3 1024.63   42.52
  -2  18  -3 1018.63   42.26
  -2  18  -3 1006.64   42.33
   2 -16   3  732.79   30.87
   2 -16   3  743.28   31.06
  -2  16  -3  702.07   29.86
  -2  16  -3  729.79   30.46
   2 -14   3 1237.04   51.10
  -2  14  -3 1230.30   50.76
  -2  14  -3 1162.87   48.52
  -2  12  -3  834.31   34.65
  -2  12  -3  738.41   31.17
   2 -10   3  742.15   31.06
  -2  10  -3  750.02   31.17
  -2  10  -3  712.56   30.05
   2  -8   3  112.80    5.24
   2  -8   3  112.80    5.39
  -2   8  -3  114.68    5.32
  -2   8  -3  113.21    5.58
   2  -6   3   16.71    1.31
   2  -6   3   16.82    1.42
  -2   6  -3   16.48    1.31
  -2   6  -3   15.58    1.61
   2  -4   3   81.86    3.93
   2  -4   3   76.58    3.78
  -2   4  -3   78.30    3.97
  -2   4  -3   83.32    3.93
   2  -2   3  125.50    5.66
   2  -2   3  129.85    5.88
  -2   2  -3  120.33    5.58
  -2   2  -3  130.22    5.81
   2   0   3    0.90    0.49
   2   0   3    0.00    0.41
  -2   0  -3    0.97    0.52
  -2   0  -3    0.04    0.49
   2   2   3  122.32    5.43
   2   2   3  120.67    5.36
  -2  -2  -3  122.28    5.47
  -2  -2  -3  128.72    5.66
   2   4   3   77.89    3.60
   2   4   3   80.32    3.75
  -2  -4  -3   81.33    3.78
  -2  -4  -3   79.12    3.63
   2   6   3   16.48    1.09
   2   6   3   16.71    1.31
  -2  -6  -3   17.08    1.16
  -2  -6  -3   14.57    1.05
   2   8   3  116.10    5.28
   2   8   3  113.93    5.06
  -2  -8  -3  111.30    4.95
  -2  -8  -3  112.88    5.06
   2  10   3  734.28   30.35
   2  10   3  745.15   30.94
  -2 -10  -3  691.95   28.70
  -2 -10  -3  705.81   29.15
   2  12   3  760.13   31.62
   2  12   3  817.45   33.75
  -2 -12  -3  797.22   33.04
  -2 -12  -3  742.53   30.65
   2  14   3 1223.18   50.31
   2  14   3 1301.86   53.76
  -2 -14  -3 1142.26   46.94
  -2 -14  -3 1143.01   47.17
   2  16   3  736.91   30.94
   2  16   3  712.56   29.63
  -2 -16  -3  667.22   27.76
  -2 -16  -3  690.83   28.88
   2  18   3  983.42   40.72
   2  18   3 1086.07   45.26
  -2 -18  -3 1014.51   42.15
  -2 -18  -3  973.68   40.20
   2  20   3 1000.65   41.92
   2  20   3  936.21   38.85
  -2 -20  -3 1008.89   41.73
  -2 -20  -3  980.42   40.84
   2  22   3  335.60   15.02
   2  22   3  328.33   14.24
   2  24   3  867.65   36.26
   2  24   3  811.83   34.50
  -2 -24  -3  933.59   39.11
  -2 -24  -3  938.83   38.96
   2  26   3  545.84   23.34
   2  26   3  503.13   22.07
  -2 -26  -3  512.87   22.07
  -2 -26  -3  560.83   23.64
  -1  27  -3   25.36    2.77
   1 -25   3   34.95    2.36
   1 -25   3   26.75    2.44
   1 -23   3   10.60    1.65
   1 -23   3   12.03    1.35
   1 -21   3  201.55    9.10
   1 -21   3  178.48    8.50
   1 -19   3  110.11    5.69
   1 -19   3  108.72    5.32
  -1  19  -3  106.58    5.21
  -1  19  -3  112.62    6.03
   1 -17   3  175.25    8.24
   1 -17   3  168.96    7.75
  -1  17  -3  172.07    8.35
  -1  17  -3  166.19    7.57
   1 -15   3  315.85   13.82
   1 -15   3  329.75   14.24
  -1  15  -3  359.16   16.00
  -1  15  -3  321.77   13.86
   1 -13   3  359.91   15.40
   1 -13   3  351.29   15.17
  -1  13  -3  354.67   15.14
  -1  13  -3  375.38   16.37
   1 -11   3  600.91   25.14
   1 -11   3  582.18   24.46
  -1  11  -3  595.67   24.88
  -1  11  -3  605.04   25.63
   1  -7   3 1711.33   70.36
   1  -7   3 1791.88   73.47
  -1   5  -3 1691.85   69.27
  -1   5  -3 1758.54   72.23
   1  -3   3 1870.93   76.65
   1  -3   3 1908.39   78.07
  -1   3  -3 2022.28   82.87
  -1   3  -3 2009.54   82.16
   1  -1   3  977.42   40.16
   1  -1   3  950.82   39.11
  -1   1  -3 1093.56   44.84
  -1   1  -3 1002.15   41.28
   1   1   3 1016.01   41.73
   1   1   3 1141.14   46.83
   1   3   3 2063.86   84.48
   1   3   3 1822.60   74.63
  -1  -3  -3 1993.06   81.60
  -1  -3  -3 2156.02   88.19
   1   5   3 1684.36   69.08
   1   5   3 1727.44   70.81
  -1  -5  -3 1604.94   65.79
  -1  -5  -3 1666.00   68.30
   1   7   3 1784.39   73.13
   1   7   3 1885.91   77.32
  -1  -7  -3 1679.49   68.82
  -1  -7  -3 1803.49   73.92
   1   9   3 1352.43   55.45
   1   9   3 1279.75   52.56
  -1  -9  -3 1286.50   52.75
  -1  -9  -3 1220.19   50.09
   1  11   3  592.67   24.50
   1  11   3  579.19   24.09
  -1 -11  -3  590.42   24.46
  -1 -11  -3  522.99   21.62
   1  13   3  364.86   15.47
   1  13   3  351.44   14.76
  -1 -13  -3  352.87   14.91
  -1 -13  -3  319.60   13.37
   1  15   3  305.48   12.96
   1  15   3  354.48   15.21
  -1 -15  -3  326.83   13.79
  -1 -15  -3  347.06   14.76
   1  17   3  161.17    7.19
   1  17   3  184.88    8.47
  -1 -17  -3  160.49    7.31
   1  19   3  103.21    4.91
   1  19   3  108.49    5.54
  -1 -19  -3  113.66    5.54
  -1 -19  -3  112.24    5.21
   1  21   3  178.25    8.09
   1  21   3  178.85    8.39
  -1 -21  -3  183.08    8.47
  -1 -21  -3  196.95    8.73
   1  23   3   11.01    1.57
   1  23   3   11.80    1.31
  -1 -23  -3   10.94    1.39
  -1 -23  -3   12.85    1.35
   1  25   3   30.53    2.32
   1  25   3   27.57    2.47
  -1 -25  -3   33.08    2.29
  -1 -25  -3   28.96    2.32
   1  27   3   25.66    2.44
   1  27   3   32.03    2.55
  -1 -27  -3   27.42    2.32
  -1 -27  -3   32.26    2.29
   0 -28   3  338.59   14.99
   0  28  -3  333.01   14.72
   0 -26   3  322.94   14.16
   0 -26   3  298.66   13.45
   0  26  -3  315.03   13.79
   0  26  -3  328.59   14.95
   0 -24   3  655.99   27.69
   0 -24   3  637.63   27.12
   0  24  -3  614.40   26.49
   0  24  -3  636.88   26.82
   0 -22   3  788.98   33.01
   0 -22   3  771.00   32.52
   0  22  -3  751.52   31.43
   0  22  -3  766.13   32.56
   0 -20   3  972.93   40.46
   0 -20   3  956.44   39.97
   0  20  -3  929.84   39.15
   0  20  -3  973.68   40.42
   0 -18   3  939.21   39.22
   0 -18   3 1007.77   41.85
   0  18  -3  930.59   39.11
   0  18  -3  958.69   39.82
   0 -16   3  603.54   25.51
   0 -16   3  667.97   27.95
   0  16  -3  581.81   24.99
   0 -14   3 1802.37   74.14
   0 -14   3 1813.61   74.48
   0 -12   3 1030.99   42.60
   0 -12   3 1051.97   43.57
   0  12  -3 1033.62   43.05
   0  12  -3  989.04   40.87
   0  -8   3  771.00   31.99
   0  -8   3  770.62   31.88
   0   8  -3  765.00   31.88
   0   8  -3  728.66   30.16
   0  -6   3  221.86    9.59
   0  -6   3  234.26   10.00
   0   6  -3  218.67    9.37
   0   6  -3  232.27   10.19
   0  -4   3  495.64   20.57
   0  -4   3  481.78   20.04
   0   4  -3  457.80   19.18
   0   4  -3  486.65   20.16
   0  -2   3  236.66    9.97
   0   2  -3  247.71   10.53
   0   2  -3  234.97    9.85
   0   0   3    0.30    0.41
   0   0   3    0.30    0.37
   0   0  -3    0.86    0.49
   0   0  -3    0.75    0.37
   0  10   3  522.62   21.58
   0  10   3  578.44   23.94
   0 -10  -3  543.22   22.40
   0 -10  -3  564.20   23.30
   0 -12  -3 1102.18   45.33
   0 -12  -3  982.67   40.35
   0  14   3 1872.05   76.80
   0  14   3 1654.01   67.81
   0 -14  -3 1775.02   72.64
   0  16   3  625.64   26.19
   0  16   3  601.66   25.06
   0 -16  -3  657.11   27.24
   0 -16  -3  660.11   27.54
   0 -18  -3 1038.49   43.05
   0  20   3  962.81   39.97
   0  20   3  934.71   38.96
   0 -20  -3  988.29   40.84
   0 -20  -3  991.28   41.25
   0  22   3  740.28   31.13
   0  22   3  790.85   33.08
   0 -22  -3  769.50   32.29
   0 -22  -3  790.48   32.89
   0  24   3  661.98   27.95
   0  24   3  614.78   26.15
   0 -24  -3  619.65   26.30
   0 -24  -3  671.72   28.17
   0  26   3  341.78   15.06
   0 -26  -3  290.83   13.00
   0 -26  -3  335.22   14.57
   0  28   3  339.94   15.36
   0 -28  -3  292.10   13.26
  -1 -27   3   10.00    1.61
  -1 -27   3   12.33    1.42
   1  27  -3   11.95    1.46
   1  27  -3   10.15    1.69
  -1 -25   3   10.83    1.35
  -1 -25   3    8.84    1.54
   1  25  -3   10.49    1.35
   1  25  -3    8.88    1.54
  -1 -23   3   47.69    3.15
  -1 -23   3   46.42    2.85
   1  23  -3   45.14    3.15
   1  23  -3   47.50    2.88
  -1 -19   3   14.76    1.69
  -1 -19   3   16.82    1.54
   1  19  -3   13.56    1.57
   1  19  -3   16.26    1.54
  -1 -17   3  222.53   10.04
  -1 -17   3  229.20   10.19
   1  17  -3  200.77    9.29
   1  17  -3  232.87   10.30
  -1 -15   3  614.03   25.81
  -1 -15   3  653.74   27.39
   1  15  -3  651.12   27.24
   1  15  -3  575.44   24.43
  -1 -13   3 1036.99   42.90
  -1 -13   3  970.30   40.24
   1  13  -3  910.74   37.95
   1  13  -3 1038.11   42.90
  -1 -11   3 1131.02   46.64
  -1 -11   3 1070.33   44.24
  -1  -9   3  809.96   33.53
  -1  -9   3  771.75   31.99
  -1  -7   3  981.92   40.46
  -1  -7   3 1011.14   41.62
   1   7  -3  962.44   39.64
   1   7  -3  857.54   35.52
  -1  -5   3 1805.74   73.88
  -1  -5   3 1721.07   70.47
   1   5  -3 1640.53   67.13
   1   5  -3 1730.44   70.92
  -1  -3   3 1046.35   42.93
  -1  -3   3 1075.95   44.13
   1   3  -3 1083.07   44.51
   1   3  -3  997.28   40.91
  -1  -1   3 3587.50  146.48
  -1  -1   3 3689.03  150.64
   1   1  -3 3675.92  150.12
   1   1  -3 4195.91  171.32
  -1   1   3 3203.13  135.06
   1  -9  -3  805.09   33.16
   1  -9  -3  870.65   35.85
  -1  11   3 1229.18   50.46
  -1  11   3 1240.42   50.91
   1 -11  -3 1249.03   51.25
   1 -11  -3 1167.74   47.88
  -1  13   3 1034.37   42.56
  -1  13   3 1066.21   43.91
   1 -13  -3 1080.45   44.36
   1 -13  -3 1082.69   44.54
  -1  15   3  649.24   27.05
  -1  15   3  666.10   27.69
   1 -15  -3  690.45   28.55
   1 -15  -3  657.86   27.39
  -1  17   3  234.00   10.23
  -1  17   3  227.59   10.04
   1 -17  -3  249.58   10.71
   1 -17  -3  226.02    9.93
   1 -19  -3   16.18    1.50
  -1  21   3    6.11    1.20
  -1  21   3    5.88    1.09
   1 -21  -3    7.90    1.12
   1 -21  -3    6.29    1.05
  -1  23   3   49.11    3.03
  -1  23   3   47.43    3.07
  -1  25   3    9.48    1.39
  -1  25   3    9.40    1.50
   1 -25  -3    9.85    1.35
   1 -25  -3   10.41    1.39
  -1  27   3   10.26    1.61
  -1  27   3   12.18    1.61
   1 -27  -3   12.78    1.54
   1 -27  -3   11.80    1.46
  -2 -28   3  872.15   36.60
  -2 -28   3  825.32   34.62
   2  28  -3  848.55   35.55
   2  28  -3  842.18   35.59
  -2 -26   3  746.65   31.47
  -2 -26   3  714.05   30.08
   2  26  -3  739.53   31.21
   2  26  -3  691.95   29.45
  -2 -24   3  691.95   29.15
  -2 -24   3  742.15   31.28
   2  24  -3  706.94   29.97
  -2 -22   3  657.48   27.80
  -2 -22   3  636.13   26.90
   2  22  -3  604.66   25.74
   2  22  -3  647.74   27.35
  -2 -20   3  622.27   26.26
  -2 -20   3  628.26   26.52
   2  20  -3  627.51   26.41
   2  20  -3  560.45   23.86
  -2 -18   3  642.50   27.01
  -2 -18   3  646.62   27.20
   2  18  -3  570.19   24.20
   2  18  -3  656.36   27.54
  -2 -16   3  808.09   33.68
  -2 -16   3  788.98   32.93
  -2 -14   3 1005.52   41.66
  -2 -14   3 1032.12   42.78
  -2 -12   3  388.12   16.48
  -2 -12   3  396.74   16.90
  -2  -8   3  941.83   38.89
  -2  -8   3  821.57   33.94
  -2  -6   3  582.18   24.16
  -2  -6   3  673.97   27.91
   2   4  -3 1033.24   42.52
  -2   0   3    1.46    0.49
  -2   0   3    2.25    0.41
   2   0  -3    2.32    0.60
   2   0  -3    1.24    0.37
  -2   2   3  248.05   10.41
   2  -6  -3  638.38   27.46
   2  -6  -3  687.08   29.56
   2  -8  -3  862.03   35.44
   2  -8  -3  875.15   35.96
   2 -10  -3  418.84   17.38
   2 -10  -3  440.95   18.28
   2 -12  -3  384.75   16.03
   2 -12  -3  360.70   15.14
   2 -14  -3  957.94   39.52
   2 -14  -3 1039.24   42.75
   2 -16  -3  781.86   32.48
   2 -16  -3  804.34   33.27
  -2  20   3  644.00   27.12
  -2  20   3  588.18   24.80
   2 -20  -3  652.99   27.24
   2 -20  -3  651.86   27.42
  -2  22   3  722.67   30.42
  -2  22   3  663.10   27.95
   2 -22  -3  687.08   28.70
   2 -22  -3  693.82   29.22
  -2  24   3  733.16   30.91
  -2  24   3  759.76   32.03
   2 -24  -3  721.55   30.42
   2 -24  -3  757.89   31.66
  -2  26   3  739.53   31.28
  -2  26   3  754.51   31.88
   2 -26  -3  750.77   31.47
   2 -26  -3  730.91   30.87
  -3 -27   3   13.49    1.50
  -3 -27   3   11.20    1.57
   3  27  -3   13.60    1.57
   3  27  -3   11.80    1.54
  -3 -25   3   10.71    1.54
  -3 -25   3   11.58    1.39
   3  25  -3   11.95    1.46
   3  25  -3   10.56    1.42
  -3 -23   3   48.40    2.92
  -3 -23   3   46.42    3.03
   3  23  -3   50.24    3.03
   3  23  -3   44.81    2.88
  -3 -21   3  112.47    5.77
   3  21  -3  120.78    6.11
  -3 -19   3  171.40    7.94
  -3 -19   3  180.50    8.32
   3  19  -3  184.02    8.43
   3  19  -3  173.12    8.05
  -3 -17   3   32.41    2.29
  -3 -17   3   31.62    2.14
   3  17  -3   33.72    2.25
   3  17  -3   29.60    2.14
  -3 -15   3   67.43    3.60
  -3 -15   3   69.87    3.71
   3  15  -3   70.84    3.78
   3  15  -3   70.84    3.75
  -3 -13   3  433.08   18.39
  -3 -13   3  432.33   18.32
   3  13  -3  447.31   18.96
   3  13  -3  442.44   18.81
  -3 -11   3  624.52   26.11
  -3 -11   3  641.37   26.75
   3  11  -3  652.99   27.27
   3  11  -3  643.25   26.90
  -3  -9   3 1013.76   41.85
  -3  -9   3  968.06   40.01
   3   9  -3  988.29   40.84
   3   9  -3 1025.38   42.37
  -3  -7   3 2038.39   83.47
  -3  -7   3 2239.94   91.64
   3   7  -3 2229.45   91.26
   3   7  -3 2071.36   84.82
  -3  -5   3 2447.11  100.03
  -3  -5   3 2759.18  112.69
   3   5  -3 2425.76   99.13
   3   5  -3 2754.31  112.50
  -3  -3   3 3660.56  149.29
  -3  -3   3 3573.64  145.81
   3   3  -3 3711.88  151.39
   3   3  -3 3515.57  143.49
  -3  -1   3 1599.32   65.41
  -3  -1   3 1513.90   61.96
  -3   1   3 1489.17   60.92
  -3   1   3 1601.56   65.49
   3  -1  -3 1643.15   67.21
   3  -1  -3 1485.43   60.80
  -3   3   3 3510.70  143.34
  -3   3   3 3568.02  145.70
   3  -3  -3 3158.17  128.95
   3  -3  -3 3664.68  149.67
  -3   5   3 2693.62  110.07
  -3   5   3 2671.89  109.13
   3  -5  -3 2475.21  101.15
   3  -5  -3 2571.12  105.09
   3  -7  -3 1948.47   79.68
   3  -7  -3 2163.89   88.45
  -3   9   3 1000.65   41.17
  -3   9   3 1014.89   41.66
   3  -9  -3  964.31   39.64
   3  -9  -3  908.49   37.35
  -3  11   3  657.48   27.16
  -3  11   3  698.69   28.96
   3 -11  -3  652.99   27.01
   3 -11  -3  685.96   28.36
  -3  13   3  429.71   17.98
  -3  13   3  487.03   20.42
   3 -13  -3  468.67   19.56
   3 -13  -3  450.69   18.88
   3 -15  -3   78.52    3.82
   3 -15  -3   70.77    3.56
  -3  19   3  192.00    8.73
  -3  19   3  170.87    7.72
   3 -19  -3  187.73    8.50
   3 -19  -3  190.73    8.50
  -3  21   3  116.10    5.62
  -3  21   3  130.04    6.29
   3 -21  -3  125.32    5.92
   3 -21  -3  128.91    6.18
  -3  23   3   49.30    3.00
  -3  23   3   50.84    3.22
   3 -23  -3   51.70    3.00
   3 -23  -3   49.71    3.07
  -3  25   3   11.65    1.50
  -3  25   3   11.76    1.65
   3 -25  -3   13.34    1.54
   3 -25  -3   10.64    1.39
  -3  27   3   10.75    1.69
  -3  27   3   10.71    1.80
   3 -27  -3   12.96    1.61
  -3  29   3  139.40    6.97
  -3  29   3  146.18    7.38
   3 -29  -3  134.79    6.59
   3 -29  -3  136.03    6.78
  -4 -28   3  569.44   24.24
  -4 -28   3  584.43   24.84
   4  28  -3  563.08   24.20
   4  28  -3  578.81   24.69
  -4 -26   3 1003.27   41.81
  -4 -26   3  960.19   40.12
   4  26  -3  977.80   40.80
   4  26  -3  938.46   39.26
  -4 -24   3 1061.34   44.21
  -4 -24   3 1162.87   48.29
   4  24  -3 1120.16   46.64
   4  24  -3 1093.93   45.48
  -4 -22   3 1058.34   44.06
   4  22  -3 1099.55   45.74
   4  22  -3 1096.56   45.56
  -4 -20   3  699.07   29.33
  -4 -20   3  674.34   28.40
   4  20  -3  696.45   29.26
   4  20  -3  714.43   30.05
  -4 -18   3  243.89   10.86
  -4 -18   3  231.22   10.34
   4  18  -3  243.36   10.83
   4  18  -3  253.44   11.31
  -4 -16   3  674.72   28.25
  -4 -16   3  657.48   27.61
   4  16  -3  694.95   29.18
   4  16  -3  644.00   27.05
  -4 -14   3  418.84   17.87
  -4 -14   3  454.81   19.29
   4  14  -3  419.22   17.87
   4  14  -3  465.67   19.82
  -4 -12   3  563.45   23.64
  -4 -12   3  528.23   22.29
   4  12  -3  605.04   25.40
   4  12  -3  530.48   22.33
  -4 -10   3 1166.24   48.14
  -4 -10   3 1318.71   54.28
   4  10  -3 1356.55   55.90
   4  10  -3 1220.56   50.35
   4   6  -3  397.86   16.82
   4   6  -3  369.24   15.66
  -4  -4   3   35.03    2.02
  -4  -4   3   37.76    2.14
   4   4  -3   36.94    2.06
   4   4  -3   38.66    2.25
  -4  -2   3  124.27    5.58
  -4  -2   3  126.51    5.66
   4   2  -3  122.17    5.47
   4   2  -3  119.32    5.39
  -4   0   3    0.45    0.49
  -4   0   3    0.67    0.60
   4   0  -3   -0.19    0.60
   4   0  -3    0.30    0.49
  -4   2   3  123.22    5.51
  -4   2   3  121.31    5.36
  -4   4   3   38.47    2.02
  -4   4   3   37.09    2.02
   4  -4  -3   40.35    2.17
   4  -4  -3   38.40    1.99
  -4   6   3  332.45   13.97
  -4   6   3  340.54   14.24
   4  -6  -3  340.73   14.27
   4  -6  -3  354.59   14.87
  -4   8   3  845.18   34.92
  -4   8   3  857.91   35.33
   4  -8  -3  823.45   33.98
   4  -8  -3  847.80   34.99
   4 -10  -3 1301.48   53.46
   4 -10  -3 1321.34   54.28
  -4  12   3  608.41   25.44
  -4  12   3  611.03   25.36
   4 -12  -3  608.03   25.33
   4 -12  -3  533.85   22.33
  -4  14   3  476.16   19.97
  -4  14   3  502.76   21.24
   4 -14  -3  499.01   20.94
   4 -14  -3  431.95   18.24
   4 -16  -3  752.64   31.36
  -4  18   3  279.37   12.40
  -4  18   3  253.03   11.05
   4 -18  -3  264.12   11.58
   4 -18  -3  270.49   11.80
   4 -20  -3  756.39   31.66
   4 -20  -3  805.46   33.60
  -4  22   3 1144.88   47.43
  -4  22   3 1257.65   52.22
   4 -22  -3 1219.81   50.58
   4 -22  -3 1216.06   50.31
  -4  24   3 1287.62   53.54
  -4  24   3 1288.74   53.50
   4 -24  -3 1252.03   51.85
   4 -24  -3 1245.66   51.74
  -4  26   3 1092.43   45.74
  -4  26   3 1011.14   42.18
  -4  28   3  675.84   28.88
  -4  28   3  629.39   26.67
   4 -28  -3  655.61   27.72
  -5 -27   3   21.24    2.02
  -5 -27   3   20.38    1.87
   5  27  -3   20.60    1.87
  -5 -25   3    4.27    0.97
  -5 -25   3    4.35    1.20
   5  25  -3    4.12    0.97
   5  25  -3    4.12    1.09
  -5 -23   3   41.70    2.81
  -5 -23   3   38.14    2.55
   5  23  -3   43.87    2.88
   5  23  -3   38.14    2.55
  -5 -21   3   77.74    4.35
  -5 -21   3   79.35    4.27
   5  21  -3   84.07    4.46
   5  21  -3   78.86    4.23
  -5 -19   3  112.58    5.58
  -5 -19   3  108.49    5.39
   5  19  -3  108.01    5.39
   5  19  -3  117.15    5.81
  -5 -17   3  101.26    5.06
  -5 -17   3  110.29    5.43
   5  17  -3  103.66    5.17
   5  17  -3  111.87    5.54
  -5 -15   3   31.58    2.14
  -5 -15   3   32.29    2.21
   5  15  -3   32.33    2.17
   5  15  -3   34.54    2.32
  -5 -13   3  233.70   10.34
  -5 -13   3  198.82    8.95
   5  13  -3  205.67    9.22
   5  13  -3  231.11   10.26
   5  11  -3  619.65   26.04
   5  11  -3  572.44   24.09
  -5  -9   3  547.72   23.00
  -5  -9   3  547.34   23.04
   5   9  -3  539.10   22.74
   5   9  -3  539.10   22.70
  -5  -5   3 2496.94  102.20
  -5  -5   3 2547.52  104.22
   5   5  -3 2586.48  105.87
   5   5  -3 2483.83  101.64
  -5  -3   3 2076.23   85.00
  -5  -3   3 2060.87   84.44
   5   3  -3 2015.53   82.53
   5   3  -3 2057.49   84.33
  -5  -1   3 2927.77  119.62
  -5  -1   3 2873.07  117.45
   5   1  -3 2711.23  110.85
   5   1  -3 2732.21  111.68
  -5   1   3 2707.86  110.67
  -5   1   3 2978.35  121.68
   5  -1  -3 2790.65  114.11
   5  -1  -3 2921.40  119.32
  -5   3   3 2070.23   84.74
  -5   3   3 2050.75   83.96
  -5   5   3 2523.16  103.25
  -5   5   3 2496.57  102.09
   5  -5  -3 2496.94  102.09
   5  -5  -3 2453.86  100.40
  -5   7   3 1490.30   61.10
  -5   7   3 1488.42   61.18
   5  -7  -3 1571.22   64.51
   5  -7  -3 1513.52   62.11
  -5   9   3  515.50   21.65
  -5   9   3  508.00   21.20
   5  -9  -3  538.72   22.55
   5  -9  -3  550.34   23.00
   5 -11  -3  655.61   27.39
   5 -11  -3  641.75   26.79
  -5  15   3   41.02    2.44
  -5  15   3   38.51    2.62
   5 -15  -3   33.94    2.17
   5 -15  -3   39.94    2.47
  -5  17   3  124.49    5.88
  -5  17   3  125.73    6.18
   5 -17  -3  113.14    5.47
   5 -17  -3  127.08    6.07
  -5  19   3  135.73    6.41
  -5  19   3  135.54    6.67
  -5  21   3   99.35    5.28
  -5  21   3   92.87    4.72
   5 -21  -3   89.31    4.65
   5 -21  -3  100.25    5.10
  -5  23   3   51.55    3.45
  -5  23   3   47.65    2.96
   5 -23  -3   45.26    2.96
   5 -23  -3   51.40    3.15
   5 -25  -3    4.31    1.20
  -5  27   3   27.09    2.55
  -5  27   3   21.35    1.99
   5 -27  -3   26.34    2.21
   5 -27  -3   23.23    2.10
  -6 -26   3  382.13   16.60
  -6 -26   3  366.21   16.00
   6  26  -3  378.38   16.52
   6  26  -3  385.12   16.86
  -6 -24   3  433.45   18.73
  -6 -24   3  452.18   19.44
   6  24  -3  430.83   18.62
   6  24  -3  494.52   21.20
  -6 -22   3 1138.51   47.28
  -6 -22   3 1015.63   42.33
  -6 -20   3  557.08   23.60
  -6 -20   3  490.40   20.98
   6  20  -3  505.38   21.62
   6  20  -3  569.07   24.16
  -6 -18   3  592.67   25.03
  -6 -18   3  515.87   21.95
   6  18  -3  530.48   22.59
   6  18  -3  611.78   25.85
   6  16  -3 1094.31   45.48
   6  16  -3 1217.94   50.50
  -6 -14   3 1004.40   41.88
  -6 -14   3 1001.02   41.58
   6  14  -3 1024.25   42.56
   6  14  -3  991.66   41.28
  -6 -12   3  964.68   40.16
  -6 -12   3  975.55   40.50
   6  12  -3  978.55   40.69
   6  12  -3  960.56   40.01
  -6 -10   3  421.84   18.02
  -6 -10   3  454.43   19.29
   6  10  -3  457.05   19.52
   6  10  -3  436.82   18.62
  -6  -8   3  630.51   26.45
  -6  -8   3  655.61   27.46
   6   8  -3  629.76   26.41
   6   8  -3  655.24   27.54
  -6  -6   3  460.43   19.52
  -6  -6   3  457.05   19.33
   6   6  -3  467.17   19.74
   6   6  -3  463.42   19.67
  -6  -2   3   39.71    2.58
  -6  -2   3   35.96    2.25
   6   2  -3   36.75    2.40
  -6   0   3    0.52    0.60
  -6   0   3    0.86    0.90
   6   0  -3    0.52    0.60
   6   0  -3    0.82    0.82
  -6   2   3   35.22    2.21
  -6   2   3   35.63    2.17
   6  -2  -3   34.84    2.25
   6  -2  -3   35.33    2.10
  -6   4   3    2.32    0.75
  -6   4   3    1.54    0.82
   6  -4  -3    1.84    0.90
   6  -4  -3    1.80    0.67
  -6   6   3  438.32   18.54
  -6   6   3  476.16   20.01
   6  -8  -3  704.69   29.63
  -6  10   3  445.44   19.18
   6 -10  -3  446.94   18.96
  -6  12   3 1062.09   43.91
  -6  12   3 1026.50   42.78
   6 -12  -3  997.28   41.36
   6 -12  -3  991.66   41.17
  -6  14   3 1105.55   45.67
  -6  14   3 1030.99   42.90
   6 -14  -3 1064.34   44.17
   6 -14  -3 1057.59   43.91
  -6  16   3 1311.97   54.40
  -6  16   3 1340.07   55.30
   6 -16  -3 1228.05   50.91
   6 -16  -3 1310.85   54.21
  -6  18   3  635.01   26.97
  -6  18   3  650.37   27.27
  -6  20   3  627.51   26.75
  -6  20   3  614.78   25.89
  -6  22   3 1327.71   54.92
  -6  22   3 1383.53   57.54
  -6  26   3  428.21   18.47
  -6  26   3  485.53   21.24
   6 -26  -3  477.66   20.60
   6 -26  -3  432.70   18.77
  -7 -25   3    4.08    1.16
  -7 -25   3    3.45    0.90
   7  25  -3    3.63    1.05
   7  25  -3    3.26    1.20
  -7 -23   3    6.63    1.39
  -7 -23   3    5.24    1.05
   7  23  -3    5.66    1.16
   7  23  -3    5.84    1.35
  -7 -21   3   23.30    2.02
  -7 -21   3   22.55    1.95
   7  21  -3   24.35    1.99
   7  21  -3   19.41    2.06
  -7 -19   3  317.35   14.05
  -7 -19   3  301.13   13.22
   7  19  -3  308.59   13.60
   7  19  -3  290.15   13.04
  -7 -17   3  129.81    6.52
  -7 -17   3  131.76    6.52
   7  17  -3  123.52    6.33
   7  17  -3  141.69    7.19
  -7 -15   3  445.82   19.18
  -7 -15   3  456.68   19.52
   7  15  -3  448.06   19.37
   7  15  -3  454.81   19.48
  -7 -13   3  420.71   18.13
  -7 -13   3  416.59   17.87
   7  13  -3  405.73   17.46
   7  13  -3  423.34   18.32
  -7 -11   3  424.09   18.13
  -7 -11   3  406.85   17.53
   7  11  -3  431.58   18.62
   7  11  -3  409.48   17.57
  -7  -9   3 1159.49   47.99
  -7  -9   3 1150.50   47.69
   7   9  -3 1130.65   46.87
   7   9  -3 1265.14   52.52
  -7  -7   3  621.14   26.15
  -7  -7   3  632.38   26.56
   7   7  -3  642.87   27.09
   7   7  -3  647.37   27.16
  -7  -5   3 1365.17   56.31
  -7  -5   3 1340.44   55.33
   7   5  -3 1388.02   57.32
   7   5  -3 1371.54   56.57
  -7  -3   3 1669.37   68.67
  -7  -3   3 1553.98   64.03
   7   3  -3 1629.29   67.02
   7   3  -3 1504.53   62.04
  -7  -1   3 1313.09   54.21
  -7  -1   3 1214.19   50.16
   7   1  -3 1201.83   49.75
   7   1  -3 1202.58   49.68
  -7   1   3 1218.69   50.31
  -7   1   3 1326.58   54.77
   7  -1  -3 1211.57   50.13
   7  -1  -3 1284.25   52.97
  -7   3   3 1497.04   61.66
  -7   3   3 1575.34   64.81
   7  -3  -3 1604.56   66.01
   7  -3  -3 1569.72   64.70
  -7   5   3 1367.79   56.46
  -7   5   3 1441.22   59.38
   7  -5  -3 1429.23   59.00
   7  -5  -3 1405.25   57.92
  -7   7   3  641.00   26.94
  -7   7   3  662.35   27.69
  -7   9   3 1123.15   46.38
  -7   9   3 1166.61   48.37
   7  -9  -3 1189.09   49.19
   7  -9  -3 1184.59   49.08
  -7  11   3  433.45   18.66
  -7  11   3  412.47   17.53
   7 -11  -3  432.33   18.51
   7 -11  -3  451.06   19.22
  -7  13   3  453.31   19.26
  -7  13   3  434.20   18.73
   7 -13  -3  443.19   18.99
   7 -13  -3  439.82   18.81
  -7  15   3  510.25   21.62
  -7  15   3  458.18   19.78
   7 -15  -3  477.66   20.46
   7 -15  -3  480.66   20.53
  -7  17   3  140.64    6.93
  -7  17   3  147.38    6.93
   7 -17  -3  144.57    6.93
   7 -17  -3  139.55    6.74
  -7  19   3  348.90   15.14
  -7  19   3  340.13   15.14
   7 -19  -3  338.41   14.87
  -7  21   3   26.56    2.14
  -7  21   3   25.18    2.47
   7 -21  -3   23.15    1.99
   7 -21  -3   25.81    2.25
  -7  23   3    6.14    1.61
  -7  23   3    6.56    1.27
   7 -23  -3    5.36    1.09
   7 -23  -3    7.64    1.42
  -7  25   3    6.33    1.65
  -7  25   3    6.41    1.31
   7 -25  -3    5.47    1.35
   7 -25  -3    5.13    1.09
  -8 -24   3  370.70   16.33
  -8 -24   3  366.21   15.92
   8  24  -3  401.23   17.42
   8  24  -3  372.61   16.63
  -8 -22   3  597.92   25.51
  -8 -22   3  598.29   25.33
   8  22  -3  633.13   26.82
   8  22  -3  586.30   25.21
  -8 -20   3  337.06   14.87
  -8 -20   3  344.06   15.02
   8  20  -3  338.52   15.14
   8  20  -3  354.03   15.47
  -8 -18   3  880.77   36.79
  -8 -18   3  889.38   37.31
   8  18  -3  906.62   38.14
   8  18  -3  904.37   37.80
  -8 -16   3 1232.92   51.25
   8  16  -3 1200.33   49.86
  -8 -14   3  560.08   23.75
  -8 -14   3  551.84   23.53
   8  14  -3  581.43   24.88
   8  14  -3  565.70   24.01
  -8 -12   3  674.34   28.47
  -8 -12   3  699.44   29.37
   8  12  -3  681.84   28.70
   8  12  -3  684.83   29.00
  -8 -10   3  339.38   14.72
  -8 -10   3  335.86   14.69
   8  10  -3  330.80   14.57
   8  10  -3  342.60   14.87
  -8  -8   3  403.48   17.38
  -8  -8   3  398.99   17.12
   8   8  -3  404.23   17.35
   8   8  -3  405.73   17.57
  -8  -6   3  377.63   16.26
  -8  -6   3  383.25   16.52
   8   6  -3  375.38   16.15
   8   6  -3  382.13   16.56
  -8  -4   3   77.25    4.08
  -8  -4   3   81.52    4.27
   8   4  -3   84.22    4.46
   8   4  -3   88.30    4.57
  -8  -2   3  250.07   11.05
  -8  -2   3  280.00   12.33
   8   2  -3  262.13   11.69
   8   2  -3  278.69   12.21
  -8   0   3    0.52    0.97
  -8   0   3    0.56    0.75
   8   0  -3    0.67    0.97
   8   0  -3    0.22    0.64
  -8   2   3  267.30   11.76
  -8   2   3  257.07   11.39
   8  -2  -3  268.50   11.95
   8  -2  -3  262.77   11.54
  -8   4   3   79.80    4.20
  -8   4   3   81.71    4.23
   8  -4  -3   81.37    4.38
   8  -4  -3   80.28    4.12
  -8   6   3  399.36   17.12
  -8   6   3  413.97   17.91
   8  -6  -3  392.24   17.01
   8  -6  -3  387.75   16.63
  -8   8   3  411.35   17.72
  -8   8   3  415.47   17.76
   8  -8  -3  425.59   18.28
  -8  10   3  331.25   14.31
  -8  10   3  348.67   15.25
   8 -10  -3  343.02   14.91
   8 -10  -3  342.68   14.99
  -8  12   3  673.97   28.25
  -8  12   3  688.20   29.11
   8 -12  -3  712.56   30.01
   8 -12  -3  713.68   30.01
  -8  14   3  567.57   24.31
  -8  14   3  590.80   24.91
   8 -14  -3  582.93   24.76
   8 -14  -3  601.29   25.55
  -8  16   3 1263.27   52.60
  -8  16   3 1333.70   55.15
   8 -16  -3 1322.46   54.88
   8 -16  -3 1324.33   54.92
  -8  18   3  941.08   39.60
  -8  18   3  999.90   41.58
   8 -18  -3  991.28   41.43
   8 -18  -3  965.43   40.39
  -8  20   3  365.61   16.30
  -8  20   3  374.63   16.37
   8 -20  -3  358.90   15.81
  -8  22   3  660.48   28.28
  -8  22   3  684.46   28.85
   8 -22  -3  600.54   25.59
   8 -22  -3  638.75   27.24
  -8  24   3  426.71   18.39
  -8  24   3  437.95   19.33
   8 -24  -3  391.49   17.23
   8 -24  -3  382.88   16.75
  -9 -23   3    2.85    1.09
   9  23  -3    1.99    1.65
  -9 -21   3   10.23    1.42
  -9 -21   3   10.34    1.42
   9  21  -3   11.80    1.46
   9  21  -3   10.38    1.87
  -9 -19   3   32.71    2.47
  -9 -19   3   32.11    2.40
   9  19  -3   32.71    2.40
   9  19  -3   30.76    2.77
  -9 -17   3  125.47    6.18
  -9 -17   3  129.62    6.44
   9  17  -3  130.49    6.37
   9  17  -3  125.32    6.59
  -9 -15   3  206.76    9.44
  -9 -15   3  198.93    9.29
   9  15  -3  195.26    9.29
   9  15  -3  207.96    9.52
  -9 -11   3 1392.52   57.69
  -9 -11   3 1368.17   56.61
   9  11  -3 1339.32   55.67
   9  11  -3 1380.53   57.13
  -9  -9   3  745.52   31.28
  -9  -9   3  748.15   31.47
   9   9  -3  743.65   31.21
   9   9  -3  746.27   31.51
  -9  -7   3  488.52   20.90
  -9  -7   3  494.89   21.09
   9   7  -3  485.53   20.90
   9   7  -3  479.53   20.46
  -9  -5   3  924.97   38.62
  -9  -5   3 1000.65   41.66
   9   5  -3  953.07   39.86
  -9  -3   3 1272.26   52.71
  -9  -3   3 1171.11   48.59
   9   3  -3 1217.56   50.65
  -9  -1   3  646.24   27.24
  -9  -1   3  685.96   28.88
   9   1  -3  681.46   28.88
   9   1  -3  659.36   27.76
  -9   1   3  635.38   26.82
  -9   1   3  695.70   29.37
   9  -1  -3  666.10   28.21
   9  -1  -3  700.94   29.48
  -9   3   3 1211.57   50.24
  -9   3   3 1191.71   49.45
   9  -3  -3 1252.40   52.07
   9  -3  -3 1223.18   50.65
  -9   5   3  958.69   40.01
  -9   5   3  976.30   40.65
   9  -5  -3  973.68   40.54
   9  -5  -3 1011.14   42.26
  -9   7   3  517.75   21.99
  -9   7   3  527.11   22.59
   9  -7  -3  528.98   22.52
   9  -7  -3  534.23   22.89
  -9   9   3  762.38   31.92
  -9   9   3  781.49   32.89
   9  -9  -3  818.58   34.50
   9  -9  -3  808.84   33.90
  -9  11   3 1371.16   56.64
  -9  11   3 1434.10   59.49
   9 -11  -3 1466.69   60.69
   9 -11  -3 1436.72   59.53
  -9  13   3  821.20   34.65
  -9  13   3  763.13   31.92
   9 -13  -3  822.70   34.62
   9 -13  -3  854.92   35.89
  -9  15   3  218.07    9.89
  -9  15   3  208.11    9.93
   9 -15  -3  223.88   10.34
   9 -15  -3  214.44    9.97
  -9  17   3  139.85    6.82
  -9  17   3  140.15    7.12
   9 -17  -3  144.87    7.12
   9 -17  -3  136.89    6.86
  -9  19   3   39.07    2.70
  -9  19   3   36.15    2.88
   9 -19  -3   34.69    2.62
   9 -19  -3   35.44    2.73
  -9  21   3   13.34    1.65
  -9  21   3   11.61    1.80
   9 -21  -3   10.15    1.54
   9 -21  -3   11.24    1.61
  -9  23   3    4.53    1.20
  -9  23   3    3.67    1.42
   9 -23  -3    2.36    1.12
   9 -23  -3    4.53    1.09
 -10 -20   3  395.99   17.20
 -10 -20   3  381.38   16.78
  10  20  -3  415.84   18.02
  10  20  -3  371.82   16.67
 -10 -18   3  443.19   19.11
 -10 -18   3  417.72   18.21
  10  18  -3  404.61   17.95
  10  18  -3  465.67   20.04
 -10 -16   3  628.26   26.60
 -10 -16   3  599.79   25.59
  10  16  -3  640.25   27.12
  10  16  -3  594.17   25.55
 -10 -14   3  231.60   10.49
 -10 -14   3  220.92   10.19
  10  14  -3  235.31   10.64
  10  14  -3  218.15   10.26
 -10 -12   3  549.59   23.53
 -10 -12   3  549.21   23.38
  10  12  -3  549.59   23.38
  10  12  -3  546.97   23.56
 -10 -10   3  446.19   19.18
 -10 -10   3  448.81   19.41
  10  10  -3  455.56   19.59
  10  10  -3  445.82   19.44
 -10  -6   3  169.41    8.02
 -10  -6   3  169.56    7.98
  10   6  -3  167.31    8.09
  10   6  -3  154.01    7.27
 -10  -4   3   10.94    1.42
 -10  -4   3   12.78    1.61
  10   4  -3   13.04    1.46
  10   4  -3   11.13    1.65
 -10  -2   3    8.17    1.24
 -10  -2   3    8.20    1.42
  10   2  -3    9.29    1.54
  10   2  -3    9.25    1.27
 -10   0   3    0.19    1.01
 -10   0   3    0.52    0.79
  10   0  -3    0.56    1.05
  10   0  -3    0.41    0.71
 -10   2   3    6.74    1.31
 -10   2   3    7.38    1.20
  10  -2  -3    7.16    1.42
  10  -2  -3    7.46    1.20
 -10   4   3   12.36    1.61
 -10   4   3   14.12    1.57
  10  -4  -3   14.24    1.87
  10  -4  -3   13.71    1.50
 -10   6   3  172.52    8.05
 -10   6   3  162.14    7.79
  10  -6  -3  174.24    8.39
  10  -6  -3  171.70    8.02
 -10   8   3  125.05    6.11
 -10   8   3  126.63    6.37
  10  -8  -3  132.17    6.48
  10  -8  -3  132.02    6.67
 -10  10   3  431.95   18.66
  10 -10  -3  403.86   17.80
 -10  12   3  543.59   23.45
 -10  12   3  589.67   25.25
 -10  14   3  223.36   10.04
 -10  14   3  240.70   11.20
  10 -14  -3  238.16   10.90
  10 -14  -3  238.01   10.94
 -10  16   3  705.44   29.75
  10 -16  -3  679.96   28.92
  10 -16  -3  646.62   27.50
 -10  18   3  500.51   21.39
 -10  18   3  469.04   20.53
  10 -18  -3  464.55   20.16
  10 -18  -3  500.51   21.69
 -10  20   3  469.79   20.19
 -10  20   3  443.19   19.52
  10 -20  -3  427.08   18.69
  10 -20  -3  459.30   20.01
 -11 -17   3   45.22    3.11
 -11 -17   3   46.60    3.03
  11  17  -3   42.97    3.37
  11  17  -3   52.56    3.22
 -11 -15   3   67.28    3.97
 -11 -15   3   68.71    3.93
  11  15  -3   57.99    3.93
  11  15  -3   71.93    4.01
 -11 -13   3  143.11    7.04
 -11 -13   3  145.96    7.04
  11  13  -3  150.68    7.27
  11  13  -3  136.63    7.04
 -11 -11   3  297.76   13.34
 -11 -11   3  293.98   13.04
  11  11  -3  298.40   13.22
  11  11  -3  288.77   13.15
 -11  -9   3  923.47   38.59
 -11  -9   3  941.83   39.45
  11   9  -3  935.46   39.41
  11   9  -3  892.75   37.35
 -11  -7   3 1070.33   44.66
 -11  -7   3 1050.10   43.76
  11   7  -3  988.29   41.25
  11   7  -3 1086.07   45.52
 -11  -5   3  849.67   35.67
 -11  -5   3  793.10   33.38
  11   5  -3  829.07   35.07
 -11  -3   3 1171.11   48.74
  11   3  -3 1201.83   50.20
  11   3  -3 1316.09   54.70
 -11  -1   3  354.55   15.55
  11   1  -3  383.63   16.67
  11   1  -3  378.38   16.75
 -11   1   3  370.36   16.18
 -11   1   3  396.36   17.38
  11  -1  -3  383.63   16.67
  11  -1  -3  375.01   16.63
 -11   3   3 1226.55   51.06
 -11   3   3 1238.92   51.47
  11  -3  -3 1225.06   50.88
  11  -3  -3 1271.14   53.05
 -11   5   3  843.68   35.40
 -11   5   3  807.34   34.05
  11  -5  -3  846.67   35.82
  11  -5  -3  824.20   34.62
 -11   7   3 1092.43   45.48
 -11   7   3 1090.56   45.59
  11  -7  -3 1107.79   46.15
  11  -7  -3 1127.65   47.20
 -11   9   3 1114.16   46.79
  11  -9  -3  994.66   41.77
  11  -9  -3  957.94   40.09
 -11  11   3  306.04   13.75
 -11  11   3  301.69   13.30
  11 -11  -3  290.34   13.19
  11 -11  -3  313.42   13.90
 -11  13   3  155.92    7.68
 -11  13   3  157.42    7.61
  11 -13  -3  152.40    7.53
 -11  15   3   78.86    4.57
 -11  15   3   73.62    4.01
  11 -15  -3   73.92    4.23
  11 -15  -3   75.19    4.38
 -11  17   3   61.59    4.31
 -12 -14   3  333.24   15.10
  12  14  -3  298.62   14.09
 -12 -12   3  429.71   18.58
 -12 -12   3  430.08   18.77
  12  12  -3  419.59   18.58
  12  12  -3  436.82   18.88
 -12 -10   3   85.34    4.61
 -12 -10   3   87.10    4.80
  12  10  -3   86.88    4.65
  12  10  -3   86.88    5.02
 -12  -8   3   50.20    3.18
 -12  -8   3   49.86    3.22
  12   8  -3   48.33    3.07
  12   8  -3   50.73    3.52
 -12  -6   3   69.83    4.01
 -12  -6   3   71.74    4.16
  12   6  -3   72.90    4.42
  12   6  -3   65.30    3.75
 -12  -4   3    5.36    1.39
 -12  -4   3    5.47    1.20
  12   4  -3    7.23    1.24
  12   4  -3    6.56    1.50
 -12  -2   3    2.73    1.24
 -12  -2   3    3.41    1.05
  12   2  -3    3.71    1.01
  12   2  -3    3.18    1.27
 -12   0   3    0.34    1.16
 -12   0   3    0.67    0.86
  12   0  -3    0.94    1.16
  12   0  -3    0.71    0.79
 -12   2   3    4.31    1.12
 -12   2   3    2.58    1.31
  12  -2  -3    4.16    1.05
  12  -2  -3    2.58    1.31
 -12   4   3    5.99    1.39
 -12   4   3    7.04    1.27
  12  -4  -3    5.84    1.54
  12  -4  -3    6.71    1.20
 -12   6   3   72.94    4.08
 -12   6   3   66.39    4.05
  12  -6  -3   69.20    3.93
  12  -6  -3   70.62    4.35
 -12   8   3   50.46    3.41
 -12   8   3   49.64    3.11
  12  -8  -3   47.47    3.07
  12  -8  -3   42.45    3.26
 -12  10   3   89.84    4.72
 -12  10   3   92.61    5.17
  12 -10  -3   86.92    4.91
  12 -10  -3   86.32    4.68
 -12  12   3  453.68   19.86
 -12  14   3  415.47   17.95
 -12  14   3  442.44   19.48
  12 -14  -3  421.09   18.39
  12 -14  -3  416.97   18.32
 -13  -7   3  360.02   15.92
 -13  -7   3  313.91   14.16
  13   7  -3  349.53   15.81
 -13  -5   3  514.75   22.18
 -13  -5   3  545.47   23.45
  13   5  -3  496.77   21.73
 -13  -3   3  596.79   25.51
 -13  -3   3  650.37   27.76
  13   3  -3  608.78   26.26
 -13  -1   3  652.61   27.80
 -13  -1   3  703.94   29.97
  13   1  -3  689.33   29.18
  13   1  -3  671.72   28.81
 -13   1   3  657.11   27.95
 -13   1   3  700.94   29.90
  13  -1  -3  659.73   28.02
  13  -1  -3  663.10   28.47
 -13   3   3  620.77   26.45
 -13   3   3  690.08   29.56
  13  -3  -3  631.26   26.90
  13  -3  -3  596.42   25.77
 -13   5   3  506.51   21.80
 -13   5   3  540.60   23.45
  13  -5  -3  514.75   22.14
  13  -5  -3  499.76   21.84
 -13   7   3  399.36   17.72
 -13   7   3  364.67   16.00
  13  -7  -3  376.88   16.56
  13  -7  -3  365.12   16.37
 -13   9   3  311.28   13.90
  13  -9  -3  292.44   13.82
   6  -4   4  739.53   31.32
   6  -4   4  820.08   34.54
  -6   4  -4  824.95   34.47
  -6   4  -4  753.39   31.96
   6  -2   4 1141.89   47.65
   6  -2   4 1225.06   51.03
  -6   2  -4 1097.68   45.93
  -6   2  -4 1163.99   48.25
   6   0   4 1196.58   49.86
   6   0   4 1294.36   53.80
  -6   0  -4 1155.37   48.22
  -6   0  -4 1188.72   49.26
   6   2   4 1192.46   49.64
   6   2   4 1191.71   49.68
  -6  -2  -4 1143.01   47.35
  -6  -2  -4 1214.19   50.54
   6   4   4  735.03   31.06
  -6  -4  -4  789.73   32.97
  -6  -4  -4  908.86   38.14
  -5  11  -4  128.95    6.82
  -5  11  -4  123.52    6.03
   5  -9   4   89.84    4.98
   5  -9   4   95.38    4.91
  -5   9  -4  101.15    5.66
  -5   9  -4   96.32    4.83
   5  -7   4   53.09    3.37
   5  -7   4   60.24    3.52
  -5   7  -4   59.75    3.33
  -5   7  -4   57.09    3.67
   5  -5   4   64.06    3.71
   5  -5   4   74.40    4.08
  -5   5  -4   69.46    4.05
  -5   5  -4   74.66    3.90
   5  -3   4  127.60    6.26
   5  -3   4  145.77    6.97
  -5   3  -4  134.68    6.74
  -5   3  -4  140.11    6.56
   5  -1   4   60.54    3.48
   5  -1   4   61.96    3.52
  -5   1  -4   58.71    3.52
  -5   1  -4   60.35    3.30
   5   1   4   59.87    3.41
   5   1   4   56.38    3.33
  -5  -1  -4   61.14    3.30
  -5  -1  -4   59.60    3.56
   5   3   4  141.72    6.74
   5   3   4  150.19    7.04
  -5  -3  -4  128.80    6.33
  -5  -3  -4  134.72    6.22
   5   5   4   67.13    3.75
   5   5   4   75.04    3.90
  -5  -5  -4   64.89    3.33
  -5  -5  -4   69.42    3.67
  -5  -7  -4   53.72    2.92
  -5  -7  -4   58.14    3.11
   5   9   4   74.48    4.12
   5   9   4   65.34    3.97
  -5  -9  -4   95.38    4.72
  -5  -9  -4   94.60    4.65
  -4  16  -4  104.34    5.84
  -4  16  -4  106.73    5.28
   4 -14   4  216.84    9.85
   4 -14   4  248.94   11.58
  -4  14  -4  220.73    9.89
  -4  14  -4  212.76   10.26
   4 -12   4   73.35    4.35
   4 -12   4   75.68    4.08
  -4  12  -4   79.24    4.72
  -4  12  -4   78.00    4.12
   4 -10   4  353.36   15.66
   4 -10   4  355.90   15.43
  -4  10  -4  352.98   15.21
  -4  10  -4  366.28   16.33
   4  -8   4  509.50   21.65
   4  -8   4  559.33   23.94
  -4   8  -4  516.62   21.84
  -4   8  -4  508.75   22.07
   4  -6   4  715.93   30.05
   4  -6   4  724.17   30.53
  -4   6  -4  701.69   29.78
  -4   6  -4  721.55   30.12
   4  -4   4  923.47   38.44
   4  -4   4  880.77   36.83
  -4   4  -4  944.08   39.15
  -4   4  -4  859.41   36.08
   4  -2   4 1055.35   43.83
   4  -2   4 1141.89   47.32
  -4   2  -4 1097.68   45.74
  -4   2  -4 1084.94   44.84
   4   0   4 1934.99   79.57
   4   0   4 1828.97   75.26
  -4   0  -4 1879.54   77.14
  -4   0  -4 1939.11   79.80
   4   4   4  938.83   39.00
  -4  -4  -4  927.97   38.40
   4   6   4  740.28   30.94
   4   6   4  746.27   31.06
  -4  -6  -4  708.43   29.45
  -4  -6  -4  673.22   28.02
   4   8   4  505.01   21.35
   4   8   4  530.48   22.25
  -4  -8  -4  508.00   21.28
  -4  -8  -4  503.51   21.09
   4  10   4  377.63   16.30
  -4 -10  -4  348.19   14.80
  -4 -10  -4  335.41   14.24
  -4 -12  -4   71.82    3.56
   3 -19   4  315.89   13.90
   3 -19   4  288.92   13.15
  -3  19  -4  286.41   13.30
  -3  19  -4  304.50   13.34
   3 -17   4  260.11   11.61
   3 -17   4  257.49   11.84
  -3  17  -4  277.60   12.89
  -3  17  -4  261.87   11.58
   3 -13   4  514.75   22.18
   3 -13   4  449.56   19.22
  -3  13  -4  455.56   19.37
  -3  13  -4  470.54   20.60
   3 -11   4  373.85   16.11
   3 -11   4  399.36   17.42
  -3  11  -4  382.88   16.97
  -3  11  -4  379.88   16.26
   3  -9   4  475.04   20.46
   3  -9   4  474.66   20.16
  -3   9  -4  507.26   21.92
  -3   9  -4  492.27   20.79
   3  -7   4  597.17   25.06
   3  -7   4  603.91   25.63
  -3   7  -4  617.77   26.34
  -3   7  -4  600.16   25.14
   3  -5   4  155.81    7.08
   3  -5   4  160.53    7.49
  -3   5  -4  160.61    7.64
  -3   5  -4  158.40    7.16
  -3   3  -4   83.88    4.38
   3  -1   4   30.20    1.95
   3  -1   4   31.21    1.99
  -3   1  -4   30.27    2.14
  -3   1  -4   32.07    1.95
   3   1   4   31.84    1.95
   3   1   4   31.17    1.95
  -3  -1  -4   31.43    2.10
  -3  -1  -4   34.17    2.02
   3   3   4   90.59    4.31
   3   3   4   85.04    4.08
  -3  -3  -4   89.20    4.31
   3   5   4  174.95    7.72
   3   5   4  161.47    7.08
  -3  -5  -4  154.46    6.82
  -3  -7  -4  594.55   24.69
  -3  -7  -4  594.17   24.65
  -3  -9  -4  493.39   20.60
  -3 -11  -4  391.87   16.52
   3  13   4  585.55   24.88
   3  15   4  307.76   13.45
  -3 -17  -4  267.53   11.73
   2 -20   4   43.83    2.81
   2 -20   4   37.95    2.85
  -2  20  -4   46.12    2.85
  -2  20  -4   40.50    3.07
   2 -18   4   85.12    4.72
   2 -18   4   85.34    4.46
  -2  18  -4   87.89    4.50
  -2  18  -4   75.56    4.57
   2 -16   4  310.31   13.60
   2 -16   4  302.44   13.56
   2 -14   4  414.72   17.76
   2 -14   4  405.35   17.61
  -2  14  -4  371.90   16.56
  -2  14  -4  399.74   17.08
   2 -12   4  494.89   21.20
   2 -12   4  512.50   21.69
  -2  12  -4  509.50   22.07
  -2  12  -4  504.63   21.32
   2 -10   4  807.71   33.87
   2 -10   4  778.12   32.41
  -2  10  -4  773.25   32.67
  -2  10  -4  784.49   32.63
   2  -8   4  758.64   31.81
   2  -8   4  711.06   29.63
  -2   8  -4  738.03   31.13
  -2   8  -4  721.17   30.01
   2  -6   4 1238.17   51.10
   2  -6   4 1125.03   46.64
  -2   6  -4 1102.55   45.48
  -2   6  -4 1131.40   47.02
   2  -4   4  583.68   24.35
   2  -4   4  573.57   24.13
  -2   4  -4  584.80   24.35
   2  -2   4  559.33   23.30
   2  -2   4  574.69   24.05
  -2   2  -4  602.79   25.03
  -2   2  -4  566.07   23.79
   2   0   4 1611.30   66.16
  -2   0  -4 1477.56   60.77
  -2   0  -4 1690.35   69.27
   2   2   4  590.05   24.46
   2   2   4  596.04   24.73
  -2  -2  -4  626.76   25.92
  -2  -2  -4  625.64   26.00
   2   4   4  592.30   24.54
   2   4   4  645.87   26.75
   2   6   4 1163.99   47.95
   2   6   4 1168.86   48.10
  -2  -6  -4 1087.56   44.77
  -2  -6  -4 1206.32   49.60
   2   8   4  717.80   29.67
   2   8   4  739.90   30.65
  -2  -8  -4  732.04   30.23
  -2  -8  -4  692.32   28.58
   2  10   4  703.56   29.11
   2  10   4  794.23   32.89
  -2 -12  -4  556.71   23.15
  -2 -14  -4  439.82   18.47
  -2 -16  -4  283.94   12.03
  -2 -16  -4  302.14   12.92
   2  18   4   69.05    3.93
  -2 -18  -4   79.20    3.78
  -2 -18  -4   79.46    4.01
  -1  23  -4  259.73   11.54
   1 -17   4  528.61   22.40
   1 -17   4  457.05   19.74
  -1  17  -4  528.61   22.37
  -1  17  -4  453.31   19.89
   1 -15   4  649.99   27.50
  -1  15  -4  685.21   28.70
  -1  15  -4  613.28   26.30
   1 -13   4  332.94   14.39
   1 -13   4  320.01   14.05
  -1  13  -4  310.38   13.90
  -1  13  -4  323.65   13.94
   1 -11   4 1000.65   41.47
   1 -11   4  976.30   40.61
  -1  11  -4  918.60   38.55
  -1  11  -4  950.07   39.34
   1  -9   4  706.94   29.60
   1  -9   4  725.29   30.20
  -1   9  -4  725.67   30.61
  -1   9  -4  688.20   28.66
   1  -5   4  316.49   13.60
   1  -5   4  297.53   12.66
  -1   5  -4  292.96   12.78
  -1   5  -4  295.70   12.55
   1  -3   4  119.25    5.36
   1  -3   4  118.50    5.43
  -1   3  -4  126.48    5.88
  -1   3  -4  115.57    5.17
   1  -1   4   54.40    2.70
   1  -1   4   50.05    2.44
  -1   1  -4   54.73    2.81
  -1   1  -4   51.18    2.47
   1   1   4   50.61    2.36
   1   1   4   52.56    2.47
  -1  -1  -4   52.41    2.55
  -1  -1  -4   51.03    2.36
   1   3   4  113.40    4.87
   1   3   4  116.32    4.98
  -1 -15  -4  674.34   28.02
  -1 -17  -4  505.38   21.24
   1  19   4  450.69   19.37
  -1 -19  -4  429.71   18.06
  -1 -19  -4  425.21   18.02
   0  24  -4   41.10    3.22
   0  24  -4   47.05    2.92
   0 -22   4    3.48    0.90
   0 -22   4    3.30    1.31
   0  22  -4    4.16    1.01
   0  22  -4    4.01    1.24
   0 -16   4  362.61   15.62
   0 -16   4  313.76   13.90
   0  16  -4  349.35   15.02
   0  16  -4  313.34   14.12
   0 -14   4  294.13   12.78
   0 -14   4  260.00   11.61
   0  14  -4  288.47   12.51
   0  14  -4  292.29   13.37
   0 -12   4  457.05   19.33
   0 -12   4  401.98   17.27
   0  12  -4  424.84   18.47
   0  12  -4  430.46   18.21
   0 -10   4  723.42   30.12
   0 -10   4  699.07   29.26
   0  10  -4  681.09   28.73
   0  10  -4  709.93   29.52
   0  -6   4 1261.02   51.85
   0  -6   4 1264.77   52.11
   0   6  -4 1210.07   49.71
   0   6  -4 1178.60   48.74
   0  -4   4 1215.31   49.90
   0  -4   4 1165.49   47.99
   0   4  -4 1234.80   50.80
   0   4  -4 1291.74   53.24
   0  -2   4 1204.45   49.49
   0  -2   4 1247.91   51.21
   0   2  -4 1166.24   47.84
   0   2  -4 1249.41   51.40
   0   0   4 1277.88   52.56
   0   0   4 1297.36   53.31
   0   0  -4 1252.03   51.44
   0   0  -4 1208.57   49.75
   0 -16  -4  365.91   15.32
   0 -16  -4  372.69   15.70
   0 -18  -4   91.11    4.23
   0 -18  -4   86.69    4.23
   0  20   4  110.89    5.77
   0  20   4  114.71    5.43
   0 -20  -4  117.82    5.58
   0 -20  -4  120.15    5.51
   0  22   4    4.01    0.94
   0  22   4    2.66    1.31
   0 -22  -4    3.93    0.86
   0 -22  -4    3.37    0.86
  -1 -25   4  506.51   21.95
  -1 -25   4  573.19   24.43
   1  25  -4  554.46   23.60
   1  25  -4  515.12   22.59
   1  23  -4  364.14   15.85
   1  23  -4  349.42   15.81
   1  21  -4  830.94   34.77
   1  21  -4  724.92   30.94
   1  19  -4 1636.40   67.47
   1  17  -4  955.69   40.16
   1  15  -4  778.87   32.93
   1  15  -4  905.49   37.61
  -1 -13   4  712.18   29.78
  -1 -13   4  621.14   26.19
   1  13  -4  606.16   25.81
   1  13  -4  700.94   29.26
  -1 -11   4  311.66   13.41
  -1 -11   4  288.02   12.59
   1  11  -4  300.79   12.96
   1  11  -4  283.07   12.59
  -1  -7   4   34.54    2.02
  -1  -7   4   31.21    2.02
   1   7  -4   32.59    1.95
   1   7  -4   31.58    2.14
  -1  -5   4  106.55    4.87
  -1  -5   4   92.12    4.31
   1   5  -4   89.91    4.35
   1   5  -4  105.05    4.80
  -1  -3   4   28.66    1.61
  -1  -3   4   26.79    1.57
   1   3  -4   27.39    1.57
   1   3  -4   29.52    1.80
  -1  -1   4    2.55    0.49
  -1  -1   4    2.66    0.45
   1   1  -4    2.29    0.56
   1   1  -4    2.29    0.49
  -1  13   4  653.36   27.35
  -1  15   4 1119.78   46.23
  -1  15   4 1096.18   45.26
   1 -15  -4  945.95   38.96
   1 -15  -4  954.57   39.37
  -1  17   4 1138.89   46.98
  -1  17   4 1235.92   51.06
   1 -17  -4 1296.61   53.42
   1 -17  -4 1129.15   46.45
  -1  19   4 1550.24   66.27
  -1  19   4 1642.77   67.55
   1 -19  -4 1691.85   69.42
  -1  23   4  345.49   15.17
  -1  23   4  395.24   17.08
   1 -23  -4  331.03   14.42
   1 -23  -4  339.34   14.54
  -1  25   4  493.39   21.32
   1 -25  -4  501.26   21.47
  -2 -26   4    6.97    1.50
  -2 -26   4    9.52    1.35
   2  26  -4    8.92    1.31
   2  26  -4    8.54    1.54
  -2 -24   4    0.86    1.16
  -2 -24   4    0.71    0.71
   2  24  -4    0.49    0.86
   2  24  -4    1.24    0.86
  -2 -22   4    1.16    0.75
  -2 -22   4    0.64    1.12
   2  22  -4    0.97    0.82
   2  22  -4    0.26    0.82
   2  20  -4   37.80    2.96
  -2 -18   4    1.76    0.75
  -2 -18   4    2.36    1.20
   2  18  -4    1.57    0.90
   2  18  -4    2.62    0.90
  -2 -16   4  439.82   18.81
  -2 -16   4  398.61   17.23
   2  16  -4  382.13   16.67
   2  16  -4  440.95   18.81
  -2 -14   4  501.64   21.28
  -2 -14   4  446.56   19.07
  -2 -10   4  921.60   38.21
  -2 -10   4  815.95   33.90
  -2  -8   4  536.10   22.44
  -2  -8   4  601.29   25.10
  -2  -6   4  998.40   41.21
  -2  -6   4  977.42   40.31
   2   6  -4  941.83   38.96
   2   6  -4  998.40   41.17
  -2  -4   4  977.05   40.20
  -2  -4   4 1015.63   41.77
   2   4  -4 1002.15   41.32
   2   4  -4 1001.77   41.21
   2   2  -4 2142.54   87.74
   2   2  -4 1905.39   78.00
  -2   0   4 4727.89  194.74
  -2   0   4 4832.79  198.89
  -2  12   4  497.14   20.79
  -2  14   4  538.72   22.44
  -2  14   4  528.23   21.99
   2 -14  -4  535.35   22.25
   2 -14  -4  518.49   21.50
  -2  16   4  485.90   20.38
  -2  16   4  461.55   19.37
   2 -16  -4  480.28   20.12
   2 -16  -4  461.18   19.26
  -2  18   4    2.14    0.90
   2 -18  -4    2.14    0.71
   2 -18  -4    1.72    0.67
   2 -20  -4   43.08    2.66
  -2  22   4    2.06    0.97
  -2  22   4    0.30    0.90
   2 -22  -4    3.03    0.82
   2 -22  -4    0.82    0.75
  -2  24   4    0.86    1.01
  -2  24   4    1.01    1.01
   2 -24  -4    1.09    0.71
   2 -24  -4    0.86    0.82
  -2  26   4    6.14    1.35
  -2  26   4    9.93    1.65
   2 -26  -4    8.77    1.31
   2 -26  -4    8.32    1.24
  -3 -25   4  488.15   20.94
   3  25  -4  449.56   19.63
   3  25  -4  477.66   20.49
  -3 -23   4  577.31   24.54
   3  23  -4  562.70   24.13
   3  23  -4  591.17   25.10
  -3 -21   4  920.10   38.47
   3  21  -4  869.53   36.53
   3  21  -4  955.32   39.82
   3  19  -4 1205.95   50.16
   3  19  -4 1357.30   56.12
  -3 -17   4  750.02   31.73
   3  17  -4  787.48   32.93
   3  17  -4  705.44   29.75
  -3 -15   4  751.52   31.47
  -3 -13   4  758.64   31.66
  -3 -13   4  743.65   31.09
  -3 -11   4  232.61   10.23
  -3 -11   4  259.13   11.31
  -3  -7   4    3.11    0.82
  -3  -7   4    4.12    0.71
   3   7  -4    3.37    0.71
   3   7  -4    3.97    0.82
  -3  -5   4  209.01    9.03
  -3  -5   4  228.68    9.85
   3   5  -4  224.11    9.67
   3   5  -4  243.92   10.45
  -3  -3   4   35.52    1.95
  -3  -3   4   29.18    1.69
  -3  -1   4  370.44   15.43
  -3  -1   4  342.64   14.27
   3   1  -4  367.25   15.32
   3   1  -4  316.38   13.22
  -3   1   4  365.34   15.17
  -3   1   4  371.64   15.40
   3  -9  -4  204.70    9.18
  -3  11   4  267.75   11.28
  -3  11   4  273.71   11.50
  -3  13   4  768.75   31.77
  -3  13   4  797.22   32.93
   3 -13  -4  773.62   31.92
   3 -13  -4  819.70   33.83
  -3  15   4  834.31   34.58
  -3  15   4  803.59   33.27
   3 -15  -4  790.48   32.67
   3 -15  -4  835.06   34.58
  -3  17   4  839.56   34.84
  -3  17   4  818.95   34.05
   3 -17  -4  822.32   34.05
   3 -17  -4  880.39   36.53
   3 -19  -4 1392.52   57.47
  -3  21   4 1062.46   44.21
  -3  21   4 1088.31   45.22
   3 -21  -4 1089.06   45.07
   3 -21  -4 1051.60   43.68
   3 -23  -4  638.00   27.01
   3 -23  -4  630.14   26.49
   3 -25  -4  512.13   21.95
   3 -25  -4  519.62   22.07
  -4 -26   4   91.11    4.95
  -4 -26   4  102.28    5.28
   4  26  -4   98.98    5.13
   4  26  -4   96.13    5.13
  -4 -24   4   53.54    3.41
  -4 -24   4   59.68    3.48
   4  24  -4   59.72    3.52
   4  24  -4   53.69    3.33
  -4 -22   4    1.65    1.24
  -4 -22   4    0.79    0.67
   4  22  -4    1.42    0.90
   4  22  -4    0.41    0.67
  -4 -20   4   19.82    1.80
  -4 -20   4   20.42    2.14
   4  20  -4   21.54    1.87
   4  20  -4   19.22    1.87
  -4 -18   4   72.87    3.93
  -4 -18   4   73.50    4.08
   4  18  -4   78.49    4.20
   4  18  -4   72.60    4.05
  -4 -16   4  411.35   17.68
  -4 -16   4  417.34   17.91
   4  16  -4  410.23   17.68
   4  16  -4  416.22   17.83
  -4 -14   4  395.99   17.01
  -4 -14   4  410.23   17.72
   4  14  -4  393.37   16.86
   4  14  -4  421.46   18.09
  -4 -12   4  385.87   16.75
   4  12  -4  369.20   15.81
   4  12  -4  390.74   16.78
  -4 -10   4 1327.33   54.77
   4  10  -4 1333.32   55.03
   4  10  -4 1273.01   52.52
  -4  -6   4 1690.73   69.38
  -4  -6   4 1813.23   74.59
   4   6  -4 1712.46   70.32
   4   6  -4 1828.22   75.04
  -4  -4   4 1117.54   45.97
  -4  -4   4 1211.57   49.86
   4   4  -4 1192.09   49.04
   4   4  -4 1206.32   49.68
  -4  -2   4  657.11   27.24
  -4  -2   4  672.47   27.84
   4   2  -4  656.73   27.24
   4   2  -4  674.72   27.95
  -4   0   4  834.69   34.39
  -4   0   4  876.27   36.08
   4   0  -4  937.34   38.55
   4   0  -4  854.17   35.22
  -4   2   4  650.74   26.86
  -4   2   4  640.63   26.45
   4  -2  -4  691.95   28.55
   4  -2  -4  627.89   25.96
  -4   4   4 1113.79   45.74
  -4   4   4 1108.92   45.52
   4  -4  -4 1362.55   55.93
   4  -4  -4 1357.68   55.78
  -4   6   4 1748.79   71.67
  -4   6   4 1699.34   69.61
   4  -6  -4 1633.78   66.98
  -4   8   4 1742.05   71.41
  -4   8   4 1783.64   73.05
   4  -8  -4 1650.27   67.66
   4  -8  -4 1824.47   74.78
  -4  10   4 1421.36   58.29
  -4  10   4 1461.08   60.02
   4 -10  -4 1379.03   56.61
   4 -10  -4 1335.95   54.85
  -4  12   4  395.24   16.67
  -4  12   4  379.13   15.88
   4 -12  -4  409.10   17.12
   4 -12  -4  413.22   17.31
  -4  14   4  426.33   18.02
  -4  14   4  394.86   16.60
   4 -14  -4  442.82   18.62
   4 -14  -4  444.32   18.66
  -4  16   4  469.79   19.89
  -4  16   4  432.70   18.24
   4 -16  -4  461.18   19.48
  -4  20   4   25.29    2.14
  -4  20   4   24.28    1.91
   4 -20  -4   29.45    2.10
   4 -20  -4   25.89    1.99
  -4  22   4    1.39    1.16
  -4  22   4    4.87    1.09
   4 -22  -4    4.35    0.97
   4 -22  -4    1.42    0.90
  -4  24   4   65.41    3.82
  -4  24   4   65.45    4.01
   4 -24  -4   68.82    3.90
   4 -24  -4   70.13    3.90
  -4  26   4  107.56    5.62
  -4  26   4  117.41    6.22
   4 -26  -4  112.50    5.62
   4 -26  -4  111.94    5.73
  -5 -25   4  794.23   33.38
  -5 -25   4  772.87   32.52
   5  25  -4  639.50   27.24
  -5 -23   4  381.00   16.67
   5  23  -4  365.34   16.30
   5  23  -4  324.06   14.27
  -5 -21   4  319.79   14.05
   5  21  -4  335.00   14.72
   5  21  -4  310.16   13.64
  -5 -17   4  371.45   16.07
  -5 -17   4  408.73   17.61
   5  17  -4  383.63   16.56
   5  17  -4  423.34   18.51
  -5 -15   4  503.51   21.39
   5  15  -4  480.28   20.46
   5  15  -4  518.12   22.07
  -5 -13   4  682.58   28.62
  -5 -13   4  748.89   31.28
   5  13  -4  712.93   29.86
   5  13  -4  786.73   32.93
  -5 -11   4  772.50   32.18
  -5 -11   4  672.47   28.17
   5  11  -4  817.45   34.09
   5  11  -4  730.16   30.53
  -5  -9   4  981.54   40.72
  -5  -9   4 1015.63   42.15
   5   9  -4 1032.49   42.82
   5   9  -4 1028.00   42.60
   5   7  -4  249.96   10.94
  -5  -5   4  328.25   14.01
  -5  -5   4  323.80   13.90
   5   5  -4  332.98   14.27
   5   5  -4  340.54   14.54
  -5  -3   4  185.74    8.20
  -5  -3   4  194.55    8.54
   5   3  -4  192.37    8.43
   5   3  -4  189.23    8.39
  -5  -1   4    3.67    0.79
  -5  -1   4    3.03    0.71
   5   1  -4    3.56    0.67
   5   1  -4    2.36    0.79
  -5   1   4    2.44    0.64
  -5   1   4    3.22    0.67
   5  -1  -4    2.81    0.60
   5  -1  -4    2.66    0.79
  -5   3   4  185.93    8.05
  -5   3   4  188.03    8.13
   5  -3  -4  179.38    7.79
   5  -3  -4  185.71    8.13
  -5   5   4  328.67   13.90
  -5   5   4  311.88   13.15
   5  -5  -4  293.60   12.40
   5  -5  -4  311.06   13.19
  -5   7   4  226.84    9.67
  -5   7   4  232.65   10.00
   5  -7  -4  242.95   10.41
   5  -7  -4  228.60    9.78
  -5   9   4 1042.23   42.86
  -5   9   4 1053.85   43.50
   5  -9  -4  957.19   39.45
   5  -9  -4  989.78   40.84
  -5  11   4  831.31   34.35
  -5  11   4  778.12   32.29
   5 -11  -4  772.50   31.99
   5 -11  -4  848.17   35.22
  -5  13   4  771.37   32.11
  -5  13   4  799.85   33.12
   5 -13  -4  792.35   32.89
   5 -13  -4  740.65   30.79
  -5  15   4  508.75   21.58
  -5  15   4  548.09   23.00
   5 -15  -4  497.89   20.98
  -5  17   4  431.95   18.51
  -5  17   4  416.59   17.72
   5 -17  -4  437.57   18.66
   5 -17  -4  441.69   18.77
  -5  19   4 1089.81   45.14
  -5  19   4 1164.36   48.40
   5 -19  -4 1159.12   48.07
   5 -19  -4 1186.47   49.15
  -5  21   4  384.00   16.78
  -5  21   4  342.15   14.87
   5 -21  -4  409.85   17.65
   5 -21  -4  372.05   16.15
  -5  23   4  409.85   17.95
  -5  23   4  423.71   18.43
   5 -23  -4  463.80   19.89
   5 -23  -4  411.72   17.87
  -5  25   4  939.21   39.60
  -5  25   4  862.03   36.11
   5 -25  -4  888.63   37.24
   5 -25  -4  987.54   41.28
  -6 -24   4   31.21    2.51
   6  24  -4   34.39    2.55
   6  24  -4   34.54    2.77
  -6 -22   4   31.81    2.51
   6  22  -4   33.60    2.55
  -6 -20   4   12.89    1.69
   6  20  -4   16.07    1.87
   6  16  -4  480.66   20.57
   6  16  -4  540.97   23.15
  -6 -14   4  359.35   15.55
   6  14  -4  382.50   16.52
   6  14  -4  360.66   15.70
  -6 -12   4 1127.65   46.72
  -6 -12   4 1120.16   46.49
   6  12  -4 1124.28   46.64
   6  12  -4 1122.41   46.60
  -6 -10   4  865.78   36.11
  -6 -10   4  839.56   34.95
   6  10  -4  866.53   36.19
   6  10  -4  844.80   35.22
  -6  -8   4  781.11   32.63
  -6  -8   4  842.93   35.10
   6   8  -4  820.08   34.28
   6   8  -4  837.68   34.88
  -6  -6   4 1084.57   44.92
  -6  -6   4 1090.56   45.11
   6   6  -4 1111.54   45.97
   6   6  -4 1211.94   50.20
  -6  -2   4  989.41   40.87
  -6  -2   4 1046.73   43.27
   6   2  -4 1030.25   42.60
   6   2  -4 1008.52   41.77
  -6   0   4  955.69   39.52
  -6   0   4  953.07   39.37
   6   0  -4  987.54   40.91
   6   0  -4  953.45   39.41
  -6   2   4 1044.11   43.12
  -6   2   4 1071.46   44.21
   6  -2  -4 1080.45   44.58
   6  -2  -4 1074.45   44.43
  -6   4   4  711.81   29.60
  -6   4   4  708.81   29.45
   6  -4  -4  705.81   29.30
   6  -4  -4  700.57   29.22
  -6   6   4 1097.68   45.22
  -6   6   4 1062.46   43.87
   6  -6  -4 1144.13   47.24
   6  -6  -4 1096.93   45.22
  -6   8   4  790.48   32.86
  -6   8   4  748.52   30.98
   6  -8  -4  793.10   32.89
   6  -8  -4  803.97   33.42
  -6  10   4  832.44   34.62
  -6  10   4  893.88   36.94
   6 -10  -4  868.03   36.04
   6 -10  -4  836.93   34.73
  -6  14   4  361.26   15.62
  -6  14   4  381.00   16.22
   6 -14  -4  401.61   17.31
   6 -14  -4  383.63   16.41
  -6  16   4  566.82   23.83
  -6  16   4  536.48   22.82
   6 -16  -4  517.37   21.95
   6 -16  -4  570.19   24.05
  -6  18   4  139.44    6.82
  -6  18   4  140.34    6.59
   6 -18  -4  127.34    6.14
   6 -18  -4  141.39    6.71
  -6  20   4   18.47    1.80
  -6  20   4   20.01    2.06
   6 -20  -4   19.41    1.80
   6 -20  -4   18.51    1.80
  -6  22   4   40.05    3.03
  -6  22   4   37.50    2.62
   6 -22  -4   43.53    2.92
   6 -22  -4   37.20    2.66
  -6  24   4   33.16    2.51
  -6  24   4   38.40    3.11
   6 -24  -4   43.38    3.00
   6 -24  -4   34.84    2.58
   7  25  -4  164.39    8.65
  -7 -23   4  320.80   14.12
  -7 -23   4  336.68   14.84
   7  23  -4  389.99   17.16
   7  23  -4  337.85   14.99
  -7 -21   4  715.93   30.20
   7  21  -4  772.12   32.52
   7  21  -4  762.38   32.22
  -7 -19   4  879.27   36.75
   7  19  -4  894.63   37.43
   7  19  -4  868.40   36.53
  -7 -17   4  473.54   20.49
   7  17  -4  469.79   20.19
  -7 -15   4  852.67   35.74
  -7 -15   4  911.49   38.03
   7  15  -4  899.50   37.88
  -7 -13   4  448.81   19.29
  -7 -13   4  465.67   19.89
   7  13  -4  442.07   19.29
  -7 -11   4  428.58   18.39
  -7 -11   4  481.03   20.53
   7  11  -4  494.52   21.13
   7  11  -4  470.17   20.19
  -7  -9   4  671.35   28.25
  -7  -9   4  672.47   28.21
   7   9  -4  686.71   28.96
   7   9  -4  652.61   27.46
  -7  -7   4  112.32    5.43
  -7  -7   4  105.23    5.21
   7   7  -4  113.03    5.47
   7   7  -4  110.78    5.51
  -7  -5   4  364.29   15.62
  -7  -5   4  359.76   15.51
   7   5  -4  376.13   16.11
   7   5  -4  363.02   15.70
  -7  -3   4  127.45    6.07
  -7  -3   4  130.07    6.14
   7   3  -4  124.30    6.03
   7   3  -4  130.41    6.11
  -7  -1   4   18.43    1.72
   7   1  -4   17.08    1.42
   7   1  -4   16.60    1.65
  -7   1   4   18.69    1.76
  -7   1   4   18.51    1.65
   7  -1  -4   17.46    1.87
   7  -1  -4   20.31    1.57
  -7   7   4  109.09    5.24
  -7   7   4  105.98    5.24
   7  -7  -4  108.19    5.17
  -7   9   4  621.89   25.96
  -7   9   4  678.09   28.51
   7  -9  -4  672.84   28.21
   7  -9  -4  654.86   27.42
  -7  11   4  440.20   18.84
  -7  11   4  459.30   19.41
   7 -11  -4  452.56   19.22
   7 -11  -4  465.67   19.86
  -7  13   4  464.17   19.89
  -7  13   4  491.52   20.75
   7 -13  -4  471.67   20.04
   7 -13  -4  483.28   20.60
  -7  15   4  949.32   39.41
  -7  15   4  880.02   36.86
   7 -15  -4  916.73   38.21
   7 -15  -4  940.33   39.26
  -7  17   4  476.91   20.57
  -7  17   4  502.01   21.28
   7 -17  -4  469.04   20.08
   7 -17  -4  456.68   19.59
  -7  19   4  904.37   37.99
  -7  19   4  964.31   40.12
   7 -19  -4  957.57   40.01
   7 -19  -4  863.53   36.19
  -7  21   4  824.20   34.50
  -7  21   4  818.95   34.65
   7 -21  -4  738.03   31.09
   7 -21  -4  836.56   35.14
  -7  23   4  354.74   15.70
  -7  23   4  384.00   17.23
   7 -23  -4  375.38   16.45
  -7  25   4  398.61   17.35
  -7  25   4  458.55   20.19
   7 -25  -4  410.97   17.91
   7 -25  -4  378.01   16.75
  -8 -22   4   20.34    1.95
  -8 -22   4   16.56    1.84
   8  22  -4   19.48    1.87
   8  22  -4   18.51    2.21
  -8 -20   4   10.90    1.50
  -8 -20   4   10.60    1.50
   8  20  -4    9.78    1.76
   8  20  -4   11.95    1.46
  -8 -18   4   70.51    4.01
  -8 -18   4   71.48    4.12
   8  18  -4   75.53    4.16
   8  18  -4   73.20    4.42
  -8 -16   4  253.48   11.35
  -8 -16   4  256.96   11.58
   8  16  -4  256.70   11.50
   8  16  -4  260.67   11.95
  -8 -14   4  240.22   11.01
  -8 -14   4  225.87   10.30
   8  14  -4  230.81   10.75
  -8 -12   4  172.86    8.09
  -8 -12   4  178.81    8.32
   8  12  -4  174.65    8.20
  -8 -10   4  244.67   10.94
  -8 -10   4  225.19   10.19
   8  10  -4  203.20    9.82
  -8  -8   4  616.65   26.00
  -8  -8   4  586.68   24.84
   8   8  -4  593.80   25.21
   8   8  -4  601.66   25.44
  -8  -6   4  785.61   32.82
  -8  -6   4  792.35   33.16
   8   6  -4  787.86   33.08
   8   6  -4  802.47   33.53
  -8  -4   4  871.03   36.30
  -8  -4   4  902.87   37.65
   8   4  -4  850.80   35.48
   8   4  -4  879.64   36.79
  -8  -2   4 1785.13   73.43
  -8  -2   4 1857.81   76.43
   8   2  -4 1881.04   77.51
   8   2  -4 1728.19   71.14
   8   0  -4 2909.79  119.32
   8   0  -4 3004.94  123.03
  -8   2   4 1937.24   79.65
  -8   2   4 1989.31   81.78
   8  -2  -4 2008.04   82.49
   8  -2  -4 1930.12   79.50
  -8   4   4  945.20   39.37
  -8   4   4  939.21   39.07
   8  -4  -4  930.22   38.85
   8  -4  -4  936.96   38.92
  -8   6   4  852.67   35.52
  -8   6   4  821.57   34.32
   8  -6  -4  831.69   34.65
   8  -6  -4  865.78   36.23
  -8   8   4  595.67   25.03
  -8   8   4  599.42   25.33
   8  -8  -4  602.41   25.36
   8  -8  -4  606.16   25.66
  -8  10   4  225.27    9.97
  -8  10   4  227.85   10.30
   8 -10  -4  239.35   10.64
   8 -10  -4  234.56   10.56
  -8  12   4  175.85    8.24
  -8  12   4  172.97    7.87
   8 -12  -4  178.33    8.32
   8 -12  -4  179.52    8.24
  -8  14   4  242.13   11.01
  -8  14   4  261.87   11.54
   8 -14  -4  246.17   11.01
   8 -14  -4  242.16   10.94
  -8  16   4  269.62   12.21
  -8  16   4  288.47   12.66
   8 -16  -4  266.93   11.91
   8 -16  -4  282.06   12.63
  -8  18   4   78.19    4.53
  -8  18   4   83.06    4.42
   8 -18  -4   79.65    4.35
   8 -18  -4   80.66    4.53
  -8  20   4   13.90    1.87
  -8  20   4   12.89    1.61
   8 -20  -4    9.74    1.65
   8 -20  -4   12.70    1.61
  -8  22   4   22.03    2.06
  -8  22   4   25.21    2.47
   8 -22  -4   21.58    2.10
   8 -22  -4   19.18    1.91
  -9 -21   4  499.76   21.39
  -9 -21   4  526.36   22.63
   9  21  -4  530.48   23.19
   9  21  -4  547.72   23.38
  -9 -19   4  795.72   33.53
  -9 -19   4  826.82   34.69
   9  19  -4  849.30   35.63
  -9 -17   4  568.70   24.31
  -9 -17   4  596.42   25.33
   9  17  -4  602.79   25.92
   9  17  -4  593.42   25.21
  -9 -15   4  648.87   27.42
   9  15  -4  644.00   27.24
   9  15  -4  687.83   29.37
  -9 -13   4  483.65   20.79
  -9 -13   4  473.91   20.31
   9  13  -4  472.41   20.57
   9  13  -4  488.52   20.90
  -9 -11   4   26.04    2.14
  -9 -11   4   27.27    2.21
   9  11  -4   28.40    2.25
   9  11  -4   25.03    2.36
  -9  -9   4  191.96    8.92
  -9  -9   4  204.33    9.37
   9   9  -4  202.71    9.40
  -9  -7   4  109.73    5.47
  -9  -7   4  111.12    5.58
   9   7  -4  115.13    5.99
  -9  -5   4  106.55    5.32
   9   5  -4  108.91    5.62
   9   5  -4  112.47    5.54
  -9  -3   4  259.13   11.54
  -9  -3   4  258.42   11.50
   9   3  -4  245.72   10.94
   9   3  -4  267.75   12.06
  -9  -1   4    5.39    1.12
  -9  -1   4    7.23    1.39
   9   1  -4    8.05    1.46
   9   1  -4    7.31    1.16
  -9   1   4    5.77    1.16
   9  -1  -4    6.22    1.09
   9  -1  -4    6.03    1.35
  -9   3   4  270.26   12.06
  -9   3   4  274.27   12.25
   9  -3  -4  260.56   11.76
   9  -3  -4  271.31   11.95
  -9   5   4  109.88    5.47
  -9   5   4  104.60    5.36
   9  -5  -4  107.89    5.58
   9  -5  -4  106.51    5.28
  -9   7   4  113.51    5.58
  -9   7   4  108.72    5.54
   9  -7  -4  111.45    5.73
   9  -7  -4  115.13    5.66
  -9   9   4  196.53    8.92
  -9   9   4  190.69    8.88
  -9  11   4   27.91    2.06
  -9  11   4   27.69    2.32
   9 -11  -4   27.20    2.25
   9 -11  -4   26.94    2.10
  -9  13   4  493.02   21.28
  -9  13   4  500.51   21.43
   9 -13  -4  514.00   21.95
   9 -13  -4  497.51   21.39
  -9  15   4  669.47   28.51
  -9  15   4  707.68   29.71
   9 -15  -4  679.21   28.81
   9 -15  -4  664.60   28.10
  -9  17   4  602.79   25.89
  -9  17   4  639.50   27.01
   9 -17  -4  574.32   24.58
   9 -17  -4  635.01   27.09
  -9  19   4  873.27   36.94
  -9  19   4  914.86   38.21
   9 -19  -4  876.65   36.86
   9 -19  -4  882.26   37.16
  -9  21   4  578.81   24.58
  -9  21   4  577.31   24.99
   9 -21  -4  548.47   23.56
   9 -21  -4  511.38   22.03
  10  20  -4    6.82    1.91
 -10 -18   4   61.93    3.71
 -10 -18   4   57.81    3.60
  10  18  -4   57.24    3.86
  10  18  -4   67.10    3.86
 -10 -16   4   61.55    3.75
 -10 -16   4   63.99    3.75
  10  16  -4   68.93    3.93
 -10 -14   4  114.08    5.77
 -10 -14   4  113.29    5.81
  10  14  -4  116.70    5.84
  10  14  -4  111.75    5.99
 -10 -12   4  251.49   11.31
  10  12  -4  244.19   11.31
  10  12  -4  246.55   11.09
 -10 -10   4  331.78   14.65
 -10 -10   4  339.46   14.84
  10  10  -4  349.38   15.55
  10  10  -4  336.50   14.72
 -10  -6   4  788.23   33.12
 -10  -6   4  797.60   33.49
 -10  -4   4  974.80   40.69
 -10  -4   4 1006.27   41.96
  10   4  -4  953.45   39.79
  10   4  -4 1029.87   43.12
 -10  -2   4 1141.89   47.47
 -10  -2   4 1237.04   51.36
  10   2  -4 1200.33   50.05
 -10   0   4 1801.62   74.29
 -10   0   4 1939.86   79.95
  10   0  -4 1895.65   78.11
  10   0  -4 1880.67   77.70
 -10   2   4 1183.85   49.19
  10  -2  -4 1220.19   50.88
  10  -2  -4 1255.40   52.07
 -10   4   4 1113.79   46.49
 -10   4   4 1102.55   46.15
  10  -4  -4 1147.51   47.77
  10  -4  -4 1106.67   46.30
 -10   6   4  810.33   34.13
 -10   6   4  822.32   34.47
  10  -6  -4  808.09   33.87
  10  -6  -4  831.69   35.07
 -10   8   4  388.87   17.05
 -10   8   4  379.88   16.45
  10  -8  -4  400.86   17.35
 -10  10   4  361.97   16.00
 -10  10   4  338.67   14.72
  10 -10  -4  342.30   15.17
  10 -10  -4  362.35   15.81
 -10  12   4  248.94   11.09
 -10  12   4  255.54   11.69
  10 -12  -4  258.09   11.73
  10 -12  -4  255.58   11.50
 -10  16   4   79.05    4.31
 -10  16   4   78.75    4.61
  10 -16  -4   75.04    4.38
  10 -16  -4   71.78    4.08
 -10  18   4   74.70    4.16
 -10  18   4   75.49    4.57
  10 -18  -4   70.21    4.27
  10 -18  -4   66.91    3.93
 -10  20   4   12.92    1.95
 -10  20   4   12.96    1.69
  10 -20  -4   13.07    1.76
  10 -20  -4    8.17    1.42
 -11 -17   4  211.52    9.93
 -11 -17   4  196.83    9.25
  11  17  -4  216.54   10.00
  11  17  -4  208.33   10.12
 -11 -15   4  232.72   10.71
 -11 -15   4  246.58   11.20
  11  15  -4  252.09   11.39
  11  15  -4  227.40   10.79
 -11 -13   4  130.34    6.52
 -11 -13   4  135.92    6.71
  11  13  -4  141.05    6.86
 -11 -11   4  395.24   17.27
 -11 -11   4  415.10   17.98
  11  11  -4  418.47   18.13
  11  11  -4  425.59   18.84
 -11  -9   4  749.27   31.54
 -11  -9   4  732.04   30.94
  11   9  -4  733.91   30.91
  11   9  -4  759.76   32.26
 -11  -7   4  141.27    6.86
  11   7  -4  147.42    7.46
  11   7  -4  137.15    6.63
 -11  -5   4   46.45    3.00
 -11  -5   4   46.15    3.03
  11   5  -4   44.28    2.92
 -11  -3   4   80.92    4.42
 -11  -3   4   77.25    4.35
 -11  -1   4    6.67    1.72
  11   1  -4    7.42    1.31
  11  -5  -4   46.68    3.33
 -11   7   4  139.89    7.04
 -11   7   4  147.27    7.16
  11  -7  -4  135.58    7.16
  11  -7  -4  154.61    7.38
 -11   9   4  765.75   32.41
 -11   9   4  745.15   31.36
  11  -9  -4  776.99   32.93
  11  -9  -4  775.87   32.67
 -11  11   4  403.86   17.42
 -11  11   4  419.59   18.39
  11 -11  -4  415.10   18.02
  11 -11  -4  405.35   17.80
 -11  13   4  142.10    7.16
 -11  13   4  136.40    6.56
  11 -13  -4  137.34    6.93
  11 -13  -4  138.69    6.82
 -11  15   4  262.54   12.14
 -11  15   4  251.64   11.31
  11 -15  -4  248.35   11.50
  11 -15  -4  253.59   11.54
 -11  17   4  250.56   11.31
 -11  17   4  248.27   11.61
  11 -17  -4  218.52   10.15
  11 -17  -4  240.25   11.16
 -12 -14   4   53.20    3.71
  12  14  -4   46.53    4.05
 -12 -12   4  313.04   14.01
 -12 -12   4  319.45   14.16
  12  12  -4  296.45   13.64
  12  12  -4  320.50   14.16
 -12 -10   4  371.45   16.26
 -12 -10   4  384.38   16.86
  12  10  -4  368.30   16.11
  12  10  -4  371.49   16.60
 -12  -8   4  466.79   20.19
 -12  -8   4  463.80   20.01
  12   8  -4  439.07   18.99
  12   8  -4  470.54   20.60
 -12  -6   4  557.46   23.83
  12   6  -4  535.35   22.89
  12   6  -4  600.54   25.89
 -12  -4   4  587.43   25.06
  12   4  -4  524.11   22.44
 -12  -2   4  584.80   24.99
 -12  -2   4  584.43   24.99
  12   2  -4  580.68   25.10
 -12   0   4  388.87   17.01
 -12   0   4  397.49   17.46
  12   0  -4  399.74   17.76
  12   0  -4  395.61   17.20
 -12   2   4  602.04   25.77
 -12   2   4  586.30   25.03
  12  -2  -4  602.41   25.96
  12  -2  -4  589.30   25.06
 -12   4   4  623.02   26.60
  12  -4  -4  597.54   25.81
  12  -4  -4  620.02   26.34
 -12   6   4  605.41   25.77
 -12   6   4  594.17   25.48
  12  -6  -4  581.06   25.10
  12  -6  -4  602.04   25.63
 -12   8   4  473.91   20.60
 -12   8   4  485.15   20.87
  12  -8  -4  479.53   20.94
  12  -8  -4  499.01   21.47
 -12  10   4  403.86   17.83
 -12  10   4  398.61   17.31
  12 -10  -4  391.87   17.12
  12 -10  -4  385.50   17.12
 -12  12   4  349.12   15.70
 -12  12   4  329.64   14.46
  12 -12  -4  322.86   14.54
  12 -12  -4  325.18   14.46
  12 -14  -4  105.20    5.66
 -13  -7   4  202.38    9.44
 -13  -7   4  200.99    9.44
  13   7  -4  190.58    8.92
 -13  -5   4  100.59    5.36
 -13  -5   4  104.15    5.47
  13   5  -4   96.02    5.47
  13   5  -4   91.30    4.87
 -13  -3   4   61.74    3.93
 -13  -3   4   70.43    4.12
 -13  -1   4   47.80    3.37
 -13  -1   4   54.32    3.45
  13   1  -4   50.46    3.67
  13   1  -4   45.71    3.26
 -13   1   4   52.86    3.37
 -13   1   4   51.14    3.52
  13  -1  -4   53.87    3.33
  13  -1  -4   47.88    3.52
 -13   3   4   68.67    4.31
 -13   3   4   69.83    4.08
  13  -3  -4   60.84    4.05
  13  -3  -4   68.03    3.97
  13  -5  -4   94.45    5.39
  13  -5  -4  108.19    5.62
 -13   7   4  220.81   10.49
 -13   7   4  214.03    9.89
  13  -7  -4  191.66    9.33
  13  -7  -4  221.33   10.23
 -13   9   4  165.25    8.24
 -13   9   4  164.58    7.83
  13  -9  -4  163.87    8.35
  13  -9  -4  171.96    8.20
  -3   9  -5  407.60   17.38
  -3   9  -5  425.96   18.73
   3  -7   5  475.04   20.23
   3  -7   5  517.75   22.29
  -3   7  -5  531.61   22.89
  -3   7  -5  504.26   21.28
   3  -5   5  602.04   25.59
   3  -5   5  511.38   53.42
  -3   5  -5  561.95   23.98
  -3   5  -5  541.72   22.74
  -3   3  -5  870.65   36.45
  -3   3  -5  996.15   41.32
   3  -1   5  217.33    9.63
  -3   1  -5  273.90   11.99
   3   1   5  299.03   12.85
  -3  -1  -5  304.13   13.15
   2 -14   5  493.77   21.88
  -2  14  -5  502.01   21.50
   2 -12   5  545.84   23.23
   2 -12   5  569.44   24.46
  -2  12  -5  502.01   21.92
  -2  12  -5  527.11   22.33
   2 -10   5  227.22   10.19
   2 -10   5  225.08   10.41
  -2  10  -5  244.11   11.35
  -2  10  -5  217.89    9.67
   2  -8   5  382.50   16.71
   2  -8   5  363.32   15.62
  -2   8  -5  382.13   16.82
  -2   8  -5  358.23   15.32
   2  -6   5  122.99    5.81
   2  -6   5  134.01    6.44
  -2   6  -5  127.68    6.33
  -2   6  -5  120.78    5.58
   2  -4   5   12.92    1.54
   2  -2   5    4.01    0.71
  -2   2  -5    3.22    0.82
  -2   2  -5    3.97    0.67
   2   0   5    0.07    0.45
  -2   0  -5    0.64    0.67
  -2   0  -5    0.11    0.49
   1 -17   5   67.02    3.75
   1 -17   5   62.79    3.86
  -1  17  -5   61.70    3.48
  -1  17  -5   57.43    4.01
   1 -15   5  118.72    5.84
   1 -15   5  114.26    5.92
  -1  15  -5  105.12    5.96
  -1  15  -5  115.20    5.58
   1 -13   5  327.02   14.50
  -1  13  -5  317.77   14.46
  -1  13  -5  319.19   13.82
   1 -11   5  339.23   14.69
   1 -11   5  345.79   15.21
  -1  11  -5  322.26   13.90
  -1  11  -5  324.25   14.61
   1  -9   5  805.84   33.83
   1  -9   5  793.48   33.08
  -1   9  -5  755.64   31.43
  -1   9  -5  802.84   33.94
   1  -7   5  700.94   29.48
   1  -7   5  693.45   28.92
  -1   7  -5  667.22   27.80
  -1   7  -5  722.30   30.53
   1  -5   5  609.16   25.40
  -1   5  -5  630.14   26.64
   1  -3   5  947.83   39.19
  -1   3  -5  889.01   36.75
  -1   3  -5  960.56   39.86
  -1   1  -5  571.69   23.71
   0  18  -5  182.52    9.07
   0 -16   5  328.40   14.61
   0 -16   5  353.77   15.40
   0  16  -5  345.75   14.99
   0  16  -5  315.63   14.50
   0 -14   5  317.47   13.86
   0 -14   5  292.25   13.04
   0  14  -5  304.65   13.26
   0  14  -5  275.39   12.70
   0 -12   5  330.58   14.31
   0 -12   5  316.94   13.97
   0  12  -5  318.25   13.79
   0  12  -5  325.22   14.61
   0 -10   5  407.98   17.57
   0 -10   5  429.33   18.24
   0  10  -5  404.23   17.20
   0  10  -5  430.08   18.77
   0  -8   5  445.44   19.03
   0  -8   5  464.55   19.59
   0   8  -5  484.40   20.83
   0   8  -5  433.08   18.28
   0  -6   5  201.40    8.99
   0  -6   5  197.58    8.65
   0   6  -5  194.40    8.92
   0   6  -5  183.98    8.09
   0  -4   5   60.20    3.11
   0  -4   5   64.06    3.15
   0   4  -5   64.40    3.45
   0  -2   5   11.88    0.90
   0  -2   5   11.31    0.94
   0   2  -5   12.59    0.94
   0   2  -5   11.95    1.05
  -1 -19   5   81.11    4.35
  -1 -19   5   76.88    4.50
   1  19  -5   67.28    4.35
   1  19  -5   79.46    4.31
  -1 -17   5   48.25    3.45
  -1 -17   5   56.49    3.41
  -1 -15   5   18.73    1.91
  -1 -15   5   22.74    1.84
   1  15  -5   17.12    1.99
   1  15  -5   21.95    1.84
  -1 -13   5  276.11   12.29
  -1 -13   5  296.52   12.96
  -1 -11   5  367.97   15.77
  -1 -11   5  346.05   15.02
   1  11  -5  371.64   15.88
   1  11  -5  352.87   15.58
  -1  -9   5  335.67   14.39
  -1  -9   5  316.38   13.71
   1   9  -5  329.72   14.12
   1   9  -5  329.90   14.54
  -1  -7   5  810.71   33.64
  -1  -7   5  808.09   33.60
   1   7  -5  786.73   32.63
   1   7  -5  802.09   33.60
  -1  -5   5 1067.33   43.98
  -1  -5   5 1091.69   45.07
   1   5  -5 1052.72   43.38
   1   5  -5 1130.27   46.79
  -1  -3   5 1500.79   61.63
  -1  -3   5 1661.50   68.26
  -2 -20   5  412.85   17.87
  -2 -20   5  374.37   16.56
   2  20  -5  421.09   18.21
   2  20  -5  403.48   17.98
  -2 -16   5  767.63   32.22
  -2 -16   5  748.15   31.54
   2  16  -5  804.72   33.68
   2  16  -5  734.66   31.28
  -2 -14   5  388.12   16.71
  -2 -14   5  382.50   16.67
   2  14  -5  404.98   17.38
   2  14  -5  381.00   16.86
  -2 -12   5  240.48   10.83
  -2 -12   5  258.27   11.35
   2  12  -5  255.39   11.24
   2  12  -5  263.26   11.95
  -2 -10   5  154.69    7.08
  -2 -10   5  157.12    7.31
   2  10  -5  157.53    7.19
   2  10  -5  152.93    7.38
  -2  -6   5  219.54    9.52
  -2  -6   5  215.08    9.40
   2   6  -5  220.66    9.85
   2   6  -5  215.75    9.37
  -2  -4   5   12.14    0.97
  -2  -4   5   13.82    1.12
   2   4  -5   16.11    1.46
   2   4  -5   13.71    1.12
  -2  -2   5  353.32   14.76
  -2  -2   5  352.98   14.76
   2   2  -5  362.46   15.17
   2   2  -5  344.44   14.50
  -3 -21   5   54.88    3.60
  -3 -21   5   56.23    3.37
   3  21  -5   60.88    3.56
   3  21  -5   51.29    3.52
  -3 -19   5   69.05    4.12
  -3 -19   5   75.00    4.08
   3  19  -5   76.31    4.16
   3  19  -5   65.34    4.08
  -3 -17   5   29.93    2.17
  -3 -17   5   30.27    2.58
   3  17  -5   30.50    2.25
   3  17  -5   25.18    2.29
  -3 -15   5  112.35    5.51
  -3 -15   5  109.96    5.66
   3  15  -5  106.66    5.58
   3  15  -5  115.16    5.62
  -3 -13   5  327.13   14.35
  -3 -13   5  318.63   13.86
   3  13  -5  302.67   13.49
   3  13  -5  333.95   14.46
  -3 -11   5  267.30   11.84
  -3 -11   5  260.56   11.43
   3  11  -5  245.12   11.05
   3  11  -5  260.15   11.39
  -3  -9   5  283.11   12.25
  -3  -9   5  322.86   14.01
   3   9  -5  290.19   12.81
   3   9  -5  281.43   12.18
  -3  -7   5  619.65   25.89
  -3  -7   5  561.58   23.49
   3   7  -5  561.20   23.45
  -3  -5   5  878.14   36.34
   3   5  -5  924.60   38.40
   3   5  -5  915.61   37.84
  -3  -3   5 1670.12   68.48
  -3  -3   5 1461.08   59.98
   3   3  -5 1778.77   73.05
   3   3  -5 1631.91   66.98
   3 -19  -5   86.77    4.12
  -4 -22   5  811.83   34.13
  -4 -22   5  784.49   33.12
   4  22  -5  751.14   31.84
   4  22  -5  790.10   33.23
  -4 -20   5  428.58   18.51
  -4 -20   5  446.94   19.37
   4  20  -5  416.59   18.21
   4  20  -5  433.83   18.69
   4  18  -5  199.87    9.70
  -4 -16   5  494.89   21.09
  -4 -16   5  552.96   23.53
   4  16  -5  494.14   21.20
   4  16  -5  497.89   21.20
  -4 -14   5  541.72   22.93
  -4 -14   5  590.05   24.99
   4  14  -5  528.23   22.37
   4  14  -5  513.62   21.95
  -4 -12   5  675.84   28.36
  -4 -12   5  605.41   25.51
   4  12  -5  623.02   26.19
  -4 -10   5  536.85   22.67
  -4 -10   5  475.04   20.12
   4  10  -5  514.37   21.73
   4  10  -5  490.40   20.83
  -4  -8   5  363.36   15.51
  -4  -8   5  414.35   17.61
   4   8  -5  366.06   15.70
   4   8  -5  380.63   16.26
  -4  -6   5  277.68   11.99
  -4  -6   5  282.92   12.18
   4   6  -5  257.34   11.20
   4   6  -5  297.20   12.81
  -4  -4   5   12.14    1.24
  -4  -4   5   12.81    1.12
   4   4  -5   14.01    1.20
   4   4  -5   14.39    1.39
  -4  -2   5    6.03    0.86
  -4  -2   5    5.36    0.71
   4   2  -5    4.76    0.71
   4   2  -5    5.92    0.86
  -4   0   5    0.79    0.56
  -4   0   5    0.37    0.41
   4   0  -5    0.49    0.52
   4   0  -5    0.52    0.41
  -4  18   5  262.51   11.35
   4 -18  -5  231.45   10.30
   4 -20  -5  531.61   22.48
  -5 -21   5   52.11    3.41
  -5 -21   5   54.02    3.30
   5  21  -5   56.98    3.45
   5  21  -5   46.49    3.07
  -5 -19   5  143.07    7.04
  -5 -19   5  137.30    6.67
   5  19  -5  139.10    6.74
   5  19  -5  127.56    6.37
   5  17  -5   68.75    4.12
  -5 -15   5  246.17   11.20
  -5 -15   5  252.65   11.31
   5  15  -5  252.58   11.35
   5  15  -5  248.87   11.09
  -5 -13   5  206.27    9.40
  -5 -13   5  200.13    9.07
   5  13  -5  212.64    9.67
   5  13  -5  210.06    9.48
  -5 -11   5  345.64   14.95
  -5 -11   5  334.70   14.46
   5  11  -5  374.63   16.18
   5  11  -5  357.51   15.47
  -5  -9   5  842.55   35.03
  -5  -9   5  934.34   38.89
   5   9  -5  947.45   39.41
   5   9  -5  850.80   35.48
  -5  -7   5 1123.53   46.49
  -5  -7   5  987.91   40.91
   5   7  -5 1093.56   45.29
   5   7  -5 1026.50   42.56
  -5  -5   5 1325.46   54.55
  -5  -5   5 1333.70   54.96
   5   5  -5 1356.18   55.90
   5   5  -5 1427.36   58.82
  -5  -3   5  390.74   16.52
  -5  -3   5  377.63   15.96
   5   3  -5  388.12   16.45
   5   3  -5  398.24   16.82
  -5  -1   5  705.06   29.22
  -5  -1   5  701.69   29.07
   5   1  -5  686.33   28.51
   5   1  -5  775.12   32.11
  -5   1   5  713.68   29.52
  -5   1   5  712.18   29.41
   5  -1  -5  753.02   31.13
   5  -1  -5  721.17   29.90
  -5   3   5  391.49   16.33
  -5   3   5  396.74   16.52
   5  -3  -5  398.61   16.71
   5  -3  -5  425.21   17.72
  -5   5   5 1437.10   59.12
  -5   5   5 1426.98   58.67
   5  -5  -5 1395.14   57.43
   5  -5  -5 1605.31   66.05
   5  -7  -5 1111.54   45.89
   5  -7  -5  999.90   41.32
  -5   9   5  887.51   36.68
  -5   9   5  869.53   35.96
   5  -9  -5  879.64   36.38
   5  -9  -5  918.98   37.99
  -5  11   5  372.99   15.58
  -5  11   5  383.25   16.07
   5 -11  -5  394.86   16.52
   5 -11  -5  398.24   16.63
   5 -13  -5  272.40   11.65
   5 -13  -5  237.03   10.12
   5 -15  -5  305.48   13.04
  -5  17   5   81.48    4.20
   5 -17  -5   86.77    4.23
   5 -17  -5   79.65    3.90
  -5  19   5  157.53    7.34
   5 -19  -5  151.88    6.93
   5 -19  -5  156.11    7.19
  -5  21   5   41.55    2.96
   5 -21  -5   49.19    3.22
   5 -21  -5   60.13    3.37
  -6 -22   5  361.93   15.92
  -6 -22   5  351.07   15.40
   6  22  -5  367.59   16.11
   6  22  -5  395.24   17.42
  -6 -20   5  294.80   13.15
  -6 -20   5  296.04   13.11
   6  20  -5  303.87   13.52
   6  20  -5  309.67   13.75
  -6 -18   5  411.72   17.80
  -6 -18   5  424.46   18.36
   6  18  -5  454.43   19.59
   6  18  -5  430.46   18.62
  -6 -16   5  339.27   14.87
  -6 -16   5  345.30   15.21
   6  16  -5  361.97   15.85
  -6 -14   5  540.97   22.97
   6  14  -5  570.19   24.24
   6  14  -5  598.67   25.44
  -6 -12   5  787.11   33.01
  -6 -12   5  722.67   30.31
   6  12  -5  758.64   31.84
   6  12  -5  799.85   33.57
  -6 -10   5  280.53   12.36
  -6 -10   5  287.08   12.63
   6  10  -5  301.73   13.30
   6  10  -5  301.43   13.22
  -6  -8   5  369.20   15.92
  -6  -8   5  365.04   15.66
   6   8  -5  398.61   17.20
   6   8  -5  396.74   17.01
  -6  -6   5  324.62   14.05
  -6  -6   5  310.80   13.41
   6   6  -5  330.88   14.27
   6   6  -5  305.51   13.34
  -6  -2   5   17.68    1.50
  -6  -2   5   15.66    1.35
   6   2  -5   20.87    1.54
   6   2  -5   17.38    1.54
  -6   0   5    0.64    0.64
  -6   0   5    0.52    0.67
   6   0  -5   -0.19    0.79
   6   0  -5    0.45    0.52
  -6   2   5   15.36    1.27
  -6   2   5   15.29    1.27
   6  -2  -5   17.87    1.35
   6  -2  -5   16.22    1.42
  -6   4   5   50.84    2.70
   6  -4  -5   55.93    2.88
   6  -4  -5   51.14    2.77
  -6   6   5  304.02   12.92
  -6   6   5  284.80   12.06
   6  -6  -5  292.18   12.44
   6  -6  -5  310.76   13.26
  -6   8   5  365.16   15.47
  -6   8   5  378.38   15.88
   6  -8  -5  367.63   15.51
   6  -8  -5  363.96   15.43
  -6  10   5  292.33   12.59
  -6  10   5  297.05   12.63
   6 -10  -5  289.59   12.44
   6 -10  -5  285.28   12.18
  -6  12   5  814.83   33.75
  -6  12   5  736.53   30.68
   6 -12  -5  742.90   30.87
  -6  14   5  631.26   26.56
  -6  14   5  616.27   25.77
   6 -14  -5  591.55   24.76
   6 -14  -5  536.10   22.70
   6 -16  -5  414.72   17.72
  -6  18   5  449.56   19.11
  -6  18   5  483.28   20.68
   6 -18  -5  474.66   20.19
   6 -18  -5  485.53   20.57
  -6  20   5  317.84   13.90
  -6  20   5  361.78   15.92
   6 -20  -5  334.81   14.61
   6 -20  -5  355.27   15.40
  -6  22   5  393.74   16.97
   6 -22  -5  469.04   20.42
   6 -22  -5  424.84   18.32
  -7 -21   5   11.01    1.61
   7  21  -5   15.51    1.91
   7  21  -5   12.55    1.57
   7  19  -5   18.24    2.06
   7  19  -5   19.56    1.84
  -7 -17   5   15.06    1.80
  -7 -17   5   21.73    1.99
   7  17  -5   18.69    2.02
   7  17  -5   16.71    1.76
  -7 -13   5  377.63   16.45
  -7 -13   5  401.23   17.31
   7  13  -5  418.84   18.06
   7  13  -5  424.46   18.47
  -7 -11   5  760.88   31.88
  -7 -11   5  803.22   33.68
   7  11  -5  774.37   32.48
   7  11  -5  812.21   34.13
  -7  -9   5  829.44   34.69
  -7  -9   5  847.05   35.33
   7   9  -5  823.82   34.54
   7   9  -5  866.53   36.19
  -7  -7   5  666.10   28.02
  -7  -7   5  682.58   28.62
   7   7  -5  712.18   29.86
   7   7  -5  671.35   28.28
  -7  -5   5 1122.03   46.45
  -7  -5   5 1124.65   46.60
   7   5  -5 1127.28   46.68
   7   5  -5 1108.92   46.04
  -7  -3   5  757.51   31.62
  -7  -3   5  791.23   32.97
   7   3  -5  752.64   31.51
   7   3  -5  782.61   32.63
  -7  -1   5  597.17   25.10
  -7  -1   5  561.20   23.64
   7   1  -5  574.32   24.13
  -7   3   5  781.86   32.52
  -7   3   5  737.66   30.72
   7  -3  -5  777.74   32.48
   7  -3  -5  768.00   31.99
  -7   5   5 1110.42   45.82
  -7   5   5 1150.88   47.54
   7  -5  -5 1148.26   47.50
  -7   7   5  705.06   29.45
  -7   7   5  639.88   26.64
   7  -7  -5  738.03   30.79
   7  -7  -5  670.97   28.10
  -7   9   5  870.28   36.00
  -7   9   5  880.39   36.64
   7  -9  -5  865.41   35.89
   7  -9  -5  848.17   35.33
  -7  13   5  452.18   19.33
   7 -13  -5  415.10   17.68
  -7  15   5  314.09   13.60
  -7  15   5  304.24   13.41
   7 -15  -5  316.15   13.71
   7 -15  -5  285.06   12.51
  -7  17   5   19.74    1.95
   7 -17  -5   18.21    1.69
   7 -17  -5   21.09    1.80
  -7  19   5   22.89    2.17
  -7  19   5   20.94    1.95
   7 -19  -5   23.23    1.91
   7 -19  -5   22.37    1.99
  -7  21   5   18.06    2.02
  -7  21   5   13.86    1.65
   7 -21  -5   14.80    1.69
   7 -21  -5   16.41    1.69
   8  20  -5  690.83   29.26
   8  20  -5  739.15   31.47
  -8 -18   5  525.99   22.63
  -8 -18   5  530.48   22.82
   8  18  -5  565.32   24.39
   8  18  -5  552.59   23.68
  -8 -16   5  620.02   26.37
  -8 -16   5  597.17   25.36
   8  16  -5  602.79   25.59
   8  16  -5  629.39   26.94
   8  14  -5  317.20   14.05
  -8 -12   5  367.67   15.96
  -8 -12   5  378.01   16.48
   8  12  -5  403.48   17.76
   8  12  -5  377.26   16.37
  -8 -10   5  325.33   14.31
  -8 -10   5  328.55   14.35
   8  10  -5  323.42   14.35
   8  10  -5  336.95   14.72
  -8  -8   5   19.37    1.80
  -8  -8   5   23.68    1.99
   8   8  -5   20.16    1.99
   8   8  -5   22.37    1.87
  -8  -6   5  103.29    5.17
  -8  -6   5   99.77    5.06
   8   6  -5  103.06    5.32
   8   6  -5  103.36    5.17
  -8  -4   5   19.82    1.76
  -8  -4   5   18.81    1.72
   8   4  -5   18.77    1.87
   8   4  -5   19.07    1.65
  -8  -2   5    8.84    1.20
  -8  -2   5    8.39    1.20
   8   2  -5    8.84    1.42
   8   2  -5    9.48    1.20
  -8   0   5    0.52    0.79
  -8   0   5    0.22    0.75
   8   0  -5    0.41    0.64
   8   0  -5    0.52    1.01
  -8   2   5   10.41    1.31
  -8   2   5    9.63    1.24
   8  -2  -5   11.50    1.54
   8  -2  -5    8.62    1.12
  -8   4   5   17.46    1.72
  -8   4   5   19.33    1.69
   8  -4  -5   18.28    1.84
   8  -4  -5   20.38    1.65
  -8   6   5  101.34    5.13
  -8   6   5  100.44    4.91
   8  -6  -5   96.17    4.72
   8  -6  -5   96.54    4.98
  -8   8   5   20.12    1.61
  -8   8   5   22.10    2.02
   8  -8  -5   20.57    1.69
   8  -8  -5   21.47    1.91
  -8  10   5  326.27   14.31
  -8  10   5  307.99   13.30
   8 -10  -5  325.33   14.09
   8 -10  -5  322.19   14.12
  -8  12   5  371.79   16.22
  -8  12   5  395.61   16.93
   8 -12  -5  366.65   15.96
   8 -12  -5  377.63   16.26
  -8  14   5  369.50   16.33
  -8  14   5  335.71   14.54
   8 -14  -5  327.43   14.24
   8 -14  -5  338.93   14.87
  -8  16   5  631.26   26.60
  -8  16   5  621.52   26.49
   8 -16  -5  614.78   26.00
   8 -16  -5  573.94   24.43
  -8  18   5  567.20   24.35
  -8  18   5  556.71   23.64
   8 -18  -5  557.08   23.71
   8 -18  -5  511.00   21.88
  -8  20   5  787.86   33.45
  -8  20   5  728.29   30.65
   8 -20  -5  732.41   30.87
   8 -20  -5  665.35   28.17
  -9 -19   5    5.17    1.20
  -9 -19   5    4.83    1.24
   9  19  -5    5.84    1.65
   9  19  -5    5.99    1.16
  -9 -17   5   44.73    3.00
  -9 -17   5   49.45    3.22
   9  17  -5   48.18    3.07
   9  17  -5   47.84    3.52
  -9 -15   5  219.20   10.04
  -9 -15   5  226.50   10.45
   9  15  -5  235.80   11.13
   9  15  -5  232.35   10.56
  -9 -13   5  239.20   10.94
  -9 -13   5  250.63   11.31
   9  13  -5  251.87   11.35
   9  13  -5  237.56   11.05
  -9  -9   5  407.98   17.72
  -9  -9   5  415.47   17.91
   9   9  -5  403.11   17.65
   9   9  -5  395.99   17.12
  -9  -7   5  572.82   24.28
  -9  -7   5  575.06   24.46
   9   7  -5  546.97   23.26
   9   7  -5  566.45   24.24
  -9  -5   5  807.71   33.83
  -9  -5   5  788.98   33.12
   9   5  -5  787.48   33.04
   9   5  -5  780.74   32.89
  -9  -3   5  733.16   30.76
  -9  -3   5  733.53   30.83
   9   3  -5  725.67   30.50
   9   3  -5  751.52   31.69
  -9  -1   5 1151.63   47.80
  -9  -1   5 1089.44   45.26
   9   1  -5 1211.94   50.50
   9   1  -5 1069.96   44.47
  -9   1   5 1159.12   48.10
  -9   1   5 1105.92   45.93
   9  -1  -5 1066.96   44.36
   9  -1  -5 1156.87   48.18
  -9   3   5  769.13   32.22
  -9   3   5  782.24   32.82
   9  -3  -5  760.88   32.11
  -9   5   5  817.08   34.17
  -9   5   5  864.28   36.19
   9  -5  -5  781.11   32.67
   9  -5  -5  791.98   33.38
  -9   7   5  568.32   24.01
  -9   7   5  626.76   26.60
   9  -7  -5  578.06   24.65
   9  -7  -5  607.66   25.63
  -9   9   5  419.59   18.21
  -9   9   5  406.48   17.42
   9  -9  -5  442.44   18.96
   9  -9  -5  418.47   18.13
  -9  11   5  504.63   21.39
  -9  11   5  536.85   23.04
   9 -11  -5  552.96   23.64
   9 -11  -5  543.22   23.08
  -9  13   5  275.43   12.18
  -9  13   5  256.29   11.69
   9 -13  -5  256.36   11.43
   9 -13  -5  263.33   11.91
  -9  15   5  239.58   10.79
  -9  15   5  253.67   11.76
   9 -15  -5  243.85   11.16
   9 -15  -5  259.40   11.73
  -9  17   5   51.70    3.26
  -9  17   5   50.50    3.52
   9 -17  -5   49.08    3.30
   9 -17  -5   51.89    3.26
  -9  19   5    6.67    1.35
  -9  19   5    5.21    1.54
   9 -19  -5    5.36    1.20
   9 -19  -5    6.26    1.20
 -10 -16   5  522.24   22.40
 -10 -16   5  496.02   21.47
  10  16  -5  519.99   22.67
  10  16  -5  518.87   22.25
 -10 -14   5  695.32   29.52
 -10 -14   5  715.93   30.20
  10  14  -5  717.05   30.27
  10  14  -5  688.95   29.48
 -10 -12   5  406.85   17.65
 -10 -12   5  403.86   17.65
  10  12  -5  426.71   18.47
  10  12  -5  407.23   17.98
 -10 -10   5   51.06    3.26
 -10 -10   5   49.94    3.18
  10  10  -5   52.64    3.56
  10  10  -5   56.20    3.33
 -10  -6   5  106.92    5.51
 -10  -6   5  103.40    5.28
  10   6  -5  107.52    5.69
  10   6  -5  104.07    5.28
 -10  -4   5   27.54    2.25
 -10  -4   5   25.21    2.06
  10   4  -5   25.29    2.02
  10   4  -5   28.14    2.47
 -10  -2   5   15.43    1.65
  10   2  -5   16.33    1.57
  10   2  -5   17.50    1.99
 -10   0   5    0.94    0.90
  10   0  -5    0.67    0.71
  10   0  -5    0.82    1.16
 -10   2   5   19.29    1.84
 -10   2   5   17.16    1.91
  10  -2  -5   18.99    2.06
  10  -2  -5   18.32    1.76
 -10   4   5   29.97    2.32
 -10   4   5   25.92    2.32
  10  -4  -5   28.14    2.17
  10  -4  -5   24.95    2.36
 -10   6   5  104.67    5.32
 -10   6   5  111.27    5.81
  10  -6  -5  110.14    5.51
  10  -6  -5  102.39    5.51
 -10   8   5   18.06    1.76
 -10   8   5   19.48    2.10
  10  -8  -5   18.84    2.02
  10  -8  -5   20.38    1.91
 -10  10   5   49.11    3.33
 -10  10   5   51.21    3.07
  10 -10  -5   51.96    3.41
  10 -10  -5   52.90    3.18
 -10  12   5  395.61   17.05
 -10  12   5  431.95   18.88
  10 -12  -5  423.34   18.47
  10 -12  -5  420.34   18.17
 -10  14   5  762.01   32.41
 -10  14   5  751.14   31.54
  10 -14  -5  714.43   30.20
  10 -14  -5  736.53   31.24
 -11 -15   5  211.07    9.85
 -11 -15   5  200.47    9.48
  11  15  -5  193.12    9.44
  11  15  -5  217.18   10.04
 -11 -13   5   99.62    5.28
 -11 -13   5  105.35    5.58
  11  13  -5   96.73    5.54
  11  13  -5  108.76    5.58
 -11 -11   5  204.74    9.59
 -11 -11   5  208.11    9.67
  11  11  -5  206.46    9.93
  11  11  -5  207.44    9.59
 -11  -9   5  573.94   24.54
 -11  -9   5  589.67   25.10
  11   9  -5  573.94   24.76
  11   9  -5  565.70   24.13
 -11  -7   5  584.80   24.99
 -11  -7   5  583.68   24.84
  11   7  -5  596.42   25.40
  11   7  -5  599.04   25.77
 -11  -5   5  694.57   29.33
 -11  -5   5  759.38   32.03
  11   5  -5  756.76   32.18
  11   5  -5  693.45   29.30
 -11  -3   5  407.23   17.68
 -11  -3   5  430.08   18.69
  11   3  -5  437.57   19.41
  11   3  -5  395.99   17.16
 -11   3   5  432.33   18.84
 -11   3   5  393.37   17.42
  11  -3  -5  434.20   19.14
 -11   5   5  738.03   31.24
 -11   5   5  731.29   31.17
  11  -5  -5  720.80   30.76
  11  -7  -5  443.94   19.89
 -11  11   5  199.94    9.22
 -11  11   5  211.11   10.08
  11 -11  -5  224.89   10.30
  11 -11  -5  201.97    9.63
 -11  13   5  112.91    6.14
 -11  13   5  106.25    5.36
  11 -13  -5  116.44    5.92
 -11  15   5  227.97   10.86
 -11  15   5  228.56   10.41
  11 -15  -5  210.17    9.78
  11 -15  -5  217.44   10.23
 -12 -10   5  465.67   20.12
 -12 -10   5  466.42   20.27
  12  10  -5  457.43   19.78
  12  10  -5  453.31   19.97
 -12  -8   5  276.41   12.44
 -12  -8   5  299.03   13.45
  12   8  -5  306.98   14.05
  12   8  -5  288.77   12.92
 -12  -6   5   48.29    3.18
 -12  -6   5   53.76    3.48
  12   6  -5   59.08    3.97
  12   6  -5   54.13    3.33
 -12  -4   5   53.35    3.37
 -12  -4   5   65.34    3.90
  12   4  -5   59.45    4.01
  12   4  -5   54.06    3.30
 -12  -2   5   19.67    1.99
 -12  -2   5   16.56    1.84
  12   2  -5   19.74    2.25
  12   2  -5   15.92    1.65
 -12   0   5    1.12    1.16
 -12   0   5    1.39    1.01
  12   0  -5    0.11    1.20
 -12   2   5   21.47    2.06
 -12   2   5   17.98    2.10
  12  -2  -5   20.68    1.95
  12  -2  -5   21.05    2.32
 -12   4   5   57.17    3.78
 -12   4   5   60.92    3.78
  12  -4  -5   55.26    3.41
  12  -4  -5   54.36    3.78
 -12   6   5   53.42    3.71
 -12   6   5   54.43    3.41
  12  -6  -5   52.75    3.30
  12  -6  -5   48.63    3.56
 -12   8   5  337.25   15.36
 -12   8   5  294.01   13.11
  12  -8  -5  305.89   13.64
  12  -8  -5  289.26   13.26
 -12  10   5  450.69   19.41
 -12  10   5  482.15   21.17
  12 -10  -5  478.78   20.68
  12 -10  -5  437.20   19.22
 -13  -3   5  288.96   13.04
 -13  -3   5  300.94   13.52
  13   3  -5  295.14   13.56
  13   3  -5  257.49   11.69
 -13  -1   5  363.40   16.15
 -13  -1   5  379.88   16.71
 -13   1   5  366.21   16.33
 -13   1   5  380.25   16.75
  13  -1  -5  372.65   16.71
 -13   3   5  298.62   13.41
 -13   3   5  301.84   13.79
  13  -3  -5  320.16   14.24
  13  -3  -5  277.42   12.89
  -1 -11   6  191.10    9.22
  -1 -11   6  203.01    9.18
   1  11  -6  189.12    9.14
   1  11  -6  203.01    9.14
  -1  -9   6  151.09    7.31
  -1  -9   6  134.34    6.29
   1   9  -6  128.24    6.48
   1   9  -6  128.35    6.07
  -1  -7   6   77.70    3.97
   1   7  -6   93.02    4.87
  -2 -14   6  304.47   13.41
  -2 -14   6  294.16   13.22
   2  14  -6  280.41   12.92
   2  14  -6  316.00   13.82
  -2 -12   6  461.55   19.89
  -2 -12   6  486.28   20.72
   2  12  -6  471.29   20.08
   2  12  -6  464.17   20.27
  -2 -10   6  590.80   25.03
  -2 -10   6  570.94   24.05
   2  10  -6  534.23   22.52
   2  10  -6  541.35   23.41
  -2  -6   6  295.36   12.74
  -3 -15   6  402.73   17.68
  -3 -15   6  373.85   16.26
   3  15  -6  370.78   16.67
   3  15  -6  367.70   15.96
  -3 -13   6  260.45   11.80
  -3 -13   6  243.29   10.90
   3  13  -6  247.48   11.01
   3  13  -6  251.75   11.73
  -3 -11   6  255.50   11.28
  -3 -11   6  280.38   12.48
   3  11  -6  270.19   12.36
   3  11  -6  252.99   11.16
  -3  -9   6  190.39    8.65
  -3  -9   6  182.33    8.20
  -3  -7   6  146.26    6.67
  -3  -7   6  149.14    6.86
   3   7  -6  139.59    6.44
   3   7  -6  149.40    7.16
   3   5  -6  147.61    6.89
  -4 -14   6  178.48    8.47
  -4 -14   6  161.51    7.57
   4  14  -6  164.13    8.17
   4  14  -6  166.53    7.79
  -4 -12   6  407.60   17.68
  -4 -12   6  376.88   16.26
   4  12  -6  388.12   16.71
   4  12  -6  393.74   17.38
  -4 -10   6  315.29   13.82
   4  10  -6  307.43   13.75
   4  10  -6  320.61   13.97
  -4  -8   6  576.94   24.35
  -4  -8   6  581.06   24.43
   4   8  -6  581.81   24.58
   4   8  -6  570.19   24.31
  -4  -6   6  287.76   12.36
  -4  -6   6  313.01   13.56
   4   6  -6  296.49   12.89
   4   6  -6  301.39   13.26
   4   4  -6  714.43   29.71
  -5 -17   6  379.50   16.75
  -5 -17   6  368.15   16.07
   5  17  -6  382.88   16.97
   5  17  -6  377.63   16.48
  -5 -15   6  291.50   13.07
  -5 -15   6  258.61   11.54
   5  15  -6  281.31   12.55
   5  15  -6  258.87   11.88
  -5 -13   6  242.09   11.01
   5  13  -6  228.04   10.53
   5  13  -6  263.93   11.84
  -5 -11   6  452.56   19.41
  -5 -11   6  439.07   18.92
   5  11  -6  401.61   17.46
   5  11  -6  457.05   19.63
  -5  -9   6  388.87   16.71
  -5  -9   6  374.48   16.22
  -5  -7   6  146.14    6.74
  -5  -7   6  141.20    6.67
   5   7  -6  125.62    6.07
   5   7  -6  139.96    6.71
  -5  -5   6    8.05    1.01
   5   5  -6    7.12    1.05
   5   3  -6    6.86    0.97
   5   3  -6    8.73    1.05
   5   1  -6   24.09    1.57
   6  16  -6   37.09    2.70
  -6 -14   6   45.03    3.11
  -6 -14   6   51.70    3.26
   6  14  -6   53.35    3.45
   6  14  -6   43.94    2.92
  -6 -12   6  159.52    7.57
  -6 -12   6  156.71    7.49
   6  12  -6  180.72    8.73
   6  12  -6  178.25    8.47
  -6 -10   6  150.79    7.12
  -6 -10   6  130.64    6.41
   6  10  -6  130.41    6.37
   6  10  -6  152.33    7.34
  -6  -8   6  600.91   25.36
  -6  -8   6  572.07   24.20
   6   8  -6  557.08   23.64
   6   8  -6  637.25   26.97
  -6  -6   6  595.29   25.06
  -6  -6   6  578.81   24.35
   6   6  -6  600.54   25.29
   6   6  -6  562.33   23.79
  -6  -4   6  427.83   42.82
   6   4  -6  609.16   25.74
  -6  -2   6 1266.64   52.22
  -6  -2   6 1228.43   50.65
   6   2  -6 1239.67   51.18
   6   0  -6 1110.42   45.89
   6  -2  -6 1238.17   51.18
   7  17  -6  367.70   16.18
   7  17  -6  416.97   18.36
  -7 -15   6  235.27   10.75
  -7 -15   6  266.33   12.06
   7  15  -6  255.95   11.61
  -7 -13   6  292.63   13.04
  -7 -13   6  267.08   12.03
   7  11  -6   92.20    4.87
   7  11  -6   98.90    5.28
  -7  -9   6  159.37    7.53
  -7  -9   6  144.42    6.93
   7   9  -6  159.86    7.68
   7   9  -6  159.03    7.53
  -7  -7   6  154.16    7.27
  -7  -7   6  163.98    7.64
   7   7  -6  163.45    7.68
   7   7  -6  166.26    7.83
  -7  -5   6   44.28    2.73
  -7  -5   6   48.25    2.96
   7   5  -6   51.70    3.03
   7   5  -6   46.15    2.96
  -7  -3   6   88.53    4.50
  -7  -3   6   91.97    4.57
   7   3  -6   94.11    4.87
   7   3  -6   98.53    4.87
  -7  -1   6    8.65    1.50
   7   1  -6   18.54    1.76
  -7   1   6   15.88    1.46
  -7   1   6   18.17    1.46
   7  -1  -6   19.33    1.54
   7  -3  -6   97.37    4.61
   7  -5  -6   41.81    2.47
  -7   9   6  163.42    7.19
   7  -9  -6  133.82    6.11
   7  -9  -6  141.16    6.37
  -7  13   6  218.07    9.63
   8  16  -6   29.18    2.40
   8  16  -6   33.53    2.88
   8  14  -6  216.91   10.00
   8  12  -6  144.27    7.57
  -8 -10   6  200.50    9.29
  -8 -10   6  204.06    9.40
   8  10  -6  209.57    9.78
   8  10  -6  217.92    9.97
  -8  -8   6  589.30   25.03
  -8  -8   6  629.76   26.64
   8   8  -6  566.82   24.24
   8   8  -6  629.01   26.64
  -8  -6   6  442.07   18.96
  -8  -6   6  420.34   18.09
   8   6  -6  400.86   17.46
   8   6  -6  433.08   18.62
  -8  -4   6  748.15   31.36
  -8  -4   6  708.81   29.75
   8   4  -6  749.64   31.43
   8   4  -6  717.80   30.27
  -8  -2   6  977.42   40.65
  -8  -2   6 1064.71   44.21
   8   2  -6 1026.12   42.82
   8   2  -6 1022.75   42.48
  -8   0   6  822.32   34.28
  -8   0   6  858.66   35.78
   8   0  -6  836.56   34.88
   8   0  -6  845.55   35.44
  -8   2   6 1149.00   47.69
  -8   2   6 1014.51   42.11
   8  -2  -6 1044.48   43.31
  -8   6   6  393.74   16.97
   8  -6  -6  440.57   18.92
   8  -8  -6  591.17   24.91
   8 -10  -6  196.83    8.92
  -9 -13   6  177.84    8.50
  -9 -13   6  167.31    7.98
   9  13  -6  179.56    8.92
   9  13  -6  172.56    8.17
  -9 -11   6  201.55    9.44
  -9 -11   6  197.40    9.29
   9  11  -6  197.28    9.59
   9  11  -6  219.76   10.08
  -9  -9   6  311.02   13.79
  -9  -9   6  312.67   13.90
   9   9  -6  320.65   14.20
   9   9  -6  311.70   14.05
  -9  -7   6  269.44   12.10
  -9  -7   6  266.22   11.95
   9   7  -6  259.96   11.91
   9   7  -6  272.36   12.18
  -9  -5   6   96.06    4.98
  -9  -5   6   95.64    5.02
   9   5  -6  102.65    5.43
   9   5  -6  103.51    5.28
  -9  -3   6  186.42    8.65
  -9  -3   6  193.87    8.92
   9   3  -6  177.99    8.28
   9   3  -6  193.05    9.10
  -9  -1   6   77.32    4.20
  -9  -1   6   75.83    4.16
   9   1  -6   81.26    4.57
   9   1  -6   76.73    4.12
  -9   1   6   77.02    4.12
  -9   1   6   77.14    4.20
   9  -1  -6   76.99    4.42
   9  -1  -6   77.06    4.12
  -9   3   6  172.29    8.02
  -9   3   6  179.04    8.24
   9  -3  -6  173.68    8.02
   9  -3  -6  177.24    8.43
  -9   5   6   88.19    4.61
   9  -5  -6   86.84    4.50
   9  -5  -6   93.10    4.98
  -9   7   6  237.52   10.49
  -9   7   6  246.88   11.09
   9  -7  -6  242.80   10.94
   9  -7  -6  234.30   10.49
  -9   9   6  303.12   13.15
  -9   9   6  265.13   11.99
   9  -9  -6  300.31   13.30
  -9  11   6  212.19    9.52
  -9  11   6  181.36    8.73
   9 -11  -6  202.90    9.37
   9 -11  -6  192.15    8.73
  -9  13   6  159.37    8.05
  -9  13   6  181.25    8.32
   9 -13  -6  187.17    8.84
 -10 -12   6  522.62   22.52
 -10 -12   6  496.39   21.39
  10  12  -6  502.01   21.58
  10  12  -6  497.89   21.77
 -10 -10   6  232.20   10.71
 -10 -10   6  225.98   10.41
  10  10  -6  228.08   10.83
  10  10  -6  231.90   10.56
 -10  -8   6  255.73   11.69
 -10  -8   6  268.09   12.18
  10   8  -6  272.25   12.21
  10   8  -6  258.87   12.10
 -10  -6   6  316.49   14.09
 -10  -6   6  297.53   13.34
  10   6  -6  322.82   14.54
 -10  -4   6  372.12   16.26
 -10  -4   6  370.29   16.22
  10   4  -6  380.63   16.86
  10   4  -6  379.88   16.56
 -10  -2   6  715.55   30.20
 -10  -2   6  709.18   29.93
  10   2  -6  693.45   29.30
  10   2  -6  703.19   29.93
 -10   0   6  666.10   28.21
 -10   0   6  692.70   29.26
  10   0  -6  692.32   29.48
  10   0  -6  666.85   28.25
 -10   2   6  652.61   27.61
 -10   2   6  726.79   30.65
  10  -2  -6  708.43   30.12
  10  -2  -6  689.70   29.11
 -10   4   6  376.51   16.37
 -10   4   6  356.20   15.62
  10  -4  -6  335.19   14.72
  10  -4  -6  360.59   16.00
 -10   6   6  310.23   13.82
 -10   6   6  318.25   13.94
  10  -6  -6  307.65   13.82
  10  -6  -6  276.71   12.33
 -10   8   6  261.57   11.58
 -10   8   6  227.63   10.60
  10  -8  -6  265.39   12.03
  10  -8  -6  270.07   12.03
 -10  10   6  209.23   10.00
 -10  10   6  219.65    9.89
  10 -10  -6  214.63    9.78
  10 -10  -6  229.73   10.60
 -10  12   6  545.47   23.19
 -10  12   6  530.11   23.08
  10 -12  -6  527.86   22.74
  10 -12  -6  518.12   22.10
 -11  -9   6  114.00    5.96
 -11  -9   6  124.83    6.33
  11   9  -6  124.94    6.63
  11   9  -6  125.47    6.29
 -11  -7   6  162.82    7.87
 -11  -7   6  143.82    7.12
  11   7  -6  161.58    8.09
  11   7  -6  150.45    7.27
 -11  -5   6   88.90    4.87
 -11  -5   6   78.04    4.46
  11   5  -6   84.37    4.57
 -11  -3   6   19.37    2.06
 -11  -3   6   15.73    1.95
  11   3  -6   18.96    2.47
  11   3  -6   20.49    1.95
 -11   1   6   17.42    1.91
 -11   1   6   22.03    2.14
  11  -1  -6   21.84    2.29
  11  -1  -6   14.50    1.80
 -11   3   6   20.12    2.02
 -11   3   6   16.00    1.84
  11  -3  -6   15.66    2.06
  11  -3  -6   17.31    1.76
 -11   5   6   81.86    4.50
 -11   5   6   75.41    4.53
  11  -5  -6   72.87    4.46
  11  -5  -6   75.53    4.20
 -11   7   6  143.45    6.93
 -11   7   6  125.69    6.67
  11  -7  -6  154.95    7.46
  11  -7  -6  145.47    7.42
 -11   9   6  118.08    5.84
 -11   9   6  103.02    5.84
  11  -9  -6  115.91    6.07
  11  -9  -6  115.84    5.84
 -12   0   6  326.42   14.57
 -12   0   6  368.49   16.26
  12   0  -6  318.63   14.20
  12   0  -6  365.53   16.37
   0   0   0    0.00    0.00

_computing_structure_solution     'SHELXT 2018/2 (Sheldrick, 2018)'
;
_shelx_hkl_checksum                96918
_olex2_submission_special_instructions  'No special instructions were received'
