# Supplementary material for: RE(III) 3-Furoate Complexes: Synthesis, Structure, and Corrosion Inhibiting Properties
Source: Molecules. 2022 Dec 13;27(24):8836. doi: 10.3390/molecules27248836 (PMC9784407; doi:10.3390/molecules27248836)
Supplement: Supplementary file 1 [file molecules-27-08836-s001.zip › xray files/7.cif]

data_vv3ho
_audit_creation_date               2022-06-17
_audit_creation_method
;
Olex2 1.3
(compiled 2020.11.12 svn.r5f609507 for OlexSys, GUI svn.r6408)
;
_shelx_SHELXL_version_number       '2018/3'
_audit_contact_author_address      ?
_audit_contact_author_email        ?
_audit_contact_author_name         ''
_audit_contact_author_phone        ?
_publ_contact_author_id_orcid      ?
_publ_section_references
;
Dolomanov, O.V., Bourhis, L.J., Gildea, R.J, Howard, J.A.K. & Puschmann, H.
 (2009), J. Appl. Cryst. 42, 339-341.

Sheldrick, G.M. (2015). Acta Cryst. C71, 3-8.
;
_chemical_name_common              ?
_chemical_name_systematic          ?
_chemical_formula_moiety           'C15 H13 Ho O11'
_chemical_formula_sum              'C15 H13 Ho O11'
_chemical_formula_weight           534.18
_chemical_melting_point            ?
loop_
  _atom_type_symbol
  _atom_type_description
  _atom_type_scat_dispersion_real
  _atom_type_scat_dispersion_imag
  _atom_type_scat_source
 'C' 'C' 0.0033 0.0016 'International Tables Vol C Tables 4.2.6.8 and 6.1.1.4'
 'H' 'H' 0.0000 0.0000 'International Tables Vol C Tables 4.2.6.8 and 6.1.1.4'
 'Ho' 'Ho' -0.2175 4.6783
 'International Tables Vol C Tables 4.2.6.8 and 6.1.1.4'
 'O' 'O' 0.0106 0.0060 'International Tables Vol C Tables 4.2.6.8 and 6.1.1.4'

_shelx_space_group_comment
;
The symmetry employed for this shelxl refinement is uniquely defined
by the following loop, which should always be used as a source of
symmetry information in preference to the above space-group names.
They are only intended as comments.
;
_space_group_crystal_system        'monoclinic'
_space_group_IT_number             15
_space_group_name_H-M_alt          'C 1 2/c 1'
_space_group_name_Hall             '-C 2yc'
loop_
  _space_group_symop_operation_xyz
 'x, y, z'
 '-x, y, -z+1/2'
 'x+1/2, y+1/2, z'
 '-x+1/2, y+1/2, -z+1/2'
 '-x, -y, -z'
 'x, -y, z-1/2'
 '-x+1/2, -y+1/2, -z'
 'x+1/2, -y+1/2, z-1/2'

_cell_length_a                     11.434(2)
_cell_length_b                     26.886(5)
_cell_length_c                     5.9990(12)
_cell_angle_alpha                  90
_cell_angle_beta                   118.89(3)
_cell_angle_gamma                  90
_cell_volume                       1614.8(7)
_cell_formula_units_Z              4
_cell_measurement_reflns_used      1407
_cell_measurement_temperature      100(2)
_cell_measurement_theta_max        25
_cell_measurement_theta_min        2
_shelx_estimated_absorpt_T_max     0.907
_shelx_estimated_absorpt_T_min     0.637
_exptl_absorpt_coefficient_mu      4.964
_exptl_absorpt_correction_T_max    0.4317
_exptl_absorpt_correction_T_min    0.2166
_exptl_absorpt_correction_type     multi-scan
_exptl_absorpt_process_details     'XDS (Kabsch, 1993)'
_exptl_absorpt_special_details     ?
_exptl_crystal_colour              pink
_exptl_crystal_colour_primary      pink
_exptl_crystal_density_diffrn      2.197
_exptl_crystal_density_meas        ?
_exptl_crystal_density_method      ?
_exptl_crystal_description         block
_exptl_crystal_F_000               1032
_exptl_crystal_size_max            0.1
_exptl_crystal_size_mid            0.06
_exptl_crystal_size_min            0.02
_exptl_transmission_factor_max     ?
_exptl_transmission_factor_min     ?
_diffrn_reflns_av_R_equivalents    0.0753
_diffrn_reflns_av_unetI/netI       0.0404
_diffrn_reflns_Laue_measured_fraction_full  0.983
_diffrn_reflns_Laue_measured_fraction_max  0.983
_diffrn_reflns_limit_h_max         13
_diffrn_reflns_limit_h_min         -13
_diffrn_reflns_limit_k_max         32
_diffrn_reflns_limit_k_min         -31
_diffrn_reflns_limit_l_max         7
_diffrn_reflns_limit_l_min         -7
_diffrn_reflns_number              8562
_diffrn_reflns_point_group_measured_fraction_full  0.983
_diffrn_reflns_point_group_measured_fraction_max  0.983
_diffrn_reflns_theta_full          25.025
_diffrn_reflns_theta_max           25.025
_diffrn_reflns_theta_min           1.515
_diffrn_ambient_temperature        100(2)
_diffrn_detector_area_resol_mean   ?
_diffrn_measured_fraction_theta_full  0.983
_diffrn_measured_fraction_theta_max  0.983
_diffrn_measurement_device_type    'ADSC Quantum 210r'
_diffrn_measurement_method         'Phi Scan'
_diffrn_radiation_monochromator    'Silicon Double Crystal'
_diffrn_radiation_type             Synchrotron
_diffrn_radiation_wavelength       0.71073
_diffrn_source                     'MX1 Beamline Australian Synchrotron'
_reflns_Friedel_coverage           0.000
_reflns_Friedel_fraction_full      .
_reflns_Friedel_fraction_max       .
_reflns_number_gt                  1334
_reflns_number_total               1407
_reflns_special_details
;
 Reflections were merged by SHELXL according to the crystal
 class for the calculation of statistics and refinement.
 
 _reflns_Friedel_fraction is defined as the number of unique
 Friedel pairs measured divided by the number that would be
 possible theoretically, ignoring centric projections and
 systematic absences.
;
_reflns_threshold_expression       'I > 2\s(I)'
_computing_cell_refinement         'XDS (Kabsch, 1993)'
_computing_data_collection         'BluIce (McPhillips, 2002)'
_computing_data_reduction          'XDS (Kabsch, 1993)'
_computing_molecular_graphics      'Olex2 1.3 (Dolomanov et al., 2009)'
_computing_publication_material    'Olex2 1.3 (Dolomanov et al., 2009)'
_computing_structure_refinement    'SHELXL 2018/3 (Sheldrick, 2015)'
_computing_structure_solution      'SHELXT 2018/2 (Sheldrick, 2018)'
_refine_diff_density_max           1.758
_refine_diff_density_min           -1.924
_refine_diff_density_rms           0.178
_refine_ls_extinction_coef         0.0012(3)
_refine_ls_extinction_expression  
 'Fc^*^=kFc[1+0.001xFc^2^\l^3^/sin(2\q)]^-1/4^'
_refine_ls_extinction_method       'SHELXL-2018/3 (Sheldrick 2018)'
_refine_ls_goodness_of_fit_ref     1.035
_refine_ls_hydrogen_treatment      constr
_refine_ls_matrix_type             full
_refine_ls_number_parameters       144
_refine_ls_number_reflns           1407
_refine_ls_number_restraints       18
_refine_ls_R_factor_all            0.0390
_refine_ls_R_factor_gt             0.0379
_refine_ls_restrained_S_all        1.028
_refine_ls_shift/su_max            0.002
_refine_ls_shift/su_mean           0.000
_refine_ls_structure_factor_coef   Fsqd
_refine_ls_weighting_details      
 'w=1/[\s^2^(Fo^2^)+(0.0770P)^2^] where P=(Fo^2^+2Fc^2^)/3'
_refine_ls_weighting_scheme        calc
_refine_ls_wR_factor_gt            0.0984
_refine_ls_wR_factor_ref           0.0991
_refine_special_details            ?
_olex2_refinement_description
;
1. Others
 Fixed Sof: Ho1(0.5) C6(0.5) C7(0.5) O6(0.5) C10(0.5) H10(0.5) C9(0.5) H9(0.5)
 C8(0.5) H8(0.5)
 Fixed U12: Ho1(0) C6(0) C7(0)
 Fixed U23: Ho1(0) C6(0) C7(0)
 Fixed Uiso: H4A(0.049) H4B(0.049) H3(0.045) H5(0.045) H4(0.05) H10(0.047)
 H9(0.047) H8(0.048)
 Fixed X: Ho1(0.5) H4A(0.282789) H4B(0.376521) C6(0.5) H3(0.162845)
 H5(0.523602) C7(0.5) H4(0.328755) H10(0.361587) H9(0.564774) H8(0.646548)
 Fixed Y: H4A(0.724172) H4B(0.73404) H3(0.570334) H5(0.634139) H4(0.505071)
 H10(0.894907) H9(0.981315) H8(0.888309)
 Fixed Z: Ho1(0.25) H4A(0.320952) H4B(0.555792) C6(0.75) H3(-0.218693)
 H5(0.013682) C7(0.75) H4(-0.129805) H10(0.86427) H9(0.684261) H8(0.643521)
;
_atom_sites_solution_hydrogens     mixed
_atom_sites_solution_primary       ?
_atom_sites_solution_secondary     ?
loop_
  _atom_site_label
  _atom_site_type_symbol
  _atom_site_fract_x
  _atom_site_fract_y
  _atom_site_fract_z
  _atom_site_U_iso_or_equiv
  _atom_site_adp_type
  _atom_site_occupancy
  _atom_site_site_symmetry_order
  _atom_site_calc_flag
  _atom_site_refinement_flags_posn
  _atom_site_refinement_flags_adp
  _atom_site_refinement_flags_occupancy
  _atom_site_disorder_assembly
  _atom_site_disorder_group
 Ho1 Ho 0.500000 0.76086(2) 0.250000 0.0286(2) Uani 1 2 d S T P . .
 O4 O 0.3644(4) 0.71973(15) 0.4212(7) 0.0328(8) Uani 1 1 d . . . . .
 H4A H 0.282789 0.724172 0.320952 0.049 Uiso 1 1 d R U . . .
 H4B H 0.376521 0.734040 0.555792 0.049 Uiso 1 1 d R U . . .
 O2 O 0.1504(4) 0.67724(13) -0.1907(7) 0.0323(8) Uani 1 1 d . . . . .
 O5 O 0.5705(4) 0.79373(13) 0.6719(7) 0.0314(8) Uani 1 1 d . . . . .
 O1 O 0.3551(4) 0.70800(14) -0.0457(7) 0.0337(8) Uani 1 1 d . . . . .
 O3 O 0.4710(4) 0.56032(15) -0.0333(8) 0.0412(10) Uani 1 1 d . . . . .
 C1 C 0.2726(5) 0.6724(2) -0.1183(9) 0.0282(11) Uani 1 1 d . . . . .
 C2 C 0.3247(5) 0.6217(2) -0.1098(10) 0.0332(12) Uani 1 1 d . . . . .
 C6 C 0.500000 0.8161(3) 0.750000 0.0346(17) Uani 1 2 d S T P . .
 C3 C 0.2554(6) 0.5751(2) -0.1613(11) 0.0373(13) Uani 1 1 d . . . . .
 H3 H 0.162845 0.570334 -0.218693 0.045 Uiso 1 1 calc R U . . .
 C5 C 0.4542(6) 0.6103(2) -0.0334(11) 0.0372(13) Uani 1 1 d . . . . .
 H5 H 0.523602 0.634139 0.013682 0.045 Uiso 1 1 calc R U . . .
 C7 C 0.500000 0.8710(3) 0.750000 0.0347(17) Uani 1 2 d S T P . .
 C4 C 0.3469(6) 0.5397(2) -0.1123(11) 0.0414(13) Uani 1 1 d . . . . .
 H4 H 0.328755 0.505071 -0.129805 0.050 Uiso 1 1 calc R U . . .
 O6 O 0.4432(14) 0.9483(5) 0.793(3) 0.0393(15) Uani 0.5 1 d . U P A -1
 C10 C 0.424(3) 0.9056(7) 0.812(6) 0.0393(15) Uani 0.5 1 d . U P A -1
 H10 H 0.361587 0.894907 0.864270 0.047 Uiso 0.5 1 calc R U P A -1
 C9 C 0.533(2) 0.9511(7) 0.718(5) 0.0395(15) Uani 0.5 1 d . U P A -1
 H9 H 0.564774 0.981315 0.684261 0.047 Uiso 0.5 1 calc R U P A -1
 C8 C 0.581(3) 0.8983(7) 0.689(5) 0.0396(16) Uani 0.5 1 d . U P A -1
 H8 H 0.646548 0.888309 0.643521 0.048 Uiso 0.5 1 calc R U P A -1

loop_
  _atom_site_aniso_label
  _atom_site_aniso_U_11
  _atom_site_aniso_U_22
  _atom_site_aniso_U_33
  _atom_site_aniso_U_23
  _atom_site_aniso_U_13
  _atom_site_aniso_U_12
 Ho1 0.0302(3) 0.0303(3) 0.0208(3) 0.000 0.0087(2) 0.000
 O4 0.035(2) 0.0350(19) 0.0248(18) 0.0024(17) 0.0114(16) 0.0024(18)
 O2 0.032(2) 0.0315(19) 0.0263(19) 0.0029(15) 0.0089(16) 0.0035(15)
 O5 0.0332(19) 0.0351(19) 0.0209(17) -0.0014(16) 0.0091(15) -0.0002(16)
 O1 0.035(2) 0.0353(19) 0.0271(19) -0.0011(16) 0.0115(17) -0.0013(17)
 O3 0.049(3) 0.040(2) 0.035(2) 0.0014(19) 0.020(2) 0.0104(19)
 C1 0.030(3) 0.032(3) 0.015(2) 0.000(2) 0.005(2) -0.001(2)
 C2 0.037(3) 0.038(3) 0.021(3) 0.001(2) 0.011(2) 0.004(2)
 C6 0.031(4) 0.041(4) 0.019(3) 0.000 0.002(3) 0.000
 C3 0.043(3) 0.038(3) 0.026(3) -0.005(2) 0.013(3) -0.001(2)
 C5 0.042(3) 0.041(3) 0.025(3) 0.000(2) 0.013(3) 0.005(3)
 C7 0.041(4) 0.033(4) 0.025(4) 0.000 0.013(3) 0.000
 C4 0.054(4) 0.036(3) 0.032(3) 0.003(3) 0.020(3) 0.006(3)
 O6 0.050(3) 0.034(2) 0.034(2) 0.005(5) 0.021(2) 0.001(4)
 C10 0.050(4) 0.034(3) 0.034(2) 0.005(5) 0.021(2) 0.001(4)
 C9 0.050(4) 0.034(2) 0.034(2) 0.005(5) 0.020(2) 0.001(4)
 C8 0.051(4) 0.034(3) 0.034(2) 0.005(5) 0.020(2) 0.001(4)

_geom_special_details
;
 All esds (except the esd in the dihedral angle between two l.s. planes)
 are estimated using the full covariance matrix.  The cell esds are taken
 into account individually in the estimation of esds in distances, angles
 and torsion angles; correlations between esds in cell parameters are only
 used when they are defined by crystal symmetry.  An approximate (isotropic)
 treatment of cell esds is used for estimating esds involving l.s. planes.
;
loop_
  _geom_bond_atom_site_label_1
  _geom_bond_atom_site_label_2
  _geom_bond_distance
  _geom_bond_site_symmetry_2
  _geom_bond_publ_flag
 Ho1 O4 2.493(4) . ?
 Ho1 O4 2.494(4) 2_655 ?
 Ho1 O2 2.294(4) 8_566 ?
 Ho1 O2 2.294(4) 7_565 ?
 Ho1 O5 2.422(4) 2_655 ?
 Ho1 O5 2.422(4) . ?
 Ho1 O1 2.252(4) . ?
 Ho1 O1 2.252(4) 2_655 ?
 O4 H4A 0.8398 . ?
 O4 H4B 0.8436 . ?
 O2 C1 1.254(7) . ?
 O5 C6 1.264(5) . ?
 O1 C1 1.265(6) . ?
 O3 C5 1.359(7) . ?
 O3 C4 1.376(7) . ?
 C1 C2 1.479(8) . ?
 C2 C3 1.433(9) . ?
 C2 C5 1.356(8) . ?
 C6 C7 1.477(12) . ?
 C3 H3 0.9500 . ?
 C3 C4 1.338(9) . ?
 C5 H5 0.9500 . ?
 C7 C10 1.44(3) . ?
 C7 C8 1.36(3) . ?
 C4 H4 0.9500 . ?
 O6 C10 1.18(3) . ?
 O6 C9 1.310(14) . ?
 C10 H10 0.9500 . ?
 C9 H9 0.9500 . ?
 C9 C8 1.56(3) . ?
 C8 H8 0.9500 . ?

loop_
  _geom_angle_atom_site_label_1
  _geom_angle_atom_site_label_2
  _geom_angle_atom_site_label_3
  _geom_angle
  _geom_angle_site_symmetry_1
  _geom_angle_site_symmetry_3
  _geom_angle_publ_flag
 O4 Ho1 O4 127.34(18) . 2_655 ?
 O2 Ho1 O4 145.74(13) 8_566 . ?
 O2 Ho1 O4 79.46(13) 8_566 2_655 ?
 O2 Ho1 O4 145.74(13) 7_565 2_655 ?
 O2 Ho1 O4 79.46(13) 7_565 . ?
 O2 Ho1 O2 86.97(19) 8_566 7_565 ?
 O2 Ho1 O5 74.16(13) 7_565 2_655 ?
 O2 Ho1 O5 75.14(13) 8_566 2_655 ?
 O2 Ho1 O5 75.14(13) 7_565 . ?
 O2 Ho1 O5 74.16(13) 8_566 . ?
 O5 Ho1 O4 71.99(13) . . ?
 O5 Ho1 O4 72.00(13) 2_655 2_655 ?
 O5 Ho1 O4 129.25(13) . 2_655 ?
 O5 Ho1 O4 129.25(13) 2_655 . ?
 O5 Ho1 O5 137.20(17) . 2_655 ?
 O1 Ho1 O4 76.28(13) . 2_655 ?
 O1 Ho1 O4 71.18(13) . . ?
 O1 Ho1 O4 71.18(13) 2_655 2_655 ?
 O1 Ho1 O4 76.28(13) 2_655 . ?
 O1 Ho1 O2 97.16(14) 2_655 8_566 ?
 O1 Ho1 O2 142.28(13) 2_655 7_565 ?
 O1 Ho1 O2 142.28(13) . 8_566 ?
 O1 Ho1 O2 97.16(14) . 7_565 ?
 O1 Ho1 O5 70.13(13) . 2_655 ?
 O1 Ho1 O5 143.16(13) . . ?
 O1 Ho1 O5 70.13(13) 2_655 . ?
 O1 Ho1 O5 143.16(13) 2_655 2_655 ?
 O1 Ho1 O1 101.74(19) . 2_655 ?
 Ho1 O4 H4A 109.8 . . ?
 Ho1 O4 H4B 110.2 . . ?
 H4A O4 H4B 103.4 . . ?
 C1 O2 Ho1 139.1(3) . 7_565 ?
 C6 O5 Ho1 127.7(2) . . ?
 C1 O1 Ho1 153.1(3) . . ?
 C5 O3 C4 106.0(5) . . ?
 O2 C1 O1 124.2(5) . . ?
 O2 C1 C2 118.1(5) . . ?
 O1 C1 C2 117.7(5) . . ?
 C3 C2 C1 128.8(5) . . ?
 C5 C2 C1 125.0(5) . . ?
 C5 C2 C3 106.1(5) . . ?
 O5 C6 O5 123.1(7) 2_656 . ?
 O5 C6 C7 118.4(4) . . ?
 O5 C6 C7 118.4(4) 2_656 . ?
 C2 C3 H3 126.9 . . ?
 C4 C3 C2 106.3(5) . . ?
 C4 C3 H3 126.9 . . ?
 O3 C5 H5 124.7 . . ?
 C2 C5 O3 110.7(6) . . ?
 C2 C5 H5 124.7 . . ?
 C10 C7 C6 130.2(10) . . ?
 C8 C7 C6 122.5(10) . . ?
 C8 C7 C10 107.3(8) . . ?
 O3 C4 H4 124.5 . . ?
 C3 C4 O3 110.9(5) . . ?
 C3 C4 H4 124.5 . . ?
 C10 O6 C9 108(2) . . ?
 C7 C10 H10 122.1 . . ?
 O6 C10 C7 116(2) . . ?
 O6 C10 H10 122.1 . . ?
 O6 C9 H9 124.3 . . ?
 O6 C9 C8 111(2) . . ?
 C8 C9 H9 124.3 . . ?
 C7 C8 C9 98(2) . . ?
 C7 C8 H8 131.1 . . ?
 C9 C8 H8 131.1 . . ?

loop_
  _geom_torsion_atom_site_label_1
  _geom_torsion_atom_site_label_2
  _geom_torsion_atom_site_label_3
  _geom_torsion_atom_site_label_4
  _geom_torsion
  _geom_torsion_site_symmetry_1
  _geom_torsion_site_symmetry_2
  _geom_torsion_site_symmetry_3
  _geom_torsion_site_symmetry_4
  _geom_torsion_publ_flag
 Ho1 O2 C1 O1 0.9(8) 7_565 . . . ?
 Ho1 O2 C1 C2 179.1(3) 7_565 . . . ?
 Ho1 O5 C6 O5 83.9(3) . . . 2_656 ?
 Ho1 O5 C6 C7 -96.1(3) . . . . ?
 Ho1 O1 C1 O2 86.8(8) . . . . ?
 Ho1 O1 C1 C2 -91.3(8) . . . . ?
 O2 C1 C2 C3 -3.7(8) . . . . ?
 O2 C1 C2 C5 -179.2(5) . . . . ?
 O5 C6 C7 C10 175.5(15) . . . . ?
 O5 C6 C7 C10 -4.5(15) 2_656 . . . ?
 O5 C6 C7 C8 -5.5(14) . . . . ?
 O5 C6 C7 C8 174.5(14) 2_656 . . . ?
 O1 C1 C2 C3 174.6(5) . . . . ?
 O1 C1 C2 C5 -0.9(8) . . . . ?
 C1 C2 C3 C4 -176.1(5) . . . . ?
 C1 C2 C5 O3 176.4(5) . . . . ?
 C2 C3 C4 O3 -0.2(7) . . . . ?
 C6 C7 C10 O6 -179.4(16) . . . . ?
 C6 C7 C8 C9 178.8(11) . . . . ?
 C3 C2 C5 O3 0.0(7) . . . . ?
 C5 O3 C4 C3 0.2(7) . . . . ?
 C5 C2 C3 C4 0.1(7) . . . . ?
 C4 O3 C5 C2 -0.2(7) . . . . ?
 O6 C9 C8 C7 2(2) . . . . ?
 C10 C7 C8 C9 -2(3) . . . . ?
 C10 O6 C9 C8 -1.5(13) . . . . ?
 C9 O6 C10 C7 0(3) . . . . ?
 C8 C7 C10 O6 2(4) . . . . ?

_shelx_res_file
;
TITL 1_a.res in C2/c
    vv3ho.res
    created by SHELXL-2018/3 at 08:36:19 on 17-Jun-2022
REM Old TITL 1 in C2/c
REM SHELXT solution in C2/c: R1 0.035, Rweak 0.007, Alpha 0.037
REM <I/s> 1.011 for 24 systematic absences, Orientation as input
REM Formula found by SHELXT: C16 O10 Ho
CELL 0.71073 11.4345 26.8862 5.999 90 118.887 90
ZERR 4 0.0023 0.0054 0.0012 0 0.03 0
LATT 7
SYMM -X,+Y,0.5-Z
SFAC C H Ho O
UNIT 60 52 4 44
SIMU 0.001 0.002 2 C10 O6 C9 C8

L.S. 10
PLAN  5
SIZE 0.02 0.06 0.1
TEMP -173(2)
CONF
FREE C9 C10
BOND
LIST 6
MORE -1
BOND $H
fmap 2
acta
REM <olex2.extras>
REM <HklSrc "%.\\VV3Ho.hkl">
REM </olex2.extras>

WGHT    0.077000
EXTI    0.001150
FVAR       0.27471
HO1   3    0.500000    0.760861    0.250000    10.50000    0.03018    0.03033 =
         0.02079    0.00000    0.00873    0.00000
O4    4    0.364449    0.719731    0.421169    11.00000    0.03475    0.03504 =
         0.02482    0.00235    0.01137    0.00237
AFIX   7
H4A   2    0.282789    0.724172    0.320952    11.00000   -1.50000
H4B   2    0.376521    0.734040    0.555792    11.00000   -1.50000
AFIX   0
O2    4    0.150361    0.677242   -0.190745    11.00000    0.03249    0.03148 =
         0.02633    0.00290    0.00889    0.00350
O5    4    0.570536    0.793727    0.671899    11.00000    0.03321    0.03509 =
         0.02090   -0.00144    0.00908   -0.00022
O1    4    0.355118    0.708000   -0.045712    11.00000    0.03463    0.03529 =
         0.02706   -0.00108    0.01153   -0.00133
O3    4    0.470998    0.560324   -0.033328    11.00000    0.04872    0.03963 =
         0.03483    0.00142    0.01988    0.01040
C1    1    0.272607    0.672387   -0.118274    11.00000    0.03005    0.03244 =
         0.01511    0.00001    0.00536   -0.00079
C2    1    0.324698    0.621656   -0.109837    11.00000    0.03668    0.03808 =
         0.02118    0.00115    0.01101    0.00382
C6    1    0.500000    0.816114    0.750000    10.50000    0.03084    0.04124 =
         0.01931    0.00000    0.00227    0.00000
C3    1    0.255373    0.575120   -0.161284    11.00000    0.04286    0.03823 =
         0.02601   -0.00499    0.01294   -0.00099
AFIX  43
H3    2    0.162845    0.570334   -0.218693    11.00000   -1.20000
AFIX   0
C5    1    0.454177    0.610348   -0.033383    11.00000    0.04200    0.04080 =
         0.02490    0.00033    0.01301    0.00538
AFIX  43
H5    2    0.523602    0.634139    0.013682    11.00000   -1.20000
AFIX   0
C7    1    0.500000    0.871039    0.750000    10.50000    0.04104    0.03324 =
         0.02543    0.00000    0.01266    0.00000
C4    1    0.346947    0.539749   -0.112341    11.00000    0.05433    0.03618 =
         0.03210    0.00324    0.01953    0.00585
AFIX  43
H4    2    0.328755    0.505071   -0.129805    11.00000   -1.20000
AFIX   0
PART -1
O6    4    0.443237    0.948309    0.793133    10.50000    0.05023    0.03390 =
         0.03417    0.00487    0.02062    0.00140
C10   1    0.423687    0.905648    0.811817    10.50000    0.05014    0.03397 =
         0.03400    0.00489    0.02053    0.00144
AFIX  43
H10   2    0.361587    0.894907    0.864270    10.50000   -1.20000
AFIX   0
C9    1    0.533033    0.951075    0.717509    10.50000    0.05049    0.03384 =
         0.03418    0.00497    0.02040    0.00138
AFIX  43
H9    2    0.564774    0.981315    0.684261    10.50000   -1.20000
AFIX   0
C8    1    0.581188    0.898305    0.689037    10.50000    0.05063    0.03379 =
         0.03406    0.00490    0.02010    0.00146
AFIX  43
H8    2    0.646548    0.888309    0.643521    10.50000   -1.20000
AFIX   0
HKLF 4


REM  1_a.res in C2/c
REM wR2 = 0.0991, GooF = S = 1.035, Restrained GooF = 1.028 for all data
REM R1 = 0.0379 for 1334 Fo > 4sig(Fo) and 0.0390 for all 1407 data
REM 144 parameters refined using 18 restraints

END

WGHT      0.0770      0.0000

REM Highest difference peak  1.758,  deepest hole -1.924,  1-sigma level  0.178
Q1    1   0.5000  0.7242  0.2500  10.50000  0.05    1.76
Q2    1   0.5430  0.7602  0.0640  11.00000  0.05    0.92
Q3    1   0.5000  0.6604 -0.2500  10.50000  0.05    0.78
Q4    1   0.3424  0.7016  0.1879  11.00000  0.05    0.75
Q5    1   0.4739  0.7197  0.0371  11.00000  0.05    0.68
;
_shelx_res_checksum                83961
_shelx_hkl_file
;
   0   2   0 6164.98  323.39
   0   2   0 6417.81  336.73
   0  -2   0 6751.20  354.23
   0  -2   0 6381.69  334.78
   0   4   0 2822.72  149.36
   0   4   0 2641.30  139.97
   0  -4   0 2770.77  146.72
   0  -4   0 2696.31  142.86
   0   6   0 4728.62  249.99
   0   6   0 5170.36  272.91
   0  -6   0 4931.43  260.69
   0  -6   0 5106.46  269.69
   0   8   0   68.79    8.39
   0   8   0   73.21    8.97
   0  -8   0   80.04    9.42
   0  -8   0   74.54    9.59
   0  10   0  641.23   37.95
   0  10   0  645.39   38.20
   0 -10   0  686.51   40.53
   0 -10   0  597.61   36.20
   0  12   0   26.73    7.50
   0  12   0   26.98    7.36
   0 -12   0   27.34    8.08
   0 -12   0   25.59    8.39
   0  14   0  678.73   41.17
   0  14   0  690.12   42.37
   0 -14   0  670.12   41.29
   0 -14   0  709.85   43.84
   0  16   0  591.77   37.45
   0  16   0  580.38   36.56
   0 -16   0  581.21   38.09
   0 -16   0  524.54   34.28
   0  18   0   42.26    8.78
   0  18   0   42.67    9.28
   0 -18   0   37.51    8.67
   0 -18   0   54.62   10.72
   0  20   0    8.95    7.33
   0  20   0   12.28    6.72
   0 -20   0   10.56    7.70
   0 -20   0    9.08    7.06
   0  22   0    2.36    7.36
   0  22   0    3.56    6.72
   0 -22   0    8.31    7.64
   0 -22   0    2.47    7.92
   0  24   0   30.73   10.20
   0  24   0   37.76    9.72
   0 -24   0   32.51   10.17
   0 -24   0   35.76    9.97
   0  26   0    7.95   10.00
   0  28   0    6.89   10.50
   0 -28   0    0.22    8.70
   0 -28   0    1.67    7.95
   0  30   0   63.09   11.72
   0  30   0   52.09   13.56
   0 -30   0   36.65   12.00
   0 -30   0   60.26   12.47
   0  32   0  234.76   25.37
   0  32   0  173.67   18.64
   1 -31   0  301.72   26.70
   1 -31   0  345.34   30.17
  -1  31   0  284.77   27.56
  -1  31   0  333.95   27.31
   1 -29   0  480.36   36.51
   1 -27   0  899.88   63.09
   1 -27   0  712.07   50.51
  -1  27   0  969.34   62.26
   1 -25   0  698.74   46.56
   1 -25   0  701.24   47.98
  -1  25   0  729.30   46.76
  -1  25   0  676.51   45.98
   1 -23   0  769.03   50.59
   1 -23   0  712.63   46.84
  -1  23   0  649.84   43.65
   1 -21   0 2026.47  113.94
   1 -21   0 1883.39  107.07
  -1  21   0 1817.55  102.35
  -1  21   0 1867.28  105.55
   1 -19   0 1645.01   94.04
   1 -19   0 1774.20   99.99
  -1  19   0 1586.39   90.21
  -1  19   0 1558.33   88.13
   1 -17   0 1135.76   66.96
   1 -17   0 1159.09   67.12
  -1  17   0 1044.91   61.26
  -1  17   0 1066.30   61.84
   1 -15   0 1708.91   96.21
  -1  15   0 1604.45   89.43
   1 -13   0  922.66   53.48
   1 -13   0  886.82   52.34
  -1  13   0  871.82   50.59
  -1  13   0  876.54   50.95
   1 -11   0  258.74   18.64
   1 -11   0  266.33   19.64
  -1  11   0  250.96   17.95
  -1  11   0  263.57   18.73
   1  -9   0  405.91   25.70
   1  -9   0  409.80   25.39
  -1   9   0  389.24   24.12
  -1   9   0  429.80   26.48
   1  -7   0  458.41   27.23
   1  -7   0  490.36   28.70
  -1   7   0  494.53   28.95
  -1   7   0  485.09   28.31
   1  -5   0  867.38   47.40
   1  -5   0  787.36   43.23
  -1   5   0  871.54   47.59
  -1   5   0  832.09   45.48
   1  -3   0  630.95   34.12
   1  -3   0  557.60   30.45
  -1   3   0  596.77   32.31
  -1   3   0  636.78   34.42
   1  -1   0    1.97    1.14
  -1   1   0    0.92    1.39
   1   1   0    2.44    2.47
   1   1   0    2.78    2.53
  -1  -1   0    3.39    2.42
  -1  -1   0    1.08    2.25
   1   3   0  663.17   36.70
   1   3   0  632.89   34.98
  -1  -3   0  607.05   33.67
  -1  -3   0  630.39   34.95
   1   5   0  914.61   50.70
   1   5   0  859.32   47.68
  -1  -5   0  913.50   50.70
  -1  -5   0  895.16   49.70
   1   7   0  481.75   29.03
   1   7   0  507.59   30.45
  -1  -7   0  499.53   30.06
  -1  -7   0  495.92   30.03
   1   9   0  426.46   27.00
   1   9   0  421.46   26.70
  -1  -9   0  441.47   27.92
  -1  -9   0  403.96   26.23
   1  11   0  300.61   21.25
   1  11   0  279.22   20.11
  -1 -11   0  299.78   21.53
  -1 -11   0  268.74   20.17
   1  13   0  912.66   53.34
   1  13   0  934.89   54.76
  -1 -13   0  998.23   58.09
  -1 -13   0  918.22   54.40
   1  15   0 1621.12   90.82
   1  15   0 1686.97   94.66
  -1 -15   0 1825.60  101.85
  -1 -15   0 1668.07   94.46
   1  17   0 1008.79   59.84
   1  17   0 1080.19   62.98
  -1 -17   0 1091.31   64.79
  -1 -17   0 1075.47   63.23
   1  19   0 1478.04   85.02
   1  19   0 1561.94   88.54
  -1 -19   0 1537.22   88.02
  -1 -19   0 1635.29   93.74
   1  21   0 1700.58   97.30
   1  21   0 1820.88  102.66
  -1 -21   0 1811.71  103.24
  -1 -21   0 1903.12  108.24
   1  23   0  693.18   44.26
   1  23   0  624.83   42.37
  -1 -23   0  592.61   40.95
  -1 -23   0  703.46   45.98
   1  27   0  761.80   51.79
   1  27   0  888.49   55.26
   1  29   0  394.24   33.48
   1  29   0  447.02   32.64
   1  31   0  335.62   26.84
   1  31   0  340.62   31.62
   2 -30   0   65.12   13.11
   2 -30   0   52.95   11.31
  -2  30   0   69.26   13.86
  -2  30   0   69.21   12.28
   2 -28   0  129.36   16.98
   2 -28   0  105.94   14.92
  -2  28   0  112.63   16.48
  -2  28   0  122.13   15.20
   2 -26   0    5.06    7.45
  -2  26   0   -3.81    7.06
  -2  26   0    1.11    8.75
   2 -24   0   58.29   13.78
  -2  24   0   85.99   14.34
  -2  24   0   61.46   11.06
   2 -22   0   12.00    7.58
   2 -22   0    7.42    7.70
  -2  22   0    5.83    6.86
  -2  22   0   13.64    8.56
   2 -20   0  440.63   32.01
   2 -20   0  491.75   34.09
  -2  20   0  430.91   30.01
  -2  20   0  410.63   29.70
   2 -18   0   58.37   10.61
   2 -18   0   68.48   10.53
  -2  18   0   57.68   10.14
   2 -16   0  690.12   46.01
  -2  16   0  617.89   38.15
   2 -14   0  692.62   41.73
   2 -14   0  677.34   41.81
  -2  14   0  629.00   37.90
  -2  14   0  629.00   38.06
   2 -12   0  235.26   18.39
   2 -12   0  239.79   17.92
  -2  12   0  213.26   16.14
  -2  12   0  229.32   17.11
   2 -10   0 1852.55  101.05
   2 -10   0 1846.72  100.32
  -2  10   0 1868.94  101.32
  -2  10   0 1689.74   91.82
   2  -8   0 2021.47  108.74
   2  -8   0 1835.05   99.10
  -2   8   0 2097.32  112.49
  -2   8   0 2150.38  115.19
   2  -6   0 3806.23  201.23
   2  -6   0 4253.53  224.60
  -2   6   0 4600.82  242.71
  -2   6   0 4495.24  237.18
   2  -4   0 3197.79  168.72
   2  -4   0 3289.47  173.53
  -2   4   0 3106.11  163.81
  -2   4   0 3145.00  166.00
   2  -2   0 2349.86  124.11
   2  -2   0 2342.64  123.72
  -2   2   0 2400.70  126.77
  -2   2   0 2563.51  135.41
   2   0   0 6456.70  339.23
   2   0   0 6451.15  338.95
  -2   0   0 6209.44  326.17
  -2   0   0 6431.70  337.84
   2   2   0 2410.71  127.91
   2   2   0 2489.05  132.11
  -2  -2   0 2416.54  128.25
  -2  -2   0 2355.14  125.05
   2   4   0 3358.93  178.48
   2   4   0 3078.32  163.61
  -2  -4   0 3195.01  169.81
  -2  -4   0 3175.56  168.64
   2   6   0 5081.46  269.33
   2   6   0 4717.51  250.07
  -2  -6   0 4923.10  261.02
  -2  -6   0 4853.64  257.38
   2   8   0 2289.30  124.08
   2   8   0 2137.32  115.88
  -2  -8   0 2219.28  120.35
  -2  -8   0 2045.09  111.35
   2  10   0 1791.43   98.46
   2  10   0 2005.08  109.94
  -2 -10   0 1944.51  106.77
  -2 -10   0 1687.80   93.49
   2  12   0  262.94   20.28
   2  12   0  241.79   18.81
  -2 -12   0  269.69   20.78
  -2 -12   0  232.32   19.09
   2  14   0  706.51   43.62
   2  14   0  663.17   40.90
  -2 -14   0  720.41   44.31
  -2 -14   0  666.79   42.15
   2  16   0  657.06   40.73
   2  16   0  686.79   43.12
  -2 -16   0  673.18   42.29
  -2 -16   0  680.95   43.26
   2  18   0   71.26   10.67
   2  18   0   61.23   10.92
  -2 -18   0   65.73   11.47
  -2 -18   0   65.15   11.17
   2  20   0  439.52   32.23
   2  20   0  437.86   30.45
  -2 -20   0  447.30   31.89
  -2 -20   0  410.63   30.78
   2  22   0    5.89    7.03
   2  22   0    7.00    7.75
  -2 -22   0    3.03    7.89
  -2 -22   0    5.86    7.53
   2  24   0   50.37   10.78
  -2 -24   0   50.29   11.67
   2  26   0    5.70    7.11
   2  26   0    5.83    8.72
  -2 -26   0    0.92    8.42
  -2 -26   0    2.58    7.56
   2  28   0  102.66   17.06
   2  28   0  140.78   15.89
   2  30   0   61.62   13.95
   2  30   0   67.18   11.61
  -2 -30   0   56.37   13.72
  -2 -30   0   81.63   13.81
   3 -29   0  231.96   23.28
   3 -29   0  238.79   23.17
  -3  29   0  258.93   25.53
  -3  29   0  258.49   22.84
   3 -27   0  519.81   38.01
   3 -27   0  471.75   36.12
  -3  27   0  499.26   38.17
  -3  27   0  510.92   35.62
   3 -25   0 1040.18   64.15
   3 -25   0  869.32   55.32
  -3  25   0 1109.92   66.07
  -3  25   0  960.45   60.46
   3 -23   0  266.46   22.53
   3 -23   0  360.34   29.62
  -3  23   0  321.72   25.31
  -3  23   0  288.11   24.67
  -3  21   0  797.92   49.09
  -3  21   0  712.63   45.40
  -3  19   0  779.58   47.31
  -3  19   0  674.84   42.34
  -3  15   0  894.33   52.04
  -3  15   0 1003.79   57.51
  -3  11   0 3217.24  171.84
  -3  11   0 2844.95  152.30
   3  -9   0 2811.61  150.33
   3  -9   0 2335.97  125.38
  -3   9   0 2794.94  149.08
  -3   9   0 2928.30  156.03
   3  -7   0 1452.20   78.40
   3  -7   0 1256.61   68.04
  -3   7   0 1383.30   74.54
  -3   7   0 1361.35   73.43
   3  -5   0 1733.92   92.27
   3  -5   0 1749.76   93.21
  -3   5   0 1751.70   93.21
  -3   5   0 1784.76   95.10
   3  -3   0  545.65   29.78
   3  -3   0  560.66   30.59
  -3   3   0  553.71   30.14
  -3   3   0  551.21   30.06
   3  -1   0  317.28   18.28
  -3   1   0  308.67   17.73
  -3   1   0  333.67   18.98
   3   1   0  330.89   19.78
   3   1   0  332.84   19.81
  -3  -1   0  331.45   19.81
  -3  -1   0  316.45   18.84
   3   3   0  570.10   32.87
   3   3   0  558.99   32.34
  -3  -3   0  559.27   32.20
  -3  -3   0  535.65   31.03
   3   5   0 1811.71   98.21
   3   5   0 1912.01  103.60
  -3  -5   0 1855.05  100.55
  -3  -5   0 1774.76   96.43
   3   7   0 1522.49   84.07
   3   7   0 1388.58   76.79
  -3  -7   0 1360.24   75.57
  -3  -7   0 1510.27   83.43
   3   9   0 3336.70  179.75
   3   9   0 2847.73  153.61
  -3  -9   0 3200.57  172.42
  -3  -9   0 2693.53  146.03
   3  11   0 3508.96  189.45
   3  11   0 2967.19  160.47
  -3 -11   0 3395.05  183.42
  -3 -11   0 2933.85  159.33
   3  13   0  752.91   45.45
   3  13   0  867.38   52.23
  -3 -13   0  870.43   52.23
  -3 -13   0  758.47   46.70
   3  15   0 1112.42   65.51
   3  15   0  995.73   58.29
  -3 -15   0 1091.31   64.43
  -3 -15   0 1006.29   59.79
   3  17   0  568.43   38.17
   3  17   0  526.20   34.01
  -3 -17   0  592.88   39.12
  -3 -17   0  538.98   35.92
   3  19   0  835.43   50.93
   3  19   0  894.60   55.62
  -3 -19   0  899.05   55.95
  -3 -19   0  812.92   50.56
   3  21   0  853.76   52.26
   3  21   0  843.76   54.01
  -3 -21   0  827.09   53.34
  -3 -21   0  839.32   52.31
   3  23   0  327.84   25.73
  -3 -23   0  318.67   26.12
   3  25   0  983.23   62.46
   3  25   0 1064.63   63.62
   3  27   0  565.38   38.31
   3  27   0  474.25   37.34
   3  29   0  293.66   24.12
   3  29   0  226.76   24.98
   4 -30   0   45.23   13.11
   4 -30   0   85.79   14.09
  -4  30   0   74.71   12.89
  -4  30   0   82.79   14.89
  -4  28   0   55.76   11.97
   4 -26   0   39.84   10.06
   4 -26   0   23.95    9.75
  -4  26   0   38.17    9.78
  -4  26   0   33.53   10.50
   4 -24   0   27.92    9.64
   4 -24   0   23.73    7.72
  -4  24   0   23.59    9.17
  -4  24   0   31.42    9.28
   4 -22   0   19.70    7.14
   4 -22   0   17.98    8.95
  -4  22   0   19.70    7.75
  -4  22   0   12.86    7.70
   4 -20   0   10.75    7.47
   4 -20   0   18.00    6.75
  -4  20   0   17.53    7.47
  -4  20   0   17.56    7.17
   4 -16   0 1017.13   59.43
   4 -16   0  858.76   50.98
  -4  16   0  989.34   56.98
  -4  16   0 1028.79   59.32
   4 -14   0  569.27   36.03
   4 -14   0  568.16   35.01
  -4  14   0  585.94   35.31
  -4  14   0  677.62   40.84
   4 -12   0 2042.86  111.10
   4 -12   0 1871.44  102.46
  -4  12   0 1992.02  107.94
  -4  12   0 2151.22  116.83
   4 -10   0 2983.86  159.42
   4 -10   0 2794.94  149.86
  -4  10   0 2956.08  157.69
  -4  10   0 2861.62  152.86
   4  -8   0 1436.37   77.74
   4  -8   0 1529.44   82.60
  -4   8   0 1516.38   81.82
  -4   8   0 1520.83   81.85
   4  -6   0 2726.87  144.69
   4  -6   0 3111.66  165.06
   4  -4   0 1117.42   60.04
   4  -4   0 1139.37   61.18
  -4   4   0 1116.03   59.93
  -4   4   0 1105.20   59.34
   4  -2   0  826.26   45.15
   4  -2   0  901.27   48.98
  -4   2   0  753.19   40.92
  -4   2   0  787.64   42.70
   4   0   0 2057.87  109.91
   4   0   0 1979.24  105.77
  -4   0   0 1980.63  105.80
  -4   0   0 2004.52  106.94
   4   2   0  799.03   44.62
   4   2   0  850.43   47.56
  -4  -2   0  799.59   44.70
  -4  -2   0  823.20   46.12
   4   4   0 1102.70   61.29
   4   4   0 1124.09   62.59
  -4  -4   0  929.89   53.32
  -4  -4   0 1128.81   62.82
   4   6   0 2886.62  155.00
   4   6   0 3236.69  173.84
  -4  -6   0 3153.34  169.45
  -4  -6   0 2712.15  146.16
   4   8   0 1643.90   91.38
   4   8   0 1485.26   82.40
  -4  -8   0 1379.69   77.35
  -4  -8   0 1645.85   91.43
   4  10   0 3092.22  167.86
   4  10   0 2649.64  143.80
  -4 -10   0 2621.02  143.03
  -4 -10   0 3039.43  165.08
   4  12   0 1830.60  101.55
   4  12   0 2090.09  116.22
  -4 -12   0 1994.52  111.02
  -4 -12   0 1799.49  100.82
   4  14   0  649.56   41.73
   4  14   0  555.38   35.09
  -4 -14   0  586.49   38.06
  -4 -14   0  624.00   40.37
   4  16   0 1103.81   66.04
   4  16   0  957.39   56.48
  -4 -16   0 1096.86   65.37
  -4 -16   0  983.23   58.90
   4  18   0  169.17   18.36
   4  18   0  166.22   15.84
  -4 -18   0  187.20   19.36
  -4 -18   0  172.81   17.34
   4  20   0   23.78    9.56
   4  20   0   22.28    7.67
  -4 -20   0   15.03    9.61
  -4 -20   0   19.28    8.03
   4  22   0   11.20    7.03
  -4 -22   0   15.31    8.00
   4  24   0   19.34   10.53
   4  24   0   25.59    8.00
  -4 -24   0   28.23    9.00
  -4 -24   0   14.78   10.56
   4  26   0   27.81   11.72
   4  26   0   37.28    9.03
  -4 -26   0   41.95   10.36
  -4 -26   0   37.90   12.86
   4  28   0   73.32   15.92
   4  28   0   86.88   12.22
  -4 -28   0   58.20   14.56
  -4 -28   0   82.60   13.20
  -5  27   0  310.61   29.23
  -5  27   0  237.24   22.12
  -5  25   0  552.32   41.17
  -5  25   0  450.36   32.76
   5 -23   0  560.93   38.28
   5 -23   0  459.80   33.81
  -5  23   0  527.87   36.15
  -5  23   0  624.28   43.84
   5 -21   0  995.45   60.09
   5 -21   0  916.55   57.12
  -5  21   0  932.11   56.32
  -5  21   0 1134.92   68.51
  -5  13   0  944.89   53.37
  -5  13   0 1120.20   63.09
   5 -11   0 1021.85   57.26
   5 -11   0 1092.14   60.54
  -5  11   0 1062.69   58.73
  -5  11   0 1103.81   61.34
   5  -9   0  735.41   41.59
   5  -9   0  702.62   39.37
   5  -7   0  263.71   16.73
  -5   7   0  296.44   17.48
  -5   7   0  324.22   19.50
   5  -5   0  576.21   31.73
   5  -5   0  650.67   35.78
  -5   5   0  602.61   33.06
   5  -3   0   67.29    6.20
   5  -3   0   74.10    6.50
  -5   3   0   68.26    5.70
  -5   3   0   69.57    6.03
   5  -1   0   87.18    8.00
   5  -1   0   70.98    7.33
  -5   1   0   74.24    7.11
  -5   1   0   73.46    7.08
   5   1   0   75.01    8.47
   5   1   0   83.85    8.39
  -5  -1   0   75.51    8.50
   5   3   0   70.12    9.22
   5   3   0   78.90    8.64
  -5  -3   0   65.26    8.67
  -5  -3   0   77.07    9.25
   5   5   0  579.83   34.48
   5   5   0  633.45   38.40
  -5  -5   0  623.44   37.51
  -5  -5   0  588.99   35.53
   5   7   0  333.11   22.45
   5   7   0  288.94   21.50
  -5  -7   0  337.84   23.56
   5   9   0  766.25   45.31
   5   9   0  710.40   43.98
  -5  -9   0  662.90   43.15
  -5  -9   0  706.24   43.06
   5  11   0 1045.74   61.93
   5  11   0  937.67   54.59
  -5 -11   0  975.17   57.68
  -5 -11   0 1070.19   62.93
   5  13   0  991.57   59.73
   5  13   0  926.28   54.45
  -5 -13   0  967.12   57.73
  -5 -13   0 1062.13   63.15
   5  15   0  916.83   54.32
   5  15   0 1024.35   62.18
  -5 -15   0 1089.92   65.62
  -5 -15   0  962.39   57.95
   5  17   0  804.59   48.90
   5  17   0  884.05   55.65
  -5 -17   0  955.17   59.57
  -5 -17   0  834.31   51.62
   5  19   0 1197.99   72.49
   5  19   0 1098.53   64.51
  -5 -19   0 1101.03   65.76
  -5 -19   0 1209.38   73.21
   5  21   0  849.32   51.84
  -5 -21   0  919.61   56.98
   5  23   0  494.53   33.56
   5  23   0  468.69   36.87
   5  25   0  407.85   34.76
   5  25   0  491.48   33.70
   5  27   0  257.38   21.61
   6 -26   0    4.97    9.20
   6 -26   0   30.03    9.72
  -6  26   0   16.34    8.08
  -6  26   0   29.34   12.50
   6 -24   0   -1.44    7.03
   6 -24   0    0.53    8.72
  -6  24   0   -2.89    6.72
  -6  24   0    2.78    9.61
   6 -22   0    2.61    6.11
   6 -22   0    1.47    8.06
  -6  22   0    0.22    6.89
  -6  22   0    0.08    8.95
   6 -18   0   50.98   10.03
   6 -18   0   59.73    9.36
  -6  18   0   56.32   11.09
  -6  18   0   49.90    9.11
   6 -16   0  479.25   30.95
   6 -16   0  391.18   27.09
   6 -14   0  445.63   28.64
   6 -14   0  543.15   33.34
  -6  14   0  541.76   34.06
  -6  14   0  461.47   29.03
   6 -12   0  265.27   17.81
   6 -12   0  247.46   17.39
  -6  12   0  229.10   15.89
  -6  12   0  205.68   15.59
   6 -10   0 1151.32   62.82
   6 -10   0 1221.61   66.79
  -6  10   0 1151.87   62.68
  -6  10   0 1208.83   66.23
   6  -8   0 1235.22   66.96
   6  -8   0 1412.75   76.43
  -6   8   0 1316.35   70.98
  -6   8   0 1516.10   81.74
   6  -4   0 1734.75   93.13
   6  -4   0 2083.43  111.41
  -6   4   0 1806.71   96.82
  -6   4   0 1955.07  104.63
   6  -2   0 2219.56  118.77
  -6   2   0 2172.89  115.85
  -6   2   0 2344.58  125.13
   6   0   0 3286.70  175.14
   6   0   0 3231.13  172.59
  -6   0   0 3156.12  168.06
  -6   0   0 3297.81  175.73
  -6  -2   0 2292.07  123.63
  -6  -2   0 2467.38  133.00
   6   4   0 1890.06  102.82
   6   4   0 1715.31   94.85
  -6  -4   0 1818.10   99.63
  -6  -4   0 1895.34  104.07
   6   6   0  987.95   56.15
   6   6   0  874.32   51.84
  -6  -6   0  907.66   52.81
  -6  -6   0  920.16   53.84
   6   8   0 1358.85   76.10
   6   8   0 1100.75   65.85
  -6  -8   0 1244.94   71.15
   6  10   0 1165.48   68.37
   6  10   0 1207.71   69.51
  -6 -10   0 1161.32   67.90
  -6 -10   0 1136.04   66.29
   6  12   0  255.35   22.23
   6  12   0  248.35   19.45
   6  14   0  503.70   35.84
   6  14   0  475.92   31.67
  -6 -14   0  484.53   35.51
   6  16   0  407.85   28.45
   6  16   0  420.35   32.51
  -6 -16   0  397.85   29.42
  -6 -16   0  440.63   33.73
   6  18   0   50.51    9.42
   6  18   0   51.87   12.39
  -6 -18   0   49.62   10.59
  -6 -18   0   38.81   13.17
  -6 -20   0    4.67    8.17
   6  22   0    5.92    9.47
   6  22   0    3.83    6.22
  -6 -22   0    3.89    9.97
  -6 -22   0    5.31    7.06
   6  24   0    3.20    9.72
   6  24   0    2.36    6.08
  -6 -24   0   -1.64    9.42
  -6 -24   0   -1.44    7.45
   6  26   0   29.20    8.14
   6  26   0   13.28   11.11
  -6 -26   0   13.92   10.84
  -6 -26   0   20.39    8.75
  -7  25   0  212.09   19.98
  -7  25   0  252.74   27.81
  -7  23   0  362.56   27.31
  -7  23   0  375.90   31.34
  -7  21   0  444.80   32.14
  -7  19   0 1326.35   75.40
  -7  19   0 1264.39   74.57
   7 -17   0 1546.94   86.18
   7 -17   0 1346.63   76.71
   7 -15   0  837.09   48.84
   7 -15   0  891.27   51.70
  -7  15   0 1059.63   59.43
   7 -13   0  523.70   31.42
   7 -13   0  445.63   27.12
   7 -11   0   71.10    6.53
   7  -3   0  139.14    9.92
   7  -3   0  117.91    8.97
  -7   3   0  125.94    9.75
  -7   3   0  141.44    9.64
   7  -1   0    1.86    4.42
   7  -1   0    3.14    4.31
  -7   1   0    4.03    5.25
  -7   1   0    7.00    3.70
   7   1   0    2.67    5.08
   7   1   0    2.78    4.72
  -7  -1   0    4.45    6.03
  -7  -1   0    4.45    4.89
  -7  -3   0  112.60   12.11
  -7  -3   0  122.94   11.36
   7   5   0   30.45    6.64
   7   5   0   22.37    7.75
  -7  -5   0   21.67    6.39
  -7  -5   0   20.75    7.97
   7   7   0    6.45    6.39
  -7  -7   0    8.67    6.36
   7   9   0   33.26    9.31
   7   9   0   39.87    7.81
  -7  -9   0   35.45    8.50
  -7  -9   0   26.75    9.59
   7  11   0   82.24   11.00
   7  11   0   74.35   12.64
  -7 -11   0   70.15   13.09
  -7 -11   0   88.04   11.81
   7  13   0  529.54   37.81
  -7 -13   0  537.60   35.84
  -7 -13   0  533.71   38.40
   7  15   0  885.44   54.48
  -7 -15   0  932.94   56.45
  -7 -15   0  908.22   58.34
   7  17   0 1339.40   76.99
  -7 -17   0 1445.26   87.27
   7  21   0  502.03   39.87
   7  21   0  376.46   28.53
  -7 -23   0  268.46   29.12
   7  25   0  176.34   17.81
   7  25   0  214.76   26.37
  -8  20   0    7.00    8.31
  -8  20   0    3.33    6.28
  -8  18   0   45.56    7.72
  -8  16   0   95.02    9.28
  -8   2   0 1645.01   88.57
  -8   2   0 1579.17   85.96
   8   0   0 1379.69   76.60
   8   0   0 1358.02   75.04
  -8   0   0 1330.24   72.90
  -8   0   0 1538.33   85.18
   8   2   0 1769.20   97.32
   8   2   0 1451.92   81.46
  -8  -2   0 1613.62   88.65
  -8  -2   0 1658.63   92.66
  -8  -4   0 1231.33   69.37
  -8  -4   0 1321.62   76.10
  -8  -6   0  679.01   41.54
   8   8   0  413.96   30.26
   8   8   0  483.97   31.56
  -8  -8   0  416.19   31.51
  -8  -8   0  445.63   29.98
   8  10   0  573.44   39.20
   8  10   0  673.45   41.65
  -8 -10   0  565.93   39.95
  -8 -10   0  601.50   38.53
   8  12   0  603.44   38.48
   8  12   0  518.15   37.42
  -8 -12   0  576.49   37.73
  -8 -12   0  545.93   40.23
   8  14   0  115.88   13.06
   8  14   0  116.52   17.28
  -8 -14   0  126.08   14.53
  -8 -14   0  105.16   18.00
   8  16   0  109.05   12.92
   8  16   0  114.88   18.36
  -8 -16   0  124.63   14.42
  -8 -16   0  100.10   18.11
   8  18   0   39.42   15.61
  -8 -18   0   49.65   15.20
   8  20   0    8.86    6.53
   8  20   0    6.50   10.59
  -8 -20   0   11.61    7.72
  -8 -20   0    6.92   10.97
   8  22   0   -0.11    6.25
   8  22   0    0.47   10.31
  -8 -22   0    0.44    6.92
  -8 -22   0    0.47   10.36
   9  -1   0    1.75    4.56
   9  -1   0    4.95    4.39
  -9   1   0    3.33    5.50
  -9   1   0    5.89    3.83
   9   1   0    5.56    5.89
   9   1   0   -0.25    5.20
  -9  -1   0    2.94    4.61
  -9  -1   0    3.95    7.67
   9   3   0   15.09    8.03
   9   3   0   18.67    7.06
  -9  -3   0   15.00    6.14
  -9  -3   0   15.64    9.67
   9   5   0    7.17    8.14
  -9  -5   0   16.78    6.31
   9   7   0   37.98   10.95
   9   7   0   56.15    9.39
  -9  -7   0   52.54    8.83
  -9  -7   0   40.95   13.17
   9   9   0  393.40   31.20
   9   9   0  402.85   28.17
  -9  -9   0  362.29   26.14
  -9  -9   0  356.45   31.70
   9  11   0  375.62   31.59
   9  11   0  405.07   28.59
  -9 -11   0  350.90   26.00
  -9 -11   0  373.96   33.06
   9  13   0  191.42   17.50
   9  13   0  148.67   20.34
  -9 -13   0  188.09   17.34
  -9 -13   0  154.44   23.03
   9  15   0  267.21   21.75
   9  15   0  216.15   26.20
   9  17   0  272.58   29.42
   9  17   0  275.47   23.09
  -9 -17   0  238.65   27.70
  -9 -17   0  239.01   24.25
   9  19   0  295.05   30.78
   9  19   0  307.83   24.95
 -10   0   0  175.64   12.92
  10   2   0  283.66   21.95
  10   2   0  310.06   25.25
 -10  -4   0  313.39   29.34
 -10  -4   0  377.57   25.64
  10   6   0  377.29   27.59
  10   6   0  287.55   27.70
 -10  -6   0  306.44   23.78
 -10  -6   0  243.40   26.14
  10   8   0  577.05   37.81
  10   8   0  485.36   38.87
  10  10   0  229.21   26.45
  10  10   0  299.22   23.70
 -10 -10   0  209.12   25.14
 -10 -10   0  257.27   21.17
  10  12   0  211.57   26.06
  10  12   0  227.98   20.06
 -10 -12   0  176.78   23.64
 -10 -12   0  208.98   19.36
  10  14   0   96.54   56.23
  10  14   0   95.43   19.00
 -10 -14   0   69.23   11.81
 -10 -14   0   79.93   17.75
  10  16   0   90.18   19.14
  10  16   0   84.29   12.64
 -10 -16   0   70.23   11.89
 -10 -16   0   70.37   16.73
  11   3   0    7.81    7.14
  11   3   0   40.48   12.28
 -11  -3   0   64.37    8.86
 -11  -3   0   42.23   10.97
  11   7   0  167.64   18.09
  11   7   0  124.33   20.14
  11   9   0  132.02   22.23
  11   9   0  158.19  132.88
 -11  -9   0  112.38   19.73
 -11  -9   0  160.28   15.78
  11  11   0   99.68   20.31
  11  11   0  135.44   15.98
 -11 -11   0   97.46   18.78
 -11 -11   0  115.85   13.89
  10  12   1  209.01   19.39
  10  12   1  155.78   23.45
  10  10   1  101.93   13.00
  10  10   1   76.85   17.95
 -10  -8  -1   85.15   11.06
 -10  -8  -1  115.52   15.75
  10   8   1  111.77   13.45
  10   8   1   75.62   16.45
 -10  -6  -1   83.15   11.61
 -10  -4  -1   13.09    5.45
  -9 -17  -1   16.45   10.84
  -9 -17  -1    9.14    7.47
   9  17   1   16.45   12.67
   9  17   1    8.81    7.17
  -9 -15  -1   45.26    9.78
  -9 -15  -1   33.73   12.11
   9  15   1   24.39    9.11
  -9 -13  -1   79.88   11.70
  -9 -13  -1   76.40   15.53
   9  13   1   49.95   15.64
   9  13   1   69.62   10.72
  -9 -11  -1  103.57   12.70
  -9 -11  -1   92.66   15.84
   9  11   1   94.82   11.64
   9  11   1   80.51   17.28
  -9  -9  -1  503.98   33.12
  -9  -9  -1  493.14   37.31
   9   9   1  514.26   33.34
   9   9   1  470.08   38.62
  -9  -7  -1  754.30   50.23
   9   7   1  703.74   42.95
   9   7   1  811.53   54.68
  -9  -5  -1  661.51   39.92
  -9  -5  -1  677.62   47.26
   9   5   1  721.52   48.73
   9   5   1  747.91   44.65
  -9  -3  -1  909.33   55.12
  -9  -3  -1  774.86   44.65
   9   3   1  768.75   47.84
   9   3   1  723.74   43.01
  -8 -20  -1  162.03   23.78
   8  20   1  150.42   24.14
   8  20   1  154.03   17.11
  -8 -18  -1  122.88   20.78
   8  18   1  120.49   21.09
   8  18   1  113.52   14.50
  -8 -16  -1  127.47   25.25
   8  16   1  171.81   32.28
   8  16   1  198.54   26.53
  -8 -14  -1  160.86   23.48
  -8 -14  -1  196.67   17.89
   8  14   1  151.69   22.14
   8  14   1  152.28   16.23
  -8 -12  -1  258.82   27.84
  -8 -12  -1  311.44   23.73
  -8 -10  -1  207.59   23.37
  -8 -10  -1  238.46   19.45
  -8  -8  -1  288.66   25.75
  -8  -8  -1  333.39   23.95
   8   8   1  360.34   24.81
   8   8   1  310.61   27.37
  -8  -6  -1  298.11   24.62
  -8  -6  -1  345.62   23.78
   8   6   1  327.00   23.03
  -8  -4  -1    5.20    6.70
  -8  -4  -1    2.44    5.31
   8   4   1   -3.81    6.36
   8   4   1    4.31    5.39
  -8  -2  -1  107.60   10.06
  -8  -2  -1  106.63   12.28
   8   2   1   91.46   11.45
   8   2   1  105.10   10.34
   8   0   1    0.28    3.00
  -7 -23  -1    1.22    8.03
  -7 -23  -1   -3.28   11.00
   7  23   1    0.03    6.61
   7  23   1    5.00   11.81
  -7 -21  -1    1.61    7.39
  -7 -21  -1   -4.03   11.06
   7  21   1   -1.78   10.09
   7  21   1    1.56    6.56
  -7 -19  -1   47.54   10.92
  -7 -19  -1   29.51   13.67
   7  19   1   43.79    9.20
   7  19   1   36.84   13.86
  -7 -17  -1   60.98   11.42
  -7 -17  -1   39.95   14.92
   7  17   1   49.84    9.50
   7  17   1   47.65   14.78
  -7 -15  -1   48.20   14.47
  -7 -15  -1   64.84   11.34
   7  15   1   63.54   10.17
   7  15   1   57.62   14.67
  -7 -13  -1  511.48   39.73
  -7 -13  -1  616.50   40.53
   7  13   1  578.44   36.95
   7  13   1  552.60   40.40
  -7 -11  -1  543.99   39.98
  -7 -11  -1  627.06   40.34
   7  11   1  599.83   37.62
   7  11   1  540.65   38.98
  -7  -9  -1  266.71   20.95
  -7  -9  -1  221.46   22.34
   7   9   1  249.96   18.92
   7   9   1  203.34   20.31
  -7  -7  -1  506.48   32.84
   7   5   1  854.32   49.01
   7   5   1  725.96   45.29
   7   3   1 1721.14   93.71
   7   3   1 1566.39   87.68
  -7  -1  -1 1504.99   81.57
  -7  -1  -1 1600.01   88.52
   7   1   1 1712.53   92.82
   7   1   1 1730.59   94.52
   6  24   1  247.96   23.12
   6  22   1  418.41   39.78
  -6 -20  -1  317.83   26.20
  -6 -20  -1  237.90   27.67
   6  20   1  275.30   29.28
  -6 -18  -1  604.55   40.28
  -6 -18  -1  483.97   39.06
   6  18   1  619.55   46.12
   6  18   1  569.82   39.09
  -6 -16  -1  977.95   63.34
  -6 -16  -1 1139.92   67.76
   6  16   1 1163.82   72.76
   6  16   1 1124.92   65.57
  -6 -14  -1  547.04   36.62
  -6 -14  -1  476.47   36.34
   6  14   1  538.71   39.06
   6  14   1  555.93   35.84
  -6 -12  -1  390.07   30.98
  -6 -12  -1  445.08   31.09
   6  12   1  468.42   31.03
   6  12   1  396.74   30.78
  -6 -10  -1  560.38   36.48
  -6 -10  -1  461.75   33.20
   6  10   1  434.52   31.78
   6  10   1  533.43   33.81
  -6  -6  -1  355.90   24.37
  -6  -6  -1  280.33   21.95
  -6  -4  -1   78.04    9.89
   6   4   1   90.32   11.67
   6   4   1  122.69   10.97
   6   2   1  359.79   22.06
   6   2   1  320.89   21.92
  -6   0  -1   -0.75    3.33
  -6   0  -1    0.50    4.03
   6   0   1   -1.11    4.39
   6   0   1    0.92    3.64
  -6  16  -1 1075.19   60.48
  -6  16  -1  958.78   54.51
   6 -16   1  986.84   55.57
   6 -16   1 1084.36   60.07
  -6  18  -1  541.49   34.76
  -6  18  -1  492.03   32.09
   6 -18   1  472.03   30.39
   6 -18   1  547.88   33.06
   6 -20   1  235.93   19.89
   6 -20   1  308.11   21.95
   6 -22   1  417.02   31.06
   6 -22   1  538.98   83.57
  -6  24  -1  358.67   29.20
   6 -24   1  266.80   22.23
   6 -24   1  250.04   24.12
  -5 -27  -1   33.20    9.86
  -5 -27  -1   28.12   12.86
   5  27   1   27.62   13.78
   5  27   1   32.92    8.56
  -5 -25  -1   -2.39    9.67
  -5 -25  -1    4.33    7.28
   5  25   1    4.20   10.86
   5  25   1   -0.08    6.03
  -5 -23  -1   13.09   11.17
  -5 -23  -1   14.14    8.25
   5  23   1   12.25    6.97
   5  23   1   11.36   11.00
  -5 -21  -1   23.73    9.86
  -5 -21  -1   26.17   12.95
   5  21   1   28.26   12.17
   5  21   1   33.31    8.58
  -5 -19  -1  284.22   28.73
   5  19   1  312.00   23.87
   5  19   1  327.28   29.62
   5  17   1  137.64   18.73
   5  17   1  154.69   15.61
  -5 -15  -1  156.75   16.61
  -5 -15  -1  144.94   19.06
   5  15   1  135.16   17.50
   5  15   1  169.56   16.34
  -5 -13  -1  561.49   37.23
  -5 -13  -1  523.98   36.90
   5  13   1  589.83   37.53
   5  13   1  516.76   36.53
  -5 -11  -1  355.90   26.09
  -5 -11  -1  315.89   24.87
   5  11   1  320.33   25.53
   5  11   1  363.95   25.39
  -5  -7  -1 1378.02   77.57
  -5  -7  -1 1245.50   71.26
   5   7   1 1134.37   65.87
   5   7   1 1282.73   71.76
  -5  -5  -1 1621.40   89.43
  -5  -5  -1 1535.00   85.54
   5   3   1 2612.13  139.86
   5   3   1 2661.31  143.75
  -5  -1  -1 1117.70   61.71
   5   1   1 1311.07   71.04
   5   1   1 1353.30   74.18
  -5   1  -1 1380.80   74.15
  -5   1  -1 1505.27   81.01
   5  -1   1 1432.20   76.93
   5  -1   1 1540.83   82.85
  -5  13  -1  602.88   34.67
  -5  13  -1  652.34   37.45
   5 -13   1  560.10   32.14
   5 -13   1  525.37   30.84
   5 -15   1  177.42   13.72
   5 -15   1  140.41   12.86
   5 -17   1  157.94   15.17
   5 -17   1  163.11   14.00
   5 -19   1  329.78   25.17
   5 -19   1  320.61   22.42
  -5  23  -1   15.67    8.56
  -5  23  -1    5.50    7.36
   5 -23   1   17.17    7.03
   5 -23   1   16.36    9.28
  -5  25  -1    3.36    8.58
  -5  25  -1    1.11    6.86
   5 -25   1   -3.75    6.22
   5 -25   1    1.83    8.86
  -5  27  -1   14.45    7.97
  -5  27  -1   35.45   12.72
   5 -27   1   34.56    9.53
   5 -27   1   22.87   11.31
  -4 -26  -1  237.32   22.06
  -4 -26  -1  156.89   22.42
   4  26   1  205.48   25.45
   4  26   1  231.37   20.28
  -4 -24  -1  596.77   46.37
  -4 -24  -1  699.57   46.04
   4  24   1  697.07   44.51
   4  24   1  687.34   49.43
  -4 -22  -1  864.04   58.45
  -4 -22  -1  954.34   58.90
   4  22   1 1019.07   65.59
   4  22   1  989.62   59.48
  -4 -20  -1  425.08   31.06
  -4 -20  -1  396.18   33.39
   4  20   1  429.24   30.48
   4  20   1  465.92   36.20
  -4 -18  -1  987.40   59.79
  -4 -18  -1 1030.46   64.73
   4  18   1 1054.35   65.51
   4  18   1 1051.58   62.37
  -4 -16  -1  898.49   54.93
  -4 -16  -1  941.83   58.98
   4  16   1 1006.01   59.68
   4  16   1  933.22   58.34
  -4 -14  -1 1535.83   87.68
  -4 -14  -1 1585.00   91.32
   4  14   1 1593.89   91.99
   4  14   1 1698.36   95.35
  -4 -12  -1 1445.81   83.18
  -4 -12  -1 1515.82   86.13
   4  12   1 1405.81   81.49
   4  12   1 1513.88   85.27
  -4  -8  -1 1195.21   68.48
  -4  -8  -1 1298.84   73.54
   4   8   1 1176.88   66.62
   4   8   1 1198.27   68.82
  -4  -6  -1  168.64   15.11
   4   6   1  184.25   14.67
   4   6   1  176.75   15.31
  -4  -4  -1    6.39    5.70
  -4  -4  -1    0.69    4.92
   4   4   1    5.83    5.17
   4   4   1    2.03    5.58
  -4  -2  -1    1.47    4.11
  -4  -2  -1    2.00    4.56
   4   2   1    2.42    4.36
   4   2   1    1.47    4.72
  -4   0  -1    1.31    3.78
  -4   0  -1    0.36    4.00
   4   0   1    0.86    3.78
   4   0   1   -2.06    3.97
  -4  10  -1  466.19   26.73
  -4  10  -1  501.20   28.56
   4 -10   1  436.47   25.03
   4 -10   1  413.96   24.03
  -4  16  -1  979.06   56.32
  -4  16  -1  865.71   50.06
  -4  18  -1  924.33   54.15
  -4  18  -1 1000.73   58.40
   4 -20   1  303.11   22.87
  -4  22  -1  788.47   49.29
  -4  22  -1  699.57   44.81
  -4  24  -1  443.69   32.51
  -4  24  -1  529.26   37.06
   4 -24   1  623.44   42.29
   4 -24   1  519.26   35.87
  -4  26  -1  134.80   16.48
  -4  26  -1  164.31   18.70
   4 -26   1  182.59   20.56
   4 -26   1  184.28   18.64
  -4  28  -1  241.63   24.14
  -4  28  -1  183.50   20.14
   4 -28   1  258.93   22.84
   4 -28   1  269.05   26.23
  -3 -29  -1   62.79   12.17
  -3 -29  -1   54.20   13.20
   3  29   1   63.07   10.84
   3  29   1   43.76   14.84
  -3 -27  -1   63.54   16.28
  -3 -27  -1   84.82   13.31
   3  27   1   88.13   12.36
   3  27   1  120.13   20.23
  -3 -25  -1   32.03    9.61
  -3 -25  -1   24.75   12.25
   3  25   1   33.20    9.56
   3  25   1   30.01   12.53
  -3 -23  -1   35.23   12.42
  -3 -23  -1   34.59    9.67
   3  23   1   44.70   12.53
   3  23   1   39.90    9.33
  -3 -21  -1    5.72    6.64
  -3 -21  -1    7.81    8.86
   3  21   1    0.53    6.14
   3  21   1    1.11    8.61
  -3 -19  -1   58.70   10.72
  -3 -19  -1   56.34   12.84
   3  19   1   58.18   12.75
   3  19   1   51.62    9.97
  -3 -17  -1  242.24   22.45
  -3 -17  -1  231.04   20.31
   3  17   1  262.88   21.25
   3  17   1  226.35   21.92
  -3 -15  -1  102.52   13.06
  -3 -15  -1   92.63   13.84
   3  15   1   90.43   13.75
   3  15   1  111.19   12.72
  -3 -13  -1  980.45   58.32
  -3 -13  -1  983.51   58.93
   3  13   1 1033.24   60.32
   3  13   1  989.90   59.51
  -3  -9  -1 2958.86  160.36
  -3  -9  -1 2903.29  157.75
   3   9   1 2786.61  150.94
   3   9   1 2872.73  156.00
  -3  -7  -1 3342.26  179.95
  -3  -7  -1 3328.37  178.75
   3   7   1 3131.11  168.36
   3   7   1 3389.49  182.20
  -3  -5  -1 2189.83  118.94
  -3  -5  -1 2147.60  116.27
   3   5   1 2032.03  110.13
   3   5   1 2175.39  117.94
  -3  -3  -1 3364.49  179.12
  -3  -3  -1 3272.80  174.64
   3   3   1 3367.27  179.50
   3   3   1 3258.91  173.67
  -3  -1  -1 1185.49   64.34
  -3  -1  -1 1334.40   72.74
   3   1   1 1155.76   62.96
   3   1   1 1183.27   64.29
  -3   1  -1 1192.71   64.09
  -3   1  -1 1172.99   62.93
   3  -1   1 1150.20   61.90
   3  -1   1 1143.26   61.37
  -3   7  -1 3247.80  172.11
  -3   7  -1 3272.80  173.56
   3  -7   1 3253.36  172.67
   3  -7   1 3111.66  165.00
  -3   9  -1 2942.19  156.44
  -3   9  -1 2751.32  146.30
   3  -9   1 2881.07  153.39
   3  -9   1 2742.71  145.97
  -3  11  -1 1564.17   84.96
  -3  11  -1 1479.43   80.40
  -3  13  -1 1022.68   57.32
  -3  13  -1 1021.29   57.37
   3 -13   1 1078.25   60.93
   3 -13   1 1070.19   60.07
  -3  15  -1  103.49   11.00
  -3  15  -1  104.52   10.95
   3 -15   1  109.07   11.97
   3 -15   1  114.38   11.59
  -3  17  -1  228.18   18.34
  -3  17  -1  209.12   17.98
   3 -17   1  263.32   20.28
   3 -17   1  258.91   22.20
  -3  19  -1   56.48    9.72
   3 -19   1   56.70   10.31
  -3  21  -1    1.22    7.47
  -3  21  -1    4.00    6.81
   3 -21   1    3.53    6.67
  -3  23  -1   29.26    9.50
  -3  23  -1   46.87   10.81
   3 -23   1   47.09   10.14
   3 -23   1   47.68   12.11
  -3  25  -1   46.23   11.89
  -3  25  -1   24.20    9.28
   3 -25   1   26.56    9.70
   3 -25   1   29.12   10.06
   3 -27   1   66.37   13.20
  -3  29  -1   36.06   13.45
   3 -29   1   48.29   11.09
  -2 -28  -1  449.80   33.87
  -2 -28  -1  390.62   33.51
   2  28   1  365.62   32.84
   2  28   1  428.41   31.48
  -2 -26  -1  601.50   41.45
  -2 -26  -1  504.81   43.04
  -2 -24  -1 1263.84   75.21
  -2 -24  -1 1216.33   76.10
   2  24   1 1255.22   74.15
   2  24   1 1318.57   80.07
  -2 -22  -1 1250.78   76.46
  -2 -22  -1 1134.65   67.79
   2  22   1 1154.09   68.37
   2  22   1 1204.94   73.60
  -2 -20  -1  745.41   47.45
  -2 -20  -1  815.98   53.34
   2  20   1  810.42   50.06
   2  20   1  797.92   51.90
  -2 -18  -1  881.82   54.09
  -2 -18  -1  975.45   60.21
   2  18   1  934.33   56.09
   2  18   1  938.22   58.12
  -2 -16  -1 1077.69   64.59
  -2 -16  -1 1034.63   61.65
   2  16   1 1077.97   63.15
   2  16   1 1070.75   64.29
  -2 -14  -1  930.72   56.15
  -2 -14  -1  853.21   51.65
   2  14   1  992.95   58.43
   2  14   1  889.60   53.79
  -2 -12  -1 1096.03   64.46
   2  12   1 1237.44   72.57
  -2 -10  -1 1850.05  102.43
  -2 -10  -1 1697.25   94.66
   2  10   1 1764.48   98.02
   2  10   1 1709.75   94.85
  -2  -8  -1  460.92   29.64
  -2  -8  -1  481.75   30.37
   2   8   1  475.36   30.09
   2   8   1  460.36   29.26
  -2  -6  -1   49.40    7.86
  -2  -6  -1   50.06    8.61
   2   6   1   53.06    8.78
   2   6   1   40.81    7.81
  -2  -4  -1    1.97    4.36
  -2  -4  -1    4.22    4.97
   2   4   1    3.06    6.28
   2   4   1    0.64    4.92
  -2  -2  -1  318.39   19.34
  -2  -2  -1  323.39   19.86
   2   2   1  316.17   19.53
   2   2   1  313.94   19.36
  -2   0  -1   -0.47    3.39
  -2   0  -1   -0.03    3.95
   2   0   1    3.03    4.42
   2   0   1    1.06    4.45
  -2   2  -1  308.39   17.48
  -2   2  -1  306.72   17.39
   2  -2   1  317.28   18.14
  -2   4  -1    1.94    2.92
  -2   4  -1    3.53    3.11
   2  -4   1    3.03    3.17
   2  -4   1    2.53    3.11
  -2   6  -1   47.37    5.31
  -2   6  -1   50.68    5.70
   2  -6   1   41.65    5.08
   2  -6   1   48.40    6.14
  -2   8  -1  461.75   26.92
  -2   8  -1  466.75   27.12
   2  -8   1  456.19   26.59
   2  -8   1  480.92   28.23
  -2  10  -1 1483.60   80.99
   2 -10   1 1678.08   91.10
   2 -10   1 1740.03   94.66
  -2  12  -1 1089.36   61.04
  -2  12  -1 1187.43   66.12
   2 -12   1 1208.55   67.85
   2 -12   1 1195.49   66.68
  -2  14  -1  867.65   50.26
  -2  14  -1  992.68   56.90
   2 -14   1  957.95   56.90
   2 -14   1  918.22   52.98
  -2  16  -1 1080.19   62.18
  -2  16  -1 1032.13   59.12
   2 -16   1 1059.35   62.62
   2 -16   1 1054.63   61.87
  -2  18  -1  941.28   55.98
   2 -18   1  960.17   57.40
  -2  20  -1  729.02   46.06
  -2  20  -1  786.81   47.90
   2 -20   1  797.92   49.48
   2 -20   1  771.80   48.43
  -2  22  -1 1144.09   66.98
  -2  22  -1 1129.92   67.68
   2 -22   1 1167.15   69.15
   2 -22   1 1162.98   69.40
  -2  24  -1 1221.88   73.76
  -2  24  -1 1215.49   71.32
   2 -24   1 1252.17   75.21
   2 -24   1 1293.01   77.01
   2 -26   1  632.61   45.37
   2 -30   1  214.84   24.48
   2 -30   1  246.93   24.14
  -1 -31  -1   28.95   11.11
   1  31   1   31.84    9.67
  -1 -29  -1   52.90   11.61
  -1 -29  -1   41.95   13.06
   1  29   1   48.12   12.56
   1  29   1   49.93   10.42
  -1 -27  -1   34.51   10.20
  -1 -27  -1   25.50    9.72
   1  27   1   27.84   10.61
   1  27   1   37.40    9.81
  -1 -25  -1  141.16   16.70
   1  25   1  133.58   15.75
   1  25   1  176.59   20.78
  -1 -23  -1   41.06   11.97
  -1 -23  -1   41.06    9.95
   1  23   1   43.73    9.81
   1  23   1   58.76   13.03
  -1 -21  -1   11.89    7.50
  -1 -21  -1    8.36    8.58
   1  21   1   11.95    8.70
   1  21   1   11.70    7.14
  -1 -19  -1    9.59    7.39
  -1 -19  -1   14.89    8.56
   1  19   1   17.98    7.33
   1  19   1   10.09    7.81
  -1 -17  -1  286.72   23.12
  -1 -17  -1  297.83   24.78
  -1 -15  -1   64.26   10.84
  -1 -15  -1   68.23   10.72
   1  15   1   64.82   10.64
   1  15   1   84.32   11.56
  -1 -13  -1 1698.36   95.46
   1  13   1 1738.09   97.27
  -1 -11  -1 3447.84  185.98
  -1 -11  -1 3300.59  178.48
   1  11   1 3239.46  174.81
   1  11   1 3364.49  181.59
  -1  -9  -1 3208.90  172.64
  -1  -9  -1 3186.68  171.89
   1   9   1 3050.54  164.25
   1   9   1 3167.23  170.45
  -1  -7  -1 4034.05  215.48
  -1  -7  -1 4411.90  234.82
   1   7   1 4242.42  226.07
   1   7   1 4186.86  223.12
  -1  -5  -1 2190.67  118.22
  -1  -5  -1 2151.22  115.83
   1   5   1 2085.65  112.49
   1   5   1 2154.27  116.05
  -1  -3  -1 9357.22  492.03
  -1  -3  -1 9999.00  525.93
   1   3   1 9601.71  505.09
   1   3   1 9512.80  500.37
  -1  -1  -1  194.70   12.97
  -1  -1  -1  184.98   12.09
   1   1   1  195.65   12.75
   1   1   1  204.87   13.64
  -1   1  -1  191.09   12.22
  -1   1  -1  193.81   12.14
   1  -1   1  191.26   12.25
   1  -1   1  205.20   12.97
  -1   3  -1 9237.75  485.36
  -1   3  -1 9571.15  502.87
   1  -3   1 9462.79  497.03
   1  -3   1 9879.53  518.98
  -1   5  -1 2260.40  120.35
  -1   5  -1 2008.97  107.66
   1  -5   1 2207.06  117.63
   1  -5   1 2258.46  120.22
  -1   7  -1 4014.60  212.70
  -1   7  -1 4125.73  218.43
   1  -7   1 4284.09  227.01
   1  -7   1 3922.92  207.81
  -1   9  -1 2858.84  152.78
  -1   9  -1 3042.21  162.39
   1  -9   1 3114.44  166.61
   1  -9   1 2769.66  148.14
  -1  11  -1 3256.13  174.50
  -1  11  -1 2900.52  155.86
   1 -11   1 3056.10  165.50
   1 -11   1 3022.76  162.11
  -1  13  -1 1685.02   92.71
  -1  13  -1 1668.91   92.16
   1 -13   1 1797.82   98.85
   1 -13   1 1692.25   94.18
  -1  15  -1   73.43    9.92
  -1  15  -1   71.73    9.61
   1 -15   1   70.46   10.70
   1 -15   1   76.99   10.09
   1 -17   1  298.66   22.87
  -1  19  -1   11.81    6.70
  -1  19  -1   11.06    6.86
   1 -19   1   16.03    7.92
   1 -19   1   15.95    7.36
  -1  21  -1   12.81    7.58
  -1  21  -1    9.14    7.11
   1 -21   1    7.11    7.92
   1 -21   1    6.39    8.33
  -1  23  -1   46.31    9.86
  -1  23  -1   38.17   10.17
   1 -23   1   41.09   10.39
   1 -23   1   30.98    9.25
  -1  25  -1  130.19   15.06
  -1  25  -1  116.99   16.09
   1 -25   1  104.38   15.70
   1 -25   1  123.97   16.17
  -1  27  -1   20.20    9.78
  -1  29  -1   43.90   12.20
  -1  29  -1   45.31   11.00
   1 -29   1   58.20   12.70
   1 -29   1   42.45   11.53
  -1  31  -1   24.75    9.61
  -1  31  -1   37.23   12.25
   1 -31   1   25.75   10.92
   1 -31   1   27.25   10.84
   0 -30  -1  553.71   40.17
   0 -30  -1  503.70   38.26
   0  30   1  465.92   37.40
   0  30   1  490.09   35.76
   0 -28  -1  432.30   33.67
   0 -28  -1  345.06   29.28
   0  28   1  398.40   30.98
   0  28   1  354.79   30.92
   0  26   1  404.24   32.64
   0  26   1  472.86   34.26
   0 -22  -1  437.86   34.84
   0 -22  -1  492.31   35.06
   0  22   1  508.98   35.15
   0  22   1  520.09   37.06
   0 -20  -1 1256.33   74.37
   0 -18  -1 2551.01  141.47
   0 -18  -1 2582.13  143.97
   0  18   1 3033.87  165.81
   0  18   1 3422.83  186.73
   0 -16  -1 1754.48   99.35
   0 -16  -1 1708.36   96.79
   0  16   1 2104.26  116.72
   0  16   1 2192.33  121.72
   0 -14  -1 1790.04  101.16
   0 -14  -1 1865.33  104.63
   0  14   1 2001.19  111.05
   0  14   1 2120.93  117.30
   0 -12  -1 1092.69   63.15
   0  12   1 1161.87   66.60
   0  12   1 1105.47   63.54
   0 -10  -1  142.36   13.47
   0 -10  -1  108.24   11.59
   0  10   1  128.38   12.59
   0  10   1  164.39   14.70
   0  -8  -1   83.74    9.50
   0  -8  -1  101.38   10.75
   0   8   1   96.10   10.86
   0   8   1   95.21   10.14
   0  -6  -1  263.96   17.95
   0  -6  -1  270.27   18.28
   0   6   1  259.07   18.09
   0   6   1  257.49   17.59
   0  -4  -1  265.05   17.17
   0  -4  -1  276.44   18.06
   0   4   1  269.38   17.42
   0   4   1  270.96   17.84
   0  -2  -1  192.76   13.17
   0  -2  -1  207.15   13.95
   0   2   1  195.28   13.39
   0   2   1  222.65   15.14
   0   0  -1    0.36    4.14
   0   0  -1    0.22    4.53
   0   0   1   -1.31    4.31
   0   0   1    0.89    4.53
   0   2  -1  204.51   13.28
   0   2  -1  191.59   12.67
   0  -2   1  195.70   12.78
   0  -2   1  206.93   13.45
   0   4  -1  289.50   17.98
   0   4  -1  264.16   16.70
   0  -4   1  277.69   17.28
   0  -4   1  274.83   17.31
   0   6  -1  260.24   17.00
   0   6  -1  264.52   17.31
   0  -6   1  263.30   17.14
   0  -6   1  262.16   17.70
   0   8  -1  101.85   10.14
   0   8  -1   94.21    9.70
   0  -8   1   95.32   10.95
   0  -8   1   89.38    9.47
   0  10  -1  133.41   12.20
   0  10  -1  145.80   12.84
   0 -10   1  147.08   13.78
   0 -10   1  116.77   11.31
   0  12  -1  989.34   56.79
   0  12  -1 1070.47   60.82
   0 -12   1 1024.63   59.20
   0 -12   1  939.33   53.98
   0  14  -1 1927.29  106.63
   0  14  -1 1884.22  103.80
   0 -14   1 1864.22  103.94
   0 -14   1 1945.07  107.21
   0  16  -1 1819.21  101.43
   0 -16   1 1870.61  103.96
   0  18  -1 2583.79  141.91
   0  18  -1 2620.74  143.22
   0 -18   1 2786.61  152.53
   0 -18   1 2693.53  148.55
   0  20  -1 1253.00   72.46
   0  20  -1 1166.32   68.54
   0 -20   1 1294.95   75.24
   0 -20   1 1238.00   73.07
   0 -22   1  498.14   34.98
   0 -22   1  493.70   35.34
   0  24  -1 1126.59   66.76
   0  24  -1 1086.58   66.23
   0 -24   1 1139.37   68.85
   0 -24   1 1174.93   71.01
   0  26  -1  435.08   31.78
   0 -26   1  445.91   36.40
   0  28  -1  323.11   29.17
   0  28  -1  314.78   27.25
   0 -28   1  284.77   27.17
   0  30  -1  431.47   35.53
   0  30  -1  367.84   29.98
   0 -30   1  352.01   31.23
   1 -31  -1  140.50   18.31
   1 -31  -1  156.89   19.25
  -1  31   1  140.83   19.25
  -1  31   1  126.30   15.92
   1 -29  -1   24.59    9.31
   1 -29  -1   36.87   10.86
   1 -27  -1   10.25    7.47
   1 -27  -1   10.31    8.11
  -1  27   1   10.09    7.83
  -1  27   1   11.03    8.61
  -1  25   1    9.81    8.58
   1 -23  -1   43.26   10.36
   1 -23  -1   37.48    9.42
  -1  23   1   37.65   10.11
  -1  23   1   41.06    9.50
   1 -21  -1    3.20    7.08
   1 -21  -1   -0.61    5.53
  -1  21   1    0.69    6.58
  -1  21   1    1.00    6.45
   1 -19  -1   11.67    7.08
   1 -19  -1    9.39    6.14
  -1  19   1    8.97    7.03
  -1  19   1    5.33    6.56
  -1  11   1 2259.01  123.11
  -1  11   1 1878.11  103.24
   1  -9  -1 1273.00   71.37
   1  -9  -1 1448.04   80.10
  -1   9   1 1514.16   83.63
  -1   9   1 1463.32   80.88
   1  -7  -1 1580.28   86.71
   1  -7  -1 1732.25   94.38
  -1   7   1 1842.55  101.02
  -1   7   1 1706.97   93.04
   1  -5  -1 1666.96   90.27
   1  -5  -1 1742.25   94.54
  -1   5   1 1685.58   91.41
  -1   5   1 1590.28   86.38
   1  -3  -1 4089.62  216.54
   1  -3  -1 4228.53  223.87
  -1   3   1 4220.19  223.43
  -1   3   1 4047.94  214.43
   1  -1  -1 4059.05  214.62
   1  -1  -1 4042.39  213.59
  -1   1   1 4003.49  211.65
  -1   1   1 4050.72  214.18
   1   1  -1 4075.72  215.23
   1   1  -1 3967.37  209.79
  -1  -1   1 3997.93  211.15
  -1  -1   1 4106.29  217.07
   1   3  -1 3972.93  210.34
   1   3  -1 3809.01  201.70
  -1  -3   1 4161.85  220.48
  -1  -3   1 3861.80  204.51
   1   5  -1 1558.89   84.52
   1   5  -1 1485.82   80.85
  -1  -5   1 1568.89   85.24
  -1  -5   1 1552.50   84.13
   1   7  -1 1607.79   87.65
   1   7  -1 1545.83   84.52
  -1  -7   1 1532.22   84.13
  -1  -7   1 1504.43   82.24
   1   9  -1 1452.20   80.13
   1   9  -1 1399.69   77.54
  -1  -9   1 1436.64   79.90
  -1  -9   1 1364.96   75.60
   1  11  -1 2072.59  113.38
   1  11  -1 2076.20  113.41
  -1 -11   1 2015.64  110.19
   1  13  -1 1769.20   98.18
   1  13  -1 1816.43  100.32
  -1 -13   1 1797.26  100.21
  -1 -13   1 1732.25   96.04
   1  15  -1  637.89   39.98
  -1 -15   1  604.83   38.03
   1  17  -1  405.35   28.62
   1  17  -1  450.64   30.23
  -1 -17   1  432.30   30.84
  -1 -17   1  402.02   28.20
   1  19  -1    7.03    6.86
   1  19  -1   13.31    7.08
  -1 -19   1    7.47    6.83
  -1 -19   1   12.53    7.95
   1  21  -1    3.20    6.70
   1  21  -1    0.25    6.70
  -1 -21   1    0.44    7.17
  -1 -21   1   -2.72    7.31
   1  23  -1   40.87   10.22
   1  23  -1   43.48    9.89
  -1 -23   1   40.31   10.47
  -1 -23   1   45.09   10.59
   1  25  -1   12.61    9.17
   1  25  -1   17.92    8.31
  -1 -25   1   16.81   10.00
  -1 -25   1   22.34    9.22
   1  27  -1   11.28    8.06
  -1 -27   1   16.73    9.53
  -1 -27   1   10.42    8.00
   1  29  -1   24.98   10.56
   1  29  -1   17.86    9.31
  -1 -29   1   16.45    9.72
   1  31  -1  104.38   17.39
   1  31  -1  101.05   14.92
  -1 -31   1  110.99   17.36
  -1 -31   1  115.80   16.11
   2 -30  -1  134.11   17.64
   2 -30  -1  141.97   18.14
  -2  30   1  139.64   17.00
  -2  30   1  141.58   18.61
   2 -28  -1  348.95   29.64
   2 -28  -1  382.29   31.12
  -2  28   1  330.89   29.42
  -2  28   1  352.84   28.70
   2 -26  -1  231.04   23.81
  -2  26   1  220.84   24.89
   2 -24  -1  635.95   43.01
   2 -24  -1  540.65   38.81
  -2  24   1  667.62   44.40
  -2  24   1  599.27   41.54
   2 -22  -1 1128.53   68.57
   2 -22  -1 1347.74   79.35
  -2  22   1 1406.36   81.71
  -2  22   1 1167.71   69.87
   2 -20  -1  986.56   60.18
   2 -20  -1 1198.27   71.15
   2 -18  -1 1244.11   72.99
   2 -18  -1 1002.12   60.12
   2 -14  -1 3217.24  175.36
  -2  14   1 3370.04  182.03
   2 -12  -1 1867.28  103.07
   2 -12  -1 1608.34   89.74
  -2  12   1 1796.43   99.13
  -2  12   1 2059.25  112.83
   2 -10  -1 1283.84   71.73
   2 -10  -1 1191.32   67.29
  -2  10   1 1452.20   80.54
  -2  10   1 1432.20   79.57
   2  -8  -1 1461.09   80.38
   2  -8  -1 1502.77   83.01
  -2   8   1 1269.95   70.82
  -2   8   1 1413.58   77.96
   2  -6  -1  186.67   14.09
   2  -6  -1  192.48   14.61
  -2   6   1  158.61   12.42
  -2   6   1  186.34   14.31
   2  -4  -1  892.94   49.87
   2  -4  -1  881.27   49.29
  -2   4   1  872.10   48.76
  -2   4   1  841.26   47.23
   2  -2  -1 1727.25   92.91
   2  -2  -1 1767.81   95.18
  -2   2   1 1732.25   93.18
  -2   2   1 1737.25   93.57
   2   0  -1    1.08    5.42
   2   0  -1    0.19    5.06
  -2   0   1    0.81    5.11
  -2   0   1    1.58    5.11
   2   2  -1 1723.64   92.99
   2   2  -1 1581.11   85.54
  -2  -2   1 1537.22   83.24
  -2  -2   1 1813.38   97.68
   2   4  -1  764.86   43.59
   2   4  -1  761.52   43.26
  -2  -4   1  767.36   43.48
  -2  -4   1  774.86   44.09
   2   6  -1  183.64   14.53
  -2  -6   1  178.87   14.86
  -2  -6   1  189.59   14.89
   2   8  -1 1332.18   74.01
   2   8  -1 1293.56   72.15
  -2  -8   1 1304.95   72.62
  -2  -8   1 1328.85   74.37
   2  10  -1 1399.14   78.04
   2  10  -1 1388.58   77.76
  -2 -10   1 1289.40   72.40
  -2 -10   1 1322.18   74.65
   2  12  -1 1893.11  104.82
   2  12  -1 1880.89  103.80
  -2 -12   1 1842.55  101.85
   2  14  -1 3156.12  171.61
  -2 -14   1 2947.75  160.25
   2  16  -1 1267.17   73.21
   2  16  -1 1176.32   67.79
  -2 -16   1 1256.89   72.40
  -2 -16   1 1240.50   72.46
   2  18  -1 1216.61   70.32
   2  18  -1 1243.83   72.40
  -2 -18   1 1239.39   72.18
  -2 -18   1 1273.28   74.71
   2  20  -1 1189.93   70.12
   2  20  -1 1156.59   67.68
  -2 -20   1 1243.83   73.74
  -2 -20   1 1263.84   74.18
   2  22  -1 1287.73   75.90
   2  22  -1 1294.40   75.37
  -2 -22   1 1356.35   79.85
  -2 -22   1 1311.62   77.46
   2  24  -1  605.11   40.06
   2  24  -1  607.61   41.90
  -2 -24   1  597.88   41.70
  -2 -24   1  641.78   43.51
   2  26  -1  274.85   25.20
   2  26  -1  268.05   22.87
  -2 -26   1  250.71   24.50
  -2 -26   1  304.22   26.34
   2  28  -1  265.13   26.37
   2  28  -1  278.66   25.70
  -2 -28   1  240.07   25.39
   2  30  -1   91.41   16.70
  -2 -30   1  138.86   16.78
  -2 -30   1  102.77   16.78
   3 -31  -1  113.30   17.23
   3 -31  -1  118.60   16.64
  -3  31   1  105.44   15.22
  -3  31   1  141.86   20.00
   3 -29  -1   94.21   14.47
   3 -29  -1   95.66   14.84
  -3  29   1   93.32   14.17
  -3  29   1  101.05   16.03
   3 -27  -1   64.04   12.47
   3 -27  -1   62.29   12.53
  -3  27   1   63.46   12.97
  -3  27   1   56.65   11.95
  -3  25   1   21.23    9.36
  -3  25   1   18.11    8.20
   3 -23  -1   38.56    9.78
   3 -23  -1   43.09   10.39
  -3  23   1   46.48   10.00
  -3  23   1   41.76   10.56
   3 -21  -1  257.74   22.89
   3 -21  -1  243.02   21.59
  -3  21   1  247.93   22.17
  -3  21   1  290.89   24.00
   3 -19  -1  361.73   27.59
   3 -19  -1  304.50   24.12
  -3  19   1  333.39   25.48
  -3  19   1  395.35   28.62
   3 -17  -1  114.77   13.00
   3 -17  -1  141.75   15.25
  -3  17   1  123.97   13.81
  -3  17   1  154.03   15.11
   3 -13  -1  500.37   32.37
   3 -13  -1  460.08   30.17
  -3  13   1  520.09   32.78
  -3  13   1  619.55   39.45
   3 -11  -1  387.01   26.03
   3 -11  -1  328.95   22.78
  -3  11   1  402.57   26.42
  -3  11   1  390.35   25.73
   3  -9  -1 2414.32  130.41
   3  -9  -1 2464.33  133.44
  -3   9   1 1909.78  104.44
  -3   9   1 2330.14  126.16
   3  -7  -1 3772.89  200.87
   3  -7  -1 3895.14  207.59
  -3   7   1 3678.43  196.20
  -3   7   1 3050.54  163.31
   3  -5  -1 4039.61  214.59
   3  -5  -1 3886.80  206.54
  -3   5   1 4064.61  215.90
  -3   5   1 3864.58  205.56
   3  -3  -1 1931.18  104.10
   3  -3  -1 1867.28  100.55
  -3   3   1 1879.78  101.18
  -3   3   1 1867.83  100.77
   3  -1  -1 2159.83  115.80
   3  -1  -1 2135.66  114.69
  -3   1   1 2131.21  114.19
  -3   1   1 2238.18  120.47
   3   1  -1 1978.96  106.63
   3   1  -1 1982.57  106.80
  -3  -1   1 2200.67  118.13
  -3  -1   1 1915.06  103.27
   3   3  -1 1595.01   86.96
   3   3  -1 1658.35   90.32
  -3  -3   1 1713.36   93.18
  -3  -3   1 1680.02   91.24
   3   5  -1 3431.17  183.50
   3   5  -1 3514.51  187.59
  -3  -5   1 3617.31  193.34
  -3  -5   1 3706.21  197.65
   3   7  -1 3350.60  179.53
   3   7  -1 3358.93  180.23
  -3  -7   1 3206.13  172.45
  -3  -7   1 3400.60  182.14
   3   9  -1 2110.38  115.63
   3   9  -1 2132.32  116.35
  -3  -9   1 2084.82  114.02
  -3  -9   1 2105.65  115.58
   3  11  -1  365.34   25.59
   3  11  -1  377.01   25.59
  -3 -11   1  372.57   26.28
  -3 -11   1  331.17   23.48
   3  13  -1  505.65   33.39
   3  13  -1  508.42   33.28
  -3 -13   1  484.53   33.23
  -3 -13   1  457.30   30.34
   3  15  -1  470.36   31.26
   3  15  -1  519.81   34.53
  -3 -15   1  471.47   31.62
  -3 -15   1  411.74   30.70
   3  17  -1  144.69   15.86
   3  17  -1  140.58   14.31
  -3 -17   1  139.86   15.20
  -3 -17   1  139.05   15.31
   3  19  -1  348.12   26.78
   3  19  -1  353.95   26.03
  -3 -19   1  338.95   26.45
  -3 -19   1  350.62   27.39
   3  21  -1  273.97   22.37
   3  21  -1  258.68   22.70
  -3 -21   1  278.38   24.28
  -3 -21   1  272.66   23.53
   3  23  -1   38.06    9.17
   3  23  -1   24.75    9.31
  -3 -23   1   41.29   11.06
  -3 -23   1   33.84    9.61
   3  25  -1   12.25    8.70
   3  25  -1   15.59    8.42
  -3 -25   1    9.64    9.22
   3  27  -1   55.07   12.56
   3  27  -1   50.81   11.47
  -3 -27   1   59.54   13.56
  -3 -27   1   61.68   11.42
   3  29  -1   69.98   12.17
   3  29  -1   63.07   14.31
  -3 -29   1   76.21   15.22
  -3 -29   1  104.96   14.53
   3  31  -1   83.10   13.42
   4 -30  -1  318.39   29.06
   4 -30  -1  378.12   32.64
   4 -28  -1  487.31   36.90
   4 -28  -1  518.43   39.76
   4 -26  -1  817.37   55.87
   4 -26  -1  749.58   49.79
  -4  26   1  719.85   47.79
  -4  26   1  839.87   59.82
   4 -24  -1 1011.57   63.93
   4 -24  -1  962.67   60.18
  -4  24   1  936.56   58.32
  -4  24   1 1114.36   71.54
   4 -22  -1  586.77   40.06
   4 -22  -1  639.00   43.79
  -4  22   1  702.62   49.12
  -4  22   1  605.11   40.65
  -4  20   1  834.31   51.65
  -4  20   1  920.16   58.09
   4 -18  -1  719.02   46.23
   4 -18  -1  586.77   38.67
  -4  18   1  734.58   46.48
  -4  18   1  639.28   40.70
   4 -16  -1  600.38   39.23
  -4  16   1  598.72   38.56
  -4  14   1 1611.95   91.13
  -4  14   1 1927.01  106.99
  -4  12   1 1354.13   75.71
  -4  12   1 1411.64   79.10
   4 -10  -1 1512.77   83.65
   4 -10  -1 1461.65   81.26
  -4  10   1 1427.20   79.65
   4  -8  -1 1860.61  101.21
   4  -8  -1 1848.11  100.77
   4  -6  -1  639.28   37.09
   4  -6  -1  650.95   37.87
  -4   6   1  650.12   37.73
  -4   6   1  570.66   33.84
   4  -4  -1  253.99   17.61
   4  -4  -1  237.65   16.34
  -4   4   1  229.32   16.34
  -4   4   1  241.90   16.48
   4  -2  -1   68.32    8.89
   4  -2  -1   78.15    8.78
  -4   2   1   67.46    7.81
  -4   2   1   68.93    8.47
   4   0  -1    0.86    6.50
   4   0  -1    3.39    5.58
  -4   0   1   -2.78    5.33
  -4   0   1   -3.08    5.70
   4   2  -1   82.32    9.97
   4   2  -1   79.49    9.95
  -4  -2   1   80.18    9.72
  -4  -2   1   81.63    9.45
   4   4  -1  244.54   18.00
   4   4  -1  252.27   18.39
  -4  -4   1  233.01   17.48
  -4  -4   1  246.15   17.67
   4   6  -1  582.33   35.53
   4   6  -1  599.55   36.31
  -4  -6   1  607.61   37.06
  -4  -6   1  601.77   36.28
   4   8  -1 1616.12   89.46
   4   8  -1 1699.75   94.41
  -4  -8   1 1653.63   92.04
  -4  -8   1 1696.97   93.88
   4  10  -1 1264.67   71.65
   4  10  -1 1201.32   69.21
  -4 -10   1 1237.72   70.96
  -4 -10   1 1164.10   67.29
   4  12  -1 1314.68   75.68
   4  12  -1 1275.23   72.65
  -4 -12   1 1165.21   67.26
  -4 -12   1 1246.05   72.04
   4  14  -1 1721.97   97.35
   4  14  -1 1634.74   91.63
  -4 -14   1 1618.90   91.60
  -4 -14   1 1537.22   87.54
   4  16  -1  539.54   34.98
   4  16  -1  540.93   36.37
  -4 -16   1  493.98   33.53
  -4 -16   1  528.43   35.53
   4  18  -1  573.16   38.48
   4  18  -1  614.83   40.31
  -4 -18   1  612.33   41.09
  -4 -18   1  571.77   38.23
   4  20  -1  740.69   47.45
   4  20  -1  730.69   46.84
  -4 -20   1  810.70   51.90
  -4 -20   1  810.98   51.09
   4  22  -1  485.92   35.23
   4  22  -1  492.03   35.12
  -4 -22   1  563.43   38.28
  -4 -22   1  537.87   38.76
   4  24  -1  755.13   47.65
   4  24  -1  810.98   52.62
  -4 -24   1  829.87   54.59
   4  26  -1  542.04   37.34
   4  26  -1  627.06   44.06
  -4 -26   1  636.50   46.29
   4  28  -1  335.62   26.95
   4  28  -1  437.30   35.42
  -4 -28   1  528.43   37.09
  -4 -28   1  430.63   36.06
   5 -29  -1  104.32   16.42
   5 -29  -1   51.48   13.22
  -5  29   1   55.37   11.84
  -5  29   1   99.24   17.92
   5 -25  -1   32.31   10.03
   5 -25  -1   44.01   11.78
  -5  25   1   30.48    9.50
  -5  25   1   39.20   12.89
   5 -23  -1   13.14    8.42
   5 -23  -1   23.03    9.17
  -5  23   1   15.95    8.39
  -5  23   1   28.09   11.00
   5 -19  -1   61.62   11.31
   5 -19  -1   47.48    9.78
  -5  19   1   41.84    9.31
  -5  19   1   61.15   11.81
   5 -17  -1   45.12    9.08
   5 -17  -1   60.15   10.47
  -5  17   1   53.90   10.50
  -5  17   1   47.37    9.11
  -5  15   1  151.47   14.53
  -5  13   1  673.73   41.56
  -5  13   1  623.72   38.20
   5 -11  -1 1392.47   77.62
   5 -11  -1 1455.26   81.18
  -5  11   1 1250.50   70.21
  -5  11   1 1403.03   78.51
   5  -9  -1  692.35   40.51
   5  -9  -1  722.07   42.42
   5  -7  -1 2783.83  149.44
   5  -7  -1 2833.84  151.97
  -5   7   1 2822.72  151.36
  -5   7   1 2401.26  129.72
   5  -5  -1 4120.18  219.23
   5  -5  -1 3995.15  212.59
  -5   5   1 4059.05  215.79
  -5   5   1 3936.81  209.82
   5  -3  -1 2100.37  113.44
   5  -3  -1 1965.07  106.38
  -5   3   1 1966.74  106.02
  -5   3   1 2129.82  115.21
   5  -1  -1 2956.08  158.28
   5  -1  -1 2908.85  155.89
  -5   1   1 2690.76  144.00
  -5   1   1 2881.07  154.53
   5   1  -1 2750.77  147.97
   5   1  -1 3086.66  165.53
  -5  -1   1 3136.67  168.06
  -5  -1   1 2897.74  155.31
   5   3  -1 1729.20   95.02
   5   3  -1 2106.76  114.71
   5   5  -1 3720.11  199.65
   5   5  -1 3725.66  199.62
  -5  -5   1 3572.86  191.81
  -5  -5   1 3847.91  206.04
   5   7  -1 2607.41  141.55
   5   7  -1 2628.80  143.19
  -5  -7   1 2642.41  143.41
  -5  -7   1 2586.85  140.94
   5   9  -1  671.79   40.92
  -5  -9   1  644.56   40.20
   5  11  -1 1333.01   76.79
   5  11  -1 1255.22   71.60
  -5 -11   1 1167.15   67.82
  -5 -11   1 1249.39   71.87
   5  13  -1  632.06   40.84
   5  13  -1  587.88   36.84
  -5 -13   1  555.10   36.34
  -5 -13   1  591.77   38.12
   5  15  -1  149.39   14.47
   5  15  -1  158.39   16.92
  -5 -15   1  156.56   15.92
  -5 -15   1  157.14   16.42
   5  17  -1   50.18    9.08
   5  17  -1   41.65   10.67
  -5 -17   1   40.73    9.56
  -5 -17   1   50.06   11.06
   5  19  -1   33.31   10.03
   5  19  -1   40.73    9.00
  -5 -19   1   33.42   10.67
  -5 -19   1   43.79    9.78
   5  21  -1  123.30   14.17
   5  21  -1  119.58   16.11
  -5 -21   1  158.25   16.78
  -5 -21   1  118.35   17.31
   5  23  -1   14.61    9.20
  -5 -23   1   20.64    8.56
  -5 -23   1   15.67   10.34
   5  25  -1   21.78    8.08
   5  25  -1   18.48   10.00
  -5 -25   1   27.23    8.64
  -5 -25   1   24.39   12.00
   5  27  -1    5.56    9.33
   5  27  -1    4.97    6.64
  -5 -27   1    5.08    7.28
  -5 -27   1    6.78   10.42
   5  29  -1   45.59   15.00
   5  29  -1   48.59   10.31
  -5 -29   1   71.93   11.86
  -5 -29   1   42.79   14.84
  -6  28   1  796.53   56.68
  -6  18   1  200.04   18.61
  -6  18   1  267.63   23.50
  -6  16   1  405.91   30.42
  -6  14   1  468.42   30.78
  -6  14   1  566.49   36.73
   6 -12  -1  342.28   24.03
   6 -12  -1  272.52   19.92
  -6  12   1  325.89   22.78
  -6  12   1  318.95   23.23
   6 -10  -1  940.72   53.95
   6 -10  -1 1000.73   57.12
  -6  10   1  942.95   54.59
  -6  10   1  772.08   44.90
   6  -8  -1  427.85   28.42
  -6   8   1  458.69   29.03
  -6   8   1  487.59   29.92
   6  -6  -1  802.92   45.90
   6  -6  -1  716.52   41.70
  -6   6   1  817.37   46.54
  -6   6   1  812.09   47.54
   6  -4  -1  366.18   23.45
   6  -4  -1  385.07   24.89
  -6   4   1  375.07   23.53
  -6   4   1  389.79   25.06
   6  -2  -1   14.75    6.25
   6  -2  -1   19.00    7.00
  -6   2   1   14.25    5.25
  -6   2   1   18.03    6.06
   6   0  -1    0.72    5.75
   6   0  -1    0.00    6.31
  -6   0   1    3.42    5.81
   6   2  -1   18.45    6.81
   6   2  -1   23.48    7.50
  -6  -2   1   18.89    6.06
  -6  -2   1   21.50    6.53
   6   4  -1  367.57   24.95
   6   4  -1  383.12   26.23
  -6  -4   1  373.40   24.92
  -6  -4   1  406.18   26.62
   6   6  -1  758.19   46.09
   6   6  -1  756.25   45.06
  -6  -6   1  806.53   47.76
  -6  -6   1  728.18   43.87
   6  10  -1 1031.02   61.46
   6  10  -1  975.17   56.90
  -6 -10   1  937.94   55.90
  -6 -10   1  948.78   56.32
   6  12  -1  303.67   24.31
   6  12  -1  306.44   22.53
  -6 -12   1  313.39   24.03
  -6 -12   1  307.55   24.09
   6  14  -1  502.87   33.09
   6  14  -1  529.82   36.42
  -6 -14   1  506.48   34.56
  -6 -14   1  510.37   35.31
   6  16  -1  495.37   35.28
   6  16  -1  494.53   33.12
  -6 -16   1  477.31   33.28
  -6 -16   1  516.48   36.34
   6  18  -1  169.70   18.59
   6  18  -1  177.00   16.92
  -6 -18   1  209.26   19.20
  -6 -18   1  177.50   19.89
   6  20  -1  789.58   48.73
   6  20  -1  669.56   46.48
   6  22  -1  529.26   35.65
   6  22  -1  581.77   41.20
  -6 -22   1  684.57   44.26
  -6 -22   1  605.66   44.34
   6  24  -1  462.58   36.31
   6  24  -1  410.35   30.01
  -6 -24   1  485.09   39.78
  -6 -24   1  544.54   37.06
   6  26  -1  645.95   47.45
   6  26  -1  521.20   35.73
  -6 -26   1  662.34   48.73
  -6 -26   1  790.14   50.23
   6  28  -1  225.73   32.48
   6  28  -1  294.22   24.84
   7 -27  -1    5.83    8.97
   7 -27  -1    6.14    9.39
  -7  27   1    3.42   11.95
  -7  27   1    0.06    7.72
   7 -25  -1   -1.28    8.64
   7 -25  -1   -1.83    8.22
  -7  25   1   -2.97   10.81
  -7  25   1   -0.42    7.25
   7 -23  -1    3.86    8.42
   7 -23  -1    2.67    7.92
  -7  23   1    1.81    7.42
  -7  23   1    3.86   10.34
   7 -21  -1   53.62   10.72
   7 -21  -1   45.40   10.84
  -7  21   1   54.90   11.45
  -7  21   1   55.84   13.47
   7 -19  -1   -0.94    7.00
   7 -19  -1    0.69    6.89
  -7  19   1   -0.22    9.39
  -7  19   1    1.92    7.47
   7 -15  -1  331.73   24.12
   7 -15  -1  409.52   28.51
  -7  15   1  373.40   26.89
  -7  15   1  326.17   25.87
   7 -13  -1  245.46   18.81
   7 -13  -1  313.94   22.89
  -7  13   1  272.60   20.75
  -7  13   1  255.02   20.89
   7 -11  -1  458.41   29.70
   7 -11  -1  559.27   34.48
  -7  11   1  456.19   29.78
  -7  11   1  379.23   26.34
   7  -9  -1  465.36   29.28
   7  -9  -1  443.41   28.31
  -7   9   1  389.79   25.03
  -7   9   1  429.24   28.48
   7  -7  -1 1113.53   62.43
   7  -7  -1  978.23   55.59
  -7   7   1 1145.48   64.09
  -7   7   1 1006.85   57.54
   7  -5  -1 1922.29  104.88
   7  -5  -1 2099.54  113.83
  -7   5   1 2086.48  113.02
  -7   5   1 2047.03  111.49
   7  -3  -1 1370.24   76.21
   7  -3  -1 1281.34   71.21
  -7   3   1 1358.30   74.76
  -7   3   1 1380.80   76.40
  -7   1   1 4281.32  228.04
  -7   1   1 3845.13  205.09
   7   1  -1 3745.11  201.04
   7   1  -1 4278.54  229.62
  -7  -1   1 4336.88  231.71
  -7  -1   1 3903.47  208.65
   7   3  -1 1448.59   81.38
   7   3  -1 1322.74   75.12
  -7  -3   1 1361.91   76.15
  -7  -3   1 1406.08   78.82
   7   5  -1 1884.22  104.41
   7   5  -1 1927.56  107.21
  -7  -5   1 1780.04   98.91
  -7  -5   1 1962.02  108.05
  -7  -7   1  956.28   57.79
   7   9  -1  473.42   31.31
   7   9  -1  494.25   33.84
   7  11  -1  459.25   32.67
   7  11  -1  460.92   31.06
  -7 -11   1  469.53   32.73
  -7 -11   1  398.40   29.87
   7  13  -1  303.67   25.31
   7  13  -1  292.00   22.67
  -7 -13   1  313.39   25.81
  -7 -13   1  323.67   25.06
   7  15  -1  356.73   26.25
   7  15  -1  366.45   29.26
  -7 -15   1  394.24   28.76
  -7 -15   1  398.40   31.45
   7  17  -1    5.00    8.14
   7  17  -1   19.03    7.22
  -7 -17   1   20.75   10.95
  -7 -17   1   17.20    7.89
   7  19  -1   -1.56    6.61
  -7 -19   1    1.06    7.22
   7  21  -1   28.26   10.59
   7  21  -1   32.59    8.39
  -7 -21   1   37.92   12.92
  -7 -21   1   54.90   10.45
   7  23  -1    1.97    6.08
   7  23  -1    7.78    9.06
  -7 -23   1    0.78   10.03
  -7 -23   1    4.58    7.17
   7  25  -1    3.67    9.11
   7  25  -1    3.28    6.39
  -7 -25   1    2.50    6.83
  -7 -25   1    3.06    9.86
   7  27  -1   -3.28    6.50
  -7 -27   1   -1.72    6.83
  -8  24   1  202.48   27.28
  -8  24   1  175.95   18.81
   8 -22  -1  447.02   33.98
   8 -22  -1  341.17   29.20
  -8  22   1  277.41   24.39
  -8  22   1  202.31   24.73
   8 -20  -1  625.94   42.73
   8 -20  -1  687.62   45.31
  -8  20   1  279.22  817.92
  -8  20   1  609.83   41.81
   8 -16  -1  490.36   33.39
   8 -16  -1  431.47   30.09
  -8  16   1  372.57   30.26
  -8  16   1  461.75   32.67
   8 -14  -1  850.15   50.68
   8 -14  -1  792.64   47.84
  -8  14   1  860.43   53.51
  -8  14   1  964.34   57.26
   8 -12  -1  344.51   23.59
   8 -12  -1  322.84   23.06
  -8  12   1  373.12   27.95
  -8  12   1  367.29   25.95
   8 -10  -1   67.82    9.53
   8 -10  -1   96.79   10.61
  -8  10   1   81.49   11.84
   8  -8  -1  184.25   15.86
   8  -8  -1  205.20   15.95
  -8   8   1  194.90   15.22
  -8   8   1  213.76   18.36
  -8   6   1  301.44   21.53
  -8   6   1  375.07   24.42
   8  -4  -1  221.54   17.14
   8  -4  -1  219.34   16.61
  -8   4   1  186.03   15.39
  -8   4   1  194.98   14.95
   8  -2  -1   10.75    6.28
   8  -2  -1    8.67    5.81
  -8   2   1    7.36    4.86
  -8   2   1    6.14    5.64
   8   0  -1    0.44    5.64
   8   0  -1   -2.00    6.08
  -8   0   1    0.42    4.53
  -8   0   1    3.95    5.86
   8   2  -1   10.39    6.78
   8   2  -1   12.31    6.61
  -8  -2   1    8.33    6.31
  -8  -2   1   12.97    5.86
   8   4  -1  224.46   18.95
   8   4  -1  162.56   15.95
  -8  -4   1  195.17   16.75
   8   6  -1  256.24   22.31
   8   6  -1  274.35   22.53
  -8  -6   1  260.88   21.17
   8   8  -1  202.12   18.50
   8   8  -1  210.68   19.67
  -8  -8   1  188.28   18.20
  -8  -8   1  216.15   18.73
   8  10  -1   83.76   15.00
  -8 -10   1   75.49   11.00
  -8 -10   1   69.82   12.67
   8  12  -1  353.12   26.39
  -8 -12   1  414.24   31.84
  -8 -12   1  379.23   27.78
   8  14  -1  974.90   60.48
   8  14  -1  883.49   53.59
  -8 -14   1  956.84   57.84
  -8 -14   1  931.00   59.34
   8  16  -1  459.53   31.81
   8  16  -1  412.85   32.92
  -8 -16   1  456.75   36.67
   8  20  -1  457.03   32.20
   8  20  -1  432.30   34.95
  -8 -20   1  581.77   38.81
  -8 -20   1  475.36   40.06
   8  22  -1  242.90   21.28
   8  22  -1  280.33   27.59
  -8 -22   1  360.34   28.23
  -8 -22   1  262.07   28.98
   8  24  -1  220.93   25.03
   8  24  -1  158.14   16.98
  -8 -24   1  264.46   22.98
   9 -23  -1   10.47    7.83
   9 -23  -1    9.36   10.00
   9 -21  -1   61.26   11.75
   9 -21  -1   71.96   13.95
  -9  21   1   28.06   12.36
  -9  21   1   61.23   13.11
  -9  19   1   54.40   11.78
   9 -17  -1   52.59   10.50
   9 -17  -1   41.01    9.33
  -9  17   1   41.42   10.42
  -9  17   1   33.39    9.78
   9 -15  -1  146.72   15.00
   9 -15  -1  178.92   16.84
  -9  15   1  190.84   20.14
  -9  15   1  168.28   17.14
   9 -13  -1   69.29    9.92
   9 -13  -1   74.21   10.06
  -9  13   1   68.18   10.95
  -9  13   1   70.51   11.50
   9 -11  -1  233.71   17.61
   9 -11  -1  214.59   17.61
  -9  11   1  233.51   18.89
  -9  11   1  271.16   21.64
  -9   9   1  443.13   29.28
  -9   9   1  420.07   27.50
   9  -7  -1  597.88   36.37
   9  -7  -1  634.56   38.53
  -9   7   1  572.88   34.95
  -9   7   1  523.98   32.87
   9  -5  -1 1736.70   95.68
   9  -5  -1 1870.61  102.55
  -9   5   1 1930.62  105.57
  -9   5   1 1582.23   87.65
  -9   3   1  549.82   34.48
  -9   3   1  568.16   34.53
   9  -1  -1 1214.10   70.60
   9  -1  -1 1053.52   61.12
  -9   1   1 1181.04   66.76
  -9   1   1 1188.54   67.73
   9   1  -1 1018.79   59.68
   9   1  -1  980.17   57.87
  -9  -1   1 1243.00   71.15
  -9  -1   1 1032.41   59.29
  -9  -3   1  528.98   33.89
   9   5  -1 1400.53   80.60
   9   5  -1 1634.18   92.82
  -9  -5   1 1399.42   79.99
  -9  -5   1 1348.85   78.24
   9   7  -1  525.37   35.78
   9   7  -1  508.98   35.48
  -9  -7   1  523.15   34.53
  -9  -7   1  462.30   33.59
   9   9  -1  436.19   31.70
   9   9  -1  472.58   33.20
  -9  -9   1  442.30   30.70
  -9  -9   1  402.29   31.53
   9  11  -1  274.66   24.23
   9  11  -1  255.77   21.81
  -9 -11   1  260.80   21.61
  -9 -11   1  262.82   25.34
   9  13  -1   69.54   11.14
   9  13  -1   64.54   13.50
  -9 -13   1   68.12   11.14
  -9 -13   1   56.70   14.45
   9  15  -1  148.22   16.67
   9  15  -1  143.64   18.81
  -9 -15   1  145.25   15.81
  -9 -15   1  125.49   19.61
   9  17  -1   28.87   12.03
   9  17  -1   29.53    9.22
  -9 -17   1   39.17   14.64
   9  19  -1   48.15   13.14
   9  19  -1   47.81   10.14
  -9 -19   1   46.37   14.72
  -9 -19   1   79.74   12.22
   9  21  -1   55.04   10.89
   9  21  -1   60.71   14.50
  -9 -21   1   67.07   16.25
  -9 -21   1   85.57   12.56
   9  23  -1    9.14    7.25
   9  23  -1    7.61   10.53
  -9 -23   1    2.47   12.00
  -9 -23   1    8.47    7.81
 -10  16   1  207.29   17.92
 -10  14   1  258.52   20.25
  10 -12  -1  316.45   21.64
  10 -12  -1  392.29   26.03
 -10  12   1  318.39   23.70
  10 -10  -1  470.92   29.45
  10 -10  -1  573.99   34.73
 -10  10   1  409.52   29.23
 -10  10   1  442.30   28.20
  10  -8  -1  231.76   17.28
 -10   8   1  177.25   14.78
 -10   8   1  152.61   13.09
  10  -6  -1   32.81    7.97
  10  -6  -1   49.76    7.92
 -10   6   1   45.45    7.86
 -10   6   1   52.20    7.75
  10  -4  -1   16.67    7.56
  10  -4  -1   33.48    7.17
 -10   4   1   36.42    6.86
 -10   4   1   31.06    7.83
  10  -2  -1   20.78    8.20
  10  -2  -1   25.56    7.45
 -10   2   1   20.67    7.92
 -10   2   1   24.25    6.28
  10   0  -1    2.42    7.45
  10   0  -1   -0.61    7.67
 -10   0   1    0.08    7.20
 -10   0   1    2.61    4.83
 -10  -2   1   16.31    6.28
  10   4  -1   36.65    9.22
  10   4  -1   27.42    9.39
 -10  -4   1   35.81    7.81
 -10  -4   1   20.86   10.31
  10   6  -1   54.32   10.64
  10   6  -1   48.01   11.31
 -10  -6   1   49.68    9.25
 -10  -6   1   38.59   12.42
  10   8  -1  193.92   20.17
  10   8  -1  182.59   19.78
 -10  -8   1  155.92   20.56
 -10  -8   1  197.12   18.31
  10  10  -1  556.21   38.70
  10  10  -1  567.60   40.31
 -10 -10   1  542.04   36.31
 -10 -10   1  512.87   40.56
  10  12  -1  305.61   28.23
  10  12  -1  343.12   27.06
 -10 -12   1  315.06   24.37
 -10 -12   1  333.39   32.81
  10  14  -1  258.32   22.64
  10  14  -1  252.99   26.56
 -10 -14   1  243.90   21.00
 -10 -14   1  202.84   27.67
  10  16  -1  224.07   21.03
  10  16  -1  219.21   24.62
 -10 -16   1  164.92   17.61
 -10 -16   1  212.34   26.31
  10  18  -1  143.28   20.31
  10  18  -1  151.36   17.00
  10  20  -1  210.65   25.00
  10  20  -1  208.23   20.48
  11  -5  -1  600.66  166.78
  11  -1  -1  229.01   20.67
  11  -1  -1  266.21   20.64
  11   1  -1  243.79   23.64
 -11  -1   1  204.29   16.67
 -11  -3   1  262.99   26.34
 -11  -3   1  265.16   21.39
  11   5  -1  390.35   83.18
  11   5  -1  585.38   42.59
 -11  -5   1  533.43   35.01
 -11  -5   1  431.19   37.01
  11   7  -1  270.08   23.28
  11   7  -1  220.01   23.98
  11   9  -1  263.05   27.06
  11   9  -1  295.33   25.50
 -11  -9   1  243.99   27.56
 -11  -9   1  334.78   25.92
  11  11  -1  325.89   31.28
  11  11  -1  338.12   28.87
 -11 -11   1  279.77   30.53
 -11 -11   1  383.40   29.17
 -11 -13   1   96.35   13.81
  11  15  -1   86.13   13.75
  11  15  -1   85.93   17.31
 -11 -15   1   63.82   11.34
 -11 -15   1   70.48   17.53
  12   0  -1    1.11    6.14
  12   0  -1    1.22    7.22
 -12   0   1    1.69    8.81
 -12   0   1   -0.69    5.14
 -12  -2   1    3.83    9.84
  12   4  -1   -1.28    7.56
  12   4  -1   10.20   10.22
 -12  -4   1   13.61   11.17
 -12  -4   1   10.78    6.45
  12   6  -1   56.40   15.00
  12   6  -1   15.61   10.03
 -12  -6   1   64.73   10.14
 -12  -6   1   45.56   15.31
  12   8  -1   40.59   14.42
  12   8  -1   33.67   10.00
 -12  -8   1   58.20    9.86
 -12  -8   1   37.03   15.20
  12  10  -1   80.46   13.92
  12  10  -1   71.18   16.25
 -12 -10   1   74.65   17.61
 -12 -10   1  112.19   61.18
  -9  -9  -2   66.10   16.31
  -9  -9  -2   67.98   11.22
   9   9   2   79.43   16.56
   9   9   2   92.74   12.11
  -8 -14  -2  136.83   20.03
  -8 -14  -2  164.58   18.61
   8  14   2  120.22   20.03
   8  14   2  146.53   15.70
  -8 -12  -2  107.07   19.86
  -8 -12  -2  100.85   13.61
   8  12   2   87.07   11.70
   8  12   2   72.15   18.06
  -8 -10  -2  383.40   33.34
  -8 -10  -2  459.80   34.51
   8  10   2  353.12   25.78
   8  10   2  308.11   32.09
  -8  -8  -2  627.33   44.81
  -8  -8  -2  648.73   41.81
   8   8   2  613.16   45.73
   8   8   2  577.60   36.17
  -8  -6  -2  584.55   36.65
  -8  -4  -2  511.76   31.31
  -8  -4  -2  455.08   30.95
   8   4   2  495.92   33.70
   8   4   2  460.64   28.64
  -7 -19  -2  502.87   40.98
  -7 -19  -2  556.49   39.62
   7  19   2  452.58   40.31
   7  19   2  521.76   36.06
  -7 -17  -2  374.79   33.64
  -7 -17  -2  338.67   28.70
   7  17   2  360.90   27.12
   7  17   2  324.22   33.06
  -7 -15  -2  289.50   28.48
  -7 -15  -2  305.33   25.31
   7  15   2  276.24   30.28
   7  15   2  274.22   21.86
  -7 -13  -2  511.48   40.12
  -7 -13  -2  581.49   39.31
   7  13   2  557.60   36.03
   7  13   2  507.87   40.90
  -7 -11  -2  247.71   25.53
  -7 -11  -2  271.19   22.17
   7  11   2  249.77   19.86
   7  11   2  225.93   24.03
  -7  -9  -2  128.11   13.95
  -7  -9  -2  112.30   17.06
   7   9   2   88.79   15.56
   7   9   2  122.91   12.72
  -7  -7  -2  278.38   25.37
   7   7   2  233.07   22.20
  -7  -5  -2  298.66   21.59
  -7  -5  -2  307.28   25.81
   7   5   2  264.02   22.56
   7   5   2  276.35   19.34
  -7  -3  -2  113.41   10.89
  -7  -3  -2  102.05   11.95
   7   3   2   89.99    9.06
   7   3   2   93.29   11.47
  -7  -1  -2    4.53    3.61
  -7  -1  -2    5.56    4.06
   7   1   2    4.83    3.70
   7   1   2    5.64    4.39
  -6 -22  -2    5.83    9.28
  -6 -22  -2    4.25    7.83
   6  22   2    2.58    7.22
   6  22   2   -0.86   10.22
  -6 -20  -2   -4.03    6.97
  -6 -20  -2   -0.06    8.67
   6  20   2   -2.64    6.42
   6  20   2    3.20    9.42
  -6 -18  -2   45.92   12.84
  -6 -18  -2   33.59   10.64
   6  18   2   44.76    9.92
   6  18   2   36.62   13.28
  -6 -16  -2  359.51   32.59
  -6 -16  -2  361.18   27.78
   6  16   2  383.96   28.28
   6  16   2  333.67   31.78
  -6 -14  -2  644.28   42.59
  -6 -14  -2  625.67   45.67
   6  14   2  622.05   45.54
   6  14   2  655.39   42.01
  -6 -12  -2  629.83   45.15
  -6 -12  -2  761.80   48.29
   6  12   2  722.07   45.23
   6  12   2  669.29   46.17
  -6 -10  -2  762.91   47.70
  -6 -10  -2  612.61   43.31
   6  10   2  641.23   43.79
   6  10   2  726.80   44.76
  -6  -8  -2  630.67   39.78
  -6  -8  -2  590.66   41.62
   6   8   2  606.77   37.62
   6   8   2  568.16   39.20
  -6  -6  -2  408.68   27.12
  -6  -6  -2  375.90   30.67
  -6  -4  -2  529.82   32.70
  -6  -4  -2  545.93   36.70
   6   4   2  512.87   31.23
   6   4   2  547.04   35.76
  -6  -2  -2 1082.41   60.40
  -6  -2  -2 1268.00   71.29
   6   2   2 1047.13   58.18
   6   2   2 1199.66   67.68
  -6   0  -2 1317.46   71.90
  -6   0  -2 1285.23   69.98
   6   0   2 1339.13   72.79
   6   0   2 1293.29   70.79
  -5 -23  -2  246.43  326.45
  -5 -23  -2  218.48   24.56
   5  23   2  215.96   26.12
   5  23   2  241.04   21.84
  -5 -21  -2  436.47   36.26
  -5 -21  -2  447.02   33.92
   5  21   2  451.19   32.53
   5  21   2  447.02   38.12
  -5 -19  -2  391.46   31.89
  -5 -19  -2  494.81   39.42
   5  19   2  474.53   39.09
   5  19   2  486.20   34.73
  -5 -17  -2  591.49   39.59
  -5 -17  -2  569.55   42.26
   5  17   2  685.40   43.98
   5  17   2  621.78   46.37
  -5 -15  -2  447.30   32.03
  -5 -15  -2  395.90   32.67
   5  15   2  486.20   33.70
   5  15   2  418.13   34.01
  -5 -13  -2  227.43   19.95
  -5 -13  -2  196.45   21.28
   5  13   2  246.54   20.81
   5  13   2  185.89   20.61
  -5 -11  -2  908.49   54.73
  -5 -11  -2  729.85   48.79
   5  11   2  935.72   55.95
   5  11   2  749.30   48.65
  -5  -9  -2  468.69   31.31
  -5  -9  -2  376.18   29.26
   5   9   2  475.08   31.39
   5   9   2  377.01   28.37
  -5  -7  -2  275.30   21.95
  -5  -5  -2  407.57   29.20
  -5  -5  -2  406.46   26.73
   5   5   2  427.85   27.53
   5   5   2  421.19   29.20
  -5  -3  -2  167.11   15.73
  -5  -3  -2  168.22   14.06
   5   3   2  160.67   13.14
   5   3   2  198.20   17.09
  -5  -1  -2   83.82    8.67
  -5  -1  -2  113.16   10.92
   5   1   2  113.69   11.36
   5   1   2   85.13    8.56
  -5   1  -2   95.04    7.95
  -5   1  -2  103.10    8.28
   5  -1   2  109.88    9.20
   5  -1   2   95.41    7.92
  -5  17  -2  443.41   29.92
  -5  19  -2  328.95   24.92
   5 -21   2  303.11   25.53
   5 -21   2  366.45   25.31
  -5  23  -2  164.47   20.11
   4  26   2   -2.86   10.00
   4  26   2    2.00    6.36
  -4 -24  -2   -0.44    6.67
  -4 -24  -2   -4.67    8.00
   4  24   2   -2.75    5.97
   4  24   2    7.22    9.95
  -4 -22  -2    4.53    7.20
  -4 -22  -2    0.42    8.58
   4  22   2   -5.95    9.42
   4  22   2    2.00    6.25
  -4 -20  -2   68.23   13.06
  -4 -20  -2   88.71   15.75
   4  20   2   96.82   17.06
   4  20   2   89.40   13.00
  -4 -18  -2  107.30   16.73
  -4 -18  -2  110.74   14.45
   4  18   2  132.38   15.45
   4  18   2  113.21   17.81
  -4 -16  -2   95.29   13.06
  -4 -16  -2   93.96   15.17
   4  16   2   86.27   15.28
   4  16   2  113.10   14.09
  -4 -14  -2  158.36   16.48
  -4 -14  -2  131.00   16.98
   4  14   2  127.13   16.98
   4  14   2  180.00   17.56
  -4 -12  -2  238.26   22.20
  -4 -12  -2  316.72   24.42
  -4  -6  -2 1758.92   99.05
  -4  -6  -2 1758.65   97.43
   4   6   2 1728.36   95.71
   4   6   2 1864.78  104.13
  -4  -4  -2 2542.95  138.94
  -4  -4  -2 2325.97  126.38
   4   4   2 2194.00  119.35
   4   4   2 2463.49  134.52
  -4  -2  -2 2679.92  144.19
  -4  -2  -2 2867.18  154.67
   4   2   2 2707.98  146.36
   4   2   2 2449.88  132.02
  -4   0  -2 2552.68  136.80
  -4   0  -2 2671.86  143.05
   4   0   2 2586.02  138.55
   4   0   2 2686.59  144.28
  -4   2  -2 2579.90  137.58
  -4   2  -2 2504.06  133.66
   4  -2   2 2478.22  132.41
   4  -2   2 2629.63  140.36
  -4   4  -2 2228.17  119.33
  -4   4  -2 2213.17  118.63
   4  -4   2 2398.76  128.66
   4 -10   2  561.77   31.98
  -4  12  -2  281.16   17.48
  -4  12  -2  162.75   47.87
   4 -12   2  231.46   16.73
   4 -12   2  256.16   16.28
   4 -14   2  104.63   11.92
   4 -14   2  129.05   10.75
  -4  16  -2  111.35   10.95
  -4  16  -2   81.21   12.34
   4 -16   2   76.96   11.28
   4 -16   2   86.32    9.28
  -4  18  -2  128.02   12.84
  -4  18  -2   87.82   13.92
   4 -18   2   81.71   12.36
   4 -18   2  111.46   11.56
  -4  20  -2   83.85   14.72
   4 -20   2   64.04   11.97
   4 -20   2   67.76   10.64
  -4  22  -2    3.61    7.39
  -4  22  -2    0.22    8.95
   4 -22   2    2.17   14.78
   4 -22   2    4.61    8.22
  -4  24  -2    0.31    7.64
  -4  24  -2   -0.44    8.89
   4 -24   2    0.92    8.53
  -4  26  -2    5.95    8.42
  -4  26  -2    4.47    8.33
   4 -26   2    2.58    6.22
   4 -26   2    1.39    9.22
  -3 -27  -2  510.65   40.76
  -3 -27  -2  533.15   38.34
   3  27   2  487.59   35.26
   3  27   2  470.64   40.70
  -3 -25  -2  515.93   36.98
  -3 -25  -2  517.04   40.87
   3  25   2  529.54   37.12
   3  25   2  474.53   39.92
  -3 -23  -2  778.19   50.12
  -3 -23  -2  720.13   51.76
   3  23   2  799.31   51.06
   3  23   2  692.62   50.26
  -3 -21  -2  736.80   51.48
  -3 -21  -2  724.85   47.31
   3  21   2  836.82   52.62
   3  21   2  774.03   53.59
  -3 -19  -2  677.06   47.81
  -3 -19  -2  720.41   46.54
   3  19   2  798.20   50.23
   3  19   2  696.51   48.43
  -3 -17  -2  966.56   58.79
  -3 -17  -2  904.88   58.79
  -3 -15  -2  534.26   36.23
  -3 -15  -2  464.80   34.87
   3  15   2  635.67   41.54
   3  15   2  505.65   36.90
   3  11   2  597.88   38.15
   3  11   2  481.47   33.59
   3   9   2  193.37   18.25
  -3  -7  -2  502.31   32.20
  -3  -7  -2  475.64   32.03
   3   7   2  474.25   30.62
   3   7   2  492.31   32.78
  -3  -5  -2    7.47    5.39
  -3  -5  -2   -1.14    5.75
   3   5   2    5.42    5.97
   3   5   2    4.22    6.42
  -3  -3  -2   23.56    6.83
  -3  -3  -2   27.59    6.11
   3   3   2   25.34    6.70
   3   3   2   31.14    7.64
  -3  -1  -2  335.34   21.61
  -3  -1  -2  315.06   20.23
   3   1   2  314.22   20.39
   3   1   2  327.56   21.70
  -3   1  -2  315.89   19.70
  -3   1  -2  306.72   19.17
  -3   3  -2   27.00    4.58
  -3   3  -2   34.03    5.22
   3  -3   2   31.12    5.22
   3  -3   2   26.84    4.67
  -3   5  -2    5.92    3.83
  -3   5  -2    1.11    3.95
   3  -5   2    6.42    3.89
   3  -5   2    6.56    3.70
  -3   7  -2  466.75   26.73
  -3   7  -2  448.69   26.78
   3  -7   2  474.53   27.00
   3  -7   2  467.03   27.56
   3  -9   2  187.45   14.20
   3  -9   2  192.23   13.17
  -3  13  -2  620.67   36.62
  -3  13  -2  627.06   38.65
  -3  15  -2  492.31   30.78
  -3  15  -2  462.30   32.03
  -3  17  -2  919.05   56.18
  -3  17  -2  959.61   55.76
  -3  21  -2  704.29   44.98
  -3  21  -2  589.27   41.17
   3 -21   2  670.67   42.67
   3 -21   2  572.88   39.59
  -2 -28  -2   65.21   12.14
  -2 -28  -2   71.60   14.56
   2  28   2   61.84   11.28
   2  28   2   56.98   15.25
  -2 -26  -2    2.33    7.22
  -2 -26  -2    6.50    8.36
   2  26   2    1.86    6.36
   2  26   2    0.64    9.47
  -2 -24  -2   54.87   13.28
  -2 -24  -2   45.40   10.36
   2  24   2   58.09   11.36
   2  24   2   52.62   13.42
  -2 -22  -2    0.97    7.78
  -2 -22  -2    0.61    6.75
   2  22   2    3.31    6.72
   2  22   2   -3.50    8.58
  -2 -20  -2  117.16   14.78
  -2 -20  -2  112.80   16.67
   2  20   2  124.49   17.34
   2  20   2  156.72   16.81
  -2 -18  -2   63.04   11.06
  -2 -18  -2   62.65   12.59
   2  18   2   95.66   13.22
   2  18   2   68.98   13.09
  -2 -16  -2   27.62    8.50
  -2 -16  -2   30.78    9.33
   2  16   2   33.42    8.97
   2  16   2   27.67    9.70
  -2 -14  -2  280.33   22.75
  -2 -14  -2  230.07   21.09
   2  14   2  323.11   24.56
   2  14   2  255.82   22.78
  -2 -12  -2   11.14    6.78
  -2 -12  -2    9.06    6.75
   2  12   2   14.78    7.58
   2  12   2    7.39    7.00
  -2 -10  -2  448.97   31.14
   2  10   2  560.66   35.90
   2  10   2  512.31   34.17
  -2  -8  -2 1893.11  106.13
  -2  -8  -2 1846.16  102.24
   2   8   2 1759.20   97.77
   2   8   2 1862.00  104.05
  -2  -6  -2 2492.39  136.41
  -2  -6  -2 2282.35  124.30
   2   6   2 2154.83  117.69
   2   6   2 2311.80  126.58
  -2  -4  -2 3347.82  179.37
  -2  -4  -2 3772.89  202.65
   2   4   2 3525.63  189.45
   2   4   2 3295.03  176.92
  -2  -2  -2 4003.49  213.40
  -2  -2  -2 4153.52  221.68
   2   2   2 3925.70  209.68
   2   2   2 3814.57  203.56
   2   0   2 7354.08  388.68
   2   0   2 7529.12  397.57
  -2   2  -2 3911.81  207.95
  -2   2  -2 3597.86  191.23
   2  -2   2 3989.60  212.01
   2  -2   2 3695.10  196.56
  -2   4  -2 3547.85  189.01
  -2   4  -2 3428.39  182.37
   2  -4   2 3467.28  184.62
   2  -4   2 3467.28  184.48
  -2   6  -2 2213.45  119.24
  -2   6  -2 2214.28  118.66
   2  -6   2 2348.75  126.30
   2  -6   2 2229.29  119.38
  -2   8  -2 1706.97   92.49
  -2   8  -2 1725.31   93.93
  -2  10  -2  525.93   31.37
  -2  10  -2  550.93   33.48
   2 -10   2  500.37   30.95
   2 -10   2  511.20   30.34
  -2  12  -2    6.20    6.39
  -2  12  -2   10.86    5.25
   2 -12   2    9.20    6.53
   2 -12   2    7.56    4.58
  -2  14  -2  257.07   18.95
  -2  14  -2  274.19   21.25
   2 -14   2  248.66   18.42
   2 -14   2  245.43   19.28
  -2  16  -2   27.98    7.03
  -2  16  -2   25.39    8.61
   2 -16   2   26.48    7.31
   2 -16   2   24.67    8.03
  -2  18  -2   68.54   10.00
   2 -18   2   67.48   11.75
  -2  20  -2  113.44   13.25
  -2  20  -2   88.88   13.72
   2 -20   2  122.49   14.09
   2 -20   2   95.93   13.45
  -2  22  -2    0.11    7.81
  -2  22  -2   -3.50    6.75
   2 -22   2    0.53    6.97
   2 -22   2   -2.97    7.45
  -2  24  -2   30.20   10.34
  -2  24  -2   45.04   10.92
   2 -24   2   35.67   10.17
   2 -24   2   44.04   11.09
  -2  26  -2   -0.72    8.03
  -2  26  -2    4.61    8.64
   2 -26   2    4.70    8.17
   2 -26   2    1.00    8.33
  -2  28  -2   30.53   11.36
  -1 -29  -2  314.22   26.95
  -1 -29  -2  281.16   28.78
   1  29   2  269.58   29.06
   1  29   2  295.89   25.42
  -1 -27  -2  741.80   48.87
  -1 -27  -2  699.01   50.26
   1  27   2  695.12   50.70
   1  27   2  739.02   48.56
  -1 -25  -2  363.12   28.73
  -1 -25  -2  343.67   30.76
   1  25   2  375.62   30.09
   1  25   2  308.39   28.87
  -1 -23  -2 1034.07   63.26
  -1 -23  -2  976.56   63.57
   1  23   2 1124.92   69.37
   1  23   2  992.68   64.01
  -1 -21  -2 1251.06   74.12
  -1 -21  -2 1240.22   76.76
   1  21   2 1606.95   92.49
   1  21   2 1299.68   78.99
  -1 -19  -2  319.50   27.70
  -1 -19  -2  306.72   24.89
   1  19   2  430.35   31.20
   1  19   2  327.56   28.06
  -1 -17  -2  880.16   56.01
  -1 -17  -2  934.89   57.04
  -1 -15  -2  541.49   37.65
  -1 -15  -2  607.61   39.53
  -1 -13  -2  494.81   33.26
  -1 -13  -2  460.92   32.42
   1  13   2  478.14   33.09
   1  13   2  547.32   35.51
  -1 -11  -2 1313.01   75.24
  -1 -11  -2 1088.53   64.46
   1  11   2 1203.55   70.04
   1  11   2 1251.06   71.87
  -1  -9  -2 1072.69   61.98
   1   9   2 1007.68   58.62
  -1  -7  -2 1429.98   79.99
  -1  -7  -2 1551.11   87.43
   1   7   2 1424.14   80.26
   1   7   2 1361.08   76.60
  -1  -5  -2  153.92   13.22
  -1  -5  -2  176.00   15.42
   1   5   2  149.94   13.11
   1   5   2  164.08   14.53
  -1  -3  -2  160.33   12.92
  -1  -3  -2  184.84   15.03
   1   3   2  162.67   13.31
   1   3   2  167.78   14.06
  -1  -1  -2  300.33   19.98
  -1  -1  -2  326.72   21.45
   1   1   2  322.56   21.28
   1   1   2  307.83   20.61
  -1   1  -2  304.50   19.61
  -1   1  -2  322.00   21.23
   1  -1   2  341.17   22.25
   1  -1   2  297.55   19.61
  -1   3  -2  169.17   12.78
  -1   3  -2  154.50   12.95
   1  -3   2  151.22   12.59
   1  -3   2  152.78   12.25
  -1   5  -2  124.08   11.59
  -1   5  -2  160.14   12.34
   1  -5   2  168.84   12.92
   1  -5   2  146.61   12.36
  -1   7  -2 1226.88   69.01
  -1   7  -2 1354.69   74.49
   1  -7   2 1372.19   75.15
   1  -7   2 1396.08   77.18
  -1   9  -2 1019.90   57.43
  -1   9  -2 1052.96   59.51
   1  -9   2  977.12   54.93
   1  -9   2 1048.80   59.57
  -1  11  -2 1340.79   75.12
  -1  11  -2 1192.99   67.01
   1 -11   2 1168.82   65.40
   1 -11   2 1328.85   75.04
  -1  13  -2  500.92   31.87
  -1  13  -2  580.10   36.15
   1 -13   2  505.09   32.64
   1 -13   2  459.80   29.17
   1 -15   2  543.43   34.40
   1 -15   2  479.25   34.20
  -1  17  -2  959.61   56.68
   1 -17   2 1024.90   59.98
   1 -17   2  905.44   54.79
  -1  19  -2  308.11   23.78
  -1  19  -2  297.83   24.03
   1 -19   2  344.23   26.09
   1 -19   2  345.89   26.53
  -1  21  -2 1198.27   70.46
  -1  21  -2 1170.21   69.18
   1 -21   2 1383.86   80.57
   1 -21   2 1338.57   77.87
  -1  23  -2  911.83   56.98
  -1  23  -2  774.86   49.65
   1 -23   2  991.01   61.32
   1 -23   2 1047.96   64.15
   1 -25   2  278.94   24.39
   1 -25   2  322.56   28.84
  -1  27  -2  339.23   29.73
  -1  29  -2  211.62   24.06
  -1  29  -2  173.03   19.75
   1 -29   2  206.79   23.48
   1 -29   2  217.57   22.78
   0 -30  -2   53.57   12.95
   0  30   2   47.76   11.64
   0 -28  -2   56.73   12.95
   0 -28  -2   62.12   11.78
   0  28   2   56.51   11.42
   0  28   2   55.26   13.28
   0 -26  -2    6.89    8.22
   0 -26  -2    9.61    8.03
   0  26   2    6.95    8.83
   0  26   2   14.53    8.20
   0 -24  -2   -3.06    6.72
   0 -24  -2    0.56    7.14
   0  24   2   -2.50    7.50
   0  24   2    2.17    8.06
   0 -22  -2   32.06    9.06
   0 -22  -2   22.70   12.00
   0  22   2   46.56   10.50
   0 -20  -2   30.17    8.89
   0 -20  -2   35.31   10.14
   0  20   2   30.26    9.64
   0  20   2   38.26    9.59
   0 -18  -2  290.61   23.87
   0 -18  -2  292.83   25.25
   0 -16  -2  401.46   29.01
   0 -16  -2  371.73   28.64
   0  14   2 1294.12   74.74
   0  14   2 1114.09   65.90
   0 -12  -2 1641.13   93.24
   0 -12  -2 1871.17  104.41
   0  12   2 1827.27  102.93
   0  12   2 1814.21  101.38
   0  -8  -2 1316.07   75.21
   0  -8  -2 1226.33   69.57
   0   8   2 1212.99   69.35
   0   8   2 1380.52   78.71
   0  -6  -2 1346.63   75.24
   0  -6  -2 1521.10   85.13
   0   6   2 1396.64   78.38
   0   6   2 1394.41   78.01
   0  -4  -2 2166.50  118.13
   0  -4  -2 1997.02  108.80
   0   4   2 2054.81  112.16
   0   4   2 1979.24  108.24
   0  -2  -2 2708.81  145.89
   0  -2  -2 2711.87  146.00
   0   2   2 2756.32  148.42
   0   2   2 2608.24  140.75
   0   0  -2 3483.95  186.28
   0   0  -2 3225.57  172.20
   0   0   2 3486.73  186.23
   0   0   2 3228.35  172.70
   0   2  -2 2631.30  141.50
   0   2  -2 2529.62  135.75
   0  -2   2 2665.20  143.08
   0  -2   2 2550.18  137.05
   0   4  -2 2015.91  109.32
   0   4  -2 1961.46  106.16
   0  -4   2 2054.53  111.16
   0  -4   2 2028.97  109.96
   0   6  -2 1390.80   76.93
   0   6  -2 1317.73   72.74
   0  -6   2 1463.87   80.96
   0  -6   2 1346.35   74.18
   0   8  -2 1107.70   62.21
   0   8  -2 1233.27   69.12
   0  -8   2 1212.72   68.21
   0  -8   2 1128.81   63.07
   0  10  -2 1561.67   86.68
   0  10  -2 1409.70   78.46
   0 -10   2 1351.35   75.04
   0 -10   2 1499.43   83.74
   0  12  -2 1882.28  103.85
   0  12  -2 1655.85   91.96
   0 -12   2 1567.78   86.88
   0 -12   2 1735.03   96.60
   0 -14   2 1219.11   70.35
   0  16  -2  395.07   27.75
   0  16  -2  374.23   27.12
   0 -16   2  420.91   29.95
   0 -16   2  384.51   26.56
   0  18  -2  300.33   23.50
   0  18  -2  294.50   23.28
   0 -18   2  333.67   26.06
   0 -18   2  291.44   22.62
   0  20  -2   24.17    8.33
   0  20  -2   25.59    8.78
   0 -20   2   23.23    8.50
   0  22  -2   27.73    9.25
   0  22  -2   26.45    8.75
   0 -22   2   33.26    9.53
   0 -22   2   30.42   10.09
   0  24  -2   -2.53    7.20
   0  24  -2   -1.69    6.89
   0 -24   2    4.31    7.89
   0 -24   2   -2.67    8.17
   0  26  -2    5.61    7.83
   0 -26   2    6.08    8.45
   0  28  -2   51.95   12.36
   0  28  -2   37.34   10.47
   0 -28   2   44.20   12.11
   0 -28   2   43.48   11.36
   0  30  -2   42.15   12.78
   0  30  -2   40.20   11.11
   0 -30   2   39.31   11.56
   0 -30   2   49.48   12.45
   1 -29  -2  478.14   35.84
   1 -29  -2  420.63   34.59
  -1  29   2  479.25   35.70
  -1  29   2  449.80   37.28
   1 -27  -2  482.31   36.20
   1 -27  -2  374.79   31.73
  -1  27   2  388.96   33.01
  -1  27   2  451.19   34.28
   1 -25  -2  407.02   32.70
   1 -25  -2  416.19   32.14
  -1  25   2  514.54   37.42
  -1  25   2  421.19   33.98
   1 -21  -2  401.74   30.45
   1 -21  -2  367.57   29.89
   1 -19  -2  759.30   48.56
   1 -19  -2  667.34   44.81
   1 -17  -2 2124.27  119.13
   1 -17  -2 2137.05  121.16
   1 -15  -2  945.17   58.04
   1 -15  -2 1098.81   65.12
  -1  15   2 1151.32   68.98
  -1  15   2 1154.37   67.48
   1 -13  -2  617.33   39.15
   1 -13  -2  551.49   36.48
  -1  13   2  614.55   38.90
  -1  13   2  637.89   40.53
   1 -11  -2 1762.26  101.30
  -1  11   2 1787.82  101.68
   1  -9  -2  680.12   41.29
   1  -9  -2  728.46   44.65
  -1   9   2  677.62   41.59
  -1   9   2  637.34   39.09
   1  -7  -2 3008.87  162.33
   1  -7  -2 3264.47  176.31
  -1   7   2 3086.66  166.75
  -1   7   2 3097.77  167.53
   1  -5  -2 1165.76   65.76
   1  -5  -2 1227.72   69.32
  -1   5   2 1172.71   66.46
  -1   5   2 1219.11   68.76
   1  -3  -2 2259.85  122.80
   1  -3  -2 2262.90  122.72
  -1   3   2 2182.89  118.77
  -1   3   2 2221.51  120.69
   1  -1  -2 4600.82  244.46
   1  -1  -2 4775.85  253.99
  -1   1   2 4795.30  254.96
  -1   1   2 4578.59  243.68
   1   1  -2 4731.40  251.57
   1   1  -2 4545.25  241.40
  -1  -1   2 4531.36  240.93
  -1  -1   2 4645.27  246.88
   1   3  -2 2193.72  118.91
   1   3  -2 2182.89  118.05
  -1  -3   2 2229.29  120.63
  -1  -3   2 2211.78  119.69
   1   5  -2 1208.83   67.73
   1   5  -2 1158.26   64.76
  -1  -5   2 1207.44   67.68
  -1  -5   2 1159.09   64.84
   1   7  -2 3197.79  171.95
   1   7  -2 2847.73  153.44
  -1  -7   2 3172.79  170.72
  -1  -7   2 2861.62  153.86
   1   9  -2  609.55   36.95
   1   9  -2  722.91   43.20
  -1  -9   2  630.11   37.73
  -1  -9   2  629.00   38.59
   1  11  -2 1779.21   98.55
   1  11  -2 1552.78   86.68
  -1 -11   2 1511.10   84.04
  -1 -11   2 1603.90   89.82
   1  13  -2  597.33   37.59
  -1 -13   2  514.54   34.59
   1  15  -2 1037.96   60.96
   1  15  -2 1053.80   61.54
  -1 -15   2 1132.98   66.73
  -1 -15   2  938.78   54.95
   1  17  -2 2252.07  124.72
   1  17  -2 2277.35  125.74
  -1 -17   2 2340.42  129.91
  -1 -17   2 2096.21  116.05
   1  19  -2  716.79   46.65
  -1 -19   2  848.21   52.90
  -1 -19   2  697.35   43.84
   1  21  -2  340.89   26.95
   1  21  -2  376.73   28.78
  -1 -21   2  385.90   28.95
  -1 -21   2  398.13   30.23
   1  23  -2  218.98   21.17
   1  23  -2  221.68   21.17
  -1 -23   2  269.44   25.00
  -1 -23   2  340.34   27.53
   1  25  -2  302.83   25.89
  -1 -25   2  303.11   29.70
  -1 -25   2  299.50   27.28
   1  27  -2  314.78   27.81
   1  27  -2  274.24   24.67
  -1 -27   2  359.51   29.12
  -1 -27   2  319.22   28.73
   1  29  -2  313.11   28.45
   1  29  -2  279.77   25.64
  -1 -29   2  298.94   27.14
  -1 -29   2  334.23   29.87
   2 -30  -2   69.79   14.36
   2 -30  -2   75.85   13.56
  -2  30   2   49.79   15.17
   2 -28  -2  100.63   15.25
   2 -28  -2   96.60   15.95
  -2  28   2  100.66   14.81
  -2  28   2  108.32   18.64
   2 -26  -2    7.97    8.03
   2 -26  -2    5.75    8.39
  -2  26   2    9.70   11.20
  -2  26   2   12.11    9.06
   2 -24  -2   -0.53    7.72
  -2  24   2   -2.72    9.95
   2 -22  -2   29.45    8.86
   2 -22  -2   23.59    9.64
  -2  22   2   29.70    9.36
  -2  22   2   28.09   11.59
   2 -20  -2   32.70    9.22
   2 -20  -2   37.31   10.25
  -2  20   2   38.84   11.64
  -2  20   2   49.01   10.34
   2 -18  -2  370.34   29.34
   2 -18  -2  408.68   30.26
  -2  18   2  423.96   31.89
  -2  18   2  482.31   33.56
   2 -16  -2  492.59   33.89
   2 -16  -2  453.69   32.62
  -2  16   2  570.93   38.17
  -2  16   2  507.31   34.28
   2 -14  -2 1151.87   67.32
   2 -14  -2 1114.36   66.04
  -2  14   2 1272.17   73.68
  -2  14   2 1247.17   71.99
   2 -12  -2 2025.36  112.46
   2 -12  -2 2296.24  127.11
  -2  12   2 2180.94  120.83
  -2  12   2 2265.96  125.08
   2 -10  -2 2110.38  117.13
   2 -10  -2 2026.19  111.77
  -2  10   2 2033.42  113.13
  -2  10   2 1799.76   99.99
   2  -8  -2 2078.43  113.96
   2  -8  -2 2207.34  121.30
  -2   8   2 2045.36  112.44
  -2   8   2 2327.91  128.08
   2  -6  -2  800.14   47.20
   2  -6  -2  777.64   45.92
  -2   6   2  772.64   45.84
  -2   6   2  789.58   46.65
   2  -4  -2 2626.02  141.91
   2  -4  -2 2817.17  152.25
  -2   4   2 2739.10  148.00
  -2   4   2 2602.41  140.97
   2  -2  -2 3964.59  211.84
   2  -2  -2 3847.91  205.34
  -2   2   2 3886.80  207.62
  -2   2   2 3834.01  204.95
   2   0  -2  239.88   18.03
   2   0  -2  253.18   17.98
  -2   0   2  238.96   17.64
  -2   0   2  254.52   18.50
   2   2  -2 3856.24  205.79
   2   2  -2 3878.47  207.29
  -2  -2   2 3886.80  207.45
  -2  -2   2 3859.02  206.18
   2   4  -2 2509.89  135.64
   2   4  -2 2701.04  145.91
  -2  -4   2 2696.87  145.58
  -2  -4   2 2537.12  137.19
   2   6  -2  785.70   46.34
   2   6  -2  698.18   41.45
  -2  -6   2  735.41   43.31
  -2  -6   2  767.91   45.51
   2   8  -2 1846.72  101.68
   2   8  -2 2048.70  112.46
  -2  -8   2 1920.90  105.27
  -2  -8   2 1946.73  107.27
   2  10  -2 2000.91  110.30
  -2 -10   2 1929.79  106.66
  -2 -10   2 1858.94  103.21
   2  14  -2 1074.08   62.90
   2  14  -2 1141.04   66.21
  -2 -14   2 1135.48   66.62
  -2 -14   2  984.90   57.37
   2  16  -2  461.19   31.81
   2  16  -2  493.98   33.14
  -2 -16   2  490.64   33.59
  -2 -16   2  429.52   29.31
   2  18  -2  392.29   28.81
   2  18  -2  421.19   29.98
  -2 -18   2  440.36   31.53
  -2 -18   2  395.07   28.37
   2  20  -2   35.31    9.70
   2  20  -2   33.78    9.39
  -2 -20   2   31.92    9.39
  -2 -20   2   37.98    9.39
   2  22  -2   30.39    9.17
   2  22  -2   18.34    8.78
  -2 -22   2   24.95    9.33
  -2 -22   2   23.59    8.92
   2  24  -2   -1.56    9.25
  -2 -24   2    4.92    7.61
  -2 -24   2    1.81    8.58
   2  26  -2   11.17    8.22
   2  26  -2    9.67    7.95
  -2 -26   2    9.89    7.45
  -2 -26   2    7.78    9.33
   2  28  -2   65.15   12.53
   2  28  -2   59.07   12.86
  -2 -28   2   66.12   13.03
   2  30  -2   37.45   10.72
   2  30  -2   37.76   11.42
  -2 -30   2   48.90   12.92
  -2 -30   2   48.20   11.97
   3 -29  -2  162.97   20.50
   3 -29  -2  189.64   20.48
  -3  29   2  152.80   20.73
  -3  29   2  163.81   18.86
   3 -27  -2  380.35   30.98
   3 -27  -2  392.85   33.03
  -3  27   2  397.57   32.01
  -3  27   2  382.01   33.48
   3 -25  -2  438.41   33.26
   3 -25  -2  482.03   37.20
  -3  25   2  498.14   37.09
  -3  25   2  517.04   39.59
   3 -23  -2 1131.03   70.51
   3 -23  -2 1081.58   66.35
  -3  23   2 1299.40   77.57
  -3  23   2 1244.67   76.10
   3 -21  -2 1295.23   76.82
   3 -21  -2 1349.13   81.32
  -3  21   2 1570.00   91.96
  -3  21   2 1589.73   91.71
   3 -19  -2 1018.24   62.04
   3 -19  -2  976.01   60.96
  -3  19   2 1214.10   72.46
  -3  19   2 1196.88   70.73
   3 -17  -2 1908.67  107.85
   3 -17  -2 1962.02  111.46
  -3  17   2 2288.18  127.74
  -3  17   2 2138.99  119.24
   3 -15  -2  934.05   56.29
   3 -15  -2  961.28   58.18
  -3  15   2 1047.13   61.82
  -3  15   2 1086.30   64.40
   3 -13  -2  867.65   52.54
   3 -13  -2  927.39   55.40
  -3  13   2  879.88   52.76
  -3  13   2  948.78   56.48
   3  -9  -2  591.49   37.20
   3  -9  -2  541.76   34.20
  -3   9   2  486.48   31.20
  -3   9   2  553.15   35.20
   3  -7  -2  163.56   15.03
   3  -7  -2  171.06   15.20
  -3   7   2  153.03   14.61
  -3   7   2  168.22   15.09
   3  -5  -2    8.20    7.17
   3  -5  -2    9.78    6.86
  -3   5   2    8.64    6.45
  -3   5   2    6.58    6.89
   3  -3  -2  118.22   11.75
   3  -3  -2  118.10   12.64
  -3   3   2  107.63   11.56
  -3   3   2  120.77   12.39
   3  -1  -2   16.50    6.92
   3  -1  -2   12.22    7.61
  -3   1   2   11.00    7.14
  -3   1   2   15.70    6.97
   3   1  -2   18.39    8.00
   3   1  -2   17.06    7.28
  -3  -1   2   15.06    7.47
  -3  -1   2   14.95    7.28
   3   3  -2  112.85   12.36
   3   3  -2  114.44   12.64
  -3  -3   2  106.02   12.03
  -3  -3   2  117.08   12.42
   3   5  -2   11.34    7.45
   3   5  -2   10.39    6.89
  -3  -5   2    3.72    6.58
  -3  -5   2    7.78    7.70
   3   7  -2  161.50   14.81
   3   7  -2  168.42   15.59
  -3  -7   2  173.81   16.28
  -3  -7   2  152.44   14.03
   3   9  -2  540.10   34.34
   3   9  -2  503.42   32.42
  -3  -9   2  495.09   32.34
  -3  -9   2  479.81   30.76
   3  13  -2  871.54   52.20
   3  13  -2  825.42   49.95
  -3 -13   2  799.59   49.09
  -3 -13   2  783.75   47.18
   3  15  -2  907.94   54.62
   3  15  -2  977.95   57.98
  -3 -15   2  867.93   51.81
  -3 -15   2  926.28   56.12
   3  17  -2 1850.88  103.94
   3  17  -2 1808.10  102.10
  -3 -17   2 1716.14   96.66
  -3 -17   2 1909.51  107.82
   3  19  -2  977.12   59.26
   3  19  -2  920.44   55.79
  -3 -19   2  941.00   57.09
  -3 -19   2  997.68   60.76
   3  21  -2 1191.88   70.46
   3  21  -2 1286.34   75.68
  -3 -21   2 1322.74   77.68
  -3 -21   2 1291.06   75.90
   3  23  -2  918.22   60.26
   3  23  -2  858.49   53.45
  -3 -23   2 1048.24   65.46
  -3 -23   2 1086.30   65.76
   3  25  -2  321.45   26.59
   3  25  -2  297.55   26.25
  -3 -25   2  352.01   29.98
  -3 -25   2  448.14   33.03
   3  27  -2  238.68   24.03
   3  27  -2  240.43   22.50
  -3 -27   2  253.85   25.50
  -3 -27   2  343.67   27.81
   3  29  -2   90.99   13.92
  -3 -29   2  115.24   17.45
  -3 -29   2  122.61   15.78
   4 -30  -2   45.87   12.59
   4 -30  -2   44.70   12.03
  -4  30   2   41.37   11.11
  -4  30   2   41.40   13.97
   4 -28  -2   56.04   13.22
   4 -28  -2   57.20   12.14
  -4  28   2   51.87   13.75
  -4  28   2   57.04   12.25
   4 -26  -2  106.30   18.06
  -4  26   2  118.69   18.11
  -4  26   2  109.71   15.95
   4 -24  -2   36.56   10.36
  -4  24   2   46.51   11.09
   4 -22  -2    2.28    8.70
   4 -22  -2   -1.75    6.70
  -4  22   2   -0.92    9.72
  -4  22   2   -1.31    7.28
   4 -20  -2    0.17    6.97
   4 -20  -2    1.69    7.89
  -4  20   2    5.08    7.47
  -4  20   2    4.50    8.97
   4 -18  -2  260.27   23.25
   4 -18  -2  199.62   19.20
  -4  18   2  263.19   23.31
  -4  18   2  226.26   20.45
   4 -16  -2  113.08   13.78
   4 -16  -2  169.06   17.53
  -4  16   2  143.66   15.14
  -4  16   2  153.28   16.81
   4 -14  -2  274.60   22.31
   4 -14  -2  216.46   19.17
  -4  14   2  248.29   21.42
  -4  14   2  241.43   20.06
   4 -12  -2  306.17   23.75
  -4  12   2  292.83   22.81
   4 -10  -2 1447.48   81.57
   4 -10  -2 1488.88   84.04
  -4  10   2 1379.97   78.46
  -4  10   2 1164.37   66.71
   4  -8  -2 3345.04  180.56
   4  -8  -2 3250.58  175.45
  -4   8   2 3153.34  170.61
  -4   8   2 3317.26  179.06
   4  -6  -2 2047.31  112.46
   4  -6  -2 1955.90  107.32
  -4   6   2 1922.01  105.94
  -4   6   2 1989.24  109.24
   4  -4  -2 3520.07  188.81
   4  -4  -2 3642.31  195.59
  -4   4   2 3397.83  182.98
  -4   4   2 3539.52  189.95
   4  -2  -2 4053.50  216.59
   4  -2  -2 3784.01  202.79
  -4   2   2 3956.26  211.51
  -4   2   2 3850.68  206.45
   4   0  -2 3003.31  162.03
   4   0  -2 3064.43  165.08
  -4   0   2 2853.28  154.25
  -4   0   2 2992.20  161.06
   4   2  -2 4125.73  220.84
   4   2  -2 4059.05  217.32
  -4  -2   2 4003.49  214.15
  -4  -2   2 3978.49  213.15
   4   4  -2 3414.50  183.95
   4   4  -2 3270.03  176.20
  -4  -4   2 3264.47  175.92
  -4  -4   2 3508.96  188.70
   4   6  -2 1975.35  109.07
   4   6  -2 1799.21   99.71
  -4  -6   2 1923.95  106.41
  -4  -6   2 1760.59   97.38
   4   8  -2 2947.75  160.17
   4   8  -2 2806.05  152.86
  -4  -8   2 2875.51  156.19
  -4  -8   2 2811.61  153.25
   4  10  -2 1242.17   71.93
  -4 -10   2 1143.54   65.96
   4  12  -2  258.99   20.98
   4  12  -2  281.99   21.75
  -4 -12   2  252.77   20.92
  -4 -12   2  250.63   19.92
   4  14  -2  212.37   18.50
   4  14  -2  207.56   18.61
  -4 -14   2  211.15   18.25
  -4 -14   2  208.70   19.14
   4  16  -2  110.24   13.92
   4  16  -2  113.99   13.39
  -4 -16   2  129.25   14.95
  -4 -16   2  109.66   12.97
   4  18  -2  198.17   18.45
   4  18  -2  188.73   18.73
  -4 -18   2  180.31   17.81
  -4 -18   2  229.07   20.86
   4  20  -2    1.81    6.97
   4  20  -2    2.83    7.36
  -4 -20   2    2.36    7.11
  -4 -20   2    6.17    7.42
   4  22  -2   -0.25    6.92
   4  22  -2   -1.67    7.92
  -4 -22   2   -1.22    7.20
  -4 -22   2   -2.89    7.70
   4  24  -2   25.89    9.33
   4  24  -2   32.84    9.36
  -4 -24   2   45.92   10.42
  -4 -24   2   28.28   10.42
   4  26  -2   70.07   12.31
   4  26  -2   59.26   12.70
  -4 -26   2   99.93   13.81
  -4 -26   2   71.51   14.64
   4  28  -2   26.42   10.17
   4  28  -2   30.09    9.45
  -4 -28   2   40.01   12.22
  -4 -28   2   42.09   10.34
   4  30  -2   24.50    8.92
   4  30  -2   13.42   10.67
  -4 -30   2   27.53    9.64
  -4 -30   2   13.64   11.39
   5 -29  -2  350.34   31.03
   5 -29  -2  317.83   28.51
   5 -27  -2  309.50   27.37
   5 -27  -2  421.74   34.31
   5 -25  -2  529.82   44.29
  -5  25   2  652.62   48.31
  -5  23   2 1530.55   91.57
  -5  23   2 1240.78   74.54
   5 -21  -2  746.24   50.87
  -5  21   2 1042.96   65.54
  -5  21   2  836.54   52.98
  -5  19   2 1816.16  103.19
  -5  19   2 2224.28  125.94
  -5  17   2 2594.07  144.69
  -5  17   2 2254.29  125.47
  -5  15   2  830.15   51.81
  -5  15   2  793.75   49.01
   5 -13  -2 1665.02   93.99
   5 -13  -2 1792.82  100.91
   5  -9  -2   29.89    8.20
   5  -9  -2   25.28    7.70
  -5   9   2   27.56    8.11
  -5   9   2   30.64    7.64
   5  -7  -2   33.73    7.86
   5  -7  -2   28.89    8.08
  -5   7   2   30.81    7.50
  -5   7   2   44.87    9.11
   5  -5  -2  136.36   13.34
   5  -5  -2  133.36   13.56
  -5   5   2  109.19   12.47
  -5   5   2  120.08   12.17
   5  -3  -2    5.86    6.78
   5  -3  -2    3.61    6.33
  -5   3   2    5.64    6.08
  -5   3   2    7.03    7.03
   5  -1  -2    3.56    6.70
   5  -1  -2    6.56    6.81
  -5   1   2    1.92    5.86
  -5   1   2    4.06    6.86
   5   1  -2    3.95    7.17
   5   1  -2    6.86    7.00
  -5  -1   2   -0.97    6.25
  -5  -1   2    3.28    6.81
   5   3  -2    2.56    7.06
   5   3  -2    5.17    6.89
  -5  -3   2    2.94    6.86
  -5  -3   2    3.89    6.97
   5   5  -2  115.05   13.14
   5   5  -2  129.66   13.89
  -5  -5   2  120.58   12.92
  -5  -5   2  110.69   13.00
   5   7  -2   21.45    9.67
  -5  -7   2   19.20    9.00
   5   9  -2   19.11    8.28
   5   9  -2   24.53    8.56
  -5  -9   2   24.14    8.20
  -5  -9   2   19.28    8.31
   5  11  -2  396.46   28.17
   5  11  -2  419.80   29.06
  -5 -11   2  410.63   28.95
  -5 -11   2  398.68   27.53
   5  13  -2 1382.47   79.29
   5  13  -2 1385.25   80.13
  -5 -13   2 1330.24   77.18
  -5 -13   2 1325.24   76.01
   5  15  -2  703.46   44.70
   5  15  -2  677.90   42.98
  -5 -15   2  711.24   44.51
  -5 -15   2  677.62   43.51
   5  17  -2 1841.16  104.60
   5  17  -2 1836.72  103.77
  -5 -17   2 1856.44  105.21
  -5 -17   2 1847.55  104.44
   5  19  -2 1506.66   86.85
   5  19  -2 1519.16   87.96
  -5 -19   2 1498.60   86.46
  -5 -19   2 1558.05   89.99
   5  21  -2  618.17   41.15
  -5 -21   2  702.07   45.76
   5  23  -2  903.22   55.79
   5  23  -2  977.12   60.73
  -5 -23   2 1018.79   62.59
  -5 -23   2 1054.91   65.59
   5  25  -2  270.24   25.28
   5  25  -2  334.78   27.34
  -5 -25   2  353.40   31.59
   5  27  -2  200.59   22.03
   5  27  -2  215.98   20.95
   5  29  -2   52.34   77.04
   5  29  -2  171.20   18.67
  -5 -29   2  117.41 1346.63
  -5 -29   2  225.51   21.45
   6 -28  -2   33.14   11.78
   6 -28  -2   27.84   10.97
  -6  28   2   23.48   10.09
  -6  28   2   40.73   14.86
   6 -26  -2   92.93   15.67
   6 -26  -2   51.23   11.67
  -6  26   2   86.29   17.34
  -6  26   2   49.70   11.59
   6 -24  -2    1.58    7.47
   6 -24  -2   16.67   10.72
  -6  24   2   11.39   11.97
  -6  24   2    5.89    8.58
   6 -22  -2   23.23    8.89
   6 -22  -2   35.17   11.14
  -6  22   2   29.59   11.86
  -6  22   2   26.03    9.42
   6 -20  -2    3.31    7.39
   6 -20  -2    0.00    8.58
  -6  20   2   -0.53    7.53
  -6  20   2    2.67    9.92
  -6  18   2  168.25   17.56
  -6  18   2  213.23   21.86
   6 -16  -2  219.32   22.23
  -6  16   2  188.28   18.11
  -6  16   2  207.12   20.50
   6 -14  -2  669.84   42.95
   6 -14  -2  719.02   45.79
   6 -12  -2  930.44   55.87
  -6  12   2  869.32   53.20
   6 -10  -2 1398.30   79.65
   6  -8  -2 2406.26  131.63
   6  -8  -2 2257.07  123.83
  -6   8   2 2437.10  133.22
  -6   8   2 2130.10  117.72
   6  -6  -2  990.73   57.45
   6  -6  -2 1002.40   58.07
  -6   6   2  955.17   56.01
  -6   6   2 1013.24   58.43
   6  -4  -2 2154.55  118.16
   6  -4  -2 2273.46  124.33
  -6   4   2 2258.73  123.13
  -6   4   2 2250.40  123.72
   6  -2  -2 2563.51  139.55
   6  -2  -2 2253.46  123.38
  -6   2   2 2583.24  139.97
  -6   2   2 2704.37  147.28
   6   0  -2  628.17   38.98
   6   0  -2  683.45   41.98
  -6   0   2  680.68   41.95
  -6   0   2  601.22   36.81
   6   2  -2 2531.01  138.19
   6   2  -2 2522.39  137.91
  -6  -2   2 2444.88  133.30
  -6  -2   2 2555.18  139.41
   6   4  -2 2068.98  114.44
   6   4  -2 2237.06  123.44
  -6  -4   2 2140.10  117.85
  -6  -6   2 1040.18   61.68
   6   8  -2 2233.17  123.61
   6   8  -2 2070.92  115.19
  -6  -8   2 1958.13  109.19
  -6  -8   2 2207.89  121.69
   6  10  -2 1088.80   64.48
   6  10  -2 1151.32   67.37
  -6 -10   2 1019.90   59.82
  -6 -10   2 1067.69   63.04
   6  12  -2  770.97   48.18
   6  12  -2  802.64   49.29
  -6 -12   2  731.24   45.06
  -6 -12   2  695.96   43.87
   6  14  -2  526.20   35.26
   6  14  -2  556.49   37.76
  -6 -14   2  525.65   35.62
  -6 -14   2  545.93   36.23
   6  16  -2  148.72   17.11
   6  16  -2  152.25   16.11
  -6 -16   2  155.42   16.56
  -6 -16   2  137.30   15.78
   6  18  -2  135.14   16.61
   6  18  -2  130.72   15.20
  -6 -18   2  130.41   16.28
  -6 -18   2  152.75   16.28
   6  20  -2   -2.08    7.08
  -6 -20   2    1.19    7.20
   6  22  -2   21.28    9.22
   6  22  -2   15.47    7.78
  -6 -22   2   22.28    8.50
  -6 -22   2   13.95    9.50
   6  24  -2    7.36    7.25
   6  24  -2    1.86    8.17
  -6 -24   2   10.97    7.31
  -6 -24   2    6.42   10.03
   6  26  -2   34.14    9.36
   6  26  -2   27.75   10.59
  -6 -26   2   48.40   10.31
  -6 -26   2   38.87   13.00
   6  28  -2    2.11    9.72
   6  28  -2   18.36    8.20
  -6 -28   2    8.08   11.36
  -6 -28   2   18.70    8.31
  -7  27   2  282.27   26.48
  -7  27   2  357.56   34.28
  -7  25   2  231.04   27.00
  -7  21   2  445.91   34.01
  -7  21   2  587.05   43.70
  -7  17   2 1341.63   80.65
  -7  17   2 1104.92   66.40
   7 -15  -2  715.40   45.51
   7 -15  -2  665.67   43.20
  -7  15   2  584.83   40.45
  -7  15   2  539.26   37.20
   7 -13  -2  417.30   29.81
   7 -13  -2  421.19   29.98
  -7  13   2  376.46   28.59
  -7  13   2  334.23   24.98
   7  -9  -2  632.33   40.06
  -7   9   2  656.23   41.23
   7  -7  -2  234.32   18.98
   7  -7  -2  298.66   22.48
  -7   7   2  232.12   19.70
  -7   7   2  278.94   21.23
   7  -5  -2  385.90   26.70
   7  -5  -2  421.19   28.51
  -7   5   2  407.85   27.48
  -7   5   2  391.74   27.59
   7  -3  -2  316.72   23.09
   7  -3  -2  359.79   25.48
  -7   3   2  328.95   24.84
   7  -1  -2   82.60   10.81
  -7   1   2   82.26   11.11
  -7   1   2   80.49   10.17
   7   1  -2   92.49   11.75
   7   1  -2   87.38   11.39
  -7  -1   2   78.76   11.17
  -7  -1   2   74.29    9.70
   7   5  -2  427.02   29.84
   7   5  -2  381.18   27.87
  -7  -5   2  420.35   28.59
  -7  -5   2  405.91   29.67
   7   7  -2  267.80   22.03
   7   7  -2  257.80   21.67
  -7  -7   2  249.07   20.14
  -7  -7   2  266.80   21.61
   7   9  -2  560.93   37.45
   7   9  -2  530.93   35.78
  -7  -9   2  496.75   33.59
  -7  -9   2  533.15   34.90
   7  11  -2  730.96   46.48
   7  11  -2  745.69   46.90
  -7 -11   2  695.40   44.12
  -7 -11   2  713.74   44.65
   7  13  -2  391.18   29.42
   7  13  -2  364.51   27.56
  -7 -13   2  344.23   26.50
  -7 -13   2  385.07   28.26
   7  15  -2  487.03   34.95
   7  15  -2  478.70   33.67
  -7 -15   2  476.20   33.31
  -7 -15   2  444.25   32.03
   7  17  -2  884.32   54.45
   7  17  -2  881.27   55.54
  -7 -17   2  895.44   55.12
  -7 -17   2  887.94   55.40
   7  21  -2  320.61   27.56
   7  21  -2  288.66   24.37
  -7 -21   2  352.84   30.42
  -7 -21   2  341.73   26.81
   7  23  -2  300.33   27.75
   7  23  -2  290.33   24.48
  -7 -23   2  393.40   29.37
  -7 -23   2  347.01   31.89
   7  25  -2  192.73   22.25
   7  25  -2  227.93   21.20
  -7 -25   2  330.34   26.14
  -7 -25   2  247.04   26.75
   7  27  -2   87.82   16.59
  -7 -27   2  187.01   20.28
   8 -24  -2    8.50    8.25
   8 -24  -2   12.84    9.64
  -8  24   2    7.14   12.00
  -8  24   2   14.61    9.47
   8 -22  -2    2.78    7.36
   8 -22  -2   -3.36    8.39
  -8  22   2   -0.28   10.42
  -8  22   2    0.72    8.03
   8 -20  -2    6.39    7.25
   8 -20  -2    9.36    8.47
  -8  20   2   -6.08   10.81
  -8  20   2   -0.78    8.83
   8 -18  -2  145.89   16.45
   8 -18  -2  102.05   13.81
  -8  18   2  101.32   14.72
  -8  18   2  103.74   17.06
   8 -16  -2  345.34   26.89
   8 -16  -2  293.66   23.78
  -8  16   2  337.56   26.95
  -8  16   2  286.44   26.62
   8 -14  -2  675.12   43.81
   8 -14  -2  795.42   49.62
  -8  14   2  650.95   43.17
  -8  14   2  606.77   42.45
   8 -12  -2 1579.73   90.07
   8 -12  -2 1321.35   76.37
  -8  12   2 1404.42   82.07
  -8   8   2 1034.63   60.93
   8  -4  -2  435.08   30.31
   8  -4  -2  527.04   34.59
  -8   4   2  516.76   33.42
  -8   4   2  415.91   30.70
   8  -2  -2 1358.57   78.88
  -8   2   2 1576.67   88.27
  -8   0   2  750.41   47.54
   8   2  -2 1516.66   86.60
  -8  -2   2 1478.87   83.51
   8   4  -2  445.63   31.51
   8   4  -2  509.81   34.40
  -8  -4   2  488.14   32.78
  -8  -4   2  473.70   31.70
   8   6  -2  477.86   33.45
  -8  -6   2  460.92   33.73
   8   8  -2  823.76   51.62
   8   8  -2  810.70   50.76
  -8  -8   2  763.47   47.87
   8  10  -2  585.10   39.70
   8  10  -2  568.71   38.48
  -8 -10   2  510.09   34.98
  -8 -10   2  595.38   39.20
   8  12  -2 1444.15   84.38
   8  12  -2 1344.68   78.68
   8  14  -2  610.11   41.04
   8  14  -2  549.26   38.59
  -8 -14   2  605.11   39.95
  -8 -14   2  539.26   37.76
   8  16  -2  277.52   23.70
   8  16  -2  260.02   23.89
  -8 -16   2  261.74   22.45
  -8 -16   2  252.52   23.89
   8  18  -2   80.38   14.59
   8  18  -2   62.34   13.75
  -8 -18   2   87.40   15.09
   8  20  -2    0.08    8.14
   8  20  -2    4.03    6.67
  -8 -20   2    2.69    9.45
  -8 -20   2    1.11    6.42
   8  22  -2    3.45    8.95
   8  22  -2    5.11    6.89
  -8 -22   2   -0.89    6.67
  -8 -22   2   -1.97    9.53
   8  24  -2    8.67    7.22
   8  24  -2    3.56    8.28
  -8 -24   2    4.75    6.75
  -8 -24   2    4.89    9.92
   9 -23  -2  214.12   23.34
   9 -23  -2  254.49   24.12
   9 -21  -2  264.49   24.37
   9 -21  -2  309.22   28.03
  -9  21   2  154.50   22.81
  -9  21   2  252.96  323.11
   9 -19  -2  485.92   35.34
   9 -19  -2  479.53   35.70
   9 -17  -2  308.11   24.98
   9 -17  -2  300.61   25.78
  -9  17   2  221.90   26.28
  -9  17   2  297.28   26.20
   9 -15  -2  379.51   28.53
   9 -15  -2  293.39   24.14
  -9  15   2  349.51   30.14
  -9  15   2  407.85   30.70
   9 -13  -2  497.31   54.29
   9 -13  -2  412.02   29.87
  -9  13   2  494.53   37.06
  -9  13   2  510.09   34.45
   9 -11  -2  210.26   21.56
  -9  11   2  270.91   25.89
  -9   7   2  468.97   32.70
  -9   5   2  294.50   22.84
  -9   1   2   19.64    8.06
   9   1  -2   25.50    8.36
   9   1  -2   27.95    8.81
  -9  -1   2   23.67    8.20
  -9  -1   2   22.62    7.17
   9   3  -2  126.69   14.86
   9   3  -2   94.07   13.36
  -9  -3   2  105.05   12.78
  -9  -3   2  121.99   14.09
   9   5  -2  277.16   23.12
   9   5  -2  280.33   23.70
  -9  -5   2  301.44   23.56
  -9  -5   2  275.13   22.34
   9   7  -2  361.18   28.09
  -9  -7   2  423.13   30.45
  -9  -7   2  408.68   29.48
   9   9  -2  271.71   24.64
  -9  -9   2  274.77   22.89
  -9  -9   2  293.94   24.20
   9  11  -2  296.44   25.14
   9  11  -2  282.27   24.87
  -9 -11   2  343.67   27.14
  -9 -11   2  265.41   22.17
   9  13  -2  473.97   35.90
   9  13  -2  514.54   36.59
  -9 -13   2  489.53   34.59
  -9 -13   2  393.13   30.92
   9  15  -2  281.72   27.03
   9  15  -2  332.56   27.28
   9  17  -2  282.55   24.62
   9  17  -2  272.80   25.48
  -9 -17   2  254.57   26.23
  -9 -17   2  227.46   20.75
   9  19  -2  416.19   33.70
   9  19  -2  397.85   30.76
  -9 -19   2  296.16   25.20
   9  21  -2  208.29   22.53
   9  21  -2  194.56   20.09
   9  23  -2  121.08   18.61
   9  23  -2  168.31   18.50
  -9 -23   2  152.39   21.73
  10 -20  -2   46.73   11.59
  10 -20  -2   53.90   11.89
 -10  20   2   50.59   11.50
 -10  20   2   48.15   13.28
  10 -18  -2   56.34   12.64
  10 -18  -2   65.15   11.75
 -10  18   2   70.35   13.03
 -10  18   2   59.09   13.84
  10 -16  -2   62.48   10.86
  10 -16  -2   66.65   12.50
 -10  16   2   60.54   13.20
 -10  16   2   48.31   11.56
 -10  14   2  118.19   16.64
 -10  14   2  147.14   17.17
  10 -12  -2   49.31   11.00
  10 -12  -2   38.87    9.59
 -10  12   2   42.34   12.31
 -10  10   2  118.33   16.95
 -10   4   2  492.31   35.12
  10  -2  -2  871.54   53.54
  10  -2  -2  891.83   54.07
 -10   2   2  774.03   48.43
 -10   2   2  840.71   53.51
  10   0  -2 1057.97   66.26
  10   0  -2  929.89   56.23
 -10   0   2 1029.91   61.09
 -10   0   2  873.21   53.32
  10   2  -2  676.51   44.51
 -10  -2   2  740.69   47.70
 -10  -2   2  769.86   47.87
 -10  -4   2  478.97   33.26
 -10  -4   2  554.27   37.34
  10   6  -2  689.29   45.01
  10   6  -2  706.79   46.73
 -10  -6   2  743.74   47.06
 -10  -6   2  765.97   48.48
  10   8  -2  837.93   53.98
  10   8  -2  895.71   56.23
 -10  -8   2  969.62   59.34
 -10  -8   2  874.32   54.15
  10  10  -2  105.60   16.03
  10  10  -2  125.80   16.61
 -10 -10   2   94.79   14.78
 -10 -10   2  126.80   15.09
  10  12  -2   47.18   12.17
  10  12  -2   37.40   12.06
 -10 -12   2   43.95    9.97
 -10 -12   2   34.73   11.09
  10  16  -2   56.93   13.47
  10  16  -2   66.15   12.42
 -10 -16   2   51.73   13.81
 -10 -16   2   48.81   10.11
  10  18  -2   59.01   13.50
  10  18  -2   65.07   12.39
 -10 -18   2   44.65   13.84
 -10 -18   2   44.51   10.11
  10  20  -2   37.12   12.95
  10  20  -2   46.62   10.97
 -10 -20   2   36.03   14.17
 -10 -20   2   19.95    8.36
  11 -17  -2  140.97   16.36
  11 -17  -2  169.97   19.70
 -11  17   2  146.36   18.98
 -11  17   2  143.39   17.81
  11 -15  -2  135.72   15.78
  11 -15  -2  149.92   17.36
 -11  15   2  135.94   47.87
 -11  15   2  149.75   18.25
  11 -13  -2  232.76   23.59
  11 -13  -2  269.58   23.03
 -11  13   2  220.15   22.12
 -11  11   2  119.85   15.78
 -11   9   2  161.67   19.53
 -11   7   2   47.26   11.17
  11  -5  -2   23.67    8.81
  11  -5  -2   22.70    8.92
 -11   5   2   24.00    9.11
  11  -3  -2   12.81    7.97
  11  -3  -2   16.45    8.08
 -11   3   2   14.89    8.39
 -11   3   2   18.50    6.95
  11  -1  -2    6.75    7.67
 -11   1   2    5.33    6.03
 -11   1   2    6.31    8.72
  11   1  -2    8.39    9.42
  11   1  -2    2.92    7.86
 -11  -1   2    7.33    6.17
 -11  -1   2    1.86    8.20
  11   3  -2   12.59    8.70
  11   3  -2    6.56    8.22
 -11  -3   2   15.00    9.00
 -11  -3   2   13.11    6.78
  11   5  -2   19.70    9.45
  11   5  -2    3.78    8.75
 -11  -5   2   26.39   10.11
 -11  -5   2   17.84    7.47
  11   7  -2   52.98   11.72
  11   7  -2   44.45   11.89
 -11  -7   2   55.98   10.64
 -11  -7   2   59.09   13.17
  11   9  -2  142.41   19.31
  11   9  -2  160.14   18.34
 -11  -9   2  122.77   18.28
 -11  -9   2  176.20   17.50
  11  11  -2  112.49   18.11
  11  11  -2  117.52   16.31
 -11 -11   2  120.47   14.61
 -11 -11   2  103.27   17.59
  11  13  -2  173.70   21.53
  11  13  -2  201.23   24.17
 -11 -13   2  172.50   22.39
  11  15  -2  137.64   18.53
  11  15  -2  161.92   19.92
 -11 -15   2  136.72   16.25
 -11 -15   2  123.05   19.67
  11  17  -2  137.91   19.42
  11  17  -2  145.36   17.95
 -11 -17   2  106.27   14.34
 -11 -17   2  134.61   21.17
 -12  10   2   94.02   12.42
 -12   6   2  259.13   21.78
  12  -4  -2  347.56   31.64
  12  -4  -2  453.41   32.09
  12  -2  -2  498.70   39.31
  12  -2  -2  619.55   41.48
  12   0  -2  939.33   62.18
  12   0  -2 1041.85   63.65
 -12   0   2 1042.69   63.84
 -12   0   2 1209.66   70.51
  12   2  -2  487.59   38.67
 -12  -2   2  555.93   39.45
 -12  -2   2  625.94   40.87
 -12  -4   2  363.95   30.56
 -12  -4   2  346.17   26.53
  12   8  -2  135.69   19.78
  12   8  -2  127.88  606.77
 -12  -8   2  154.14   17.36
 -12  -8   2  105.60   17.67
 -12 -10   2   91.13   13.75
  12  12  -2   58.93   13.17
  12  12  -2   69.57   15.95
 -12 -12   2   79.74   12.67
 -12 -12   2   50.26   14.67
  12  14  -2   33.39   11.11
  12  14  -2   44.42   13.97
 -12 -14   2   40.20   14.72
 -12 -14   2   50.04   11.11
  13  -3  -2   17.53    9.75
  13  -3  -2   40.06   11.84
 -13   3   2   14.17    9.50
 -13   3   2   39.31    9.70
  13  -1  -2    5.89    9.89
  13  -1  -2   10.34    9.56
 -13   1   2    8.83    6.92
 -13   1   2   10.97    8.89
  13   1  -2    1.14   10.70
  13   1  -2    4.61    8.89
 -13  -1   2   14.03    6.56
 -13  -1   2    1.50    8.86
  13   3  -2   31.87   11.97
  13   3  -2   28.84   13.17
 -13  -3   2   15.75   11.20
 -13  -3   2   40.26    8.97
  13   5  -2   34.20   13.20
  13   5  -2   -3.31    9.03
 -13  -5   2   19.73   11.78
 -13  -5   2   32.01    8.64
  -7 -11  -3  228.01   26.20
  -7 -11  -3  294.50   24.31
   7  11   3  218.79   28.70
   7  11   3  274.38   22.42
  -7  -9  -3  222.18   19.64
  -7  -9  -3  178.89   22.06
   7   9   3  162.08   23.81
   7   9   3  207.51   18.23
   7   7   3  386.46   26.84
   7   7   3  408.96   34.70
  -7  -5  -3  656.23   41.40
  -7  -3  -3  358.67   24.37
  -7  -3  -3  407.29   26.64
  -6 -16  -3  370.34   29.53
  -6 -16  -3  334.23   32.92
   6  16   3  354.51   28.28
   6  16   3  282.27   32.34
  -6 -14  -3  639.28   43.09
  -6 -14  -3  629.28   48.23
   6  14   3  546.76   45.73
   6  14   3  624.00   41.87
  -6 -12  -3  221.82   20.31
  -6 -12  -3  208.62   24.50
   6  12   3  193.26   24.48
   6  12   3  211.01   19.86
  -6 -10  -3   68.21   11.17
  -6 -10  -3   59.15   14.86
   6  10   3   63.43   10.75
   6  10   3   77.18   17.81
  -6  -8  -3  131.22   18.31
  -6  -8  -3  125.99   14.17
   6   8   3  115.91   13.81
   6   8   3  120.27   18.45
  -6  -6  -3   83.54   13.11
  -6  -6  -3   83.10   11.00
   6   6   3   97.82   16.00
   6   6   3   75.65   10.92
  -6  -4  -3  148.28   14.14
  -6  -4  -3  206.59   18.92
  -6  -2  -3    0.36    4.78
  -6  -2  -3    0.81    5.50
   6   2   3   -1.75    4.78
   6   2   3    2.25    5.78
  -6   0  -3   -0.81    4.36
   6   0   3    0.00    4.00
   6   0   3   -0.31    4.03
  -5 -19  -3   -4.14   10.61
  -5 -19  -3    4.97    7.45
   5  19   3    0.14    6.83
   5  19   3   -3.58   11.45
  -5 -17  -3   32.81   13.45
  -5 -17  -3   30.03    9.03
   5  17   3   16.98   12.89
   5  17   3   31.28    9.59
  -5 -15  -3  310.33   25.48
  -5 -15  -3  290.89   33.78
  -5 -13  -3  385.90   35.37
  -5 -13  -3  368.95   28.06
   5  13   3  340.06   32.95
   5  13   3  428.97   31.89
  -5 -11  -3  423.41   35.73
  -5 -11  -3  464.25   32.45
   5  11   3  410.07   33.84
   5  11   3  499.26   34.90
  -5  -9  -3  824.59   50.37
  -5  -9  -3  752.63   51.70
   5   9   3  848.48   55.65
   5   9   3  878.49   54.01
  -5  -7  -3  779.58   51.15
  -5  -7  -3  765.97   46.90
   5   7   3  795.97   50.90
   5   7   3  862.65   53.01
  -5  -5  -3  780.69   50.87
  -5  -3  -3  792.64   47.51
  -5  -3  -3  672.90   40.90
   5   3   3  698.74   43.17
   5   3   3  806.81   49.20
  -5  -1  -3 1121.31   63.46
  -5  -1  -3  995.45   56.82
   5   1   3 1129.92   64.51
   5   1   3 1086.86   62.32
  -5   1  -3 1087.97   60.68
  -5   1  -3  977.12   54.90
   5  -1   3 1088.53   61.34
   5  -1   3 1022.13   57.34
  -5   3  -3  666.79   37.76
  -5   3  -3  694.29   38.81
   5  -3   3  693.73   38.78
   5  -3   3  636.78   36.53
  -4 -22  -3  359.23   34.09
  -4 -22  -3  384.51   30.67
  -4 -20  -3  570.10   39.78
  -4 -20  -3  605.66   47.15
  -4 -18  -3  346.73   33.14
  -4 -18  -3  369.51   29.31
  -4 -16  -3  270.88   23.39
  -4 -14  -3  601.77   45.42
  -4 -14  -3  568.71   38.48
   4  14   3  616.50   41.81
   4  14   3  593.99   44.45
  -4 -12  -3  369.23   28.20
  -4 -12  -3  354.79   31.53
   4  12   3  397.29   30.56
   4  12   3  367.29   31.39
  -4 -10  -3  352.28   30.84
  -4 -10  -3  360.06   27.17
   4  10   3  358.40   29.95
   4  10   3  405.35   30.06
  -4  -8  -3  152.03   15.50
  -4  -8  -3  139.22   18.70
   4   8   3  146.41   15.73
   4   8   3  143.22   18.39
  -4  -6  -3   70.29   10.64
  -4  -6  -3   71.15   12.78
   4   6   3   71.29   11.00
   4   6   3   74.15   12.95
  -4  -4  -3   88.85   11.20
   4   4   3   87.77   11.89
  -4  -2  -3  110.19   11.86
  -4  -2  -3   96.82   11.39
   4   2   3  121.83   13.64
   4   2   3   93.38   11.39
  -4   0  -3   -1.69    5.56
  -4   0  -3    1.00    5.42
   4   0   3    1.58    6.14
   4   0   3    1.56    5.36
  -4   2  -3  109.83   10.56
  -4   2  -3  109.02   11.03
   4  -2   3   97.21   10.17
   4  -2   3  102.30   10.34
  -4   4  -3   92.32    8.50
  -4   4  -3  103.21    9.81
   4  -4   3  106.07    9.45
   4  -4   3   93.52    9.39
  -4   6  -3   69.57    6.81
  -4   6  -3   92.10    8.83
   4  -6   3   66.85    6.36
   4  -6   3   82.46    8.36
  -4   8  -3  111.66    8.39
  -4  14  -3  422.85   26.70
  -4  14  -3  419.52   30.06
   4 -14   3  469.81   28.53
   4 -14   3  466.47   30.62
  -4  16  -3   12.50   26.42
   4 -16   3  208.37   16.20
   4 -16   3  183.59   17.78
   4 -18   3  308.39   24.17
   4 -18   3  254.43   23.20
   4 -20   3  404.52   35.48
  -3 -23  -3    1.39    7.03
  -3 -23  -3    2.92   10.39
   3  23   3   -1.39   11.97
   3  23   3    2.83    6.81
  -3 -21  -3   29.42    9.42
  -3 -21  -3   25.75   12.59
   3  21   3   23.28   13.47
   3  21   3   21.89    8.72
  -3 -19  -3    5.11   10.56
  -3 -19  -3   -0.78    6.83
   3  19   3    1.00    8.83
  -3 -17  -3  106.99   14.39
  -3 -15  -3   76.26   15.84
  -3 -15  -3   79.40   12.61
   3  15   3   83.60   14.17
   3  15   3   79.57   16.23
  -3 -13  -3  389.79   29.20
  -3 -13  -3  378.96   32.84
   3  13   3  374.79   31.73
   3  13   3  409.52   30.31
  -3 -11  -3 1343.29   78.18
  -3 -11  -3 1259.67   77.49
   3  11   3 1299.95   75.93
   3  11   3 1331.90   79.65
  -3  -9  -3  872.66   56.18
  -3  -9  -3  873.49   53.34
   3   9   3  882.38   55.45
   3   9   3  853.49   52.18
  -3  -7  -3 1933.40  109.94
  -3  -7  -3 1811.43  101.77
   3   7   3 1681.97   94.66
   3   7   3 1810.04  102.77
  -3  -3  -3 1489.71   84.26
  -3  -3  -3 1386.08   78.35
   3   3   3 1275.50   72.37
   3   3   3 1402.47   80.04
  -3  -1  -3  837.37   48.95
  -3  -1  -3  856.54   50.12
   3   1   3  858.21   50.76
   3   1   3  810.42   47.73
  -3   1  -3  826.54   47.93
  -3   1  -3 1009.35   58.70
   3  -1   3  799.31   46.87
   3  -1   3  800.70   46.93
  -3   3  -3 1274.95   70.79
  -3   3  -3 1308.84   72.93
   3  -3   3 1318.57   73.37
   3  -3   3 1309.68   73.24
  -3   5  -3 1684.19   92.63
  -3   5  -3 1585.84   86.65
   3  -5   3 2011.75  110.77
   3  -5   3 1715.58   93.60
  -3   7  -3 1765.04   97.57
  -3   7  -3 1677.52   91.29
   3  -7   3 1628.07   88.43
   3  -7   3 1797.26   98.71
  -3   9  -3  725.96   41.56
  -3   9  -3  708.74   44.31
   3  -9   3  709.01   40.42
   3  -9   3  757.91   45.45
  -3  11  -3 1000.18   56.04
  -3  11  -3  963.50   58.98
   3 -11   3  927.11   52.15
   3 -11   3  998.51   59.20
   3 -13   3  272.22   23.12
   3 -13   3  238.68   17.56
  -3  15  -3   73.07    9.61
  -3  15  -3   52.06   13.11
   3 -15   3   54.68   11.95
   3 -15   3   66.79    9.22
  -3  17  -3   70.87   14.64
  -3  17  -3   87.52   10.53
   3 -17   3   84.96   14.61
   3 -17   3   87.71   10.89
  -3  21  -3   22.03    7.28
  -3  21  -3   18.17   11.11
   3 -21   3    9.67   11.11
   3 -21   3   23.70    8.67
  -3  23  -3    3.11    7.17
  -3  23  -3   -3.97    9.17
   3 -23   3    4.72   10.50
   3 -23   3    1.47    7.00
  -2 -26  -3  400.35   31.73
   2  26   3  396.46   32.06
  -2 -24  -3  605.66   41.81
  -2 -24  -3  702.90   52.04
  -2 -22  -3  301.72   30.28
  -2 -22  -3  241.02   23.14
   2  22   3  224.62   27.03
   2  22   3  310.06   26.48
  -2 -20  -3  832.09   58.62
  -2 -20  -3  754.02   49.37
  -2 -18  -3  640.11   45.56
   2  18   3  869.32   58.65
   2  16   3  735.41   47.40
   2  16   3  643.45   46.37
  -2 -14  -3 1179.65   70.60
  -2 -14  -3 1104.92   72.90
   2  14   3 1239.94   75.82
   2  14   3 1286.06   75.35
  -2 -12  -3  893.77   55.29
  -2 -12  -3  785.42   52.54
   2  12   3  853.21   52.51
   2  12   3  860.99   55.09
  -2 -10  -3  796.53   49.54
  -2 -10  -3  784.58   51.06
   2  10   3  779.03   49.84
   2  10   3  717.35   45.06
  -2  -8  -3  109.85   13.36
  -2  -8  -3  107.49   15.00
   2   8   3  104.77   12.95
   2   8   3  116.80   15.59
  -2  -6  -3   13.20    7.95
   2   6   3   22.12    8.64
   2   6   3   15.67    7.72
  -2  -4  -3   81.49   11.47
  -2  -2  -3  118.83   12.36
  -2  -2  -3  121.30   12.31
   2   2   3  112.58   12.84
   2   2   3  117.72   12.50
  -2   0  -3   -3.22    5.53
  -2   0  -3    1.19    5.03
   2   0   3    1.53    6.11
   2   0   3   -0.06    5.39
  -2   2  -3  104.52   11.81
  -2   2  -3   99.43   10.45
   2  -2   3  113.58   12.36
   2  -2   3   98.85   11.09
  -2   4  -3   67.46   10.14
  -2   4  -3   66.43    8.53
   2  -4   3   69.96    9.70
   2  -4   3   70.12    9.33
  -2   6  -3   17.64    8.00
  -2   6  -3   18.03    5.78
   2  -6   3   12.67    6.39
   2  -6   3   20.42    6.14
  -2   8  -3  112.08   10.86
  -2   8  -3   84.07   12.47
   2  -8   3   81.68   12.53
   2  -8   3  111.46   10.70
   2 -14   3  828.76   48.26
   2 -14   3  706.79   45.73
  -2  16  -3  306.72   27.50
  -2  18  -3  674.84   42.20
  -2  18  -3  535.93   40.56
   2 -18   3  585.10   37.42
   2 -18   3  509.54   38.45
  -2  20  -3  524.26   35.17
  -2  20  -3  442.30   36.09
  -2  22  -3  198.37   19.09
  -2  22  -3  170.78   21.31
   2 -22   3  189.98   20.09
   2 -22   3  151.36   19.50
  -2  24  -3  498.42   36.23
  -2  24  -3  378.40   34.17
   2 -26   3  308.67   27.87
   2 -26   3  214.34   24.81
  -1 -27  -3   17.45    9.17
   1  27   3   14.42    9.11
  -1 -25  -3   27.28   12.20
  -1 -25  -3   24.12    8.78
   1  25   3   19.73   12.72
   1  25   3   28.73    9.67
  -1 -23  -3   15.47    7.81
  -1 -23  -3   11.39   10.61
   1  23   3    1.14   10.97
   1  23   3   14.20    8.53
  -1 -21  -3  137.25   20.25
  -1 -21  -3  119.02   15.25
   1  21   3  155.78   17.89
   1  21   3  118.72   19.25
  -1 -17  -3  132.05   15.73
  -1 -17  -3  140.44   19.86
   1  17   3  150.53   16.59
   1  17   3  129.88   18.89
  -1 -15  -3  291.44   25.09
  -1 -15  -3  246.43   25.64
   1  15   3  304.78   24.84
   1  15   3  280.33   26.45
  -1 -13  -3  353.67   27.45
  -1 -13  -3  308.11   27.70
   1  13   3  317.83   25.12
   1  13   3  335.06   28.31
  -1 -11  -3  631.78   41.09
  -1 -11  -3  657.06   44.62
   1  11   3  666.23   44.01
   1  11   3  616.78   39.84
  -1  -9  -3 1622.23   93.77
  -1  -9  -3 1462.20   83.71
   1   9   3 1414.97   81.13
   1   9   3 1558.89   90.32
  -1  -7  -3 2058.98  115.41
  -1  -7  -3 1903.95  106.44
   1   7   3 1819.21  102.05
   1   7   3 1908.12  107.32
  -1  -3  -3 2120.38  116.80
   1   3   3 2183.17  120.58
   1   3   3 2229.84  122.86
  -1  -1  -3 1044.35   59.84
  -1  -1  -3 1120.48   64.32
   1   1   3 1162.98   66.79
   1   1   3 1068.52   61.79
  -1   1  -3 1045.74   59.62
  -1   1  -3 1152.43   66.12
   1  -1   3 1034.35   59.46
   1  -1   3 1135.76   65.07
  -1   3  -3 2063.14  112.60
  -1   3  -3 2217.06  121.94
   1  -3   3 2162.88  118.63
   1  -3   3 2089.26  114.33
  -1   5  -3 1815.32   99.88
  -1   5  -3 1696.97   94.91
   1  -5   3 1788.10   99.32
  -1   7  -3 1673.63   92.18
  -1   7  -3 1474.15   83.49
   1  -7   3 1813.10   99.49
   1  -7   3 1760.87   97.91
  -1   9  -3 1190.49   68.90
  -1   9  -3 1304.12   72.99
   1  -9   3 1305.51   72.82
   1  -9   3 1170.49   67.65
  -1  11  -3  397.02   28.53
  -1  13  -3  175.28   18.31
  -1  15  -3  220.76   18.48
   1 -15   3  206.98   18.56
  -1  17  -3   89.02   15.31
  -1  17  -3  101.02   12.17
   1 -17   3   77.74   13.31
   1 -17   3   91.66   11.25
  -1  19  -3   62.48   10.53
  -1  19  -3   50.54   13.03
   1 -19   3   53.45    9.67
   1 -19   3   42.12   11.50
  -1  21  -3  110.21   14.20
  -1  21  -3   83.60   16.39
   1 -21   3   80.54   14.09
   1 -21   3  102.93   13.84
  -1  23  -3    4.14   10.09
  -1  23  -3    4.25    7.11
   1 -23   3    5.81    8.17
   1 -23   3    6.08    8.70
  -1  25  -3   20.45    8.42
  -1  25  -3   12.95   11.61
   1 -25   3   19.20    9.39
   1 -25   3   14.78    9.36
  -1  27  -3   15.53    9.00
   0 -26  -3  204.93   20.42
   0 -26  -3  268.88   28.03
   0  26   3  192.51   25.31
   0  26   3  243.82   23.39
   0 -24  -3  525.65   42.37
   0 -24  -3  452.58   34.34
   0  24   3  440.63   38.51
   0  24   3  573.71   41.12
   0 -22  -3  588.99   40.84
   0 -22  -3  666.79   49.06
   0  22   3  618.44   46.51
   0  22   3  760.97   49.98
   0 -20  -3  743.47   54.07
   0  20   3  691.51   51.65
   0 -18  -3  883.21   55.54
   0 -18  -3  902.94   60.62
   0  18   3 1069.63   64.48
   0  18   3  964.62   62.26
   0 -16  -3  627.61   45.15
   0 -16  -3  699.85   45.98
   0  16   3  664.01   46.17
   0  16   3  629.56   41.70
   0 -14  -3 1968.13  113.44
   0 -14  -3 2097.32  118.08
   0  14   3 2110.93  119.97
   0  14   3 1959.24  110.35
   0 -12  -3 1204.66   70.96
   0 -12  -3 1163.54   70.79
   0  12   3 1080.19   64.15
   0  12   3 1186.60   71.07
   0 -10  -3  678.45   42.98
   0 -10  -3  714.57   46.37
   0  10   3  652.89   41.79
   0  10   3  710.96   46.06
   0  -8  -3  902.66   55.12
   0  -8  -3  808.20   49.15
   0   8   3  792.64   49.15
   0   8   3  829.31   50.56
   0  -6  -3  262.35   20.86
   0   6   3  230.12   19.95
   0  -4  -3  476.20   31.14
   0   4   3  573.99   36.95
   0   4   3  463.14   31.01
   0  -2  -3  243.07   19.00
   0  -2  -3  234.40   17.81
   0   2   3  238.21   18.84
   0   2   3  252.21   19.56
   0   0  -3    0.75    5.28
   0   0  -3    1.75    6.64
   0   0   3    0.53    6.50
   0   0   3   -0.03    6.56
   0   2  -3  223.12   17.06
   0   2  -3  228.04   18.75
   0  -2   3  220.68   17.45
   0  -2   3  209.87   17.50
   0  -4   3  511.48   32.09
   0  -4   3  507.03   32.89
   0  -6   3  244.60   18.56
   0  -6   3  226.18   18.84
   0   8  -3  739.30   45.20
   0   8  -3  716.52   42.81
   0  -8   3  780.14   45.92
   0  -8   3  786.53   47.87
   0  10  -3  505.92   33.76
   0  10  -3  605.11   37.26
   0 -10   3  514.54   34.48
   0 -10   3  574.27   35.53
   0  12  -3  904.33   56.09
   0  14  -3 1667.80   93.54
   0  14  -3 1585.28   91.16
   0 -14   3 1565.00   89.60
   0 -14   3 1628.62   90.91
   0  16  -3  489.25   35.45
   0  16  -3  546.21   35.87
   0  18  -3  704.85   44.73
   0  18  -3  680.40   46.42
   0 -18   3  543.43   38.51
   0 -18   3  654.01   41.20
   0  20  -3  647.34   42.65
   0  20  -3  634.28   44.65
   0 -20   3  580.66   38.65
   0 -20   3  559.54   39.34
   0  22  -3  412.30   34.73
   0  22  -3  486.75   34.90
   0 -22   3  419.80   31.70
   0 -22   3  368.12   29.89
   0  24  -3  281.16   27.06
   0  24  -3  280.88   25.89
   0 -24   3  267.85   24.81
   0 -24   3  335.89   30.12
   0  26  -3  112.44   16.61
   0  28  -3  146.66   19.42
   0  28  -3  130.44   17.95
   0 -28   3  117.10   17.92
   0 -28   3  159.81   20.84
   1 -27  -3    8.28    7.28
   1 -27  -3   13.20   11.09
  -1  27   3   12.70   11.56
  -1  27   3   12.78    8.78
   1 -25  -3   10.28   10.39
   1 -25  -3   10.11    7.61
  -1  25   3   10.11    8.45
  -1  25   3    4.00   10.64
   1 -23  -3   36.09   12.28
   1 -23  -3   33.84    9.75
  -1  23   3   44.51   11.28
  -1  23   3   30.17   12.42
   1 -21  -3    2.19    7.17
   1 -21  -3   -2.42    8.78
  -1  21   3    1.08    8.06
  -1  21   3   10.92   10.50
   1 -19  -3   12.11    8.39
   1 -19  -3   18.25   10.28
  -1  19   3   10.53   10.22
  -1  19   3   12.56    8.08
   1 -17  -3  218.51   21.09
   1 -17  -3  221.76   23.39
  -1  17   3  236.76   23.84
  -1  17   3  216.07   20.31
   1 -15  -3  659.28   45.51
   1 -15  -3  695.68   45.29
  -1  15   3  686.51   44.26
  -1  15   3  722.91   47.93
   1 -13  -3 1199.38   72.54
   1 -13  -3 1194.10   70.57
  -1  13   3 1120.48   66.46
  -1  13   3 1210.77   72.40
   1 -11  -3 1320.79   76.68
   1 -11  -3 1419.70   83.21
  -1  11   3 1267.45   73.90
  -1  11   3 1458.59   85.49
   1  -9  -3  982.95   59.48
   1  -9  -3  909.61   54.70
  -1   9   3  941.28   56.59
  -1   9   3  914.88   55.59
   1  -7  -3 1081.03   63.12
   1  -7  -3 1104.64   64.79
  -1   7   3 1032.41   61.26
  -1   7   3 1026.85   60.57
   1  -3  -3 1029.91   59.65
   1  -3  -3 1151.59   66.87
  -1   3   3 1071.02   62.34
  -1   3   3 1045.74   60.98
   1  -1  -3 3967.37  213.87
   1  -1  -3 3578.41  192.51
  -1   1   3 3825.68  206.06
  -1   1   3 4261.87  229.90
   1   1  -3 3542.30  190.51
   1   1  -3 3839.57  206.98
  -1  -1   3 3456.17  186.14
  -1  -1   3 3747.89  201.92
   1   3  -3 1079.91   61.73
   1   3  -3 1095.47   63.68
  -1  -3   3 1022.40   58.87
  -1  -3   3 1100.47   63.71
   1   5  -3 1776.15   99.32
   1   5  -3 1687.24   93.54
  -1  -5   3 1788.10   99.91
  -1  -5   3 1702.52   94.41
   1   7  -3 1046.57   61.04
   1   7  -3  982.67   56.90
  -1  -7   3 1056.02   62.04
  -1  -7   3 1032.41   59.43
   1   9  -3  802.36   48.81
  -1  -9   3  837.37   51.01
  -1  -9   3  785.70   47.34
   1  13  -3 1029.63   61.79
   1  13  -3  987.12   58.23
  -1 -13   3  949.06   57.45
  -1 -13   3  932.67   54.57
   1  15  -3  543.43   37.42
   1  15  -3  556.49   36.65
  -1 -15   3  559.82   35.76
  -1 -15   3  498.42   34.92
   1  17  -3  171.36   19.84
   1  17  -3  167.14   16.92
  -1 -17   3  137.16   16.34
   1  19  -3   10.86    9.59
   1  19  -3    7.25    7.36
  -1 -19   3   10.22    6.33
  -1 -19   3    5.70    7.89
   1  21  -3   -2.00    7.25
   1  21  -3    0.75    8.70
  -1 -21   3    5.92    6.72
  -1 -21   3   -1.03    7.78
   1  23  -3   20.06    8.70
   1  23  -3   24.67   10.72
  -1 -23   3   17.64    9.14
  -1 -23   3   23.06    9.08
   1  25  -3    4.75    7.92
   1  27  -3    6.25    7.95
   1  27  -3    2.14    9.45
  -1 -27   3    2.31    8.31
  -1 -27   3    2.47    8.64
   2 -28  -3  586.22   42.45
   2 -28  -3  653.73   48.37
  -2  28   3  598.72   47.45
  -2  28   3  624.56   44.59
   2 -26  -3  552.32   42.73
   2 -26  -3  513.42   38.17
  -2  26   3  595.66   42.31
  -2  26   3  524.54   42.06
   2 -24  -3  583.71   44.17
  -2  24   3  580.66   44.29
  -2  24   3  742.35   50.37
   2 -22  -3  567.88   42.56
   2 -22  -3  509.54   37.31
  -2  22   3  687.34   46.29
  -2  22   3  594.83   44.04
   2 -20  -3  541.49   38.87
   2 -20  -3  496.75   39.98
  -2  20   3  547.88   38.45
  -2  20   3  540.93   41.84
   2 -18  -3  636.22   43.20
   2 -18  -3  648.17   46.20
  -2  18   3  714.85   48.29
  -2  18   3  638.72   42.59
   2 -16  -3  870.71   54.48
   2 -16  -3  885.16   57.29
  -2  16   3  887.94   56.34
  -2  16   3  904.33   55.79
   2 -14  -3 1189.93   70.62
   2 -14  -3 1235.22   74.57
  -2  14   3 1182.43   69.93
  -2  14   3 1195.77   71.40
   2 -12  -3  468.14   32.87
   2 -12  -3  523.98   36.67
  -2  12   3  450.36   32.76
  -2  12   3  432.85   30.67
   2 -10  -3  563.16   36.98
   2 -10  -3  614.55   40.40
  -2  10   3  558.43   37.26
  -2  10   3  577.32   37.78
   2  -8  -3 1056.58   62.12
   2  -8  -3 1100.20   64.68
  -2   8   3 1051.58   62.21
  -2   8   3 1050.74   62.01
   2  -6  -3  797.92   48.34
  -2   6   3  771.80   47.34
   2  -4  -3 1057.13   62.23
  -2   4   3  983.51   58.09
   2  -2  -3  298.66   22.84
   2  -2  -3  276.52   20.48
  -2   2   3  280.05   21.34
  -2   2   3  283.94   21.42
   2   0  -3    3.33    7.70
   2   0  -3   -4.00    6.33
  -2   0   3   -0.94    6.75
  -2   0   3    1.53    7.08
   2   2  -3  313.11   22.34
   2   2  -3  278.38   21.75
  -2  -2   3  280.33   21.36
  -2  -2   3  298.94   21.92
   2   4  -3 1071.86   62.96
   2   4  -3 1009.62   58.43
  -2  -4   3 1027.13   60.12
  -2  -4   3 1002.12   58.26
   2   6  -3  745.69   45.62
   2   6  -3  718.46   43.34
  -2  -6   3  754.02   46.31
  -2  -6   3  750.13   45.20
   2   8  -3  944.33   57.95
   2  10  -3  538.43   34.53
  -2 -10   3  472.86   34.78
  -2 -10   3  509.26   32.48
   2  12  -3  418.96   28.87
   2  12  -3  412.02   30.12
  -2 -12   3  413.13   27.89
  -2 -12   3  398.68   29.39
   2  14  -3  977.67   58.23
   2  14  -3 1020.74   61.87
  -2 -14   3  932.94   54.93
  -2 -14   3  937.11   57.26
   2  16  -3  670.67   43.20
  -2 -16   3  753.47   48.26
  -2 -16   3  685.40   42.40
   2  18  -3  567.88   40.17
   2  18  -3  502.31   35.09
  -2 -18   3  508.15   34.09
  -2 -18   3  486.75   34.78
   2  20  -3  380.07   29.09
   2  20  -3  434.80   34.12
  -2 -20   3  406.74   29.45
  -2 -20   3  427.85   32.20
   2  22  -3  401.18   32.84
   2  22  -3  360.06   28.81
  -2 -22   3  333.95   27.62
   2  24  -3  359.23   30.31
  -2 -24   3  297.55   29.37
   2  26  -3  316.45   29.20
   2  26  -3  318.95   28.31
  -2 -26   3  354.51   30.62
  -2 -26   3  290.33   26.31
   2  28  -3  275.24   26.92
   2  28  -3  340.06   30.62
  -2 -28   3  362.01   31.76
  -2 -28   3  275.83   26.12
   3 -29  -3   89.90   15.17
  -3  29   3  104.94   16.45
   3 -27  -3   10.53    9.50
   3 -27  -3   17.20    8.50
  -3  27   3   16.23   11.61
  -3  27   3   17.73    9.20
   3 -25  -3   18.14    9.78
   3 -25  -3   10.53    8.14
  -3  25   3    8.06   10.45
  -3  25   3   15.78    9.25
   3 -23  -3   40.92   11.53
   3 -23  -3   39.59   10.28
  -3  23   3   45.09   12.95
  -3  23   3   51.98   11.45
   3 -19  -3  161.70   19.45
   3 -19  -3  137.08   16.81
  -3  19   3  171.11   20.20
  -3  19   3  152.58   17.23
   3 -17  -3   31.78    9.31
   3 -17  -3   28.95    9.78
  -3  17   3   39.26   11.06
  -3  17   3   33.09    9.42
   3 -15  -3   76.60   12.64
   3 -15  -3   85.79   14.00
  -3  15   3   72.43   12.00
  -3  15   3   80.21   13.92
   3 -13  -3  553.71   38.37
   3 -13  -3  515.65   35.56
  -3  13   3  497.59   35.09
  -3  13   3  457.86   32.17
   3 -11  -3  782.92   48.73
   3 -11  -3  806.81   50.31
  -3  11   3  763.47   48.06
  -3  11   3  752.91   46.95
   3  -9  -3 1186.60   69.26
   3  -9  -3 1199.10   69.85
  -3   9   3 1207.99   70.51
  -3   9   3 1149.93   67.60
   3  -7  -3 2557.95  140.66
   3  -7  -3 2502.11  137.47
  -3   7   3 2569.07  141.22
  -3   7   3 2423.21  133.69
   3  -3  -3 4014.60  216.76
  -3   3   3 3875.69  209.12
   3  -1  -3 1700.02   94.79
   3  -1  -3 1769.48   99.24
  -3   1   3 1760.87   98.27
  -3   1   3 1642.24   92.24
   3   1  -3 1799.76  100.24
   3   1  -3 1721.69   96.63
  -3  -1   3 1793.65  100.24
  -3  -1   3 1736.14   96.91
   3   3  -3 3864.58  208.54
   3   3  -3 3822.90  206.15
  -3  -3   3 3736.78  201.70
  -3  -3   3 3975.71  214.07
   3   5  -3 2861.62  156.17
  -3  -5   3 2889.40  157.86
   3   7  -3 2214.28  122.16
   3   9  -3 1110.75   65.37
   3   9  -3 1066.58   62.12
  -3  -9   3 1072.97   63.48
  -3  -9   3 1044.35   60.71
   3  11  -3  702.62   44.90
   3  11  -3  703.18   43.45
  -3 -11   3  729.02   46.04
  -3 -11   3  657.89   40.37
   3  13  -3  437.30   31.98
  -3 -13   3  423.41   30.81
  -3 -13   3  429.52   30.03
   3  15  -3   56.34   10.56
   3  15  -3   72.57   13.11
  -3 -15   3   63.71   10.03
  -3 -15   3   60.62   11.25
   3  17  -3   25.81   10.36
   3  17  -3   25.67    8.67
  -3 -17   3   23.73    8.81
  -3 -17   3   26.23    8.08
   3  19  -3  108.30   14.36
   3  19  -3  115.19   16.75
  -3 -19   3  112.83   13.59
  -3 -19   3  105.63   14.28
   3  21  -3   53.93   11.59
  -3 -21   3   61.15   11.59
  -3 -21   3   64.07   11.42
   3  23  -3   16.95    9.36
  -3 -23   3   24.09    9.31
   3  25  -3    2.64    8.86
   3  25  -3   10.36    8.58
  -3 -25   3   10.42    8.47
  -3 -25   3    9.28    9.06
   3  27  -3    9.64    9.50
   3  27  -3   -0.39    7.53
  -3 -27   3   10.95    9.14
  -3 -27   3    7.20    8.17
   3  29  -3   69.01   13.95
   3  29  -3   43.45   11.61
  -3 -29   3   49.48   12.72
  -3 -29   3   78.15   14.84
   4 -28  -3  447.30   35.45
   4 -28  -3  482.59   38.78
  -4  28   3  539.26   43.70
  -4  28   3  472.86   36.95
   4 -26  -3  797.92   53.40
   4 -26  -3  817.92   56.20
  -4  26   3  889.32   58.51
  -4  26   3  983.23   65.18
   4 -24  -3 1005.46   65.37
   4 -24  -3  932.11   59.71
  -4  24   3 1165.76   72.60
  -4  24   3 1162.71   74.07
  -4  22   3 1220.22   75.96
   4 -20  -3  581.49   41.17
   4 -20  -3  725.41   49.98
  -4  18   3  230.46   21.64
  -4  18   3  287.83   26.70
   4 -16  -3  863.21   55.48
   4 -16  -3  820.15   52.15
  -4  16   3  681.51   44.87
  -4  16   3  742.91   48.73
   4 -14  -3  557.60   38.73
   4 -14  -3  502.59   35.45
  -4  14   3  482.31   34.76
  -4  14   3  429.52   31.01
   4 -12  -3  671.79   43.34
   4 -12  -3  698.74   44.98
  -4  12   3  601.50   39.40
  -4  12   3  671.23   43.54
   4 -10  -3 1532.22   87.52
   4 -10  -3 1531.66   87.54
  -4  10   3 1458.59   83.90
  -4  10   3 1534.44   87.65
   4  -8  -3  976.56   58.32
   4  -8  -3  966.84   57.43
  -4   8   3  996.29   59.20
  -4   8   3  947.67   56.76
   4  -6  -3  419.52   28.78
   4  -6  -3  408.68   29.09
  -4   6   3  392.29   27.67
  -4   6   3  377.01   27.12
   4  -4  -3   32.42    9.64
   4   0  -3   -3.39    8.56
  -4   0   3   -1.89    7.53
   4   6  -3  395.07   27.39
   4   6  -3  365.90   27.39
  -4  -6   3  378.40   26.50
  -4  -6   3  352.01   26.45
   4   8  -3  906.27   54.68
   4   8  -3  849.87   50.93
  -4  -8   3  898.49   53.57
  -4  -8   3  936.28   56.29
   4  10  -3 1267.45   72.87
   4  10  -3 1428.31   82.57
  -4 -10   3 1432.75   82.51
  -4 -10   3 1296.90   74.12
   4  12  -3  637.34   41.92
   4  12  -3  585.10   37.48
  -4 -12   3  546.76   35.01
  -4 -12   3  578.16   38.76
   4  14  -3  378.40   27.81
   4  14  -3  460.08   33.34
  -4 -14   3  406.74   30.03
  -4 -14   3  370.34   26.37
   4  16  -3  591.77   39.17
   4  16  -3  603.44   40.90
  -4 -16   3  596.77   40.23
  -4 -16   3  564.54   36.59
   4  18  -3  166.34   19.00
   4  18  -3  197.54   19.06
  -4 -18   3  187.84   17.61
  -4 -18   3  178.62   18.36
   4  20  -3  406.74   31.14
   4  20  -3  457.86   34.98
  -4 -20   3  418.13   30.28
  -4 -20   3  473.97   34.26
   4  22  -3  639.84   43.87
  -4 -22   3  623.44  235.79
   4  24  -3  602.05   42.23
   4  24  -3  597.61   42.92
  -4 -24   3  637.89   44.15
  -4 -24   3  549.26   38.53
   4  26  -3  485.09   38.84
  -4 -26   3  523.98   68.65
  -4 -26   3  436.19   33.73
   4  28  -3  174.00   21.17
   4  28  -3  240.90   24.03
  -4 -28   3  209.40   21.64
  -4 -28   3  267.55   26.73
   5 -27  -3   25.53   11.61
   5 -27  -3   14.36    8.97
  -5  27   3   23.87   10.00
  -5  27   3   34.81   13.34
   5 -25  -3    4.50   10.03
   5 -25  -3    4.72    7.61
  -5  25   3    0.19    7.75
  -5  25   3   -2.00   10.03
   5 -23  -3   30.92   10.20
   5 -23  -3   30.28   11.95
  -5  23   3   32.78   10.64
  -5  23   3   33.67   12.67
   5 -21  -3   59.82   12.45
  -5  21   3   64.46   12.50
   5 -19  -3  121.72   17.20
   5 -19  -3   93.63   14.20
  -5  19   3  112.83   16.98
  -5  19   3   97.80   14.17
   5 -17  -3  102.91   14.78
   5 -17  -3  116.72   16.31
  -5  17   3   96.43   14.06
  -5  17   3  108.41   16.11
   5 -15  -3   37.62   10.50
   5 -15  -3   24.95    9.20
  -5  15   3   22.50    7.83
  -5  15   3   34.31   10.59
   5 -13  -3  242.82   21.73
   5 -13  -3  252.35   22.31
  -5  13   3  222.10   21.23
  -5  13   3  231.68   20.34
   5 -11  -3  713.74   45.26
   5 -11  -3  724.57   45.92
  -5  11   3  694.57   44.48
  -5  11   3  696.51   44.90
   5  -9  -3  649.00   41.87
   5  -9  -3  594.55   38.62
  -5   9   3  599.27   39.37
  -5   9   3  635.95   40.95
   5  -7  -3 1810.32  101.88
   5  -7  -3 1742.25   97.88
  -5   7   3 1756.15   98.71
  -5   7   3 1733.64   97.85
   5  -5  -3 2789.38  152.80
   5  -5  -3 2833.84  154.72
  -5   5   3 2445.71  135.52
  -5   5   3 2688.26  147.11
   5  -3  -3 2321.25  127.74
  -5   3   3 2227.34  123.33
   5  -1  -3 3256.13  177.00
  -5   1   3 3139.45  171.59
   5   1  -3 3100.55  168.59
  -5  -1   3 3011.65  164.28
   5   3  -3 2165.94  120.30
   5   3  -3 2246.23  124.27
  -5  -3   3 2147.88  119.24
  -5  -3   3 2201.78  121.83
   5   5  -3 2545.17  139.72
   5   5  -3 2566.01  141.33
  -5  -5   3 2533.51  139.14
  -5  -5   3 2592.41  142.41
   5   7  -3 1586.67   89.85
   5   7  -3 1570.00   89.57
  -5  -7   3 1710.30   96.66
  -5  -7   3 1609.45   90.79
   5   9  -3  510.09   34.95
   5   9  -3  536.76   35.09
  -5  -9   3  580.66   38.31
  -5  -9   3  533.98   34.56
   5  11  -3  611.22   40.98
   5  11  -3  604.83   38.73
  -5 -11   3  579.83   36.87
  -5 -11   3  583.99   39.06
   5  13  -3  193.90   20.14
   5  13  -3  169.53   17.89
  -5 -13   3  188.45   19.39
  -5 -13   3  174.31   16.61
   5  15  -3   24.78    9.20
   5  15  -3   30.70    8.95
  -5 -15   3   27.67    8.11
  -5 -15   3   26.73    9.11
   5  17  -3   78.71   12.25
   5  17  -3   75.24   13.34
  -5 -17   3   67.46   11.61
  -5 -17   3   75.99   11.28
   5  19  -3   64.57   12.72
   5  19  -3   71.76   12.20
  -5 -19   3   72.01   12.11
  -5 -19   3   89.29   12.36
   5  21  -3   34.70   10.47
   5  21  -3   18.64   11.72
  -5 -21   3   41.67    9.81
  -5 -21   3   19.67   10.06
   5  23  -3   14.59    9.17
   5  23  -3   13.81    8.78
  -5 -23   3   13.95    7.92
  -5 -23   3   23.09    9.11
   5  25  -3    0.36    8.06
   5  25  -3   -3.28    7.45
  -5 -25   3    3.86    7.81
  -5 -25   3   -3.22    7.11
   5  27  -3   11.61    8.97
   5  27  -3   10.20    8.45
  -5 -27   3    6.78    7.50
  -5 -27   3    9.56    9.11
   6 -26  -3  382.29   32.84
  -6  26   3  380.90   34.23
  -6  26   3  346.73   29.84
   6 -24  -3  387.01   31.89
   6 -24  -3  514.81   39.53
  -6  24   3  464.25   37.42
  -6  24   3  416.74   33.17
   6 -22  -3 1047.69   71.12
  -6  22   3 1191.88   75.35
  -6  20   3  486.20   36.12
  -6  20   3  569.82   42.23
  -6  18   3  575.94   40.17
  -6  18   3  633.17   45.01
   6 -16  -3 1433.31   84.57
   6 -16  -3 1300.79   77.26
   6 -14  -3 1143.81   68.76
   6 -14  -3 1132.70   67.98
  -6  14   3  977.67   59.65
  -6  14   3 1084.36   66.35
   6 -12  -3 1107.70   66.10
   6 -12  -3 1107.97   66.26
  -6  12   3 1044.07   62.84
  -6  12   3 1013.79   61.96
   6 -10  -3  479.25   33.59
   6 -10  -3  471.75   32.89
  -6  10   3  455.64   32.84
  -6  10   3  471.75   33.37
   6  -8  -3  700.68   44.48
   6  -8  -3  653.73   41.62
  -6   8   3  636.50   41.73
  -6   8   3  701.51   44.34
   6  -6  -3  471.19   32.34
   6  -6  -3  490.64   32.87
  -6   6   3  487.59   32.98
  -6   6   3  479.25   33.12
   6  -4  -3    6.83    7.47
   6  -4  -3   -0.17    6.03
  -6   4   3   -0.67    6.78
  -6   4   3    1.92    6.31
   6  -2  -3   23.95    8.56
   6  -2  -3   30.48    8.25
  -6   2   3   29.95    8.92
  -6   2   3   34.42    8.25
   6   0  -3    0.61    6.22
   6   0  -3   -2.39    7.03
  -6   0   3   -3.08    6.20
  -6   0   3    3.58    6.89
   6   2  -3   37.03    8.86
   6   2  -3   33.37    8.81
  -6  -2   3   22.31    8.03
  -6  -2   3   28.23    8.72
   6   4  -3    4.17    6.67
   6   4  -3    0.94    6.42
  -6  -4   3    2.67    5.67
  -6  -4   3    0.83    6.64
   6   6  -3  478.42   32.51
   6   6  -3  431.74   30.81
  -6  -6   3  480.92   32.31
  -6  -6   3  472.58   32.20
   6   8  -3  579.83   38.87
   6   8  -3  699.29   44.17
  -6  -8   3  651.50   42.01
  -6  -8   3  616.22   39.12
   6  10  -3  454.53   31.78
   6  10  -3  416.74   31.37
  -6 -10   3  401.74   29.70
  -6 -10   3  405.35   28.45
   6  12  -3  890.71   54.45
   6  12  -3  874.88   55.15
  -6 -12   3  810.70   50.06
  -6 -12   3  884.88   54.68
   6  14  -3  932.11   58.26
   6  14  -3  845.71   52.68
  -6 -14   3  816.26   50.04
  -6 -14   3  864.60   53.62
   6  16  -3 1017.96   63.21
   6  16  -3  987.95   60.23
  -6 -16   3  944.61   57.73
  -6 -16   3  989.90   59.20
   6  18  -3  385.90   31.12
   6  18  -3  395.07   30.39
  -6 -18   3  406.18   30.42
  -6 -18   3  400.63   29.84
   6  20  -3  257.57   24.34
   6  20  -3  331.17   28.87
  -6 -20   3  282.55   24.09
   6  22  -3  577.88   40.98
   6  22  -3  705.96   48.18
  -6 -22   3  643.45   43.70
  -6 -22   3  618.17   42.42
   6  24  -3  209.73   22.70
   6  24  -3  236.51   23.70
  -6 -24   3  213.65   21.42
  -6 -24   3  242.60   23.75
   6  26  -3  171.09   20.20
   6  26  -3  182.78   20.64
  -6 -26   3  197.29   22.81
  -6 -26   3  142.47   17.20
   7 -25  -3    3.75    7.75
   7 -25  -3    4.95    9.25
  -7  25   3    0.36    8.14
  -7  25   3    3.36   11.47
   7 -23  -3    7.20    9.70
   7 -23  -3    3.42    8.00
  -7  23   3   -0.25   10.59
  -7  23   3    3.81    7.78
   7 -21  -3   10.97    8.33
   7 -21  -3   22.81   12.39
  -7  21   3   12.25    8.95
   7 -19  -3  293.39   26.78
   7 -19  -3  212.79   20.95
  -7  19   3  290.05   27.62
  -7  19   3  239.76   22.75
   7 -17  -3  127.58   16.81
  -7  17   3  122.49   17.81
  -7  17   3   96.68   15.11
   7 -15  -3  414.80   31.62
   7 -15  -3  437.58   32.73
  -7  15   3  334.50   26.87
  -7  15   3  412.85   32.81
   7 -13  -3  392.01   29.70
   7 -13  -3  420.07   31.28
  -7  13   3  379.23   30.42
  -7  13   3  369.51   28.26
   7 -11  -3  406.46   29.98
   7 -11  -3  433.13   31.53
   7  -9  -3 1318.57   76.87
   7  -9  -3 1248.83   73.04
   7  -7  -3  658.73   42.65
   7  -7  -3  750.69   47.34
  -7   7   3  660.40   43.42
  -7   7   3  739.58   46.65
   7  -5  -3 1408.58   80.90
   7  -5  -3 1532.77   87.74
  -7   5   3 1515.55   86.35
  -7   5   3 1469.15   85.02
   7  -3  -3 1436.64   82.49
   7  -3  -3 1600.01   90.82
  -7   3   3 1656.96   94.52
  -7   3   3 1650.57   93.02
   7  -1  -3 1097.14   64.98
   7  -1  -3 1286.90   74.60
  -7   1   3 1365.80   79.29
  -7   1   3 1251.61   72.18
   7   1  -3 1136.59   66.96
   7   1  -3 1255.50   73.51
  -7  -1   3 1252.44   73.54
  -7  -1   3 1237.72   71.48
   7   3  -3 1647.52   93.68
   7   3  -3 1441.37   83.18
  -7  -3   3 1371.35   78.65
  -7  -3   3 1626.96   92.57
   7   5  -3 1242.72   73.29
   7   5  -3 1387.47   80.15
  -7  -5   3 1348.30   77.74
  -7  -5   3 1263.00   73.35
   7   7  -3  653.17   42.04
   7   7  -3  554.82   38.17
  -7  -7   3  618.72   39.51
  -7  -7   3  619.00   40.42
   7   9  -3 1198.82   70.71
   7   9  -3 1019.07   62.26
  -7  -9   3 1123.26   66.82
  -7  -9   3 1006.57   59.68
   7  11  -3  294.50   25.53
   7  11  -3  388.40   29.17
  -7 -11   3  343.39   27.23
  -7 -11   3  323.67   24.78
   7  13  -3  303.11   25.12
   7  13  -3  287.55   25.92
  -7 -13   3  288.94   24.89
  -7 -13   3  282.83   22.78
   7  15  -3  312.56   27.00
   7  15  -3  320.33   26.17
  -7 -15   3  304.50   24.14
  -7 -15   3  282.83   23.64
   7  17  -3   63.32   13.45
  -7 -17   3   59.40   11.67
   7  19  -3  103.19   15.95
   7  19  -3  151.47   19.31
  -7 -19   3  150.75   17.00
  -7 -19   3  146.64   17.28
   7  21  -3   14.84    8.86
   7  21  -3    1.61    8.39
  -7 -21   3   10.47    8.33
  -7 -21   3    6.78    7.06
   7  23  -3   -0.22    8.22
   7  23  -3    2.72    7.75
  -7 -23   3    6.14    8.39
  -7 -23   3    0.83    6.89
   7  25  -3    1.83    7.81
   7  25  -3   -1.53    8.20
  -7 -25   3    4.08    6.56
  -7 -25   3    8.17    9.45
   8 -24  -3  365.62   31.31
   8 -24  -3  294.50   27.67
  -8  24   3  324.50   32.48
  -8  24   3  291.16   27.17
   8 -22  -3  493.42   39.37
  -8  22   3  475.08   40.17
   8 -20  -3  241.13   23.03
   8 -20  -3  322.28   28.34
  -8  20   3  263.57   28.14
  -8  20   3  272.02   25.25
   8 -18  -3  819.03   53.40
   8 -18  -3  856.26   55.84
  -8  18   3  733.19   51.43
  -8  18   3  745.97   49.79
   8 -16  -3 1119.09   68.29
   8 -16  -3 1061.02   65.85
  -8  16   3 1012.96   65.04
  -8  16   3  904.05   56.87
   8 -14  -3  473.70   34.73
   8 -14  -3  554.54   39.01
  -8  14   3  452.02   35.76
  -8  14   3  462.03   33.56
   8 -12  -3  745.97   48.68
   8 -12  -3  598.16   40.56
  -8  12   3  539.82   41.76
  -8  12   3  685.68   45.45
   8 -10  -3  343.95   28.31
  -8  10   3  277.44   24.75
  -8  10   3  373.40   28.87
   8  -8  -3  400.07   29.81
   8  -8  -3  323.39   25.67
   8  -6  -3  361.45   27.67
   8  -6  -3  288.66   24.31
  -8   6   3  396.74   29.17
  -8   6   3  331.73   28.20
   8  -4  -3   67.46   11.56
   8  -4  -3   72.12   12.09
   8  -2  -3  198.45   18.78
   8  -2  -3  195.23   18.89
  -8   2   3  237.43   20.20
  -8   2   3  215.34   20.48
   8   0  -3    2.14    6.89
   8   0  -3   -0.11    7.39
  -8   0   3   -0.78    6.08
  -8   0   3    3.31    7.50
   8   2  -3  210.65   19.31
   8   2  -3  203.65   19.64
  -8  -2   3  230.51   20.59
  -8  -2   3  194.53   18.00
   8   4  -3   65.48   12.14
   8   4  -3   63.98   11.31
  -8  -4   3   77.18   11.89
  -8  -4   3   58.37   10.36
  -8  -6   3  300.33   24.28
  -8  -6   3  335.06   25.87
   8   8  -3  306.44   26.06
   8   8  -3  389.79   29.31
  -8  -8   3  339.50   26.64
  -8  -8   3  325.89   25.48
   8  10  -3  275.05   23.14
   8  10  -3  265.16   24.50
  -8 -10   3  263.35   22.75
  -8 -10   3  247.18   20.95
   8  12  -3  538.15   37.51
   8  12  -3  511.20   37.90
  -8 -12   3  517.31   35.17
  -8 -12   3  508.70   35.90
   8  14  -3  393.40   32.34
   8  14  -3  404.24   30.62
  -8 -14   3  399.52   29.23
  -8 -14   3  365.90   29.37
   8  18  -3  552.60   39.15
   8  18  -3  542.32   40.03
  -8 -18   3  487.59   34.76
  -8 -18   3  603.16   40.98
   8  20  -3  176.81   19.75
   8  20  -3  116.63   17.34
  -8 -20   3  148.19   18.28
  -8 -20   3  154.75   16.98
   8  22  -3  230.74   24.70
   8  22  -3  302.00   27.06
  -8 -22   3  241.07   22.31
  -8 -22   3  263.44   25.50
   8  24  -3  176.48   19.67
   8  24  -3  144.64   19.73
  -8 -24   3  182.45   21.61
  -8 -24   3  129.83   15.95
   9 -23  -3    2.22    8.86
   9 -23  -3    5.89    8.61
  -9  23   3    2.86   11.28
  -9  23   3    0.36    8.36
  -9  21   3    3.83    8.64
   9 -19  -3   24.87    9.28
   9 -19  -3   25.87   10.59
  -9  19   3   16.20   11.89
  -9  19   3   23.03    9.70
   9 -17  -3  137.02   17.34
   9 -17  -3   88.24   14.45
  -9  17   3   76.87   16.28
  -9  17   3  109.16   16.81
   9 -15  -3  161.45   18.75
   9 -15  -3  143.50   17.34
  -9  15   3  146.00   16.39
  -9  15   3  128.33   19.67
  -9  13   3  607.33   41.06
  -9  13   3  547.88   40.81
  -9   7   3  496.20   35.15
  -9   7   3  388.68   30.98
   9  -3  -3  936.28   60.09
  -9   3   3  996.84   62.26
  -9   3   3 1194.10   70.32
   9  -1  -3  479.53   34.03
   9  -1  -3  465.36   32.92
  -9   1   3  540.37   37.65
  -9   1   3  562.32   37.70
   9   1  -3  446.75   32.06
   9   1  -3  477.86   35.67
  -9  -1   3  554.27   37.45
  -9  -1   3  505.92   35.42
   9   3  -3  934.89   58.01
   9   3  -3  918.50   57.40
  -9  -3   3  966.28   59.20
  -9  -3   3  881.55   54.34
   9   7  -3  373.40   29.95
   9   7  -3  408.13   30.67
  -9  -7   3  294.50   25.14
  -9  -7   3  346.73   27.06
   9   9  -3  531.21   38.84
   9   9  -3  625.39   42.17
  -9  -9   3  506.20   35.84
  -9  -9   3  553.99   38.20
   9  11  -3 1028.79   63.07
   9  11  -3 1000.73   63.15
  -9 -11   3 1029.07   61.93
  -9 -11   3  977.40   60.04
   9  13  -3  517.59   37.70
   9  13  -3  473.14   36.67
  -9 -13   3  427.30   32.56
  -9 -13   3  470.08   58.54
   9  15  -3  136.69   16.81
   9  15  -3  167.03   23.84
  -9 -15   3  125.33   15.34
  -9 -15   3   84.21   14.92
   9  17  -3   70.87   13.28
   9  17  -3   62.43   12.78
  -9 -17   3   56.18   10.78
  -9 -17   3   72.26   12.78
   9  19  -3   14.25    9.08
   9  19  -3   10.22    9.36
  -9 -19   3   13.20    7.70
  -9 -19   3    7.11    8.28
   9  21  -3    1.75    8.47
   9  21  -3    6.36    8.50
  -9 -21   3    3.50    8.39
  -9 -21   3    7.70    6.89
   9  23  -3   -2.39    8.75
   9  23  -3   -1.14    7.72
  -9 -23   3    5.45    6.67
  -9 -23   3   -1.28    8.83
  10 -20  -3  241.49   24.17
  10 -20  -3  209.45   22.37
 -10  20   3  215.90   23.70
  10 -18  -3  283.11   25.09
  10 -18  -3  230.60   24.20
 -10  18   3  243.32   26.42
 -10  18   3  289.50   26.81
  10 -16  -3  359.51   70.26
  10 -16  -3  318.67   28.09
 -10  16   3  330.34   30.84
 -10  16   3  395.90   30.81
  10 -14  -3  120.35   16.06
  10 -14  -3  171.67   19.17
 -10  14   3  158.19   17.28
 -10  14   3  122.80   18.25
 -10  12   3  335.89   31.95
 -10  12   3  437.58   32.45
 -10   8   3  118.80   14.95
 -10   8   3   80.38   14.67
 -10   6   3  160.17   17.25
 -10   6   3  110.44   16.50
  10  -4  -3    5.22    8.47
  10  -4  -3   10.20    7.42
 -10   4   3   12.56    7.72
 -10   4   3    0.58    8.86
  10  -2  -3    2.89    6.89
  10  -2  -3    7.53    8.20
 -10   2   3    3.72    7.06
 -10   2   3   -2.11    8.06
  10   0  -3   -1.25    6.64
  10   0  -3   -0.56    8.20
 -10   0   3   -2.92    6.67
 -10   0   3   -0.86    7.33
  10   2  -3   12.45    8.22
  10   2  -3    2.00    7.83
 -10  -2   3    7.06    7.06
 -10  -2   3   10.36    8.17
  10   4  -3   -2.78    8.00
  10   4  -3    8.25    8.36
 -10  -4   3    3.58    7.64
 -10  -4   3    7.92    7.28
  10   6  -3  125.49   16.34
 -10  -6   3   99.30   13.75
 -10  -6   3   82.82   13.11
  10   8  -3   82.10   14.28
 -10  -8   3   85.85   13.25
 -10  -8   3   67.29   12.20
  10  10  -3  282.55   26.17
  10  10  -3  308.39   27.34
 -10 -10   3  265.07   57.95
 -10 -10   3  292.27   24.09
  10  14  -3  114.85   16.84
  10  14  -3  132.38   17.31
 -10 -14   3  107.35   14.50
 -10 -14   3  130.30   16.34
  10  16  -3  300.05   28.03
  10  16  -3  294.50   27.00
 -10 -16   3  256.52   23.70
 -10 -16   3  317.56   28.76
 -10 -20   3  141.69   18.95
  11 -17  -3   49.37   12.50
  11 -17  -3   27.42    9.84
 -11  17   3   28.78   11.42
 -11  17   3   28.17   10.39
  11 -15  -3   37.76  131.52
  11 -15  -3   36.01   11.67
 -11  15   3   32.78   13.34
 -11  15   3   42.84    9.95
  11 -13  -3   77.62   13.95
  11 -13  -3  105.96   15.36
 -11  13   3   96.85   13.25
 -11  13   3   88.46   16.03
 -11  11   3  222.01   21.25
 -11  11   3  162.06   20.34
  11  -1  -3  226.57   22.64
  11  -1  -3  194.98   20.17
 -11   1   3  189.81   20.17
 -11   1   3  260.69   22.56
  11   1  -3  232.74   21.64
  11   1  -3  217.65   22.25
 -11  -1   3  239.01   21.64
 -11  -1   3  192.76   19.89
 -11  -3   3  670.40   44.51
 -11  -3   3  663.17   44.09
 -11  -5   3  399.52   30.34
 -11  -5   3  410.35   31.26
 -11  -7   3  640.67   42.56
 -11  -7   3  512.87   37.01
  11   9  -3  481.75   38.65
  11   9  -3  494.25   37.59
 -11  -9   3  558.15   38.98
  11  11  -3  160.36   19.61
  11  11  -3  125.77   21.14
 -11 -11   3  148.55   17.45
 -11 -11   3  115.99   17.03
  11  13  -3   74.60   14.36
  11  13  -3   75.26   14.39
 -11 -13   3   75.37   13.06
 -11 -13   3   72.43   12.64
  11  15  -3   18.14   10.64
  11  15  -3   30.34   11.56
 -11 -15   3   38.65    9.86
 -11 -15   3   21.34    9.92
  11  17  -3    7.64   10.34
  11  17  -3   19.14   10.06
 -11 -17   3   11.61    7.95
 -11 -17   3   13.56    9.75
  12 -14  -3  162.39   19.92
  12 -14  -3  194.48  380.62
 -12  14   3  181.73   22.06
 -12  14   3  223.12   20.89
  12 -12  -3  195.59   22.64
  12 -12  -3  239.74   50.84
 -12  12   3  228.35   20.95
 -12  12   3  218.57   25.14
  12 -10  -3   73.43   13.20
  12 -10  -3   59.43   12.81
 -12  10   3   51.12   13.47
 -12  10   3   58.54   11.39
  12  -8  -3   45.48   10.97
  12  -8  -3   25.62   10.42
 -12   8   3   23.59   10.81
 -12   8   3   37.98    9.81
  12  -6  -3   30.31   10.72
  12  -6  -3   50.15   11.45
 -12   6   3   29.20   10.53
 -12   6   3   51.01   10.86
  12  -4  -3    7.14    9.22
  12  -4  -3    3.08    7.95
 -12   4   3    5.28    7.08
 -12   4   3    9.47    9.06
  12  -2  -3    2.00    8.42
  12  -2  -3    3.08    8.53
 -12   2   3    4.56    6.75
 -12   2   3   -1.39    8.17
  12   0  -3   -1.14    8.45
  12   0  -3    0.31    8.03
 -12   0   3    1.33    6.45
 -12   0   3    3.28    8.31
  12   2  -3    0.44    8.00
  12   2  -3    2.22    8.53
 -12  -2   3    2.97    6.83
 -12  -2   3   -0.36    8.14
  12   4  -3   -0.56    7.92
  12   4  -3    2.56    9.45
 -12  -4   3    0.58    6.14
 -12  -4   3    0.44    8.45
  12   6  -3   32.84   12.47
  12   6  -3    4.11    9.08
 -12  -6   3   30.53    8.92
 -12  -6   3   30.78   11.14
 -12  -8   3   19.70   10.95
  12  10  -3   36.48   11.53
  12  10  -3   34.42   11.75
 -12 -10   3   44.15   11.56
 -12 -10   3   43.54   10.70
  12  12  -3  176.92   24.20
  12  12  -3  188.62   21.59
 -12 -12   3  213.79   35.81
 -12 -12   3  206.45   22.20
  12  14  -3  120.74   18.84
  12  14  -3  153.72   19.86
 -12 -14   3  168.92   19.09
 -12 -14   3  105.32   17.36
 -13   9   3  184.42   19.67
 -13   9   3  135.75   17.67
 -13   7   3  210.68   21.11
 -13   7   3  160.25   19.25
  13  -5  -3  238.54   24.48
  13  -5  -3  288.94   27.62
  13  -3  -3  298.39   28.92
  13  -3  -3  252.74   25.28
  13   1  -3  307.00   29.26
  13   1  -3  241.82   25.45
  13   3  -3  266.71   27.20
  13   3  -3  226.43   24.42
 -13  -3   3  246.65   23.89
 -13  -3   3  298.66   26.25
  13   7  -3  -14.06  306.72
  13   7  -3  145.19   20.42
 -13  -7   3  138.14   17.34
 -13  -7   3  144.41   18.56
  13   9  -3  -24.84  454.80
  13   9  -3  131.83   19.56
 -13  -9   3  119.69   16.20
 -13  -9   3  138.41   18.28
   6   4   4  502.03   36.28
  -5 -11  -4   70.76   14.64
  -5 -11  -4   93.16   14.06
   5  11   4   72.10   17.17
   5  11   4  111.49   16.20
  -5  -9  -4   63.29   11.47
  -5  -9  -4   67.29   13.95
   5   9   4   64.21   13.11
   5   9   4   77.71   17.56
  -5  -7  -4   39.78    9.03
  -5  -7  -4   55.12   11.47
   5   7   4   62.54   14.95
   5   7   4   32.78   11.09
  -5  -5  -4   69.07   11.00
  -5  -5  -4   49.06    9.53
   5   5   4   75.04   14.47
   5   5   4   40.87   11.09
  -5  -3  -4  112.66   12.75
  -5  -3  -4  103.71   13.06
   5   3   4   80.51   13.53
   5   3   4   59.68   12.11
  -5  -1  -4   39.09    8.36
   5   1   4   36.45    8.61
   5   1   4   35.62    9.36
  -5   1  -4   43.15    7.11
  -5   1  -4   42.79    7.83
  -5   3  -4   68.96    9.59
  -4 -16  -4   64.09   16.36
  -4 -16  -4   71.85   13.14
   4  16   4   56.54   17.20
   4  16   4   70.73   14.34
  -4 -14  -4  133.00   20.86
  -4 -14  -4  140.30   17.48
   4  14   4  146.69   18.73
   4  14   4  141.50   22.92
  -4 -12  -4   64.32   11.72
  -4 -12  -4   46.26   13.84
   4  12   4   53.18   12.20
   4  12   4   61.76   16.84
  -4 -10  -4  238.99   24.73
  -4 -10  -4  288.38   24.95
   4  10   4  261.32   24.23
   4  10   4  275.55   28.62
  -4  -8  -4  442.86   32.26
  -4  -8  -4  421.19   33.98
   4   8   4  397.57   31.26
   4   8   4  468.69   37.65
  -4  -6  -4  634.84   41.73
  -4  -6  -4  694.57   44.87
   4   6   4  755.97   50.40
   4   6   4  637.06   43.37
  -4  -4  -4  898.22   54.43
  -4  -4  -4  891.55   54.51
   4   4   4  847.10   53.79
   4   4   4  946.28   58.54
  -4  -2  -4 1087.42   63.68
  -4  -2  -4  974.90   58.48
   4   2   4  952.95   57.73
   4   2   4  994.07   60.68
  -4   0  -4 1955.90  109.63
   4   0   4 1710.86   99.43
  -4   2  -4 1041.85   61.57
  -4   2  -4  898.49   52.04
   4  -2   4  953.23   55.54
   4  -2   4  965.73   58.20
  -4   4  -4  895.44   53.45
  -4   4  -4  723.46   42.09
   4  -4   4  830.43   50.70
   4  -4   4  788.75   45.76
  -4   6  -4  545.10   32.42
  -4   6  -4  662.34   40.56
   4  -8   4  234.54   16.73
  -3 -19  -4  228.37   22.81
  -3 -19  -4  222.96   27.53
   3  19   4  223.57   23.45
   3  19   4  199.45   26.53
  -3 -17  -4  197.34   20.53
  -3 -17  -4  186.14   24.87
   3  17   4  143.41   23.59
   3  17   4  192.26   21.14
  -3 -15  -4  224.87   26.59
  -3 -15  -4  253.96   23.23
   3  15   4  176.20   23.95
   3  15   4  223.26   22.50
  -3 -13  -4  273.74   32.76
  -3 -13  -4  376.18   29.67
   3  13   4  378.40   30.39
   3  13   4  348.12   34.37
  -3 -11  -4  335.89   27.28
  -3 -11  -4  294.50   29.09
   3  11   4  357.29   32.81
   3  11   4  324.78   27.75
  -3  -9  -4  472.31   34.23
  -3  -9  -4  415.91   33.23
   3   9   4  457.03   35.84
   3   9   4  448.41   33.20
  -3  -7  -4  625.67   42.81
  -3  -7  -4  568.16   38.84
   3   7   4  503.42   35.40
   3   7   4  588.99   41.15
  -3  -5  -4  148.08   16.23
  -3  -5  -4  134.02   15.95
   3   5   4  129.88   15.50
   3   5   4  143.25   17.23
  -3  -3  -4   69.54   11.64
  -3  -3  -4   72.65   11.11
   3   3   4   64.26   11.56
   3   3   4   66.29   11.25
  -3  -1  -4   25.59    8.72
  -3  -1  -4   29.26    8.03
   3   1   4   24.28    7.78
   3   1   4   29.78    9.22
  -3   3  -4   53.29    8.64
  -3   3  -4   62.34   10.31
   3  -3   4   73.35   11.31
   3  -3   4   54.04    8.83
  -3   5  -4  123.47   12.14
  -3   5  -4  105.24   12.95
   3  -5   4  130.08   14.45
   3  -5   4  115.58   11.59
  -3   7  -4  467.86   33.01
  -3   7  -4  483.97   30.34
   3  -7   4  442.30   27.78
   3  -7   4  540.37   37.51
  -3   9  -4  322.84   26.75
  -3   9  -4  369.51   24.70
   3  -9   4  297.55   20.11
   3  -9   4  363.68   27.14
  -3  11  -4  233.04   23.70
  -3  11  -4  220.68   16.84
   3 -11   4  207.23   15.84
   3 -11   4  250.49   22.75
  -3  13  -4  230.24   25.12
  -3  13  -4  221.79   17.42
  -3  15  -4  119.22   19.73
  -3  15  -4  142.50   13.25
   3 -15   4  109.41   12.70
   3 -15   4  143.41   18.31
  -3  17  -4   18.14   16.03
  -2 -20  -4   26.23   12.47
  -2 -20  -4   24.84    9.56
   2  20   4   31.48   14.20
   2  20   4   39.98   11.25
  -2 -18  -4   64.43   12.47
  -2 -18  -4   64.23   16.00
   2  18   4   67.46   12.86
   2  18   4   67.18   16.23
  -2 -16  -4  200.79   25.31
  -2 -16  -4  254.43   23.84
   2  16   4  242.40   23.31
   2  16   4  201.01   25.53
  -2 -14  -4  367.84   29.89
   2  14   4  329.78   28.92
  -2 -12  -4  479.53   35.34
  -2 -12  -4  446.47   36.15
   2  12   4  470.36   38.23
   2  12   4  422.85   31.76
  -2 -10  -4  779.86   52.12
  -2 -10  -4  794.59   51.29
   2  10   4  808.20   53.84
   2  10   4  720.68   47.12
  -2  -8  -4  776.80   49.68
  -2  -8  -4  735.13   48.43
   2   8   4  722.63   48.48
   2   8   4  735.69   47.51
  -2  -6  -4 1252.44   73.87
  -2  -6  -4 1241.33   73.74
   2   6   4 1145.48   68.29
   2   6   4 1241.33   74.29
  -2  -4  -4  650.95   42.06
  -2  -4  -4  753.47   48.73
   2   4   4  686.23   44.67
   2   4   4  642.89   41.95
  -2  -2  -4  657.62   41.81
  -2  -2  -4  626.78   40.67
   2   2   4  607.89   39.81
   2   2   4  625.94   40.90
  -2   0  -4 1695.02   95.43
   2   0   4 1673.63   95.49
   2   0   4 1576.67   89.38
  -2   4  -4  562.04   38.81
   2  -4   4  617.33   42.20
  -2   6  -4 1039.91   64.71
   2  -6   4 1072.69   64.54
   2  -6   4 1000.46   57.68
  -2   8  -4  457.86   37.23
  -2   8  -4  523.70   35.34
   2  -8   4  532.32   37.26
   2  -8   4  528.43   32.59
  -2  10  -4  397.85   35.17
   2 -10   4  448.97   34.12
   2 -10   4  468.97   30.01
  -2  12  -4  185.76   24.98
  -2  14  -4  227.73   18.42
   2 -16   4  136.89   19.06
   2 -16   4  109.71   13.11
  -2  18  -4   12.42   13.17
  -2  18  -4   39.48    8.31
   2 -18   4   32.23   13.03
   2 -18   4   27.06    8.39
  -2  20  -4   25.12    8.28
  -2  20  -4    9.14   10.86
   2 -20   4   14.53   12.59
   2 -20   4   14.03    7.95
  -1 -23  -4  168.64   19.45
  -1 -23  -4  145.05   23.75
   1  23   4  174.31   25.31
   1  23   4  216.62   22.25
  -1 -21  -4  445.36   38.65
  -1 -21  -4  453.69   34.65
   1  21   4  437.30   39.81
   1  21   4  549.54   39.81
  -1 -19  -4  356.73   30.34
  -1 -19  -4  341.45   32.76
   1  19   4  352.84   33.87
   1  19   4  375.07   29.92
  -1 -17  -4  454.53   39.01
  -1 -17  -4  463.97   35.42
   1  17   4  468.97   35.15
   1  17   4  426.74   39.95
  -1 -15  -4  526.20   43.73
  -1 -13  -4  312.56   29.12
   1  13   4  303.39   29.87
   1  13   4  298.11   25.09
  -1 -11  -4 1050.74   66.54
  -1 -11  -4 1053.52   64.73
   1  11   4  992.68   63.71
  -1  -9  -4  784.86   51.56
  -1  -9  -4  757.91   48.73
   1   9   4  793.47   52.09
   1   9   4  705.68   47.95
  -1  -7  -4  337.84   27.09
  -1  -7  -4  362.56   28.70
   1   7   4  330.89   27.25
   1   7   4  320.33   25.64
  -1  -5  -4  323.67   25.03
  -1  -5  -4  289.50   23.45
   1   5   4  316.17   25.37
   1   5   4  322.00   26.00
  -1  -3  -4  117.99   13.64
  -1  -3  -4  108.80   13.81
   1   3   4  109.55   14.42
   1   3   4  115.30   14.61
  -1  -1  -4   53.82    9.86
  -1  -1  -4   50.06   10.78
   1   1   4   46.17    9.89
   1   1   4   61.84   12.84
  -1   1  -4   42.04   10.70
  -1   1  -4   41.51    8.95
   1  -1   4   51.51   10.78
   1  -1   4   41.42    9.28
  -1   3  -4   98.66   12.14
   1  -3   4   94.46   14.36
  -1   9  -4  594.55   37.62
  -1  11  -4  839.04   50.15
   1 -13   4  154.94   20.06
   1 -13   4  194.67   15.92
   1 -17   4  232.46   19.84
   1 -17   4  218.82   24.92
  -1  19  -4  218.12   20.25
  -1  19  -4  155.64   21.20
   1 -19   4  161.00   17.31
   1 -19   4  181.20   22.95
  -1  21  -4  215.96   25.42
  -1  21  -4  301.16   24.87
   1 -21   4  208.98   21.56
   1 -21   4  240.40   27.56
  -1  23  -4  116.30   15.56
  -1  23  -4   79.46   15.98
   1 -23   4   90.85   18.34
   1 -23   4   93.02   15.50
   0 -24  -4   37.70   13.53
   0 -24  -4   33.28    9.86
   0  24   4   49.43   11.53
   0  24   4   29.73   14.34
   0 -22  -4    2.69    6.89
   0 -22  -4   -2.75    9.50
   0  22   4    1.83    7.81
   0  22   4    4.14   11.50
   0 -20  -4   79.90   17.31
   0 -20  -4  100.57   15.31
   0  20   4   83.57   17.70
   0  20   4   98.21   14.59
   0 -18  -4   74.57   13.78
   0 -18  -4   60.79   16.06
   0  18   4   69.15   12.84
   0  18   4   67.10   17.36
   0 -16  -4  200.34   29.03
   0 -14  -4  277.13   27.56
   0 -14  -4  293.11   26.06
   0  14   4  262.27   27.00
   0  14   4  266.94   23.87
   0 -12  -4  479.25   37.45
   0 -12  -4  465.08   34.65
   0  12   4  436.19   32.28
   0  12   4  463.97   36.48
   0 -10  -4  822.65   55.73
   0  10   4  838.48   54.34
   0  10   4  792.64   51.09
   0  -8  -4  902.38   57.26
   0  -8  -4  893.77   55.32
   0   8   4  930.44   58.34
   0   8   4  915.44   56.95
   0  -6  -4 1432.75   82.99
   0  -6  -4 1382.47   80.46
   0   6   4 1463.87   85.35
   0   6   4 1394.41   81.60
   0  -4  -4 1250.78   72.93
   0  -4  -4 1282.17   74.99
   0   4   4 1251.61   73.65
   0   4   4 1289.12   76.40
   0  -2  -4 1309.12   76.57
   0  -2  -4 1274.12   73.82
   0   2   4 1368.30   79.99
   0   2   4 1288.28   75.35
   0   0  -4 1434.70   83.38
   0   0  -4 1369.69   78.54
   0   2  -4 1288.56   74.10
   0   2  -4 1310.23   77.29
   0  -2   4 1236.89   71.68
   0  -2   4 1241.05   73.10
   0   4  -4 1202.16   69.23
   0   4  -4 1141.87   69.07
   0  -4   4 1239.66   71.62
   0  -4   4 1160.48   68.79
   0   6  -4 1095.47   67.23
   0   6  -4 1264.11   72.32
   0  -6   4 1386.08   79.07
   0  -6   4 1178.82   70.04
   0 -14   4  139.47   19.11
   0 -14   4  189.39   16.42
   0 -16   4  148.47   19.98
   0 -16   4  205.26   17.56
   0  18  -4   28.09   12.28
   0  18  -4   52.31   10.39
   0 -18   4   25.84   11.75
   0 -18   4   40.45    8.95
   0  20  -4   37.92   13.11
   0  20  -4   44.92   10.56
   0 -20   4   34.51    9.11
   0 -20   4   43.48   13.50
   0  22  -4    3.56   11.06
   0  22  -4   -0.89    7.00
   0 -22   4    0.97   10.28
   0 -22   4    1.36    6.61
   1 -25  -4  364.51   30.89
  -1  25   4  449.80   35.53
   1 -23  -4  270.85   24.70
   1 -23  -4  263.85   28.48
  -1  23   4  332.56   28.03
   1 -21  -4  684.84   62.29
   1 -21  -4  804.59   53.90
  -1  21   4  773.19   51.56
  -1  21   4  725.96   54.79
   1 -19  -4 1613.06   99.10
   1 -19  -4 1761.15  103.35
  -1  19   4 1592.23   93.46
  -1  19   4 1771.70  107.38
   1 -17  -4 1196.05   76.35
   1 -15  -4 1026.85   64.07
   1 -15  -4  987.40   64.87
  -1  15   4  951.00   59.20
  -1  15   4  996.84   64.43
   1 -13  -4  809.03   52.18
   1 -13  -4  798.48   54.15
  -1  13   4  789.03   50.81
  -1  13   4  804.03   53.54
   1 -11  -4  341.17   28.73
   1 -11  -4  320.61   26.50
  -1  11   4  332.00   28.78
  -1  11   4  303.94   25.75
   1  -9  -4   64.84   11.84
   1  -9  -4   60.90   11.84
  -1   9   4   56.04   11.28
  -1   9   4   53.54   12.59
   1  -7  -4   37.31    9.75
   1  -7  -4   41.26    9.67
  -1   7   4   39.56   10.47
  -1   7   4   39.28   10.20
   1  -5  -4  102.35   14.28
   1  -5  -4  107.41   13.31
  -1   5   4  112.08   15.11
  -1   5   4  106.94   14.31
   1  -3  -4   26.95    9.47
   1  -3  -4   32.20    8.31
  -1   3   4   27.75    8.89
  -1   3   4   30.92    9.78
   1  -1  -4    1.36    6.45
  -1   1   4    5.03    7.00
  -1   1   4    0.33    7.17
   1   1  -4   -0.94    8.08
   1   1  -4    4.45    7.31
  -1  -1   4    2.39    6.67
  -1  -1   4    4.50    7.53
   1   3  -4   29.37    8.17
   1   3  -4   26.73    9.78
  -1  -3   4   25.06    9.25
  -1  -3   4   33.89    8.81
   1   5  -4  100.32   12.34
   1   5  -4   75.18   13.39
  -1  -5   4   97.93   12.84
  -1  -5   4   88.18   13.61
   1   7  -4   40.12    8.83
   1   7  -4   18.75    9.72
  -1  -7   4   22.34   11.03
   1   9  -4   52.59    9.78
   1   9  -4   30.48   10.50
  -1  -9   4   51.51    9.56
  -1  -9   4   34.23   10.72
   1  17  -4  812.64   51.12
   1  17  -4  687.62   48.90
  -1 -17   4  615.11   45.65
  -1 -17   4  729.57   45.12
   1  21  -4  352.28   32.17
   1  21  -4  366.45   30.67
  -1 -21   4  326.17   30.26
  -1 -21   4  339.23   27.73
   1  23  -4  122.69   19.64
   1  25  -4  199.92   24.00
   1  25  -4  202.56   21.73
  -1 -25   4  189.31   23.17
  -1 -25   4  160.97   19.92
   2 -24  -4    2.61   10.78
   2 -24  -4   -2.47    6.61
  -2  24   4    0.89   12.06
  -2  24   4    5.20    7.97
   2 -22  -4   -0.78    7.92
   2 -22  -4   -1.69   10.50
  -2  22   4    3.50   11.53
  -2  22   4   -3.75    7.53
   2 -20  -4   41.81   14.09
   2 -20  -4   49.93   12.03
  -2  20   4   36.53   11.34
  -2  20   4   46.51   14.00
   2 -18  -4    5.75    7.83
   2 -18  -4    1.56   10.64
  -2  18   4   -1.44   10.34
  -2  18   4    1.47    8.06
   2 -16  -4  475.64   35.76
  -2  16   4  454.80   34.06
   2 -14  -4  578.16   42.48
   2 -14  -4  534.82   38.40
  -2  14   4  562.04   41.31
  -2  14   4  521.48   37.37
   2 -12  -4  476.75   35.92
   2 -12  -4  421.74   32.23
  -2  12   4  433.69   32.76
  -2  12   4  444.25   34.53
   2 -10  -4 1183.82   71.01
   2 -10  -4 1085.75   65.54
  -2  10   4 1092.14   66.65
  -2  10   4 1121.03   68.26
   2  -8  -4  712.63   45.56
   2  -8  -4  710.40   45.92
  -2   8   4  720.68   46.81
  -2   8   4  714.02   46.93
   2  -6  -4 1117.70   66.10
   2  -6  -4 1189.38   70.85
  -2   6   4 1205.21   72.04
  -2   6   4 1150.20   68.76
   2  -4  -4 1112.14   65.48
   2  -4  -4 1257.72   74.60
  -2   4   4 1115.20   66.48
  -2   4   4 1244.11   73.90
   2  -2  -4 2257.62  126.83
   2  -2  -4 2098.98  116.88
  -2   2   4 1996.74  111.99
  -2   2   4 2238.45  125.47
   2   0  -4 5384.29  288.38
   2   0  -4 5892.71  316.72
  -2   0   4 5734.35  308.11
  -2   0   4 5187.03  278.38
   2   2  -4 2099.82  118.63
   2   2  -4 2022.30  112.52
  -2  -2   4 1991.19  111.24
  -2  -2   4 2066.76  116.38
   2   4  -4 1103.81   64.46
   2   4  -4 1077.97   65.37
  -2  -4   4 1177.43   70.15
  -2  -4   4 1150.76   67.43
   2   6  -4 1008.23   59.46
   2   6  -4  842.09   53.87
  -2  -6   4 1044.07   63.43
  -2  -6   4 1128.53   66.15
   2   8  -4  541.49   38.26
  -2  -8   4  649.56   40.92
  -2  -8   4  571.77   39.81
  -2 -10   4  974.90   57.87
  -2 -10   4  792.09   51.70
  -2 -12   4  332.56   25.03
  -2 -12   4  246.13   24.45
  -2 -14   4  349.23   25.95
   2  16  -4  266.46   26.84
   2  16  -4  309.22   25.06
  -2 -16   4  303.94   23.09
  -2 -16   4  247.96   25.39
   2  18  -4    2.53    9.67
   2  18  -4    3.89    7.20
  -2 -18   4    0.89    6.20
  -2 -18   4    1.53    9.47
   2  20  -4   23.50   11.67
   2  20  -4   33.12    9.81
  -2 -20   4   29.73    8.81
  -2 -20   4   20.00   10.56
   2  22  -4    0.72    8.22
  -2 -22   4    1.22    6.89
   2  24  -4    3.11    7.56
   2  24  -4    1.11   10.59
  -2 -24   4    5.83    9.03
  -2 -24   4    1.08    6.50
   2  26  -4    1.25    9.78
   2  26  -4    2.72    8.11
  -2 -26   4   -0.22    7.33
  -2 -26   4    6.28   10.11
   3 -25  -4  356.17   30.12
   3 -25  -4  375.34   35.12
  -3  25   4  450.91   34.95
  -3  25   4  363.12   35.56
   3 -23  -4  495.09   38.28
   3 -23  -4  502.31   41.90
  -3  23   4  490.09   37.23
  -3  23   4  486.48   40.34
   3 -21  -4  931.83   63.71
   3 -21  -4  917.94   60.21
  -3  21   4  960.45   64.40
  -3  21   4 1006.29   64.23
   3 -19  -4 1443.87   88.68
   3 -19  -4 1459.15   87.52
  -3  19   4 1408.58   84.35
  -3  19   4 1435.81   87.71
   3 -15  -4  880.99   56.51
   3 -15  -4  922.11   60.23
  -3  15   4  861.82   56.87
  -3  15   4  792.36   51.56
   3 -13  -4  884.05   55.98
   3 -13  -4  946.00   60.01
  -3  13   4  866.54   56.29
  -3  13   4  881.82   56.18
   3 -11  -4  285.05   24.98
   3 -11  -4  292.00   25.06
  -3  11   4  280.61   25.37
  -3  11   4  289.50   24.95
   3  -9  -4  188.95   19.67
   3  -9  -4  200.01   19.28
  -3   9   4  226.10   22.00
  -3   9   4  196.65   20.11
   3  -7  -4    0.64    8.33
   3  -7  -4    8.11    7.33
  -3   7   4    6.81    8.45
  -3   7   4    4.20    7.95
   3  -5  -4  283.94   24.84
   3  -5  -4  258.24   21.39
  -3   5   4  289.22   24.53
  -3   5   4  268.05   22.95
   3  -3  -4   40.26   10.61
   3  -3  -4   32.70    8.45
  -3   3   4   33.45    9.14
  -3   3   4   32.64    9.86
   3  -1  -4  438.13   32.12
   3  -1  -4  415.35   28.84
  -3   1   4  426.74   31.14
  -3   1   4  395.90   28.28
   3   1  -4  403.96   28.28
   3   1  -4  403.96   30.39
  -3  -1   4  418.69   29.87
  -3  -1   4  437.30   31.89
   3   3  -4   31.56   10.56
   3   3  -4   37.34    8.81
  -3  -3   4   32.20    9.86
  -3  -3   4   42.51    9.31
   3   5  -4  260.35   21.09
   3   5  -4  204.18   20.67
  -3  -5   4  269.44   22.03
  -3  -5   4  236.32   22.17
   3   7  -4    6.33    6.61
   3   7  -4    0.00    8.11
  -3  -7   4    7.70    7.25
  -3  -7   4   -0.78    8.33
   3   9  -4  140.22   17.61
   3   9  -4  170.78   16.73
  -3  -9   4  144.16   18.45
  -3  -9   4  176.67   16.89
  -3 -11   4  236.90   19.81
  -3 -11   4  181.64   20.67
   3  13  -4  662.34   44.09
  -3 -13   4  645.95   40.67
  -3 -13   4  635.95   44.56
   3  15  -4  596.22   43.37
  -3 -15   4  513.15   38.62
  -3 -15   4  550.10   36.53
   3  17  -4  491.75   39.15
   3  17  -4  577.32   39.37
  -3 -17   4  444.80   35.45
  -3 -17   4  526.20   34.95
   3  19  -4  874.32   59.23
   3  19  -4  949.06   58.84
  -3 -19   4  775.42   48.29
   3  21  -4  617.33   42.79
  -3 -21   4  517.31   36.70
   3  23  -4  268.46   28.39
   3  23  -4  198.73   21.95
  -3 -23   4  232.01   24.31
  -3 -23   4  219.79   20.48
   3  25  -4  156.39   19.59
   3  25  -4  207.59   24.53
  -3 -25   4  169.72   18.78
  -3 -25   4  159.97   20.03
   4 -26  -4   88.24   14.70
   4 -26  -4   75.60   17.31
   4 -24  -4   60.18   14.70
   4 -24  -4   49.43   12.03
  -4  24   4   48.45   14.64
  -4  24   4   44.34   11.92
   4 -22  -4    3.47    8.33
   4 -22  -4   -1.42    9.92
  -4  22   4   -0.25    8.20
  -4  22   4    1.08   10.45
   4 -20  -4   21.98   11.22
   4 -20  -4   22.06    9.92
  -4  20   4   25.73   12.11
  -4  20   4   20.48    9.36
   4 -18  -4   77.10   14.84
   4 -18  -4   52.12   13.09
  -4  18   4   49.48   13.22
  -4  18   4   73.96   14.95
   4 -16  -4  446.75   34.42
   4 -16  -4  494.25   37.73
  -4  16   4  451.19   35.76
  -4  16   4  420.63   32.34
   4 -14  -4  448.69   34.01
   4 -14  -4  484.25   36.34
  -4  14   4  438.41   34.37
  -4  14   4  439.80   33.14
   4 -12  -4  442.30   33.09
   4 -12  -4  454.25   33.81
  -4  12   4  421.46   31.81
  -4  12   4  411.46   32.20
   4 -10  -4 1641.13   94.43
   4 -10  -4 1666.96   96.35
  -4  10   4 1571.67   91.32
  -4  10   4 1702.25   98.16
   4  -8  -4 1974.52  111.30
   4  -8  -4 2173.44  122.88
  -4   8   4 2078.98  117.55
  -4   8   4 1965.63  111.63
   4  -6  -4 1790.60  101.32
   4  -6  -4 2065.37  117.24
  -4   6   4 1936.46  110.21
  -4   6   4 1856.72  105.60
   4  -4  -4 1303.57   75.51
   4  -4  -4 1453.59   85.13
  -4   4   4 1296.62   75.87
  -4   4   4 1423.03   83.01
   4  -2  -4  850.71   53.48
   4  -2  -4  787.08   48.34
  -4   2   4  838.20   52.29
  -4   2   4  739.58   46.42
   4   0  -4  996.29   59.23
   4   0  -4 1053.80   64.18
  -4   0   4 1102.97   66.12
  -4   0   4  962.95   57.95
   4   2  -4  753.47   46.40
   4   2  -4  769.03   49.23
  -4  -2   4  764.30   47.54
  -4  -2   4  819.87   51.51
   4   4  -4 1174.10   70.46
   4   4  -4 1192.99   69.29
  -4  -4   4 1251.61   72.99
  -4  -4   4 1304.95   77.01
   4   6  -4 1753.37  100.74
   4   6  -4 1542.22   87.49
  -4  -6   4 1700.30   96.32
  -4  -6   4 1855.89  106.05
   4   8  -4 1724.75   99.38
   4   8  -4 1581.39   89.71
  -4  -8   4 1749.76   98.60
  -4  -8   4 1738.36  100.27
   4  10  -4 1431.92   82.65
   4  10  -4 1229.39   74.07
  -4 -10   4 1203.27   72.74
  -4 -10   4 1251.06   72.49
   4  12  -4  312.83   27.95
   4  12  -4  371.18   27.31
  -4 -12   4  328.11   24.56
  -4 -12   4  304.50   27.28
   4  14  -4  292.00   27.81
   4  14  -4  334.23   25.37
  -4 -14   4  295.61   22.92
  -4 -14   4  256.80   24.87
   4  16  -4  275.13   27.73
   4  16  -4  304.78   25.14
  -4 -16   4  226.15   23.12
  -4 -16   4  287.00   22.45
   4  18  -4   38.67   10.86
  -4 -18   4   32.95   10.89
  -4 -18   4   45.95    9.31
   4  20  -4    3.20    8.17
  -4 -20   4   13.31    9.20
  -4 -20   4   11.67    7.06
   4  22  -4    5.70    8.31
   4  22  -4    3.89    9.59
  -4 -22   4   -0.11    6.72
  -4 -22   4    0.25    7.56
   4  24  -4   15.00    9.20
   4  24  -4   29.14   12.59
  -4 -24   4   28.09   10.89
  -4 -24   4   23.84    8.33
   4  26  -4   27.12   10.53
   4  26  -4   47.26   13.70
  -4 -26   4   42.01   10.36
  -4 -26   4   45.15   13.11
   5 -25  -4  758.19   53.93
   5 -25  -4  653.45   47.40
  -5  25   4  611.22   44.51
  -5  25   4  777.36   56.68
   5 -23  -4  301.16   27.98
   5 -23  -4  362.84   32.06
  -5  23   4  368.68   33.03
  -5  23   4  283.66   26.67
   5 -21  -4  292.83   27.17
   5 -21  -4  373.96   32.17
  -5  21   4  335.62   29.51
  -5  21   4  359.79   32.28
   5 -19  -4 1196.60   74.46
   5 -19  -4 1008.51   64.18
  -5  19   4 1145.48   72.35
  -5  19   4 1100.20   68.48
   5 -15  -4  592.33   42.23
   5 -15  -4  562.60   40.42
  -5  15   4  532.04   38.26
  -5  15   4  555.38   41.15
   5 -13  -4  852.93   54.84
   5 -13  -4  909.88   57.43
  -5  13   4  829.04   53.43
  -5  13   4  880.43   56.54
   5 -11  -4  887.94   56.04
   5 -11  -4  910.16   56.65
  -5  11   4  926.55   58.26
  -5  11   4  865.15   54.87
   5  -9  -4 1133.53   68.40
   5  -9  -4 1130.48   67.71
  -5   9   4 1100.47   66.68
  -5   9   4 1171.88   70.35
   5  -7  -4  274.74   25.06
   5  -7  -4  229.96   20.73
  -5   7   4  257.93   23.09
  -5   7   4  250.35   22.59
   5  -5  -4  347.01   28.37
   5  -5  -4  344.23   26.20
  -5   5   4  327.56   26.28
  -5   5   4  341.45   27.00
   5  -3  -4  195.67   18.23
   5  -3  -4  194.53   20.39
  -5   3   4  178.06   18.23
  -5   3   4  196.67   18.95
   5  -1  -4    3.39    6.31
   5  -1  -4    2.33    8.53
  -5   1   4   -1.94    7.14
  -5   1   4   -0.06    6.95
   5   1  -4    2.22    8.11
   5   1  -4    1.89    6.39
  -5  -1   4    0.89    6.81
  -5  -1   4    3.53    7.11
   5   3  -4  162.03   18.53
   5   3  -4  179.28   17.00
  -5  -3   4  194.06   19.59
  -5  -3   4  185.31   18.06
   5   5  -4  292.83   22.67
   5   5  -4  329.23   27.00
  -5  -5   4  328.67   25.39
  -5  -5   4  328.67   26.75
   5   7  -4  214.93   18.78
   5   7  -4  200.06   20.64
  -5  -7   4  215.68   21.28
  -5  -7   4  230.51   20.00
   5   9  -4  895.99   56.65
   5   9  -4  908.22   54.79
  -5  -9   4  922.94   55.43
  -5  -9   4  851.26   54.48
   5  11  -4  760.97   47.37
   5  11  -4  777.36   50.76
  -5 -11   4  677.06   42.48
  -5 -11   4  771.53   50.98
   5  13  -4  683.18   43.15
   5  13  -4  668.73   46.48
  -5 -13   4  610.11   38.92
  -5 -13   4  605.11   42.54
   5  15  -4  373.96   32.37
   5  15  -4  423.69   31.26
  -5 -15   4  323.11   25.20
  -5 -15   4  314.78   27.84
   5  17  -4  269.08   27.20
  -5 -17   4  189.17   20.23
  -5 -17   4  213.51   22.62
   5  19  -4  727.35   47.65
   5  19  -4  669.84   49.95
  -5 -19   4  666.23   42.20
  -5 -19   4  534.54   39.34
   5  21  -4  214.29   21.06
   5  21  -4  178.53   22.34
   5  23  -4  108.74   17.23
  -5 -23   4  158.50   17.39
  -5 -23   4  139.14   18.59
  -5 -25   4  347.56   43.09
  -5 -25   4  292.83   28.06
   6 -24  -4   38.12   12.20
   6 -24  -4   31.23   11.03
  -6  24   4   41.51   13.92
  -6  24   4   31.17   10.61
   6 -22  -4   36.73   11.92
   6 -22  -4   35.87   11.17
  -6  22   4   31.70   11.47
  -6  22   4   35.34   12.86
   6 -20  -4   11.70    8.70
   6 -20  -4   12.70    9.92
  -6  20   4   14.89   11.50
  -6  20   4   13.75    9.42
   6 -18  -4  131.00   17.56
   6 -18  -4   97.16   16.61
  -6  18   4   78.74   14.53
  -6  18   4  134.52   18.86
   6 -16  -4  524.54   38.67
   6 -16  -4  513.42   38.23
  -6  16   4  469.53   35.17
  -6  16   4  430.91   36.17
   6 -14  -4  377.01   30.17
   6 -14  -4  374.51   30.45
  -6  14   4  337.28   28.00
  -6  14   4  387.29   31.64
   6 -12  -4 1231.05   73.65
   6 -12  -4 1247.72   75.07
  -6  12   4 1211.60   73.65
  -6  12   4 1265.78   76.43
   6 -10  -4  901.83   56.29
   6 -10  -4  940.44   58.90
  -6  10   4  972.40   60.54
  -6  10   4  860.99   54.87
   6  -8  -4  899.05   56.43
   6  -8  -4  923.22   57.29
  -6   8   4  912.94   56.90
  -6   8   4  967.39   62.48
   6  -6  -4 1234.11   73.43
   6  -6  -4 1278.28   75.10
  -6   6   4 1118.25   67.43
  -6   6   4 1243.55   73.71
   6  -4  -4  695.40   45.59
   6  -4  -4  771.80   48.54
  -6   4   4  734.30   46.98
  -6   4   4  711.24   46.31
   6  -2  -4 1076.02   65.21
   6  -2  -4 1229.94   72.57
  -6   2   4 1132.70   68.37
  -6   2   4 1120.48   66.73
   6   0  -4 1076.86   64.15
   6   0  -4 1018.79   62.73
  -6   0   4 1128.26   67.68
  -6   0   4 1060.74   63.59
   6   2  -4 1034.35   63.65
   6   2  -4 1063.24   63.01
  -6  -2   4 1091.03   65.29
  -6  -2   4 1146.59   68.68
   6   4  -4  702.90   46.48
   6   4  -4  657.62   41.76
  -6  -4   4  730.69   46.81
  -6  -4   4  697.62   45.06
   6   6  -4 1040.18   63.98
   6   6  -4 1003.23   59.82
  -6  -6   4 1103.25   65.87
  -6  -6   4 1029.35   62.40
   6   8  -4  695.96   43.98
   6   8  -4  698.18   46.70
  -6  -8   4  740.41   46.79
  -6  -8   4  644.28   43.12
   6  10  -4  701.79   47.65
   6  10  -4  778.47   48.37
  -6 -10   4  686.23   46.56
  -6 -10   4  681.23   42.92
   6  12  -4  918.50   55.48
   6  12  -4  970.17   61.90
  -6 -12   4  904.61   57.45
  -6 -12   4  811.26   49.48
   6  14  -4  256.99   21.45
   6  14  -4  240.26   25.12
  -6 -14   4  212.51   22.20
  -6 -14   4  214.32   18.84
   6  16  -4  185.23  258.24
   6  18  -4   69.79   12.34
   6  18  -4   78.12   15.98
  -6 -18   4   56.79   12.50
  -6 -18   4   74.60   11.11
   6  20  -4    9.25    8.25
   6  20  -4    6.86    9.33
  -6 -20   4    7.14    7.95
  -6 -20   4    5.28    6.78
   6  22  -4   16.36    9.20
   6  22  -4   19.09   10.86
  -6 -22   4   15.22    9.08
  -6 -22   4   16.89    7.83
   6  24  -4   18.39   10.92
   6  24  -4   11.72    8.92
  -6 -24   4   16.06    8.06
  -6 -24   4   18.78    9.36
   7 -23  -4  367.29   31.87
   7 -23  -4  288.11   27.25
  -7  23   4  323.95   28.73
  -7  23   4  370.90   33.62
   7 -21  -4  592.05   43.45
   7 -21  -4  625.39   46.42
  -7  21   4  710.13   50.76
  -7  21   4  674.56   46.98
   7 -19  -4  857.93   56.70
   7 -19  -4  934.61   61.21
  -7  19   4  864.04   58.34
  -7  19   4  763.75   53.54
  -7  17   4  263.19   32.14
   7 -15  -4  889.88   57.20
   7 -15  -4  905.99   58.51
  -7  15   4  844.87   54.43
  -7  15   4  904.05   59.34
   7 -13  -4  477.31   35.92
   7 -13  -4  455.08   34.48
  -7  13   4  485.36   36.03
  -7  13   4  457.86   35.87
   7 -11  -4  425.63   32.39
   7 -11  -4  482.03   36.12
  -7  11   4  478.14   35.62
  -7  11   4  430.08   33.98
   7  -9  -4  728.46   47.51
   7  -9  -4  724.85   48.43
  -7   9   4  685.68   45.90
  -7   9   4  632.89   43.56
   7  -7  -4  116.08   15.73
   7  -7  -4  124.33   15.36
  -7   7   4  111.33   15.00
  -7   7   4  106.35   14.78
   7  -5  -4  307.83   26.20
   7  -5  -4  368.40   28.45
  -7   5   4  351.45   27.89
  -7   5   4  328.11   27.06
   7  -3  -4   98.77   14.67
   7  -3  -4  125.19   15.09
  -7   3   4  100.60   14.03
  -7   3   4  126.99   16.61
   7  -1  -4   16.42    8.86
   7  -1  -4   17.20    8.31
  -7   1   4   16.23    8.67
  -7   1   4   16.11    8.11
   7   1  -4   16.95    8.95
   7   1  -4   13.97    8.17
  -7  -1   4   12.59    8.50
  -7  -1   4   13.97    8.06
   7   3  -4  109.05   17.00
   7   3  -4  129.00   15.22
  -7  -3   4  108.49   14.45
  -7  -3   4  127.91   15.59
   7   5  -4  327.00   25.95
   7   5  -4  294.50   25.56
  -7  -5   4  298.66   25.09
  -7  -5   4  359.23   27.84
   7   7  -4   91.43   13.06
   7   7  -4   89.07   14.34
  -7  -7   4   84.35   13.39
  -7  -7   4  100.63   13.28
  -7  -9   4  531.48   35.73
  -7  -9   4  448.97   33.56
   7  11  -4  351.17   30.42
   7  11  -4  374.79   27.78
  -7 -11   4  323.39   25.03
  -7 -11   4  342.84   28.48
   7  13  -4  347.01   26.59
   7  13  -4  339.50   30.39
  -7 -13   4  304.78   23.95
  -7 -13   4  289.50   25.98
   7  15  -4  486.75   37.48
  -7 -15   4  459.80   34.20
   7  17  -4  296.16   25.31
   7  17  -4  293.39   29.14
  -7 -17   4  275.97   22.53
  -7 -17   4  216.82   22.64
   7  19  -4  469.25   37.84
   7  19  -4  507.59   36.95
  -7 -19   4  521.48   35.73
   7  21  -4  374.79   33.62
   7  21  -4  445.63   34.37
  -7 -23   4  116.27   16.70
  -7 -23   4  138.08   17.92
   8 -22  -4   18.39    9.50
   8 -22  -4   11.50    9.20
  -8  22   4   18.50   11.95
  -8  22   4   13.78    9.17
   8 -20  -4    9.33    9.67
   8 -20  -4   10.56    9.14
  -8  20   4   10.47   10.78
  -8  20   4    7.64    8.53
   8 -18  -4   68.12   13.45
   8 -18  -4   63.96   13.53
  -8  18   4   47.09   10.95
  -8  18   4   61.59   14.31
  -8  16   4  141.50   19.42
   8 -14  -4  207.79   21.70
   8 -14  -4  224.87   22.53
  -8  14   4  204.06   20.45
  -8  14   4  171.47   20.95
   8 -12  -4  164.11   19.06
   8 -12  -4  195.73   20.67
  -8  12   4  174.34   20.09
   8 -10  -4  197.51   20.61
   8 -10  -4  221.87   22.37
  -8  10   4  204.20   21.78
  -8  10   4  258.99   24.12
   8  -8  -4  619.83   43.45
   8  -8  -4  580.38   40.26
  -8   8   4  617.61   42.70
  -8   8   4  560.66   40.70
   8  -6  -4  795.97   51.01
   8  -6  -4  803.20   52.68
  -8   6   4  867.10   55.09
  -8   6   4  739.30   49.76
   8  -4  -4  808.48   52.43
   8  -4  -4  800.70   50.90
  -8   4   4  905.44   57.59
  -8   4   4  843.48   53.32
   8  -2  -4 1661.68   96.38
   8  -2  -4 1630.85   93.93
  -8   2   4 1875.89  107.77
  -8   2   4 1841.16  104.69
   8   0  -4 2512.67  139.94
   8   0  -4 2478.77  139.02
  -8   0   4 2720.21  150.50
  -8   0   4 2656.86  148.14
   8   2  -4 1570.83   90.54
   8   2  -4 1548.05   90.63
  -8  -2   4 1711.42   98.18
  -8  -2   4 1799.21  102.99
   8   4  -4  739.30   47.23
   8   4  -4  733.46   48.87
  -8  -4   4  700.68   46.06
  -8  -4   4  790.97   50.37
   8   6  -4  617.05   43.29
   8   6  -4  633.72   41.65
  -8  -6   4  639.84   42.04
  -8  -6   4  582.05   40.40
  -8  -8   4  436.47   31.26
  -8  -8   4  357.01   29.17
   8  10  -4  134.89   18.64
   8  10  -4  173.48   17.70
  -8 -10   4  150.47   15.98
  -8 -10   4  142.53   17.95
   8  12  -4   99.77   16.89
  -8 -12   4  101.77   15.61
  -8 -14   4  115.35   14.95
  -8 -14   4  117.74   16.73
   8  16  -4  144.61   17.34
   8  16  -4  154.75   21.20
  -8 -16   4  122.66   16.67
  -8 -16   4  136.72   15.47
   8  18  -4   33.17   10.34
   8  18  -4   42.26   12.25
  -8 -18   4   34.92    9.47
  -8 -18   4   30.26    9.78
   8  20  -4    8.22    9.42
   8  20  -4   -0.72    8.28
  -8 -20   4    3.25    7.45
  -8 -20   4    3.97    7.70
   8  22  -4    9.36    9.53
   8  22  -4    1.17    8.45
  -8 -22   4    9.11    7.70
  -8 -22   4    5.81    7.28
   9 -21  -4  423.69   33.87
   9 -21  -4  378.68   32.31
  -9  21   4  354.23   34.28
  -9  21   4  406.46   33.73
   9 -19  -4  640.39   45.29
   9 -19  -4  767.08   52.70
  -9  19   4  615.39   45.09
  -9  19   4  557.04   44.40
   9 -17  -4  512.04   39.26
   9 -17  -4  440.63   34.62
  -9  17   4  372.57   33.31
  -9  17   4  419.24   32.76
   9 -15  -4  522.59   42.01
  -9  15   4  497.87   37.15
  -9  13   4  453.69   34.34
  -9  13   4  353.95   31.20
   9 -11  -4   14.81    9.59
  -9  11   4   20.20   10.34
  -9  11   4   30.53   10.22
   9  -9  -4  184.31   20.50
   9  -9  -4  133.33   17.34
  -9   9   4  143.08   18.67
  -9   9   4  180.56   19.67
   9  -7  -4   84.96   14.70
   9  -7  -4   93.99   15.00
  -9   7   4  113.94   15.70
  -9   7   4   96.60   16.89
   9  -5  -4   82.93   14.42
   9  -5  -4   66.51   12.81
  -9   5   4   84.15   14.11
   9  -3  -4  179.14   20.34
   9  -3  -4  160.86   18.14
  -9   3   4  193.03   21.20
  -9   3   4  195.17   20.34
   9  -1  -4    5.14    8.72
   9  -1  -4    3.56    7.89
  -9   1   4    0.67    9.00
  -9   1   4    8.42    7.67
   9   1  -4    3.95    7.39
   9   1  -4    5.11    8.97
  -9  -1   4    8.92    9.03
  -9  -1   4    8.28    7.67
   9   3  -4  162.17   20.36
   9   3  -4  162.31   17.48
  -9  -3   4  190.12   19.86
  -9  -3   4  194.90   20.00
   9   5  -4   70.76   13.70
   9   5  -4   67.04   11.89
  -9  -5   4   71.62   12.06
  -9  -5   4   53.34   11.72
   9   7  -4   56.70   13.03
   9   7  -4   86.07   12.89
  -9  -7   4   77.10   12.06
  -9  -7   4   64.18   12.72
  -9  -9   4   94.07   13.72
  -9  -9   4  111.02   15.73
   9  11  -4   15.34    9.36
  -9 -11   4   15.20    8.20
   9  13  -4  294.50   28.62
  -9 -13   4  240.13   22.81
  -9 -13   4  266.10   24.73
   9  15  -4  344.23   30.76
   9  15  -4  387.29   31.01
  -9 -15   4  370.34   28.23
  -9 -15   4  299.50   26.34
   9  17  -4  313.11   27.70
   9  17  -4  283.94   27.81
  -9 -17   4  308.11   25.28
  -9 -17   4  262.38   24.48
   9  19  -4  409.24   35.09
   9  19  -4  415.63   33.48
   9  21  -4  176.17   21.84
   9  21  -4  219.59   23.87
  -9 -21   4  233.15   22.56
  -9 -21   4  198.51   20.73
  10 -20  -4    6.72    9.53
  10 -20  -4   12.92   10.42
 -10  20   4    6.89    8.95
  10 -18  -4   38.34   12.50
  10 -18  -4   30.12   11.22
 -10  18   4   41.67   13.09
 -10  18   4   40.65   10.36
  10 -16  -4   58.12   13.22
  10 -16  -4   34.81   11.22
 -10  16   4   40.06   10.78
 -10  16   4   47.76   13.42
 -10  14   4   77.74   13.31
 -10  10   4  233.74   26.12
 -10  10   4  312.56   26.98
  10  -8  -4  242.21   23.56
  10  -8  -4  322.28   28.48
 -10   8   4  323.11   27.39
 -10   8   4  280.61   26.67
 -10   6   4  559.54   41.17
 -10   6   4  700.68   47.04
  10  -4  -4  594.27   42.34
 -10   4   4  847.65   54.51
 -10   4   4  682.90   47.59
  10   0  -4 1244.39   74.40
  10   0  -4 1382.47   83.13
 -10   0   4 1330.24   79.46
 -10   0   4 1574.72   91.79
  10   2  -4  747.08   48.98
  10   2  -4  799.86   53.04
 -10  -2   4  825.98   53.43
 -10  -2   4  779.31   50.65
  10   4  -4  582.88   42.76
  10   4  -4  607.05   42.06
 -10  -6   4  421.74   32.34
 -10  -6   4  394.51   32.31
 -10 -10   4  163.89   17.14
 -10 -10   4  139.14   17.92
  10  12  -4  142.47   18.70
  10  12  -4  143.72   19.14
 -10 -12   4  130.66   17.11
 -10 -12   4  116.33   15.03
  10  14  -4   58.12   13.06
  10  14  -4   58.76   12.61
 -10 -14   4   59.09   12.28
 -10 -14   4   55.59   10.95
  10  16  -4   32.92   11.72
  10  16  -4   37.31   11.31
 -10 -16   4   32.31    9.97
 -10 -16   4   23.53    8.97
  10  18  -4   33.51   11.89
  10  18  -4   28.59   10.53
 -10 -18   4   29.42    9.64
 -10 -18   4   32.62    9.72
  10  20  -4    6.39    8.72
 -10 -20   4    8.64    7.92
  11 -17  -4  140.91   20.06
  11 -17  -4  113.85   17.06
 -11  17   4  146.97   17.95
 -11  17   4   94.93   16.81
  11 -15  -4  191.23   21.92
  11 -15  -4  125.97   18.25
 -11  15   4  113.30   18.98
 -11  15   4  142.80   18.17
  11  -7  -4  112.69   16.92
  11  -7  -4   67.96   13.34
 -11   7   4  115.63   15.84
 -11   7   4   80.79   15.25
  11  -5  -4   21.98   10.28
  11  -5  -4   32.56   11.28
 -11   5   4   25.12   11.67
 -11   5   4   36.03   10.25
  11  -3  -4   43.79   11.06
  11  -3  -4   35.56   11.86
 -11   3   4   46.70   12.50
 -11   3   4   54.07   11.47
  11  -1  -4    6.11    9.11
  11  -1  -4    1.61    8.00
 -11   1   4    6.03    8.61
 -11   1   4    5.39    7.58
  11   1  -4   11.06    9.36
  11   1  -4   10.09    8.28
 -11  -1   4    6.31    7.70
 -11  -1   4    3.36    7.97
  11   3  -4   40.23   12.00
  11   3  -4   37.84   12.72
 -11  -3   4   42.98   11.20
  11   7  -4   31.87   12.53
 -11  -7   4   60.23   12.42
 -11  -7   4   66.85   11.95
 -11  -9   4  307.28   27.50
 -11  -9   4  336.73   27.00
 -11 -11   4  164.36   19.39
 -11 -11   4  197.73   19.36
  11  13  -4   79.79   14.31
  11  13  -4   78.85   15.34
 -11 -13   4   60.18   11.78
  11  15  -4  110.33   16.48
  11  15  -4  133.02   18.95
 -11 -15   4  102.60   16.28
 -11 -15   4  104.13   15.59
  11  17  -4  102.71   16.23
  11  17  -4  103.60   16.39
  12 -14  -4   48.51   12.45
  12 -14  -4   93.07   16.09
 -12  14   4   64.71   12.50
 -12  14   4   40.79   12.39
 -12  12   4  134.64   19.92
 -12  10   4  258.52   27.14
 -12   8   4  325.34   28.34
  12  -6  -4  293.11   27.59
  12  -6  -4  366.18   31.81
  12  -4  -4  284.22   27.03
  12  -4  -4  328.11   30.31
  12  -2  -4  211.01   24.64
  12  -2  -4  261.24  210.79
 -12   2   4  372.57   29.59
 -12   0   4  190.87   22.50
  12   2  -4  184.98   24.39
 -12  -2   4  245.21   24.12
  12   4  -4  305.61   27.03
 -12  -4   4  283.38   25.75
 -12  -4   4  266.94   23.89
  12   6  -4  106.85   64.90
  12   6  -4  285.33   25.70
 -12  -6   4  248.85   24.00
 -12  -6   4  234.51   21.95
  12   8  -4   57.95  347.56
  12   8  -4  221.26   22.56
 -12  -8   4  199.98   20.73
 -12  -8   4  185.23   21.09
  12  10  -4  160.70   19.56
 -12 -10   4  150.58   19.00
 -12 -10   4  155.03   17.59
  12  12  -4   -4.28  371.73
  12  12  -4  133.61   18.73
 -12 -12   4  121.74   15.84
 -12 -12   4  111.33   16.17
  12  14  -4   37.65   12.03
  12  14  -4   41.92   11.75
 -12 -14   4   46.31   11.28
 -12 -14   4   32.42   10.17
 -13   7   4   79.68   15.31
 -13   5   4   44.40   12.14
  13  -3  -4   22.06   10.70
  13  -3  -4   30.70   12.84
 -13   3   4   28.56   10.14
  13  -1  -4   28.34   12.09
  13  -1  -4   24.75   10.64
 -13   1   4   16.59    9.45
 -13   1   4   25.31    9.47
  13   1  -4   23.09   10.50
  13   1  -4   23.23   11.61
 -13  -1   4   32.12    9.64
 -13  -1   4   20.06    9.45
  13   3  -4   31.53   11.09
  13   3  -4   30.67   12.28
 -13  -3   4   34.01   67.04
 -13  -3   4   27.87    9.95
  13   5  -4   41.90   11.89
 -13  -5   4   38.26   10.72
 -13  -5   4   50.79   11.75
 -13  -7   4   79.88   13.81
 -13  -7   4   73.26   13.64
  -3  -7  -5  497.87   38.03
  -3  -7  -5  472.31   34.14
   3   7   5  470.92   36.34
   3   7   5  435.91   34.78
  -3  -5  -5  561.49   39.09
  -3  -5  -5  512.59   38.34
   3   5   5  459.25   35.78
   3   5   5  470.64   36.53
  -3  -3  -5  904.33   57.34
  -3  -3  -5  989.34   60.87
   3   3   5  831.26   54.54
   3   3   5  829.31   54.20
  -3  -1  -5  231.60   21.36
  -3  -1  -5  239.88   22.53
   3   1   5  234.26   22.75
   3   1   5  215.48   22.12
  -3   1  -5  239.57   22.56
  -3   1  -5  217.73   19.34
   3  -1   5  228.82   22.95
   3  -1   5  243.21   22.39
  -3   3  -5  729.57   45.17
   3  -3   5  853.49   52.65
   3  -3   5  840.71   55.12
  -3   5  -5  374.79   30.84
  -3   5  -5  364.51   25.62
   3  -5   5  390.90   27.28
   3  -5   5  461.47   35.34
  -3   7  -5  296.16   22.48
   2  14   5  375.62   36.95
   2  14   5  391.74   33.09
  -2 -12  -5  397.29   32.89
  -2 -12  -5  482.03   37.84
   2  12   5  417.85   33.53
   2  12   5  450.91   39.34
  -2 -10  -5  218.90   22.45
   2  10   5  209.90   25.78
  -2  -8  -5  337.84   28.28
  -2  -8  -5  345.06   29.39
   2   8   5  392.01   34.40
   2   8   5  315.33   27.03
  -2  -6  -5  126.97   15.73
  -2  -6  -5  124.27   17.17
   2   6   5  128.22   17.98
   2   6   5  102.24   15.17
  -2  -4  -5   16.59    8.33
  -2  -4  -5   23.25    9.64
   2   4   5   13.00    9.08
   2   4   5   17.42    9.11
  -2  -2  -5    5.33    8.83
  -2  -2  -5    4.50    7.03
   2   2   5    4.22    8.17
   2   2   5   -0.36    7.53
  -2   0  -5    0.11    6.97
  -2   0  -5   -1.92    7.61
   2   0   5   -0.58    7.14
   2   0   5   -1.08    7.61
  -2   2  -5   -0.11    7.95
  -2   2  -5    4.61    6.42
   2  -2   5    6.58    8.20
   2  -2   5    7.03    7.61
  -2   4  -5   14.78    7.06
  -2   4  -5    8.36    9.11
   2  -4   5    7.45    8.78
   2  -4   5   20.20    8.83
  -2   6  -5   74.76   15.11
  -2   6  -5   93.32   11.78
   2  -6   5  108.46   15.89
   2  -6   5  104.21   13.36
  -2   8  -5  268.05   20.78
  -2   8  -5  218.43   24.95
   2  -8   5  247.41   24.28
   2  -8   5  261.77   21.11
  -2  10  -5  136.16   21.11
  -2  10  -5  153.47   14.64
   2 -10   5  153.17   14.86
   2 -10   5  138.22   18.64
  -2  12  -5  268.99   31.51
  -2  12  -5  303.11   23.50
   2 -12   5  260.66   28.67
   2 -12   5  250.93   19.70
   2 -14   5  222.32   18.64
   2 -14   5  205.23   25.06
  -1 -17  -5   58.15   13.09
  -1 -17  -5   48.18   13.50
   1  17   5   48.18   15.86
   1  17   5   58.68   13.22
  -1 -15  -5  104.07   16.64
  -1 -15  -5   74.32   15.06
   1  15   5   92.77   14.70
   1  15   5   93.29   18.78
  -1 -13  -5  246.46   25.98
  -1 -13  -5  284.22   27.17
   1  13   5  272.52   24.95
   1  13   5  262.57   28.31
  -1 -11  -5  293.11   27.53
  -1 -11  -5  290.89   26.50
   1  11   5  308.11   29.12
   1  11   5  264.88   24.62
  -1  -9  -5  767.08   51.04
   1   9   5  733.74   49.01
   1   9   5  752.36   57.29
  -1  -7  -5  689.57   46.26
  -1  -7  -5  731.24   48.18
   1   7   5  709.29   48.15
   1   7   5  741.80   50.70
  -1  -5  -5  594.27   41.51
  -1  -5  -5  636.22   42.81
   1   5   5  590.38   41.67
   1   5   5  652.34   44.98
  -1  -3  -5 1026.85   62.84
  -1  -3  -5  897.38   57.37
   1   3   5  962.67   59.68
   1   3   5  953.78   60.43
  -1  -1  -5  605.11   40.56
  -1  -1  -5  513.70   37.67
   1   1   5  520.09   38.03
   1   1   5  549.54   37.84
  -1   1  -5  487.31   37.28
  -1   1  -5  595.38   39.31
   1  -1   5  549.54   42.73
   1  -1   5  563.71   38.37
  -1   3  -5  835.98   51.12
  -1   3  -5  826.26   55.76
   1  -3   5  835.15   54.84
   1  -3   5  885.44   54.48
  -1   5  -5  477.31   32.20
  -1   5  -5  426.46   36.76
   1  -5   5  472.86   36.42
   1  -5   5  518.15   35.03
  -1   7  -5  426.74   38.78
  -1   7  -5  478.70   32.20
   1  -7   5  542.04   35.65
   1  -7   5  471.47   37.23
  -1  13  -5  112.44   22.37
   1 -13   5  190.28   18.09
   1 -13   5  133.19   20.09
   1 -15   5   56.43   10.17
   1 -15   5   48.56   15.11
  -1  17  -5   34.76    9.28
  -1  17  -5    1.14   14.34
   1 -17   5   33.87   13.84
   1 -17   5   25.50    8.31
   0 -18  -5  136.91   19.50
   0 -18  -5  194.62   22.62
   0  18   5  164.20   24.28
   0  18   5  154.92   19.06
   0 -16  -5  269.63   27.03
   0 -16  -5  302.83   28.53
   0  16   5  283.11   30.39
   0  16   5  289.77   26.09
   0 -14  -5  222.98   23.81
   0 -14  -5  294.50   27.89
   0  14   5  254.35   27.56
   0  14   5  267.69   24.48
   0 -12  -5  292.00   26.17
   0 -12  -5  324.22   28.70
   0  12   5  300.05   27.14
   0  12   5  307.83   29.64
   0 -10  -5  277.83   28.64
   0  -8  -5  451.47   33.56
   0  -8  -5  448.97   34.45
   0   8   5  462.58   36.67
   0   8   5  421.19   33.01
   0  -6  -5  168.72   19.42
   0  -6  -5  186.34   19.03
   0   6   5  176.03   19.75
   0   6   5  187.95   20.86
   0  -4  -5   66.46   12.20
   0  -4  -5   50.40   11.97
   0   4   5   59.65   12.64
   0   4   5   60.87   12.78
   0  -2  -5    7.61    9.28
   0  -2  -5   12.50    8.11
   0   2   5    9.97    9.97
   0   2   5    5.58    7.86
   0   0  -5   -1.81    8.86
   0   0  -5    0.89    7.14
   0   0   5    1.58    8.97
   0   0   5    1.61    7.08
   0   2  -5   14.86   10.84
   0   2  -5   13.92    7.97
   0  -2   5   15.36    9.45
   0  -2   5   14.06    7.86
   0   4  -5   50.76   10.25
   0   4  -5   51.43   15.00
   0  -4   5   47.31   12.59
   0  -4   5   59.82   11.22
   0   6  -5  149.97   15.70
   0   6  -5  124.94   20.70
   0  -6   5  173.42   17.61
   0  -6   5  122.99   17.70
   0   8  -5  343.39   25.89
   0   8  -5  264.94   30.39
   0  14  -5   42.84   19.17
   0 -14   5  173.00   17.09
   0 -14   5  128.13   19.89
   0 -16   5  180.42   17.34
   0 -16   5  134.41   21.50
   0 -18   5   80.21   17.70
   0 -18   5   93.82   12.59
   1 -19  -5   66.82   15.61
  -1  19   5   67.90   17.31
  -1  19   5   67.98   13.06
   1 -17  -5   51.81   13.42
  -1  17   5   50.51   12.00
  -1  17   5   45.23   14.92
   1 -15  -5   22.09   10.34
   1 -15  -5   22.39   10.45
  -1  15   5   20.11    9.64
  -1  15   5   14.03   12.11
   1 -13  -5  286.72   27.06
   1 -13  -5  274.69   25.50
  -1  13   5  292.27   26.95
  -1  13   5  325.34   31.09
   1 -11  -5  368.12   30.45
  -1  11   5  283.94   31.39
   1  -9  -5  343.12   27.84
   1  -9  -5  323.39   28.14
  -1   9   5  335.34   28.48
  -1   9   5  355.62   31.26
   1  -7  -5  861.54   54.20
   1  -7  -5  800.98   54.57
  -1   7   5  825.70   54.73
   1  -5  -5 1119.09   69.04
   1  -5  -5 1120.20   67.51
  -1   5   5 1300.79   79.35
  -1   5   5 1247.44   79.40
   1  -3  -5 1731.97   99.35
   1  -3  -5 1765.04  103.05
  -1   3   5 1820.05  106.07
  -1   3   5 1658.91   95.77
   1  -1  -5 1202.16   74.37
   1  -1  -5 1151.32   68.93
  -1   1   5 1098.81   66.01
  -1   1   5 1165.21   71.79
   1   1  -5 1155.48   68.71
   1   1  -5 1143.26   72.12
  -1  -1   5 1114.09   66.43
  -1  -1   5 1069.36   67.01
   1   3  -5 1588.06   96.10
   1   3  -5 1574.17   90.02
  -1  -3   5 1555.00   92.24
  -1  -3   5 1558.05   89.52
   1   5  -5  870.15   59.96
   1   5  -5 1014.07   60.54
  -1  -5   5 1045.19   62.62
  -1  -5   5  933.78   60.26
  -1  -7   5  783.19   48.68
  -1  -7   5  625.11   45.04
  -1  -9   5  196.34   23.34
  -1  -9   5  268.91   21.86
  -1 -13   5  198.98   18.00
  -1 -13   5  134.97   19.95
   1  15  -5    3.75   11.14
  -1 -15   5    6.20   10.47
  -1 -15   5   10.78    7.56
   1  17  -5   29.37    9.28
   1  17  -5   24.67   13.45
  -1 -17   5   33.03   13.11
  -1 -17   5   33.76    8.97
   1  19  -5   24.98   13.06
   2 -20  -5  336.45   31.48
   2 -20  -5  431.47   35.67
  -2  20   5  368.40   30.89
  -2  20   5  372.84   36.20
   2 -18  -5  478.70   38.76
   2 -18  -5  570.66   42.67
  -2  18   5  515.09   42.54
  -2  18   5  517.04   38.62
   2 -16  -5  825.70   56.12
   2 -16  -5  700.96   49.65
  -2  16   5  793.75   56.23
  -2  16   5  765.97   52.15
   2 -14  -5  387.57   32.28
   2 -14  -5  396.46   33.48
  -2  14   5  403.41   32.95
  -2  14   5  425.08   36.15
   2 -12  -5  259.13   24.31
   2 -12  -5  226.73   24.64
  -2  12   5  261.46   26.34
  -2  12   5  237.15   23.92
   2 -10  -5  145.58   18.73
  -2  10   5  147.67   18.81
   2  -8  -5  197.23   19.84
   2  -8  -5  199.20   21.75
  -2   8   5  180.78   20.61
  -2   8   5  210.54   22.42
   2  -6  -5  214.04   21.92
  -2   6   5  220.26   22.23
  -2   6   5  245.29   24.78
   2  -4  -5   16.06    8.81
   2  -4  -5   14.22   10.11
  -2   4   5   21.78    9.47
  -2   4   5   10.72   10.34
   2  -2  -5  348.95   30.39
   2  -2  -5  364.23   28.14
  -2   2   5  330.34   26.89
  -2   2   5  338.12   28.84
   2   0  -5    3.11    7.20
   2   0  -5    3.42   10.50
  -2   0   5    1.06    8.81
  -2   0   5   -1.50    7.25
   2   2  -5  294.50   28.98
   2   2  -5  338.67   26.42
  -2  -2   5  271.88   27.14
   2   4  -5   14.61    7.67
   2   4  -5   14.28   11.56
  -2  -4   5    9.42   10.11
  -2  -4   5   12.03    8.08
   2   6  -5  161.36   22.48
   2   6  -5  216.59   19.34
  -2  -6   5  167.47   21.42
  -2  -6   5  227.48   20.84
   2   8  -5  110.35   19.53
   2   8  -5  173.00   17.17
  -2  -8   5  134.36   19.48
  -2  -8   5  186.39   18.06
   2  10  -5   77.65   17.42
   2  10  -5  112.41   14.00
  -2 -10   5  129.22   14.36
  -2 -10   5   74.65   15.95
  -2 -12   5  180.45   17.14
  -2 -12   5  128.77   19.86
   2  20  -5  221.26   22.12
   2  20  -5  144.00   21.17
  -2 -20   5  219.76   20.28
  -2 -20   5  164.58   23.20
   3 -21  -5   39.37   13.09
   3 -21  -5   50.62   12.86
  -3  21   5   49.81   11.84
  -3  21   5   59.09   16.56
   3 -19  -5   65.29   13.50
   3 -19  -5   65.29   14.72
  -3  19   5   61.18   16.67
  -3  19   5   64.79   13.11
   3 -17  -5   20.53   10.89
   3 -17  -5   28.37   10.72
  -3  17   5   27.98   13.06
  -3  17   5   29.34   10.81
   3 -15  -5  122.66   17.25
   3 -15  -5  117.80   17.61
  -3  15   5  103.52   15.86
  -3  15   5  120.44   19.00
   3 -13  -5  356.73   29.73
   3 -13  -5  367.57   31.42
  -3  13   5  340.06   29.37
  -3  13   5  357.29   31.39
   3  -9  -5  333.67   29.17
   3  -9  -5  337.84   27.75
  -3   9   5  285.61   26.95
  -3   9   5  329.78   28.73
   3  -7  -5  720.41   47.09
   3  -7  -5  780.14   52.65
  -3   7   5  775.97   52.43
  -3   7   5  694.57   46.62
   3  -5  -5 1021.85   62.43
   3  -5  -5 1125.76   70.54
  -3   5   5  991.01   61.29
  -3   5   5 1023.52   64.87
   3  -3  -5 1761.70  100.74
   3  -3  -5 1936.46  113.16
  -3   3   5 1649.74   95.27
  -3   3   5 1748.37  102.41
   3  -1  -5 2049.81  119.22
   3  -1  -5 1804.21  102.66
  -3   1   5 1956.46  113.05
  -3   1   5 1726.70   98.96
   3   1  -5 1838.38  108.46
   3   1  -5 1804.21  102.32
  -3  -1   5 1897.00  109.96
  -3  -1   5 1710.03   97.80
   3   3  -5 1486.93   90.91
  -3  -3   5 1626.12   93.43
  -3  -3   5 1624.46   95.99
   3   5  -5  809.87   55.48
   3   5  -5  817.92   50.34
  -3  -5   5  894.88   55.23
  -3  -5   5  941.00   60.90
   3   7  -5  469.53   38.84
   3   7  -5  529.26   35.42
  -3  -7   5  542.32   41.31
  -3  -7   5  602.61   40.17
   3   9  -5  240.68   20.67
   3   9  -5  187.03   23.73
  -3  -9   5  178.48   25.92
  -3 -11   5  216.87   19.36
  -3 -11   5  161.00   21.89
   3  13  -5  180.73   23.34
   3  13  -5  257.30   21.45
  -3 -13   5  171.61   23.34
  -3 -13   5  228.46   19.84
   3  15  -5   61.29   14.50
   3  15  -5   56.76   11.42
  -3 -15   5   52.68   15.09
  -3 -15   5   58.93   10.72
   3  17  -5   12.50    9.06
  -3 -17   5   13.28    7.70
   3  19  -5   33.14   12.75
   3  19  -5   33.64   10.28
  -3 -19   5   41.29    8.83
  -3 -19   5   31.76   13.17
   3  21  -5   23.34    9.67
   3  21  -5   16.20   11.03
  -3 -21   5   25.62    8.42
  -3 -21   5   17.56   11.84
   4 -22  -5  770.97   53.73
  -4  22   5  763.75   51.87
   4 -20  -5  434.24   35.15
   4 -20  -5  425.35   36.09
  -4  20   5  495.09   41.59
  -4  20   5  442.30   34.56
   4 -18  -5  233.43   24.75
   4 -18  -5  243.49   25.37
  -4  18   5  266.08   28.34
  -4  18   5  237.35   24.12
   4 -16  -5  580.94   43.26
   4 -16  -5  565.38   41.23
  -4  16   5  582.88   43.04
  -4  16   5  591.77   44.70
   4 -14  -5  613.72   44.42
   4 -14  -5  650.12   45.37
  -4  14   5  651.78   47.09
  -4  14   5  613.44   43.79
   4 -12  -5  693.46   46.81
   4 -12  -5  555.93   44.70
  -4  12   5  724.85   50.06
  -4  12   5  580.10   43.48
   4 -10  -5  541.49   40.42
  -4  10   5  616.22   44.54
   4  -8  -5  468.42   36.92
   4  -8  -5  428.13   32.42
  -4   8   5  478.70   37.37
  -4   8   5  418.96   33.06
   4  -6  -5  302.55   28.81
   4  -6  -5  303.11   25.62
  -4   6   5  292.00   27.23
  -4   6   5  281.99   24.95
   4  -4  -5   14.59    8.28
   4  -4  -5   14.64   10.97
  -4   4   5   11.11    8.20
  -4   4   5    9.11    9.89
   4  -2  -5    7.67    7.72
   4  -2  -5    5.78    9.84
  -4   2   5    9.36    7.75
  -4   2   5   12.89    9.72
   4   0  -5   -0.86   10.14
   4   0  -5    1.58    6.81
  -4   0   5   -0.69    7.39
  -4   0   5    1.06    8.75
   4   2  -5    2.58    7.08
   4   2  -5    4.11   10.97
  -4  -2   5    4.45    7.61
  -4  -2   5   10.50    9.42
   4   4  -5    7.08   11.03
   4   4  -5   16.84    7.70
  -4  -4   5   15.50    8.28
  -4  -4   5   10.95   10.09
   4   6  -5  230.62   20.11
   4   6  -5  214.07   25.17
  -4  -6   5  268.05   22.95
  -4  -6   5  228.21   24.64
   4   8  -5  262.99   28.84
   4   8  -5  301.72   23.81
  -4  -8   5  376.73   28.31
  -4  -8   5  282.55   28.34
   4  10  -5  344.23   32.98
  -4 -10   5  341.45   32.48
  -4 -10   5  426.74   30.45
  -4 -12   5  489.53   33.53
  -4 -12   5  377.01   34.90
   4  14  -5  313.67   31.56
  -4 -14   5  286.72   31.84
   4  18  -5  138.80   17.45
   4  18  -5   86.99   17.14
  -4 -18   5   96.57   17.89
  -4 -18   5  128.50   13.95
   4  20  -5  199.23   25.17
   4  20  -5  230.40   22.56
  -4 -20   5  203.37   25.45
  -4 -20   5  231.76   19.95
   4  22  -5  412.57   33.34
   4  22  -5  343.67   32.87
  -4 -22   5  385.35   29.01
  -4 -22   5  352.01   33.76
   5 -21  -5   46.04   12.14
   5 -21  -5   66.21   14.39
  -5  21   5   64.23   16.11
  -5  21   5   55.12   12.50
   5 -19  -5  147.78   19.56
   5 -19  -5  149.53   19.45
  -5  19   5  141.03   18.36
  -5  19   5  137.86   20.03
   5 -17  -5   81.71   14.36
   5 -17  -5   75.26   14.95
  -5  17   5   83.49   15.92
  -5  17   5   85.54   14.28
   5 -15  -5  280.33   25.87
   5 -15  -5  278.94   27.00
  -5  15   5  259.88   24.75
  -5  15   5  288.11   27.73
   5 -13  -5  222.76   22.28
   5 -13  -5  234.99   24.48
  -5  13   5  241.79   24.70
  -5  13   5  205.84   21.67
   5 -11  -5  322.00   29.34
  -5  11   5  307.00   30.37
   5  -9  -5 1106.59   69.68
   5  -9  -5  956.84   60.32
  -5   9   5 1084.36   68.18
  -5   9   5  918.22   59.54
   5  -7  -5 1283.56   79.13
   5  -7  -5 1231.61   73.71
  -5   7   5 1168.54   71.04
  -5   7   5 1207.71   74.49
   5  -5  -5 1696.13  100.66
   5  -5  -5 1576.39   91.35
  -5   5   5 1426.92   84.07
  -5   5   5 1701.97  100.46
   5  -3  -5  427.02   35.48
   5  -3  -5  440.91   32.23
  -5   3   5  459.53   35.67
  -5   3   5  399.79   30.73
   5  -1  -5  777.64   49.29
   5  -1  -5  717.35   49.98
  -5   1   5  817.09   52.54
  -5   1   5  793.75   52.62
   5   1  -5  728.74   50.59
   5   1  -5  732.35   46.34
  -5  -1   5  751.80   48.12
  -5  -1   5  829.59   54.73
   5   3  -5  360.90   26.98
   5   3  -5  350.34   31.56
  -5  -3   5  422.30   34.09
  -5  -3   5  413.13   30.98
   5   5  -5 1281.62   79.26
   5   5  -5 1295.51   75.87
  -5  -5   5 1408.03   82.65
  -5  -5   5 1417.47   85.52
   5   7  -5  875.16   53.12
   5   7  -5  817.65   55.98
  -5  -7   5  951.28   57.84
  -5  -7   5  859.32   57.84
   5   9  -5  694.57   50.23
   5   9  -5  668.45   42.65
  -5  -9   5  710.40   50.20
  -5  -9   5  741.80   46.51
   5  11  -5  242.54   26.89
   5  11  -5  294.50   23.75
  -5 -11   5  251.93   21.00
  -5 -11   5  205.15   24.31
  -5 -15   5  131.94   19.81
  -5 -15   5  147.14   15.06
   5  17  -5   29.87   12.14
  -5 -17   5   41.01    9.45
  -5 -17   5   39.95   12.34
   5  19  -5   71.93   16.11
   5  19  -5   73.46   13.53
  -5 -19   5   64.48   15.25
   5  21  -5   26.37    9.81
   5  21  -5   30.62   12.59
  -5 -21   5   13.03   10.61
  -5 -21   5   28.53    8.36
   6 -22  -5  305.61   29.78
   6 -22  -5  328.39   30.31
  -6  22   5  230.96   31.48
  -6  22   5  340.06   29.87
   6 -20  -5  352.01   30.76
   6 -20  -5  325.61   29.89
  -6  20   5  324.50   30.87
  -6  20   5  290.05   27.06
   6 -18  -5  490.92   38.92
   6 -18  -5  472.31   36.34
  -6  18   5  468.42   37.78
  -6  18   5  413.96   33.23
   6 -16  -5  440.36   35.81
   6 -16  -5  418.13   33.17
  -6  16   5  422.58   35.28
  -6  16   5  403.41   32.73
   6 -14  -5  629.00   44.20
   6 -14  -5  633.72   45.45
  -6  14   5  621.22   45.34
  -6  14   5  537.60   39.42
   6 -12  -5  802.09   54.26
   6 -12  -5  769.30   50.87
  -6  12   5  860.71   56.70
  -6  12   5  781.53   53.04
   6  -8  -5  380.62   30.59
   6  -8  -5  358.67   31.95
  -6   8   5  349.78   29.92
  -6   8   5  371.18   31.34
   6  -6  -5  328.95   27.25
   6  -6  -5  288.38   28.87
  -6   6   5  321.72   28.92
  -6   6   5  291.44   25.98
   6  -4  -5   54.32   14.22
   6  -4  -5   49.93   10.95
  -6   4   5   53.87   11.84
  -6   4   5   50.12   12.39
   6  -2  -5   17.73   11.09
   6  -2  -5   11.72    7.70
  -6   2   5   17.00    9.17
  -6   2   5   14.86    9.31
   6   0  -5    2.19    9.81
   6   0  -5    2.31    7.33
  -6   0   5    2.14    7.81
  -6   0   5   -2.64    8.72
   6   2  -5    9.36   10.78
   6   2  -5   14.11    7.67
  -6  -2   5   20.67   10.20
  -6  -2   5   20.81    9.14
   6   4  -5   50.26   10.47
   6   4  -5   47.23   13.59
  -6  -4   5   60.82   12.09
  -6  -4   5   47.56   12.84
   6   6  -5  228.51   25.56
   6   6  -5  229.57   20.03
  -6  -6   5  284.50   23.92
  -6  -6   5  243.13   25.73
   6   8  -5  274.16   27.84
   6   8  -5  265.71   22.03
  -6  -8   5  261.82   27.09
  -6  -8   5  283.38   23.45
   6  10  -5  177.84   22.62
  -6 -10   5  173.95   22.39
   6  12  -5  568.99   37.95
  -6 -12   5  455.64   31.70
  -6 -14   5  315.61   24.12
  -6 -14   5  296.44   29.95
  -6 -16   5  170.42   21.95
  -6 -16   5  192.62   17.73
   6  18  -5  226.37   26.31
   6  18  -5  261.21   24.48
  -6 -18   5  220.82   25.39
  -6 -18   5  252.24   20.95
   6  20  -5  146.61   19.59
  -6 -20   5  149.47   20.75
  -6 -20   5  165.11   16.73
   6  22  -5  150.86   20.56
   6  22  -5  170.14   19.78
  -6 -22   5  143.83   20.06
  -6 -22   5  186.26   18.45
   7 -21  -5   17.11   10.09
   7 -21  -5   12.64    9.97
  -7  21   5   15.09   11.45
  -7  21   5    9.22    9.42
   7 -19  -5   26.75   11.17
   7 -19  -5   30.03   11.03
  -7  19   5   18.67    8.78
  -7  19   5   26.84   11.67
   7 -17  -5   20.81    9.72
   7 -17  -5   26.67   11.28
  -7  17   5   24.64   11.28
  -7  17   5   19.86    9.22
   7 -15  -5  280.88   25.75
   7 -15  -5  319.78   28.98
  -7  15   5  274.44   26.84
  -7  15   5  274.05   25.78
   7 -13  -5  382.29   32.45
   7 -13  -5  382.85   31.37
  -7  13   5  408.13   32.84
  -7  13   5  382.29   32.67
   7 -11  -5  764.58   50.81
   7 -11  -5  823.76   55.43
  -7  11   5  735.96   52.62
  -7  11   5  806.53   53.73
   7  -7  -5  628.45   45.06
   7  -7  -5  680.12   48.20
   7  -5  -5 1221.88   73.49
   7  -5  -5 1134.37   71.26
  -7   5   5 1077.69   66.82
  -7   5   5 1203.83   73.85
   7  -3  -5  757.63   52.51
   7  -3  -5  759.86   49.18
  -7   3   5  796.25   52.73
  -7   3   5  780.97   52.06
   7  -1  -5  499.53   39.78
   7  -1  -5  515.09   36.01
  -7   1   5  551.49   39.51
  -7   1   5  531.76   38.84
   7   1  -5  457.58   32.56
   7   1  -5  510.09   40.28
  -7  -1   5  538.43   38.56
  -7  -1   5  548.71   39.87
   7   3  -5  667.62   48.40
   7   3  -5  592.05   39.37
  -7  -3   5  694.01   47.59
  -7  -3   5  680.12   45.81
   7   5  -5  834.59   51.40
   7   5  -5  939.89   62.09
  -7  -5   5  878.49   57.57
  -7  -5   5 1023.24   62.62
   7   7  -5  509.26   40.23
  -7  -7   5  510.65   39.28
  -7 -11   5  470.92   32.62
  -7 -11   5  418.41   35.45
   7  13  -5  177.48   23.48
   7  13  -5  236.40   20.59
  -7 -13   5  216.37   19.09
  -7 -13   5  198.29   23.62
  -7 -15   5  141.55   15.09
  -7 -15   5  117.74   18.14
   7  17  -5    9.47   10.22
   7  17  -5   13.92    8.70
  -7 -17   5    9.25    9.95
  -7 -17   5   12.47    6.81
   7  19  -5    5.47    8.03
   7  19  -5   17.59   11.20
  -7 -19   5   13.39   10.17
  -7 -19   5   10.53    7.08
   7  21  -5    9.56    9.81
   7  21  -5    8.31    8.39
  -7 -21   5   10.86    7.17
  -7 -21   5    5.67    9.08
   8 -20  -5  663.17   49.20
   8 -20  -5  630.95   45.06
  -8  20   5  593.99   46.06
  -8  20   5  629.00   46.73
   8 -18  -5  512.31   40.01
   8 -18  -5  480.92   37.34
  -8  18   5  427.58   34.20
   8 -16  -5  584.55   43.70
   8 -16  -5  517.04   38.73
  -8  16   5  462.30   37.59
  -8  16   5  526.76   39.42
   8 -14  -5  303.39   28.31
   8 -14  -5  290.05   26.73
  -8  14   5  315.33   28.09
   8 -12  -5  368.68   31.81
   8 -12  -5  305.33   27.17
  -8  12   5  358.67   30.76
  -8  12   5  323.39   29.06
   8 -10  -5  297.55   26.50
   8 -10  -5  313.94   29.09
  -8  10   5  275.97   26.50
  -8  10   5  316.45   28.23
   8  -8  -5   12.28    9.47
  -8   8   5   17.28   10.34
   8  -6  -5   49.29   16.45
  -8   6   5   69.51   14.92
   8  -4  -5   15.09   10.39
   8  -4  -5    9.81    9.03
  -8   4   5   10.45   11.09
  -8   4   5   16.59    9.28
   8  -2  -5    2.56    9.53
   8  -2  -5    6.20    8.11
  -8   2   5    7.83    8.72
  -8   2   5    9.25    9.50
   8   0  -5   -1.75    7.50
   8   0  -5    1.64    9.81
  -8   0   5    1.47    8.03
  -8   0   5   -2.06    8.70
   8   2  -5    1.25    7.97
   8   2  -5   11.11   10.14
  -8  -2   5    7.06    8.70
  -8  -2   5    4.45    9.36
   8   4  -5    9.31   10.70
  -8  -4   5   10.42    9.59
   8   8  -5   23.37   11.09
   8   8  -5   14.34    7.81
  -8  -8   5   15.36    9.11
  -8  -8   5   19.28    8.28
   8  10  -5  227.21   20.34
   8  10  -5  186.26   23.20
  -8 -10   5  199.87   18.92
  -8 -10   5  172.06   20.89
   8  12  -5  228.10   20.39
   8  12  -5  156.06   21.89
  -8 -12   5  206.06   19.09
  -8 -12   5  174.09   21.28
  -8 -14   5  134.05   18.81
  -8 -14   5  154.42   16.20
   8  16  -5  231.90   26.23
  -8 -16   5  292.83   25.50
  -8 -16   5  265.80   27.00
   8  18  -5  253.55   24.03
   8  18  -5  247.63   27.20
  -8 -18   5  223.85   24.50
   8  20  -5  255.63   26.53
   8  20  -5  291.72   28.89
  -8 -20   5  280.05   27.39
  -8 -20   5  280.88   24.98
   9 -19  -5    6.64   10.53
   9 -19  -5   -0.67    8.11
  -9  19   5    3.67   10.42
  -9  19   5    4.45    7.33
   9 -17  -5   34.92   11.78
  -9  17   5   33.14   10.06
   9 -15  -5  152.19   19.00
   9 -15  -5  211.82   23.48
  -9  15   5  164.72   19.23
  -9  15   5  172.95   21.00
   9 -13  -5  258.68   25.92
   9 -13  -5  187.37   20.70
  -9  13   5  228.46   23.95
  -9  13   5  185.17   21.45
   9 -11  -5  402.29   32.42
   9 -11  -5  523.43   40.40
  -9  11   5  360.90   31.34
   9  -9  -5  325.61   28.45
   9  -9  -5  352.84   31.59
  -9   9   5  298.39   28.26
  -9   9   5  342.28   29.87
   9  -7  -5  401.46   35.12
   9  -7  -5  427.02   33.95
  -9   7   5  433.69   35.81
  -9   7   5  442.30   36.65
   9  -5  -5  477.03   37.62
  -9   5   5  636.50   45.84
  -9  -1   5  801.53   56.48
   9   3  -5  463.14   34.31
  -9  -3   5  552.32   39.67
   9   5  -5  487.59   39.37
   9   5  -5  503.70   36.09
  -9  -5   5  469.53   36.51
  -9  -5   5  533.98   38.03
   9   7  -5  318.95   26.37
   9   7  -5  321.72   30.59
  -9  -7   5  311.44   28.17
  -9  -7   5  354.79   28.12
   9   9  -5  192.42   23.64
   9   9  -5  276.49   23.64
  -9  -9   5  216.51   23.06
  -9  -9   5  243.85   21.73
  -9 -11   5  276.47   23.28
  -9 -11   5  229.04   23.87
  -9 -13   5  127.16   14.95
  -9 -13   5  101.02   16.00
  -9 -15   5   82.79   14.64
  -9 -15   5  103.27   14.61
   9  17  -5   31.76   11.64
   9  17  -5   16.98    9.47
  -9 -17   5   21.14    8.67
  -9 -17   5   24.81   10.09
   9  19  -5    3.31    8.70
  -9 -19   5    0.94    8.47
 -10  16   5  385.90   31.98
 -10  16   5  324.50   29.89
 -10  14   5  550.38   40.95
 -10  14   5  428.69   36.34
  10 -10  -5   43.20   13.39
 -10  10   5   44.48   11.95
 -10  10   5   31.03   11.17
  10  -8  -5   13.59   10.89
  10  -8  -5    7.75    9.06
 -10   8   5   13.84    9.75
 -10   8   5   15.22    9.75
  10  -6  -5   56.54   12.39
  10  -6  -5   72.76   15.03
 -10   6   5   73.62   14.14
 -10   6   5   69.18   14.09
  10  -4  -5   15.53   10.17
  10  -4  -5   13.34    9.06
 -10   4   5   22.84   11.14
  10  -2  -5   12.67    8.67
  10  -2  -5   15.28   10.42
 -10   2   5    9.89    8.92
 -10   2   5   10.42   10.06
  10   0  -5    0.14    7.70
  10   0  -5   -4.78    9.03
 -10   0   5    2.47    9.28
 -10   0   5    1.53    8.08
  10   2  -5   11.22    8.31
  10   2  -5    8.86   10.14
 -10  -2   5   11.17    9.28
 -10  -2   5   10.45    8.78
  10   4  -5   16.34   10.64
  10   4  -5    8.42    8.17
 -10  -4   5   24.92    9.53
 -10  -4   5   19.17    9.56
  10   6  -5   32.14   13.45
  10   6  -5   55.18   11.39
 -10  -6   5   58.62   11.47
 -10  -6   5   64.93   13.39
  10   8  -5    6.25    8.70
  10   8  -5   13.70    8.06
 -10  -8   5   12.56    7.83
 -10  -8   5   14.42    8.58
  10  10  -5   14.17   10.14
  10  10  -5   36.65   10.06
 -10 -10   5   21.17    9.31
 -10 -10   5   30.62    8.95
  10  12  -5  203.01   20.75
  10  12  -5   69.18  495.64
 -10 -12   5  184.09   18.45
 -10 -12   5  150.64   19.11
  10  14  -5   73.76   44.06
 -10 -14   5  246.60   25.14
 -10 -14   5  315.89   26.31
 -10 -16   5  177.64   20.53
 -10 -16   5  220.12   20.78
 -11  15   5  136.30   17.67
 -11  15   5   99.18   16.95
  11 -13  -5   55.20   12.22
  11 -13  -5  104.30   17.48
 -11  13   5   89.93   15.73
 -11  13   5   55.32   13.56
 -11  11   5  155.92   19.75
 -11  11   5  119.55   18.78
 -11   9   5  329.50   30.23
 -11   9   5  376.18   32.51
  11  -5  -5  461.75   38.73
  11  -5  -5  381.46   31.42
 -11   5   5  453.41   36.17
 -11   5   5  595.38   43.40
  11  -3  -5  263.52   30.48
 -11   3   5  255.55   25.89
 -11   3   5  297.28   27.48
  11  -1  -5  244.15   23.37
  11  -1  -5  295.05   29.64
 -11   1   5  289.50   26.28
 -11   1   5  348.12   30.01
  11   1  -5  260.02   23.89
  11   1  -5  262.32   27.73
 -11  -1   5  284.50   25.64
 -11  -1   5  295.33   27.48
  11   3  -5  211.82   21.48
  11   3  -5  213.57   24.78
 -11  -3   5  204.76   22.89
  11   5  -5  392.57   31.48
  11   5  -5  355.62   32.87
 -11  -5   5  375.62   30.06
 -11  -7   5  276.49   23.84
 -11  -7   5  265.19   25.92
 -11  -9   5  245.88   25.14
 -11  -9   5  263.30   23.06
 -11 -11   5   96.38   13.59
 -11 -11   5   79.71  224.23
 -11 -13   5   49.81   11.31
 -11 -13   5   37.98   10.78
 -11 -15   5   34.90   13.17
 -12  10   5  228.71   24.87
 -12  10   5  289.77   28.12
 -12   8   5  132.52   19.03
 -12   8   5  137.80   19.34
  12  -6  -5   35.12   13.17
  12  -6  -5   24.95    9.89
 -12   6   5   28.62   11.50
 -12   6   5   38.37   11.45
  12  -4  -5   35.20   12.81
  12  -4  -5   24.12    9.33
 -12   4   5   35.17   11.17
 -12   4   5   29.28   11.56
  12  -2  -5    8.20    8.06
  12  -2  -5   12.22   10.75
 -12   2   5   14.22    9.36
 -12   2   5   14.53    9.75
  12   0  -5    1.42    9.61
  12   0  -5    2.36    7.64
 -12   0   5   -3.08    8.08
 -12   0   5   -0.11    7.97
  12   2  -5   14.67   10.92
  12   2  -5    7.25    8.08
 -12  -2   5    7.11    8.42
 -12  -2   5    9.84    8.20
  12   4  -5   31.45   12.61
  12   4  -5   31.84   10.56
 -12  -4   5   29.03    9.59
 -12  -4   5   31.84   10.75
  12   6  -5   30.73    9.97
 -12  -6   5   32.23    9.64
 -12  -6   5   23.64    9.92
  12   8  -5   39.28   14.67
 -12  -8   5  120.27   15.53
 -12  -8   5  111.08   16.34
  12  10  -5   30.59  603.16
  12  10  -5  189.17   20.75
 -12 -10   5  178.45   18.36
 -12 -10   5  164.83   20.17
  13  -3  -5  130.77   17.48
  13  -3  -5  138.33   22.45
 -13   3   5  139.14   18.11
 -13   3   5  188.31   21.75
  13  -1  -5  147.14   18.23
  13  -1  -5  145.83  518.70
 -13   1   5  164.78   19.28
 -13   1   5  213.93   22.92
  13   1  -5  175.61   23.98
  13   1  -5  154.50   19.06
 -13  -1   5  186.14   22.00
 -13  -1   5  170.70   20.06
  13   3  -5  124.97   20.89
  13   3  -5  131.16   17.56
 -13  -3   5  134.19   18.36
 -13  -3   5  132.02   16.86
   0  -8  -6  548.71   39.59
   0  -8  -6  522.87   41.54
   0   8   6  551.76   41.62
   0   8   6  510.92   39.37
   0  -6  -6  350.34   31.64
   0  -6  -6  375.07   29.87
   0   6   6  340.62   30.76
   0   6   6  325.89   28.59
   0  -4  -6  489.53   39.26
   0  -4  -6  626.50   42.56
   0   4   6  572.60   40.59
   0   4   6  537.04   40.98
   0  -2  -6  671.23   44.95
   0   2   6  435.63   39.62
   0   0  -6  320.33   32.01
   0   2  -6  439.24   39.59
   0   2  -6  499.26   36.95
   0  -2   6  584.83   44.79
   0  -2   6  636.78   42.98
   0  -4   6  490.92   35.15
   0  -4   6  435.91   37.81
   0   6  -6  239.10   30.42
   0   6  -6  267.13   22.56
   0  -6   6  246.07   27.64
   0  -6   6  284.77   23.73
   0   8  -6  352.84   27.28
   0   8  -6  335.34   38.06
   0  -8   6  383.40   28.39
   0  -8   6  328.67   33.31
   1 -11  -6  184.23   22.73
   1 -11  -6  177.03   19.53
  -1  11   6  168.11   21.11
  -1  11   6  173.42   21.53
   1  -9  -6  125.38   18.67
   1  -9  -6  128.38   16.48
  -1   9   6  115.13   16.84
  -1   9   6  111.44   17.11
   1  -7  -6   96.60   15.06
   1  -7  -6   71.37   14.70
  -1   7   6   72.65   14.50
  -1   7   6   85.79   14.84
   1  -5  -6   54.07   12.06
   1  -5  -6   26.09   11.47
  -1   5   6   36.23   12.03
  -1   5   6   51.84   12.03
   1  -3  -6   13.00    8.53
   1  -3  -6    7.67    9.75
  -1   3   6   16.25    9.22
  -1   3   6    8.72    9.78
   1  -1  -6    2.86    8.17
   1   1  -6    1.86   10.28
   1   3  -6    5.56   11.72
  -1  -3   6    6.17    9.84
  -1  -3   6   11.75    9.50
   1   5  -6   42.65   15.84
   1   5  -6   30.89   10.25
  -1  -5   6   29.06   11.97
  -1  -5   6   49.04   12.47
   1   7  -6   56.45   12.47
   1   7  -6   62.76   18.36
  -1  -7   6   70.57   12.84
  -1  -7   6   43.84   13.67
   1   9  -6   64.62   20.31
  -1  -9   6   49.87   15.45
  -1  -9   6   88.85   13.56
   1  11  -6   99.71   23.53
   2 -14  -6  303.67   29.59
   2 -14  -6  249.88   23.42
  -2  14   6  280.05   29.37
  -2  14   6  253.91   26.84
   2 -12  -6  427.85   32.62
   2 -12  -6  462.30   38.26
  -2  12   6  428.41   35.15
  -2  12   6  433.13   36.65
   2 -10  -6  515.65   40.53
   2 -10  -6  548.71   39.42
  -2  10   6  555.38   42.09
  -2  10   6  568.16   42.20
   2  -8  -6  433.69   33.28
   2  -8  -6  391.74   34.06
  -2   8   6  443.97   35.09
  -2   8   6  414.52   34.48
   2  -6  -6  326.45   27.23
   2  -6  -6  252.16   26.64
  -2   6   6  253.32   26.31
  -2   6   6  308.39   26.67
   2  -4  -6  473.97   34.70
   2  -4  -6  453.97   37.62
  -2   4   6  465.64   34.23
  -2   4   6  511.20   40.53
  -2   2   6  562.60   42.79
  -2   2   6  541.49   38.15
   2   0  -6  539.54   38.40
   2   2  -6  223.98   34.92
   2   4  -6  282.27   32.76
   2   6  -6  164.58   25.84
   2  10  -6  360.62   28.62
  -2 -14   6  173.03   17.50
  -2 -14   6  127.24   21.31
   3 -15  -6  345.62   29.48
  -3  15   6  349.23   30.87
  -3  15   6  408.41   36.15
   3 -13  -6  202.98   26.75
  -3  13   6  256.16   27.12
  -3  13   6  219.62   23.84
   3 -11  -6  250.99   24.28
   3 -11  -6  232.40   25.20
  -3  11   6  236.38   27.17
  -3  11   6  256.13   26.23
   3  -9  -6  188.28   19.81
   3  -9  -6  161.67   21.39
  -3   9   6  167.86   21.28
  -3   9   6  184.37   22.28
   3  -7  -6  151.72   17.70
   3  -7  -6  121.99   19.17
  -3   7   6  133.11   17.11
  -3   7   6  150.67   21.36
   3  -5  -6  136.55   16.78
   3  -5  -6  132.13   20.06
  -3   5   6  132.94   20.39
   3  -3  -6  206.84   20.42
   3  -3  -6  174.17   23.45
  -3   3   6  166.25   18.31
   3  -1  -6   33.09   15.03
   3  -1  -6   70.12   12.14
  -3   1   6   66.10   12.00
  -3   1   6   53.93   14.20
   3   1  -6   64.34   11.56
  -3  -1   6   56.40   11.75
   3   3  -6  165.45   17.67
   3   5  -6  112.35   15.34
   3   7  -6  100.32   13.56
  -3  -7   6   58.48   17.06
  -3  -7   6  106.63   15.14
   3   9  -6  127.63   15.50
   3   9  -6   71.37   20.50
  -3  -9   6   98.07   18.61
  -3  -9   6  153.03   16.56
  -3 -11   6  186.67   18.36
  -3 -11   6  133.08   21.56
  -3 -13   6  154.47   16.28
  -3 -13   6  124.13   21.09
  -3 -15   6  182.03   24.81
  -3 -15   6  219.48   20.00
   4 -16  -6   91.85   15.89
   4 -16  -6  115.16   18.45
  -4  16   6  111.85   19.75
  -4  16   6  103.88   16.31
   4 -14  -6  177.95   19.92
   4 -14  -6  181.17   22.31
  -4  14   6  161.36   20.23
  -4  14   6  180.20   22.75
   4 -12  -6  407.29   32.39
   4 -12  -6  364.23   32.98
  -4  12   6  412.30   34.78
  -4  12   6  360.62   31.87
   4 -10  -6  263.60   27.81
   4 -10  -6  283.11   25.12
  -4  10   6  249.16   25.92
  -4  10   6  342.56   31.95
   4  -8  -6  565.10   44.20
   4  -8  -6  555.10   39.53
  -4   8   6  588.44   46.12
  -4   8   6  537.04   38.98
   4  -6  -6  267.35   24.14
   4  -6  -6  271.71   29.37
  -4   6   6  252.68   23.23
  -4   6   6  264.21   28.03
   4  -4  -6  731.52   48.34
  -4   4   6  690.12   45.51
  -4   4   6  785.70  232.79
   4  -2  -6 1063.80   71.10
  -4   2   6 1034.63   67.54
  -4   2   6 1045.74   64.15
   4   0  -6  166.00   24.17
   4   0  -6  178.50   18.42
  -4   0   6  160.89   21.56
  -4   0   6  180.37   19.28
   4   2  -6  815.14  121.19
   4   2  -6  951.28   57.70
  -4  -2   6 1017.68   66.43
  -4  -2   6 1002.12   61.59
   4   4  -6  439.24   42.65
   4   4  -6  580.38   38.37
  -4  -4   6  585.94   42.62
   4   6  -6  185.53   17.81
   4   6  -6  167.17   25.50
  -4  -6   6  234.01   21.36
  -4  -6   6  180.89   23.95
   4   8  -6  333.39   35.03
   4   8  -6  355.62   26.81
  -4  -8   6  327.28   32.64
  -4  -8   6  415.35   30.48
   4  10  -6  179.37   18.11
   4  10  -6  132.75   22.78
  -4 -10   6  197.65   18.36
  -4 -10   6  160.83   22.84
  -4 -12   6  193.65   25.39
  -4 -12   6  233.51   20.09
   4  14  -6   66.65   18.23
   4  14  -6  123.80   14.70
  -4 -14   6   98.77   12.64
  -4 -14   6   82.38   17.73
   4  16  -6   66.12   11.72
   4  16  -6   45.62   16.11
  -4 -16   6   57.04   10.17
  -4 -16   6   45.79   15.14
   5 -15  -6  274.30   27.75
   5 -15  -6  293.39   26.28
  -5  15   6  276.41   26.34
  -5  15   6  298.94   29.98
   5 -13  -6  220.43   24.31
   5 -13  -6  261.82   24.92
  -5  13   6  219.96   23.53
   5 -11  -6  431.19   33.26
   5 -11  -6  376.73   33.84
   5  -9  -6  366.18   33.59
   5  -9  -6  358.67   29.37
  -5   9   6  413.13  184.98
  -5   9   6  348.12   29.26
   5  -7  -6  117.44   20.34
   5  -7  -6  142.97   17.34
  -5   7   6  132.16   16.67
  -5   7   6  124.47   19.59
   5  -5  -6   12.81   12.72
   5  -5  -6   13.25    8.28
  -5   5   6    7.08   10.67
  -5   5   6    6.92    7.78
   5  -3  -6    1.83   12.81
   5  -3  -6    7.78    7.58
  -5   3   6    7.39    7.81
  -5   3   6   11.42   10.97
   5  -1  -6   22.09    8.67
   5  -1  -6   18.95   12.97
  -5   1   6   16.61   11.39
  -5   1   6   21.64    9.11
   5   1  -6   21.39   13.89
   5   1  -6   24.20    8.42
  -5  -1   6   32.51   10.00
  -5  -1   6   22.89   11.81
   5   3  -6   11.53    7.33
   5   3  -6    9.92   13.28
  -5  -3   6   11.25   10.72
  -5  -3   6    6.61    8.00
   5   5  -6   12.17   13.78
  -5  -5   6    8.11    7.70
  -5  -5   6    9.03   10.86
   5   7  -6  101.18   20.20
   5   7  -6   97.52   12.70
  -5  -7   6   90.82   18.03
  -5  -7   6  123.33   14.70
   5   9  -6  216.65   28.14
   5   9  -6  223.54   20.03
  -5  -9   6  232.10   22.17
  -5  -9   6  190.31   25.09
   5  11  -6  288.66   23.78
   5  11  -6  228.35   28.48
  -5 -11   6  279.49   23.37
   5  13  -6  118.02   21.45
   5  13  -6  161.78   16.42
  -5 -13   6  128.05   21.28
  -5 -13   6  148.89   15.61
   5  15  -6  169.47   17.03
   5  15  -6  131.11   21.84
  -5 -15   6  122.63   21.61
  -5 -15   6  144.58   15.42
   5  17  -6  149.28   22.39
   5  17  -6  217.18   20.31
  -5 -17   6  182.78   17.75
  -5 -17   6  177.98   25.42
   6 -16  -6   53.70   13.89
   6 -16  -6   45.20   12.17
  -6  16   6   35.59   14.11
  -6  16   6   44.65   11.50
   6 -14  -6   51.76   12.47
   6 -14  -6   48.84   13.53
  -6  14   6   38.51   11.17
  -6  14   6   60.04   14.70
   6 -12  -6  127.58   19.34
   6 -12  -6  148.44   18.42
  -6  12   6  177.45   23.48
  -6  12   6  139.14   18.84
   6 -10  -6  129.61   16.75
   6 -10  -6  134.36   20.23
  -6  10   6  139.25   18.11
  -6  10   6  142.89   20.14
   6  -8  -6  556.77   39.90
   6  -8  -6  554.27   44.56
  -6   8   6  570.93   44.34
  -6   8   6  501.76   37.34
   6  -6  -6  576.21   46.23
   6  -6  -6  582.05   40.73
  -6   6   6  506.76   36.92
  -6   6   6  566.21   43.54
   6  -4  -6  666.79   44.90
   6  -4  -6  660.95   50.93
  -6   4   6  707.90   50.70
  -6   4   6  604.83   42.01
   6  -2  -6 1229.66   79.76
   6  -2  -6 1239.11   73.60
  -6   2   6 1303.84   80.90
  -6   2   6 1207.99   72.85
   6   0  -6 1030.74   69.73
   6   0  -6  990.18   60.37
  -6   0   6 1064.91   65.34
  -6   0   6 1053.24   68.01
   6   2  -6 1051.85   62.98
   6   2  -6 1082.41   72.79
  -6  -2   6 1146.87   73.10
  -6  -2   6 1171.04   70.73
   6   4  -6  572.88   39.09
   6   4  -6  560.38   47.12
  -6  -4   6  603.16   41.81
  -6  -4   6  544.54   43.45
   6   6  -6  379.79   38.06
   6   6  -6  397.02   28.53
  -6  -6   6  424.24   37.15
  -6  -6   6  456.75   32.70
   6   8  -6  336.73   25.56
   6   8  -6  317.83   34.65
  -6  -8   6  338.67   33.20
  -6  -8   6  380.62   28.59
   6  10  -6   75.65   11.78
  -6 -10   6   81.79   11.81
  -6 -10   6   77.12   16.89
   6  12  -6   77.29   18.92
   6  12  -6  101.02   13.95
  -6 -12   6   78.40   17.09
  -6 -12   6  100.21   12.72
   6  14  -6   35.73    8.97
   6  14  -6   28.28   13.34
  -6 -14   6   28.42   12.72
  -6 -14   6   25.50    8.00
   6  16  -6   14.95   11.75
   6  16  -6   26.84    8.39
  -6 -16   6   22.62    7.72
   7 -15  -6  240.46   25.95
   7 -15  -6  271.24   25.87
  -7  15   6  267.35   27.39
  -7  15   6  225.26   23.25
   7 -13  -6  235.88   25.67
   7 -13  -6  290.61   27.23
  -7  13   6  231.12   23.62
  -7  13   6  283.11   27.81
   7 -11  -6   86.90   14.53
   7 -11  -6   89.02   16.92
  -7  11   6   82.60   15.47
  -7  11   6   84.43   15.11
   7  -9  -6  125.02   20.17
   7  -9  -6  160.31   18.70
  -7   9   6  149.61   20.17
  -7   9   6  144.78   18.64
   7  -7  -6  158.22   18.34
   7  -7  -6  137.89   22.03
  -7   7   6  132.30   19.48
  -7   7   6  134.11   17.42
   7  -5  -6   47.56   10.92
   7  -5  -6   40.51   15.17
  -7   5   6   39.90   10.84
  -7   5   6   37.65   12.42
   7  -3  -6   71.46   17.03
   7  -3  -6   72.46   12.56
  -7   3   6   78.90   17.25
  -7   3   6   77.07   13.28
   7  -1  -6   12.47   12.34
   7  -1  -6   13.59    8.06
  -7   1   6   10.78   10.42
  -7   1   6   16.50    9.14
   7   1  -6   12.72   12.31
   7   1  -6   12.59    7.50
  -7  -1   6   17.14   11.06
  -7  -1   6   24.31    9.47
   7   3  -6   78.29   18.03
   7   3  -6   63.59   10.86
  -7  -3   6   77.65   16.20
  -7  -3   6   71.12   12.56
   7   5  -6   34.81    8.64
   7   5  -6   38.09   14.97
  -7  -5   6   35.78    9.61
  -7  -5   6   39.73   13.11
   7   7  -6  108.21   20.42
   7   7  -6   92.43   12.36
  -7  -7   6  104.82   18.50
  -7  -7   6  122.24   14.75
   7   9  -6   88.18   19.00
   7   9  -6   95.46   12.95
  -7  -9   6   96.74   12.95
  -7  -9   6   78.85   16.92
   7  11  -6   67.54   10.97
   7  11  -6   60.98   17.56
  -7 -11   6   43.59   14.14
  -7 -11   6   61.40   10.45
   7  13  -6  171.75   17.06
   7  13  -6  146.11   22.14
  -7 -13   6  149.39   21.89
  -7 -13   6  147.97   15.75
   7  15  -6  151.05   16.00
   7  15  -6  108.24   18.92
  -7 -15   6  140.39   15.28
  -7 -15   6  115.91   19.36
   8 -14  -6  195.87   23.92
   8 -14  -6  182.73   20.75
  -8  14   6  170.64   19.98
  -8  14   6  197.20   22.28
   8 -12  -6  138.64   19.95
  -8  12   6  141.22   19.03
  -8  12   6  157.39   20.06
   8 -10  -6  175.11   22.50
   8 -10  -6  191.09   21.23
  -8  10   6  166.72   20.98
  -8  10   6  170.56   20.56
   8  -8  -6  555.65   40.42
   8  -8  -6  455.64   39.03
  -8   8   6  507.87   38.84
  -8   8   6  459.25  167.06
   8  -6  -6  331.73   32.76
   8  -6  -6  348.12   29.34
  -8   6   6  347.01   31.67
  -8   6   6  337.84   29.28
   8  -4  -6  599.27   47.87
   8  -4  -6  619.00   42.31
  -8   4   6  597.05   42.29
  -8   4   6  681.79   48.45
   8  -2  -6  776.80   50.01
   8  -2  -6  799.59   58.48
  -8   2   6  854.32   55.43
  -8   2   6  893.77   59.54
   8   0  -6  582.05   39.48
   8   0  -6  635.11   49.95
  -8   0   6  644.00   44.45
  -8   0   6  638.45   46.40
   8   2  -6  645.95   42.48
   8   2  -6  770.97   57.40
  -8  -2   6  840.71   57.07
  -8  -2   6  754.58   49.65
   8   4  -6  507.31   43.73
   8   4  -6  449.52   32.01
  -8  -4   6  466.19   38.67
  -8  -4   6  523.15   37.31
   8   6  -6  264.46   30.37
   8   6  -6  255.55   21.89
  -8  -6   6  236.15   26.31
  -8  -6   6  295.89   24.98
   8   8  -6  326.17   26.09
   8   8  -6  343.12   34.56
  -8  -8   6  353.95   27.75
  -8  -8   6  296.44   29.98
   8  10  -6  115.35   20.98
   8  10  -6  124.38   15.14
  -8 -10   6  113.96   14.45
  -8 -10   6   93.79   17.45
   8  12  -6   91.38   12.61
   8  12  -6   73.10   16.42
  -8 -12   6   83.51   16.73
  -8 -12   6   77.26   11.78
   8  14  -6  101.07   18.03
   8  14  -6  114.66   14.17
  -8 -14   6  116.38   13.97
  -8 -14   6  101.96   17.75
   8  16  -6    3.20    9.33
  -8 -16   6    5.28   10.14
   9 -13  -6  125.22   17.42
   9 -13  -6  172.20   22.42
  -9  13   6  127.80   17.84
  -9  13   6  167.72   20.95
   9 -11  -6  171.36   22.53
   9 -11  -6  148.14   19.06
  -9  11   6  144.72   19.48
  -9  11   6  157.22   20.17
   9  -9  -6  223.40   23.25
   9  -9  -6  224.23   26.28
  -9   9   6  218.79   23.95
  -9   9   6  229.12   24.70
   9  -7  -6  164.95   22.37
   9  -7  -6  177.86   20.36
  -9   7   6  188.28   22.62
  -9   7   6  144.16   19.70
   9  -5  -6   63.32   12.72
   9  -5  -6   57.59   14.84
  -9   5   6   74.54   14.70
  -9   5   6   69.76   14.00
   9  -3  -6  117.74   16.11
   9  -3  -6  109.10   18.70
  -9   3   6  131.97   18.31
  -9   3   6  142.58   18.53
   9  -1  -6   47.31   14.20
   9  -1  -6   46.01   11.06
  -9   1   6   47.87   12.53
  -9   1   6   54.01   12.59
   9   1  -6   44.20   10.75
   9   1  -6   51.54   14.86
  -9  -1   6   56.32   12.81
  -9  -1   6   58.59   13.22
   9   3  -6  119.24   20.34
   9   3  -6  117.24   15.25
  -9  -3   6  132.33   17.09
  -9  -3   6  106.35   16.78
   9   5  -6   53.98   11.22
   9   5  -6   57.54   15.59
  -9  -5   6   50.98   12.89
  -9  -5   6   66.32   12.64
   9   7  -6  141.30   16.67
   9   7  -6  152.83   22.31
  -9  -7   6  145.58   17.23
  -9  -7   6  119.27   18.17
   9   9  -6  178.50   18.56
   9   9  -6  153.25   22.95
  -9  -9   6  175.09   18.78
  -9  -9   6  143.41   20.11
   9  11  -6  119.69   14.67
   9  11  -6  101.74   18.50
  -9 -11   6  115.80   14.64
  -9 -11   6   97.05   16.86
   9  13  -6   65.65   15.28
   9  13  -6   78.99   13.03
  -9 -13   6   75.49   15.00
  -9 -13   6   80.01   12.95
 -10  12   6  400.35   34.65
  10 -10  -6  181.31   23.92
  10 -10  -6  134.50   17.86
 -10  10   6  134.00   18.42
 -10  10   6  170.75   21.78
  10  -8  -6  165.31   19.78
  10  -8  -6  209.15   25.31
 -10   8   6  202.48   22.64
 -10   8   6  167.70   21.14
  10  -6  -6  206.26   21.98
  10  -6  -6  207.95   25.39
 -10   6   6  234.24   24.78
 -10   6   6  253.13   25.62
  10  -4  -6  223.51   22.64
  10  -4  -6  247.91   27.59
 -10   4   6  259.41   26.09
 -10   4   6  259.77   26.20
  10  -2  -6  428.97   33.51
  10  -2  -6  391.46   36.01
 -10   2   6  486.75   38.12
 -10   2   6  473.97   37.51
  10   0  -6  432.02   34.67
  10   0  -6  359.79   34.28
 -10   0   6  473.14   37.95
 -10   0   6  406.74   33.87
  10   2  -6  406.46  545.65
  10   2  -6  422.30   32.56
 -10  -2   6  417.85   34.62
 -10  -2   6  468.97   36.01
  10   4  -6  180.23   20.59
  10   4  -6  204.01   25.56
 -10  -4   6  189.34   22.28
 -10  -4   6  244.96   23.62
  10   6  -6  159.22   18.36
  10   6  -6  164.20   23.20
 -10  -6   6  178.92   19.36
 -10  -6   6  154.47   20.23
  10   8  -6  130.08   20.64
  10   8  -6  160.11   18.17
 -10  -8   6  152.30   17.50
 -10  -8   6  111.33   17.48
  10  10  -6  121.16   15.61
  10  10  -6   95.24   19.64
 -10 -10   6   92.93   15.89
 -10 -10   6  118.52   15.20
  11  -9  -6   87.71   18.56
 -11   9   6   48.26   13.78
 -11   9   6   71.79   13.34
  11  -7  -6   76.12   13.75
  11  -7  -6  119.77   20.39
 -11   7   6   69.46   15.28
 -11   7   6   88.10   15.06
  11  -5  -6   41.26   11.00
  11  -5  -6   46.31   14.61
 -11   5   6   57.98   13.47
  11  -3  -6   16.20   11.53
  11  -3  -6   15.98    8.83
 -11   3   6   15.11    9.97
 -11   3   6   16.73   10.50
  11  -1  -6    6.78    8.14
  11  -1  -6   11.06   11.14
 -11   1   6   14.53    9.56
 -11   1   6   11.09    9.61
  11   1  -6   12.89    8.47
  11   1  -6   16.84   12.17
 -11  -1   6   18.86    9.92
 -11  -1   6   19.84    9.75
  11   3  -6    9.47    8.28
  11   3  -6   11.53   11.47
 -11  -3   6   12.47    9.22
 -11  -3   6   13.11    8.67
  11   5  -6   43.70   10.75
  11   5  -6   44.51   14.56
 -11  -5   6   47.06   10.92
 -11  -5   6   51.51   12.28
  11   7  -6   62.15   15.92
  11   7  -6   79.90   13.92
 -11  -7   6   74.10   13.28
 -11  -7   6   69.79   13.86
   5  -5  -7  649.84   44.62
   5  -5  -7  538.15   46.26
  -5   5   7  542.32   39.70
  -5   5   7  602.05   47.48
   5  -3  -7  411.18   31.34
   5  -3  -7  343.39   36.06
  -5   3   7  375.07   31.56
  -5   3   7  283.94   31.48
   5  -1  -7  226.51   21.06
   5  -1  -7  182.50   26.95
   5   1  -7  206.15   19.64
   5   1  -7  203.12   29.17
  -5  -1   7  199.65   20.09
  -5  -1   7  153.28   22.81
   5   3  -7  306.72   25.00
   5   3  -7  337.00   37.67
  -5  -3   7  328.95   26.92
  -5  -3   7  295.05   31.70
   5   5  -7  496.48   35.03
   5   5  -7  506.48   47.95
   6  -6  -7   16.00   13.25
  -6   6   7    8.39   11.06
   6  -4  -7   22.06    8.75
   6  -4  -7   11.06   13.45
  -6   4   7   12.47    8.42
  -6   4   7   19.98   11.86
   6  -2  -7   -2.53    7.61
  -6   2   7   -0.39   10.31
  -6   2   7    2.47    7.61
   6   0  -7   -4.08    6.86
   6   0  -7   -2.14   12.36
  -6   0   7   -2.75    7.14
  -6   0   7    0.36    9.78
   6   2  -7    0.03    6.50
   6   2  -7    2.28   12.92
  -6  -2   7   -2.08    7.03
  -6  -2   7    6.47   10.28
   6   4  -7    9.59   14.00
   6   4  -7   12.20    7.58
  -6  -4   7    8.56   11.09
   6   6  -7   13.92   14.64
   6   6  -7   13.86    7.50
  -6  -6   7    7.81    7.25
  -6  -6   7    5.06   10.97
   7  -5  -7  365.62   38.53
  -7   5   7  242.02  161.45
   7  -3  -7  463.97   34.98
   7  -3  -7  453.69   42.73
   7  -1  -7  339.78   27.25
   7  -1  -7  362.84   37.62
  -7   1   7  357.29   29.17
  -7   1   7  307.83   31.31
   7   1  -7  337.56   41.01
   7   1  -7  322.56   26.00
  -7  -1   7  288.94   30.14
  -7  -1   7  353.67   28.92
   7   3  -7  414.24   41.62
   7   3  -7  432.02   32.64
   7   5  -7  302.28   25.70
  -7  -5   7  306.17   30.92
  -7  -5   7  362.84   28.56
   8  -2  -7    6.58   12.59
  -8   2   7    2.47    9.72
   8   0  -7   -6.92   12.28
  -8   0   7   -3.03    9.50
   8   2  -7    5.61   12.28
  -8  -2   7    1.69    9.33
   8   4  -7    1.72   13.25
  -8  -4   7    5.50   10.28
   0   0   0    0.00    0.00

_computing_structure_solution     'SHELXT 2018/2 (Sheldrick, 2018)'
;
_shelx_hkl_checksum                40637
# end Validation Reply Form
_olex2_submission_special_instructions  'No special instructions were received'
# start Validation Reply Form
_vrf_PLAT973_vv3ho
;
PROBLEM: Check Calcd Positive Resid. Density on       Ho1       1.52 eA-3  
RESPONSE: These are the ripples (residual density) features that are
very closed to the heavy atom Ho and are typically more pronounced for
heavier atoms.
;
