# Supplementary material for: RE(III) 3-Furoate Complexes: Synthesis, Structure, and Corrosion Inhibiting Properties
Source: Molecules. 2022 Dec 13;27(24):8836. doi: 10.3390/molecules27248836 (PMC9784407; doi:10.3390/molecules27248836)
Supplement: Supplementary file 1 [file molecules-27-08836-s001.zip › xray files/8.cif]

data_vv3y
_audit_creation_date               2022-03-14
_audit_creation_method
;
Olex2 1.3
(compiled 2020.11.12 svn.r5f609507 for OlexSys, GUI svn.r6408)
;
_shelx_SHELXL_version_number       '2018/3'
_audit_contact_author_address      ?
_audit_contact_author_email        ?
_audit_contact_author_name         ''
_audit_contact_author_phone        ?
_publ_contact_author_id_orcid      ?
_publ_section_references
;
Dolomanov, O.V., Bourhis, L.J., Gildea, R.J, Howard, J.A.K. & Puschmann, H.
 (2009), J. Appl. Cryst. 42, 339-341.

Sheldrick, G.M. (2015). Acta Cryst. C71, 3-8.
;
_chemical_name_common              ?
_chemical_name_systematic          ?
_chemical_formula_moiety           'C15 H13 O11 Y'
_chemical_formula_sum              'C15 H13 O11 Y'
_chemical_formula_weight           458.16
_chemical_melting_point            ?
loop_
  _atom_type_symbol
  _atom_type_description
  _atom_type_scat_dispersion_real
  _atom_type_scat_dispersion_imag
  _atom_type_scat_source
 'C' 'C' 0.0033 0.0016 'International Tables Vol C Tables 4.2.6.8 and 6.1.1.4'
 'H' 'H' 0.0000 0.0000 'International Tables Vol C Tables 4.2.6.8 and 6.1.1.4'
 'O' 'O' 0.0106 0.0060 'International Tables Vol C Tables 4.2.6.8 and 6.1.1.4'
 'Y' 'Y' -2.7962 3.5667 'International Tables Vol C Tables 4.2.6.8 and 6.1.1.4'

_shelx_space_group_comment
;
The symmetry employed for this shelxl refinement is uniquely defined
by the following loop, which should always be used as a source of
symmetry information in preference to the above space-group names.
They are only intended as comments.
;
_space_group_crystal_system        'monoclinic'
_space_group_IT_number             15
_space_group_name_H-M_alt          'C 1 2/c 1'
_space_group_name_Hall             '-C 2yc'
loop_
  _space_group_symop_operation_xyz
 'x, y, z'
 '-x, y, -z+1/2'
 'x+1/2, y+1/2, z'
 '-x+1/2, y+1/2, -z+1/2'
 '-x, -y, -z'
 'x, -y, z-1/2'
 '-x+1/2, -y+1/2, -z'
 'x+1/2, -y+1/2, z-1/2'

_cell_length_a                     11.446(2)
_cell_length_b                     26.889(5)
_cell_length_c                     6.0030(12)
_cell_angle_alpha                  90
_cell_angle_beta                   118.84(3)
_cell_angle_gamma                  90
_cell_volume                       1618.4(7)
_cell_formula_units_Z              4
_cell_measurement_reflns_used      1417
_cell_measurement_temperature      100(2)
_cell_measurement_theta_max        25
_cell_measurement_theta_min        2
_shelx_estimated_absorpt_T_max     0.867
_shelx_estimated_absorpt_T_min     0.711
_exptl_absorpt_coefficient_mu      3.667
_exptl_absorpt_correction_T_max    ?
_exptl_absorpt_correction_T_min    ?
_exptl_absorpt_correction_type     none
_exptl_absorpt_process_details     ?
_exptl_absorpt_special_details     ?
_exptl_crystal_colour              colourless
_exptl_crystal_colour_primary      colourless
_exptl_crystal_density_diffrn      1.880
_exptl_crystal_density_meas        ?
_exptl_crystal_density_method      ?
_exptl_crystal_description         block
_exptl_crystal_F_000               920
_exptl_crystal_size_max            0.1
_exptl_crystal_size_mid            0.06
_exptl_crystal_size_min            0.04
_exptl_transmission_factor_max     ?
_exptl_transmission_factor_min     ?
_diffrn_reflns_av_R_equivalents    0.0501
_diffrn_reflns_av_unetI/netI       0.0165
_diffrn_reflns_Laue_measured_fraction_full  0.988
_diffrn_reflns_Laue_measured_fraction_max  0.988
_diffrn_reflns_limit_h_max         13
_diffrn_reflns_limit_h_min         -13
_diffrn_reflns_limit_k_max         31
_diffrn_reflns_limit_k_min         -31
_diffrn_reflns_limit_l_max         7
_diffrn_reflns_limit_l_min         -7
_diffrn_reflns_number              18244
_diffrn_reflns_point_group_measured_fraction_full  0.988
_diffrn_reflns_point_group_measured_fraction_max  0.988
_diffrn_reflns_theta_full          25.025
_diffrn_reflns_theta_max           25.025
_diffrn_reflns_theta_min           2.168
_diffrn_ambient_temperature        100(2)
_diffrn_detector_area_resol_mean   ?
_diffrn_measured_fraction_theta_full  0.988
_diffrn_measured_fraction_theta_max  0.988
_diffrn_measurement_device_type    'ADSC Quantum 210r'
_diffrn_measurement_method         '\w scans'
_diffrn_radiation_monochromator    graphite
_diffrn_radiation_type             Synchrotron
_diffrn_radiation_wavelength       0.71073
_diffrn_source                     'MX1 Beamline Australian Synchrotron'
_diffrn_standards_number           0
_reflns_Friedel_coverage           0.000
_reflns_Friedel_fraction_full      .
_reflns_Friedel_fraction_max       .
_reflns_number_gt                  1410
_reflns_number_total               1417
_reflns_special_details
;
 Reflections were merged by SHELXL according to the crystal
 class for the calculation of statistics and refinement.
 
 _reflns_Friedel_fraction is defined as the number of unique
 Friedel pairs measured divided by the number that would be
 possible theoretically, ignoring centric projections and
 systematic absences.
;
_reflns_threshold_expression       'I > 2\s(I)'
_computing_cell_refinement         'XDS (Kabsch, 1993)'
_computing_data_collection         'BluIce (McPhillips, 2002)'
_computing_data_reduction          'XDS (Kabsch, 1993)'
_computing_molecular_graphics      'Olex2 1.3 (Dolomanov et al., 2009)'
_computing_publication_material    'Olex2 1.3 (Dolomanov et al., 2009)'
_computing_structure_refinement    'SHELXL 2018/3 (Sheldrick, 2015)'
_computing_structure_solution      ?
_refine_diff_density_max           0.346
_refine_diff_density_min           -0.549
_refine_diff_density_rms           0.109
_refine_ls_extinction_coef         .
_refine_ls_extinction_method       none
_refine_ls_goodness_of_fit_ref     1.077
_refine_ls_hydrogen_treatment      constr
_refine_ls_matrix_type             full
_refine_ls_number_parameters       143
_refine_ls_number_reflns           1417
_refine_ls_number_restraints       18
_refine_ls_R_factor_all            0.0201
_refine_ls_R_factor_gt             0.0201
_refine_ls_restrained_S_all        1.073
_refine_ls_shift/su_max            0.003
_refine_ls_shift/su_mean           0.000
_refine_ls_structure_factor_coef   Fsqd
_refine_ls_weighting_details      
 'w=1/[\s^2^(Fo^2^)+(0.0349P)^2^+1.7159P] where P=(Fo^2^+2Fc^2^)/3'
_refine_ls_weighting_scheme        calc
_refine_ls_wR_factor_gt            0.0544
_refine_ls_wR_factor_ref           0.0544
_refine_special_details            ?
_olex2_refinement_description
;
1. Others
 Fixed Sof: Y1(0.5) C7(0.5) C6(0.5) O6(0.5) C10(0.5) H10(0.5) C9(0.5) H9(0.5)
 C8(0.5) H8(0.5)
 Fixed U12: Y1(0) C7(0) C6(0)
 Fixed U23: Y1(0) C7(0) C6(0)
 Fixed Uiso: H4A(0.033) H4B(0.033) H5(0.031) H3(0.032) H4(0.037) H10(0.035)
 H9(0.037) H8(0.036)
 Fixed X: Y1(0.5) H4A(0.278553) H4B(0.375763) C7(0.5) C6(0.5) H5(0.523628)
 H3(0.162784) H4(0.329023) H10(0.360177) H9(0.604577) H8(0.639965)
 Fixed Y: H4A(0.723378) H4B(0.735178) H5(0.633985) H3(0.57055) H4(0.504986)
 H10(0.895804) H9(0.973992) H8(0.886481)
 Fixed Z: Y1(0.25) H4A(0.316879) H4B(0.561589) C7(0.75) C6(0.75) H5(0.012158)
 H3(-0.219288) H4(-0.129832) H10(0.860259) H9(0.678299) H8(0.635937)
;
_atom_sites_solution_hydrogens     mixed
_atom_sites_solution_primary       ?
_atom_sites_solution_secondary     ?
loop_
  _atom_site_label
  _atom_site_type_symbol
  _atom_site_fract_x
  _atom_site_fract_y
  _atom_site_fract_z
  _atom_site_U_iso_or_equiv
  _atom_site_adp_type
  _atom_site_occupancy
  _atom_site_site_symmetry_order
  _atom_site_calc_flag
  _atom_site_refinement_flags_posn
  _atom_site_refinement_flags_adp
  _atom_site_refinement_flags_occupancy
  _atom_site_disorder_assembly
  _atom_site_disorder_group
 Y1 Y 0.500000 0.76086(2) 0.250000 0.01654(11) Uani 1 2 d S T P . .
 O4 O 0.36505(12) 0.71998(5) 0.4222(2) 0.0223(3) Uani 1 1 d . . . . .
 H4A H 0.278553 0.723378 0.316879 0.033 Uiso 1 1 d R U . . .
 H4B H 0.375763 0.735178 0.561589 0.033 Uiso 1 1 d R U . . .
 O1 O 0.35515(12) 0.70789(5) -0.0448(2) 0.0230(3) Uani 1 1 d . . . . .
 O2 O 0.15067(12) 0.67729(4) -0.1910(2) 0.0215(3) Uani 1 1 d . . . . .
 O3 O 0.47040(14) 0.56039(5) -0.0332(3) 0.0312(3) Uani 1 1 d . . . . .
 O5 O 0.57010(12) 0.79375(4) 0.6709(2) 0.0224(3) Uani 1 1 d . . . . .
 C7 C 0.500000 0.87132(10) 0.750000 0.0240(5) Uani 1 2 d S T P . .
 C6 C 0.500000 0.81635(9) 0.750000 0.0203(5) Uani 1 2 d S T P . .
 C1 C 0.27315(17) 0.67234(6) -0.1161(3) 0.0191(4) Uani 1 1 d . . . . .
 C2 C 0.32503(18) 0.62168(7) -0.1091(3) 0.0217(4) Uani 1 1 d . . . . .
 C5 C 0.45421(19) 0.61028(7) -0.0338(4) 0.0257(4) Uani 1 1 d . . . . .
 H5 H 0.523628 0.633985 0.012158 0.031 Uiso 1 1 calc R U . . .
 C3 C 0.2553(2) 0.57525(7) -0.1615(4) 0.0267(4) Uani 1 1 d . . . . .
 H3 H 0.162784 0.570550 -0.219288 0.032 Uiso 1 1 calc R U . . .
 C4 C 0.3471(2) 0.53967(7) -0.1123(4) 0.0310(4) Uani 1 1 d . . . . .
 H4 H 0.329023 0.504986 -0.129832 0.037 Uiso 1 1 calc R U . . .
 O6 O 0.4596(6) 0.9513(2) 0.7871(15) 0.0306(8) Uani 0.5 1 d . U P A -1
 C10 C 0.4247(16) 0.9047(4) 0.811(3) 0.0293(9) Uani 0.5 1 d . U P A -1
 H10 H 0.360177 0.895804 0.860259 0.035 Uiso 0.5 1 calc R U P A -1
 C9 C 0.5602(10) 0.9472(4) 0.709(2) 0.0306(8) Uani 0.5 1 d . U P A -1
 H9 H 0.604577 0.973992 0.678299 0.037 Uiso 0.5 1 calc R U P A -1
 C8 C 0.5795(16) 0.8995(4) 0.687(3) 0.0300(10) Uani 0.5 1 d . U P A -1
 H8 H 0.639965 0.886481 0.635937 0.036 Uiso 0.5 1 calc R U P A -1

loop_
  _atom_site_aniso_label
  _atom_site_aniso_U_11
  _atom_site_aniso_U_22
  _atom_site_aniso_U_33
  _atom_site_aniso_U_23
  _atom_site_aniso_U_13
  _atom_site_aniso_U_12
 Y1 0.01524(15) 0.01849(15) 0.01507(15) 0.000 0.00667(11) 0.000
 O4 0.0191(6) 0.0270(6) 0.0199(6) 0.0001(5) 0.0088(5) 0.0000(5)
 O1 0.0205(6) 0.0251(6) 0.0226(7) -0.0041(5) 0.0098(5) -0.0031(5)
 O2 0.0190(6) 0.0232(6) 0.0221(7) 0.0007(5) 0.0098(5) 0.0013(5)
 O3 0.0350(8) 0.0328(7) 0.0286(8) 0.0044(6) 0.0176(6) 0.0127(6)
 O5 0.0216(6) 0.0249(6) 0.0194(6) -0.0019(5) 0.0089(5) 0.0002(5)
 C7 0.0271(13) 0.0251(13) 0.0168(12) 0.000 0.0084(11) 0.000
 C6 0.0193(12) 0.0242(12) 0.0131(12) 0.000 0.0044(10) 0.000
 C1 0.0208(9) 0.0239(8) 0.0130(8) -0.0005(6) 0.0083(7) -0.0002(7)
 C2 0.0235(9) 0.0257(9) 0.0158(9) 0.0005(7) 0.0094(7) 0.0024(7)
 C5 0.0279(10) 0.0300(10) 0.0210(9) 0.0018(7) 0.0132(8) 0.0056(8)
 C3 0.0293(10) 0.0251(9) 0.0242(10) -0.0013(7) 0.0116(8) 0.0008(7)
 C4 0.0403(11) 0.0246(9) 0.0279(10) -0.0002(8) 0.0162(9) 0.0046(8)
 O6 0.0373(15) 0.0232(12) 0.0301(9) -0.0026(15) 0.0153(10) -0.0009(14)
 C10 0.0364(15) 0.0234(16) 0.0284(12) -0.0031(18) 0.0158(12) -0.0001(17)
 C9 0.0375(15) 0.0237(13) 0.0299(10) -0.0014(16) 0.0156(11) -0.0011(15)
 C8 0.0372(15) 0.0234(17) 0.0285(12) -0.0017(18) 0.0152(12) -0.0007(18)

_geom_special_details
;
 All esds (except the esd in the dihedral angle between two l.s. planes)
 are estimated using the full covariance matrix.  The cell esds are taken
 into account individually in the estimation of esds in distances, angles
 and torsion angles; correlations between esds in cell parameters are only
 used when they are defined by crystal symmetry.  An approximate (isotropic)
 treatment of cell esds is used for estimating esds involving l.s. planes.
;
loop_
  _geom_bond_atom_site_label_1
  _geom_bond_atom_site_label_2
  _geom_bond_distance
  _geom_bond_site_symmetry_2
  _geom_bond_publ_flag
 Y1 O4 2.4908(13) . ?
 Y1 O4 2.4908(13) 2_655 ?
 Y1 O1 2.2535(14) 2_655 ?
 Y1 O1 2.2535(14) . ?
 Y1 O2 2.2969(12) 8_566 ?
 Y1 O2 2.2969(12) 7_565 ?
 Y1 O5 2.4196(14) 2_655 ?
 Y1 O5 2.4197(14) . ?
 O4 H4A 0.8857 . ?
 O4 H4B 0.8849 . ?
 O1 C1 1.261(2) . ?
 O2 C1 1.256(2) . ?
 O3 C5 1.354(2) . ?
 O3 C4 1.372(3) . ?
 O5 C6 1.2672(18) . ?
 C7 C6 1.478(4) . ?
 C7 C10 1.409(18) . ?
 C7 C8 1.368(19) . ?
 C1 C2 1.479(2) . ?
 C2 C5 1.356(3) . ?
 C2 C3 1.433(3) . ?
 C5 H5 0.9500 . ?
 C3 H3 0.9500 . ?
 C3 C4 1.344(3) . ?
 C4 H4 0.9500 . ?
 O6 C10 1.344(11) . ?
 O6 C9 1.442(6) . ?
 C10 H10 0.9500 . ?
 C9 H9 0.9500 . ?
 C9 C8 1.319(11) . ?
 C8 H8 0.9500 . ?

loop_
  _geom_angle_atom_site_label_1
  _geom_angle_atom_site_label_2
  _geom_angle_atom_site_label_3
  _geom_angle
  _geom_angle_site_symmetry_1
  _geom_angle_site_symmetry_3
  _geom_angle_publ_flag
 O4 Y1 O4 127.62(6) . 2_655 ?
 O1 Y1 O4 71.23(5) . . ?
 O1 Y1 O4 71.23(5) 2_655 2_655 ?
 O1 Y1 O4 76.34(5) . 2_655 ?
 O1 Y1 O4 76.34(5) 2_655 . ?
 O1 Y1 O1 101.60(7) 2_655 . ?
 O1 Y1 O2 142.38(5) . 8_566 ?
 O1 Y1 O2 142.38(5) 2_655 7_565 ?
 O1 Y1 O2 97.07(5) 2_655 8_566 ?
 O1 Y1 O2 97.08(5) . 7_565 ?
 O1 Y1 O5 70.32(5) . 2_655 ?
 O1 Y1 O5 143.01(5) 2_655 2_655 ?
 O1 Y1 O5 143.01(5) . . ?
 O1 Y1 O5 70.32(5) 2_655 . ?
 O2 Y1 O4 79.27(4) 8_566 2_655 ?
 O2 Y1 O4 79.27(4) 7_565 . ?
 O2 Y1 O4 145.62(4) 8_566 . ?
 O2 Y1 O4 145.62(4) 7_565 2_655 ?
 O2 Y1 O2 87.22(6) 8_566 7_565 ?
 O2 Y1 O5 74.23(5) 7_565 2_655 ?
 O2 Y1 O5 74.22(5) 8_566 . ?
 O2 Y1 O5 75.09(5) 8_566 2_655 ?
 O2 Y1 O5 75.09(5) 7_565 . ?
 O5 Y1 O4 71.79(5) . . ?
 O5 Y1 O4 129.43(5) . 2_655 ?
 O5 Y1 O4 71.79(5) 2_655 2_655 ?
 O5 Y1 O4 129.43(5) 2_655 . ?
 O5 Y1 O5 137.13(6) 2_655 . ?
 Y1 O4 H4A 111.2 . . ?
 Y1 O4 H4B 111.0 . . ?
 H4A O4 H4B 103.0 . . ?
 C1 O1 Y1 152.97(12) . . ?
 C1 O2 Y1 139.22(11) . 7_565 ?
 C5 O3 C4 106.54(15) . . ?
 C6 O5 Y1 127.99(8) . . ?
 C10 C7 C6 129.6(6) . . ?
 C8 C7 C6 123.6(6) . . ?
 C8 C7 C10 106.8(3) . . ?
 O5 C6 O5 122.7(2) . 2_656 ?
 O5 C6 C7 118.66(11) . . ?
 O5 C6 C7 118.66(11) 2_656 . ?
 O1 C1 C2 117.76(15) . . ?
 O2 C1 O1 124.11(16) . . ?
 O2 C1 C2 118.12(15) . . ?
 C5 C2 C1 125.17(17) . . ?
 C5 C2 C3 106.18(16) . . ?
 C3 C2 C1 128.53(16) . . ?
 O3 C5 C2 110.53(17) . . ?
 O3 C5 H5 124.7 . . ?
 C2 C5 H5 124.7 . . ?
 C2 C3 H3 126.9 . . ?
 C4 C3 C2 106.15(18) . . ?
 C4 C3 H3 126.9 . . ?
 O3 C4 H4 124.7 . . ?
 C3 C4 O3 110.59(17) . . ?
 C3 C4 H4 124.7 . . ?
 C10 O6 C9 106.7(11) . . ?
 C7 C10 H10 125.8 . . ?
 O6 C10 C7 108.4(12) . . ?
 O6 C10 H10 125.8 . . ?
 O6 C9 H9 126.1 . . ?
 C8 C9 O6 107.8(12) . . ?
 C8 C9 H9 126.1 . . ?
 C7 C8 H8 124.9 . . ?
 C9 C8 C7 110.2(12) . . ?
 C9 C8 H8 124.9 . . ?

loop_
  _geom_torsion_atom_site_label_1
  _geom_torsion_atom_site_label_2
  _geom_torsion_atom_site_label_3
  _geom_torsion_atom_site_label_4
  _geom_torsion
  _geom_torsion_site_symmetry_1
  _geom_torsion_site_symmetry_2
  _geom_torsion_site_symmetry_3
  _geom_torsion_site_symmetry_4
  _geom_torsion_publ_flag
 Y1 O1 C1 O2 87.9(3) . . . . ?
 Y1 O1 C1 C2 -91.7(3) . . . . ?
 Y1 O2 C1 O1 -0.6(3) 7_565 . . . ?
 Y1 O2 C1 C2 178.95(11) 7_565 . . . ?
 Y1 O5 C6 O5 84.17(11) . . . 2_656 ?
 Y1 O5 C6 C7 -95.83(11) . . . . ?
 O1 C1 C2 C5 -0.6(3) . . . . ?
 O1 C1 C2 C3 174.97(17) . . . . ?
 O2 C1 C2 C5 179.84(17) . . . . ?
 O2 C1 C2 C3 -4.6(3) . . . . ?
 C6 C7 C10 O6 179.2(4) . . . . ?
 C6 C7 C8 C9 -178.8(6) . . . . ?
 C1 C2 C5 O3 175.85(16) . . . . ?
 C1 C2 C3 C4 -175.73(18) . . . . ?
 C2 C3 C4 O3 -0.3(2) . . . . ?
 C5 O3 C4 C3 -0.1(2) . . . . ?
 C5 C2 C3 C4 0.5(2) . . . . ?
 C3 C2 C5 O3 -0.5(2) . . . . ?
 C4 O3 C5 C2 0.4(2) . . . . ?
 O6 C9 C8 C7 -0.9(11) . . . . ?
 C10 C7 C6 O5 175.2(8) . . . . ?
 C10 C7 C6 O5 -4.8(8) . . . 2_656 ?
 C10 C7 C8 C9 0.9(17) . . . . ?
 C10 O6 C9 C8 0.6(4) . . . . ?
 C9 O6 C10 C7 0.0(10) . . . . ?
 C8 C7 C6 O5 174.8(7) . . . 2_656 ?
 C8 C7 C6 O5 -5.2(7) . . . . ?
 C8 C7 C10 O6 -0.5(16) . . . . ?

_shelx_res_file
;
TITL 1_a.res in C2/c
    vv3y.res
    created by SHELXL-2018/3 at 17:30:38 on 14-Mar-2022
REM Old TITL 1 in C2/c
REM SHELXT solution in C2/c: R1 0.065, Rweak 0.010, Alpha 0.038
REM <I/s> 0.430 for 22 systematic absences, Orientation as input
REM Formula found by SHELXT: C16 O10 Y
CELL 0.71073 11.446 26.8891 6.003 90 118.839 90
ZERR 4 0.0023 0.0054 0.0012 0 0.03 0
LATT 7
SYMM -X,+Y,0.5-Z
SFAC C H O Y
UNIT 60 52 44 4
SIMU 0.001 0.002 2 C10 O6 C9 C8

L.S. 10
PLAN  5
SIZE 0.04 0.06 0.1
TEMP -173(2)
CONF
BOND
LIST 6
MORE -1
BOND $H
fmap 2
acta
REM <olex2.extras>
REM <HklSrc "%.\\VV3Y.hkl">
REM </olex2.extras>

WGHT    0.034900    1.715900
FVAR       0.36582
Y1    4    0.500000    0.760864    0.250000    10.50000    0.01524    0.01849 =
         0.01507    0.00000    0.00667    0.00000
O4    3    0.365053    0.719978    0.422230    11.00000    0.01910    0.02703 =
         0.01993    0.00012    0.00876   -0.00004
AFIX   7
H4A   2    0.278553    0.723378    0.316879    11.00000   -1.50000
H4B   2    0.375763    0.735178    0.561589    11.00000   -1.50000
AFIX   0
O1    3    0.355151    0.707894   -0.044763    11.00000    0.02055    0.02511 =
         0.02256   -0.00407    0.00984   -0.00312
O2    3    0.150667    0.677287   -0.190952    11.00000    0.01905    0.02324 =
         0.02213    0.00066    0.00976    0.00134
O3    3    0.470404    0.560393   -0.033158    11.00000    0.03497    0.03284 =
         0.02856    0.00438    0.01761    0.01272
O5    3    0.570100    0.793751    0.670930    11.00000    0.02164    0.02492 =
         0.01937   -0.00188    0.00887    0.00019
C7    1    0.500000    0.871322    0.750000    10.50000    0.02713    0.02514 =
         0.01682    0.00000    0.00838    0.00000
C6    1    0.500000    0.816352    0.750000    10.50000    0.01928    0.02423 =
         0.01311    0.00000    0.00436    0.00000
C1    1    0.273145    0.672343   -0.116053    11.00000    0.02078    0.02385 =
         0.01301   -0.00046    0.00832   -0.00021
C2    1    0.325027    0.621676   -0.109077    11.00000    0.02350    0.02571 =
         0.01582    0.00047    0.00938    0.00239
C5    1    0.454206    0.610276   -0.033761    11.00000    0.02793    0.02999 =
         0.02095    0.00184    0.01323    0.00563
AFIX  43
H5    2    0.523628    0.633985    0.012158    11.00000   -1.20000
AFIX   0
C3    1    0.255268    0.575245   -0.161453    11.00000    0.02933    0.02506 =
         0.02416   -0.00126    0.01156    0.00078
AFIX  43
H3    2    0.162784    0.570550   -0.219288    11.00000   -1.20000
AFIX   0
C4    1    0.347056    0.539670   -0.112262    11.00000    0.04027    0.02462 =
         0.02789   -0.00022    0.01623    0.00460
AFIX  43
H4    2    0.329023    0.504986   -0.129832    11.00000   -1.20000
AFIX   0
PART -1
O6    3    0.459649    0.951334    0.787097    10.50000    0.03729    0.02321 =
         0.03006   -0.00261    0.01531   -0.00093
C10   1    0.424706    0.904727    0.810837    10.50000    0.03642    0.02339 =
         0.02839   -0.00306    0.01583   -0.00012
AFIX  43
H10   2    0.360177    0.895804    0.860259    10.50000   -1.20000
AFIX   0
C9    1    0.560181    0.947162    0.708902    10.50000    0.03747    0.02369 =
         0.02986   -0.00143    0.01555   -0.00113
AFIX  43
H9    2    0.604577    0.973992    0.678299    10.50000   -1.20000
AFIX   0
C8    1    0.579509    0.899452    0.687443    10.50000    0.03725    0.02341 =
         0.02852   -0.00166    0.01523   -0.00073
AFIX  43
H8    2    0.639965    0.886481    0.635937    10.50000   -1.20000
AFIX   0
HKLF 4


REM  1_a.res in C2/c
REM wR2 = 0.0544, GooF = S = 1.077, Restrained GooF = 1.073 for all data
REM R1 = 0.0201 for 1410 Fo > 4sig(Fo) and 0.0201 for all 1417 data
REM 143 parameters refined using 18 restraints

END

WGHT      0.0349      1.7160

REM Highest difference peak  0.346,  deepest hole -0.549,  1-sigma level  0.109
Q1    1   0.5000  0.7222  0.2500  10.50000  0.05    0.35
Q2    1   0.3404  0.7337 -0.0651  11.00000  0.05    0.30
Q3    1   0.5000  0.7536  0.7500  10.50000  0.05    0.30
Q4    1   0.3947  0.7588  0.0120  11.00000  0.05    0.30
Q5    1   0.5771  0.7618  0.6245  11.00000  0.05    0.29
;
_shelx_res_checksum                37168
_shelx_hkl_file
;
   0   4   0 1104.00   44.56
   0   4   0 1078.63   43.53
   0  -4   0 1132.52   45.72
   0  -4   0 1075.66   43.43
   0   6   0 3483.47  140.32
   0   6   0 3801.89  153.06
   0  -6   0 3810.64  153.39
   0  -6   0 3740.66  150.62
   0   8   0  565.30   23.15
   0   8   0  573.70   23.48
   0  -8   0  611.49   24.98
   0  -8   0  557.60   22.83
   0  10   0   47.64    2.55
   0  10   0   45.54    2.47
   0 -10   0   42.01    2.31
   0 -10   0   43.99    2.38
   0  12   0  367.07   15.40
   0  12   0  379.66   15.89
   0 -12   0  368.12   15.43
   0 -12   0  373.37   15.62
   0  16   0  386.14   16.31
   0  16   0  404.68   17.09
   0 -16   0  401.88   16.95
   0 -16   0  395.41   16.66
   0  18   0  349.22   14.94
   0  18   0  369.34   15.73
   0 -18   0  379.31   16.10
   0 -18   0  380.01   16.17
   0  20   0    2.15    1.07
   0  20   0    2.31    1.08
   0 -20   0    1.84    1.08
   0 -20   0    4.25    1.19
   0  22   0    2.87    1.14
   0  22   0    2.71    1.15
   0 -22   0    2.17    1.15
   0 -22   0    0.87    1.05
   0  24   0   98.92    5.16
   0  24   0   98.03    5.09
   0 -24   0  103.17    5.30
   0 -24   0   99.87    5.16
   0  26   0   72.64    4.11
   0  26   0   65.77    3.92
   0 -26   0   76.25    4.23
   0 -26   0   63.16    3.78
   0  28   0   11.65    1.73
   0  28   0   14.26    1.80
   0 -28   0   11.18    1.70
   0 -28   0   13.70    1.80
   0  30   0   16.20    1.92
   0  30   0   19.82    2.10
   0 -30   0   21.15    2.17
   0 -30   0   21.29    2.15
  -1 -31   0  251.77   11.28
  -1 -31   0  253.17   11.44
   1  31   0  259.29   11.65
   1  31   0  252.47   11.42
  -1 -29   0  262.27   11.70
  -1 -29   0  258.59   11.62
   1  29   0  267.34   11.98
   1  29   0  258.59   11.58
  -1 -27   0  659.25   27.52
  -1 -27   0  657.85   27.57
   1  27   0  636.86   26.68
   1  27   0  625.13   26.28
  -1 -25   0  339.07   14.78
  -1 -25   0  330.50   14.36
   1  25   0  321.05   14.03
   1  25   0  356.74   15.52
  -1 -23   0  239.52   10.66
  -1 -23   0  271.01   11.98
   1  23   0  230.42   10.34
   1  23   0  244.77   10.94
  -1 -21   0 1400.73   57.19
  -1 -21   0 1454.10   59.42
   1  21   0 1445.52   59.05
   1  21   0 1373.79   56.18
  -1 -19   0  987.83   40.61
  -1 -19   0  985.20   40.45
   1  19   0 1018.97   41.89
   1  19   0  985.90   40.52
  -1 -17   0  394.19   16.71
  -1 -17   0  391.21   16.53
   1  17   0  396.81   16.83
   1  17   0  396.46   16.78
  -1 -15   0  901.92   36.95
  -1 -15   0  929.04   38.09
   1  15   0  949.69   38.93
   1  15   0  906.65   37.18
  -1 -13   0  263.32   11.25
  -1 -13   0  261.22   11.21
   1  13   0  268.91   11.53
   1  13   0  274.69   11.76
  -1 -11   0   19.46    1.49
  -1 -11   0   20.24    1.56
   1  11   0   18.81    1.50
   1  11   0   20.89    1.59
  -1  -9   0   40.85    2.22
  -1  -9   0   41.57    2.26
   1   9   0   35.15    2.03
   1   9   0   40.50    2.24
  -1  -7   0  131.43    5.70
  -1  -7   0  142.42    6.12
   1   7   0  141.53    6.12
   1   7   0  140.46    6.07
  -1  -5   0  720.14   29.20
  -1  -5   0  744.11   30.20
   1   5   0  728.89   29.57
  -1  -3   0  688.65   27.84
  -1  -3   0  644.21   26.07
   1   3   0  654.18   26.45
   1   3   0  668.87   27.05
  -1  -1   0    2.78    0.26
  -1  -1   0    3.11    0.28
   1   1   0    2.80    0.26
   1   1   0    3.29    0.28
  -1   1   0    3.36    0.23
  -1   1   0    2.85    0.23
   1  -1   0    3.32    0.21
   1  -1   0    3.08    0.23
  -1   3   0  619.54   25.04
  -1   3   0  687.95   27.80
   1  -3   0  645.78   26.09
   1  -3   0  642.28   25.96
  -1   5   0  751.81   30.46
  -1   5   0  686.72   27.84
   1  -5   0  708.94   28.75
   1  -5   0  712.61   28.89
  -1   7   0  149.05    6.39
  -1   7   0  141.61    6.09
   1  -7   0  132.69    5.72
   1  -7   0  141.54    6.07
  -1   9   0   42.80    2.27
  -1   9   0   42.08    2.26
   1  -9   0   37.77    2.08
   1  -9   0   38.77    2.12
  -1  11   0   20.65    1.56
  -1  11   0   18.93    1.49
   1 -11   0   16.20    1.36
   1 -11   0   17.11    1.40
  -1  13   0  269.96   11.56
  -1  13   0  255.97   10.97
   1 -13   0  252.99   10.85
   1 -13   0  250.72   10.76
  -1  15   0  991.15   40.56
  -1  15   0  906.12   37.14
   1 -15   0  929.39   38.05
   1 -15   0  944.44   38.68
  -1  17   0  391.39   16.57
  -1  17   0  416.58   17.58
   1 -17   0  392.61   16.59
   1 -17   0  408.01   17.23
  -1  19   0  987.48   40.57
  -1  19   0  986.78   40.56
   1 -19   0  952.14   39.12
   1 -19   0 1005.32   41.31
  -1  21   0 1518.13   61.97
  -1  21   0 1351.92   55.27
   1 -21   0 1432.58   58.52
   1 -21   0 1376.94   56.23
  -1  23   0  242.85   10.83
  -1  23   0  236.20   10.59
   1 -23   0  253.34   11.21
   1 -23   0  250.54   11.14
  -1  27   0  639.66   26.86
  -1  27   0  632.31   26.51
   1 -27   0  608.86   25.60
   1 -27   0  652.60   27.28
  -1  29   0  252.82   11.41
  -1  29   0  260.87   11.67
   1 -29   0  264.54   11.86
   1 -29   0  269.96   12.02
  -1  31   0  259.99   11.69
  -1  31   0  240.05   10.94
   1 -31   0  261.04   11.69
   1 -31   0  258.77   11.65
  -2 -30   0   39.09    2.89
  -2 -30   0   41.75    3.06
   2  30   0   45.38    3.18
   2  30   0   40.28    2.97
  -2 -28   0  156.97    7.51
  -2 -28   0  160.42    7.72
   2  28   0  168.21    7.98
   2  28   0  150.15    7.35
  -2 -26   0    3.06    1.22
  -2 -26   0    7.02    1.56
   2  26   0    5.35    1.40
   2  26   0    4.51    1.35
  -2 -22   0    8.49    1.45
  -2 -22   0    6.07    1.38
   2  22   0    5.23    1.29
   2  22   0    6.88    1.38
  -2 -20   0  659.60   27.43
  -2 -20   0  675.17   28.12
   2  20   0  657.50   27.38
   2  20   0  663.28   27.64
  -2 -18   0    6.18    1.22
  -2 -18   0    5.90    1.22
   2  18   0    5.09    1.19
   2  18   0    5.55    1.17
  -2 -16   0  514.21   21.45
  -2 -16   0  500.39   20.94
   2  16   0  497.59   20.80
   2  16   0  484.99   20.33
  -2 -14   0  289.73   12.42
  -2 -14   0  307.06   13.26
   2  14   0  290.61   12.47
   2  14   0  305.13   13.12
  -2 -12   0   20.17    1.61
  -2 -12   0   18.98    1.52
   2  12   0   21.28    1.68
   2  12   0   18.69    1.57
  -2 -10   0  951.79   38.77
  -2 -10   0  923.27   37.65
   2  10   0  994.30   40.50
   2  10   0  913.47   37.27
  -2  -8   0  989.05   40.17
  -2  -8   0  964.38   39.21
   2   8   0  987.30   40.14
   2   8   0 1030.52   41.87
  -2  -6   0 3677.67  148.12
  -2  -6   0 3369.74  135.73
   2   6   0 3742.41  150.68
   2   6   0 3483.47  140.34
  -2  -4   0 1522.16   61.41
  -2  -4   0 1718.64   69.28
   2   4   0 1731.24   69.79
   2   4   0 1568.00   63.25
   2   2   0  891.42   35.95
   2   2   0  823.54   33.24
   2  -4   0 1630.98   65.72
   2  -4   0 1510.79   60.89
  -2   6   0 3411.73  137.40
  -2   6   0 3717.91  149.66
   2  -6   0 3432.73  138.20
   2  -6   0 3609.44  145.29
  -2   8   0 1030.69   41.82
  -2   8   0  978.73   39.73
   2  -8   0  988.70   40.12
   2  -8   0  943.74   38.30
  -2  10   0  937.26   38.18
  -2  10   0  969.63   39.45
   2 -10   0  918.37   37.39
   2 -10   0  926.42   37.72
  -2  12   0   16.73    1.42
  -2  12   0   18.07    1.47
   2 -12   0   17.74    1.45
   2 -12   0   16.74    1.40
  -2  14   0  276.44   11.84
   2 -14   0  272.41   11.69
  -2  16   0  482.54   20.17
  -2  16   0  498.46   20.82
   2 -16   0  493.91   20.63
   2 -16   0  490.06   20.45
  -2  18   0    6.12    1.19
  -2  18   0    5.07    1.12
   2 -18   0    7.77    1.26
   2 -18   0    5.51    1.19
  -2  20   0  691.09   28.73
  -2  20   0  655.05   27.26
   2 -20   0  662.75   27.54
   2 -20   0  665.73   27.70
  -2  22   0    4.58    1.28
  -2  22   0    9.45    1.50
   2 -22   0    6.28    1.40
   2 -22   0    7.12    1.36
  -2  24   0  111.34    5.62
  -2  24   0  105.62    5.46
   2 -24   0  112.22    5.63
   2 -24   0  119.81    5.97
  -2  26   0    4.79    1.33
  -2  26   0    8.33    1.57
   2 -26   0    6.89    1.47
   2 -26   0    3.45    1.36
  -2  28   0  156.66    7.56
  -2  28   0  155.70    7.49
   2 -28   0  148.40    7.24
   2 -28   0  158.23    7.56
   2 -30   0   40.15    2.97
   2 -30   0   47.27    3.17
  -3 -29   0  113.55    5.90
  -3 -29   0  126.30    6.32
   3  29   0  118.83    6.07
   3  29   0  110.73    5.79
  -3 -27   0  337.32   14.70
  -3 -27   0  318.43   13.98
   3  27   0  326.83   14.35
   3  27   0  344.50   15.01
  -3 -25   0  812.87   33.70
  -3 -25   0  815.67   33.87
   3  25   0  849.08   35.20
   3  25   0  825.64   34.31
  -3 -23   0   50.46    3.18
  -3 -23   0   57.26    3.52
   3  23   0   48.67    3.13
   3  23   0   58.03    3.57
  -3 -21   0  383.69   16.46
  -3 -21   0  352.90   15.17
   3  21   0  362.34   15.57
   3  21   0  385.44   16.57
  -3 -19   0  281.51   12.26
  -3 -19   0  299.18   13.02
   3  19   0  293.76   12.81
   3  19   0  280.29   12.23
  -3 -17   0   90.58    4.60
  -3 -17   0   79.59    4.15
   3  17   0   81.02    4.18
   3  17   0   72.77    3.92
  -3 -15   0  443.53   18.63
  -3 -15   0  436.53   18.30
   3  15   0  430.40   18.14
   3  15   0  441.60   18.55
  -3 -11   0 3019.82  121.88
  -3 -11   0 2883.35  116.45
   3  11   0 3007.57  121.42
   3  11   0 2995.33  120.99
  -3  -9   0 2909.60  117.40
  -3  -9   0 3004.07  121.14
   3   9   0 2988.33  120.60
   3   9   0 3000.57  121.06
  -3  -7   0 1100.15   44.63
  -3  -7   0 1189.21   48.18
   3   7   0 1169.96   47.45
   3   7   0 1217.73   49.34
   3   5   0 2265.74   91.36
   3   5   0 2034.79   82.09
   3   3   0  598.54   24.27
   3   3   0  620.76   25.16
  -3  -1   0  406.78   16.45
  -3  -1   0  392.44   15.89
   3   1   0  401.36   16.24
   3   1   0  373.89   15.13
  -3   3   0  535.38   21.64
  -3   3   0  473.27   19.14
   3  -3   0  495.66   20.03
   3  -3   0  547.98   22.15
   3  -7   0 1099.10   44.47
   3  -7   0 1161.91   47.01
  -3   9   0 3018.07  121.69
  -3   9   0 2801.12  113.01
   3  -9   0 2958.58  119.29
   3  -9   0 2706.64  109.18
  -3  11   0 3214.03  129.70
  -3  11   0 2878.10  116.21
   3 -11   0 3037.32  122.56
   3 -11   0 2862.36  115.51
  -3  13   0  216.60    9.38
  -3  13   0  228.85    9.87
   3 -13   0  215.20    9.33
   3 -13   0  209.08    9.05
  -3  17   0   82.04    4.23
  -3  17   0   81.53    4.18
   3 -17   0   79.78    4.15
   3 -17   0   75.55    3.95
  -3  19   0  273.64   11.95
  -3  19   0  278.89   12.14
   3 -19   0  286.24   12.40
   3 -19   0  301.98   13.10
   3 -21   0  355.52   15.31
   3 -21   0  362.34   15.52
  -3  23   0   44.67    2.97
  -3  23   0   45.28    3.06
   3 -23   0   47.59    3.08
   3 -23   0   39.65    2.83
  -3  27   0  318.08   14.01
  -3  27   0  320.70   14.07
   3 -27   0  331.20   14.43
   3 -27   0  312.48   13.80
  -3  29   0  120.90    6.21
  -3  29   0  111.83    5.81
   3 -29   0  116.14    5.95
   3 -29   0  121.20    6.21
  -4 -30   0   51.60    3.99
  -4 -30   0   57.14    3.71
   4  30   0   66.76    4.16
   4  30   0   63.44    3.90
  -4 -28   0   88.98    4.90
  -4 -28   0   82.34    4.60
   4  28   0   81.78    4.58
   4  28   0   83.40    4.65
  -4 -26   0   40.35    2.92
  -4 -26   0   42.76    3.04
   4  26   0   40.33    2.96
   4  26   0   39.77    2.89
  -4 -24   0   46.29    3.11
  -4 -24   0   54.31    3.45
   4  24   0   48.31    3.22
   4  24   0   46.22    3.18
  -4 -22   0   19.00    1.92
  -4 -22   0   21.70    2.13
   4  22   0   20.10    1.99
   4  22   0   22.19    2.10
  -4 -20   0    2.94    1.19
  -4 -20   0    3.67    1.28
   4  20   0    1.98    1.08
   4  20   0    3.20    1.21
  -4 -18   0  118.68    5.79
  -4 -18   0  115.65    5.62
   4  18   0  120.34    5.86
   4  18   0  125.53    6.11
  -4 -16   0 1143.89   46.77
  -4 -16   0 1181.33   48.34
   4  16   0 1122.90   45.96
   4  16   0 1197.08   48.99
  -4 -14   0  330.33   14.03
  -4 -14   0  327.35   13.98
   4  14   0  327.00   13.93
   4  14   0  335.92   14.33
  -4 -12   0 1534.93   62.36
  -4 -12   0 1593.37   64.65
   4  12   0 1520.23   61.78
   4  12   0 1524.96   61.94
  -4 -10   0 2379.46   96.16
  -4 -10   0 2145.02   86.76
   4  10   0 2253.49   91.14
   4  10   0 2208.00   89.32
  -4  -8   0  561.10   23.06
  -4  -8   0  607.81   24.90
   4   8   0  573.35   23.55
   4   8   0  570.20   23.39
  -4  -6   0 1641.13   66.33
  -4  -6   0 1802.09   72.75
   4   6   0 1753.11   70.82
   4   6   0 1640.43   66.31
  -4  -4   0   98.57    4.27
  -4  -4   0  101.37    4.37
   4   4   0  104.42    4.51
   4   4   0  101.14    4.39
  -4  -2   0   24.74    1.21
  -4  -2   0   26.10    1.26
   4   2   0   24.23    1.19
   4   2   0   25.25    1.22
  -4   4   0   86.99    3.66
  -4   4   0   85.80    3.60
   4  -4   0   83.53    3.50
   4  -4   0   88.06    3.69
  -4   6   0 1485.42   59.94
  -4   6   0 1655.83   66.80
   4  -6   0 1498.71   60.47
   4  -6   0 1648.83   66.52
   4  -8   0  509.49   20.84
   4  -8   0  546.23   22.32
  -4  10   0 2206.25   89.21
   4 -10   0 2206.25   89.12
   4 -10   0 2036.54   82.25
  -4  12   0 1634.83   66.26
  -4  12   0 1470.02   59.64
   4 -12   0 1636.06   66.31
   4 -12   0 1456.02   59.07
  -4  14   0  307.76   13.07
  -4  14   0  330.50   14.00
   4 -14   0  331.38   14.03
   4 -14   0  313.18   13.28
  -4  16   0 1137.07   46.47
  -4  16   0 1112.40   45.47
   4 -16   0 1112.40   45.44
   4 -16   0 1141.27   46.63
  -4  18   0  110.17    5.39
  -4  18   0  113.71    5.53
   4 -18   0  111.41    5.44
   4 -18   0  119.62    5.74
  -4  20   0    2.97    1.14
  -4  20   0    4.36    1.17
  -4  22   0   23.29    2.13
  -4  22   0   24.48    2.15
   4 -22   0   20.30    1.99
   4 -22   0   22.60    2.10
  -4  24   0   43.76    3.06
  -4  24   0   46.42    3.06
   4 -24   0   45.68    3.11
   4 -24   0   49.30    3.15
  -4  26   0   42.81    3.01
  -4  26   0   35.48    2.73
   4 -26   0   38.32    2.87
   4 -26   0   36.74    2.80
  -4  28   0   75.57    4.39
  -4  28   0   80.04    4.51
   4 -28   0   73.97    4.23
   4 -28   0   78.10    4.43
  -4  30   0   71.28    4.36
  -4  30   0   67.41    4.06
   4 -30   0   71.54    4.29
   4 -30   0   65.82    3.90
  -5 -29   0   72.12    4.29
  -5 -29   0   72.71    4.23
   5  29   0   75.08    4.48
   5  29   0   73.71    4.43
  -5 -27   0  115.42    5.93
  -5 -27   0  111.26    5.76
  -5 -25   0  251.77   11.35
  -5 -25   0  244.42   11.02
   5  25   0  259.82   11.67
   5  25   0  252.47   11.51
  -5 -21   0  597.84   25.04
  -5 -21   0  594.34   24.97
   5  21   0  611.49   25.63
   5  21   0  587.34   24.69
  -5 -19   0  733.09   30.46
  -5 -19   0  776.48   32.14
   5  19   0  749.53   31.13
   5  19   0  714.89   29.76
  -5 -17   0  438.28   18.51
  -5 -17   0  435.13   18.44
   5  17   0  424.98   18.02
   5  17   0  447.90   19.02
  -5 -15   0  530.48   22.20
  -5 -15   0  553.93   23.06
   5  15   0  580.17   24.21
   5  15   0  551.83   23.02
  -5 -13   0  538.00   22.39
   5  13   0  545.00   22.71
   5  13   0  555.50   23.15
  -5 -11   0  638.43   26.28
  -5 -11   0  618.14   25.53
   5  11   0  630.38   25.98
   5  11   0  627.76   25.93
  -5  -9   0  407.66   16.97
  -5  -9   0  425.50   17.65
   5   9   0  418.51   17.41
   5   9   0  416.93   17.32
  -5  -7   0  104.99    4.72
  -5  -7   0  108.46    4.86
   5   7   0  100.78    4.57
   5   7   0  103.45    4.67
  -5  -5   0  456.82   18.70
  -5  -5   0  451.75   18.51
   5   5   0  448.77   18.39
   5   5   0  431.10   17.69
  -5  -3   0   25.04    1.31
  -5  -3   0   25.74    1.31
   5   3   0   25.09    1.31
   5   3   0   23.86    1.28
  -5   5   0  443.70   18.02
  -5   5   0  434.08   17.62
   5  -5   0  439.33   17.83
   5  -5   0  448.77   18.23
  -5   7   0   86.92    3.81
  -5   7   0   86.57    3.81
   5  -7   0   83.74    3.78
  -5   9   0  352.37   14.57
  -5   9   0  379.49   15.68
   5  -9   0  351.85   14.57
   5  -9   0  366.72   15.27
  -5  11   0  577.89   23.74
  -5  11   0  592.94   24.35
   5 -11   0  585.07   24.04
   5 -11   0  579.99   23.81
  -5  13   0  511.06   21.17
  -5  13   0  546.58   22.60
   5 -13   0  518.93   21.47
   5 -13   0  519.11   21.50
  -5  17   0  391.39   16.57
  -5  17   0  397.51   16.85
   5 -17   0  395.76   16.73
   5 -17   0  397.34   16.83
  -5  19   0  717.51   29.76
  -5  19   0  711.56   29.52
   5 -19   0  699.49   29.03
   5 -19   0  732.39   30.30
  -5  21   0  582.97   24.42
  -5  21   0  570.90   23.99
   5 -21   0  575.10   24.07
   5 -21   0  559.17   23.48
  -5  23   0  213.45    9.78
  -5  23   0  214.15    9.71
   5 -23   0  219.05    9.97
   5 -23   0  225.35   10.15
  -5  27   0  102.00    5.48
  -5  27   0   96.53    5.21
   5 -27   0   93.34    5.04
   5 -27   0  105.06    5.55
  -5  29   0   67.55    4.20
  -5  29   0   74.38    4.39
   5 -29   0   65.31    4.01
   5 -29   0   68.65    4.23
  -6 -26   0   16.73    2.03
  -6 -26   0   17.62    1.98
   6  26   0   16.03    1.96
   6  26   0   19.40    2.06
  -6 -24   0   -0.26    1.21
  -6 -24   0    0.03    1.07
   6  24   0   -0.59    1.05
   6  24   0    1.45    1.14
  -6 -22   0   13.56    1.98
   6  22   0   13.02    2.17
   6  22   0   15.96    2.10
  -6 -20   0   41.24    2.83
  -6 -20   0   43.16    2.96
   6  20   0   37.07    2.75
   6  20   0   38.47    2.85
  -6 -18   0   11.28    1.56
  -6 -18   0   13.24    1.70
   6  18   0    9.71    1.49
   6  18   0   12.82    1.68
  -6 -16   0  404.51   17.20
  -6 -16   0  430.75   18.21
   6  16   0  412.03   17.51
   6  16   0  396.64   16.90
  -6 -14   0  347.65   14.84
  -6 -14   0  355.87   15.12
   6  14   0  344.15   14.71
   6  14   0  347.12   14.82
  -6 -10   0  795.37   32.56
  -6 -10   0  741.48   30.44
   6  10   0  780.32   32.00
   6  10   0  737.98   30.32
  -6  -8   0  588.39   24.18
  -6  -8   0  641.41   26.28
   6   8   0  604.66   24.83
   6   8   0  621.46   25.53
  -6  -6   0  215.03    9.06
  -6  -6   0  216.60    9.13
   6   6   0  212.75    8.99
   6   6   0  218.00    9.20
  -6  -4   0  817.77   33.16
  -6  -4   0  826.51   33.50
   6   4   0  835.09   33.87
   6   4   0  753.73   30.58
   6   2   0 1202.33   48.88
  -6   8   0  595.04   24.23
  -6   8   0  591.19   24.07
   6  -8   0  600.99   24.46
   6  -8   0  602.39   24.51
  -6  10   0  632.13   25.84
  -6  10   0  679.55   27.75
   6 -10   0  682.17   27.84
   6 -10   0  697.57   28.47
  -6  12   0   34.97    2.12
  -6  12   0   30.46    1.92
   6 -12   0   32.77    1.99
   6 -12   0   32.25    2.01
  -6  14   0  309.16   13.12
  -6  14   0  312.13   13.26
   6 -14   0  326.13   13.77
   6 -14   0  325.60   13.80
  -6  16   0  378.96   16.08
  -6  18   0   10.92    1.49
  -6  18   0   13.84    1.59
   6 -18   0   10.73    1.42
   6 -18   0   10.48    1.47
  -6  20   0   33.10    2.52
  -6  20   0   35.57    2.59
   6 -20   0   39.65    2.75
   6 -20   0   32.14    2.40
  -6  22   0   15.62    1.84
  -6  22   0   12.05    1.71
   6 -22   0   16.41    1.82
   6 -22   0   17.37    1.91
  -6  24   0   -0.33    1.14
  -6  24   0   -1.40    1.19
   6 -24   0    1.17    1.17
   6 -24   0   -0.79    1.21
  -6  26   0   17.32    2.08
  -6  26   0   16.11    1.96
   6 -26   0   18.49    2.10
   6 -26   0   16.64    1.98
  -7 -25   0  116.35    6.04
  -7 -25   0  118.71    6.09
   7  25   0  129.03    6.58
   7  25   0  127.72    6.51
  -7 -23   0  250.72   11.30
  -7 -23   0  234.62   10.67
   7  23   0  237.25   10.83
   7  23   0  225.00   10.29
  -7 -21   0  351.85   15.27
  -7 -21   0  377.39   16.31
   7  21   0  359.89   15.68
   7  21   0  361.47   15.71
  -7 -19   0 1268.11   51.98
  -7 -19   0 1298.38   53.15
   7  19   0 1262.17   51.79
   7  19   0 1291.38   52.96
  -7 -17   0 1429.78   58.38
  -7 -17   0 1422.78   58.14
   7  17   0 1381.49   56.51
   7  17   0 1388.14   56.77
  -7 -15   0  698.97   28.97
  -7 -15   0  719.09   29.81
   7  15   0  704.04   29.22
   7  15   0  695.99   28.90
  -7 -13   0  285.54   12.32
  -7 -13   0  289.21   12.44
   7  13   0  286.24   12.39
   7  13   0  278.19   12.05
  -7 -11   0   22.17    1.78
  -7 -11   0   21.89    1.78
   7  11   0   18.86    1.64
   7  11   0   23.92    1.87
  -7  -9   0   51.89    2.80
  -7  -9   0   49.76    2.71
   7   9   0   49.20    2.71
   7   9   0   46.70    2.66
  -7  -7   0  206.98    8.82
  -7  -7   0  206.98    8.80
   7   7   0  196.31    8.42
   7   7   0  201.55    8.61
  -7  -5   0    5.90    0.72
  -7  -5   0    5.98    0.73
   7   5   0    7.10    0.79
   7   5   0    5.67    0.70
   7   3   0  111.36    4.64
  -7   9   0   52.61    2.50
  -7   9   0   50.39    2.41
   7  -9   0   54.17    2.54
   7  -9   0   55.39    2.62
  -7  11   0   21.05    1.49
  -7  11   0   20.65    1.47
   7 -11   0   20.45    1.43
   7 -11   0   20.17    1.42
  -7  13   0  259.12   11.02
  -7  13   0  256.67   10.97
   7 -13   0  269.26   11.41
   7 -13   0  265.24   11.32
  -7  15   0  647.53   26.75
  -7  15   0  657.15   27.15
   7 -15   0  657.85   27.14
   7 -15   0  655.05   27.07
  -7  17   0 1355.42   55.32
  -7  17   0 1315.70   53.71
   7 -17   0 1376.77   56.16
   7 -17   0 1345.62   54.87
  -7  19   0 1134.44   46.56
  -7  19   0 1200.40   49.16
   7 -19   0 1259.02   51.53
   7 -19   0 1210.55   49.53
  -7  21   0  312.48   13.72
  -7  21   0  340.65   14.80
   7 -21   0  338.90   14.71
   7 -21   0  329.80   14.29
  -7  23   0  217.83    9.99
  -7  23   0  236.02   10.69
   7 -23   0  236.55   10.67
   7 -23   0  234.97   10.71
  -7  25   0  116.94    6.09
   7 -25   0  107.67    5.79
   7 -25   0  106.97    5.84
  -8 -22   0   11.01    1.73
  -8 -22   0    8.01    1.68
   8  22   0    8.28    1.73
   8  22   0   10.83    1.75
  -8 -20   0   81.39    4.53
  -8 -20   0   73.26    4.29
   8  20   0   74.38    4.44
   8  20   0   75.51    4.39
  -8 -18   0   40.91    2.97
  -8 -18   0   48.43    3.18
   8  18   0   43.92    3.11
   8  18   0   45.28    3.11
  -8 -16   0   65.54    3.76
  -8 -16   0   61.59    3.67
   8  16   0   59.28    3.66
   8  16   0   64.74    3.76
  -8 -14   0   24.56    2.03
  -8 -14   0   25.81    2.19
   8  14   0   21.49    2.03
   8  14   0   23.53    2.05
  -8 -10   0  352.55   14.85
  -8 -10   0  372.84   15.66
   8  10   0  366.37   15.47
   8  10   0  360.59   15.19
  -8  -8   0  149.78    6.60
  -8  -8   0  145.37    6.42
   8   8   0  143.36    6.40
   8   8   0  142.52    6.30
  -8  -6   0  349.40   14.40
  -8  -6   0  355.35   14.66
   8   6   0  342.40   14.12
   8   6   0  372.32   15.38
  -8  12   0  472.22   19.46
  -8  12   0  457.17   18.84
   8 -12   0  456.30   18.77
   8 -12   0  459.45   18.95
  -8  14   0   23.46    1.80
  -8  14   0   23.09    1.77
   8 -14   0   26.16    1.85
   8 -14   0   22.08    1.73
  -8  16   0   59.75    3.36
  -8  16   0   60.82    3.43
   8 -16   0   61.13    3.36
   8 -16   0   62.39    3.50
  -8  18   0   40.94    2.82
  -8  18   0   47.17    3.06
   8 -18   0   46.84    2.96
   8 -18   0   47.08    3.06
  -8  20   0   64.42    3.88
  -8  20   0   72.21    4.13
   8 -20   0   72.03    4.08
   8 -20   0   66.68    3.95
  -8  22   0   10.87    1.75
  -8  22   0    8.87    1.66
   8 -22   0   12.16    1.75
   8 -22   0    9.94    1.70
  -9 -19   0  286.06   12.72
  -9 -19   0  299.53   13.30
   9  19   0  285.54   12.88
   9  19   0  270.66   12.14
  -9 -17   0  236.55   10.64
  -9 -17   0  252.64   11.34
   9  17   0  253.17   11.49
   9  17   0  232.70   10.48
  -9 -15   0  144.90    6.98
  -9 -15   0  162.70    7.59
   9  15   0  168.73    8.01
   9  15   0  151.62    7.19
  -9 -13   0   55.32    3.36
  -9 -13   0   53.19    3.18
   9  13   0   47.82    3.13
   9  13   0   52.05    3.17
  -9 -11   0  341.35   14.47
  -9 -11   0  344.85   14.64
   9  11   0  343.97   14.57
   9  11   0  347.12   14.82
  -9  -9   0  396.81   16.52
  -9  -9   0  412.91   17.20
   9   9   0  398.39   16.59
   9   9   0  417.63   17.44
  -9  -7   0    6.54    0.98
  -9  -7   0    6.91    0.89
   9   7   0    7.56    1.07
   9   7   0    7.47    0.93
  -9  15   0  152.22    6.81
  -9  15   0  170.08    7.58
   9 -15   0  163.10    7.24
   9 -15   0  167.00    7.42
  -9  17   0  225.17    9.96
  -9  17   0  244.07   10.69
   9 -17   0  239.00   10.43
   9 -17   0  239.35   10.53
  -9  19   0  281.34   12.39
  -9  19   0  293.23   12.96
   9 -19   0  285.36   12.46
   9 -19   0  281.69   12.49
   9 -21   0  226.92   10.27
   9 -21   0  223.07   10.18
 -10 -16   0   95.76    5.11
 -10 -16   0  102.58    5.51
 -10 -14   0   86.34    4.57
 -10 -14   0   87.95    4.74
  10  14   0   84.05    4.69
  10  14   0   85.85    4.57
 -10 -12   0  277.66   12.02
 -10 -12   0  278.36   12.05
  10  12   0  282.56   12.32
  10  12   0  266.99   11.62
 -10 -10   0  273.81   11.70
 -10 -10   0  254.92   10.87
  10  10   0  272.24   11.72
  10  10   0  257.19   10.95
   9  11   1   16.31    1.84
   9  11   1   13.84    1.63
  -9 -11  -1   13.03    1.64
  -9 -11  -1   13.37    1.56
   9  13   1   15.92    1.78
   9  13   1   15.73    1.85
  -9 -13  -1   16.87    1.84
  -9 -13  -1   12.25    1.66
   9  15   1    6.33    1.54
   9  15   1    3.27    1.42
  -9 -15  -1    4.72    1.43
  -9 -15  -1    3.18    1.40
   9  17   1    3.99    1.47
   9  17   1    0.96    1.40
  -9 -17  -1    1.17    1.33
  -9 -17  -1    2.03    1.38
   8 -20   1   60.82    3.71
   8 -20   1   66.64    3.95
   8 -18   1   25.67    2.40
  -8  18  -1   20.37    1.98
  -8  -8  -1  332.43   13.91
  -8  -8  -1  291.31   12.28
   8  10   1  153.63    7.00
   8  10   1  141.58    6.54
  -8 -10  -1  148.10    6.77
  -8 -10  -1  143.80    6.60
   8  12   1  196.66    9.01
   8  12   1  200.33    9.10
  -8 -12  -1  206.10    9.22
   8  14   1   53.91    3.41
   8  14   1   54.41    3.32
  -8 -14  -1   52.40    3.31
  -8 -14  -1   49.30    3.17
   8  16   1   89.88    4.95
   8  16   1   96.16    5.16
  -8 -16  -1   99.19    5.21
  -8 -16  -1   89.72    4.83
   8  18   1   29.59    2.52
   8  18   1   23.41    2.40
  -8 -18  -1   27.28    2.45
  -8 -18  -1   31.98    2.64
   8  20   1   67.88    4.25
   8  20   1   72.49    4.36
  -8 -20  -1   59.14    4.09
  -8 -20  -1   66.80    4.11
   7 -23   1    0.47    1.36
   7 -23   1   -0.38    1.35
  -7  23  -1    0.89    1.42
  -7  23  -1    3.52    1.47
   7 -21   1    1.84    1.36
   7 -21   1   -1.24    1.19
  -7  21  -1   -1.24    1.29
  -7  21  -1   -0.17    1.24
   7 -19   1   33.91    2.61
   7 -19   1   31.46    2.47
  -7  19  -1   37.65    2.73
  -7  19  -1   31.53    2.52
   7 -17   1   19.98    1.92
   7 -17   1   17.44    1.85
  -7  17  -1   18.88    1.87
  -7  17  -1   21.36    2.05
   7 -15   1    8.85    1.33
   7 -15   1    4.88    1.19
  -7  15  -1    7.23    1.47
  -7  15  -1    5.53    1.22
  -7  13  -1  579.64   23.86
  -7  13  -1  500.74   20.75
  -7  11  -1  401.71   16.62
  -7  11  -1  453.67   18.63
   7   3   1  929.74   37.69
   7   3   1  986.25   39.96
  -7  -3  -1  972.78   39.40
  -7  -3  -1 1046.79   42.38
   7   7   1  216.43    9.27
   7   7   1  200.85    8.66
  -7  -7  -1  199.28    8.56
  -7  -7  -1  218.53    9.36
   7   9   1   34.96    2.22
   7   9   1   33.73    2.22
  -7  -9  -1   35.87    2.29
  -7  -9  -1   33.84    2.20
   7  13   1  571.42   23.88
   7  13   1  514.38   21.54
  -7 -13  -1  588.22   24.49
  -7 -13  -1  543.08   22.69
   7  15   1    8.77    1.57
   7  15   1    8.99    1.42
  -7 -15  -1    6.82    1.45
  -7 -15  -1    8.08    1.40
   7  17   1   22.34    2.10
   7  17   1   21.31    2.15
  -7 -17  -1   19.23    1.99
  -7 -17  -1   23.55    2.17
   7  19   1   32.33    2.61
   7  19   1   34.13    2.76
  -7 -19  -1   35.60    2.82
  -7 -19  -1   36.67    2.78
   7  23   1    1.08    1.31
   7  23   1    1.12    1.43
  -7 -23  -1    0.28    1.42
  -7 -23  -1    0.65    1.22
   6 -24   1  112.62    5.88
   6 -24   1  113.51    5.98
  -6  24  -1  111.96    5.88
  -6  24  -1  112.88    5.93
   6 -22   1  291.48   12.89
   6 -22   1  304.43   13.45
  -6  22  -1  309.16   13.65
  -6  22  -1  285.19   12.68
   6 -20   1   89.21    4.83
   6 -20   1   87.13    4.67
  -6  20  -1   84.56    4.62
  -6  20  -1   92.36    4.95
   6 -18   1  344.85   14.84
   6 -18   1  355.00   15.26
   6 -16   1  995.18   40.82
   6 -16   1  975.58   40.03
  -6  16  -1  966.83   39.84
  -6  16  -1 1053.26   43.20
   6 -14   1  268.56   11.58
   6 -14   1  270.84   11.63
  -6  14  -1  279.24   11.98
  -6  14  -1  282.21   12.12
   6 -12   1  185.11    8.07
   6 -12   1  184.23    8.07
  -6  12  -1  187.56    8.21
  -6  12  -1  197.88    8.66
   6 -10   1  298.83   12.47
   6 -10   1  303.38   12.70
  -6  10  -1  296.91   12.39
  -6  10  -1  288.34   12.12
   6  -8   1  346.77   14.29
   6  -8   1  372.67   15.29
  -6   8  -1  335.57   13.86
  -6   8  -1  376.17   15.45
   6  -6   1  218.00    8.99
   6  -6   1  234.10    9.64
  -6   6  -1  242.32    9.97
  -6   6  -1  229.72    9.47
   6   2   1  517.01   21.01
   6   2   1  489.71   19.93
  -6  -2  -1  531.18   21.59
  -6  -2  -1  531.53   21.59
   6   6   1  220.63    9.40
   6   6   1  215.03    9.17
  -6  -6  -1  220.80    9.38
  -6  -6  -1  227.45    9.66
   6   8   1  322.80   13.58
   6   8   1  341.70   14.35
  -6  -8  -1  345.90   14.49
  -6  -8  -1  315.63   13.30
   6  10   1  282.56   12.09
   6  10   1  271.54   11.63
  -6 -10  -1  292.53   12.46
  -6 -10  -1  276.26   11.83
   6  12   1  185.63    8.33
   6  12   1  175.49    7.91
  -6 -12  -1  177.24    7.98
  -6 -12  -1  184.06    8.22
   6  14   1  267.34   11.69
   6  14   1  292.88   12.70
  -6 -14  -1  263.67   11.53
  -6 -14  -1  290.26   12.56
   6  16   1  967.88   39.87
   6  16   1 1036.99   42.62
  -6 -16  -1  979.95   40.35
  -6 -16  -1 1048.19   43.02
   6  18   1  358.67   15.50
   6  18   1  352.02   15.24
  -6 -18  -1  380.36   16.31
  -6 -18  -1  365.32   15.76
   6  20   1   87.87    4.81
   6  20   1   89.74    4.85
  -6 -20  -1   90.70    4.86
  -6 -20  -1   96.65    5.11
   6  22   1  286.24   12.74
   6  22   1  319.13   14.08
  -6 -22  -1  306.36   13.56
  -6 -22  -1  306.53   13.54
   6  24   1  114.39    5.97
   6  24   1  121.70    6.19
  -6 -24  -1  123.22    6.21
  -6 -24  -1  110.91    5.86
   5 -27   1   18.21    2.10
   5 -27   1   17.46    2.12
   5 -23   1   27.84    2.45
   5 -23   1   29.27    2.52
  -5  23  -1   29.85    2.61
  -5  23  -1   31.60    2.66
   5 -21   1   33.05    2.61
   5 -21   1   33.49    2.61
  -5  21  -1   28.64    2.48
  -5  21  -1   28.89    2.43
   5 -19   1  459.97   19.49
   5 -19   1  487.97   20.61
  -5  19  -1  452.97   19.25
  -5  19  -1  462.25   19.61
   5 -17   1   94.76    4.83
   5 -17   1   82.62    4.32
  -5  17  -1   84.75    4.44
  -5  17  -1   81.46    4.34
   5 -13   1  296.03   12.58
   5 -13   1  318.95   13.54
  -5  13  -1  275.39   11.77
  -5  13  -1  318.95   13.54
   5 -11   1   48.18    2.64
   5 -11   1   49.06    2.71
  -5  11  -1   44.74    2.50
  -5  11  -1   51.09    2.76
   5  -9   1  492.34   20.26
   5  -9   1  449.12   18.48
  -5   9  -1  499.69   20.54
  -5   9  -1  503.19   20.68
   5  -7   1  476.24   19.51
   5  -7   1  540.63   22.03
  -5   7  -1  511.76   20.91
  -5   7  -1  525.76   21.43
   5  -3   1 1646.20   66.43
   5  -3   1 1576.22   63.62
  -5   3  -1 1598.79   64.51
  -5   3  -1 1613.49   65.12
   5  -1   1  340.65   13.89
   5  -1   1  330.68   13.47
  -5   1  -1  326.65   13.31
  -5   1  -1  320.18   13.07
   5   1   1  366.72   14.96
   5   1   1  357.79   14.63
  -5  -1  -1  389.81   15.89
  -5  -1  -1  395.59   16.15
  -5  -3  -1 2041.79   82.37
  -5  -3  -1 1847.58   74.62
   5   5   1  558.12   22.87
   5   5   1  529.61   21.71
  -5  -5  -1  555.67   22.74
  -5  -5  -1  579.47   23.72
   5   7   1  462.25   19.11
   5   7   1  497.41   20.52
  -5  -7  -1  442.30   18.30
  -5  -7  -1  475.72   19.63
   5   9   1  415.71   17.34
   5   9   1  473.27   19.65
  -5  -9  -1  433.20   18.04
  -5  -9  -1  494.26   20.47
  -5 -11  -1   47.24    2.89
   5  13   1  282.21   12.19
   5  13   1  301.46   12.96
  -5 -13  -1  302.33   12.96
  -5 -13  -1  296.91   12.79
   5  15   1   43.93    2.78
   5  15   1   41.66    2.75
  -5 -15  -1   37.18    2.54
  -5 -15  -1   35.60    2.48
   5  17   1   83.09    4.48
   5  17   1   85.03    4.53
  -5 -17  -1   87.31    4.58
  -5 -17  -1   84.14    4.48
   5  19   1  440.20   18.79
   5  19   1  465.57   19.77
  -5 -19  -1  475.89   20.14
  -5 -19  -1  462.42   19.65
   5  21   1   34.01    2.62
   5  21   1   31.72    2.54
  -5 -21  -1   33.31    2.57
  -5 -21  -1   28.71    2.41
   5  23   1   32.07    2.62
   5  23   1   28.76    2.47
  -5 -23  -1   28.83    2.50
  -5 -23  -1   26.63    2.36
   5  25   1    5.63    1.35
   5  25   1    5.53    1.40
  -5 -25  -1    2.96    1.28
  -5 -25  -1    3.76    1.45
   5  27   1   17.78    2.05
   5  27   1   22.92    2.31
  -5 -27  -1   22.50    2.29
  -5 -27  -1   18.53    2.08
   4 -28   1  158.95    7.79
   4 -28   1  169.08    8.15
  -4  28  -1  159.32    7.84
  -4  28  -1  171.92    8.33
   4 -26   1   39.47    2.99
   4 -26   1   38.75    2.92
  -4  26  -1   35.78    2.87
  -4  26  -1   38.23    2.96
   4 -24   1  456.65   19.51
   4 -24   1  421.83   18.09
  -4  24  -1  423.40   18.21
  -4  24  -1  476.24   20.33
   4 -22   1  706.32   29.45
   4 -22   1  753.21   31.32
  -4  22  -1  668.17   27.98
  -4  22  -1  728.01   30.37
   4 -20   1  118.19    5.84
   4 -20   1  131.76    6.40
  -4  20  -1  122.68    6.05
  -4  20  -1  132.74    6.47
   4 -18   1  635.11   26.44
   4 -18   1  574.92   24.00
  -4  18  -1  629.68   26.24
  -4  18  -1  573.35   23.97
   4 -16   1  497.06   20.82
   4 -16   1  452.45   19.00
  -4  16  -1  490.24   20.56
  -4  16  -1  444.40   18.70
  -4  14  -1 1035.77   42.36
   4 -12   1 1035.77   42.24
   4 -12   1  953.36   38.93
  -4  12  -1 1000.77   40.80
  -4  12  -1  926.24   37.86
   4 -10   1   83.96    3.97
   4 -10   1   92.64    4.36
  -4  10  -1   86.31    4.08
  -4  10  -1   89.70    4.18
  -4   8  -1  864.31   35.17
  -4   8  -1  865.36   35.18
   4  -6   1   28.54    1.61
   4  -6   1   33.03    1.78
  -4   6  -1   31.98    1.73
  -4   6  -1   31.97    1.78
  -4   4  -1  133.53    5.63
  -4   4  -1  116.05    4.93
   4  -2   1   31.90    1.59
   4  -2   1   33.54    1.66
  -4   2  -1   29.78    1.49
  -4   2  -1   33.99    1.66
   4   0   1    0.12    0.58
   4   0   1    0.37    0.45
  -4   0  -1    1.21    0.44
  -4   0  -1   -0.09    0.54
   4   4   1  117.61    5.13
   4   4   1  122.42    5.34
  -4  -4  -1  115.42    5.07
  -4  -4  -1  122.35    5.34
   4   6   1   29.81    1.78
   4   6   1   32.37    1.89
  -4  -6  -1   32.35    1.87
  -4  -6  -1   33.35    1.96
   4  10   1   96.47    4.60
   4  10   1   93.67    4.46
  -4 -10  -1   91.19    4.37
  -4 -10  -1   94.93    4.53
   4  14   1 1236.62   50.49
   4  14   1 1180.98   48.31
  -4 -14  -1 1171.36   47.83
  -4 -14  -1 1175.91   48.08
   4  16   1  459.97   19.44
   4  16   1  502.66   21.12
  -4 -16  -1  464.87   19.61
  -4 -16  -1  474.32   19.93
   4  18   1  619.54   25.88
   4  18   1  598.89   25.07
  -4 -18  -1  619.36   25.82
  -4 -18  -1  609.91   25.51
   4  20   1  131.99    6.42
   4  20   1  126.97    6.25
  -4 -20  -1  134.18    6.53
  -4 -20  -1  128.65    6.25
   4  22   1  731.16   30.46
   4  22   1  670.10   28.06
  -4 -22  -1  748.31   31.11
  -4 -22  -1  696.34   29.29
   4  24   1  437.58   18.69
   4  24   1  435.30   18.67
  -4 -24  -1  438.63   18.79
  -4 -24  -1  452.45   19.30
   4  26   1   37.06    2.85
  -4 -26  -1   39.00    2.90
  -4 -26  -1   37.79    2.89
   4  28   1  153.81    7.65
  -4 -28  -1  177.93    8.38
  -4 -28  -1  171.64    8.24
   3 -29   1   38.49    2.96
   3 -29   1   30.93    2.64
  -3  29  -1   33.00    2.82
  -3  29  -1   37.25    2.97
   3 -27   1  101.88    5.37
   3 -27   1   96.49    5.20
  -3  27  -1   96.74    5.23
  -3  27  -1   91.59    5.09
  -3  25  -1   34.17    2.97
   3 -23   1   96.96    5.11
   3 -23   1   87.25    4.72
  -3  23  -1   86.89    4.72
  -3  23  -1   96.05    5.13
   3 -21   1   32.30    2.59
   3 -21   1   28.66    2.59
  -3  21  -1   35.85    2.64
  -3  21  -1   32.46    2.52
   3 -19   1   22.38    1.96
   3 -19   1   20.03    2.03
  -3  19  -1   20.98    1.91
  -3  19  -1   22.88    2.08
   3 -17   1  145.32    6.82
   3 -17   1  147.37    6.82
  -3  17  -1  156.94    7.23
  -3  17  -1  148.56    6.86
   3 -15   1    4.46    1.14
   3 -15   1    4.65    1.03
  -3  15  -1    4.29    1.03
  -3  15  -1    5.53    1.07
   3 -13   1  557.77   23.09
   3 -13   1  598.54   24.74
  -3  13  -1  602.91   24.86
  -3  13  -1  554.63   22.99
   3 -11   1  810.94   33.16
   3 -11   1  833.16   34.06
  -3  11  -1  793.97   32.51
  -3  11  -1  858.71   35.11
   3  -9   1 1810.84   73.20
   3  -9   1 1837.09   74.31
   3  -5   1  765.10   31.04
   3  -5   1  680.95   27.68
  -3   5  -1  695.82   28.27
  -3   5  -1  749.36   30.41
   3  -3   1 1856.33   74.85
   3  -3   1 1638.51   66.12
  -3   3  -1 1626.61   65.63
  -3   3  -1 1816.09   73.17
   3  -1   1  106.95    4.57
   3  -1   1  112.17    4.79
  -3   1  -1  108.23    4.62
  -3   1  -1  104.49    4.46
   3   3   1 1772.35   71.56
   3   3   1 1552.25   62.69
   3   5   1  715.94   29.17
   3   5   1  721.36   29.39
  -3  -5  -1  746.56   30.41
  -3  -5  -1  722.94   29.46
   3   7   1 1854.58   75.02
   3   7   1 1954.31   79.01
  -3  -7  -1 1844.08   74.57
  -3  -7  -1 1978.80   79.99
   3   9   1 1882.58   76.20
   3   9   1 1739.98   70.49
  -3  -9  -1 1810.84   73.34
  -3  -9  -1 1942.06   78.63
   3  11   1  869.90   35.62
   3  11   1  832.29   34.13
  -3 -11  -1  822.84   33.75
  -3 -11  -1  923.79   37.81
   3  13   1  582.27   24.20
   3  13   1  612.54   25.37
  -3 -13  -1  583.49   24.23
  -3 -13  -1  568.97   23.58
   3  15   1    4.18    1.14
   3  15   1    3.88    1.08
  -3 -15  -1    6.75    1.17
  -3 -15  -1    6.49    1.17
   3  17   1  149.77    7.02
   3  17   1  157.57    7.30
  -3 -17  -1  142.07    6.70
  -3 -17  -1  155.35    7.19
   3  19   1   20.33    1.94
   3  19   1   21.77    1.99
  -3 -19  -1   21.33    1.99
  -3 -19  -1   24.00    2.06
   3  21   1   33.36    2.57
   3  21   1   31.18    2.45
  -3 -21  -1   33.42    2.52
  -3 -21  -1   34.83    2.59
   3  25   1   42.04    2.89
   3  25   1   41.75    3.03
  -3 -25  -1   42.43    2.97
  -3 -25  -1   42.32    2.99
   3  27   1   99.87    5.23
   3  27   1   95.34    5.14
  -3 -27  -1   91.82    4.99
  -3 -27  -1   94.58    5.11
   3  29   1   33.84    2.76
   3  29   1   35.67    2.75
  -3 -29  -1   35.38    2.85
  -3 -29  -1   36.48    2.78
   2 -30   1  143.66    7.09
   2 -30   1  137.40    6.93
  -2  30  -1  144.10    7.21
  -2  30  -1  142.70    7.12
   2 -28   1  237.42   11.01
  -2  28  -1  241.97   11.06
  -2  28  -1  262.97   11.83
   2 -26   1  389.29   16.81
   2 -26   1  370.39   16.03
  -2  26  -1  342.05   14.98
  -2  26  -1  392.61   16.99
   2 -24   1 1059.91   43.65
   2 -24   1 1011.80   41.73
  -2  24  -1 1082.83   44.63
  -2  24  -1 1002.00   41.40
   2 -22   1  734.83   30.55
   2 -22   1  788.37   32.70
   2 -20   1  274.51   12.02
   2 -20   1  301.28   13.12
  -2  20  -1  267.16   11.77
  -2  20  -1  296.56   12.95
   2 -18   1  336.80   14.42
   2 -18   1  353.60   15.12
  -2  18  -1  346.60   14.80
  -2  18  -1  327.53   14.10
   2 -16   1  439.50   18.48
   2 -16   1  405.91   17.13
  -2  16  -1  416.41   17.57
  -2  16  -1  435.30   18.27
   2 -12   1  506.34   20.98
   2 -12   1  537.30   22.24
  -2  12  -1  519.28   21.47
  -2  12  -1  509.14   21.12
   2 -10   1 1066.91   43.41
   2 -10   1 1020.72   41.55
  -2  10  -1 1001.65   40.82
  -2  10  -1 1077.41   43.79
   2  -8   1   96.46    4.39
   2  -8   1   94.69    4.30
  -2   8  -1   98.05    4.43
  -2   8  -1   96.18    4.39
   2  -6   1   32.47    1.77
   2  -6   1   34.06    1.82
  -2   6  -1   35.22    1.85
  -2   6  -1   31.83    1.75
   2  -4   1   84.03    3.69
   2  -4   1   84.58    3.78
  -2   4  -1   74.25    3.31
  -2   4  -1   84.54    3.73
   2  -2   1  894.92   36.18
   2  -2   1  859.58   34.80
  -2   2  -1  864.83   34.99
  -2   2  -1  903.85   36.55
   2   0   1    0.42    0.61
   2   0   1   -0.16    0.54
  -2   0  -1   -0.17    0.54
  -2   0  -1    0.03    0.59
   2   4   1   81.15    3.66
   2   4   1   82.34    3.69
  -2  -4  -1   79.71    3.60
  -2  -4  -1   74.60    3.39
   2   6   1   34.38    1.89
   2   6   1   35.24    1.92
  -2  -6  -1   34.15    1.89
  -2  -6  -1   33.42    1.87
   2   8   1   98.40    4.53
   2   8   1  102.19    4.67
  -2  -8  -1   93.69    4.36
  -2  -8  -1  103.94    4.78
   2  10   1 1014.95   41.40
   2  10   1 1081.43   44.06
  -2 -10  -1 1069.53   43.60
  -2 -10  -1 1120.80   45.65
  -2 -12  -1  584.72   24.44
   2  14   1  297.43   12.74
   2  14   1  294.81   12.67
  -2 -14  -1  277.31   11.91
  -2 -14  -1  291.31   12.53
   2  16   1  422.53   17.88
   2  16   1  440.73   18.56
  -2 -16  -1  423.75   17.92
  -2 -16  -1  432.50   18.21
   2  18   1  349.22   14.98
   2  18   1  344.50   14.82
  -2 -18  -1  337.85   14.49
  -2 -18  -1  335.75   14.47
   2  20   1  295.33   12.93
   2  20   1  288.34   12.60
  -2 -20  -1  287.99   12.61
  -2 -20  -1  298.83   13.00
   2  22   1  771.05   32.07
   2  22   1  745.33   30.97
  -2 -22  -1  801.49   33.19
  -2 -22  -1  761.08   31.65
   2  24   1 1013.55   41.85
   2  24   1 1064.46   43.83
  -2 -24  -1 1067.08   43.90
  -2 -24  -1 1031.57   42.55
   2  26   1  383.86   16.55
   2  26   1  392.26   16.95
  -2 -26  -1  386.31   16.60
  -2 -26  -1  378.61   16.38
   2  28   1  262.09   11.70
   2  28   1  243.37   11.02
  -2 -28  -1  260.69   11.62
  -2 -28  -1  269.61   12.07
   2  30   1  142.56    7.07
   2  30   1  147.39    7.16
  -2 -30  -1  141.07    7.02
  -2 -30  -1  141.04    6.88
   1 -31   1    6.51    1.52
   1 -31   1    3.36    1.40
  -1  31  -1    5.70    1.68
  -1  31  -1    3.53    1.45
   1 -29   1   28.80    2.54
   1 -29   1   29.55    2.52
  -1  29  -1   32.02    2.66
  -1  29  -1   29.66    2.64
   1 -27   1   22.97    2.26
   1 -27   1   18.81    2.01
  -1  27  -1   21.28    2.19
  -1  27  -1   24.02    2.29
   1 -25   1  248.79   11.20
   1 -25   1  252.12   11.62
  -1  25  -1  269.61   12.07
   1 -23   1  105.64    5.41
   1 -23   1  106.48    5.44
  -1  23  -1  111.76    5.72
  -1  23  -1   99.20    5.18
   1 -21   1   59.36    3.52
   1 -21   1   63.49    3.67
  -1  21  -1   58.82    3.46
  -1  21  -1   67.22    3.85
   1 -19   1    7.52    1.28
   1 -19   1   10.17    1.45
  -1  19  -1    4.18    1.14
  -1  19  -1    8.24    1.29
   1 -17   1  188.61    8.49
   1 -17   1  173.32    7.84
  -1  17  -1  168.36    7.68
  -1  17  -1  177.06    7.96
   1 -15   1   21.91    1.77
   1 -15   1   25.60    1.94
  -1  15  -1   26.16    1.89
  -1  15  -1   22.31    1.77
   1 -13   1 1297.68   52.82
   1 -13   1 1180.81   48.11
  -1  13  -1 1167.69   47.61
  -1  13  -1 1256.04   51.11
   1 -11   1 2545.68  102.86
   1 -11   1 2363.72   95.51
  -1  11  -1 2484.44  100.37
  -1  11  -1 2354.97   95.25
   1  -9   1 1915.82   77.51
   1  -9   1 1893.07   76.55
  -1   9  -1 1910.57   77.21
  -1   9  -1 1886.08   76.28
   1  -7   1 2710.14  109.26
   1  -7   1 2622.66  105.80
  -1   7  -1 2689.14  108.42
  -1   7  -1 2732.89  110.21
   1  -5   1  646.13   26.30
   1  -5   1  624.96   25.46
  -1   5  -1  617.79   25.14
  -1   5  -1  634.93   25.86
   1  -3   1 8494.34  341.52
   1  -3   1 8942.24  359.54
  -1   3  -1 9055.96  364.09
  -1   3  -1 8427.85  338.90
   1  -1   1  615.86   24.97
   1  -1   1  579.47   23.51
  -1   1  -1  589.62   23.92
  -1   1  -1  618.66   25.09
   1   3   1 8461.10  340.30
   1   3   1 8051.69  323.85
  -1  -3  -1 8602.81  345.90
  -1  -3  -1 7895.97  317.55
   1   5   1  640.36   26.10
   1   5   1  639.13   26.07
  -1  -5  -1  642.46   26.19
  -1  -5  -1  624.61   25.49
   1   7   1 2774.88  111.94
   1   7   1 2657.65  107.27
  -1  -7  -1 2725.89  110.00
  -1  -7  -1 2797.62  112.87
   1   9   1 1966.56   79.59
   1   9   1 2010.30   81.34
  -1  -9  -1 1931.57   78.15
  -1  -9  -1 1984.05   80.27
   1  11   1 2368.97   95.84
   1  11   1 2521.18  101.90
  -1 -11  -1 2463.45   99.61
  -1 -11  -1 2454.70   99.26
   1  15   1   28.31    2.05
   1  15   1   24.98    1.94
  -1 -15  -1   26.86    1.99
  -1 -15  -1   26.91    2.01
   1  17   1  180.91    8.21
   1  17   1  185.11    8.35
  -1 -17  -1  187.56    8.47
  -1 -17  -1  181.26    8.19
   1  19   1    9.17    1.38
   1  19   1   10.41    1.47
  -1 -19  -1    7.21    1.33
  -1 -19  -1    8.57    1.38
   1  21   1   60.87    3.59
   1  21   1   64.39    3.67
  -1 -21  -1   61.85    3.55
  -1 -21  -1   61.39    3.62
   1  23   1  105.50    5.37
   1  23   1  108.88    5.53
  -1 -23  -1  103.56    5.32
  -1 -23  -1  102.74    5.28
   1  25   1  268.39   11.90
   1  25   1  266.29   11.90
  -1 -25  -1  268.74   11.88
  -1 -25  -1  261.74   11.70
   1  27   1   19.58    2.10
   1  27   1   22.24    2.13
  -1 -27  -1   19.19    2.12
  -1 -27  -1   24.79    2.26
   1  29   1   32.79    2.62
   1  29   1   29.43    2.55
  -1 -29  -1   29.43    2.45
  -1 -29  -1   30.95    2.61
   0 -30   1  477.64   20.40
   0 -30   1  461.37   19.75
   0  30  -1  495.31   21.15
   0  30  -1  470.82   20.19
   0 -28   1  201.55    9.36
   0 -28   1  190.53    8.92
   0  28  -1  195.26    9.13
   0  28  -1  211.35    9.76
   0 -26   1  207.50    9.52
   0 -26   1  190.18    8.82
   0  26  -1  194.03    9.03
   0  26  -1  204.53    9.47
   0 -24   1  736.76   30.67
   0 -24   1  731.69   30.57
   0  24  -1  746.73   31.13
   0  24  -1  775.43   32.40
   0 -22   1   91.31    4.76
   0 -22   1  100.13    5.13
   0  22  -1   93.15    4.86
   0  22  -1   91.35    4.79
   0 -20   1  701.59   29.15
   0 -20   1  619.89   25.84
   0  20  -1  636.86   26.56
   0  20  -1  637.91   26.52
   0 -18   1 2173.01   88.13
   0 -18   1 2351.47   95.34
   0  18  -1 2209.75   89.56
   0  18  -1 2204.50   89.44
   0 -16   1 1160.16   47.41
   0 -16   1 1086.33   44.42
   0  16  -1 1113.62   45.49
   0  16  -1 1085.11   44.42
   0 -14   1 1184.66   48.43
   0  14  -1 1131.82   46.19
   0 -12   1  398.74   16.71
   0 -12   1  369.87   15.50
   0  12  -1  384.39   16.08
   0  12  -1  366.02   15.38
   0 -10   1   55.22    2.87
   0 -10   1   54.27    2.80
   0  10  -1   61.59    3.10
   0  10  -1   55.17    2.85
   0  -8   1   54.83    2.73
   0  -8   1   59.38    2.96
   0   8  -1   55.43    2.76
   0   8  -1   53.63    2.71
   0  -6   1   38.33    1.99
   0  -6   1   36.36    1.94
   0   6  -1   36.86    1.94
   0   6  -1   38.93    2.05
   0  -4   1  119.43    5.16
   0  -4   1  136.50    5.88
   0   4  -1  132.18    5.70
   0   4  -1  113.97    4.92
   0  -2   1  185.63    7.72
   0  -2   1  177.59    7.42
   0   2  -1  172.34    7.19
   0   2  -1  189.83    7.89
   0   0   1    0.87    0.61
   0   0   1   -0.40    0.59
   0   0  -1   -0.52    0.61
   0   0  -1   -0.40    0.59
   0  -2  -1  191.76    8.00
   0  -2  -1  168.52    7.05
   0   4   1  115.82    5.02
   0   4   1  114.14    4.93
   0  -4  -1  120.81    5.21
   0  -4  -1  110.94    4.81
   0   6   1   41.41    2.13
   0   6   1   39.63    2.08
   0  -6  -1   39.70    2.10
   0  -6  -1   40.14    2.10
   0   8   1   58.47    2.90
   0   8   1   54.75    2.76
   0  -8  -1   54.33    2.75
   0  -8  -1   52.86    2.69
   0  10   1   52.54    2.76
   0  10   1   57.61    2.96
   0 -10  -1   54.90    2.89
   0 -10  -1   53.29    2.80
   0  12   1  366.72   15.41
   0  12   1  375.99   15.80
   0 -12  -1  362.69   15.27
   0 -12  -1  393.66   16.52
   0  14   1 1119.05   45.72
   0  14   1 1141.79   46.61
   0 -14  -1 1119.92   45.77
   0 -14  -1 1127.62   46.07
   0  16   1 1121.85   45.93
   0  16   1 1124.12   45.98
   0 -16  -1 1070.23   43.78
   0 -16  -1 1115.72   45.66
   0  18   1 2167.76   87.97
   0  18   1 2218.50   90.03
   0 -18  -1 2297.23   93.17
   0 -18  -1 2201.00   89.35
   0  20   1  652.25   27.17
   0  20   1  653.65   27.26
   0 -20  -1  645.43   26.87
   0 -20  -1  641.93   26.79
   0  22   1   90.51    4.74
   0  22   1   92.57    4.85
   0 -22  -1   99.01    5.07
   0 -22  -1   92.29    4.86
   0  26   1  201.90    9.34
   0  26   1  206.63    9.45
   0 -26  -1  202.43    9.34
   0 -26  -1  190.36    8.77
   0  28   1  198.93    9.17
   0  28   1  195.26    9.12
   0 -28  -1  197.53    9.10
   0 -28  -1  186.51    8.77
   0  30   1  466.27   19.96
   0  30   1  479.04   20.42
   0 -30  -1  500.74   21.35
   0 -30  -1  492.16   20.87
  -1 -31   1  138.59    7.05
  -1 -31   1  137.48    6.86
   1  31  -1  144.92    7.19
   1  31  -1  145.83    7.31
  -1 -29   1    3.92    1.40
  -1 -29   1    7.52    1.50
   1  29  -1    3.48    1.33
   1  29  -1    3.52    1.35
  -1 -27   1    1.15    1.10
  -1 -27   1    1.66    1.22
   1  27  -1    1.54    1.22
   1  27  -1    1.12    1.28
  -1 -25   1   18.42    1.96
  -1 -25   1   17.15    1.85
   1  25  -1   14.45    1.80
   1  25  -1   19.53    2.05
  -1 -23   1   88.95    4.72
  -1 -23   1   88.85    4.69
   1  23  -1   95.79    5.04
   1  23  -1   89.00    4.76
  -1 -21   1   16.32    1.75
  -1 -21   1   14.28    1.66
   1  21  -1   14.49    1.68
  -1 -19   1   12.18    1.52
  -1 -19   1   12.51    1.57
   1  19  -1   12.14    1.43
   1  19  -1   12.51    1.52
  -1 -17   1  317.03   13.59
  -1 -17   1  329.63   14.12
   1  17  -1  309.16   13.24
   1  17  -1  321.93   13.82
  -1 -15   1  348.52   14.80
  -1 -15   1  331.90   14.10
   1  15  -1  331.03   14.05
   1  15  -1  354.47   15.05
  -1 -11   1 1447.45   58.75
  -1 -11   1 1356.47   55.11
   1  11  -1 1406.33   57.12
   1  11  -1 1400.21   56.84
  -1  -9   1  492.16   20.30
  -1  -9   1  466.45   19.28
   1   9  -1  476.59   19.67
   1   9  -1  489.54   20.21
  -1  -7   1  456.82   18.79
  -1  -7   1  482.37   19.82
   1   7  -1  444.92   18.30
   1   7  -1  463.47   19.07
  -1  -5   1  339.42   14.01
  -1  -5   1  347.12   14.29
   1   5  -1  349.92   14.43
   1   5  -1  341.52   14.07
  -1  -3   1 2458.20   99.08
  -1  -3   1 2752.13  110.84
   1   3  -1 2505.44  100.92
   1   3  -1 2783.62  112.13
  -1  -1   1 2888.60  116.28
  -1  -1   1 2743.38  110.44
   1   1  -1 2925.34  117.71
   1   1  -1 2792.37  112.41
  -1   1   1 2790.62  112.36
  -1   1   1 2995.33  120.58
   1  -1  -1 2934.09  118.10
   1  -1  -1 2857.11  115.02
  -1   3   1 2615.66  105.36
  -1   3   1 2585.92  104.17
   1  -3  -1 2673.40  107.71
   1  -3  -1 2545.68  102.56
  -1   5   1  358.49   14.77
  -1   5   1  353.42   14.56
   1  -5  -1  366.19   15.08
   1  -5  -1  362.52   14.92
  -1   7   1  475.02   19.53
  -1   7   1  486.74   20.00
   1  -7  -1  481.49   19.79
   1  -7  -1  477.12   19.61
  -1   9   1  495.84   20.45
  -1   9   1  479.04   19.79
   1  -9  -1  489.71   20.23
   1  -9  -1  500.56   20.66
  -1  11   1 1434.33   58.24
  -1  11   1 1397.94   56.76
   1 -11  -1 1425.40   57.89
   1 -11  -1 1447.80   58.79
  -1  15   1  351.50   14.92
  -1  15   1  357.09   15.13
   1 -15  -1  341.35   14.50
   1 -15  -1  342.57   14.59
  -1  17   1  326.30   14.00
  -1  17   1  325.43   13.93
   1 -17  -1  331.55   14.17
   1 -17  -1  327.70   14.05
  -1  19   1   14.82    1.63
  -1  19   1   12.42    1.54
   1 -19  -1   12.09    1.54
   1 -19  -1   13.28    1.59
  -1  21   1   12.54    1.59
  -1  21   1   16.64    1.78
   1 -21  -1   17.25    1.82
   1 -21  -1   15.13    1.70
  -1  23   1   81.34    4.48
  -1  23   1   88.62    4.71
   1 -23  -1   92.47    4.81
   1 -23  -1   94.95    4.97
  -1  25   1   16.52    1.85
  -1  25   1   16.53    1.89
   1 -25  -1   18.58    1.91
   1 -25  -1   16.39    1.87
  -1  27   1    1.17    1.14
  -1  27   1    0.14    1.17
   1 -27  -1    0.66    1.14
   1 -27  -1    2.66    1.22
  -1  29   1    4.48    1.38
  -1  29   1    6.77    1.43
   1 -29  -1    5.27    1.40
   1 -29  -1    4.64    1.42
  -1  31   1  136.42    6.91
  -1  31   1  149.08    7.24
   1 -31  -1  149.31    7.21
   1 -31  -1  143.15    7.16
  -2 -30   1   23.55    2.31
  -2 -30   1   27.12    2.47
   2  30  -1   25.54    2.41
   2  30  -1   31.88    2.68
  -2 -28   1  162.91    7.82
  -2 -28   1  177.76    8.40
   2  28  -1  167.16    8.01
   2  28  -1  181.61    8.59
  -2 -26   1   59.35    3.62
  -2 -26   1   50.30    3.27
   2  26  -1   51.65    3.41
   2  26  -1   63.56    3.88
  -2 -22   1  884.95   36.57
  -2 -22   1  862.91   35.66
   2  22  -1  902.62   37.32
   2  22  -1  925.54   38.23
  -2 -20   1  648.05   26.98
  -2 -20   1  690.22   28.69
   2  20  -1  635.11   26.42
   2  20  -1  646.48   26.96
  -2 -18   1  615.86   25.61
  -2 -18   1  668.87   27.77
   2  18  -1  640.18   26.56
   2  18  -1  668.87   27.80
  -2 -16   1  622.86   25.84
  -2 -16   1  612.54   25.40
   2  16  -1  595.92   24.79
   2  16  -1  579.99   24.09
  -2 -14   1 2846.61  115.07
  -2 -14   1 2753.88  111.34
   2  14  -1 2865.85  115.84
   2  14  -1 2713.64  109.79
  -2 -12   1 1436.25   58.37
  -2 -12   1 1325.68   53.91
   2  12  -1 1375.72   55.90
   2  12  -1 1408.08   57.25
  -2 -10   1  884.60   36.11
  -2 -10   1  893.70   36.50
   2  10  -1  852.41   34.80
   2  10  -1  861.33   35.20
  -2  -8   1 1065.16   43.30
  -2  -8   1 1072.51   43.57
   2   8  -1 1085.11   44.07
   2   8  -1 1094.73   44.49
  -2  -6   1   11.58    1.01
  -2  -6   1   11.14    1.00
   2   6  -1   12.96    1.05
   2   6  -1   10.92    1.01
  -2  -4   1 1001.30   40.54
  -2  -4   1  974.71   39.51
   2   4  -1  937.26   37.97
   2   4  -1  974.36   39.49
  -2  -2   1 5336.30  214.68
  -2  -2   1 5518.26  222.03
   2   2  -1 5516.51  221.85
   2   2  -1 5411.53  217.65
  -2   0   1    0.37    0.59
  -2   0   1    0.40    0.61
   2   0  -1   -0.21    0.61
   2   0  -1    0.03    0.58
  -2   2   1 5546.25  223.07
  -2   2   1 5488.51  220.80
   2  -2  -1 5276.81  212.23
   2  -2  -1 5420.28  218.00
  -2   4   1  962.98   39.00
  -2   4   1 1071.98   43.37
   2  -4  -1 1045.04   42.31
   2  -4  -1  992.03   40.17
  -2   6   1   13.40    1.05
  -2   6   1   14.35    1.07
   2  -6  -1   11.04    0.98
   2  -6  -1   10.53    0.96
  -2   8   1 1110.30   45.09
  -2   8   1 1116.07   45.31
   2  -8  -1 1098.58   44.61
   2  -8  -1 1069.36   43.44
  -2  10   1  849.43   34.69
  -2  10   1  848.38   34.64
   2 -10  -1  897.72   36.64
   2 -10  -1  855.91   34.96
  -2  12   1 1367.84   55.60
  -2  12   1 1380.26   56.07
   2 -12  -1 1359.97   55.29
   2 -12  -1 1356.99   55.18
  -2  14   1 2883.35  116.65
   2 -14  -1 3166.79  128.14
  -2  16   1  602.56   25.04
  -2  16   1  621.81   25.79
   2 -16  -1  615.16   25.53
   2 -16  -1  609.21   25.26
  -2  18   1  649.28   26.98
  -2  18   1  640.88   26.63
   2 -18  -1  656.10   27.22
   2 -18  -1  660.13   27.43
  -2  20   1  658.03   27.42
  -2  20   1  652.95   27.19
   2 -20  -1  656.80   27.31
   2 -20  -1  672.90   28.01
  -2  22   1  874.10   36.13
  -2  22   1  859.23   35.55
   2 -22  -1  944.09   38.89
   2 -22  -1  876.03   36.22
  -2  24   1  260.17   11.77
  -2  24   1  286.24   12.61
   2 -24  -1  291.66   12.79
   2 -24  -1  274.16   12.25
  -2  26   1   54.61    3.50
  -2  26   1   60.59    3.64
   2 -26  -1   53.87    3.41
   2 -26  -1   50.53    3.32
  -2  28   1  179.86    8.42
  -2  28   1  167.14    8.01
   2 -28  -1  174.66    8.19
   2 -28  -1  169.31    8.08
  -2  30   1   28.48    2.45
  -2  30   1   28.05    2.47
   2 -30  -1   32.25    2.57
   2 -30  -1   28.33    2.50
  -3 -29   1  107.37    5.60
  -3 -29   1  101.09    5.37
   3  29  -1  117.40    6.00
   3  29  -1  106.66    5.65
  -3 -27   1   64.84    3.87
  -3 -27   1   55.48    3.52
   3  27  -1   54.22    3.48
   3  27  -1   67.27    4.02
  -3 -25   1   13.73    1.77
  -3 -25   1   11.70    1.70
   3  25  -1   10.24    1.66
   3  25  -1   14.75    1.91
  -3 -23   1   85.03    4.60
  -3 -23   1   90.00    4.79
   3  23  -1   87.87    4.72
   3  23  -1   97.54    5.09
  -3 -21   1  495.84   20.93
  -3 -21   1  501.96   21.15
   3  21  -1  476.42   20.19
   3  21  -1  536.78   22.62
  -3 -19   1  458.92   19.40
  -3 -19   1  417.81   17.72
   3  19  -1  433.73   18.32
   3  19  -1  422.01   17.95
  -3 -17   1   34.97    2.38
  -3 -17   1   36.74    2.50
   3  17  -1   35.52    2.36
   3  17  -1   37.37    2.52
  -3 -15   1  228.85   10.01
  -3 -15   1  241.97   10.55
   3  15  -1  233.75   10.17
   3  15  -1  236.37   10.34
  -3 -11   1   16.43    1.47
  -3 -11   1   16.29    1.40
   3  11  -1   15.47    1.42
   3  11  -1   15.97    1.40
  -3  -9   1 1376.42   55.85
  -3  -9   1 1439.40   58.37
   3   9  -1 1453.75   58.93
   3   9  -1 1436.78   58.30
  -3  -7   1 2815.12  113.60
  -3  -7   1 2883.35  116.30
   3   7  -1 2767.88  111.62
   3   7  -1 2899.10  116.96
  -3  -5   1 3049.56  122.89
  -3  -5   1 2718.89  109.63
   3   5  -1 2974.33  119.83
   3   5  -1 3098.55  124.87
  -3  -3   1  604.66   24.62
  -3  -3   1  624.08   25.39
   3   3  -1  635.81   25.84
   3   3  -1  629.86   25.63
  -3  -1   1  889.50   36.01
  -3  -1   1  885.30   35.81
   3   1  -1  932.54   37.72
   3   1  -1  845.93   34.22
  -3   1   1  880.93   35.62
  -3   1   1  870.08   35.18
   3  -1  -1  881.10   35.62
   3  -1  -1  892.65   36.09
  -3   3   1  631.61   25.65
  -3   3   1  650.33   26.40
   3  -3  -1  614.46   24.97
   3  -3  -1  611.49   24.84
  -3   5   1 3500.96  141.02
  -3   5   1 3088.05  124.40
   3  -5  -1 3037.32  122.35
   3  -5  -1 3259.52  131.31
  -3   7   1 2895.60  116.72
  -3   7   1 2885.10  116.31
   3  -7  -1 2806.37  113.20
   3  -7  -1 2713.64  109.47
  -3   9   1 1461.45   59.22
  -3   9   1 1398.29   56.67
   3  -9  -1 1450.25   58.79
   3  -9  -1 1419.46   57.54
  -3  11   1   17.18    1.40
  -3  11   1   13.42    1.28
   3 -11  -1   13.68    1.29
   3 -11  -1   14.22    1.35
  -3  13   1  108.04    5.07
  -3  13   1  114.74    5.34
   3 -13  -1  103.28    4.90
   3 -13  -1  109.63    5.18
  -3  15   1  233.57   10.18
  -3  15   1  257.89   11.14
   3 -15  -1  242.85   10.55
   3 -15  -1  227.80    9.96
   3 -17  -1   37.83    2.50
   3 -17  -1   34.61    2.34
  -3  19   1  469.42   19.81
  -3  19   1  408.71   17.36
   3 -19  -1  438.80   18.55
   3 -19  -1  419.03   17.79
  -3  21   1  456.47   19.35
  -3  21   1  512.63   21.59
   3 -21  -1  481.67   20.37
   3 -21  -1  508.79   21.42
  -3  23   1   87.04    4.67
  -3  23   1   94.88    4.99
   3 -23  -1   92.97    4.90
   3 -23  -1   88.25    4.67
  -3  25   1    8.12    1.54
   3 -25  -1   11.49    1.87
   3 -25  -1    9.71    1.68
  -3  27   1   58.38    3.62
  -3  27   1   57.56    3.64
   3 -27  -1   58.86    3.57
   3 -27  -1   56.67    3.64
   3 -29  -1   98.56    5.32
   3 -29  -1  111.17    5.67
  -3  31   1  125.08    6.39
  -3  31   1  120.88    6.14
   3 -31  -1  122.72    6.32
   3 -31  -1  134.72    6.61
  -4 -30   1  248.44   11.28
  -4 -30   1  249.49   11.37
   4  30  -1  259.29   11.74
   4  30  -1  244.59   11.20
  -4 -28   1  382.99   16.59
  -4 -28   1  375.29   16.31
   4  28  -1  385.44   16.78
   4  28  -1  393.66   17.02
  -4 -26   1  524.53   22.20
  -4 -26   1  531.36   22.50
   4  26  -1  561.97   23.78
   4  26  -1  510.89   21.73
  -4 -24   1  635.63   26.65
  -4 -24   1  628.11   26.33
   4  24  -1  627.41   26.37
   4  24  -1  673.25   28.20
  -4 -22   1  208.38    9.47
  -4 -22   1  191.23    8.82
   4  22  -1  211.00    9.64
   4  22  -1  202.25    9.27
  -4 -20   1  324.20   14.05
  -4 -20   1  311.25   13.52
   4  20  -1  327.00   14.21
   4  20  -1  335.92   14.57
  -4 -18   1  136.12    6.46
  -4 -18   1  131.50    6.28
   4  18  -1  137.38    6.46
   4  18  -1  139.69    6.63
  -4 -16   1   71.72    3.80
  -4 -16   1   71.80    3.81
   4  16  -1   69.41    3.67
   4  16  -1   73.97    3.95
  -4 -14   1 1101.90   45.03
  -4 -14   1 1112.75   45.47
   4  14  -1 1057.99   43.22
   4  14  -1 1123.25   45.93
  -4 -10   1  896.85   36.64
  -4 -10   1  906.12   37.00
   4  10  -1  909.27   37.18
   4  10  -1  938.66   38.32
  -4  -8   1 1779.35   72.01
  -4  -8   1 1696.42   68.67
   4   8  -1 1774.10   71.80
   4   8  -1 1812.59   73.34
  -4  -6   1  437.40   18.02
  -4  -6   1  451.75   18.60
   4   6  -1  451.92   18.63
   4   6  -1  448.42   18.44
  -4  -4   1  149.45    6.40
  -4  -4   1  156.33    6.68
   4   4  -1  153.98    6.56
   4   4  -1  161.51    6.91
  -4  -2   1   54.01    2.54
  -4  -2   1   59.84    2.78
   4   2  -1   57.77    2.66
   4   2  -1   58.96    2.75
  -4   0   1    0.03    0.63
  -4   0   1   -0.45    0.56
   4   0  -1    0.87    0.56
   4   0  -1    0.91    0.65
  -4   2   1   53.05    2.43
  -4   2   1   59.50    2.71
   4  -2  -1   58.30    2.64
   4  -2  -1   52.89    2.43
  -4   4   1  166.81    7.02
  -4   4   1  159.42    6.72
   4  -4  -1  150.89    6.39
   4  -4  -1  157.10    6.65
  -4   6   1  448.77   18.41
  -4   6   1  454.20   18.62
   4  -6  -1  428.65   17.62
   4  -6  -1  443.18   18.20
  -4   8   1 1730.71   69.98
  -4   8   1 1738.58   70.30
   4  -8  -1 1795.10   72.61
   4  -8  -1 1679.62   67.95
  -4  10   1  906.82   36.97
  -4  10   1  902.62   36.79
   4 -10  -1  881.45   35.97
   4 -10  -1  899.30   36.67
  -4  12   1  751.46   30.83
  -4  12   1  777.53   31.86
   4 -12  -1  736.41   30.23
   4 -12  -1  784.00   32.14
  -4  16   1   73.01    3.83
  -4  16   1   68.36    3.67
   4 -16  -1   72.36    3.80
   4 -16  -1   69.86    3.73
  -4  18   1  144.97    6.81
  -4  18   1  134.72    6.40
   4 -18  -1  144.17    6.75
   4 -18  -1  138.15    6.54
   4 -20  -1  300.41   13.10
   4 -20  -1  332.95   14.33
  -4  22   1  187.38    8.64
  -4  22   1  200.50    9.15
   4 -22  -1  188.78    8.73
   4 -22  -1  198.58    9.05
  -4  24   1  625.48   26.21
  -4  24   1  628.81   26.40
   4 -24  -1  609.39   25.51
   4 -24  -1  617.96   25.95
  -4  26   1  508.79   21.56
  -4  26   1  497.94   21.21
   4 -26  -1  518.23   22.03
   4 -26  -1  510.89   21.57
  -4  28   1  359.54   15.64
  -4  28   1  365.84   15.96
   4 -28  -1  361.64   15.87
   4 -28  -1  362.17   15.80
  -4  30   1  237.42   10.90
  -4  30   1  240.22   10.88
   4 -30  -1  245.99   11.21
   4 -30  -1  244.94   11.04
  -5 -29   1   54.82    3.83
  -5 -29   1   64.49    4.01
   5  29  -1   68.69    4.20
   5  29  -1   71.35    4.27
  -5 -27   1    3.78    1.31
  -5 -27   1    0.02    1.21
   5  27  -1    3.27    1.40
   5  27  -1    1.15    1.24
  -5 -25   1   37.98    2.80
  -5 -25   1   38.47    2.89
   5  25  -1   43.27    3.11
   5  25  -1   38.51    2.92
  -5 -21   1  252.47   11.21
  -5 -21   1  264.37   11.72
   5  21  -1  268.56   11.93
   5  21  -1  265.94   11.86
  -5 -19   1   14.38    1.64
  -5 -19   1   12.81    1.61
  -5 -17   1    3.34    1.15
  -5 -17   1    2.19    1.03
   5  17  -1    5.13    1.12
   5  17  -1    3.17    1.10
  -5 -15   1   19.44    1.71
  -5 -15   1   16.39    1.64
   5  15  -1   18.41    1.66
   5  15  -1   18.90    1.75
  -5 -13   1  278.19   11.97
  -5 -13   1  272.94   11.74
   5  13  -1  282.04   12.16
   5  13  -1  270.66   11.60
  -5 -11   1  771.75   31.67
  -5 -11   1  846.81   34.69
   5  11  -1  822.66   33.77
   5  11  -1  780.15   31.97
  -5  -9   1  115.84    5.28
  -5  -9   1  111.45    5.13
   5   9  -1  109.53    5.09
   5   9  -1  110.44    5.04
  -5  -7   1 2045.29   82.69
  -5  -7   1 2001.55   80.88
   5   7  -1 2059.29   83.21
   5   7  -1 2029.54   82.06
  -5  -5   1 3467.72  139.72
  -5  -5   1 3458.97  139.41
   5   5  -1 3644.43  146.79
   5   5  -1 3333.00  134.32
  -5  -3   1  967.36   39.19
  -5  -3   1  923.44   37.44
   5   3  -1  957.03   38.77
   5   3  -1  977.68   39.61
   5   1  -1 2127.52   85.77
   5   1  -1 1935.06   78.00
  -5   1   1 1994.55   80.38
  -5   1   1 2054.04   82.77
   5  -1  -1 2052.29   82.72
   5  -1  -1 2066.28   83.25
  -5   5   1 3500.96  141.00
  -5   5   1 3586.69  144.46
   5  -5  -1 3483.47  140.28
   5  -5  -1 3416.98  137.62
   5  -7  -1 2145.02   86.59
   5  -7  -1 2104.78   85.01
  -5   9   1   98.36    4.53
  -5   9   1  114.51    5.14
   5  -9  -1  104.73    4.79
   5  -9  -1  114.63    5.16
  -5  11   1  763.70   31.27
  -5  11   1  785.05   32.12
   5 -11  -1  765.80   31.35
   5 -11  -1  766.50   31.41
  -5  13   1  264.89   11.35
  -5  13   1  276.26   11.81
   5 -13  -1  268.21   11.51
   5 -13  -1  285.89   12.18
  -5  15   1   17.29    1.63
  -5  15   1   18.90    1.66
   5 -15  -1   19.75    1.73
   5 -15  -1   16.73    1.59
  -5  17   1    2.96    1.00
  -5  17   1    3.01    1.07
   5 -17  -1    4.01    1.10
   5 -17  -1    2.73    1.08
  -5  19   1   14.80    1.70
  -5  19   1   13.16    1.57
  -5  21   1  258.59   11.44
  -5  21   1  237.95   10.67
   5 -21  -1  254.22   11.25
   5 -21  -1  246.87   11.02
  -5  23   1   47.36    3.13
  -5  23   1   43.79    3.06
   5 -23  -1   47.96    3.13
   5 -23  -1   43.67    3.01
  -5  25   1   29.34    2.62
  -5  27   1    2.90    1.29
  -5  27   1    2.29    1.28
   5 -27  -1    2.26    1.29
   5 -27  -1    3.48    1.36
  -5  29   1   60.64    3.87
  -5  29   1   66.15    3.99
   5 -29  -1   63.93    3.87
   5 -29  -1   61.25    3.87
  -6 -28   1  459.97   19.77
  -6 -28   1  469.59   20.10
   6  28  -1  463.65   20.05
   6  28  -1  483.77   20.70
  -6 -26   1  758.45   31.63
  -6 -26   1  777.35   32.46
   6  26  -1  762.48   31.83
  -6 -24   1  357.27   15.50
  -6 -24   1  345.55   15.13
   6  24  -1  350.62   15.38
  -6 -22   1  421.83   18.16
   6  22  -1  432.68   18.91
   6  22  -1  419.21   18.16
  -6 -20   1  602.39   25.26
  -6 -20   1  621.81   26.05
   6  20  -1  627.41   26.31
   6  20  -1  610.09   25.65
  -6 -18   1   15.01    1.73
  -6 -18   1   17.78    1.84
   6  18  -1   16.83    1.85
   6  18  -1   17.95    1.89
  -6 -16   1  141.54    6.68
  -6 -16   1  138.10    6.56
   6  16  -1  149.38    7.03
   6  16  -1  136.77    6.54
  -6 -14   1  145.76    6.74
  -6 -14   1  140.00    6.51
   6  14  -1  139.44    6.42
   6  14  -1  144.78    6.77
  -6 -10   1  717.86   29.48
  -6 -10   1  719.61   29.57
   6  10  -1  691.44   28.38
   6  10  -1  731.51   30.11
  -6  -8   1  274.16   11.60
  -6  -8   1  283.96   11.98
   6   8  -1  274.69   11.58
   6   8  -1  268.39   11.42
  -6  -6   1  719.26   29.38
  -6  -6   1  799.57   32.60
   6   6  -1  788.37   32.12
   6   6  -1  732.91   29.97
  -6  -4   1  436.18   17.92
  -6  -4   1  410.46   16.87
   6   4  -1  426.38   17.55
   6   4  -1  452.80   18.56
  -6  -2   1    3.69    0.63
  -6  -2   1    3.66    0.79
   6   2  -1    4.58    0.77
   6   2  -1    3.74    0.63
   6   0  -1   -0.02    0.54
   6   0  -1    0.23    0.44
  -6   2   1    3.24    0.65
  -6   2   1    4.06    0.51
   6  -2  -1    4.95    0.65
   6  -2  -1    3.03    0.51
  -6   6   1  810.77   32.91
  -6   6   1  795.20   32.30
   6  -8  -1  276.09   11.58
   6  -8  -1  270.84   11.37
  -6  10   1  759.68   31.04
  -6  10   1  656.98   26.94
   6 -10  -1  741.13   30.30
   6 -10  -1  660.83   27.10
  -6  12   1   37.98    2.27
  -6  12   1   41.48    2.41
   6 -12  -1   37.95    2.33
   6 -12  -1   40.19    2.38
  -6  14   1  127.76    6.04
  -6  16   1  132.57    6.23
  -6  16   1  121.27    5.81
   6 -16  -1  132.41    6.26
   6 -16  -1  138.81    6.46
  -6  18   1   15.99    1.77
  -6  18   1   14.05    1.61
   6 -18  -1   14.80    1.66
   6 -18  -1   11.60    1.52
  -6  20   1  599.24   25.05
  -6  20   1  576.32   24.20
   6 -20  -1  598.02   24.98
   6 -20  -1  590.32   24.77
  -6  22   1  414.13   17.71
  -6  22   1  406.26   17.46
   6 -22  -1  412.38   17.71
   6 -22  -1  425.85   18.13
  -6  24   1  340.82   14.82
  -6  24   1  335.05   14.68
   6 -24  -1  338.72   14.71
   6 -24  -1  330.68   14.52
  -6  26   1  722.41   30.16
  -6  26   1  701.42   29.41
   6 -26  -1  737.63   30.71
   6 -26  -1  702.12   29.43
  -6  28   1  453.85   19.60
  -6  28   1  443.00   19.02
   6 -28  -1  438.63   18.97
   6 -28  -1  439.15   18.79
  -7 -27   1    2.61    1.47
  -7 -27   1    5.30    1.45
   7  27  -1    4.74    1.49
   7  27  -1    4.62    1.52
  -7 -25   1    1.77    1.38
  -7 -25   1    2.24    1.36
   7  25  -1    3.88    1.40
   7  25  -1    1.92    1.36
  -7 -23   1    9.83    1.63
  -7 -23   1   12.30    1.78
   7  23  -1   13.38    1.91
   7  23  -1   14.47    1.91
  -7 -21   1   63.83    3.80
  -7 -21   1   62.15    3.85
   7  21  -1   62.65    3.90
   7  21  -1   62.20    3.83
  -7 -19   1   20.61    2.06
  -7 -19   1   22.29    2.08
   7  19  -1   22.17    2.19
   7  19  -1   21.71    2.13
  -7 -17   1   13.87    1.71
  -7 -17   1   14.92    1.71
   7  17  -1   10.17    1.61
   7  17  -1   12.33    1.70
  -7 -15   1  326.48   14.05
  -7 -15   1  320.18   13.82
   7  15  -1  343.80   14.78
   7  15  -1  323.50   14.03
  -7 -13   1  130.24    6.12
  -7 -13   1  122.87    5.84
  -7  -9   1  121.60    5.58
  -7  -9   1  112.24    5.20
   7   9  -1  114.14    5.23
   7   9  -1  114.58    5.35
  -7  -7   1  430.58   17.85
  -7  -7   1  448.77   18.56
   7   7  -1  418.33   17.30
   7   7  -1  430.93   17.92
  -7  -5   1 1340.90   54.31
  -7  -5   1 1362.59   55.17
   7   5  -1 1341.07   54.27
   7   5  -1 1186.06   48.10
  -7  -3   1  593.29   24.18
  -7  -3   1  650.68   26.45
   7   3  -1  617.61   25.14
   7   3  -1  656.10   26.68
  -7  -1   1 4162.31  167.56
  -7  -1   1 3920.87  157.88
   7   1  -1 4263.79  171.65
   7   1  -1 4402.01  177.24
  -7   1   1 3180.78  128.21
  -7   1   1 3215.78  129.61
   7  -1  -1 3420.48  137.82
   7  -1  -1 3105.55  125.15
  -7   3   1  560.57   22.74
  -7   3   1  598.54   24.27
  -7   5   1 1586.54   64.04
  -7   5   1 1404.23   56.70
   7  -5  -1 1609.11   64.93
   7  -5  -1 1499.06   60.54
  -7   9   1  117.08    5.23
  -7   9   1  117.12    5.28
   7  -9  -1  118.75    5.28
   7  -9  -1  113.06    5.09
  -7  11   1  152.57    6.75
  -7  11   1  171.65    7.52
   7 -11  -1  175.49    7.66
   7 -11  -1  172.76    7.59
  -7  13   1  111.57    5.28
  -7  13   1  116.98    5.46
   7 -13  -1  122.00    5.62
   7 -13  -1  109.40    5.23
   7 -17  -1   12.51    1.57
   7 -17  -1   10.62    1.50
  -7  19   1   19.88    1.92
  -7  19   1   18.56    1.92
   7 -19  -1   21.26    1.99
   7 -19  -1   21.59    2.03
  -7  21   1   57.98    3.64
  -7  21   1   59.59    3.57
   7 -21  -1   55.32    3.55
   7 -21  -1   68.20    3.88
  -7  23   1   10.03    1.64
  -7  23   1   10.97    1.68
   7 -23  -1    9.17    1.63
   7 -23  -1    9.82    1.68
  -7  25   1    1.70    1.49
  -7  27   1    2.78    1.43
  -7  27   1    4.25    1.49
   7 -27  -1    3.03    1.50
   7 -27  -1    4.81    1.49
  -8 -24   1  109.89    5.90
  -8 -24   1  118.01    6.07
   8  24  -1  119.90    6.35
   8  24  -1  109.33    5.83
  -8 -22   1  205.23    9.48
  -8 -22   1  183.36    8.77
   8  22  -1  214.15    9.87
   8  22  -1  211.53    9.92
  -8 -20   1  440.90   18.83
  -8 -20   1  455.42   19.49
   8  20  -1  472.92   20.31
   8  20  -1  469.59   20.05
  -8 -18   1  304.08   13.30
  -8 -18   1  310.21   13.63
   8  18  -1  286.41   12.74
   8  18  -1  308.81   13.56
  -8 -16   1  330.15   14.33
  -8 -16   1  332.60   14.38
   8  16  -1  319.83   14.01
   8  16  -1  357.97   15.45
  -8 -14   1  896.85   36.93
  -8 -14   1  910.32   37.49
   8  14  -1  851.01   35.20
   8  14  -1  936.91   38.58
  -8 -12   1  263.49   11.42
  -8 -12   1  232.00   10.18
   8  12  -1  229.72   10.17
   8  12  -1  254.04   11.11
  -8 -10   1    7.19    1.15
  -8 -10   1    9.78    1.28
   8  10  -1    7.82    1.22
   8  10  -1   11.53    1.42
  -8  -8   1   97.72    4.62
  -8  -8   1  106.97    4.97
  -8  -6   1  297.96   12.49
  -8  -6   1  293.41   12.28
   8   6  -1  314.23   13.17
   8   6  -1  312.83   13.10
  -8  -4   1  215.03    9.03
  -8  -4   1  237.25    9.92
   8   4  -1  246.52   10.31
   8   4  -1  230.77    9.69
  -8  -2   1    2.26    0.54
  -8  -2   1    1.77    0.58
   8   2  -1    2.62    0.63
   8   2  -1    2.40    0.56
  -8   8   1  103.24    4.57
  -8   8   1   97.12    4.30
   8  -8  -1  100.97    4.44
   8  -8  -1  109.79    4.83
  -8  10   1   11.27    1.21
  -8  10   1   10.50    1.08
   8 -10  -1    9.76    1.08
   8 -10  -1    9.19    1.15
  -8  12   1  231.65    9.94
  -8  12   1  242.15   10.43
   8 -12  -1  232.87    9.96
   8 -12  -1  219.93    9.52
  -8  14   1  860.46   35.27
  -8  14   1  817.77   33.61
   8 -14  -1  856.61   35.08
   8 -14  -1  890.37   36.53
  -8  16   1  332.25   14.28
  -8  16   1  304.78   13.26
   8 -16  -1  295.51   12.84
   8 -16  -1  313.88   13.45
  -8  18   1  272.24   12.00
  -8  18   1  276.96   12.09
   8 -18  -1  287.46   12.47
   8 -18  -1  266.12   11.79
  -8  20   1  425.50   18.23
  -8  20   1  441.95   18.77
   8 -20  -1  443.53   18.81
   8 -20  -1  416.06   17.86
  -8  22   1  202.08    9.27
  -8  22   1  199.81    9.33
   8 -22  -1  195.26    8.98
   8 -22  -1  196.66    9.20
  -8  24   1  106.17    5.74
  -8  24   1  111.13    5.77
   8 -24  -1  109.77    5.69
   8 -24  -1  104.28    5.70
  -9 -23   1   33.14    2.76
  -9 -23   1   26.49    2.55
   9  23  -1   29.15    2.78
   9  23  -1   33.12    2.80
  -9 -19   1   74.25    4.37
  -9 -19   1   81.71    4.57
   9  19  -1   72.73    4.46
   9  19  -1   82.35    4.71
  -9 -17   1   18.35    1.94
  -9 -17   1   16.03    1.91
   9  17  -1   14.80    1.96
   9  17  -1   18.39    2.06
  -9 -15   1  154.91    7.30
  -9 -15   1  145.62    6.98
   9  15  -1  154.00    7.38
   9  15  -1  167.00    7.80
  -9 -13   1    7.86    1.35
  -9 -13   1    8.15    1.38
   9  13  -1    6.60    1.42
   9  13  -1    6.79    1.43
  -9  -9   1  269.96   11.58
  -9  -9   1  265.42   11.35
   9   9  -1  243.55   10.55
   9   9  -1  283.79   12.14
  -9  -7   1  279.24   11.79
  -9  -7   1  279.41   11.79
   9   7  -1  296.38   12.51
   9   7  -1  298.48   12.61
  -9  13   1    5.49    1.28
  -9  13   1    7.80    1.19
   9 -13  -1    6.32    1.10
   9 -13  -1    8.40    1.33
  -9  15   1  146.95    6.70
  -9  15   1  145.30    6.79
   9 -15  -1  147.25    6.70
   9 -15  -1  141.70    6.60
  -9  17   1   17.02    1.82
  -9  17   1   17.01    1.91
   9 -17  -1   17.67    1.80
   9 -17  -1   16.69    1.87
  -9  19   1   73.96    4.32
  -9  19   1   85.49    4.57
   9 -19  -1   76.88    4.41
   9 -19  -1   81.43    4.43
  -9  21   1  166.55    8.12
  -9  21   1  171.78    8.14
   9 -21  -1  164.59    7.98
   9 -21  -1  171.78    8.05
  -9  23   1   31.81    2.92
  -9  23   1   28.57    2.54
   9 -23  -1   27.47    2.36
   9 -23  -1   31.30    2.80
 -10 -20   1  211.35    9.87
  10  20  -1  196.48    9.48
  10  20  -1  192.63    9.27
 -10 -18   1   86.36    4.78
 -10 -18   1   95.21    5.27
  10  18  -1   90.54    4.97
  10  18  -1   80.85    4.83
 -10 -16   1  192.46    8.96
 -10 -16   1  191.76    8.85
  10  16  -1  204.18    9.54
  10  16  -1  185.63    8.61
 -10 -14   1  247.22   10.94
 -10 -14   1  266.64   11.77
  10  14  -1  243.90   10.88
  10  14  -1  270.14   12.04
 -10 -12   1  423.40   17.86
 -10 -12   1  386.66   16.62
  10  12  -1  395.94   16.92
  10  12  -1  394.71   16.87
 -10 -10   1  784.87   32.23
 -10 -10   1  886.53   36.34
  10  10  -1  890.90   36.58
  10  10  -1  783.82   32.25
 -10  -8   1  201.73    8.77
 -10  -8   1  175.66    7.66
  10   8  -1  196.13    8.52
  10   8  -1  170.62    7.51
  10   6  -1   18.11    1.43
  10   6  -1   14.77    1.14
 -10  14   1  240.92   10.29
 -10  14   1  275.39   11.70
  10 -14  -1  253.52   10.76
  10 -14  -1  262.97   11.21
 -10  16   1  195.78    8.75
 -10  16   1  196.83    8.73
  10 -16  -1  205.05    9.13
  10 -16  -1  185.46    8.24
 -10  18   1   85.84    4.79
  10 -20  -1  182.83    8.43
  10 -20  -1  199.46    9.24
 -11 -15   1   90.21    4.78
 -11 -15   1   93.53    5.16
  11  15  -1   78.08    4.65
  11  15  -1   93.34    4.99
 -11 -13   1   90.49    4.92
 -11 -13   1   89.70    4.64
  11  13  -1   80.15    4.44
  11  13  -1   82.27    4.43
  11  11  -1  536.78   22.45
  11  11  -1  495.31   20.68
  -8  -4  -2  217.83    9.19
  -8  -4  -2  197.88    8.31
   8   6   2  395.41   16.39
   8   6   2  392.09   16.38
  -8  -6  -2  409.06   16.92
  -8  -6  -2  377.22   15.75
   8   8   2  565.65   23.41
   8   8   2  507.91   21.19
   8  12   2   28.24    2.34
   8  12   2   27.38    2.40
  -8 -12  -2   26.26    2.22
  -8 -12  -2   27.52    2.38
   8  14   2  105.76    5.53
   8  14   2  106.97    5.65
  -8 -14  -2  110.24    5.69
  -8 -14  -2  113.30    5.81
   7 -19   2  401.36   17.27
   7 -19   2  374.94   16.15
  -7  19  -2  401.01   17.30
  -7  19  -2  397.86   17.09
   7 -17   2  208.03    9.33
   7 -17   2  219.58    9.90
  -7  17  -2  207.85    9.45
  -7  17  -2  225.52   10.15
  -7  13  -2  489.19   20.33
  -7  13  -2  450.17   18.86
   7 -11   2  137.13    6.25
   7 -11   2  123.07    5.65
  -7  11  -2  120.34    5.56
  -7  11  -2  141.35    6.39
   7  -9   2   32.93    1.99
   7  -9   2   39.82    2.29
  -7   9  -2   35.13    2.10
  -7   9  -2   40.77    2.36
   7  -7   2  268.56   11.16
   7  -7   2  267.86   11.16
  -7   7  -2  278.01   11.58
   7  -5   2  335.57   13.77
   7  -5   2  344.50   14.14
  -7   5  -2  336.10   13.79
  -7   5  -2  333.65   13.72
   7  -3   2  117.08    4.95
  -7   3  -2  111.99    4.76
  -7   3  -2  107.13    4.53
  -7   1  -2    2.83    0.68
  -7   1  -2    1.85    0.56
   7   1   2    1.66    0.77
   7   1   2    1.56    0.68
  -7  -1  -2    2.71    0.68
   7   3   2  112.01    5.07
   7   3   2  121.35    5.44
  -7  -3  -2  115.05    5.13
  -7  -3  -2  109.49    4.97
   7   5   2  341.52   14.36
   7   5   2  358.67   14.91
  -7  -5  -2  356.92   14.94
  -7  -5  -2  379.14   15.71
   7   7   2  300.23   12.72
   7   7   2  274.16   11.79
   7  11   2  128.12    6.26
   7  11   2  123.49    5.97
  -7 -11  -2  111.80    5.55
  -7 -11  -2  133.34    6.35
   7  13   2  437.05   18.67
   7  13   2  451.40   19.16
  -7 -13  -2  442.13   18.79
  -7 -13  -2  462.07   19.60
   7  15   2  127.09    6.33
   7  15   2  130.38    6.54
  -7 -15  -2  134.40    6.65
  -7 -15  -2  126.16    6.26
   7  17   2  215.55    9.97
   7  17   2  218.70   10.06
  -7 -17  -2  201.90    9.41
  -7 -17  -2  227.27   10.29
   6 -22   2   14.68    2.05
   6 -22   2   17.39    2.20
  -6  22  -2   16.87    2.20
  -6  22  -2   15.19    2.15
   6 -20   2    8.68    1.73
   6 -20   2    8.17    1.70
  -6  20  -2    7.49    1.71
  -6  20  -2    6.77    1.71
   6 -18   2   16.20    1.98
   6 -18   2   17.34    1.94
  -6  18  -2   21.00    2.17
  -6  18  -2   18.81    1.99
   6 -16   2  421.83   17.83
   6 -16   2  449.30   19.07
  -6  16  -2  400.83   16.97
  -6  16  -2  448.77   19.07
   6 -12   2  638.61   26.45
   6 -12   2  587.34   24.20
  -6  12  -2  620.41   25.53
  -6  12  -2  614.99   25.44
   6 -10   2  445.62   18.60
   6 -10   2  504.41   20.80
  -6  10  -2  447.37   18.62
  -6  10  -2  474.14   19.60
   6  -8   2  239.87   10.25
   6  -8   2  254.57   10.76
  -6   8  -2  242.15   10.31
  -6   8  -2  251.07   10.64
   6  -6   2   57.23    2.89
   6  -6   2   51.39    2.73
  -6   6  -2   56.06    2.85
  -6   6  -2   56.02    2.89
   6  -4   2   81.34    3.76
   6  -4   2   85.80    3.99
  -6   4  -2   85.36    3.90
  -6   4  -2   82.27    3.81
   6  -2   2  409.93   16.90
   6  -2   2  413.08   17.01
  -6   2  -2  409.93   16.90
  -6   2  -2  417.63   17.18
   6   0   2  518.93   21.29
   6   0   2  527.16   21.64
  -6   0  -2  534.68   21.92
  -6   0  -2  507.91   20.87
   6   2   2  477.47   19.67
   6   2   2  455.25   18.81
  -6  -2  -2  454.55   18.81
  -6  -2  -2  469.42   19.30
   6   4   2   84.00    3.99
   6   4   2   94.32    4.50
  -6  -4  -2   92.48    4.30
  -6  -4  -2   84.77    4.16
   6   6   2   57.37    3.08
   6   6   2   54.17    3.04
  -6  -6  -2   57.63    3.04
  -6  -6  -2   57.23    3.22
   6   8   2  251.07   10.92
   6   8   2  234.97   10.17
  -6  -8  -2  229.20    9.92
  -6  -8  -2  253.34   11.06
   6  10   2  452.45   19.07
   6  10   2  462.25   19.40
  -6 -10  -2  449.82   18.93
  -6 -10  -2  457.87   19.23
   6  12   2  636.86   26.52
   6  12   2  601.69   25.16
  -6 -12  -2  621.11   25.89
  -6 -12  -2  606.41   25.28
   6  14   2  750.93   31.20
   6  14   2  730.11   30.34
  -6 -14  -2  694.24   28.85
  -6 -14  -2  701.07   29.20
   6  16   2  431.28   18.44
   6  16   2  427.78   18.34
  -6 -16  -2  436.53   18.60
  -6 -16  -2  432.33   18.51
   6  18   2   15.29    1.96
   6  18   2   15.15    1.96
  -6 -18  -2   13.30    1.89
  -6 -18  -2   18.02    2.05
  -6 -20  -2    6.00    1.59
   6  22   2   13.58    1.99
   6  22   2   13.70    1.98
  -6 -22  -2   17.06    2.08
  -6 -22  -2   17.65    2.12
   5 -23   2   74.04    4.44
   5 -23   2   72.54    4.41
  -5  23  -2   75.46    4.58
  -5  23  -2   71.30    4.41
   5 -21   2  278.54   12.44
   5 -21   2  279.06   12.47
  -5  21  -2  290.08   12.95
  -5  21  -2  295.16   13.10
   5 -19   2  292.18   12.88
   5 -19   2  289.56   12.77
  -5  19  -2  281.16   12.49
  -5  19  -2  303.03   13.35
   5 -17   2  386.31   16.52
   5 -17   2  416.58   17.78
  -5  17  -2  384.39   16.43
  -5  17  -2  407.83   17.41
   5 -15   2  184.58    8.43
   5 -15   2  174.38    7.91
  -5  15  -2  185.11    8.35
  -5  15  -2  192.28    8.66
   5 -11   2  623.56   25.65
   5 -11   2  650.68   26.89
  -5  11  -2  631.61   26.05
  -5  11  -2  602.39   24.79
   5  -9   2  252.12   10.80
   5  -9   2  285.01   12.12
  -5   9  -2  256.49   10.95
  -5   9  -2  247.39   10.59
  -5   7  -2  219.93    9.41
  -5   7  -2  233.05    9.92
  -5   5  -2  391.74   16.22
  -5   5  -2  442.13   18.27
   5  -3   2  179.51    7.72
   5  -3   2  166.37    7.21
  -5   3  -2  172.83    7.42
  -5   3  -2  194.73    8.33
  -5   1  -2  164.83    7.12
  -5   1  -2  145.34    6.35
   5   1   2  165.18    7.19
   5   1   2  144.67    6.35
   5   3   2  173.88    7.58
   5   3   2  194.91    8.40
  -5  -3  -2  198.23    8.50
  -5  -3  -2  177.93    7.77
   5   7   2  214.68    9.33
   5   7   2  215.20    9.40
  -5  -7  -2  211.00    9.17
  -5  -7  -2  218.70    9.57
   5  11   2  623.03   25.89
   5  11   2  655.75   27.21
  -5 -11  -2  619.54   25.75
  -5 -11  -2  670.10   27.84
   5  13   2   32.14    2.47
   5  13   2   31.37    2.36
  -5 -13  -2   30.57    2.33
  -5 -13  -2   32.81    2.43
   5  15   2  189.48    8.71
   5  15   2  190.53    8.75
  -5 -15  -2  187.38    8.57
  -5 -15  -2  187.38    8.63
   5  17   2  408.18   17.53
   5  17   2  423.05   18.09
  -5 -17  -2  399.09   17.18
  -5 -17  -2  423.58   18.06
   5  19   2  270.84   12.12
   5  19   2  271.54   12.11
  -5 -19  -2  279.06   12.46
  -5 -19  -2  275.56   12.21
   5  21   2  268.74   12.04
   5  21   2  269.61   12.12
  -5 -21  -2  284.84   12.72
  -5 -21  -2  261.22   11.67
   5  23   2   70.68    4.32
   5  23   2   71.73    4.27
  -5 -23  -2   64.65    3.97
  -5 -23  -2   75.23    4.53
   4 -26   2   -0.19    1.40
   4 -26   2   -0.77    1.33
  -4  26  -2    0.61    1.42
  -4  26  -2   -1.52    1.28
   4 -24   2   -0.94    1.38
   4 -24   2   -1.63    1.42
  -4  24  -2   -0.56    1.31
  -4  24  -2    0.72    1.35
   4 -22   2    2.05    1.38
   4 -22   2    0.16    1.28
  -4  22  -2    0.35    1.28
  -4  22  -2   -0.35    1.33
   4 -20   2  121.16    6.07
   4 -20   2  127.79    6.35
  -4  20  -2  128.26    6.25
  -4  20  -2  127.35    6.37
   4 -18   2   87.52    4.69
   4 -18   2   85.21    4.62
  -4  18  -2   96.56    4.97
  -4  18  -2   96.35    5.14
   4 -16   2   20.63    1.96
   4 -16   2   23.25    2.12
  -4  16  -2   21.35    1.96
  -4  16  -2   25.61    2.20
   4 -14   2   18.07    1.73
   4 -14   2   15.85    1.73
  -4  14  -2   17.62    1.71
  -4  14  -2   20.66    1.85
   4 -10   2   95.91    4.57
   4 -10   2   93.10    4.50
  -4  10  -2   98.29    4.67
  -4  10  -2   94.34    4.50
   4  -8   2  213.63    9.22
   4  -8   2  219.93    9.40
  -4   8  -2  226.22    9.66
  -4   8  -2  221.33    9.48
   4  -4   2 1242.05   50.44
   4  -4   2 1410.01   57.12
  -4   4  -2 1207.58   48.99
  -4   4  -2 1338.62   54.26
   4  -2   2 1549.45   62.74
   4  -2   2 1653.55   66.94
  -4   2  -2 1647.25   66.64
  -4   2  -2 1551.90   62.85
   4   0   2 1616.99   65.44
   4   0   2 1493.64   60.50
  -4   0  -2 1629.76   65.93
  -4   0  -2 1511.48   61.22
   4   6   2  819.17   33.56
   4   6   2  846.98   34.64
  -4  -6  -2  847.86   34.68
  -4  -6  -2  830.19   34.01
   4   8   2  242.85   10.50
   4   8   2  225.70    9.82
  -4  -8  -2  240.92   10.48
  -4  -8  -2  239.35   10.38
   4  10   2  100.29    4.88
   4  10   2  102.81    5.00
  -4 -10  -2   91.42    4.55
  -4 -10  -2   98.66    4.90
   4  12   2   52.86    3.10
   4  12   2   51.19    3.08
  -4 -12  -2   51.44    3.06
  -4 -12  -2   51.28    3.15
   4  14   2   20.73    1.92
   4  14   2   18.77    1.84
  -4 -14  -2   18.21    1.80
  -4 -14  -2   21.91    2.03
   4  16   2   22.15    2.08
   4  16   2   19.42    1.99
  -4 -16  -2   21.50    2.03
  -4 -16  -2   25.09    2.19
   4  18   2  100.99    5.23
   4  18   2   95.70    5.06
  -4 -18  -2   94.06    4.92
  -4 -18  -2  101.27    5.27
   4  20   2  125.69    6.26
   4  20   2  126.18    6.33
  -4 -20  -2  127.13    6.26
  -4 -20  -2  139.41    6.88
   4  22   2    2.22    1.28
   4  22   2   -1.26    1.08
  -4 -22  -2    0.93    1.26
  -4 -22  -2    0.31    1.19
   4  24   2    0.17    1.21
   4  24   2    0.49    1.29
  -4 -24  -2    0.72    1.21
  -4 -24  -2    1.08    1.26
   4  26   2    0.28    1.22
   4  26   2    0.33    1.19
  -4 -26  -2    1.64    1.26
  -4 -26  -2    0.28    1.22
   3 -27   2  422.70   18.34
   3 -27   2  419.03   18.11
  -3  27  -2  416.76   18.11
  -3  27  -2  401.36   17.55
   3 -25   2  341.17   14.92
   3 -25   2  348.00   15.29
  -3  25  -2  350.97   15.47
  -3  25  -2  342.75   15.03
   3 -23   2  530.13   22.52
   3 -23   2  510.89   21.73
  -3  23  -2  522.96   22.27
   3 -21   2  516.48   21.89
   3 -21   2  506.51   21.47
  -3  21  -2  503.54   21.26
  -3  21  -2  489.89   20.87
   3 -19   2  368.47   15.87
   3 -19   2  387.89   16.64
  -3  19  -2  366.89   15.75
  -3  19  -2  374.94   16.18
   3 -17   2  571.07   23.92
   3 -17   2  603.96   25.23
  -3  17  -2  601.51   25.16
  -3  17  -2  593.64   24.74
   3 -15   2  176.36    8.03
   3 -15   2  177.93    8.12
  -3  15  -2  181.26    8.33
  -3  15  -2  180.56    8.14
   3 -13   2  273.81   11.81
   3 -13   2  264.54   11.44
  -3  13  -2  273.29   11.76
  -3  13  -2  275.04   11.90
   3 -11   2  174.37    7.72
   3 -11   2  170.27    7.59
  -3  11  -2  178.28    7.91
  -3  11  -2  176.54    7.86
   3  -9   2   17.51    1.52
  -3   9  -2   20.91    1.56
  -3   9  -2   19.42    1.59
   3  -7   2  211.53    9.10
  -3   7  -2  224.30    9.59
  -3   7  -2  225.35    9.59
  -3   5  -2  156.45    6.84
  -3   5  -2  138.78    6.12
   3  -3   2    2.06    0.96
   3  -3   2    1.92    0.93
  -3   3  -2    2.34    0.89
  -3   3  -2    2.40    1.01
   3  -1   2  475.37   19.56
   3  -1   2  499.16   20.56
  -3   1  -2  528.21   21.73
  -3   1  -2  510.54   20.96
   3   1   2  466.79   19.26
   3   1   2  496.71   20.40
   3   3   2    2.26    0.93
   3   3   2    1.73    0.70
  -3  -3  -2    1.28    0.68
  -3  -3  -2    2.69    0.93
   3   5   2  139.86    6.21
   3   5   2  135.65    6.07
  -3  -5  -2  146.34    6.49
  -3  -5  -2  131.71    5.93
   3   7   2  247.04   10.60
   3   7   2  229.55    9.90
  -3  -7  -2  243.20   10.46
  -3  -7  -2  220.98    9.59
   3  11   2  192.28    8.57
   3  11   2  176.19    7.93
  -3 -11  -2  181.26    8.12
  -3 -11  -2  187.73    8.45
   3  13   2  276.61   12.02
   3  13   2  264.37   11.53
  -3 -13  -2  273.46   11.88
  -3 -13  -2  303.73   13.16
   3  15   2  171.99    7.89
   3  15   2  186.33    8.50
  -3 -15  -2  188.26    8.63
  -3 -15  -2  176.89    8.12
   3  17   2  606.41   25.37
   3  17   2  627.41   26.21
  -3 -17  -2  656.63   27.43
  -3 -17  -2  610.44   25.56
   3  19   2  371.79   16.06
   3  19   2  379.14   16.32
  -3 -19  -2  388.06   16.73
  -3 -19  -2  366.54   15.78
   3  23   2  554.28   23.48
   3  23   2  545.88   23.06
  -3 -23  -2  511.58   21.68
  -3 -23  -2  531.71   22.59
   3  25   2  325.60   14.50
   3  25   2  328.75   14.43
  -3 -25  -2  325.43   14.26
  -3 -25  -2  332.08   14.64
  -3 -27  -2  418.16   18.13
  -3 -27  -2  407.48   17.55
   2 -28   2   65.93    4.06
   2 -28   2   61.81    3.95
  -2  28  -2   68.76    4.25
  -2  28  -2   64.53    4.16
   2 -26   2    3.24    1.45
   2 -26   2   -0.31    1.22
  -2  26  -2    1.38    1.33
  -2  26  -2    0.05    1.24
   2 -24   2  154.07    7.52
   2 -24   2  146.18    7.12
  -2  24  -2  147.96    7.10
  -2  24  -2  140.32    7.09
   2 -22   2    4.74    1.35
   2 -22   2    6.42    1.43
  -2  22  -2    6.00    1.42
  -2  22  -2    5.88    1.43
  -2  20  -2  148.42    7.16
  -2  20  -2  156.12    7.33
   2 -18   2   21.50    2.01
   2 -18   2   22.03    2.05
  -2  18  -2   23.72    2.08
  -2  18  -2   22.27    1.98
   2 -16   2   16.97    1.73
   2 -16   2   19.63    1.80
  -2  16  -2   20.24    1.80
  -2  16  -2   18.79    1.77
   2 -14   2   68.81    3.67
   2 -14   2   66.69    3.59
  -2  14  -2   67.53    3.64
  -2  14  -2   72.49    3.76
   2 -10   2   61.99    3.24
   2 -10   2   70.39    3.57
   2  -8   2  838.24   34.24
   2  -8   2  788.37   32.30
  -2   8  -2  761.95   31.21
  -2   8  -2  783.12   32.21
   2  -6   2 1157.19   46.96
   2  -6   2 1120.97   45.63
  -2   6  -2 1119.05   45.51
  -2   6  -2 1043.12   42.39
   2  -4   2 2255.24   91.05
   2  -4   2 2110.03   85.33
  -2   4  -2 2269.24   91.63
  -2   4  -2 2069.78   83.65
   2  -2   2 2727.64  110.00
   2  -2   2 2433.70   98.26
  -2   2  -2 2540.43  102.53
  -2   2  -2 2759.13  111.29
   2   0   2 7089.40  285.36
   2   0   2 6505.04  261.74
  -2   0  -2 6919.69  278.36
  -2   0  -2 6793.72  273.46
   2   2   2 2760.88  111.33
   2   2   2 2405.71   97.17
  -2  -2  -2 2433.70   98.28
  -2  -2  -2 2788.87  112.46
   2   4   2 1924.57   77.86
   2   4   2 2089.03   84.44
  -2  -4  -2 1886.08   76.27
  -2  -4  -2 1922.82   77.82
   2   6   2 1160.34   47.20
   2   6   2 1067.78   43.50
  -2  -6  -2 1052.39   42.90
  -2  -6  -2 1151.42   46.85
   2   8   2  822.14   33.70
   2   8   2  773.15   31.74
  -2  -8  -2  773.15   31.74
  -2  -8  -2  768.08   31.55
   2  12   2  278.89   12.04
   2  12   2  317.73   13.61
  -2 -12  -2  282.04   12.18
  -2 -12  -2  304.43   13.10
   2  14   2   74.36    3.95
   2  14   2   65.91    3.60
  -2 -14  -2   73.71    3.94
  -2 -14  -2   72.52    3.95
   2  16   2   22.67    1.98
   2  16   2   18.53    1.77
  -2 -16  -2   19.72    1.85
  -2 -16  -2   21.89    2.05
   2  18   2   21.89    2.05
   2  18   2   23.43    2.08
  -2 -18  -2   23.67    2.15
  -2 -18  -2   22.36    2.05
   2  20   2  165.95    7.87
   2  20   2  165.13    7.73
  -2 -20  -2  164.48    7.80
  -2 -20  -2  159.06    7.47
  -2 -22  -2    5.04    1.50
   2  24   2  150.57    7.23
   2  24   2  154.49    7.54
  -2 -24  -2  143.75    7.07
  -2 -24  -2  162.57    7.70
   2  26   2    0.77    1.24
   2  26   2    1.28    1.19
  -2 -26  -2    0.40    1.19
  -2 -26  -2    0.49    1.21
   2  28   2   64.35    3.95
   2  28   2   68.48    4.29
  -2 -28  -2   70.35    4.13
  -2 -28  -2   67.78    4.20
   1 -29   2  162.89    7.82
   1 -29   2  151.78    7.63
  -1  29  -2  169.94    8.22
  -1  29  -2  164.71    8.08
   1 -27   2  629.68   26.58
   1 -27   2  579.47   24.51
  -1  27  -2  642.81   27.03
  -1  27  -2  595.92   25.32
   1 -25   2   96.39    5.25
   1 -25   2  102.19    5.35
  -1  25  -2  102.89    5.27
  -1  25  -2   92.38    5.11
   1 -23   2  783.30   32.68
   1 -23   2  744.63   31.35
  -1  23  -2  790.12   32.98
   1 -21   2 1030.87   42.46
   1 -21   2 1041.19   42.92
   1 -19   2   39.26    2.75
   1 -19   2   39.54    2.73
  -1  19  -2   39.00    2.75
  -1  19  -2   41.40    2.75
   1 -17   2  461.90   19.51
   1 -17   2  461.20   19.46
  -1  17  -2  442.83   18.67
  -1  17  -2  443.00   18.77
   1 -15   2  156.68    7.19
   1 -15   2  155.45    7.16
  -1  15  -2  154.40    7.05
  -1  15  -2  155.61    7.19
   1 -13   2   85.38    4.30
   1 -13   2   84.23    4.23
  -1  13  -2   83.72    4.25
  -1  13  -2   83.11    4.15
   1  -9   2  578.24   23.90
   1  -9   2  631.96   26.03
  -1   9  -2  621.81   25.63
  -1   9  -2  570.72   23.55
   1  -7   2 1180.11   47.94
   1  -7   2 1207.58   49.13
  -1   7  -2 1225.07   49.79
  -1   7  -2 1229.45   49.93
   1  -5   2   37.51    2.13
   1  -5   2   38.74    2.24
  -1   5  -2   38.77    2.17
  -1   5  -2   35.29    2.05
   1  -3   2  110.17    4.99
   1  -3   2  118.06    5.25
  -1   3  -2  111.07    4.99
  -1   3  -2  120.72    5.34
   1  -1   2  459.62   18.90
   1  -1   2  496.36   20.38
  -1   1  -2  470.47   19.33
  -1   1  -2  487.44   20.03
   1   1   2  477.47   19.61
   1   1   2  468.19   19.30
  -1  -1  -2  487.97   20.03
  -1  -1  -2  460.15   18.97
   1   3   2  110.00    4.99
   1   3   2  120.88    5.39
  -1  -3  -2  110.87    4.99
  -1  -3  -2  107.23    4.86
   1   5   2   34.17    2.01
   1   5   2   36.74    2.17
  -1  -5  -2   31.90    1.94
  -1  -5  -2   37.86    2.22
   1   7   2 1188.86   48.38
   1   7   2 1170.14   47.62
  -1  -7  -2 1224.02   49.79
  -1  -7  -2 1153.52   46.98
   1   9   2  585.42   24.21
   1   9   2  610.79   25.21
  -1  -9  -2  568.62   23.55
  -1  -9  -2  617.44   25.51
   1  11   2  687.42   28.36
   1  11   2  682.35   28.17
  -1 -11  -2  688.99   28.47
  -1 -11  -2  676.40   27.94
   1  13   2   84.79    4.30
   1  13   2   95.16    4.71
  -1 -13  -2   87.99    4.43
  -1 -13  -2   93.06    4.67
   1  15   2  163.19    7.51
   1  15   2  149.36    6.96
  -1 -15  -2  150.05    6.98
  -1 -15  -2  162.99    7.54
   1  17   2  481.32   20.30
   1  17   2  453.85   19.23
  -1 -17  -2  487.97   20.63
  -1 -17  -2  450.52   19.11
   1  19   2   35.45    2.59
   1  19   2   40.42    2.73
  -1 -19  -2   39.96    2.78
  -1 -19  -2   35.64    2.68
   1  21   2  995.70   41.12
   1  21   2 1052.56   43.30
  -1 -21  -2 1048.71   43.23
  -1 -21  -2 1058.86   43.55
   1  23   2  768.78   32.05
   1  23   2  801.32   33.28
  -1 -23  -2  810.94   33.73
  -1 -23  -2  811.47   33.64
   1  25   2  102.04    5.46
   1  25   2   99.64    5.23
  -1 -25  -2  111.17    5.69
  -1 -25  -2  113.92    5.97
   1  27   2  624.96   26.26
   1  27   2  609.39   25.72
  -1 -27  -2  647.88   27.14
  -1 -27  -2  645.78   27.19
   1  29   2  156.19    7.54
   1  29   2  150.52    7.49
  -1 -29  -2  165.53    7.84
  -1 -29  -2  170.31    8.22
   0 -30   2   32.63    2.68
   0 -30   2   27.99    2.62
   0 -28   2   45.61    3.11
   0 -28   2   39.31    3.06
   0  28  -2   41.69    3.18
   0  28  -2   39.77    2.99
   0 -26   2    1.80    1.28
   0 -26   2    3.20    1.35
   0  26  -2    2.62    1.31
   0  26  -2    3.95    1.28
   0 -24   2    2.38    1.35
   0 -24   2    2.64    1.21
   0  24  -2    2.12    1.15
   0  24  -2    1.78    1.24
   0 -22   2  125.32    6.28
   0 -22   2  131.55    6.42
   0  22  -2  127.16    6.18
   0  22  -2  128.54    6.42
   0 -20   2   12.93    1.66
   0 -20   2   10.13    1.56
   0  20  -2   12.21    1.57
   0  20  -2   13.10    1.70
   0 -18   2  300.41   13.07
   0 -18   2  319.65   13.82
   0  18  -2  315.10   13.58
   0  18  -2  315.28   13.68
   0 -16   2  275.56   11.97
   0 -16   2  266.81   11.63
   0  16  -2  280.11   12.09
   0  16  -2  277.31   12.11
   0 -14   2  926.07   38.02
   0 -14   2  898.07   36.88
   0  14  -2  968.93   39.79
   0  14  -2  917.49   37.62
   0 -12   2 1217.38   49.65
   0 -12   2 1220.53   49.78
   0  12  -2 1164.89   47.61
   0  12  -2 1244.32   50.69
   0 -10   2  742.53   30.51
   0 -10   2  671.32   27.66
   0  10  -2  730.11   30.04
   0  10  -2  690.57   28.40
   0  -8   2  312.48   13.17
   0  -8   2  300.76   12.74
   0   8  -2  283.44   12.00
   0   8  -2  329.80   13.89
   0  -6   2  326.13   13.63
   0  -6   2  328.58   13.80
   0   6  -2  321.75   13.49
   0   6  -2  325.95   13.63
   0  -4   2  756.88   30.93
   0  -4   2  746.38   30.43
   0   4  -2  758.45   30.97
   0   4  -2  735.53   30.01
   0  -2   2 1252.37   50.72
   0  -2   2 1139.34   46.22
   0   2  -2 1156.66   46.91
   0   2  -2 1228.57   49.78
   0   0   2 1910.57   77.19
   0   0   2 1880.83   75.95
   0   0  -2 1887.83   76.25
   0   0  -2 1877.33   75.88
   0   2   2 1231.72   49.97
   0   2   2 1289.46   52.24
   0  -2  -2 1288.06   52.17
   0  -2  -2 1185.01   48.10
   0   4   2  697.92   28.57
   0   4   2  733.43   29.99
   0  -4  -2  704.04   28.82
   0  -4  -2  724.51   29.62
   0   6   2  330.68   13.86
   0   6   2  302.86   12.75
   0  -6  -2  306.18   12.89
   0  -6  -2  326.30   13.72
   0   8   2  311.78   13.17
   0   8   2  303.91   12.86
   0  -8  -2  307.23   13.02
   0  -8  -2  299.36   12.70
   0  12   2 1206.88   49.25
   0  12   2 1251.14   51.02
   0 -12  -2 1247.82   50.91
   0 -12  -2 1230.15   50.21
   0  14   2  998.68   40.96
   0  14   2  984.15   40.40
   0 -14  -2  974.88   40.03
   0 -14  -2 1037.17   42.55
   0  16   2  284.66   12.37
   0  16   2  294.98   12.81
   0 -16  -2  272.06   11.90
   0 -16  -2  308.63   13.38
   0  18   2  327.35   14.14
   0  18   2  312.13   13.56
   0 -18  -2  327.18   14.19
   0 -18  -2  323.50   14.03
   0  20   2   12.32    1.61
   0  20   2   12.84    1.64
   0 -20  -2   13.66    1.71
   0 -20  -2   11.93    1.63
   0  22   2  116.79    6.05
   0  22   2  124.69    6.14
   0 -22  -2  124.82    6.21
   0 -22  -2  110.80    6.02
   0  24   2    0.51    1.14
   0  24   2    1.56    1.21
   0 -24  -2    0.77    1.17
   0 -24  -2    1.56    1.21
   0  26   2    1.94    1.19
   0  26   2    3.53    1.29
   0 -26  -2    2.48    1.26
   0 -26  -2    3.60    1.33
   0  28   2   37.65    2.83
   0  28   2   39.26    2.99
   0 -28  -2   38.40    2.83
   0 -28  -2   45.77    3.22
  -1 -29   2  310.21   13.68
  -1 -29   2  328.40   14.54
   1  29  -2  337.67   14.96
   1  29  -2  348.52   15.26
  -1 -27   2  185.46    8.80
  -1 -27   2  203.48    9.40
   1  27  -2  195.43    9.01
   1  27  -2  194.56    9.22
  -1 -25   2  172.77    8.14
  -1 -25   2  171.71    8.17
   1  25  -2  161.56    7.58
   1  25  -2  159.65    7.77
  -1 -21   2   61.95    3.73
  -1 -21   2   64.05    3.73
   1  21  -2   66.64    3.74
   1  21  -2   65.87    3.85
  -1 -19   2  298.31   13.03
  -1 -19   2  314.40   13.63
   1  19  -2  274.16   12.09
   1  19  -2  298.66   12.95
  -1 -17   2 1847.58   75.11
  -1 -17   2 1952.56   79.40
   1  17  -2 1873.83   76.20
   1  17  -2 1875.58   76.21
  -1 -15   2  428.65   18.07
  -1 -15   2  425.50   17.97
   1  15  -2  434.08   18.23
   1  15  -2  433.90   18.35
  -1 -13   2   98.40    4.79
  -1 -13   2   88.55    4.41
   1  13  -2   93.29    4.55
   1  13  -2   97.03    4.76
  -1  -9   2  232.70   10.04
  -1  -9   2  258.07   11.09
  -1  -7   2 3590.19  144.85
  -1  -7   2 3628.68  146.35
   1   7  -2 3787.90  152.79
   1   7  -2 3509.71  141.60
  -1  -5   2 1208.10   49.02
  -1  -5   2 1197.96   48.67
   1   5  -2 1228.75   49.86
   1   5  -2 1182.91   48.04
  -1  -3   2 3492.21  140.81
  -1  -3   2 3570.95  143.87
   1   3  -2 3462.47  139.57
   1   3  -2 3605.94  145.32
  -1  -1   2 9876.53  397.16
  -1  -1   2 9388.39  377.57
   1   1  -2 9670.07  388.94
   1   1  -2 9440.88  379.66
  -1   1   2 9890.52  397.69
  -1   1   2 9390.14  377.74
   1  -1  -2 9363.89  376.69
   1  -1  -2 9999.00  402.06
  -1   3   2 3471.22  139.88
  -1   3   2 3278.76  132.20
   1  -3  -2 3362.74  135.56
   1  -3  -2 3427.48  138.18
  -1   5   2 1304.68   52.94
  -1   5   2 1225.07   49.76
   1  -5  -2 1302.23   52.86
   1  -5  -2 1216.15   49.39
  -1   7   2 3478.22  140.35
  -1   7   2 3612.94  145.71
   1  -7  -2 3626.93  146.28
   1  -7  -2 3380.24  136.40
  -1   9   2  234.27   10.08
  -1   9   2  229.55    9.90
   1  -9  -2  247.22   10.64
   1  -9  -2  227.10    9.83
  -1  13   2  100.29    4.88
  -1  13   2   97.89    4.76
   1 -13  -2  102.39    4.99
   1 -13  -2   97.24    4.79
  -1  15   2  446.15   18.83
  -1  15   2  450.00   18.93
   1 -15  -2  440.20   18.58
   1 -15  -2  462.42   19.49
  -1  17   2 1891.32   76.88
  -1  17   2 1966.56   79.97
   1 -17  -2 2015.55   81.92
   1 -17  -2 1984.05   80.66
  -1  19   2  295.68   12.88
  -1  19   2  303.91   13.26
   1 -19  -2  308.46   13.45
   1 -19  -2  300.58   13.14
  -1  21   2   71.31    4.06
  -1  21   2   72.89    4.01
   1 -21  -2   62.99    3.76
   1 -21  -2   70.93    4.01
  -1  25   2  181.96    8.45
  -1  25   2  178.81    8.49
   1 -25  -2  174.73    8.17
   1 -25  -2  174.93    8.33
  -1  27   2  201.03    9.40
  -1  27   2  206.45    9.48
   1 -27  -2  199.63    9.34
   1 -27  -2  205.40    9.43
  -1  29   2  334.87   14.64
  -1  29   2  344.50   15.17
   1 -29  -2  329.10   14.36
   1 -29  -2  346.42   15.26
  -2 -30   2   26.26    2.55
  -2 -30   2   25.93    2.50
   2  30  -2   28.52    2.62
   2  30  -2   28.52    2.71
  -2 -28   2   90.86    5.11
  -2 -28   2   91.64    4.95
   2  28  -2   90.68    5.09
   2  28  -2   95.48    5.16
  -2 -26   2    1.24    1.22
  -2 -26   2    1.24    1.28
   2  26  -2    1.63    1.26
   2  26  -2    2.89    1.21
  -2 -24   2    8.59    1.54
  -2 -24   2    6.93    1.52
   2  24  -2    4.86    1.45
   2  24  -2    5.06    1.35
  -2 -22   2   97.49    5.20
  -2 -22   2   99.34    5.13
   2  22  -2   95.84    4.93
   2  22  -2   96.70    5.14
  -2 -20   2   15.13    1.71
  -2 -20   2   12.32    1.70
   2  20  -2   16.41    1.68
   2  20  -2   14.59    1.73
  -2 -18   2  466.62   19.72
  -2 -18   2  460.15   19.46
   2  18  -2  460.15   19.39
   2  18  -2  446.85   18.98
  -2 -16   2  348.17   14.89
  -2 -16   2  352.20   15.06
   2  16  -2  340.12   14.50
   2  16  -2  329.28   14.21
  -2 -14   2  855.38   35.18
  -2 -14   2  892.82   36.69
   2  14  -2  876.90   36.01
   2  14  -2  873.23   35.95
  -2 -12   2 1795.10   72.85
  -2 -12   2 1726.69   70.12
   2  12  -2 1768.85   71.75
   2  12  -2 1814.34   73.68
  -2 -10   2 1127.10   46.07
  -2 -10   2 1183.96   48.25
   2  10  -2 1233.30   50.28
   2  10  -2 1115.72   45.54
  -2  -8   2 1094.03   44.56
  -2  -8   2  999.90   40.82
   2   8  -2 1142.14   46.54
   2   8  -2 1050.11   42.80
  -2  -6   2   37.30    2.19
  -2  -6   2   34.78    2.10
   2   6  -2   38.60    2.26
   2   6  -2   36.16    2.10
  -2  -4   2 1429.25   57.88
  -2  -4   2 1467.74   59.50
   2   4  -2 1510.26   61.17
   2   4  -2 1478.94   59.89
  -2  -2   2 2802.87  113.04
  -2  -2   2 2839.61  114.49
   2   2  -2 2851.86  115.02
   2   2  -2 2788.87  112.48
  -2   0   2  443.18   18.25
  -2   0   2  470.99   19.37
   2   0  -2  455.25   18.72
   2   0  -2  458.57   18.86
  -2   2   2 2976.08  120.02
  -2   2   2 2921.84  117.87
   2  -2  -2 3002.32  121.06
   2  -2  -2 2867.60  115.63
  -2   4   2 1347.55   54.64
  -2   4   2 1460.57   59.15
   2  -4  -2 1317.63   53.43
   2  -4  -2 1426.28   57.79
  -2   6   2   38.72    2.27
  -2   6   2   33.98    1.99
   2  -6  -2   33.78    1.99
   2  -6  -2   35.17    2.15
  -2   8   2 1074.26   43.76
  -2   8   2 1037.52   42.29
   2  -8  -2 1026.84   41.87
   2  -8  -2 1090.70   44.46
  -2  10   2 1164.71   47.48
  -2  10   2 1149.32   46.84
   2 -10  -2 1148.62   46.84
   2 -10  -2 1130.25   46.12
  -2  12   2 1782.85   72.40
  -2  12   2 1826.59   74.08
   2 -12  -2 1758.35   71.44
   2 -12  -2 1670.00   67.87
  -2  14   2  877.25   36.04
  -2  14   2  903.50   37.13
   2 -14  -2  897.90   36.92
   2 -14  -2  882.50   36.30
  -2  16   2  351.15   15.05
  -2  16   2  351.32   14.99
   2 -16  -2  350.27   15.03
   2 -16  -2  360.59   15.43
  -2  18   2  476.77   20.14
  -2  18   2  473.62   19.96
   2 -18  -2  468.02   19.79
   2 -18  -2  483.42   20.44
  -2  20   2   16.67    1.80
  -2  20   2   16.17    1.73
   2 -20  -2   16.20    1.85
   2 -20  -2   15.52    1.82
  -2  22   2   96.75    5.09
  -2  22   2   98.61    5.09
   2 -22  -2   99.87    5.13
   2 -22  -2  100.71    5.25
  -2  24   2    7.35    1.38
  -2  24   2    7.33    1.47
   2 -24  -2    3.17    1.26
   2 -24  -2    7.23    1.45
  -2  26   2    0.73    1.22
  -2  26   2    1.56    1.08
   2 -26  -2    2.22    1.22
   2 -26  -2    4.48    1.31
  -2  28   2   84.37    4.81
  -2  28   2   91.43    4.93
   2 -28  -2   93.62    5.00
   2 -28  -2   84.26    4.81
   2 -30  -2   32.77    2.64
   2 -30  -2   27.64    2.62
  -3 -29   2   24.51    2.31
  -3 -29   2   23.69    2.41
   3  29  -2   29.57    2.57
   3  29  -2   28.19    2.59
  -3 -27   2  164.57    8.00
  -3 -27   2  169.62    8.07
   3  27  -2  163.41    7.72
   3  27  -2  165.60    8.07
  -3 -25   2  211.35    9.66
  -3 -25   2  210.48    9.73
   3  25  -2  203.30    9.47
   3  25  -2  200.68    9.13
  -3 -23   2  795.55   33.19
   3  23  -2  812.52   33.82
  -3 -21   2  976.28   40.22
  -3 -21   2  946.89   39.12
   3  21  -2  981.35   40.57
   3  21  -2  920.12   37.91
  -3 -19   2  513.51   21.68
  -3 -19   2  474.49   20.03
   3  19  -2  480.79   20.24
   3  19  -2  494.79   20.96
  -3 -17   2 1499.59   61.17
  -3 -17   2 1454.62   59.33
   3  17  -2 1428.55   58.24
   3  17  -2 1491.71   60.90
  -3 -15   2  365.84   15.55
  -3 -15   2  379.31   16.15
   3  15  -2  357.09   15.15
   3  15  -2  363.92   15.57
  -3 -13   2  319.48   13.65
  -3 -13   2  321.75   13.73
   3  13  -2  314.93   13.52
   3  13  -2  310.38   13.24
  -3 -11   2 1728.61   70.23
   3  11  -2 1907.07   77.39
  -3  -9   2  150.08    6.75
  -3  -9   2  150.76    6.77
   3   9  -2  155.09    6.89
   3   9  -2  157.25    7.07
  -3  -7   2    6.58    1.10
  -3  -7   2    6.75    1.05
   3   7  -2    5.07    1.10
   3   7  -2    7.49    1.01
  -3  -5   2  281.69   11.86
  -3  -5   2  277.66   11.74
   3   5  -2  284.14   11.97
   3   5  -2  278.71   11.74
  -3  -3   2  613.76   25.18
  -3  -3   2  602.91   24.69
   3   3  -2  627.58   25.70
   3   3  -2  611.14   25.02
  -3  -1   2    8.52    1.10
  -3  -1   2    7.61    1.05
   3   1  -2    9.03    1.07
   3   1  -2    7.91    1.08
  -3   1   2    6.72    1.05
  -3   1   2    7.19    0.96
   3  -1  -2    8.14    1.01
   3  -1  -2    7.58    1.07
  -3   3   2  631.43   25.86
  -3   3   2  626.18   25.61
   3  -3  -2  616.39   25.23
   3  -3  -2  644.03   26.37
  -3   5   2  299.53   12.58
  -3   5   2  295.51   12.40
   3  -5  -2  274.16   11.55
   3  -5  -2  284.84   12.00
  -3   7   2    5.21    0.94
  -3   7   2    7.02    0.96
   3  -7  -2    6.28    0.98
   3  -7  -2    7.35    0.96
  -3   9   2  155.09    6.91
  -3   9   2  148.82    6.65
   3  -9  -2  139.90    6.32
   3  -9  -2  145.76    6.58
  -3  13   2  317.20   13.56
  -3  13   2  309.16   13.17
   3 -13  -2  323.33   13.80
   3 -13  -2  318.60   13.63
  -3  15   2  388.94   16.52
  -3  15   2  376.17   15.96
   3 -15  -2  391.74   16.66
   3 -15  -2  381.24   16.20
  -3  17   2 1480.87   60.41
  -3  17   2 1488.22   60.66
   3 -17  -2 1576.05   64.26
   3 -17  -2 1453.05   59.29
  -3  19   2  509.49   21.43
  -3  19   2  502.49   21.21
   3 -19  -2  493.56   20.87
   3 -19  -2  491.46   20.75
  -3  21   2  977.16   40.33
  -3  21   2  972.08   40.05
   3 -21  -2  952.66   39.37
   3 -21  -2  999.03   41.17
  -3  25   2  209.78    9.69
  -3  25   2  199.63    9.19
   3 -25  -2  198.93    9.12
   3 -25  -2  198.93    9.31
  -3  27   2  164.83    7.86
  -3  27   2  154.28    7.54
   3 -27  -2  163.80    7.79
   3 -27  -2  160.46    7.86
  -3  29   2   23.92    2.41
  -3  29   2   27.19    2.38
   3 -29  -2   27.26    2.38
   3 -29  -2   25.67    2.48
  -4 -28   2   31.90    2.75
  -4 -28   2   35.50    2.75
   4  28  -2   35.32    2.80
   4  28  -2   28.71    2.61
  -4 -26   2  157.15    7.54
  -4 -26   2  153.72    7.56
   4  26  -2  153.83    7.31
   4  26  -2  158.79    7.82
  -4 -24   2  124.59    6.35
  -4 -24   2  122.40    6.09
   4  24  -2  124.96    6.37
   4  24  -2  126.55    6.14
  -4 -22   2    3.31    1.38
   4  22  -2    4.15    1.38
  -4 -20   2   60.15    3.53
  -4 -20   2   56.90    3.53
   4  20  -2   58.17    3.38
   4  20  -2   63.27    3.73
  -4 -18   2  167.52    7.80
  -4 -18   2  169.64    7.80
   4  18  -2  163.75    7.70
   4  18  -2  162.77    7.47
  -4 -16   2   15.26    1.59
  -4 -16   2   15.29    1.64
  -4 -14   2   23.57    1.94
  -4 -14   2   24.32    1.89
   4  14  -2   22.62    1.92
   4  14  -2   27.05    1.99
  -4 -12   2   18.81    1.63
  -4 -12   2   19.75    1.70
   4  12  -2   18.00    1.63
   4  12  -2   16.74    1.56
  -4  -8   2 2759.13  111.48
  -4  -8   2 2577.17  104.21
   4   8  -2 2620.91  105.89
   4   8  -2 2872.85  116.10
  -4  -6   2 1013.20   41.33
  -4  -6   2 1032.79   42.06
   4   6  -2 1080.03   43.95
   4   6  -2 1062.54   43.29
  -4  -4   2 2997.08  120.92
  -4  -4   2 2977.83  120.22
   4   4  -2 3042.57  122.75
   4   4  -2 2997.08  120.88
  -4  -2   2 3742.41  150.87
  -4  -2   2 3656.68  147.37
   4   2  -2 3789.65  152.71
   4   2  -2 3567.45  143.77
  -4   0   2 2270.99   91.66
  -4   0   2 2136.27   86.22
   4   0  -2 2222.00   89.67
   4   0  -2 2222.00   89.67
  -4   2   2 3817.64  153.83
  -4   2   2 3682.92  148.40
   4  -2  -2 3805.39  153.35
   4  -2  -2 3621.69  145.92
  -4   4   2 3063.56  123.56
  -4   4   2 3238.52  130.59
   4  -4  -2 3014.57  121.62
   4  -4  -2 3140.54  126.71
  -4   6   2  993.60   40.45
  -4   6   2 1093.85   44.49
   4  -6  -2  994.65   40.50
   4  -6  -2 1032.27   42.04
  -4   8   2 2780.12  112.29
  -4   8   2 2589.42  104.63
   4  -8  -2 2729.39  110.31
   4  -8  -2 2633.16  106.41
  -4  10   2  712.61   29.29
  -4  10   2  739.03   30.37
   4 -10  -2  714.54   29.43
   4 -10  -2  729.41   29.99
  -4  12   2   15.89    1.52
  -4  12   2   13.47    1.43
   4 -12  -2   14.03    1.49
   4 -12  -2   13.28    1.47
  -4  14   2   26.47    1.96
  -4  14   2   26.54    1.98
   4 -14  -2   25.65    1.99
   4 -14  -2   24.88    1.99
  -4  16   2   14.54    1.57
  -4  16   2   15.10    1.61
   4 -16  -2   15.54    1.63
   4 -16  -2   17.71    1.78
  -4  18   2  173.75    7.98
  -4  18   2  169.57    7.84
   4 -18  -2  158.69    7.47
   4 -18  -2  171.13    7.93
  -4  20   2   54.15    3.38
  -4  20   2   61.52    3.59
   4 -20  -2   63.51    3.67
   4 -20  -2   55.85    3.46
  -4  22   2    2.96    1.21
  -4  22   2    5.48    1.33
   4 -22  -2    3.45    1.28
   4 -22  -2    2.41    1.21
  -4  24   2  121.35    6.21
  -4  24   2  129.31    6.37
   4 -24  -2  128.95    6.53
   4 -24  -2  129.28    6.40
  -4  26   2  157.55    7.66
  -4  26   2  166.13    7.87
   4 -26  -2  157.06    7.49
   4 -26  -2  156.68    7.68
   4 -28  -2   27.75    2.55
   4 -28  -2   30.08    2.50
  -4  30   2    6.07    1.61
  -4  30   2    8.64    1.64
   4 -30  -2   10.39    1.68
   4 -30  -2    6.05    1.57
  -5 -29   2  129.40    6.67
  -5 -29   2  138.83    7.03
   5  29  -2  139.95    7.09
   5  29  -2  153.93    7.59
  -5 -27   2  174.84    8.24
  -5 -27   2  174.33    8.42
   5  27  -2  179.51    8.66
   5  27  -2  187.56    8.80
  -5 -25   2  274.69   12.32
  -5 -25   2  268.56   11.95
   5  25  -2  266.29   11.76
   5  25  -2  268.21   12.14
  -5 -23   2  987.83   40.85
  -5 -23   2  929.74   38.42
   5  23  -2  942.86   39.14
   5  23  -2  895.62   36.97
  -5 -21   2  392.61   16.81
  -5 -21   2  410.11   17.65
   5  21  -2  370.92   15.89
   5  21  -2  397.16   17.20
  -5 -19   2 1414.56   57.88
  -5 -19   2 1352.10   55.29
   5  19  -2 1453.22   59.49
   5  19  -2 1309.41   53.50
  -5 -17   2 1686.45   68.65
  -5 -17   2 1746.81   71.14
   5  17  -2 1638.68   66.69
   5  17  -2 1777.60   72.42
  -5 -15   2  264.02   11.55
  -5 -15   2  257.72   11.25
   5  15  -2  271.89   11.79
   5  15  -2  259.12   11.41
  -5 -13   2 1122.37   45.93
  -5 -13   2 1025.09   41.97
   5  13  -2 1101.20   45.00
   5  13  -2 1144.42   46.89
  -5 -11   2   79.66    4.01
  -5 -11   2   82.93    4.16
   5  11  -2   81.41    4.20
   5  11  -2   86.52    4.27
  -5  -9   2  154.93    6.98
   5   9  -2  149.52    6.91
   5   9  -2  151.22    6.84
  -5  -7   2   65.00    3.32
  -5  -7   2   70.04    3.59
   5   7  -2   69.41    3.59
   5   7  -2   75.32    3.69
  -5  -5   2  849.26   34.68
  -5  -5   2  869.20   35.52
   5   5  -2  909.45   37.09
   5   5  -2  859.76   35.10
  -5  -3   2  102.91    4.71
  -5  -3   2  116.09    5.27
   5   3  -2  119.99    5.37
   5   3  -2  108.95    4.93
  -5  -1   2   26.98    1.77
  -5  -1   2   26.17    1.71
   5   1  -2   28.43    1.77
   5   1  -2   24.30    1.66
  -5   1   2   25.68    1.66
  -5   1   2   24.95    1.61
   5  -1  -2   25.32    1.63
   5  -1  -2   26.73    1.70
  -5   3   2  113.88    5.11
  -5   3   2  121.35    5.41
   5  -3  -2  111.47    5.00
   5  -3  -2  118.52    5.28
  -5   5   2  907.00   36.95
  -5   5   2  891.77   36.34
   5  -5  -2  873.05   35.59
   5  -5  -2  853.81   34.80
  -5   7   2   75.37    3.69
  -5   7   2   71.02    3.48
   5  -7  -2   68.67    3.43
   5  -7  -2   69.55    3.53
  -5   9   2  154.39    6.86
  -5   9   2  153.65    6.88
   5  -9  -2  138.29    6.25
   5  -9  -2  150.01    6.79
  -5  13   2 1092.63   44.65
  -5  13   2 1157.54   47.29
   5 -13  -2 1142.49   46.71
   5 -13  -2 1107.50   45.30
  -5  15   2  269.26   11.74
  -5  15   2  266.12   11.56
   5 -15  -2  285.54   12.42
   5 -15  -2  272.59   11.88
  -5  17   2 1698.34   69.11
  -5  17   2 1772.35   72.14
   5 -17  -2 1777.60   72.40
   5 -17  -2 1784.60   72.64
   5 -19  -2 1390.41   56.84
   5 -19  -2 1409.83   57.68
  -5  21   2  398.21   17.15
  -5  21   2  382.11   16.39
   5 -21  -2  390.69   16.87
   5 -21  -2  396.11   16.95
  -5  23   2  886.70   36.72
   5 -23  -2  900.70   37.30
  -5  25   2  273.64   12.16
  -5  25   2  269.79   12.14
   5 -25  -2  254.39   11.37
   5 -25  -2  258.59   11.98
  -5  27   2  176.54    8.49
  -5  27   2  175.14    8.29
   5 -27  -2  181.78    8.50
   5 -27  -2  160.35    7.86
  -5  29   2  145.41    7.16
  -5  29   2  139.01    7.07
   5 -29  -2  150.36    7.28
   5 -29  -2  150.22    7.47
   6  28  -2   14.24    1.99
   6  28  -2   11.16    1.84
  -6 -26   2   74.10    4.29
  -6 -26   2   67.22    4.60
   6  26  -2   74.57    4.44
   6  26  -2   79.61    4.51
  -6 -24   2   17.71    1.96
  -6 -24   2   16.59    2.03
   6  24  -2   12.82    1.87
   6  24  -2   16.24    1.80
  -6 -22   2   71.47    4.51
  -6 -22   2   76.53    4.27
   6  22  -2   79.69    4.76
   6  22  -2   82.09    4.41
  -6 -20   2   13.19    1.75
  -6 -20   2   14.56    1.75
   6  20  -2   10.73    1.73
   6  20  -2   14.24    1.70
  -6 -18   2  145.51    6.96
  -6 -18   2  133.97    6.44
   6  18  -2  142.59    6.93
   6  18  -2  137.82    6.51
  -6 -16   2   63.18    3.60
  -6 -16   2   69.58    3.87
   6  16  -2   72.87    3.88
   6  16  -2   72.68    4.08
  -6 -14   2  460.50   19.40
  -6 -14   2  442.48   18.65
   6  14  -2  424.45   17.90
   6  14  -2  437.93   18.58
  -6 -12   2  508.96   21.28
  -6 -12   2  493.56   20.65
   6  12  -2  514.21   21.57
   6  12  -2  490.41   20.47
  -6 -10   2  729.59   30.06
  -6  -8   2 1730.01   70.16
  -6  -8   2 1868.58   75.72
   6   8  -2 1896.57   76.90
   6   8  -2 1746.11   70.77
  -6  -6   2  273.29   11.60
  -6  -6   2  262.44   11.20
   6   6  -2  277.31   11.81
   6   6  -2  276.09   11.69
  -6  -4   2 1537.55   62.30
  -6  -4   2 1546.48   62.71
   6   4  -2 1622.76   65.72
   6   4  -2 1579.89   64.00
  -6  -2   2 2073.28   83.86
  -6  -2   2 2089.03   84.42
   6   2  -2 2080.28   84.03
   6   2  -2 2171.26   87.69
  -6   0   2   51.02    2.66
  -6   0   2   46.63    2.43
   6   0  -2   56.44    2.92
   6   0  -2   53.42    2.71
  -6   2   2 2085.53   84.26
  -6   2   2 2157.26   87.13
   6  -2  -2 2188.76   88.43
   6  -2  -2 2279.74   92.03
   6  -4  -2 1751.36   70.84
   6  -4  -2 1722.49   69.67
  -6   6   2  273.99   11.58
  -6   6   2  268.04   11.39
   6  -6  -2  273.11   11.55
   6  -6  -2  267.69   11.39
  -6   8   2 1738.76   70.46
  -6   8   2 1844.08   74.69
   6  -8  -2 1868.58   75.72
   6  -8  -2 1767.10   71.59
  -6  10   2  703.17   28.90
  -6  10   2  650.33   26.82
   6 -10  -2  720.84   29.67
   6 -10  -2  707.72   29.13
  -6  14   2  445.80   18.72
  -6  14   2  451.05   18.98
   6 -14  -2  462.25   19.44
   6 -14  -2  446.50   18.84
  -6  16   2   63.56    3.62
  -6  16   2   72.75    3.92
   6 -16  -2   57.98    3.64
   6 -16  -2   70.42    3.92
  -6  18   2  144.80    6.86
  -6  18   2  137.17    6.67
   6 -18  -2  140.42    7.00
   6 -18  -2  140.63    6.86
  -6  20   2   13.94    1.75
  -6  20   2   13.30    1.66
   6 -20  -2   14.15    1.73
   6 -20  -2   12.18    1.70
  -6  22   2   90.24    4.81
  -6  22   2   84.47    4.69
   6 -22  -2   89.77    4.95
   6 -22  -2   83.30    4.53
  -6  24   2   15.90    1.96
  -6  24   2   14.89    1.92
   6 -24  -2   17.06    2.05
   6 -24  -2   17.13    1.96
  -6  26   2   76.32    4.50
  -6  26   2   68.99    4.11
   6 -26  -2   72.21    4.16
   6 -26  -2   76.34    4.50
  -6  28   2   11.18    1.89
  -6  28   2   15.87    2.01
   6 -28  -2    9.40    1.80
   6 -28  -2    8.52    1.54
  -7 -27   2  126.71    6.60
  -7 -27   2  146.72    7.19
   7  27  -2  153.48    7.54
   7  27  -2  140.62    7.21
  -7 -25   2  181.61    8.52
  -7 -25   2  181.78    8.75
   7  25  -2  172.23    8.43
   7  25  -2  191.23    8.96
  -7 -23   2  194.91    9.20
  -7 -23   2  193.51    8.94
   7  23  -2  185.63    8.56
  -7 -19   2  632.66   26.44
  -7 -19   2  659.25   27.61
   7  19  -2  700.02   29.38
  -7 -17   2  811.99   33.59
  -7 -17   2  878.48   36.36
   7  17  -2  843.31   35.01
   7  17  -2  810.59   33.49
  -7 -15   2  235.67   10.50
  -7 -15   2  237.07   10.48
   7  15  -2  246.34   10.99
   7  15  -2  232.17   10.25
  -7 -13   2  120.72    5.77
  -7 -13   2  120.55    5.83
   7  13  -2  121.90    5.79
   7  13  -2  118.76    5.83
  -7 -11   2  514.73   21.50
  -7 -11   2  525.41   21.92
   7  11  -2  503.89   21.00
   7  11  -2  507.04   21.26
  -7  -7   2  114.56    5.34
  -7  -7   2  131.64    6.02
   7   7  -2  119.03    5.46
   7   7  -2  125.45    5.79
  -7  -5   2  418.16   17.39
  -7  -5   2  437.40   18.21
   7   5  -2  443.35   18.39
   7   5  -2  410.81   17.11
  -7  -3   2  592.94   24.34
  -7  -3   2  568.45   23.43
   7   3  -2  570.02   23.43
   7   3  -2  605.89   24.88
  -7  -1   2  162.45    7.03
  -7  -1   2  161.84    7.07
   7   1  -2  156.89    6.81
   7   1  -2  166.65    7.21
  -7   1   2  171.65    7.44
  -7   1   2  174.49    7.52
   7  -1  -2  165.95    7.24
  -7   3   2  626.36   25.65
  -7   3   2  596.09   24.44
  -7   5   2  429.35   17.76
  -7   5   2  437.23   18.09
   7  -5  -2  450.00   18.63
   7  -5  -2  477.64   19.70
  -7   7   2  122.02    5.53
  -7   7   2  117.43    5.39
   7  -7  -2  122.31    5.55
   7  -7  -2  125.18    5.70
  -7   9   2  375.47   15.73
  -7   9   2  364.79   15.33
   7  -9  -2  386.14   16.20
   7  -9  -2  376.69   15.80
  -7  11   2  504.76   21.00
  -7  11   2  460.67   19.33
   7 -11  -2  504.59   21.05
   7 -11  -2  496.36   20.70
  -7  13   2  114.98    5.55
  -7  13   2  119.55    5.65
   7 -13  -2  131.17    6.18
   7 -13  -2  114.76    5.56
  -7  15   2  254.92   11.13
  -7  15   2  231.12   10.24
   7 -15  -2  254.57   11.21
   7 -15  -2  248.44   10.94
  -7  17   2  822.31   33.96
  -7  17   2  887.23   36.64
   7 -17  -2  832.64   34.41
   7 -17  -2  867.28   35.88
  -7  19   2  679.02   28.38
  -7  19   2  689.34   28.69
   7 -19  -2  699.49   29.08
   7 -19  -2  670.62   28.06
  -7  21   2  174.35    8.14
  -7  21   2  158.83    7.70
   7 -21  -2  172.93    8.29
   7 -21  -2  174.37    8.10
  -7  23   2  182.13    8.59
   7 -23  -2  156.06    7.93
   7 -23  -2  169.13    8.12
  -7  25   2  180.03    8.52
  -7  25   2  183.88    8.82
   7 -25  -2  187.03    8.99
   7 -25  -2  172.60    8.12
  -7  27   2  147.00    7.47
  -7  27   2  152.04    7.42
   7 -27  -2  144.03    7.02
   7 -27  -2  140.13    7.12
  -8 -24   2   23.23    2.45
  -8 -24   2   24.72    2.27
   8  24  -2   27.08    2.47
   8  24  -2   20.56    2.34
  -8 -22   2   12.04    1.73
  -8 -22   2    7.68    1.66
   8  22  -2    7.63    1.64
   8  22  -2   11.58    1.82
  -8 -20   2   34.68    2.78
   8  20  -2   35.55    2.96
   8  20  -2   38.44    2.76
  -8 -18   2  130.87    6.47
  -8 -18   2  118.08    5.88
   8  18  -2  122.80    5.95
   8  18  -2  113.65    5.93
  -8 -16   2  376.34   16.20
  -8 -16   2  362.17   15.55
   8  16  -2  368.47   16.03
   8  16  -2  339.60   14.59
  -8 -14   2  779.45   32.23
  -8 -14   2  814.09   33.68
   8  14  -2  810.94   33.63
   8  14  -2  781.02   32.23
  -8 -12   2 1730.71   70.40
  -8 -12   2 1729.49   70.32
   8  12  -2 1742.43   70.95
   8  12  -2 1683.12   68.39
  -8 -10   2  294.81   12.67
  -8 -10   2  316.50   13.52
   8  10  -2  306.18   13.07
   8  10  -2  296.56   12.81
  -8  -8   2  444.75   18.60
   8   8  -2  454.37   19.04
   8   8  -2  471.69   19.67
  -8  -6   2   76.06    3.78
  -8  -6   2   88.08    4.27
   8   6  -2   74.13    3.73
   8   6  -2   82.62    4.04
  -8  -4   2   59.80    3.06
  -8  -4   2   55.88    2.92
   8   4  -2   55.95    2.89
   8   4  -2   60.90    3.15
   8   2  -2 1059.39   43.08
   8   2  -2  956.33   38.91
  -8   0   2  319.65   13.37
  -8   0   2  364.79   15.15
   8   0  -2  386.49   16.03
   8   0  -2  335.40   13.94
  -8   2   2 1121.32   45.54
  -8   2   2 1035.59   42.08
   8  -2  -2 1140.92   46.29
   8  -2  -2 1075.66   43.71
  -8   4   2   55.50    2.82
  -8   4   2   66.05    3.27
   8  -4  -2   63.83    3.15
   8  -4  -2   60.08    3.03
  -8   6   2   84.00    3.99
  -8   6   2   92.85    4.36
  -8   8   2  456.82   18.95
  -8   8   2  457.70   19.00
   8  -8  -2  457.70   19.04
   8  -8  -2  457.17   18.97
  -8  10   2  310.38   13.17
  -8  10   2  322.63   13.66
   8 -10  -2  327.35   13.89
   8 -10  -2  301.46   12.81
  -8  14   2  786.80   32.49
  -8  14   2  803.59   33.10
   8 -14  -2  809.19   33.36
   8 -14  -2  754.78   31.23
  -8  16   2  349.05   15.05
  -8  16   2  376.69   16.08
   8 -16  -2  374.42   15.96
   8 -16  -2  380.71   16.34
  -8  18   2  122.56    6.05
  -8  18   2  105.31    5.48
   8 -18  -2  111.57    5.74
   8 -18  -2  119.41    5.88
  -8  20   2   40.03    3.06
  -8  20   2   41.03    2.90
   8 -20  -2   39.52    2.83
   8 -20  -2   39.37    3.03
  -8  22   2    8.12    1.73
  -8  22   2    7.12    1.56
   8 -22  -2   11.09    1.77
   8 -22  -2   10.36    1.84
  -8  24   2   21.36    2.27
  -8  24   2   24.77    2.55
   8 -24  -2   19.19    2.34
   8 -24  -2   18.07    2.08
  -9 -23   2  113.27    6.09
  -9 -23   2  116.58    6.02
   9  23  -2  116.17    6.09
   9  23  -2  111.99    6.07
  -9 -21   2  141.26    6.93
  -9 -21   2  118.80    6.25
   9  21  -2  146.30    7.19
   9  21  -2  123.94    6.53
  -9 -19   2  443.70   18.97
  -9 -19   2  445.45   19.16
   9  19  -2  461.37   20.09
   9  19  -2  438.28   18.97
  -9 -17   2  172.00    8.01
  -9 -17   2  179.51    8.42
   9  17  -2  168.29    8.10
   9  17  -2  174.17    8.03
  -9 -15   2  219.05    9.97
  -9 -15   2  231.65   10.34
   9  15  -2  222.03   10.18
   9  15  -2  224.47    9.97
  -9 -13   2  538.70   22.64
  -9 -13   2  531.36   22.27
   9  13  -2  533.98   22.31
   9  13  -2  518.23   21.91
  -9 -11   2  194.21    8.75
  -9 -11   2  195.61    8.77
   9  11  -2  180.56    8.26
   9  11  -2  177.76    8.01
  -9  -9   2  215.90    9.66
  -9  -7   2  499.34   20.77
  -9  -7   2  456.47   19.02
  -9  -5   2  389.64   16.29
  -9  -5   2  378.61   15.82
   9   5  -2  399.26   16.66
   9   5  -2  384.74   16.08
   9   3  -2  180.91    7.89
   9   3  -2  193.68    8.36
  -9   1   2   42.17    2.29
  -9   1   2   42.80    2.27
   9  -1  -2   41.99    2.26
   9  -1  -2   37.81    2.08
  -9   9   2  211.35    9.15
  -9   9   2  209.78    9.10
   9  -9  -2  208.03    9.01
   9  -9  -2  234.27   10.11
  -9  11   2  204.18    8.96
  -9  11   2  190.36    8.40
   9 -11  -2  187.21    8.28
   9 -11  -2  197.88    8.77
  -9  15   2  229.55   10.18
  -9  15   2  234.80   10.46
   9 -15  -2  232.00   10.34
   9 -15  -2  227.97   10.08
  -9  17   2  188.26    8.77
  -9  17   2  181.61    8.35
   9 -17  -2  171.23    8.10
   9 -17  -2  182.13    8.33
  -9  19   2  425.68   18.28
  -9  19   2  418.51   17.90
   9 -19  -2  419.03   18.04
   9 -19  -2  449.12   19.09
  -9  21   2  133.81    6.81
  -9  21   2  132.25    6.54
   9 -21  -2  140.37    7.05
   9 -21  -2  133.11    6.54
  -9  23   2  102.68    5.42
  -9  23   2  100.06    5.83
   9 -23  -2  102.91    5.46
   9 -23  -2  109.33    6.00
 -10 -20   2   95.02    5.30
 -10 -20   2  110.07    5.77
  10  20  -2  103.59    5.76
  10  20  -2  107.90    5.79
 -10 -18   2   84.37    4.65
 -10 -18   2   69.25    4.23
 -10 -16   2   44.86    3.04
 -10 -16   2   41.20    3.08
  10  16  -2   44.34    3.17
  10  16  -2   35.20    2.92
 -10 -14   2   86.15    4.62
 -10 -14   2   79.94    4.44
  10  14  -2   82.84    4.64
  10  14  -2   79.40    4.23
 -10 -12   2   12.33    1.61
 -10 -12   2   11.49    1.54
  10  12  -2    9.75    1.45
  10  12  -2   11.63    1.66
 -10 -10   2   18.14    1.78
 -10 -10   2   19.35    1.82
  10  10  -2   20.58    1.91
  10  10  -2   21.33    1.84
 -10  -8   2  920.64   37.88
 -10  -8   2  834.39   34.20
  10   8  -2  897.20   36.72
  10   8  -2  845.06   34.68
 -10  -6   2  644.90   26.56
 -10  -6   2  590.32   24.37
  10   6  -2  581.04   23.97
  10   6  -2  570.90   23.55
 -10   0   2  737.81   30.06
 -10   0   2  692.14   28.24
  10   0  -2  736.06   30.01
  10   0  -2  741.31   30.20
 -10   2   2  597.14   24.39
 -10   2   2  566.87   23.18
  10  -2  -2  583.67   23.86
  10  -2  -2  540.80   22.10
 -10   4   2  294.98   12.28
 -10   4   2  285.71   11.91
  10  -4  -2  315.80   13.09
  10  -4  -2  301.63   12.56
  10  -6  -2  717.34   29.31
  10  -6  -2  797.12   32.47
 -10  10   2   23.78    2.01
 -10  10   2   23.30    1.80
  10 -10  -2   24.55    2.03
  10 -10  -2   22.41    1.75
 -10  12   2   13.70    1.84
 -10  12   2   10.66    1.43
  10 -12  -2   10.46    1.70
  10 -12  -2   11.16    1.38
 -10  16   2   37.04    2.66
 -10  16   2   40.50    2.83
  10 -16  -2   44.37    2.99
  10 -16  -2   41.50    2.80
 -10  18   2   77.26    4.34
 -10  18   2   74.67    4.39
  10 -18  -2   74.76    4.34
  10 -18  -2   67.81    3.95
 -10  20   2   89.74    5.18
 -10  20   2  102.16    5.39
  10 -20  -2  100.74    5.28
  10 -20  -2   99.87    5.42
 -11 -17   2   84.44    4.74
 -11 -17   2   84.40    4.85
  11  17  -2   79.82    4.81
  11  17  -2   95.07    5.28
 -11 -15   2   94.41    5.18
 -11 -15   2  102.79    5.35
  11  15  -2   88.23    5.04
  11  15  -2  102.98    5.44
 -11 -13   2  216.60    9.83
 -11 -13   2  245.29   10.90
  11  13  -2  255.97   11.42
  11  13  -2  219.23    9.99
 -11 -11   2   77.80    4.18
 -11 -11   2   68.34    3.81
 -11  -7   2   19.30    1.71
 -11  -7   2   25.88    2.29
  11   7  -2   21.87    2.17
  11   7  -2   19.35    1.68
 -11  -5   2    8.73    1.29
 -11  -5   2    5.18    1.07
  11   5  -2    5.35    1.03
  11   5  -2    8.84    1.33
 -11  -3   2    6.53    1.00
 -11  -3   2    5.25    0.94
  11   3  -2    4.64    0.93
  11   3  -2    6.70    1.01
 -11  -1   2   31.67    1.73
 -11  -1   2   34.83    1.82
  11   1  -2   30.11    1.66
  11   1  -2   31.18    1.70
  11  -1  -2   36.93    1.75
 -11   5   2    6.18    0.49
  11  -5  -2    5.86    0.54
  11  -9  -2  178.28    7.63
  11  -9  -2  206.80    8.77
 -11  11   2   81.37    3.99
 -11  11   2   90.02    4.36
 -11  13   2  255.09   11.04
 -11  13   2  232.87   10.13
  11 -13  -2  229.02    9.92
  11 -13  -2  264.89   11.44
 -11  15   2   94.37    4.86
  11 -15  -2   99.06    5.25
 -11  17   2   77.77    4.41
 -11  17   2   88.93    5.02
  11 -17  -2   88.78    4.78
  11 -17  -2   88.20    4.62
 -12 -14   2   27.61    2.64
 -12 -14   2   28.34    2.61
  12  14  -2   34.61    2.83
  12  14  -2   30.58    2.68
 -12 -12   2   33.96    2.55
 -12 -12   2   37.55    3.11
  12  12  -2   31.06    2.50
  12  12  -2   39.21    2.85
  12 -12  -2   31.49    1.59
   7  -9   3   72.17    3.83
   7  -9   3   66.47    3.67
   7  -7   3  216.08    9.38
   7  -7   3  222.72    9.73
  -7   7  -3  205.23    8.94
  -7   7  -3  221.50    9.68
   7  -5   3  487.79   20.26
   7  -5   3  463.12   19.23
  -7   5  -3  457.70   19.07
  -7   5  -3  481.32   19.93
   7  -3   3   92.01    4.44
   7  -3   3   83.54    4.15
  -7   3  -3   94.43    4.58
  -7   3  -3   82.20    3.97
   7  -1   3  270.66   11.56
   7  -1   3  269.79   11.55
  -7   1  -3  278.54   11.81
  -7   1  -3  262.97   11.28
   7   1   3  271.36   11.69
   7   1   3  289.91   12.42
  -7  -1  -3  269.61   11.51
  -7  -1  -3  300.93   12.91
   7   3   3   91.38    4.69
   7   3   3  108.35    5.39
  -7  -3  -3   98.29    5.00
  -7  -3  -3  108.46    5.25
   7   5   3  467.14   19.75
  -7  -5  -3  521.38   22.03
   7   7   3  237.07   10.48
   7   7   3  225.00   10.10
  -7  -7  -3  239.17   10.50
  -7  -7  -3  231.47   10.46
  -7  -9  -3   79.17    4.34
  -7  -9  -3   67.73    3.97
   7  11   3  165.46    7.98
   7  11   3  157.29    7.47
   6  -8   3   57.18    3.39
   6  -8   3   60.10    3.48
  -6   8  -3   60.24    3.43
  -6   8  -3   67.57    3.78
   6  -6   3   50.81    2.99
   6  -6   3   41.48    2.64
  -6   6  -3   44.20    2.78
  -6   6  -3   37.44    2.40
   6  -4   3  200.85    8.89
   6  -4   3  226.05    9.89
  -6   4  -3  219.40    9.64
  -6   4  -3  209.25    9.12
   6  -2   3    4.15    1.07
   6  -2   3    3.71    1.12
  -6   2  -3    5.00    1.08
  -6   2  -3    5.65    1.17
   6   0   3    0.56    1.01
   6   0   3    0.52    1.07
  -6   0  -3    0.10    1.01
  -6   0  -3    1.08    1.03
   6   2   3    5.02    1.52
   6   2   3    4.97    1.15
  -6  -2  -3    7.10    1.29
  -6  -2  -3    3.90    1.26
   6   6   3   43.88    2.92
   6   6   3   50.44    3.13
  -6  -6  -3   49.11    3.18
  -6  -6  -3   47.69    2.97
   6   8   3   57.53    3.55
   6   8   3   64.05    3.64
  -6  -8  -3   61.32    3.78
  -6  -8  -3   65.80    3.69
   6  10   3    7.72    1.57
   6  10   3    7.44    1.68
  -6 -10  -3    4.97    1.61
  -6 -10  -3    8.00    1.70
   6  12   3   99.06    5.23
   6  12   3   84.73    4.78
  -6 -12  -3   88.93    4.99
  -6 -12  -3   82.21    4.62
   6  14   3  603.09   25.46
   6  14   3  625.83   26.28
  -6 -14  -3  588.22   24.76
  -6 -14  -3  621.99   26.12
   6  16   3  211.53    9.83
   6  16   3  229.02   10.59
  -6 -16  -3  216.25   10.06
  -6 -16  -3  208.55    9.64
   5 -19   3   31.13    2.75
   5 -19   3   32.70    2.75
  -5  19  -3   34.75    2.87
  -5  19  -3   40.10    2.96
   5 -17   3    5.44    1.59
   5 -17   3    3.73    1.61
  -5  17  -3    5.83    1.59
  -5  17  -3    2.55    1.42
   5 -15   3  311.95   13.51
   5 -15   3  324.38   14.21
  -5  15  -3  321.75   14.01
  -5  15  -3  296.91   12.88
   5 -13   3  322.63   13.94
   5 -13   3  276.09   12.16
  -5  13  -3  281.34   12.30
  -5  13  -3  307.93   13.30
  -5  11  -3  265.07   11.56
  -5  11  -3  293.58   12.68
  -5   9  -3  540.28   22.50
  -5   9  -3  547.80   22.81
   5  -5   3  303.03   13.02
   5  -5   3  265.07   11.49
  -5   5  -3  299.18   12.86
  -5   5  -3  262.62   11.30
   5  -3   3  221.68    9.76
   5  -3   3  223.25    9.78
  -5   3  -3  215.20    9.45
  -5   3  -3  228.67    9.96
   5  -1   3  512.81   21.45
   5  -1   3  442.30   18.53
   5   1   3  450.00   18.88
   5   1   3  488.14   20.38
  -5  -1  -3  431.63   18.14
  -5  -1  -3  488.49   20.56
   5   5   3  293.76   12.58
   5   5   3  271.89   11.83
  -5  -5  -3  258.77   11.35
  -5  -5  -3  301.98   12.88
   5   7   3  409.93   17.27
   5   7   3  378.79   16.17
  -5  -7  -3  356.92   15.36
  -5  -7  -3  416.58   17.51
   5   9   3  572.65   23.86
   5   9   3  566.87   23.78
  -5  -9  -3  575.97   24.21
  -5  -9  -3  553.93   23.11
   5  11   3  259.29   11.42
   5  11   3  271.89   12.02
   5  13   3  284.14   12.53
   5  13   3  300.76   13.23
  -5 -13  -3  280.81   12.40
  -5 -13  -3  308.98   13.66
   5  15   3  335.40   14.70
   5  15   3  327.88   14.40
  -5 -15  -3  341.52   15.01
  -5 -15  -3  320.88   14.12
   5  19   3   37.30    2.99
   5  19   3   39.86    3.06
  -5 -19  -3   33.59    2.87
  -5 -19  -3   33.23    2.71
   4 -22   3  206.28    9.64
   4 -22   3  203.48    9.57
  -4  22  -3  203.48    9.45
  -4  22  -3  207.85    9.75
   4 -20   3  457.17   19.61
   4 -20   3  475.37   20.30
  -4  20  -3  454.02   19.44
  -4  20  -3  459.45   19.61
   4 -18   3  165.04    7.93
   4 -18   3  161.98    7.73
  -4  18  -3  156.66    7.51
  -4  18  -3  183.53    8.54
   4 -16   3   57.93    3.53
   4 -16   3   62.41    3.73
  -4  16  -3   63.04    3.71
  -4  16  -3   66.21    3.80
   4 -14   3  354.12   15.26
   4 -14   3  360.07   15.40
  -4  14  -3  371.79   15.90
  -4  14  -3  360.59   15.38
   4 -12   3  155.45    7.16
   4 -12   3  158.76    7.42
  -4  12  -3  150.40    6.91
  -4  12  -3  162.68    7.49
  -4  10  -3  169.97    7.72
  -4  10  -3  198.06    8.82
  -4   8  -3   32.89    2.24
  -4   8  -3   38.68    2.62
  -4   4  -3   61.88    3.52
   4  -2   3  349.05   14.89
   4  -2   3  307.76   13.16
  -4   2  -3  317.38   13.51
  -4   2  -3  341.00   14.54
   4   0   3   -0.17    1.07
   4   0   3    0.28    1.22
  -4   0  -3   -1.96    1.00
   4   4   3   65.68    3.64
   4   4   3   60.61    3.34
   4   6   3   10.43    1.36
   4   6   3    9.85    1.56
  -4  -6  -3   11.18    1.43
  -4  -6  -3   10.97    1.50
   4   8   3   34.75    2.54
   4   8   3   32.23    2.31
  -4  -8  -3   36.53    2.55
  -4  -8  -3   34.80    2.50
   4  10   3  179.86    8.22
   4  10   3  182.31    8.29
  -4 -10  -3  179.51    8.29
  -4 -10  -3  176.89    8.08
   4  12   3  172.72    8.03
   4  12   3  168.07    7.86
  -4 -12  -3  181.08    8.47
  -4 -12  -3  165.16    7.75
   4  14   3  382.81   16.48
   4  14   3  392.44   16.90
  -4 -14  -3  378.44   16.38
  -4 -14  -3  398.04   17.16
   4  16   3   68.69    3.95
   4  16   3   72.70    4.23
  -4 -16  -3   75.58    4.39
  -4 -16  -3   64.68    3.97
  -4 -18  -3  156.22    7.93
   4  20   3  463.12   19.82
   4  20   3  467.32   20.07
  -4 -20  -3  466.27   20.05
  -4 -20  -3  462.60   19.75
   4  22   3  213.63    9.89
   4  22   3  210.30    9.87
  -4 -22  -3  212.40    9.97
  -4 -22  -3  208.55    9.61
   3 -23   3    1.19    1.56
   3 -23   3    1.07    1.33
  -3  23  -3    1.38    1.54
  -3  23  -3    2.40    1.40
   3 -19   3   30.97    2.61
   3 -19   3   32.95    2.66
  -3  19  -3   30.97    2.61
  -3  19  -3   31.27    2.48
   3 -17   3   76.32    4.23
   3 -17   3   75.86    4.23
  -3  17  -3   69.95    4.02
  -3  17  -3   81.16    4.37
   3 -15   3    9.48    1.52
   3 -15   3    8.91    1.59
  -3  15  -3    7.05    1.40
  -3  15  -3    7.93    1.57
   3 -13   3  178.46    8.10
   3 -13   3  187.21    8.54
  -3  13  -3  186.86    8.45
  -3  13  -3  183.88    8.29
   3 -11   3  913.12   37.44
   3 -11   3  841.39   34.71
  -3  11  -3  889.15   36.48
  -3  11  -3  870.08   35.80
   3  -9   3  325.25   13.96
   3  -9   3  378.96   16.11
  -3   9  -3  372.84   15.82
  -3   9  -3  325.95   13.91
  -3   3  -3  514.56   21.50
  -3   1  -3  143.59    6.61
  -3  -3  -3  566.35   23.62
   3   9   3  348.52   14.89
   3   9   3  323.33   13.91
  -3  -9  -3  336.27   14.47
  -3  -9  -3  340.65   14.57
   3  11   3  947.59   39.02
   3  11   3  891.42   36.76
  -3 -11  -3  883.20   36.46
  -3 -11  -3  943.21   38.84
   3  13   3  193.86    8.91
   3  13   3  191.41    8.75
  -3 -13  -3  194.91    8.96
  -3 -13  -3  187.03    8.64
   3  15   3    9.15    1.52
   3  15   3    8.03    1.50
  -3 -15  -3   12.04    1.73
  -3 -15  -3    7.37    1.45
   3  17   3   78.43    4.34
   3  17   3   74.39    4.27
  -3 -17  -3   77.18    4.43
  -3 -17  -3   78.31    4.44
   3  19   3   31.53    2.57
   3  19   3   28.85    2.54
  -3 -19  -3   26.89    2.57
  -3 -19  -3   28.96    2.57
   3  21   3   30.08    2.62
   3  21   3   32.93    2.59
  -3 -21  -3   27.66    2.59
  -3 -21  -3   26.09    2.48
   3  23   3    2.22    1.38
   3  23   3    1.22    1.26
  -3 -23  -3    2.92    1.40
  -3 -23  -3    0.94    1.29
   2 -26   3  264.02   11.93
   2 -26   3  257.02   11.76
  -2  26  -3  267.51   12.25
  -2  26  -3  253.87   11.44
   2 -24   3  497.94   21.22
   2 -24   3  548.15   23.37
  -2  24  -3  492.16   20.91
  -2  24  -3  528.91   22.69
   2 -22   3   52.56    3.60
   2 -22   3   57.68    3.64
  -2  22  -3   52.80    3.62
  -2  22  -3   58.09    3.57
   2 -20   3  550.60   23.29
   2 -20   3  520.33   22.01
  -2  20  -3  554.98   23.51
  -2  20  -3  516.13   21.77
   2 -18   3  519.63   21.94
   2 -18   3  528.03   22.32
  -2  18  -3  547.45   22.99
  -2  18  -3  547.28   23.13
   2 -16   3  289.91   12.68
   2 -16   3  292.88   12.82
  -2  16  -3  300.41   13.14
  -2  16  -3  297.08   12.91
   2 -14   3  758.98   31.37
   2 -14   3  808.67   33.45
  -2  14  -3  791.70   32.68
  -2  14  -3  785.57   32.47
   2 -12   3  405.21   17.22
   2 -12   3  403.63   17.06
  -2  12  -3  432.68   18.25
  -2  12  -3  404.86   17.13
   2 -10   3  407.13   17.25
   2 -10   3  416.23   17.48
  -2  10  -3  422.01   17.72
  -2  10  -3  417.11   17.58
   2  -8   3    3.73    1.07
   2  -8   3    5.67    1.24
  -2   8  -3    8.57    1.33
  -2   8  -3    5.30    1.12
  -2   6  -3   29.52    2.12
  -2   2  -3  359.02   15.27
   2   4   3   21.05    1.77
   2   4   3   24.18    1.92
  -2  -4  -3   18.88    1.73
  -2  -4  -3   23.37    1.87
   2   6   3   32.40    2.19
   2   6   3   33.23    2.33
  -2  -6  -3   29.24    2.10
  -2  -6  -3   32.53    2.29
   2   8   3    5.11    1.15
   2   8   3    4.43    1.08
  -2  -8  -3    5.06    1.15
  -2  -8  -3    6.26    1.17
   2  10   3  410.81   17.43
   2  10   3  442.13   18.67
  -2 -10  -3  396.11   16.87
  -2 -10  -3  437.05   18.48
   2  12   3  441.78   18.74
   2  12   3  426.90   18.11
  -2 -12  -3  448.25   19.02
  -2 -12  -3  419.03   17.85
   2  14   3  761.78   31.60
   2  14   3  826.69   34.24
  -2 -14  -3  813.57   33.73
  -2 -14  -3  788.55   32.72
   2  16   3  314.05   13.77
   2  16   3  322.28   14.03
  -2 -16  -3  300.41   13.23
  -2 -16  -3  331.38   14.45
   2  18   3  558.30   23.51
   2  18   3  547.10   23.15
  -2 -18  -3  584.89   24.65
  -2 -18  -3  546.75   23.16
   2  20   3  560.75   23.62
   2  20   3  567.05   24.02
  -2 -20  -3  554.98   23.50
  -2 -20  -3  554.45   23.55
   2  22   3   54.54    3.71
   2  22   3   59.94    3.67
  -2 -22  -3   55.65    3.69
  -2 -22  -3   53.12    3.55
   2  24   3  504.06   21.49
  -2 -24  -3  538.00   22.97
  -2 -24  -3  513.16   21.78
   2  26   3  240.92   11.14
  -2 -26  -3  250.54   11.49
  -2 -26  -3  272.76   12.18
   1 -27   3   10.74    1.85
   1 -27   3   11.83    1.91
  -1  27  -3   15.89    2.06
  -1  27  -3   12.28    1.82
   1 -25   3   32.44    2.64
   1 -25   3   30.71    2.76
  -1  25  -3   32.96    2.92
  -1  25  -3   33.23    2.57
   1 -23   3   17.95    2.05
   1 -23   3   16.57    2.17
  -1  23  -3   17.57    1.92
  -1  23  -3   19.49    2.41
   1 -19   3   60.08    3.81
  -1  19  -3   56.07    3.67
  -1  19  -3   55.22    3.34
   1 -17   3   69.48    3.94
   1 -17   3   69.23    4.01
  -1  17  -3   64.75    3.67
  -1  17  -3   66.05    3.90
   1 -15   3  121.77    5.97
   1 -15   3  117.00    5.77
  -1  15  -3  118.61    5.86
  -1  15  -3  130.91    6.25
   1 -13   3   81.18    4.29
   1 -13   3   83.58    4.32
  -1  13  -3   78.31    4.08
  -1  13  -3   78.99    4.20
   1 -11   3  187.38    8.38
   1 -11   3  174.10    7.93
  -1  11  -3  179.33    8.07
  -1  11  -3  188.96    8.47
   1  -9   3  690.92   28.48
   1  -9   3  706.67   29.25
  -1   9  -3  701.24   28.97
   1  -7   3  931.49   38.07
   1  -7   3  996.75   40.87
  -1   7  -3 1003.22   41.22
  -1   1  -3  225.35    9.83
   1   5   3  841.56   34.61
   1   5   3  888.45   36.37
  -1  -5  -3  858.36   35.17
  -1  -5  -3  865.36   35.60
   1   7   3  958.96   39.33
   1   7   3  934.81   38.32
  -1  -7  -3  949.51   38.98
  -1  -7  -3  950.39   38.93
   1   9   3  736.76   30.44
   1   9   3  689.69   28.57
  -1  -9  -3  719.79   29.76
  -1  -9  -3  675.00   28.01
   1  11   3  187.73    8.47
   1  11   3  195.96    8.84
  -1 -11  -3  179.16    8.17
  -1 -11  -3  179.68    8.21
   1  13   3   85.08    4.48
   1  13   3   85.68    4.46
  -1 -13  -3   82.91    4.43
  -1 -13  -3   81.85    4.37
   1  15   3  126.58    6.14
   1  15   3  115.19    5.74
  -1 -15  -3  123.22    6.07
  -1 -15  -3  121.62    6.02
   1  17   3   65.51    3.88
   1  17   3   67.57    3.85
  -1 -17  -3   69.27    4.04
  -1 -17  -3   67.78    3.97
   1  19   3   54.64    3.78
  -1 -19  -3   55.78    3.81
   1  21   3  240.22   10.94
   1  21   3  251.24   11.23
  -1 -21  -3  257.89   11.58
  -1 -21  -3  251.94   11.46
   1  23   3   18.72    2.19
   1  23   3   24.23    2.22
   1  25   3   27.99    2.45
   1  25   3   28.94    2.66
  -1 -25  -3   26.21    2.40
  -1 -25  -3   30.29    2.73
   1  27   3   11.39    1.94
   1  27   3   13.58    1.82
  -1 -27  -3   10.76    2.05
  -1 -27  -3   13.51    1.78
   0 -28   3   99.01    5.35
   0 -28   3   91.26    5.21
   0  28  -3   92.10    4.95
   0  28  -3   98.08    5.46
   0 -26   3   48.50    3.38
   0 -26   3   53.77    3.67
   0  26  -3   52.14    3.64
   0  26  -3   53.57    3.38
   0 -24   3  248.27   11.18
   0 -24   3  255.27   11.58
   0  24  -3  241.10   10.81
   0  24  -3  252.29   11.55
   0 -22   3  335.40   14.71
   0 -22   3  328.58   14.33
   0  22  -3  321.93   14.00
   0  22  -3  346.42   15.22
   0 -20   3  472.04   20.17
   0 -20   3  479.39   20.35
   0  20  -3  462.07   19.68
   0 -18   3  454.90   19.32
   0 -18   3  471.17   20.07
   0  18  -3  473.62   20.00
   0  18  -3  494.96   21.05
   0 -16   3  188.78    8.63
   0 -16   3  194.21    8.91
   0  16  -3  193.33    8.73
   0  16  -3  200.50    9.15
   0 -14   3 1387.44   56.67
   0 -14   3 1512.88   61.69
   0  14  -3 1374.32   56.07
   0  14  -3 1511.66   61.66
   0 -12   3  584.54   24.32
   0 -12   3  583.49   24.34
   0  12  -3  609.74   25.37
   0  12  -3  600.99   24.98
   0 -10   3  244.07   10.62
   0 -10   3  254.57   11.13
   0  10  -3  265.94   11.49
   0  10  -3  258.07   11.18
   0  -8   3  523.48   21.73
   0  -8   3  546.58   22.80
   0   8  -3  506.34   21.07
   0   8  -3  537.30   22.36
   0  -6   3   87.48    4.43
   0  -6   3   96.33    4.74
   0   6  -3   93.69    4.55
   0   2  -3  753.73   31.00
   0   0   3   -0.12    1.00
   0   0  -3   -1.73    1.05
   0   6   3   93.62    4.60
   0   6   3   97.14    4.71
   0  -6  -3   97.14    4.76
   0  -6  -3   85.45    4.22
   0   8   3  505.46   21.12
   0   8   3  515.78   21.52
   0  -8  -3  517.71   21.64
   0  -8  -3  522.26   21.78
   0  10   3  260.69   11.35
   0  10   3  254.92   11.11
   0 -10  -3  258.77   11.30
   0 -10  -3  262.27   11.44
   0  12   3  608.69   25.37
   0  12   3  608.34   25.35
   0 -12  -3  600.46   25.05
   0 -12  -3  599.77   25.05
   0  14   3 1383.76   56.55
   0  14   3 1426.28   58.24
   0 -14  -3 1428.03   58.37
   0 -14  -3 1436.78   58.72
   0  16   3  181.26    8.36
   0  16   3  186.33    8.50
   0 -16  -3  188.26    8.71
   0 -16  -3  188.43    8.66
   0  18   3  473.44   20.05
   0  18   3  458.05   19.53
   0 -18  -3  463.65   19.81
   0 -18  -3  505.81   21.43
   0  22   3  338.02   14.70
   0  22   3  322.28   14.24
   0 -22  -3  355.87   15.50
   0 -22  -3  335.57   14.78
   0  24   3  244.25   11.13
   0  24   3  254.04   11.37
   0 -24  -3  255.62   11.62
   0 -24  -3  267.69   12.02
   0  26   3   50.74    3.39
   0  26   3   49.58    3.45
   0 -26  -3   46.80    3.48
   0 -26  -3   57.00    3.62
  -1 -27   3    2.27    1.29
  -1 -27   3    2.38    1.36
   1  27  -3    0.16    1.22
   1  27  -3    1.59    1.31
  -1 -25   3    6.00    1.52
  -1 -25   3    4.95    1.42
   1  25  -3    6.19    1.54
   1  25  -3    6.25    1.40
  -1 -23   3   66.59    4.04
  -1 -23   3   66.01    3.90
   1  23  -3   62.50    3.95
   1  23  -3   74.08    4.11
  -1 -19   3    2.92    1.17
  -1 -19   3    1.98    1.24
   1  19  -3   -0.26    1.03
   1  19  -3    2.05    1.26
  -1 -17   3  138.87    6.65
  -1 -17   3  123.05    6.09
   1  17  -3  130.96    6.44
   1  17  -3  142.72    6.72
  -1 -15   3  455.77   19.28
  -1 -15   3  455.42   19.28
   1  15  -3  485.87   20.56
   1  15  -3  460.15   19.39
  -1 -13   3  696.34   28.89
  -1 -13   3  717.34   29.71
   1  13  -3  735.88   30.50
   1  13  -3  723.11   29.90
  -1 -11   3  670.62   27.84
  -1 -11   3  644.55   26.70
   1  11  -3  679.37   28.12
   1  11  -3  691.09   28.61
  -1  -9   3  234.45   10.31
  -1  -9   3  209.60    9.19
   1   9  -3  240.75   10.48
   1   9  -3  237.25   10.34
  -1  -7   3  281.16   12.12
  -1  -7   3  295.68   12.60
   1   7  -3  274.86   11.79
   1   7  -3  267.69   11.48
  -1  -1   3 2755.63  111.41
  -1  -1   3 2932.34  118.45
   1   1  -3 2981.33  120.37
  -1   1   3 2787.12  112.71
   1  -1  -3 2659.40  107.55
  -1   5   3  862.91   35.38
  -1   5   3  773.50   31.88
   1  -5  -3  836.66   34.34
   1  -5  -3  824.94   34.05
  -1   7   3  274.86   11.83
  -1   7   3  263.32   11.34
   1  -7  -3  262.27   11.32
   1  -7  -3  266.12   11.48
  -1   9   3  230.07   10.08
  -1   9   3  232.52   10.18
   1  -9  -3  222.72    9.80
   1  -9  -3  226.40    9.96
  -1  11   3  683.40   28.31
  -1  11   3  667.12   27.68
   1 -11  -3  683.40   28.36
   1 -11  -3  663.10   27.54
  -1  13   3  722.06   29.95
  -1  13   3  744.46   30.83
   1 -13  -3  738.51   30.62
   1 -13  -3  724.51   30.06
  -1  15   3  479.22   20.23
  -1  15   3  470.12   19.89
   1 -15  -3  470.64   19.93
   1 -15  -3  469.77   19.91
  -1  17   3  137.08    6.63
  -1  17   3  130.10    6.26
   1 -17  -3  133.69    6.49
   1 -17  -3  125.32    6.25
  -1  19   3    1.10    1.05
  -1  19   3    1.08    1.14
   1 -19  -3    2.48    1.22
   1 -19  -3    0.82    1.19
  -1  21   3    0.49    1.12
  -1  21   3    1.50    1.24
   1 -21  -3   -1.24    1.22
   1 -21  -3    0.59    1.21
  -1  23   3   63.86    3.95
  -1  23   3   70.77    4.04
   1 -23  -3   66.89    4.11
   1 -23  -3   65.59    3.99
  -1  25   3    6.11    1.45
  -1  25   3    6.53    1.56
   1 -25  -3    4.34    1.52
   1 -25  -3    6.74    1.52
  -1  27   3    1.92    1.35
  -1  27   3    1.59    1.22
   1 -27  -3    0.24    1.33
   1 -27  -3    0.77    1.22
  -2 -28   3  515.61   21.91
  -2 -28   3  549.73   23.43
   2  28  -3  494.61   20.98
   2  28  -3  537.30   22.99
  -2 -26   3  319.65   14.03
  -2 -26   3  322.80   14.33
   2  26  -3  320.70   13.98
   2  26  -3  316.68   14.12
  -2 -24   3  289.03   12.75
  -2 -24   3  283.61   12.68
   2  24  -3  289.21   12.68
   2  24  -3  279.41   12.56
  -2 -22   3  232.52   10.60
  -2 -22   3  230.25   10.39
   2  22  -3  218.35    9.83
   2  22  -3  214.15    9.92
  -2 -20   3  179.86    8.43
  -2 -20   3  175.14    8.15
   2  20  -3  173.46    8.24
   2  20  -3  182.83    8.40
  -2 -18   3  199.46    9.08
  -2 -18   3  189.83    8.75
   2  18  -3  190.71    8.66
   2  18  -3  189.13    8.77
  -2 -16   3  304.61   13.28
  -2 -16   3  302.86   13.16
   2  16  -3  322.98   14.07
   2  16  -3  298.83   12.95
  -2 -14   3  529.78   22.22
  -2 -14   3  521.56   21.91
   2  14  -3  538.88   22.52
   2  14  -3  559.87   23.48
  -2 -12   3   74.43    3.97
  -2 -12   3   72.99    3.88
   2  12  -3   77.25    4.08
   2  12  -3   71.93    3.78
  -2 -10   3  170.39    7.75
  -2 -10   3  171.78    7.72
   2  10  -3  168.50    7.61
   2  10  -3  170.81    7.70
  -2  -8   3  780.67   32.07
  -2  -8   3  851.18   35.03
   2   8  -3  817.77   33.61
   2   8  -3  723.99   29.81
  -2  -6   3  711.56   29.25
  -2  -6   3  719.44   29.69
   2   6  -3  723.46   29.80
   2   6  -3  724.69   29.80
  -2  -2   3  451.40   18.90
   2   2  -3  418.16   17.50
  -2   0   3   -0.30    1.05
  -2   0   3   -1.00    0.96
   2   0  -3    0.26    1.10
   2   0  -3   -0.02    1.01
  -2   6   3  711.56   29.34
  -2   6   3  685.32   28.24
   2  -6  -3  667.12   27.52
   2  -6  -3  690.04   28.47
  -2   8   3  823.54   33.85
  -2   8   3  810.07   33.31
   2  -8  -3  808.32   33.26
   2  -8  -3  820.57   33.75
  -2  10   3  174.93    7.87
  -2  10   3  167.49    7.61
   2 -10  -3  176.54    8.01
   2 -10  -3  171.50    7.77
  -2  12   3   76.16    4.04
  -2  12   3   73.13    3.87
   2 -12  -3   73.66    3.94
   2 -12  -3   69.74    3.80
  -2  14   3  538.00   22.53
  -2  14   3  550.25   23.08
   2 -14  -3  542.55   22.78
   2 -14  -3  543.95   22.83
  -2  16   3  307.41   13.31
  -2  16   3  309.33   13.49
   2 -16  -3  315.63   13.72
   2 -16  -3  324.73   14.14
  -2  18   3  195.96    8.89
  -2  18   3  180.03    8.40
   2 -18  -3  190.53    8.85
   2 -18  -3  192.28    8.85
  -2  22   3  225.17   10.34
  -2  22   3  222.55   10.04
   2 -22  -3  231.12   10.50
   2 -22  -3  218.18   10.10
  -2  24   3  288.86   12.72
  -2  24   3  293.06   13.12
   2 -24  -3  278.89   12.60
   2 -24  -3  299.53   13.26
  -2  26   3  338.37   14.75
  -2  26   3  333.65   14.75
   2 -26  -3  329.80   14.64
  -2  28   3  517.71   21.96
  -2  28   3  537.48   22.99
   2 -28  -3  541.50   23.15
   2 -28  -3  531.01   22.48
  -3 -27   3    3.01    1.35
  -3 -27   3    1.14    1.36
   3  27  -3    4.36    1.38
   3  27  -3    0.17    1.15
  -3 -25   3   10.74    1.68
  -3 -25   3   11.08    1.78
   3  25  -3   13.19    1.85
   3  25  -3   11.35    1.66
  -3 -23   3  108.18    5.53
  -3 -23   3  106.04    5.56
   3  23  -3   99.13    5.07
   3  23  -3   97.65    5.30
  -3 -21   3  129.54    6.53
   3  21  -3  127.97    6.33
  -3 -19   3  146.06    6.96
  -3 -19   3  143.66    6.96
   3  19  -3  134.00    6.61
   3  19  -3  139.23    6.63
  -3 -17   3   10.41    1.57
  -3 -17   3    8.61    1.38
   3  17  -3    9.59    1.45
   3  17  -3    8.36    1.47
  -3 -15   3   10.18    1.52
  -3 -15   3    9.20    1.31
   3  15  -3   12.37    1.63
   3  15  -3   10.81    1.40
  -3 -13   3  165.46    7.63
  -3 -13   3  155.73    7.21
   3  13  -3  161.33    7.35
   3  13  -3  161.93    7.52
  -3 -11   3  236.55   10.41
  -3 -11   3  237.60   10.41
   3  11  -3  240.05   10.48
   3  11  -3  241.10   10.60
  -3  -9   3  434.25   18.21
  -3  -9   3  479.04   20.10
   3   9  -3  462.25   19.37
   3   9  -3  444.40   18.65
  -3  -7   3 1722.31   70.00
  -3  -7   3 1693.62   68.74
   3   7  -3 1727.21   70.09
   3   7  -3 1718.11   69.76
  -3  -1   3  754.78   30.95
   3   1  -3  749.01   30.72
  -3   1   3  721.01   29.62
   3  -1  -3  721.89   29.66
  -3   7   3 1718.81   69.79
  -3   7   3 1690.29   68.64
   3  -7  -3 1649.18   66.99
   3  -7  -3 1656.00   67.27
  -3   9   3  444.23   18.65
  -3   9   3  442.48   18.56
   3  -9  -3  465.75   19.53
   3  -9  -3  477.29   20.02
  -3  11   3  237.07   10.38
  -3  11   3  228.15   10.06
   3 -11  -3  239.87   10.55
   3 -11  -3  246.69   10.81
  -3  13   3  155.70    7.17
  -3  13   3  172.63    7.93
   3 -13  -3  165.15    7.59
   3 -13  -3  164.01    7.61
  -3  15   3    8.15    1.29
  -3  15   3    8.77    1.40
   3 -15  -3   10.67    1.52
   3 -15  -3    9.69    1.45
  -3  17   3    7.73    1.36
  -3  17   3   10.53    1.59
   3 -17  -3    8.80    1.42
   3 -17  -3    8.70    1.54
  -3  19   3  142.19    6.77
  -3  19   3  137.19    6.74
   3 -19  -3  144.19    6.95
   3 -19  -3  128.39    6.42
  -3  23   3   97.79    5.35
  -3  23   3  110.07    5.56
   3 -23  -3  100.27    5.46
   3 -23  -3  106.36    5.55
  -3  25   3   12.93    1.73
  -3  25   3    9.03    1.77
   3 -25  -3   11.81    1.78
   3 -25  -3    8.45    1.71
  -3  27   3    3.24    1.42
  -3  27   3    2.34    1.22
   3 -27  -3    4.43    1.42
   3 -27  -3    0.80    1.40
  -4 -28   3  315.10   13.98
  -4 -28   3  313.00   13.98
   4  28  -3  333.13   14.84
   4  28  -3  300.41   13.28
  -4 -26   3  677.45   28.34
  -4 -26   3  726.09   30.46
   4  26  -3  706.67   29.74
   4  26  -3  683.22   28.50
  -4 -24   3  780.15   32.58
  -4 -24   3  744.63   31.02
   4  24  -3  754.78   31.34
   4  24  -3  754.43   31.60
  -4 -22   3  694.59   29.13
  -4 -22   3  654.18   27.36
   4  22  -3  661.53   27.59
   4  22  -3  693.02   29.11
  -4 -20   3  225.00   10.59
   4  20  -3  247.92   11.48
  -4 -18   3   14.33    1.77
  -4 -18   3   17.43    1.82
   4  18  -3   12.89    1.70
   4  18  -3   16.60    1.73
  -4 -16   3  231.65   10.29
  -4 -16   3  233.92   10.48
   4  16  -3  233.75   10.32
   4  16  -3  240.75   10.80
  -4 -14   3   84.59    4.46
  -4 -14   3   90.28    4.60
   4  14  -3   93.24    4.83
   4  14  -3   87.71    4.44
  -4 -12   3  222.90    9.89
  -4 -12   3  218.00    9.71
   4  12  -3  208.38    9.22
   4  12  -3  234.27   10.41
  -4 -10   3 1188.51   48.57
  -4 -10   3 1176.79   48.13
   4  10  -3 1195.51   48.87
   4  10  -3 1190.96   48.64
  -4  -8   3  771.23   31.83
  -4  -8   3  782.95   32.32
   4   8  -3  727.49   29.99
   4   8  -3  760.38   31.42
  -4  -6   3  265.59   11.48
  -4  -6   3  247.39   10.69
   4   6  -3  250.89   10.85
   4   6  -3  265.24   11.39
  -4   0   3    0.79    1.12
   4   0  -3   -0.17    1.10
  -4   6   3  255.62   11.04
  -4   6   3  259.29   11.16
   4  -6  -3  252.99   10.94
   4  -6  -3  239.35   10.38
  -4   8   3  714.71   29.48
  -4   8   3  739.91   30.50
   4  -8  -3  729.59   30.09
   4  -8  -3  728.89   30.06
  -4  10   3 1166.46   47.64
  -4  10   3 1208.80   49.39
   4 -10  -3 1210.20   49.46
   4 -10  -3 1184.83   48.43
  -4  12   3  211.70    9.38
  -4  12   3  228.50   10.11
   4 -12  -3  217.65    9.68
   4 -12  -3  220.10    9.83
  -4  14   3   93.38    4.69
  -4  14   3   87.34    4.55
   4 -14  -3   87.57    4.55
   4 -14  -3   89.67    4.69
  -4  16   3  247.39   11.02
  -4  16   3  229.02   10.17
   4 -16  -3  240.22   10.78
   4 -16  -3  227.45   10.18
  -4  18   3   16.87    1.75
  -4  18   3   14.91    1.80
   4 -18  -3   14.91    1.84
   4 -18  -3   14.52    1.73
  -4  20   3  242.50   10.97
  -4  20   3  254.04   11.25
   4 -20  -3  240.22   10.95
   4 -20  -3  256.84   11.44
  -4  22   3  669.92   27.96
  -4  22   3  667.12   28.03
   4 -22  -3  662.05   27.87
   4 -22  -3  680.60   28.48
  -4  24   3  773.33   32.14
  -4  24   3  762.65   31.91
   4 -24  -3  784.52   32.86
   4 -24  -3  772.10   32.18
  -4  26   3  691.62   28.90
  -4  26   3  686.20   28.89
   4 -26  -3  685.67   28.90
  -4  28   3  307.93   13.80
  -4  28   3  311.08   13.70
   4 -28  -3  328.23   14.63
   4 -28  -3  319.48   14.01
  -5 -27   3    9.40    1.59
  -5 -27   3    9.33    1.68
   5  27  -3    9.31    1.75
   5  27  -3   10.38    1.57
  -5 -25   3   20.70    2.10
  -5 -25   3   20.82    2.27
   5  25  -3   19.40    2.20
   5  25  -3   19.18    2.01
  -5 -23   3   68.99    3.92
  -5 -23   3   63.77    3.97
   5  23  -3   67.52    3.78
   5  23  -3   72.91    4.30
  -5 -21   3   82.09    4.60
  -5 -21   3   73.47    4.11
   5  21  -3   79.69    4.55
   5  21  -3   82.60    4.39
  -5 -19   3   71.30    3.95
  -5 -19   3   71.73    4.15
   5  19  -3   74.36    4.06
   5  19  -3   66.45    3.97
  -5 -17   3   23.46    2.06
  -5 -17   3   23.88    2.20
   5  17  -3   19.77    1.85
   5  17  -3   19.77    2.06
  -5 -15   3   36.86    2.66
  -5 -15   3   41.89    2.73
   5  15  -3   36.34    2.71
   5  15  -3   45.44    2.82
  -5 -13   3   24.65    1.99
  -5 -13   3   20.17    1.94
   5  13  -3   22.74    2.01
   5  13  -3   20.80    1.78
  -5 -11   3  249.32   10.94
  -5 -11   3  233.92   10.31
   5  11  -3  223.25    9.96
   5  11  -3  225.00    9.89
  -5  -9   3   95.07    4.69
  -5  -9   3   98.57    4.88
   5   9  -3  100.83    4.95
   5   9  -3   88.98    4.43
  -5  -7   3 1010.40   41.34
  -5  -7   3 1017.92   41.69
   5   7  -3 1043.82   42.67
   5   7  -3  932.89   38.23
  -5  -5   3 2255.24   91.38
  -5  -5   3 2174.76   88.04
   5   5  -3 2347.97   95.02
   5   5  -3 2346.22   94.95
  -5   1   3 3009.32  121.65
  -5   7   3 1040.32   42.52
  -5   7   3 1056.24   43.16
   5  -7  -3 1028.59   42.08
   5  -7  -3 1031.04   42.17
  -5   9   3  103.38    5.04
  -5   9   3  109.89    5.25
   5  -9  -3  100.36    4.93
   5  -9  -3  102.49    4.99
  -5  11   3  236.37   10.36
  -5  11   3  242.85   10.67
   5 -11  -3  236.55   10.46
   5 -11  -3  235.15   10.36
  -5  13   3   27.40    2.10
  -5  13   3   23.90    1.92
   5 -13  -3   23.01    2.06
   5 -13  -3   25.61    2.06
  -5  15   3   41.15    2.75
  -5  15   3   40.71    2.80
   5 -15  -3   38.40    2.73
   5 -15  -3   39.16    2.73
  -5  17   3   21.45    1.92
  -5  17   3   18.70    1.96
   5 -17  -3   18.60    2.08
   5 -17  -3   21.56    2.01
  -5  19   3   81.32    4.36
  -5  19   3   69.58    4.09
   5 -19  -3   81.04    4.44
   5 -19  -3   72.78    4.25
  -5  23   3   67.55    4.16
  -5  23   3   75.41    4.22
   5 -23  -3   67.60    3.99
   5 -23  -3   66.61    4.13
  -5  25   3   21.38    2.22
  -5  25   3   15.15    2.03
   5 -25  -3   23.16    2.22
   5 -25  -3   20.24    2.36
  -5  27   3    8.77    1.64
  -5  27   3    5.09    1.71
   5 -27  -3    6.42    1.64
   5 -27  -3    9.29    1.64
  -6 -26   3  128.02    6.60
  -6 -26   3  132.20    6.54
   6  26  -3  124.41    6.16
   6  26  -3  134.60    6.89
  -6 -24   3  163.03    7.94
  -6 -24   3  165.64    7.84
   6  24  -3  173.61    8.43
   6  24  -3  157.83    7.49
  -6 -22   3  829.66   34.54
  -6 -22   3  788.55   32.72
   6  22  -3  862.21   35.92
   6  22  -3  774.03   32.11
  -6 -20   3  157.32    7.45
   6  20  -3  153.42    7.35
  -6 -18   3  190.36    8.85
  -6 -18   3  181.96    8.35
   6  18  -3  183.01    8.36
   6  18  -3  183.53    8.68
  -6 -16   3  803.77   33.28
  -6 -16   3  826.86   34.29
   6  16  -3  800.09   33.05
   6  16  -3  856.08   35.53
  -6 -14   3  640.36   26.73
  -6 -14   3  628.46   26.19
   6  14  -3  630.21   26.21
   6  14  -3  630.91   26.40
  -6 -12   3  621.11   25.86
  -6 -12   3  701.24   29.10
   6  12  -3  631.08   26.19
   6  12  -3  658.55   27.43
  -6 -10   3  165.83    7.58
  -6 -10   3  182.13    8.22
   6  10  -3  165.27    7.59
   6  10  -3  176.71    7.93
  -6  -8   3  517.18   21.63
  -6  -8   3  495.31   20.70
   6   8  -3  497.59   20.84
   6   8  -3  512.28   21.36
  -6  -6   3  431.63   18.16
  -6  -6   3  417.63   17.53
   6   6  -3  426.38   17.92
   6   6  -3  436.70   18.27
  -6  -4   3   74.11    3.95
   6   4  -3   68.39    3.62
   6   4  -3   66.57    3.64
  -6   6   3  445.62   18.67
  -6   6   3  446.85   18.69
   6  -6  -3  414.31   17.43
   6  -6  -3  428.48   17.95
  -6   8   3  529.78   22.08
  -6   8   3  520.86   21.70
   6  -8  -3  506.51   21.15
   6  -8  -3  518.76   21.63
  -6  10   3  183.71    8.29
  -6  10   3  176.54    7.94
   6 -10  -3  181.61    8.21
   6 -10  -3  185.11    8.35
  -6  12   3  650.50   27.00
  -6  12   3  732.21   30.34
   6 -12  -3  635.11   26.44
   6 -12  -3  659.78   27.45
  -6  14   3  632.83   26.33
  -6  14   3  693.89   28.96
   6 -14  -3  647.35   26.98
   6 -14  -3  688.99   28.76
   6 -16  -3  767.55   31.84
   6 -16  -3  869.55   36.02
  -6  18   3  191.58    8.73
  -6  18   3  178.81    8.40
   6 -18  -3  189.83    8.77
   6 -18  -3  182.83    8.64
  -6  20   3  170.90    7.96
  -6  20   3  172.48    8.26
   6 -20  -3  175.14    8.38
   6 -20  -3  178.98    8.38
  -6  22   3  883.38   36.76
  -6  22   3  794.50   32.98
   6 -22  -3  819.17   34.05
   6 -22  -3  888.62   37.02
  -6  24   3  162.21    7.73
  -6  24   3  158.43    7.82
   6 -24  -3  148.10    7.63
  -6  26   3  126.25    6.61
  -6  26   3  131.55    6.56
   6 -26  -3  133.06    6.91
   6 -26  -3  139.85    6.84
  -7 -25   3   18.28    2.19
  -7 -25   3   15.20    2.12
   7  25  -3   18.60    1.94
   7  25  -3   24.81    2.48
   7  23  -3    4.65    1.47
   7  23  -3    8.59    1.52
   7  21  -3   10.71    1.77
   7  21  -3   13.21    1.63
  -7 -17   3   44.21    2.97
  -7 -17   3   35.25    2.80
   7  17  -3   38.75    3.01
   7  17  -3   44.56    2.89
  -7 -15   3  287.99   12.70
  -7 -15   3  294.46   12.86
   7  15  -3  297.08   12.88
   7  15  -3  294.63   13.03
  -7 -13   3  174.68    8.01
  -7 -13   3  162.08    7.59
   7  13  -3  154.39    7.35
   7  13  -3  172.18    7.87
  -7 -11   3  111.13    5.48
  -7 -11   3  101.69    5.06
   7  11  -3  110.58    5.34
   7  11  -3  108.79    5.44
  -7  -9   3  759.85   31.37
  -7  -9   3  786.45   32.47
   7   9  -3  767.03   31.70
   7   9  -3  779.27   32.11
  -7  -7   3  171.93    7.77
  -7  -7   3  170.99    7.79
   7   7  -3  166.11    7.56
   7   7  -3  167.38    7.52
  -7  -5   3  909.10   37.34
  -7  -5   3  869.20   35.71
   7   5  -3  949.16   38.84
   7   5  -3  932.54   38.21
  -7   7   3  193.51    8.57
  -7   7   3  181.61    8.14
   7  -7  -3  174.10    7.82
   7  -7  -3  189.13    8.42
  -7   9   3  792.22   32.61
  -7   9   3  803.59   33.09
   7  -9  -3  795.90   32.81
   7  -9  -3  787.32   32.44
  -7  11   3  113.79    5.55
  -7  11   3  114.11    5.49
   7 -11  -3  105.33    5.23
   7 -11  -3  108.53    5.35
  -7  13   3  159.55    7.45
  -7  13   3  163.43    7.51
   7 -13  -3  165.02    7.66
   7 -13  -3  151.53    7.30
  -7  15   3  293.93   12.77
  -7  15   3  299.18   13.10
   7 -15  -3  303.21   13.33
  -7  17   3   43.79    3.08
  -7  17   3   48.57    3.04
   7 -17  -3   46.77    3.13
   7 -17  -3   44.95    3.11
  -7  19   3  344.85   14.91
  -7  19   3  327.35   14.40
   7 -19  -3  350.27   15.34
   7 -19  -3  312.13   13.72
  -7  23   3    5.35    1.64
  -7  23   3    5.98    1.57
   7 -23  -3    7.96    1.64
   7 -23  -3    9.57    1.64
  -7  25   3   16.15    1.99
  -7  25   3   18.20    2.26
   7 -25  -3   17.16    2.22
   7 -25  -3   22.41    2.19
  -8 -24   3   98.45    5.23
  -8 -24   3   97.24    5.49
   8  24  -3   97.30    5.07
   8  24  -3  102.86    5.76
  -8 -22   3  250.54   11.51
  -8 -22   3  229.72   10.36
   8  22  -3  248.44   11.44
   8  22  -3  249.67   11.09
  -8 -20   3   54.71    3.69
  -8 -20   3   57.32    3.50
   8  20  -3   53.07    3.32
   8  20  -3   50.25    3.59
  -8 -18   3  504.76   21.50
   8  18  -3  497.06   21.05
   8  18  -3  506.51   21.70
  -8 -16   3  891.07   36.92
  -8 -16   3  878.30   36.29
   8  16  -3  863.96   35.66
  -8 -14   3  234.80   10.55
  -8 -14   3  252.29   11.14
   8  14  -3  250.19   11.30
  -8 -12   3  407.48   17.37
  -8 -12   3  426.55   18.11
  -8 -10   3  139.11    6.61
  -8 -10   3  139.06    6.56
  -8  -8   3  275.56   11.97
  -8  -8   3  285.36   12.39
  -8  -6   3  361.82   15.36
  -8  -6   3  371.97   15.82
  -8  -4   3   46.21    2.76
  -8  -4   3   48.34    2.85
   8   4  -3   46.15    2.78
  -8   6   3  430.75   18.30
  -8   6   3  426.73   17.93
   8  -6  -3  398.91   16.85
   8  -6  -3  428.83   18.04
  -8   8   3  286.76   12.37
  -8   8   3  287.46   12.39
   8  -8  -3  283.79   12.26
   8  -8  -3  300.06   12.89
  -8  10   3  133.62    6.33
  -8  10   3  138.73    6.53
   8 -10  -3  134.95    6.39
   8 -10  -3  150.62    7.03
  -8  12   3  428.65   18.16
  -8  12   3  426.90   18.04
   8 -12  -3  417.28   17.72
   8 -12  -3  413.61   17.57
  -8  14   3  240.92   10.66
  -8  14   3  239.00   10.69
   8 -14  -3  241.62   10.80
   8 -14  -3  243.02   10.83
  -8  16   3  911.02   37.56
  -8  16   3  915.04   37.84
   8 -16  -3  968.93   39.98
   8 -16  -3  885.13   36.67
  -8  18   3  547.98   23.23
  -8  18   3  537.30   22.62
   8 -18  -3  510.89   21.77
   8 -18  -3  540.10   22.83
  -8  20   3   65.45    3.83
  -8  20   3   56.90    3.71
   8 -20  -3   59.54    3.74
   8 -20  -3   62.29    4.01
  -8  22   3  248.62   11.18
  -8  22   3  257.02   11.74
   8 -22  -3  253.52   11.46
   8 -22  -3  254.04   11.62
  -8  24   3  104.54    5.83
  -8  24   3  104.68    5.53
   8 -24  -3  105.92    5.81
   8 -24  -3  106.80    5.56
  -9 -23   3   10.99    1.91
  -9 -23   3   11.30    1.73
   9  23  -3   12.47    1.99
   9  23  -3   12.14    1.68
  -9 -21   3   43.43    3.03
  -9 -21   3   47.33    3.50
   9  21  -3   44.86    3.50
   9  21  -3   42.48    2.92
  -9 -19   3    5.18    1.40
  -9 -19   3    8.80    1.68
   9  19  -3    6.47    1.70
   9  19  -3    9.13    1.54
  -9 -17   3   58.87    3.55
  -9 -17   3   54.55    3.57
   9  17  -3   59.94    3.64
   9  17  -3   50.60    3.53
  -9 -15   3   90.87    4.78
  -9 -15   3   75.78    4.37
   9  15  -3   80.32    4.55
   9  15  -3   94.16    4.85
  -9 -13   3  685.32   28.52
  -9 -13   3  667.65   27.87
   9  13  -3  669.40   27.82
   9  13  -3  662.58   27.73
  -9 -11   3 1220.53   49.97
  -9 -11   3 1404.58   57.35
   9  11  -3 1274.24   52.17
   9  11  -3 1400.73   57.14
  -9  -9   3  414.31   17.58
  -9  -9   3  401.18   17.04
   9   9  -3  400.66   17.04
   9   9  -3  413.61   17.48
  -9  -7   3  127.32    6.07
  -9  -7   3  118.96    5.70
   9   7  -3  118.13    5.65
   9   7  -3  121.56    5.83
  -9  -5   3  513.51   21.43
  -9  -5   3  497.24   20.86
   9   5  -3  516.83   21.57
   9   5  -3  500.04   20.87
  -9  -3   3  735.01   30.37
  -9  -3   3  765.80   31.60
   9   3  -3  790.30   32.51
   9   3  -3  827.39   34.01
  -9   7   3  128.89    6.04
  -9   7   3  128.58    6.05
   9  -7  -3  122.59    5.84
   9  -7  -3  125.24    5.95
  -9   9   3  437.58   18.42
  -9   9   3  414.13   17.48
   9  -9  -3  451.75   19.00
   9  -9  -3  394.19   16.74
  -9  11   3 1301.71   53.14
  -9  11   3 1270.21   51.88
   9 -11  -3 1322.35   53.98
   9 -11  -3 1363.82   55.71
  -9  13   3  675.17   28.06
  -9  13   3  694.94   28.85
   9 -13  -3  670.10   27.85
   9 -13  -3  648.05   27.07
  -9  15   3   84.23    4.62
  -9  15   3   98.05    5.06
   9 -15  -3   94.90    5.02
   9 -15  -3   87.88    4.72
  -9  17   3   61.04    3.66
  -9  17   3   59.07    3.74
   9 -17  -3   59.07    3.73
   9 -17  -3   64.89    3.87
  -9  19   3    6.14    1.64
  -9  19   3    9.48    1.63
   9 -19  -3    6.63    1.66
   9 -19  -3    8.33    1.70
  -9  23   3    8.96    1.73
  -9  23   3    9.52    1.94
   9 -23  -3   10.57    1.89
   9 -23  -3   10.41    1.75
 -10 -20   3  118.20    6.02
 -10 -20   3  112.27    6.00
  10  20  -3  105.36    5.86
  10  20  -3  108.28    5.53
 -10 -18   3  121.88    6.49
 -10 -18   3  145.83    7.05
  10  18  -3  143.87    7.28
  10  18  -3  135.42    6.60
 -10 -16   3  335.40   14.73
 -10 -16   3  317.55   13.87
  10  16  -3  321.58   13.98
  10  16  -3  314.40   13.94
 -10 -14   3   34.62    2.62
 -10 -14   3   32.40    2.62
 -10 -12   3  325.95   14.17
 -10 -12   3  362.87   15.59
  10  12  -3  366.19   15.66
  10  12  -3  352.20   15.26
 -10 -10   3  322.63   13.94
 -10 -10   3  289.56   12.61
  10  10  -3  315.45   13.59
  10  10  -3  289.91   12.67
  10   8  -3   34.20    2.45
  10   8  -3   28.12    2.19
 -10  -6   3   92.45    4.71
 -10  -6   3   98.47    4.88
  10   6  -3   95.88    4.79
  10   6  -3   95.88    4.76
 -10  -4   3  137.71    6.39
 -10  -4   3  120.67    5.77
  10   4  -3  124.83    5.86
  10   4  -3  133.88    6.26
 -10   2   3    0.49    0.98
  10  -2  -3    1.75    1.14
  10  -2  -3    0.51    1.03
 -10   4   3  109.46    5.46
 -10   8   3   36.53    2.47
 -10   8   3   31.14    2.29
  10  -8  -3   31.27    2.26
  10  -8  -3   31.79    2.38
 -10  10   3  303.56   13.05
 -10  10   3  319.83   13.77
  10 -10  -3  312.30   13.42
  10 -10  -3  321.40   13.91
 -10  12   3  354.82   15.20
 -10  12   3  345.37   14.82
  10 -12  -3  353.60   15.13
  10 -12  -3  363.74   15.68
 -10  14   3   40.47    2.80
 -10  14   3   33.52    2.66
  10 -14  -3   32.79    2.61
  10 -14  -3   41.99    2.97
 -10  18   3  149.73    7.23
 -10  18   3  141.26    7.05
  10 -18  -3  146.42    7.23
  10 -18  -3  157.18    7.63
 -10  20   3  109.98    5.98
 -10  20   3  115.30    5.93
  10 -20  -3  111.75    5.81
  10 -20  -3  105.50    5.77
 -11 -15   3    8.05    1.61
 -11 -15   3    8.07    1.70
  11  15  -3    5.81    1.63
  11  15  -3    6.93    1.47
 -11 -13   3   30.55    2.48
 -11 -13   3   25.14    2.31
  11  13  -3   29.13    2.34
  11  13  -3   21.21    2.22
 -11 -11   3  117.28    5.86
 -11 -11   3  108.14    5.48
 -11  -9   3  711.56   29.55
 -11  -9   3  765.10   31.67
  11   9  -3  747.43   30.90
  11   9  -3  760.20   31.53
 -11  -7   3  844.01   34.78
 -11  -7   3  835.09   34.43
  11   7  -3  841.91   34.62
  11   7  -3  840.51   34.68
 -11  -5   3  428.30   18.07
 -11  -5   3  485.17   20.31
  11   5  -3  498.64   20.89
  11   5  -3  457.17   19.16
 -11  -1   3   52.17    3.03
  11   1  -3   41.83    2.62
  11   1  -3   46.15    2.90
 -11   1   3   45.79    2.80
 -11   1   3   46.92    2.76
  11  -1  -3   52.02    3.03
  11  -1  -3   42.69    2.57
 -11   3   3  902.80   37.04
 -11   3   3  871.13   35.69
  11  -3  -3  917.14   37.51
  11  -3  -3  852.06   34.97
 -11   9   3  852.76   35.08
 -11   9   3  779.27   32.26
  11  -9  -3  848.73   34.89
  11  -9  -3  793.45   32.82
 -11  11   3  128.74    6.18
 -11  11   3  117.08    5.74
  11 -11  -3  124.78    6.19
  11 -11  -3  117.82    5.76
 -11  13   3   29.57    2.41
 -11  13   3   33.61    2.57
  11 -13  -3   31.27    2.61
  11 -13  -3   30.62    2.43
 -11  15   3    6.89    1.68
 -11  15   3    7.63    1.61
  11 -15  -3    8.14    1.71
  11 -15  -3    7.16    1.70
 -11  17   3    9.27    1.75
 -11  17   3   10.34    1.89
  11 -17  -3    6.86    1.78
  11 -17  -3    5.67    1.61
 -12 -14   3  209.60    9.68
 -12 -14   3  194.73    9.13
  12  14  -3  201.20    9.20
  12  14  -3  202.08    9.45
 -12 -12   3  261.04   11.62
 -12 -12   3  263.84   11.79
  12  12  -3  261.22   11.72
  12  12  -3  257.72   11.37
 -12 -10   3    9.22    1.68
 -12 -10   3    8.21    1.50
  12  10  -3   11.39    1.77
  12  10  -3   11.84    1.64
 -12  -8   3    5.56    1.38
 -12  -8   3    4.76    1.43
  12   8  -3    6.09    1.36
  12   8  -3    4.39    1.42
 -12  -6   3   25.68    2.19
 -12  -6   3   20.59    1.96
  12   6  -3   23.97    2.10
  12   6  -3   22.57    2.01
 -12  -2   3   23.15    1.91
 -12  -2   3   23.25    1.92
  12   2  -3   22.06    1.85
  12   2  -3   21.26    1.85
 -12   0   3    1.28    1.08
 -12   0   3    1.87    0.94
  12   0  -3    1.40    0.94
  12   0  -3   -0.54    1.03
 -12   2   3   22.25    1.78
 -12   2   3   20.33    1.70
  12  -2  -3   22.59    1.82
  12  -2  -3   21.21    1.68
 -12   4   3   71.23    3.73
 -12   4   3   68.04    3.60
  12  -4  -3   64.25    3.52
  12  -4  -3   72.15    3.69
 -12   6   3   20.00    1.75
 -12   6   3   18.49    1.71
  12  -6  -3   19.47    1.78
  12  -6  -3   22.24    1.77
 -12   8   3    3.03    1.24
 -12   8   3    2.85    1.49
  12  -8  -3    8.28    1.54
  12  -8  -3    5.44    1.38
 -12  12   3  310.21   13.49
 -12  12   3  268.04   11.79
  12 -12  -3  287.81   12.53
  12 -12  -3  276.44   12.18
 -12  14   3  214.50    9.82
 -12  14   3  190.18    8.99
  12 -14  -3  213.98    9.64
  12 -14  -3  221.68    9.99
  13   1  -3  320.35   13.54
  13   1  -3  321.58   13.56
  13  -3  -3  280.46   11.79
  13  -3  -3  264.54   11.25
  13  -5  -3  208.73    8.92
  13  -5  -3  208.20    9.06
  13  -7  -3  141.95    6.49
  13  -7  -3  134.96    6.12
   6  -4   4  378.96   16.27
   6  -4   4  377.22   16.25
   6  -2   4  638.61   26.70
   6  -2   4  663.80   27.77
   6   0   4  747.61   31.13
   6   0   4  700.19   29.20
  -6   0  -4  660.30   27.73
  -6   0  -4  724.86   30.16
   6   2   4  655.40   27.43
   6   2   4  725.21   30.30
  -6  -2  -4  642.81   27.01
  -6  -2  -4  720.31   30.02
   6   4   4  391.74   16.94
   6   4   4  439.33   18.81
  -6  -4  -4  435.30   18.60
  -6  -4  -4  386.31   16.83
   5 -11   4   19.72    2.43
   5 -11   4   14.66    1.94
  -5  11  -4   16.74    1.96
  -5  11  -4   17.51    2.34
   5  -9   4   15.94    2.33
   5  -9   4   13.65    1.82
  -5   9  -4   12.19    2.20
  -5   9  -4   11.98    1.64
   5  -7   4    6.65    1.52
   5  -7   4    5.79    1.84
  -5   7  -4   11.35    1.98
  -5   7  -4    8.17    1.47
   5  -5   4   34.38    2.76
   5  -5   4   35.73    2.71
  -5   5  -4   32.16    2.64
  -5   5  -4   28.52    2.41
   5  -3   4  130.22    6.44
   5  -3   4  136.28    6.68
  -5   3  -4  144.48    6.91
  -5   3  -4  135.14    6.65
   5  -1   4   69.39    3.97
   5  -1   4   75.90    4.36
  -5   1  -4   79.26    4.37
  -5   1  -4   65.75    3.87
   5   1   4   87.10    4.88
   5   1   4   71.80    4.11
  -5  -1  -4   83.12    4.62
  -5  -1  -4   68.62    4.01
   5   3   4  151.73    7.28
   5   3   4  135.56    6.68
   5   5   4   32.14    2.75
   5   5   4   29.60    2.45
  -5  -5  -4   36.36    2.89
  -5  -5  -4   29.24    2.50
   5   7   4    6.60    1.91
   5   7   4    5.65    1.43
  -5  -7  -4    7.66    1.59
  -5  -7  -4   10.46    1.98
   5   9   4   13.35    2.15
   5   9   4   10.87    1.70
  -5  -9  -4   14.75    2.13
  -5  -9  -4    9.31    1.71
   5  11   4   17.02    2.10
   5  11   4   14.98    2.20
  -5 -11  -4   16.27    2.22
  -5 -11  -4   16.20    2.17
   4 -16   4   37.30    2.94
   4 -16   4   40.80    3.34
  -4  16  -4   38.58    2.89
  -4  16  -4   36.81    3.20
  -4  14  -4  106.74    5.67
  -4  14  -4   97.96    5.14
   4 -12   4    7.28    2.17
   4 -12   4    6.61    1.56
  -4  12  -4    6.19    1.50
  -4  12  -4    9.10    2.10
  -4   8  -4  201.55    9.26
  -4   8  -4  172.70    8.01
  -4   6  -4  321.05   14.05
  -4   6  -4  284.66   12.47
   4  -4   4  411.86   17.64
   4  -4   4  427.95   18.23
  -4   4  -4  446.85   19.00
  -4   4  -4  428.13   18.18
   4  -2   4  582.62   24.56
   4  -2   4  539.58   22.73
  -4   2  -4  526.63   22.20
  -4   2  -4  580.69   24.35
   4   0   4 1353.15   55.41
   4   0   4 1464.77   59.84
  -4   0  -4 1369.59   56.11
  -4   0  -4 1475.79   60.20
   4   2   4  505.46   21.36
   4   2   4  559.87   23.48
  -4  -2  -4  564.60   23.62
  -4  -2  -4  493.21   20.87
   4   6   4  309.33   13.44
   4   6   4  273.46   12.11
  -4  -6  -4  336.27   14.50
  -4  -6  -4  287.46   12.70
   4   8   4  190.53    8.73
   4   8   4  166.44    7.86
  -4  -8  -4  187.03    8.61
  -4  -8  -4  170.34    8.08
   4  10   4  104.73    5.48
   4  10   4  101.56    5.30
  -4 -10  -4  114.18    5.81
  -4 -10  -4   98.96    5.28
   4  12   4    6.14    1.42
   4  12   4    3.57    1.85
  -4 -12  -4    7.75    1.87
  -4 -12  -4    6.02    1.50
   4  14   4   82.32    4.85
   4  14   4   90.40    5.06
  -4 -14  -4   85.33    4.88
  -4 -14  -4   89.42    5.16
   4  16   4   38.89    3.01
   4  16   4   39.23    3.06
  -4 -16  -4   38.91    3.18
  -4 -16  -4   35.90    2.89
   3 -19   4   59.17    3.87
   3 -19   4   62.69    3.95
  -3  19  -4   65.17    4.09
  -3  19  -4   60.41    3.76
   3 -15   4   65.87    3.99
   3 -15   4   64.89    4.02
  -3  15  -4   64.63    3.90
  -3  15  -4   71.77    4.09
  -3  13  -4  199.63    9.20
  -3  13  -4  183.53    8.49
   3  -7   4  521.91   22.08
   3  -7   4  587.52   24.60
  -3   7  -4  530.83   22.32
  -3   7  -4  584.02   24.44
   3  -5   4  111.19    5.65
   3  -5   4   96.74    5.07
  -3   5  -4   95.77    4.93
  -3   5  -4  106.94    5.49
   3  -3   4   66.10    3.95
   3  -3   4   60.59    3.83
  -3   3  -4   63.34    3.74
  -3   3  -4   64.58    3.90
   3  -1   4   39.14    2.89
   3  -1   4   36.92    2.64
  -3   1  -4   35.20    2.59
  -3   1  -4   41.62    2.87
   3   1   4   37.41    2.75
   3   1   4   38.81    2.73
  -3  -1  -4   34.59    2.57
  -3  -1  -4   41.19    2.80
   3   3   4   64.19    3.73
   3   3   4   54.62    3.31
  -3  -3  -4   57.25    3.41
  -3  -3  -4   65.82    3.76
   3   5   4  110.77    5.53
   3   5   4   94.88    4.92
   3   7   4  503.19   21.26
   3   7   4  549.38   23.01
  -3  -7  -4  484.12   20.56
  -3  -7  -4  553.58   23.18
   3   9   4  284.31   12.51
   3   9   4  321.23   13.96
  -3  -9  -4  291.13   12.84
  -3  -9  -4  325.60   14.15
   3  11   4  156.01    7.40
   3  11   4  156.94    7.54
  -3 -11  -4  153.72    7.40
  -3 -11  -4  149.15    7.24
   3  13   4  182.13    8.50
   3  13   4  169.80    8.03
  -3 -13  -4  182.31    8.61
  -3 -13  -4  172.18    8.31
   3  15   4   68.34    4.16
   3  15   4   67.24    4.01
  -3 -15  -4   59.57    3.81
  -3 -15  -4   64.84    4.08
   3  17   4   39.40    2.96
   3  17   4   40.96    3.13
  -3 -17  -4   38.33    3.03
  -3 -17  -4   35.53    2.92
   3  19   4   62.27    3.92
   3  19   4   58.91    3.94
  -3 -19  -4   54.26    3.78
  -3 -19  -4   67.92    4.32
   2 -20   4   24.56    2.31
   2 -20   4   25.81    2.59
  -2  20  -4   22.32    2.47
  -2  20  -4   20.73    2.13
   2 -18   4   39.14    3.06
   2 -18   4   37.32    2.83
  -2  18  -4   37.95    2.99
  -2  18  -4   37.44    2.76
   2 -16   4  205.05    9.43
   2 -16   4  202.95    9.38
  -2  16  -4  213.10    9.69
  -2  16  -4  200.50    9.24
   2 -14   4  229.55   10.38
   2 -14   4  213.10    9.71
  -2  14  -4  228.32   10.27
  -2  14  -4  217.83    9.82
  -2  12  -4  240.75   10.71
  -2  12  -4  274.51   12.19
  -2  10  -4  415.18   17.69
  -2  10  -4  477.99   20.17
  -2   8  -4  335.05   14.45
  -2   8  -4  298.13   13.00
   2  -6   4  608.86   25.53
   2  -6   4  695.47   28.89
  -2   6  -4  595.57   24.88
  -2   6  -4  660.83   27.47
   2  -4   4  135.52    6.67
   2  -4   4  151.04    7.16
  -2   4  -4  145.74    6.93
  -2   4  -4  143.42    6.86
   2  -2   4  106.85    5.42
   2  -2   4  108.98    5.55
  -2   2  -4  108.44    5.49
  -2   2  -4   97.54    4.99
   2   0   4 1003.57   41.22
   2   0   4  944.79   38.91
  -2   0  -4  916.44   37.77
  -2   0  -4 1006.37   41.27
   2   2   4   96.95    4.99
   2   2   4  114.76    5.67
  -2  -2  -4   96.77    4.99
  -2  -2  -4  113.16    5.56
   2   4   4  127.21    6.18
   2   4   4  139.44    6.61
  -2  -4  -4  146.81    6.88
  -2  -4  -4  126.99    6.18
   2   6   4  547.45   23.01
   2   6   4  616.21   25.65
  -2  -6  -4  632.13   26.26
  -2  -6  -4  557.42   23.41
   2   8   4  292.18   12.74
   2   8   4  281.86   12.37
  -2  -8  -4  254.39   11.32
  -2  -8  -4  293.41   12.75
   2  10   4  414.31   17.69
   2  10   4  403.28   17.25
  -2 -10  -4  409.41   17.51
  -2 -10  -4  398.21   17.11
   2  12   4  241.62   10.80
   2  12   4  242.50   10.85
  -2 -12  -4  241.10   10.87
  -2 -12  -4  253.69   11.32
  -2 -14  -4  212.58   10.03
   2  16   4  216.43    9.97
   2  16   4  188.43    8.73
  -2 -16  -4  201.38    9.40
  -2 -16  -4  189.48    8.92
   2  18   4   35.99    2.94
   2  18   4   43.20    2.99
  -2 -18  -4   32.72    2.83
  -2 -18  -4   38.25    3.03
   2  20   4   26.21    2.41
   2  20   4   22.06    2.45
  -2 -20  -4   26.09    2.54
  -2 -20  -4   24.65    2.59
   1 -23   4   33.05    2.83
   1 -23   4   36.29    2.80
  -1  23  -4   36.50    2.75
  -1  23  -4   37.34    3.03
   1 -21   4  265.59   11.86
   1 -21   4  265.94   12.02
  -1  21  -4  275.91   12.46
  -1  21  -4  269.79   11.97
   1 -19   4  118.45    6.14
   1 -19   4  135.05    6.63
  -1  19  -4  127.67    6.49
  -1  19  -4  134.04    6.54
   1 -15   4  347.47   15.06
   1 -15   4  325.78   14.22
  -1  15  -4  335.57   14.57
  -1  15  -4  326.30   14.15
   1 -13   4   78.26    4.29
   1 -13   4   81.43    4.46
  -1  13  -4   79.41    4.34
  -1  13  -4   78.61    4.27
   1 -11   4  735.18   30.44
   1 -11   4  751.46   31.30
  -1  11  -4  726.09   30.16
  -1  11  -4  732.39   30.34
   1  -9   4  516.48   21.85
   1  -9   4  593.12   24.77
  -1   9  -4  583.84   24.41
  -1   9  -4  511.93   21.56
  -1   7  -4  194.73    8.85
  -1   7  -4  178.28    8.17
   1  -5   4  261.57   11.62
   1  -5   4  268.39   11.83
  -1   5  -4  274.69   12.04
  -1   5  -4  254.04   11.21
   1  -3   4   99.69    5.51
  -1   3  -4  105.87    5.27
  -1   3  -4   99.68    5.07
   1  -1   4   69.48    4.04
  -1   1  -4   68.93    3.81
  -1   1  -4   72.57    4.06
   1   1   4   67.69    3.78
   1   1   4   70.46    3.94
  -1  -1  -4   74.78    4.02
  -1  -1  -4   64.79    3.67
   1   3   4   92.31    4.76
   1   3   4  102.72    5.14
  -1  -3  -4   97.40    4.95
  -1  -3  -4  103.87    5.16
   1   5   4  242.15   10.66
   1   5   4  224.12   10.03
  -1  -5  -4  221.15    9.92
  -1  -5  -4  248.79   10.92
   1   7   4  174.31    8.01
   1   7   4  158.51    7.38
  -1  -7  -4  171.32    7.89
  -1  -7  -4  159.76    7.47
   1   9   4  490.24   20.72
   1   9   4  488.14   20.61
  -1  -9  -4  483.77   20.49
  -1  -9  -4  484.29   20.45
   1  11   4  726.79   30.23
   1  11   4  736.58   30.60
  -1 -11  -4  735.53   30.57
  -1 -11  -4  736.23   30.65
   1  13   4   83.63    4.58
   1  13   4   88.83    4.67
  -1 -13  -4   77.51    4.32
  -1 -13  -4   83.98    4.58
   1  17   4  198.76    9.34
   1  17   4  187.38    8.66
  -1 -17  -4  176.71    8.36
  -1 -17  -4  186.68    8.85
   1  19   4  135.47    6.67
  -1 -19  -4  133.77    6.72
  -1 -19  -4  126.51    6.51
  -1 -21  -4  275.74   12.40
  -1 -21  -4  272.59   12.39
   1  23   4   33.54    2.92
  -1 -23  -4   33.30    2.87
  -1 -23  -4   36.36    3.03
   0 -24   4   75.93    4.34
   0 -24   4   68.58    4.27
   0  24  -4   70.14    4.02
   0  24  -4   68.41    4.32
   0 -22   4   -0.89    1.42
   0 -22   4    0.54    1.21
   0  22  -4    0.63    1.21
   0  22  -4    3.01    1.52
   0 -20   4  110.59    5.77
   0 -20   4  104.59    5.41
   0  20  -4  108.28    5.76
   0  20  -4  109.93    5.56
   0 -18   4   22.85    2.43
   0 -18   4   31.11    2.52
   0  18  -4   25.81    2.55
   0  18  -4   32.23    2.45
   0 -16   4  227.45   10.36
   0  16  -4  227.97   10.34
   0  16  -4  225.52   10.11
   0 -14   4  104.57    5.41
   0 -14   4  101.88    5.23
   0  14  -4  106.73    5.35
   0  14  -4  106.13    5.39
   0 -12   4  166.68    7.84
   0 -12   4  160.53    7.49
   0  12  -4  165.30    7.68
   0  12  -4  168.35    7.80
   0 -10   4  353.07   15.27
   0 -10   4  341.35   14.64
   0  10  -4  353.42   15.20
   0  10  -4  350.45   15.03
   0  -8   4  385.96   16.43
   0  -8   4  336.45   14.57
   0   8  -4  333.13   14.35
   0   8  -4  378.09   16.13
   0  -6   4  848.38   35.25
   0  -6   4  856.61   35.27
   0  -4   4  623.03   25.91
   0  -4   4  544.48   22.85
   0   4  -4  546.75   22.90
   0  -2   4  523.66   21.92
   0  -2   4  550.25   23.01
   0   2  -4  534.15   22.29
   0   2  -4  542.90   22.71
   0   0   4  588.74   24.58
   0   0   4  585.77   24.39
   0   0  -4  639.31   26.51
   0   0  -4  592.94   24.76
   0   2   4  540.63   22.55
   0   2   4  484.99   20.40
   0  -2  -4  562.50   23.43
   0  -2  -4  488.84   20.58
   0   4   4  510.89   21.49
   0   4   4  554.63   23.13
   0  -4  -4  518.41   21.78
   0  -4  -4  540.98   22.57
   0   6   4  702.29   29.08
   0   6   4  702.12   29.18
   0  -6  -4  675.70   28.12
   0  -6  -4  707.54   29.29
   0   8   4  313.53   13.59
   0   8   4  332.08   14.31
   0  -8  -4  315.80   13.66
   0  -8  -4  327.88   14.19
   0  10   4  331.55   14.33
   0  10   4  317.38   13.75
   0 -10  -4  335.05   14.52
   0 -10  -4  328.05   14.17
   0  12   4  159.62    7.49
   0  12   4  165.95    7.77
   0 -12  -4  162.68    7.65
   0 -12  -4  159.48    7.52
   0  14   4  112.22    5.63
   0  14   4  106.36    5.51
   0 -14  -4  101.76    5.28
   0 -14  -4  100.02    5.27
   0  16   4  226.92   10.66
   0 -16  -4  223.95   10.38
   0  18   4   30.65    2.41
   0  18   4   29.53    2.64
   0 -18  -4   28.10    2.45
   0 -18  -4   25.58    2.48
   0  20   4  117.73    5.93
   0  20   4  108.91    5.76
   0 -20  -4   94.88    5.27
   0 -20  -4  107.92    5.67
   0  22   4    1.96    1.35
   0  22   4    1.59    1.24
   0 -22  -4    3.27    1.38
   0 -22  -4    2.47    1.40
   0  24   4   78.14    4.44
   0  24   4   71.89    4.39
   0 -24  -4   72.91    4.43
   0 -24  -4   81.01    4.67
  -1 -25   4  223.77   10.46
   1  25  -4  218.18    9.92
   1  25  -4  222.37   10.46
  -1 -23   4   75.04    4.27
  -1 -23   4   69.90    4.25
   1  23  -4   76.84    4.62
   1  23  -4   79.89    4.39
  -1 -21   4  445.80   19.05
  -1 -21   4  434.25   18.72
   1  21  -4  454.37   19.58
   1  21  -4  448.07   19.07
  -1 -19   4 1347.02   55.27
  -1 -19   4 1323.75   54.26
  -1 -15   4  490.76   20.77
  -1 -15   4  535.90   22.66
   1  15  -4  528.91   22.25
   1  15  -4  497.59   21.07
  -1 -13   4  368.99   15.92
  -1 -13   4  327.53   14.17
   1  13  -4  355.17   15.31
   1  13  -4  348.70   15.03
  -1 -11   4   64.70    3.78
  -1 -11   4   54.96    3.25
   1  11  -4   67.71    3.80
   1  11  -4   68.60    3.83
  -1  -9   4   23.13    1.92
  -1  -9   4   29.60    2.34
   1   9  -4   26.72    2.17
   1   9  -4   29.04    2.22
  -1  -7   4   21.99    1.99
  -1  -7   4   21.17    1.94
   1   7  -4   23.06    1.92
   1   7  -4   24.39    2.20
  -1  -5   4   28.54    2.31
  -1  -5   4   30.11    2.29
   1   5  -4   26.58    2.17
   1   5  -4   31.25    2.43
  -1  -3   4    4.53    1.35
  -1  -3   4    4.20    1.33
   1   3  -4    4.64    1.54
   1   3  -4    4.39    1.31
  -1  -1   4   -0.31    1.19
  -1  -1   4    0.91    1.14
   1   1  -4   -1.43    1.19
   1   1  -4    1.40    1.31
  -1   1   4    1.19    1.29
  -1   1   4   -0.16    1.08
   1  -1  -4    2.36    1.28
   1  -1  -4    2.41    1.28
  -1   3   4    2.73    1.03
  -1   3   4    1.84    1.28
   1  -3  -4    2.99    1.35
   1  -3  -4    3.88    1.15
  -1   5   4   22.81    1.94
  -1   5   4   27.77    2.12
   1  -5  -4   24.63    2.06
   1  -5  -4   23.11    1.99
  -1   7   4   19.35    1.87
  -1   7   4   19.28    1.82
   1  -7  -4   17.34    1.85
   1  -7  -4   22.95    2.01
   1  -9  -4   28.31    2.22
   1  -9  -4   23.16    2.05
  -1  11   4   65.12    3.69
  -1  11   4   63.56    3.66
   1 -11  -4   65.52    3.76
   1 -11  -4   63.69    3.66
  -1  13   4  359.37   15.47
  -1  13   4  352.55   15.26
   1 -13  -4  358.84   15.54
   1 -13  -4  359.19   15.52
  -1  15   4  551.83   23.32
  -1  15   4  545.88   22.99
   1 -15  -4  514.56   21.80
   1 -15  -4  547.63   23.18
  -1  17   4  701.24   29.24
  -1  17   4  729.94   30.53
   1 -17  -4  709.29   29.66
   1 -17  -4  750.93   31.39
  -1  19   4 1423.13   58.40
  -1  19   4 1319.20   54.06
   1 -19  -4 1359.79   55.90
   1 -19  -4 1298.21   53.31
  -1  21   4  464.70   19.96
  -1  21   4  470.99   20.07
   1 -21  -4  451.75   19.47
   1 -21  -4  476.24   20.38
  -1  23   4   82.32    4.57
  -1  23   4   73.13    4.41
   1 -23  -4   85.31    4.79
   1 -23  -4   79.82    4.72
  -1  25   4  243.37   11.06
   1 -25  -4  230.95   10.71
  -2 -26   4    5.69    1.63
   2  26  -4    4.25    1.57
  -2 -24   4    1.77    1.36
  -2 -24   4    1.87    1.29
   2  24  -4    2.01    1.38
   2  24  -4    2.57    1.22
  -2 -22   4    5.46    1.50
  -2 -22   4    5.53    1.40
   2  22  -4    7.72    1.43
   2  22  -4    4.76    1.59
  -2 -20   4  182.13    8.63
  -2 -20   4  202.78    9.31
   2  20  -4  194.38    9.13
   2  20  -4  193.68    8.85
  -2 -18   4   54.17    3.48
  -2 -18   4   52.84    3.36
   2  18  -4   51.37    3.38
   2  18  -4   57.26    3.41
  -2 -16   4  358.14   15.48
  -2 -16   4  359.89   15.59
   2  16  -4  353.95   15.34
   2  16  -4  370.74   15.92
  -2 -14   4  286.06   12.54
  -2 -14   4  318.78   13.93
   2  14  -4  290.96   12.74
   2  14  -4  310.38   13.47
  -2 -10   4  514.03   21.56
  -2 -10   4  593.64   24.90
   2  10  -4  573.17   23.97
   2  10  -4  498.29   20.93
  -2  -8   4  168.96    7.82
  -2  -8   4  153.83    7.09
   2   8  -4  161.56    7.44
   2   8  -4  146.86    6.81
  -2  -6   4  448.25   18.86
  -2  -6   4  452.45   19.18
   2   6  -4  430.93   18.18
   2   6  -4  431.98   18.27
  -2  -4   4  420.96   17.85
  -2  -4   4  429.53   18.09
   2   4  -4  394.01   16.67
   2   4  -4  417.46   17.64
  -2  -2   4 1444.47   58.84
  -2  -2   4 1278.26   52.19
   2   2  -4 1297.33   52.94
   2   2  -4 1271.61   51.88
  -2   0   4 5750.96  231.82
  -2   0   4 6002.90  241.97
   2   0  -4 5789.45  233.40
   2   0  -4 6149.87  247.92
  -2   2   4 1310.81   53.54
  -2   2   4 1236.27   50.46
   2  -2  -4 1334.07   54.50
   2  -2  -4 1210.20   49.39
  -2   4   4  368.12   15.62
  -2   4   4  375.47   15.99
   2  -4  -4  360.07   15.27
   2  -4  -4  386.31   16.45
  -2   6   4  411.86   17.46
  -2   6   4  383.51   16.29
   2  -6  -4  409.41   17.39
   2  -6  -4  374.42   15.90
  -2   8   4  158.95    7.35
  -2   8   4  160.12    7.42
   2  -8  -4  148.54    6.95
   2  -8  -4  157.83    7.35
  -2  10   4  560.75   23.50
  -2  10   4  539.75   22.64
   2 -10  -4  555.85   23.34
   2 -10  -4  560.40   23.48
  -2  12   4  138.81    6.67
  -2  12   4  138.20    6.60
   2 -12  -4  140.07    6.75
   2 -12  -4  143.89    6.88
  -2  14   4  310.73   13.61
  -2  14   4  314.05   13.65
   2 -14  -4  336.45   14.68
   2 -14  -4  311.25   13.59
  -2  16   4  348.70   15.31
   2 -16  -4  340.82   15.05
  -2  18   4   45.52    3.20
  -2  18   4   55.55    3.39
   2 -18  -4   51.26    3.38
   2 -18  -4   52.19    3.48
  -2  20   4  207.85    9.69
  -2  20   4  198.23    9.10
   2 -20  -4  194.56    9.05
   2 -20  -4  201.03    9.50
  -2  22   4    5.23    1.36
  -2  22   4    3.62    1.40
   2 -22  -4    4.18    1.47
   2 -22  -4    6.89    1.61
  -2  24   4    1.73    1.28
  -2  24   4    1.10    1.29
   2 -24  -4    1.35    1.38
   2 -24  -4    1.54    1.26
  -3 -25   4  184.23    8.84
  -3 -25   4  183.18    8.57
   3  25  -4  173.63    8.45
   3  25  -4  191.06    8.78
  -3 -23   4  245.47   11.25
  -3 -23   4  268.56   11.95
   3  23  -4  244.07   11.21
   3  23  -4  271.54   12.02
  -3 -21   4  606.59   25.49
  -3 -21   4  586.12   24.79
   3  21  -4  581.04   24.37
   3  21  -4  572.30   24.28
  -3 -19   4  986.95   40.82
  -3 -19   4 1001.82   41.34
   3  19  -4 1006.55   41.45
   3  19  -4 1020.55   42.20
  -3 -15   4  390.51   16.74
  -3 -15   4  383.86   16.52
   3  15  -4  381.59   16.43
   3  15  -4  402.58   17.20
  -3 -13   4  393.31   16.81
  -3 -13   4  419.73   17.93
   3  13  -4  374.59   16.06
   3  13  -4  423.58   18.00
  -3 -11   4   34.43    2.48
  -3 -11   4   40.82    2.78
   3  11  -4   40.12    2.66
   3  11  -4   38.21    2.55
  -3  -9   4   26.40    2.15
  -3  -9   4   23.55    1.92
   3   9  -4   24.44    1.99
   3   9  -4   21.89    1.84
  -3  -7   4  177.24    8.12
  -3  -7   4  173.61    7.86
   3   7  -4  151.74    6.98
   3   7  -4  177.93    8.07
  -3  -5   4  232.00   10.32
  -3  -5   4  233.22   10.25
   3   5  -4  231.82   10.22
   3   5  -4  235.50   10.36
  -3  -3   4   12.46    1.63
  -3  -3   4   14.82    1.66
   3   3  -4   14.21    1.66
   3   3  -4   13.33    1.56
  -3  -1   4 1018.27   41.71
  -3  -1   4 1138.29   46.54
   3   1  -4 1026.32   42.01
   3   1  -4 1069.18   43.79
  -3   1   4 1008.47   41.31
  -3   1   4 1088.95   44.60
   3  -1  -4 1086.51   44.53
   3  -1  -4  991.85   40.61
  -3   3   4   12.63    1.66
  -3   3   4   12.89    1.57
   3  -3  -4   12.60    1.64
   3  -3  -4   10.88    1.47
  -3   5   4  197.36    8.82
  -3   5   4  207.50    9.26
   3  -5  -4  199.11    8.85
   3  -5  -4  212.23    9.47
  -3   7   4  177.93    8.10
  -3   7   4  171.39    7.82
   3  -7  -4  158.09    7.28
   3  -7  -4  169.45    7.79
  -3   9   4   23.37    1.94
  -3   9   4   22.60    1.99
   3  -9  -4   22.08    1.91
   3  -9  -4   25.77    2.12
  -3  11   4   44.18    2.80
  -3  11   4   41.94    2.80
   3 -11  -4   41.82    2.78
   3 -11  -4   43.01    2.85
  -3  13   4  423.23   18.00
  -3  13   4  446.32   19.02
   3 -13  -4  440.55   18.79
   3 -13  -4  430.75   18.37
  -3  15   4  381.24   16.34
  -3  15   4  397.34   17.13
   3 -15  -4  397.16   17.06
   3 -15  -4  399.96   17.25
  -3  19   4  958.78   39.56
  -3  19   4 1072.51   44.30
   3 -19  -4  963.16   39.84
   3 -19  -4 1028.59   42.57
  -3  21   4  603.44   25.32
  -3  21   4  611.66   25.88
   3 -21  -4  627.06   26.52
   3 -21  -4  642.63   27.01
  -3  23   4  273.99   12.14
  -3  23   4  258.94   11.79
   3 -23  -4  255.97   11.70
   3 -23  -4  278.71   12.42
  -3  25   4  180.21    8.75
  -3  25   4  190.53    8.84
   3 -25  -4  196.31    9.20
   3 -25  -4  180.21    8.75
  -4 -24   4  100.76    5.53
  -4 -24   4  106.15    5.51
   4  24  -4  112.24    5.65
   4  24  -4   93.73    5.27
  -4 -22   4    1.05    1.29
  -4 -22   4    0.14    1.12
   4  22  -4   -0.24    1.29
   4  22  -4   -0.51    1.10
  -4 -20   4    5.65    1.33
  -4 -20   4    4.99    1.47
   4  20  -4    4.06    1.45
   4  20  -4    5.11    1.31
  -4 -18   4   22.59    2.17
  -4 -18   4   16.50    2.03
   4  18  -4   17.93    2.05
   4  18  -4   20.84    1.99
  -4 -16   4  325.43   14.19
  -4 -16   4  339.77   14.80
   4  16  -4  358.32   15.45
   4  16  -4  346.95   15.10
  -4 -14   4  225.35   10.17
  -4 -14   4  216.60    9.82
   4  14  -4  223.95   10.10
   4  14  -4  243.72   10.81
  -4 -12   4  126.97    6.18
  -4 -12   4  142.77    6.82
   4  12  -4  140.25    6.63
   4  12  -4  121.53    5.93
  -4 -10   4 1133.92   46.56
  -4 -10   4 1129.20   46.29
   4  10  -4 1046.96   42.97
   4  10  -4 1134.44   46.50
  -4  -8   4 1460.40   59.56
  -4  -8   4 1476.67   60.27
   4   8  -4 1319.03   53.87
   4   8  -4 1474.92   60.13
  -4  -6   4 1333.37   54.52
  -4  -6   4 1358.74   55.57
   4   6  -4 1293.48   52.84
   4   6  -4 1142.32   46.80
  -4  -4   4  605.89   25.25
  -4  -4   4  622.51   25.86
   4   4  -4  599.77   24.93
   4   4  -4  616.91   25.63
  -4  -2   4  135.51    6.37
  -4  -2   4  125.24    5.97
   4   2  -4  125.60    5.97
   4   2  -4  128.60    6.04
  -4   0   4  307.76   13.24
  -4   0   4  295.86   12.74
   4   0  -4  292.71   12.56
   4   0  -4  293.58   12.67
  -4   2   4  122.73    5.83
  -4   2   4  123.47    5.91
   4  -2  -4  119.60    5.65
   4  -2  -4  130.43    6.21
  -4   4   4  561.45   23.43
  -4   4   4  562.85   23.46
   4  -4  -4  572.47   23.90
   4  -4  -4  536.60   22.36
  -4   6   4 1175.91   48.11
  -4   6   4 1168.91   47.83
   4  -6  -4 1185.36   48.53
   4  -6  -4 1121.50   45.91
  -4   8   4 1409.66   57.53
  -4   8   4 1472.29   60.05
   4  -8  -4 1410.36   57.60
   4  -8  -4 1394.96   56.93
  -4  10   4 1098.05   45.05
  -4  10   4 1138.47   46.70
   4 -10  -4 1147.74   47.06
   4 -10  -4 1087.38   44.65
  -4  12   4  128.44    6.28
  -4  12   4  138.34    6.56
   4 -12  -4  131.64    6.39
   4 -12  -4  137.66    6.67
  -4  14   4  218.70    9.82
  -4  14   4  236.55   10.64
   4 -14  -4  212.23    9.62
   4 -14  -4  244.59   11.02
  -4  16   4  351.50   15.33
  -4  16   4  341.70   14.77
   4 -16  -4  347.82   15.08
   4 -16  -4  366.37   15.94
  -4  18   4   23.74    2.29
  -4  18   4   22.25    2.05
   4 -18  -4   19.63    2.17
   4 -18  -4   19.54    2.03
  -4  20   4    6.81    1.59
  -4  20   4    6.86    1.33
   4 -20  -4    6.12    1.57
   4 -20  -4    5.28    1.38
  -4  22   4    0.05    1.10
  -4  22   4   -2.12    1.19
   4 -22  -4   -1.15    1.28
   4 -22  -4    0.91    1.17
  -4  24   4   92.59    5.21
  -4  24   4  108.84    5.56
   4 -24  -4  100.20    5.49
   4 -24  -4  101.72    5.42
  -4  26   4  111.22    6.19
   4 -26  -4  117.42    6.75
  -5 -25   4  534.50   22.83
  -5 -25   4  527.51   22.34
   5  25  -4  544.65   22.94
   5  25  -4  526.46   22.57
  -5 -23   4   87.18    4.74
  -5 -23   4   77.74    4.64
   5  23  -4   87.88    4.67
   5  23  -4   81.37    4.78
  -5 -21   4   64.18    3.97
  -5 -21   4   65.68    3.83
   5  21  -4   63.34    3.69
   5  21  -4   62.99    3.99
  -5 -19   4  713.14   29.73
  -5 -19   4  705.97   29.57
   5  19  -4  712.96   29.66
   5  19  -4  710.34   29.81
  -5 -17   4   83.14    4.58
   5  17  -4   90.00    4.79
  -5 -15   4  180.56    8.36
  -5 -15   4  192.98    8.91
   5  15  -4  188.08    8.59
   5  15  -4  179.68    8.42
  -5 -13   4  501.26   21.28
  -5 -13   4  493.04   20.87
   5  13  -4  455.77   19.42
   5  13  -4  475.72   20.07
  -5 -11   4  570.55   23.92
  -5 -11   4  608.69   25.47
   5  11  -4  570.72   23.86
   5  11  -4  552.88   23.22
  -5  -9   4  983.28   40.49
  -5  -9   4  980.30   40.33
   5   9  -4  993.60   40.80
   5   9  -4  918.54   37.84
  -5  -7   4  116.79    5.70
  -5  -7   4  116.75    5.67
   5   7  -4  107.55    5.28
   5   7  -4  117.42    5.63
  -5  -5   4  356.04   15.24
  -5  -5   4  341.17   14.70
   5   5  -4  355.87   15.19
   5   5  -4  349.22   14.96
  -5  -3   4  272.24   11.88
  -5  -3   4  278.71   12.11
   5   3  -4  264.19   11.49
   5   3  -4  272.59   11.86
  -5  -1   4   23.36    2.05
  -5  -1   4   25.84    2.06
   5   1  -4   22.24    1.99
   5   1  -4   19.60    1.75
  -5   1   4   24.86    2.01
  -5   1   4   23.08    1.99
   5  -1  -4   21.21    1.92
   5  -1  -4   23.09    1.87
  -5   3   4  275.91   12.00
  -5   3   4  251.59   10.99
   5  -3  -4  243.37   10.64
   5  -3  -4  270.84   11.83
  -5   5   4  318.60   13.68
  -5   5   4  311.25   13.42
   5  -5  -4  310.56   13.35
   5  -5  -4  316.68   13.65
  -5   7   4  111.03    5.46
  -5   7   4  114.46    5.53
   5  -7  -4  100.27    5.06
   5  -7  -4  112.22    5.49
  -5   9   4  964.56   39.66
  -5   9   4 1023.87   42.08
   5  -9  -4  973.31   40.05
   5  -9  -4  914.87   37.70
  -5  11   4  554.28   23.27
  -5  11   4  565.30   23.67
   5 -11  -4  546.23   22.97
   5 -11  -4  574.22   24.06
  -5  13   4  462.42   19.56
  -5  13   4  477.82   20.28
   5 -13  -4  488.67   20.75
   5 -13  -4  448.25   19.05
  -5  15   4  186.51    8.52
  -5  15   4  186.33    8.71
   5 -15  -4  185.28    8.70
   5 -15  -4  187.21    8.63
  -5  19   4  783.47   32.72
  -5  19   4  689.17   28.73
   5 -19  -4  719.09   30.18
   5 -19  -4  695.12   29.08
  -5  21   4   66.35    4.09
  -5  21   4   71.10    4.02
   5 -21  -4   63.69    4.08
   5 -21  -4   72.28    4.22
  -5  23   4   91.07    4.83
  -5  23   4   84.91    4.88
   5 -23  -4   92.38    5.21
   5 -23  -4   91.57    4.95
  -5  25   4  547.28   23.11
  -5  25   4  556.72   23.79
   5 -25  -4  539.40   22.90
   5 -25  -4  557.42   23.81
  -6 -24   4   62.11    3.73
  -6 -24   4   53.24    3.62
   6  24  -4   55.58    3.80
   6  24  -4   62.69    3.64
  -6 -22   4   43.18    2.99
  -6 -22   4   45.23    3.38
   6  22  -4   51.09    3.22
   6  22  -4   45.56    3.31
  -6 -20   4    2.47    1.26
  -6 -20   4    1.56    1.31
   6  20  -4    2.41    1.19
   6  20  -4    3.50    1.47
  -6 -18   4   69.44    4.16
  -6 -18   4   80.78    4.41
   6  18  -4   76.13    4.39
   6  18  -4   77.19    4.20
  -6 -14   4  169.83    7.93
  -6 -14   4  164.43    7.79
   6  14  -4  171.78    8.08
   6  14  -4  172.76    7.96
  -6 -12   4  939.19   38.77
  -6 -12   4  958.78   39.54
   6  12  -4  960.53   39.52
   6  12  -4  956.51   39.45
  -6 -10   4  514.21   21.70
  -6 -10   4  463.82   19.63
   6  10  -4  480.44   20.24
   6  10  -4  468.72   19.82
  -6  -8   4  362.52   15.54
  -6  -8   4  367.07   15.75
   6   8  -4  371.97   15.85
   6   8  -4  356.39   15.27
  -6  -6   4  642.98   26.77
  -6  -6   4  705.44   29.34
   6   6  -4  653.65   27.21
   6   6  -4  640.01   26.56
  -6  -4   4  188.08    8.56
  -6  -4   4  174.26    7.93
   6   4  -4  186.16    8.40
   6   4  -4  189.83    8.61
  -6  -2   4  545.70   22.81
  -6  -2   4  509.84   21.35
   6   2  -4  560.92   23.43
   6   2  -4  576.32   23.99
  -6   0   4  506.16   21.21
  -6   0   4  479.57   20.12
   6   0  -4  495.49   20.73
   6   0  -4  514.73   21.57
  -6   2   4  526.11   21.99
  -6   2   4  530.31   22.17
   6  -2  -4  582.79   24.32
   6  -2  -4  543.25   22.67
  -6   4   4  173.33    7.89
  -6   4   4  180.91    8.17
   6  -4  -4  183.71    8.33
   6  -4  -4  188.26    8.49
  -6   6   4  636.68   26.47
  -6   6   4  649.28   26.98
   6  -6  -4  617.96   25.75
   6  -6  -4  611.66   25.47
  -6   8   4  352.02   15.10
  -6   8   4  361.47   15.47
   6  -8  -4  343.45   14.78
   6  -8  -4  350.62   15.06
  -6  10   4  453.85   19.23
  -6  10   4  481.67   20.31
   6 -10  -4  466.79   19.75
   6 -10  -4  457.17   19.37
  -6  12   4  970.86   40.01
  -6  12   4  919.77   37.91
   6 -12  -4  949.69   39.17
   6 -12  -4  968.76   39.96
  -6  14   4  176.89    8.29
  -6  14   4  181.26    8.33
   6 -14  -4  170.87    7.98
   6 -14  -4  170.08    8.07
  -6  16   4  483.59   20.47
  -6  16   4  488.32   20.82
   6 -16  -4  462.42   19.70
   6 -16  -4  480.44   20.56
  -6  18   4   70.18    3.97
  -6  18   4   72.91    4.34
   6 -18  -4   67.34    3.99
   6 -18  -4   71.68    4.34
  -6  20   4    1.52    1.07
  -6  20   4    3.06    1.49
   6 -20  -4    2.75    1.21
   6 -20  -4    2.50    1.54
  -6  22   4   45.56    3.32
  -6  22   4   51.77    3.32
   6 -22  -4   50.98    3.55
   6 -22  -4   51.79    3.46
  -6  24   4   54.66    3.59
   6 -24  -4   55.53    3.83
   6 -24  -4   62.11    3.94
  -7 -23   4  103.24    5.56
  -7 -23   4  102.49    5.30
   7  23  -4  108.41    5.88
   7  23  -4   92.69    4.86
  -7 -21   4  427.08   18.51
  -7 -21   4  405.91   17.43
   7  21  -4  408.01   17.46
   7  21  -4  404.68   17.67
  -7 -19   4  487.09   20.63
  -7 -19   4  496.89   21.24
   7  19  -4  512.28   21.91
   7  19  -4  501.26   21.15
  -7 -17   4  132.88    6.67
  -7 -17   4  152.62    7.28
   7  17  -4  142.58    7.05
   7  17  -4  139.62    6.68
  -7 -15   4  561.97   23.72
   7  15  -4  537.48   22.69
   7  15  -4  576.85   24.37
  -7 -13   4  170.60    7.96
  -7 -13   4  168.22    7.91
   7  13  -4  187.03    8.52
   7  13  -4  175.31    8.21
  -7 -11   4  215.20    9.75
  -7 -11   4  234.45   10.50
   7  11  -4  215.90    9.78
   7  11  -4  232.70   10.34
  -7  -9   4  596.62   25.00
  -7  -9   4  575.97   24.13
   7   9  -4  593.29   24.77
   7   9  -4  565.82   23.72
  -7  -7   4   23.30    1.98
  -7  -7   4   22.03    1.99
   7   7  -4   24.90    1.99
   7   7  -4   23.60    1.99
  -7  -5   4  460.50   19.44
  -7  -5   4  463.65   19.58
   7   5  -4  462.60   19.46
   7   5  -4  492.86   20.77
  -7  -3   4  173.75    7.98
  -7  -3   4  167.65    7.68
   7   3  -4  172.83    7.87
   7   3  -4  163.54    7.51
  -7  -1   4   81.74    4.30
  -7  -1   4   83.37    4.32
   7   1  -4   85.80    4.43
   7   1  -4   80.60    4.22
  -7   1   4   87.78    4.51
  -7   1   4   85.89    4.43
   7  -1  -4   87.18    4.50
   7  -1  -4   87.78    4.46
  -7   3   4  179.86    8.17
  -7   3   4  169.73    7.75
   7  -3  -4  163.99    7.58
   7  -3  -4  165.39    7.58
  -7   5   4  458.92   19.33
  -7   5   4  439.68   18.56
   7  -5  -4  480.27   20.23
   7  -5  -4  449.30   18.97
  -7   7   4   22.95    1.98
  -7   7   4   22.78    2.01
   7  -7  -4   21.78    1.96
   7  -7  -4   20.91    1.96
  -7   9   4  607.11   25.33
  -7   9   4  563.90   23.64
   7  -9  -4  606.24   25.33
   7  -9  -4  572.30   23.97
  -7  11   4  221.68    9.96
  -7  11   4  238.65   10.67
   7 -11  -4  233.92   10.45
   7 -11  -4  225.87   10.17
   7 -13  -4  168.24    7.89
   7 -13  -4  185.81    8.63
  -7  15   4  569.67   24.06
  -7  15   4  574.40   24.09
   7 -15  -4  545.53   23.04
   7 -15  -4  584.72   24.69
   7 -19  -4  477.82   20.37
   7 -19  -4  503.19   21.57
  -7  21   4  417.11   17.90
  -7  21   4  383.69   16.80
  -7  23   4   91.40    5.25
  -7  23   4  103.35    5.42
   7 -23  -4  109.70    5.74
   7 -23  -4   94.81    5.39
  -8 -22   4   18.65    1.98
  -8 -22   4   15.08    2.19
   8  22  -4   20.17    1.99
   8  22  -4   20.91    2.40
  -8 -20   4    0.77    1.38
  -8 -20   4    0.54    1.15
   8  20  -4    1.24    1.19
   8  20  -4    1.17    1.42
  -8 -18   4   23.86    2.41
  -8 -18   4   24.56    2.24
   8  18  -4   28.36    2.66
   8  18  -4   27.07    2.27
  -8 -16   4  178.11    8.43
  -8 -16   4  180.38    8.36
   8  16  -4  165.29    7.98
   8  16  -4  170.25    7.91
  -8 -14   4   74.97    4.29
  -8 -14   4   74.67    4.20
   8  14  -4   83.42    4.41
   8  14  -4   81.46    4.53
  -8 -12   4   18.56    1.96
  -8 -12   4   15.62    1.84
   8  12  -4   13.03    1.77
   8  12  -4   18.00    1.84
  -8 -10   4   20.56    2.08
  -8 -10   4   21.84    2.03
   8  10  -4   23.81    2.05
   8  10  -4   23.64    2.12
  -8  -8   4  243.90   10.88
  -8  -8   4  245.12   10.88
   8   8  -4  229.90   10.29
   8   8  -4  248.44   10.97
  -8  -6   4  423.58   18.00
  -8  -6   4  441.78   18.77
   8   6  -4  418.51   17.79
   8   6  -4  444.57   18.77
  -8  -4   4  486.92   20.49
  -8  -4   4  505.11   21.28
   8   4  -4  504.24   21.19
   8   4  -4  504.24   21.14
  -8  -2   4 1991.05   80.85
  -8  -2   4 2012.05   81.74
   8   2  -4 1991.05   80.81
   8   2  -4 2003.30   81.37
  -8   0   4 4059.09  163.94
  -8   0   4 4074.83  164.59
   8   0  -4 4127.32  166.72
   8   0  -4 3952.36  159.63
  -8   2   4 2019.05   81.99
  -8   2   4 2022.54   82.16
   8  -2  -4 2062.79   83.79
   8  -2  -4 2029.54   82.39
  -8   4   4  531.71   22.27
  -8   4   4  506.16   21.24
   8  -4  -4  516.13   21.63
   8  -4  -4  524.71   22.01
  -8   6   4  422.53   17.93
  -8   6   4  453.85   19.19
   8  -6  -4  410.28   17.43
   8  -6  -4  473.97   20.02
  -8   8   4  238.65   10.62
  -8   8   4  241.45   10.69
   8  -8  -4  246.69   10.95
   8  -8  -4  239.70   10.69
  -8  10   4   20.73    2.06
  -8  10   4   24.76    2.10
  -8  12   4   19.07    1.87
  -8  12   4   18.00    1.96
   8 -12  -4   17.04    1.92
   8 -12  -4   13.70    1.87
  -8  14   4   76.84    4.34
  -8  14   4   84.72    4.50
   8 -14  -4   83.39    4.55
   8 -14  -4   74.99    4.29
  -8  16   4  164.88    7.72
  -8  16   4  172.00    8.24
   8 -16  -4  168.56    8.12
   8 -16  -4  156.20    7.49
  -8  18   4   27.01    2.33
  -8  18   4   27.24    2.54
   8 -18  -4   27.31    2.57
   8 -18  -4   25.04    2.31
  -8  20   4    0.96    1.35
  -8  20   4    0.94    1.17
   8 -20  -4    0.02    1.40
   8 -20  -4   -1.31    1.24
  -8  22   4   21.78    2.26
  -8  22   4   20.96    2.40
   8 -22  -4   20.00    2.19
   8 -22  -4   20.89    2.34
  -9 -21   4  227.97   10.62
  -9 -21   4  245.12   11.04
   9  21  -4  229.72   10.32
   9  21  -4  260.69   11.98
  -9 -19   4  510.01   21.89
  -9 -19   4  505.11   21.40
   9  19  -4  497.59   21.03
   9  19  -4  490.41   21.12
  -9 -17   4  245.64   11.25
  -9 -17   4  271.89   12.04
   9  17  -4  282.56   12.44
   9  17  -4  259.99   11.79
  -9 -15   4  374.77   16.15
   9  15  -4  367.24   15.89
  -9 -13   4  228.67   10.38
  -9 -13   4  227.80   10.27
   9  13  -4  228.15   10.41
   9  13  -4  224.82   10.08
  -9 -11   4   62.93    3.73
  -9 -11   4   51.56    3.29
  -9  -9   4   57.72    3.48
  -9  -9   4   62.41    3.73
   9   9  -4   57.53    3.46
   9   9  -4   63.16    3.62
  -9  -7   4   34.48    2.59
  -9  -7   4   31.65    2.43
   9   7  -4   33.17    2.47
   9   7  -4   30.65    2.40
  -9  -5   4   73.54    4.06
  -9  -5   4   69.55    3.87
   9   5  -4   70.63    3.87
   9   5  -4   70.61    3.92
  -9  -3   4  462.07   19.58
  -9  -3   4  462.42   19.53
   9   3  -4  473.79   20.00
   9   3  -4  471.17   19.84
  -9  -1   4    7.37    1.57
  -9  -1   4    5.55    1.33
   9   1  -4    6.88    1.49
   9   1  -4    6.63    1.40
  -9   1   4    4.20    1.38
  -9   1   4    8.29    1.47
   9  -1  -4    6.40    1.47
   9  -1  -4    4.04    1.31
  -9   3   4  476.07   20.07
  -9   3   4  479.74   20.19
   9  -3  -4  498.64   20.94
   9  -3  -4  493.04   20.77
  -9   5   4   70.89    3.90
  -9   5   4   72.42    4.01
   9  -5  -4   72.14    3.99
   9  -5  -4   72.89    4.02
  -9   7   4   34.27    2.54
  -9   7   4   35.20    2.54
   9  -7  -4   35.31    2.57
   9  -7  -4   29.17    2.36
  -9   9   4   56.23    3.34
  -9   9   4   56.02    3.45
   9  -9  -4   59.40    3.55
   9  -9  -4   65.91    3.81
  -9  11   4   52.26    3.38
  -9  11   4   57.53    3.43
   9 -11  -4   58.33    3.55
   9 -11  -4   53.40    3.38
  -9  13   4  214.33    9.82
  -9  13   4  233.05   10.43
   9 -13  -4  237.77   10.71
   9 -13  -4  235.85   10.64
  -9  15   4  352.90   15.26
  -9  15   4  377.39   16.38
   9 -15  -4  362.87   15.76
   9 -15  -4  348.35   15.24
  -9  19   4  534.68   22.62
  -9  19   4  542.20   23.13
   9 -19  -4  569.15   24.07
   9 -19  -4  517.88   22.17
  -9  21   4  251.59   11.34
  -9  21   4  222.03   10.45
   9 -21  -4  224.12   10.48
   9 -21  -4  229.72   10.59
 -10 -20   4   -0.42    1.36
 -10 -20   4    1.91    1.43
  10  20  -4    1.78    1.45
  10  20  -4   -0.09    1.15
 -10 -18   4   18.74    2.36
 -10 -18   4   21.68    2.17
  10  18  -4   24.90    2.27
  10  18  -4   22.76    2.45
 -10 -16   4    6.02    1.57
 -10 -16   4   11.67    1.71
  10  16  -4   10.22    1.80
  10  16  -4   12.61    1.73
 -10 -12   4   70.16    4.02
 -10 -12   4   72.98    4.29
  10  12  -4   73.47    4.30
  10  12  -4   70.28    3.94
 -10 -10   4  109.35    5.60
 -10 -10   4  115.39    5.79
  10  10  -4  110.70    5.51
  10  10  -4  111.22    5.70
 -10  -8   4  104.05    5.34
 -10  -8   4  114.23    5.77
  10   8  -4   97.03    5.06
  10   8  -4  115.05    5.69
 -10  -6   4  515.96   21.85
 -10  -6   4  493.91   20.87
  10   6  -4  508.96   21.49
  10   6  -4  469.07   19.84
 -10  -4   4  764.40   31.67
 -10  -4   4  751.98   31.28
  10   4  -4  795.20   32.93
  10   4  -4  710.17   29.48
 -10  -2   4 1025.97   42.15
 -10  -2   4  944.44   38.98
  10   2  -4 1054.84   43.34
  10   2  -4  994.65   40.87
 -10   0   4 2194.01   89.16
 -10   0   4 2223.75   90.24
  10   0  -4 2187.01   88.74
  10   0  -4 2225.50   90.35
 -10   2   4 1076.18   44.20
 -10   2   4 1021.77   41.97
  10  -2  -4 1065.51   43.76
  10  -2  -4 1057.99   43.39
 -10   4   4  841.21   34.75
 -10   4   4  813.74   33.64
  10  -4  -4  818.12   33.85
  10  -4  -4  871.13   35.92
 -10   6   4  562.32   23.55
 -10   6   4  563.20   23.67
  10  -6  -4  556.90   23.32
  10  -6  -4  505.99   21.36
 -10   8   4  107.64    5.44
 -10   8   4  109.26    5.53
  10  -8  -4  120.74    6.02
  10  -8  -4  110.30    5.58
 -10  10   4  113.83    5.77
 -10  10   4  113.71    5.70
  10 -10  -4  115.40    5.86
  10 -10  -4  114.09    5.79
 -10  12   4   80.06    4.41
 -10  12   4   74.94    4.29
  10 -12  -4   79.03    4.48
  10 -12  -4   83.35    4.64
 -10  14   4   16.74    2.05
 -10  14   4   19.47    2.05
  10 -14  -4   18.49    2.10
  10 -14  -4   19.95    2.20
 -10  16   4   11.53    1.68
 -10  16   4    8.59    1.87
  10 -16  -4    9.73    1.73
  10 -16  -4   11.32    1.91
 -10  18   4   23.15    2.41
 -10  18   4   24.81    2.33
  10 -18  -4   24.48    2.45
  10 -18  -4   19.86    2.20
 -10  20   4    2.26    1.42
 -10  20   4   -0.02    1.42
  10 -20  -4   -1.40    1.26
  10 -20  -4    2.47    1.56
 -11 -17   4   34.10    2.87
 -11 -17   4   38.56    2.94
  11  17  -4   42.83    2.99
  11  17  -4   33.50    2.96
 -11 -15   4   56.67    3.64
 -11 -15   4   47.43    3.41
  11  15  -4   59.31    3.64
  11  15  -4   52.23    3.64
 -11 -11   4  275.04   12.26
 -11 -11   4  292.71   12.93
  11  11  -4  302.86   13.24
  11  11  -4  272.24   12.16
 -11  -9   4  839.81   34.87
 -11  -9   4  815.67   33.85
  11   9  -4  809.19   33.63
  11   9  -4  838.94   34.71
 -11  -7   4   67.66    4.01
 -11  -7   4   66.12    3.90
  11   7  -4   72.08    4.18
  11   7  -4   67.11    3.78
 -11  -5   4   17.67    1.94
 -11  -5   4   13.10    1.70
  11   5  -4   11.84    1.57
  11   5  -4   13.89    1.82
 -11  -3   4   88.85    4.76
 -11  -3   4   76.00    4.27
 -11  -1   4    6.65    1.42
 -11  -1   4    8.35    1.54
  11   1  -4    7.37    1.35
  11   1  -4    5.70    1.54
 -11   1   4    5.30    1.63
 -11   1   4    8.10    1.49
  11  -1  -4    5.35    1.40
  11  -1  -4    5.95    1.50
 -11   3   4  101.27    5.27
 -11   3   4   96.00    4.97
  11  -3  -4   87.06    4.65
  11  -3  -4  103.33    5.25
 -11   5   4   14.24    1.75
 -11   5   4   14.19    1.89
  11  -5  -4   17.04    1.96
  11  -5  -4   16.48    1.85
 -11   7   4   74.24    4.11
 -11   7   4   71.93    4.13
  11  -7  -4   78.10    4.32
  11  -7  -4   72.05    4.13
 -11   9   4  827.56   34.27
 -11   9   4  805.17   33.40
  11  -9  -4  839.29   34.85
  11  -9  -4  873.05   36.08
 -11  11   4  285.89   12.60
 -11  11   4  266.12   11.84
  11 -11  -4  273.64   12.14
  11 -11  -4  268.56   12.04
 -11  13   4   14.99    1.85
 -11  13   4   15.40    2.05
  11 -13  -4   13.24    1.89
  11 -13  -4   14.98    2.01
 -11  15   4   48.59    3.31
 -11  15   4   50.88    3.53
  11 -15  -4   61.10    3.92
  11 -15  -4   52.47    3.59
 -12 -14   4   18.90    2.26
 -12 -14   4   21.38    2.29
  12  14  -4   17.90    2.22
  12  14  -4   24.37    2.29
 -12 -12   4  159.51    7.84
 -12 -10   4  189.13    8.92
 -12 -10   4  193.33    8.99
  12  10  -4  195.26    9.19
  12  10  -4  200.33    9.19
 -12  -8   4  245.82   11.14
 -12  -8   4  249.49   11.18
 -12  -6   4  303.38   13.33
 -12  -6   4  338.55   14.77
  12   6  -4  338.90   14.84
  12   6  -4  290.96   12.72
 -12   0   4  104.49    5.41
 -12   0   4  115.32    5.76
  12   0  -4  119.52    5.95
  12   0  -4  102.11    5.16
 -12   2   4  313.35   13.59
 -12   2   4  305.13   13.37
  12  -2  -4  284.66   12.51
  12  -2  -4  311.25   13.45
 -12   4   4  329.45   14.24
 -12   4   4  369.52   16.01
  12  -6  -4  388.06   16.62
  12  -6  -4  336.45   14.70
 -12   8   4  278.89   12.40
 -12   8   4  238.65   10.80
  12  -8  -4  252.29   11.27
  12  -8  -4  262.44   11.79
 -12  10   4  200.85    9.27
 -12  10   4  214.85    9.89
  12 -10  -4  197.71    9.27
  12 -10  -4  210.65    9.68
 -12  12   4  188.43    8.82
 -12  12   4  192.28    9.05
  12 -12  -4  183.71    8.64
  12 -12  -4  186.68    8.89
 -12  14   4   22.55    2.36
 -12  14   4   22.60    2.54
  12 -14  -4   23.25    2.45
  12 -14  -4   25.00    2.57
 -13  -7   4  193.16    9.10
 -13  -7   4  165.53    7.87
  13   7  -4  199.46    9.38
  13   7  -4  171.60    8.01
 -13  -1   4   86.75    4.72
 -13  -1   4  101.30    5.34
  13   1  -4   88.62    4.65
  13   1  -4  104.68    5.49
 -13   1   4   86.29    4.72
 -13   1   4   97.84    5.18
  13  -1  -4  100.08    5.32
  13  -1  -4   85.59    4.58
 -13   3   4   86.69    4.72
 -13   3   4   81.65    4.48
  13  -3  -4   77.80    4.27
  13  -3  -4   79.17    4.50
 -13   5   4   83.63    4.62
 -13   5   4   90.47    4.92
  13  -5  -4   99.85    5.11
  13  -5  -4   86.75    4.81
   3  -7   5  227.62   10.59
   3  -7   5  262.62   12.00
  -3   7  -5  254.57   11.67
  -3   7  -5  215.90   10.06
   3  -5   5  253.69   11.56
   3  -5   5  241.10   11.09
  -3   5  -5  275.39   12.44
  -3   5  -5  238.65   10.87
   3  -3   5  549.55   23.37
   3  -3   5  570.55   24.14
  -3   3  -5  571.95   24.14
  -3   3  -5  546.23   23.20
   3  -1   5   28.12    2.57
   3  -1   5   27.80    2.90
  -3   1  -5   38.12    3.10
  -3   1  -5   30.41    2.69
   3   1   5   30.53    2.66
   3   1   5   33.96    2.97
  -3  -1  -5   30.20    2.64
  -3  -1  -5   35.83    2.94
  -3  -3  -5  588.92   24.84
  -3  -3  -5  508.26   21.66
   3   9   5  194.73    9.17
   3   9   5  182.66    8.63
  -2  10  -5   95.48    5.18
   2  -8   5  310.91   13.94
   2  -8   5  275.04   12.53
  -2   8  -5  338.37   14.87
   2  -6   5   80.45    4.67
   2  -6   5   89.09    5.06
  -2   6  -5   76.09    4.37
  -2   6  -5   85.71    4.90
   2  -4   5    0.38    1.56
   2  -4   5    3.04    1.82
  -2   4  -5    1.52    1.75
  -2   4  -5    2.17    1.42
   2  -2   5   -1.15    1.71
   2  -2   5    1.78    1.35
  -2   2  -5   -1.14    1.33
  -2   2  -5    2.24    1.63
   2   0   5   -0.24    1.28
   2   0   5    1.07    1.66
  -2   0  -5   -0.28    1.31
  -2   0  -5   -1.28    1.47
   2   2   5    0.12    1.71
   2   2   5    1.82    1.31
  -2  -2  -5    0.44    1.59
  -2  -2  -5    0.31    1.33
   2   4   5    2.92    1.26
   2   4   5    1.07    1.75
  -2  -4  -5    2.73    1.80
  -2  -4  -5    1.24    1.24
   2   8   5  330.33   14.50
   2   8   5  281.51   12.51
  -2  -8  -5  282.56   12.60
  -2  -8  -5  321.93   14.19
   2  10   5   91.24    4.92
   2  10   5  107.46    5.69
  -2 -10  -5  102.72    5.51
  -2 -10  -5   88.85    4.93
   2  12   5  303.21   13.45
   2  12   5  304.08   13.44
  -2 -12  -5  323.15   14.26
  -2 -12  -5  301.11   13.40
   2  14   5  245.82   11.25
   2  14   5  243.72   11.06
  -2 -14  -5  242.85   11.16
  -2 -14  -5  252.12   11.53
   1 -17   5   20.65    2.20
   1 -17   5   19.67    2.40
  -1  17  -5   15.87    2.24
  -1  17  -5   17.64    1.99
   1 -15   5   24.65    2.31
   1 -15   5   27.82    2.97
  -1  15  -5   28.94    2.40
  -1  15  -5   35.52    3.13
  -1  13  -5  159.16    7.59
  -1  13  -5  181.61    8.71
  -1  11  -5  139.67    7.07
  -1  11  -5  116.80    5.93
   1  -7   5  367.07   15.97
   1  -7   5  323.50   14.26
  -1   7  -5  324.55   14.17
  -1   7  -5  343.80   14.99
  -1   5  -5  262.62   11.79
  -1   5  -5  231.47   10.43
   1  -3   5  550.08   23.30
   1  -3   5  537.30   22.81
  -1   3  -5  549.90   23.29
  -1   3  -5  530.48   22.41
   1  -1   5  174.09    8.22
   1  -1   5  184.93    8.71
  -1   1  -5  183.71    8.54
  -1   1  -5  172.65    8.17
   1   1   5  170.03    8.07
   1   1   5  197.71    9.20
  -1  -1  -5  195.78    9.06
  -1  -1  -5  171.04    8.08
   1   3   5  493.04   20.98
   1   3   5  561.10   23.65
   1   9   5  439.15   18.79
   1   9   5  482.89   20.52
  -1  -9  -5  445.62   19.12
  -1  -9  -5  462.77   19.74
   1  11   5  111.12    5.79
   1  11   5  100.23    5.27
  -1 -11  -5  107.32    5.65
  -1 -11  -5  105.57    5.60
   1  13   5  156.17    7.65
   1  13   5  158.34    7.54
  -1 -13  -5  145.60    7.19
  -1 -13  -5  148.44    7.35
   1  15   5   24.67    2.26
   1  15   5   24.76    2.69
  -1 -15  -5   26.82    2.73
  -1 -15  -5   31.60    2.66
   1  17   5   18.16    2.22
   1  17   5   16.29    1.91
  -1 -17  -5   13.58    2.06
  -1 -17  -5   17.23    2.13
   0 -18   5   22.97    2.31
   0 -18   5   20.31    2.36
   0  18  -5   23.22    2.22
   0  18  -5   24.06    2.47
   0 -16   5   99.69    5.42
   0 -16   5   82.55    4.62
   0  16  -5   89.72    4.81
   0  16  -5   95.51    5.30
   0 -14   5   80.59    4.53
   0 -14   5   95.49    5.48
   0  14  -5   91.61    5.25
   0  14  -5   83.42    4.57
   0 -12   5  133.42    6.81
   0 -12   5  124.52    6.33
   0  12  -5  138.97    6.95
   0  12  -5  127.58    6.30
   0  -6   5  126.62    6.39
   0  -6   5  150.75    7.35
   0   6  -5  144.38    7.07
   0   6  -5  132.62    6.49
   0  -4   5   34.36    2.78
   0  -4   5   29.52    2.71
   0   4  -5   32.33    2.66
   0   4  -5   32.60    2.69
   0  -2   5    5.07    1.77
   0  -2   5    7.89    1.78
   0   2  -5    7.49    1.64
   0   2  -5    7.96    1.73
   0   0   5   -0.77    1.49
   0   0   5    0.31    1.47
   0   0  -5    0.09    1.40
   0   0  -5   -2.40    1.45
   0   2   5    3.41    1.38
   0   2   5    5.55    1.71
   0  -2  -5    5.30    1.38
   0  -2  -5    5.97    1.71
   0   4   5   31.48    2.68
   0  -4  -5   28.29    2.40
   0  -4  -5   34.27    2.73
   0   6   5  127.14    6.51
   0  -6  -5  123.00    6.18
   0  -6  -5  127.77    6.37
   0 -10  -5  236.37   10.71
   0 -10  -5  260.17   11.67
   0  12   5  106.10    5.97
   0 -12  -5  107.44    5.62
   0 -12  -5  117.49    6.07
   0  14   5   76.42    4.57
   0 -14  -5   73.85    4.46
   0 -14  -5   76.21    4.39
   0  16   5   90.31    4.97
   0 -16  -5   87.52    4.90
   0 -16  -5   87.41    4.88
   0  18   5   22.34    2.26
   0  18   5   21.03    2.27
   0 -18  -5   19.16    2.10
   0 -18  -5   19.47    2.27
  -1 -19   5   57.91    3.66
  -1 -19   5   53.80    3.66
  -1 -17   5    7.72    1.54
  -1 -17   5    9.36    1.89
   1  17  -5   10.18    1.52
   1  17  -5    9.05    1.91
  -1 -15   5   19.25    2.08
   1  15  -5   20.35    2.20
   1  15  -5   19.25    1.94
  -1 -13   5  134.79    6.75
   1  13  -5  130.78    6.56
   1  13  -5  121.51    6.04
  -1 -11   5  135.12    7.00
   1  11  -5  130.61    6.46
  -1  -9   5   65.37    4.06
  -1  -9   5   70.54    4.30
   1   9  -5   81.01    4.58
   1   7  -5  470.29   19.96
   1   7  -5  517.53   21.91
  -1  -5   5  811.64   33.66
  -1  -5   5  736.93   30.81
   1   5  -5  768.25   31.93
   1   5  -5  721.19   30.06
  -1  -3   5 1313.95   53.82
  -1  -3   5 1271.09   52.16
   1   3  -5 1264.62   51.84
   1   3  -5 1269.16   52.07
  -1  -1   5  615.69   25.79
  -1  -1   5  620.24   26.02
  -1   1   5  599.24   25.19
  -1   1   5  640.36   26.75
   1  -1  -5  654.88   27.35
  -1   3   5 1133.74   46.50
  -1   3   5 1126.22   46.31
   1  -3  -5 1143.89   47.05
   1  -3  -5 1317.98   53.89
  -1   5   5  618.49   25.95
  -1   5   5  621.64   25.96
   1  -5  -5  638.96   26.79
   1  -5  -5  658.20   27.45
  -1   7   5  421.48   18.06
  -1   7   5  404.51   17.29
   1  -7  -5  418.68   17.97
   1  -7  -5  431.63   18.42
  -1  11   5  131.29    6.44
  -1  11   5  121.77    6.12
   1 -11  -5  123.98    6.21
   1 -11  -5  132.20    6.56
  -1  13   5  115.98    5.86
  -1  13   5  116.75    5.98
   1 -13  -5  110.73    5.70
   1 -13  -5  108.39    5.69
  -1  15   5   20.98    2.06
  -1  15   5   17.67    2.05
   1 -15  -5   18.09    2.05
   1 -15  -5   15.99    1.94
  -1  17   5    8.66    1.54
  -1  17   5   11.11    1.75
   1 -17  -5   10.60    1.87
   1 -17  -5   11.35    1.70
  -1  19   5   51.33    3.57
  -1  19   5   48.20    3.25
   1 -19  -5   49.09    3.48
   1 -19  -5   52.80    3.59
  -2 -20   5  153.60    7.42
  -2 -20   5  134.65    6.82
  -2 -18   5  243.02   11.08
  -2 -18   5  239.35   10.87
   2  18  -5  231.47   10.50
   2  18  -5  221.85   10.20
  -2 -16   5  477.47   20.44
  -2 -16   5  440.73   18.90
   2  16  -5  474.14   20.19
  -2 -14   5  142.40    6.95
  -2 -14   5  148.61    7.24
   2  14  -5  140.55    6.95
   2  14  -5  149.77    7.16
  -2 -12   5   62.25    3.88
  -2 -12   5   60.06    3.66
   2  12  -5   58.87    3.57
   2  12  -5   58.75    3.64
  -2  -8   5   80.31    4.55
  -2  -8   5   92.03    4.90
   2   8  -5   93.87    5.02
   2   8  -5   91.17    4.83
  -2  -6   5  187.38    8.63
  -2  -6   5  181.78    8.63
   2   6  -5  185.46    8.63
   2   6  -5  194.91    8.99
  -2  -4   5    2.55    1.59
  -2  -4   5    3.85    1.56
   2   4  -5    1.49    1.61
   2   4  -5    4.04    1.52
  -2  -2   5  612.54   25.67
  -2  -2   5  623.21   26.07
   2   2  -5  625.13   26.12
   2   2  -5  595.74   24.98
  -2   0   5    0.07    1.38
  -2   0   5   -0.56    1.42
   2   0  -5   -1.96    1.42
   2   0  -5   -0.19    1.21
  -2   2   5  563.55   23.62
  -2   2   5  558.30   23.51
   2  -2  -5  567.92   23.78
   2  -2  -5  571.60   24.06
  -2   4   5    1.91    1.35
  -2   4   5    3.50    1.17
   2  -4  -5    4.02    1.26
   2  -4  -5    3.43    1.31
  -2   6   5  154.56    7.35
  -2   6   5  154.70    7.28
   2  -6  -5  150.59    7.21
   2  -6  -5  144.24    6.86
  -2   8   5   69.77    4.02
  -2   8   5   76.32    4.27
   2  -8  -5   64.14    4.01
   2  -8  -5   78.15    4.36
  -2  10   5   14.82    2.05
   2 -10  -5   14.82    1.96
  -2  12   5   52.05    3.38
  -2  12   5   58.63    3.50
   2 -12  -5   59.43    3.69
   2 -12  -5   55.88    3.50
  -2  14   5  140.09    6.77
  -2  14   5  131.96    6.56
   2 -14  -5  137.55    6.79
   2 -14  -5  134.84    6.68
  -2  16   5  477.29   20.31
  -2  16   5  464.35   19.86
   2 -16  -5  470.64   20.14
   2 -16  -5  456.12   19.58
  -2  18   5  238.12   10.94
  -2  18   5  244.25   10.99
   2 -18  -5  239.87   10.88
   2 -18  -5  246.34   11.27
  -2  20   5  147.09    7.12
  -2  20   5  152.15    7.52
   2 -20  -5  153.37    7.61
   2 -20  -5  150.85    7.37
  -3 -21   5   46.12    3.29
  -3 -21   5   56.84    3.62
   3  21  -5   54.97    3.48
   3  21  -5   44.67    3.24
  -3 -19   5   39.54    2.85
  -3 -19   5   33.49    2.80
   3  19  -5   36.11    2.78
   3  19  -5   41.12    2.89
  -3 -17   5    1.73    1.29
  -3 -17   5    2.85    1.26
   3  17  -5    2.29    1.19
   3  17  -5    2.01    1.14
  -3 -15   5   19.00    2.08
  -3 -15   5   23.92    2.22
   3  15  -5   23.74    2.15
   3  15  -5   23.93    2.17
  -3 -13   5  159.07    7.54
  -3 -13   5  170.85    8.14
   3  11  -5   61.71    4.08
  -3  -9   5   50.60    3.31
  -3  -9   5   60.20    3.76
   3   9  -5   57.84    3.53
   3   9  -5   51.61    3.32
  -3  -7   5  253.52   11.27
  -3  -7   5  262.09   11.72
   3   7  -5  254.74   11.32
   3   7  -5  254.39   11.32
  -3  -5   5  470.29   20.05
  -3  -5   5  482.72   20.42
   3   5  -5  461.02   19.58
   3   5  -5  445.10   18.91
  -3  -3   5 1282.99   52.59
  -3  -3   5 1390.59   56.84
   3   3  -5 1351.40   55.27
   3   3  -5 1291.73   52.89
  -3  -1   5 1359.44   55.60
  -3  -1   5 1443.08   58.96
   3   1  -5 1460.75   59.64
   3   1  -5 1453.05   59.38
  -3   1   5 1435.20   58.68
  -3   1   5 1404.41   57.39
   3  -1  -5 1412.11   57.67
   3  -1  -5 1432.23   58.58
  -3   3   5 1184.48   48.53
  -3   3   5 1156.31   47.47
   3  -3  -5 1180.28   48.46
   3  -3  -5 1179.58   48.34
  -3   5   5  424.63   18.14
  -3   5   5  413.08   17.65
   3  -5  -5  416.41   17.79
   3  -5  -5  411.86   17.62
  -3   7   5  222.03    9.97
  -3   7   5  245.47   10.95
   3  -7  -5  240.75   10.81
   3  -7  -5  210.13    9.50
  -3   9   5   42.03    3.29
   3  -9  -5   42.29    3.25
  -3  11   5   63.21    3.71
  -3  11   5   57.35    3.52
   3 -11  -5   63.11    3.78
   3 -11  -5   54.41    3.45
  -3  13   5  174.30    8.12
  -3  13   5  163.08    7.77
   3 -13  -5  168.85    8.01
   3 -13  -5  150.12    7.30
  -3  15   5   22.45    2.12
  -3  15   5   25.12    2.33
   3 -15  -5   20.61    2.20
   3 -15  -5   21.36    2.13
  -3  17   5    3.67    1.36
  -3  17   5    2.68    1.17
   3 -17  -5    2.45    1.28
   3 -17  -5    0.80    1.35
  -3  19   5   43.39    3.20
  -3  19   5   45.47    3.04
   3 -19  -5   41.82    3.17
   3 -19  -5   43.90    3.11
  -3  21   5   55.32    3.45
  -3  21   5   43.79    3.31
   3 -21  -5   48.94    3.59
   3 -21  -5   53.84    3.52
  -4 -22   5  545.53   23.29
  -4 -22   5  561.80   23.90
   4  22  -5  568.80   24.14
   4  22  -5  581.57   24.86
   4  20  -5  152.62    7.47
   4  20  -5  180.91    8.42
  -4 -18   5   29.38    2.47
  -4 -18   5   28.15    2.50
   4  18  -5   33.36    2.54
   4  18  -5   27.89    2.38
  -4 -16   5  278.19   12.40
  -4 -16   5  242.85   10.99
   4  16  -5  237.25   10.71
   4  16  -5  273.99   12.11
  -4 -14   5  319.65   14.00
  -4 -14   5  345.37   15.08
  -4 -12   5  494.79   21.12
  -4 -12   5  445.62   18.98
  -4  -8   5  337.67   14.64
  -4  -8   5  353.42   15.38
   4   8  -5  342.22   14.82
   4   8  -5  366.72   15.80
  -4  -6   5  268.21   11.86
  -4  -6   5  270.31   12.05
   4   6  -5  264.19   11.70
   4   6  -5  272.24   12.05
  -4  -4   5    5.55    1.57
  -4  -4   5    4.53    1.56
   4   4  -5    8.85    1.61
   4   4  -5    4.64    1.54
  -4  -2   5   58.21    3.53
  -4  -2   5   51.77    3.25
   4   2  -5   54.59    3.34
   4   2  -5   49.37    3.15
  -4   0   5    1.22    1.40
  -4   0   5    0.09    1.31
   4   0  -5    1.80    1.38
   4   0  -5   -1.24    1.19
  -4   2   5   53.35    3.27
  -4   2   5   55.13    3.41
   4  -2  -5   57.05    3.52
   4  -2  -5   50.06    3.13
  -4   4   5    4.36    1.21
  -4   4   5    3.25    1.36
   4  -4  -5    4.86    1.38
   4  -4  -5    4.06    1.22
  -4   6   5  240.75   10.73
  -4   6   5  225.87   10.11
   4  -6  -5  243.55   10.87
   4  -6  -5  219.58    9.87
  -4   8   5  304.61   13.33
  -4   8   5  311.25   13.58
   4  -8  -5  313.00   13.70
   4  -8  -5  288.51   12.65
  -4  12   5  457.00   19.44
  -4  12   5  445.45   19.05
   4 -12  -5  467.32   19.93
   4 -12  -5  437.23   18.70
  -4  14   5  325.08   14.28
  -4  14   5  324.73   14.14
   4 -14  -5  327.35   14.36
   4 -14  -5  338.37   14.80
  -4  16   5  255.97   11.58
  -4  16   5  252.12   11.25
   4 -16  -5  270.49   12.18
   4 -16  -5  265.24   11.86
  -4  18   5   30.06    2.62
  -4  18   5   34.34    2.59
   4 -18  -5   28.48    2.66
   4 -18  -5   30.01    2.50
  -4  20   5  170.36    8.28
  -4  20   5  170.81    8.01
   4 -20  -5  172.91    8.22
   4 -20  -5  168.50    8.21
  -4  22   5  512.28   21.94
   4 -22  -5  532.93   22.90
  -5 -21   5   55.11    3.64
  -5 -21   5   61.87    3.80
   5  21  -5   52.84    3.53
   5  21  -5   65.63    3.85
  -5 -19   5  120.64    6.26
  -5 -19   5  125.32    6.28
  -5 -17   5   21.98    2.13
  -5 -17   5   21.61    2.22
   5  17  -5   21.08    2.03
   5  17  -5   22.19    2.12
  -5 -15   5  167.26    7.96
  -5 -15   5  150.36    7.33
   5  15  -5  151.76    7.30
   5  15  -5  165.02    7.75
  -5 -13   5   69.58    4.11
  -5 -13   5   62.20    3.76
   5  13  -5   74.62    4.20
   5  13  -5   66.75    3.81
  -5 -11   5  147.39    7.23
   5  11  -5  159.53    7.59
  -5  -9   5  669.05   27.99
  -5  -9   5  665.73   28.08
   5   9  -5  650.15   27.19
   5   9  -5  662.75   27.84
  -5  -7   5  812.52   33.71
  -5  -7   5  732.56   30.53
   5   7  -5  792.57   32.89
   5   7  -5  768.25   31.90
  -5  -5   5 1179.23   48.46
  -5  -5   5 1232.95   50.56
   5   5  -5 1169.44   47.99
  -5  -3   5   53.98    3.43
  -5  -3   5   48.45    3.20
   5   3  -5   52.00    3.32
   5   3  -5   47.45    3.10
  -5  -1   5  258.59   11.48
  -5  -1   5  266.64   11.77
   5   1  -5  274.86   12.11
   5   1  -5  264.37   11.65
  -5   1   5  261.22   11.55
  -5   1   5  266.81   11.81
   5  -1  -5  266.81   11.72
   5  -1  -5  260.69   11.56
  -5   3   5   44.11    2.96
  -5   3   5   49.11    3.17
   5  -3  -5   49.16    3.11
   5  -3  -5   49.20    3.20
  -5   5   5 1051.51   43.27
  -5   5   5 1034.54   42.57
   5  -5  -5 1052.74   43.29
   5  -5  -5 1030.87   42.45
  -5   7   5  697.74   29.10
  -5   7   5  720.84   30.01
   5  -7  -5  710.52   29.57
   5  -7  -5  709.47   29.55
  -5   9   5  636.16   26.65
  -5   9   5  598.72   25.18
   5  -9  -5  661.18   27.66
   5  -9  -5  577.72   24.30
  -5  11   5  140.04    6.95
   5 -11  -5  133.72    6.68
  -5  13   5   71.65    4.02
  -5  13   5   69.97    4.13
   5 -13  -5   70.93    4.11
   5 -13  -5   61.06    3.78
  -5  15   5  158.90    7.49
  -5  15   5  155.73    7.58
   5 -15  -5  155.85    7.59
   5 -15  -5  160.37    7.68
  -5  17   5   23.55    2.13
  -5  17   5   18.98    2.17
   5 -17  -5   21.49    2.31
   5 -17  -5   26.45    2.33
  -5  19   5  136.91    6.67
  -5  19   5  140.51    7.07
   5 -19  -5  136.87    6.93
   5 -19  -5  142.30    6.98
  -5  21   5   53.38    3.66
  -5  21   5   61.43    3.67
   5 -21  -5   57.00    3.67
   5 -21  -5   58.65    3.90
   6  20  -5   92.55    5.09
   6  20  -5   88.44    4.71
  -6 -18   5  184.06    8.61
  -6 -18   5  172.13    8.28
   6  18  -5  177.41    8.26
   6  18  -5  174.10    8.31
  -6 -16   5  130.56    6.58
  -6 -16   5  137.76    6.74
   6  16  -5  133.84    6.65
   6  16  -5  140.83    6.79
  -6 -14   5  369.34   16.03
  -6 -14   5  341.35   14.96
   6  14  -5  331.90   14.52
   6  14  -5  354.82   15.33
  -6 -12   5  648.58   27.26
  -6 -12   5  597.14   25.14
   6  12  -5  639.66   26.77
   6  12  -5  589.27   24.77
  -6  -8   5  303.38   13.37
  -6  -8   5  284.49   12.60
   6   8  -5  299.36   13.17
   6   8  -5  296.91   12.98
  -6  -6   5  335.22   14.59
  -6  -6   5  335.75   14.73
   6   6  -5  343.27   14.91
   6   6  -5  334.52   14.57
  -6  -4   5   27.01    2.43
  -6  -4   5   28.15    2.48
   6   4  -5   28.19    2.34
   6   4  -5   28.17    2.43
  -6  -2   5   11.67    1.80
  -6  -2   5   10.78    1.77
   6   2  -5   11.16    1.66
   6   2  -5   11.84    1.75
  -6   0   5   -1.15    1.26
  -6   0   5    1.29    1.33
   6   0  -5    2.34    1.35
   6   0  -5    0.28    1.21
  -6   2   5   10.18    1.66
  -6   2   5    9.05    1.71
   6  -2  -5    9.76    1.64
   6  -2  -5   10.55    1.63
  -6   4   5   23.65    2.03
  -6   4   5   25.51    2.27
   6  -4  -5   22.20    1.99
   6  -4  -5   21.80    2.06
  -6   6   5  299.01   13.17
  -6   6   5  301.28   13.16
   6  -6  -5  303.91   13.28
   6  -6  -5  305.83   13.44
  -6   8   5  275.74   12.19
  -6   8   5  270.31   11.95
   6  -8  -5  269.09   11.91
   6  -8  -5  264.72   11.76
  -6  12   5  602.56   25.26
  -6  12   5  594.52   25.04
   6 -12  -5  584.02   24.62
   6 -12  -5  603.26   25.37
  -6  14   5  339.07   14.71
  -6  14   5  354.12   15.50
   6 -14  -5  331.55   14.59
   6 -14  -5  333.13   14.57
  -6  16   5  143.38    6.89
  -6  16   5  129.58    6.56
   6 -16  -5  130.59    6.65
   6 -16  -5  138.92    6.81
  -6  18   5  190.53    8.80
  -6  18   5  181.96    8.68
   6 -18  -5  178.11    8.42
   6 -18  -5  172.23    8.40
  -6  20   5   82.62    4.53
  -6  20   5   81.46    4.79
   6 -20  -5   79.96    4.78
   6 -20  -5   84.23    4.69
   6 -22  -5  125.06    6.39
   6 -22  -5  110.44    6.14
  -7 -21   5    9.17    1.64
  -7 -21   5    7.24    1.70
  -7 -19   5    3.88    1.36
  -7 -19   5    3.64    1.56
   7  19  -5    4.34    1.31
   7  19  -5    2.68    1.40
  -7 -17   5    2.75    1.40
  -7 -17   5    3.01    1.24
   7  17  -5    2.76    1.14
   7  17  -5    3.17    1.29
  -7 -15   5  201.73    9.29
  -7 -15   5  194.56    9.15
   7  15  -5  205.05    9.34
   7  15  -5  196.48    9.19
  -7 -13   5  241.27   10.97
  -7 -13   5  261.39   11.70
   7  13  -5  254.04   11.42
   7  13  -5  264.54   11.70
  -7 -11   5  615.51   25.89
  -7 -11   5  613.24   25.82
   7  11  -5  562.85   23.74
   7  11  -5  583.84   24.53
  -7  -7   5  358.14   15.55
  -7  -7   5  359.19   15.59
   7   7  -5  352.37   15.20
   7   7  -5  354.82   15.40
  -7  -5   5  900.87   37.27
  -7  -5   5  950.04   39.30
   7   5  -5  901.75   37.28
   7   5  -5  898.42   37.11
  -7  -3   5  425.15   18.18
  -7  -3   5  405.03   17.39
   7   3  -5  416.93   17.78
   7   3  -5  426.03   18.21
  -7  -1   5  181.08    8.40
  -7  -1   5  187.56    8.66
   7   1  -5  188.61    8.66
   7   1  -5  187.56    8.66
  -7   1   5  186.86    8.61
  -7   1   5  187.91    8.66
   7  -1  -5  185.81    8.52
   7  -1  -5  190.18    8.77
  -7   3   5  398.39   17.08
  -7   3   5  387.36   16.64
   7  -3  -5  392.96   16.83
   7  -3  -5  408.18   17.51
  -7   5   5  823.54   34.13
  -7   5   5  851.53   35.24
   7  -5  -5  833.16   34.50
   7  -5  -5  813.74   33.75
  -7   7   5  337.85   14.64
  -7   7   5  341.00   14.84
   7  -7  -5  323.33   14.10
   7  -7  -5  339.77   14.77
  -7   9   5  526.11   22.59
  -7   9   5  598.02   25.14
   7  -9  -5  545.53   23.11
   7  -9  -5  599.42   25.25
  -7  11   5  548.50   23.23
   7 -11  -5  538.35   22.94
  -7  13   5  256.14   11.58
  -7  13   5  254.57   11.34
   7 -13  -5  256.14   11.49
   7 -13  -5  241.10   10.97
  -7  15   5  202.60    9.27
  -7  15   5  204.35    9.54
   7 -15  -5  196.48    9.26
   7 -15  -5  192.28    8.96
  -7  17   5    4.04    1.45
  -7  17   5    5.16    1.28
   7 -17  -5    1.64    1.19
   7 -17  -5    1.31    1.36
  -7  19   5    4.13    1.57
  -7  19   5    2.20    1.21
   7 -19  -5    2.94    1.50
   7 -19  -5    2.66    1.24
  -7  21   5    5.58    1.82
  -7  21   5    9.19    1.57
   7 -21  -5   10.62    1.71
   7 -21  -5    7.59    1.78
  -8 -20   5  458.57   19.58
  -8 -20   5  430.40   18.69
   8  20  -5  443.53   18.90
   8  20  -5  418.51   18.21
  -8 -18   5  240.22   11.08
  -8 -18   5  235.67   10.64
   8  18  -5  247.74   11.34
   8  18  -5  240.92   10.78
  -8 -16   5  317.03   13.93
  -8 -16   5  336.45   14.85
   8  16  -5  326.13   14.21
   8  16  -5  323.68   14.31
  -8 -14   5   98.50    5.32
  -8 -14   5   95.41    5.07
   8  14  -5   96.47    5.16
   8  14  -5   96.12    4.99
  -8 -12   5  167.94    8.08
  -8 -12   5  184.76    8.64
   8  12  -5  171.48    8.15
   8  12  -5  186.33    8.57
  -8 -10   5  187.91    8.82
  -8 -10   5  181.26    8.52
   8  10  -5  183.53    8.50
   8  10  -5  176.54    8.35
  -8  -6   5   42.08    2.92
  -8  -6   5   44.56    3.01
   8   6  -5   49.81    3.13
   8   6  -5   46.68    3.27
  -8  -4   5    2.01    1.43
  -8  -4   5    0.98    1.10
   8   4  -5    1.05    1.38
   8   4  -5    3.87    1.56
  -8  -2   5   67.99    3.95
  -8  -2   5   63.13    3.69
   8   2  -5   71.91    4.13
   8   2  -5   72.45    4.08
  -8   0   5   -1.33    1.26
  -8   0   5   -0.66    1.26
   8   0  -5    1.35    1.40
   8   0  -5    1.38    1.43
  -8   2   5   64.67    3.78
  -8   2   5   74.10    4.15
   8  -2  -5   76.11    4.20
   8  -2  -5   70.33    4.08
  -8   4   5    3.13    1.26
  -8   4   5    1.73    1.36
   8  -4  -5    0.77    1.08
   8  -4  -5    2.36    1.36
  -8   6   5   38.70    2.87
   8  -6  -5   39.98    2.80
   8  -6  -5   35.95    2.71
  -8   8   5   21.45    2.29
   8  -8  -5   24.41    2.38
   8  -8  -5   19.30    1.99
  -8  12   5  175.31    8.22
  -8  12   5  168.57    8.07
   8 -12  -5  175.84    8.38
   8 -12  -5  167.73    7.94
  -8  14   5   89.89    5.02
  -8  14   5   90.00    4.81
   8 -14  -5   98.36    5.35
   8 -14  -5   94.11    5.04
  -8  16   5  325.60   14.40
  -8  16   5  324.73   14.19
   8 -16  -5  329.10   14.43
   8 -16  -5  311.25   13.89
  -8  18   5  253.34   11.35
  -8  18   5  253.87   11.63
   8 -18  -5  230.60   10.73
  -8  20   5  437.05   18.74
  -8  20   5  451.92   19.61
   8 -20  -5  469.77   20.16
   8 -20  -5  420.96   18.34
  -9 -19   5   63.51    3.80
  -9 -19   5   61.83    3.97
   9  19  -5   53.35    3.66
   9  19  -5   58.86    3.66
  -9 -17   5    7.21    1.66
  -9 -17   5    7.93    1.47
   9  17  -5    8.38    1.45
   9  17  -5    8.29    1.68
  -9 -15   5  123.35    6.39
  -9 -15   5  131.64    6.51
   9  15  -5  122.21    6.32
   9  15  -5  130.54    6.37
  -9 -13   5  106.31    5.53
  -9 -13   5  103.24    5.51
   9  13  -5  100.76    5.35
   9  13  -5  103.91    5.30
  -9 -11   5  348.35   15.29
  -9 -11   5  355.17   15.43
   9  11  -5  335.57   14.56
   9  11  -5  347.65   15.27
  -9  -9   5  160.61    7.79
  -9  -9   5  164.03    7.82
   9   9  -5  172.97    8.05
   9   9  -5  162.07    7.84
  -9  -5   5  547.63   23.13
  -9  -5   5  554.63   23.43
   9   5  -5  564.95   23.72
   9   5  -5  535.38   22.62
  -9  -3   5  492.86   20.91
  -9  -3   5  506.34   21.50
   9   3  -5  489.36   20.72
   9   3  -5  504.41   21.36
  -9  -1   5 1039.44   42.87
  -9  -1   5 1017.57   41.94
   9   1  -5 1090.53   44.82
   9   1  -5 1036.99   42.73
  -9   1   5 1026.14   42.25
  -9   1   5 1087.56   44.75
   9  -1  -5 1127.27   46.35
   9  -1  -5 1065.16   43.90
  -9   3   5  482.37   20.47
  -9   3   5  483.24   20.47
  -9   5   5  545.00   22.97
  -9   5   5  512.28   21.68
   9  -5  -5  528.21   22.34
  -9   7   5  288.69   12.74
  -9   7   5  284.84   12.63
   9  -7  -5  280.11   12.44
   9  -7  -5  293.41   13.00
  -9  11   5  341.52   14.91
  -9  11   5  351.15   15.38
   9 -11  -5  327.53   14.40
   9 -11  -5  354.12   15.48
  -9  13   5   98.59    5.30
  -9  13   5  106.95    5.49
   9 -13  -5  105.90    5.63
   9 -13  -5  100.65    5.32
  -9  15   5  126.71    6.53
  -9  15   5  129.96    6.49
   9 -15  -5  128.74    6.61
   9 -15  -5  129.07    6.46
  -9  17   5    6.86    1.78
  -9  17   5   10.73    1.64
   9 -17  -5    8.50    1.92
   9 -17  -5    8.75    1.64
  -9  19   5   51.63    3.69
  -9  19   5   53.68    3.53
   9 -19  -5   57.18    3.78
   9 -19  -5   50.11    3.64
 -10 -16   5  303.21   13.40
 -10 -16   5  294.11   13.23
  10  16  -5  315.63   13.80
  10  16  -5  289.56   13.07
 -10 -14   5  541.50   23.16
 -10 -14   5  511.41   21.71
  10  14  -5  493.74   20.93
  10  14  -5  516.31   22.12
 -10 -12   5  235.50   10.69
 -10 -12   5  248.44   11.39
  10  12  -5  231.47   10.43
  10  12  -5  241.97   11.08
 -10 -10   5    6.26    1.59
 -10 -10   5    6.63    1.49
  10  10  -5    9.92    1.56
  10  10  -5    7.30    1.61
 -10  -8   5   17.32    1.99
 -10  -8   5   15.78    2.17
  10   8  -5   21.12    2.08
  10   8  -5   15.40    2.06
 -10  -4   5    5.83    1.45
 -10  -4   5    8.08    1.64
  10   4  -5    8.35    1.50
  10   4  -5    8.56    1.64
 -10  -2   5  110.58    5.65
 -10  -2   5  108.09    5.62
  10   2  -5  111.66    5.67
  10   2  -5  105.50    5.49
 -10   0   5    0.21    1.42
 -10   0   5    0.73    1.33
  10   0  -5   -1.56    1.36
  10   0  -5    0.31    1.40
 -10   2   5  107.76    5.60
 -10   2   5  114.51    5.79
  10  -2  -5  113.78    5.77
  10  -2  -5  106.90    5.49
 -10   4   5    6.02    1.49
 -10   4   5    6.67    1.63
  10  -4  -5    6.39    1.64
  10  -4  -5    8.73    1.61
 -10   6   5   60.27    3.67
 -10   6   5   55.97    3.62
  10  -6  -5   54.08    3.53
  10  -6  -5   56.74    3.59
 -10   8   5   21.94    2.22
  10  -8  -5   15.01    2.08
  10  -8  -5   14.54    2.29
 -10  10   5    5.79    1.71
  10 -10  -5   10.29    2.15
 -10  12   5  223.42   10.32
 -10  12   5  229.55   10.41
  10 -12  -5  232.52   10.60
  10 -12  -5  239.00   10.94
 -10  14   5  524.88   22.39
 -10  14   5  535.73   22.69
  10 -14  -5  522.43   22.22
  10 -14  -5  544.83   23.20
 -10  16   5  291.13   12.91
 -10  16   5  275.74   12.54
  10 -16  -5  292.71   13.09
  10 -16  -5  287.46   12.91
 -11 -13   5   15.83    2.12
 -11 -13   5   17.71    2.05
  11  13  -5   15.80    2.26
  11  13  -5   16.99    1.91
 -11 -11   5   62.11    3.99
 -11 -11   5   60.80    3.80
  11  11  -5   53.82    3.43
  11  11  -5   57.00    3.80
 -11  -9   5  410.81   17.85
 -11  -9   5  429.53   18.53
  11   9  -5  404.33   17.60
  11   9  -5  419.21   17.97
 -11  -7   5  381.76   16.74
 -11  -7   5  390.86   16.99
  11   7  -5  390.69   17.02
  11   7  -5  373.72   16.18
 -11  -3   5  174.23    8.28
 -11  -3   5  172.25    8.19
  11   3  -5  174.89    8.17
  11   3  -5  188.43    8.84
 -11  -1   5  257.19   11.51
 -11  -1   5  253.52   11.44
  11   1  -5  251.42   11.32
  11   1  -5  248.27   11.11
 -11   1   5  272.41   12.19
 -11   1   5  252.64   11.34
  11  -1  -5  257.54   11.49
  11  -1  -5  261.22   11.69
 -11   3   5  176.71    8.29
 -11   3   5  178.81    8.47
  11  -3  -5  192.28    8.92
  11  -3  -5  181.43    8.54
 -11   5   5  579.99   24.46
 -11   5   5  584.37   24.67
  11  -5  -5  599.24   25.28
  11  -5  -5  596.79   25.12
 -11   7   5  414.13   17.83
  11  -7  -5  384.91   16.80
  11  -7  -5  394.54   17.15
 -11  11   5   59.12    3.67
 -11  11   5   60.96    3.94
  11 -11  -5   60.38    3.83
  11 -11  -5   62.51    3.99
 -11  13   5   18.00    2.40
 -11  13   5   16.74    1.99
  11 -13  -5   16.87    2.33
  11 -13  -5   14.77    2.01
 -11  15   5  127.93    6.65
 -11  15   5  132.18    6.63
  11 -15  -5  135.00    6.88
  11 -15  -5  126.06    6.53
 -12 -10   5  399.96   17.34
 -12 -10   5  436.35   18.91
  12  10  -5  405.03   17.69
  12  10  -5  410.11   17.62
 -12  -8   5  261.74   11.86
 -12  -8   5  267.16   12.09
  12   8  -5  252.29   11.32
  12   8  -5  272.94   12.37
 -12  -6   5   18.16    2.12
 -12  -6   5   16.62    2.26
  12   6  -5   16.39    1.98
  12   6  -5   20.89    2.45
  12   2  -5  101.07    5.30
  12   2  -5  111.12    5.88
 -12   0   5    0.66    1.35
 -12   0   5   -0.96    1.28
  12   0  -5   -0.87    1.31
  12   0  -5    0.26    1.21
 -12   2   5  101.06    5.53
 -12   2   5  108.91    5.65
  12  -2  -5  115.70    5.98
  12  -2  -5  114.41    5.91
 -12   4   5   53.07    3.48
 -12   4   5   57.77    3.85
  12  -4  -5   54.33    3.66
  12  -4  -5   43.04    3.20
 -12   6   5   18.97    2.06
 -12   6   5   17.76    2.48
  12  -6  -5   19.96    2.26
  12  -6  -5   20.40    2.40
 -12  10   5  410.46   17.79
 -12  10   5  454.55   19.65
  12 -10  -5  448.42   19.33
  12 -10  -5  420.26   18.25
  13   1  -5  158.97    7.73
  13   1  -5  162.52    7.77
 -13   1   5  169.55    8.10
 -13   1   5  156.50    7.72
  13  -1  -5  162.64    7.77
  13  -1  -5  165.58    8.01
 -13   3   5  102.95    5.69
 -13   3   5   89.77    4.99
  13  -3  -5   91.00    5.07
  13  -3  -5   97.38    5.30
   0  -8   6  410.63   17.85
   0  -8   6  371.44   16.31
   0   8  -6  414.31   18.00
   0   8  -6  373.89   16.29
   0  -6   6  160.56    7.91
   0  -6   6  143.43    7.21
   0   6  -6  162.92    8.03
   0   6  -6  152.02    7.44
   0  -4   6  334.52   14.92
   0  -4   6  355.69   15.68
   0   4  -6  344.85   15.29
   0   4  -6  343.62   15.13
   0  -2   6  420.61   18.30
   0  -2   6  368.64   16.10
   0   2  -6  412.56   17.86
   0   2  -6  385.09   16.85
   0   0   6  303.21   13.54
   0   0   6  274.16   12.32
   0   0  -6  302.33   13.42
   0   0  -6  273.81   12.40
   0   2   6  346.42   15.22
   0   2   6  395.94   17.22
   0  -2  -6  400.13   17.32
   0  -2  -6  368.99   16.20
   0   6   6  139.81    6.89
   0   6   6  153.37    7.58
   0  -6  -6  129.35    6.61
   0  -6  -6  152.69    7.54
   0   8   6  350.97   15.33
   0   8   6  368.47   16.11
   0  -8  -6  338.55   14.94
   0  -8  -6  377.22   16.48
  -1 -11   6   77.94    4.65
  -1 -11   6   94.30    5.44
   1   9  -6   50.32    3.36
   1   9  -6   61.53    4.15
  -1  -7   6   33.07    2.94
  -1  -7   6   31.42    2.71
   1   7  -6   32.25    2.89
   1   7  -6   35.64    2.76
  -1  -5   6   21.99    2.50
  -1  -5   6   19.25    2.43
   1   5  -6   19.30    2.22
   1   5  -6   16.48    2.29
  -1  -3   6    0.75    1.80
  -1  -3   6    7.40    1.96
   1   3  -6    6.54    1.75
   1   3  -6    4.71    1.85
  -1  -1   6   13.47    2.12
  -1  -1   6   12.39    2.06
   1   1  -6   13.51    2.05
   1   1  -6   12.46    1.96
  -1   1   6   12.89    2.10
  -1   1   6   12.30    1.78
   1  -1  -6   13.37    1.92
   1  -1  -6   12.14    1.96
  -1   3   6    6.40    1.56
  -1   3   6    4.06    1.91
   1  -3  -6    4.53    1.47
   1  -3  -6    2.33    1.85
  -1   5   6   21.31    2.20
  -1   5   6   18.09    2.40
   1  -5  -6   16.17    2.03
   1  -5  -6   18.04    2.38
  -1   7   6   34.80    2.68
  -1   7   6   28.48    2.78
   1  -7  -6   33.99    2.97
   1  -7  -6   32.40    2.68
  -1   9   6   46.35    3.43
  -1   9   6   49.99    3.32
   1  -9  -6   45.35    3.38
   1  -9  -6   41.87    3.08
  -1  11   6   75.36    4.32
  -1  11   6   79.50    4.58
   1 -11  -6   75.64    4.51
   1 -11  -6   71.49    4.30
  -2 -14   6  226.22   10.53
  -2 -14   6  224.30   10.36
   2  14  -6  228.15   10.66
   2  14  -6  218.18    9.99
  -2 -12   6  374.77   16.45
  -2 -12   6  363.22   15.97
   2  12  -6  366.02   15.96
   2  12  -6  394.89   17.27
  -2 -10   6  419.56   18.39
   2  10  -6  426.55   18.35
   2  10  -6  489.19   21.03
   2   8  -6  222.90   10.18
   2   8  -6  250.54   11.49
  -2  -6   6   86.06    4.95
  -2  -6   6   87.08    4.92
   2   6  -6   85.70    4.72
   2   6  -6   94.76    5.21
  -2  -4   6  214.85   10.04
  -2  -4   6  209.25    9.73
   2   4  -6  206.63    9.62
   2   4  -6  213.98    9.85
  -2  -2   6  265.42   12.00
  -2  -2   6  261.39   11.79
   2   2  -6  280.99   12.49
   2   2  -6  265.24   11.98
  -2   0   6  231.47   10.57
  -2   0   6  231.82   10.59
   2   0  -6  223.25   10.20
   2   0  -6  231.12   10.62
  -2   2   6  249.32   11.23
  -2   2   6  240.92   10.90
  -2   4   6  186.33    8.71
  -2   4   6  199.46    9.20
   2  -4  -6  200.33    9.36
   2  -4  -6  188.78    8.89
  -2   6   6   76.86    4.41
  -2   6   6   78.96    4.46
   2  -6  -6   77.67    4.51
  -2   8   6  201.90    9.38
  -2   8   6  206.63    9.54
   2  -8  -6  196.66    9.40
  -2  10   6  385.26   16.69
  -2  10   6  378.26   16.41
  -2  12   6  330.85   14.56
  -2  12   6  331.38   14.52
  -2  14   6  199.28    9.26
  -2  14   6  199.28    9.36
   2 -14  -6  193.33    9.47
  -3 -15   6  180.03    8.68
  -3 -15   6  205.40    9.59
   3  15  -6  192.81    9.19
   3  15  -6  199.46    9.29
  -3 -13   6  107.01    5.84
  -3 -13   6   90.47    5.13
   3  13  -6   92.24    5.20
  -3 -11   6  145.27    7.24
  -3 -11   6  134.12    6.81
   3  11  -6  142.79    7.14
   3  11  -6  135.40    6.70
  -3  -9   6  115.79    6.05
  -3  -9   6  109.65    5.81
   3   9  -6  106.69    5.67
   3   9  -6   98.63    5.21
  -3  -7   6   77.82    4.55
  -3  -7   6   93.01    5.14
   3   7  -6   86.83    4.71
   3   7  -6   86.73    4.86
  -3  -5   6  151.15    7.52
  -3  -5   6  148.10    7.24
   3   5  -6  148.54    7.28
   3   5  -6  154.63    7.49
  -3  -3   6  374.24   16.36
  -3  -3   6  375.29   16.32
   3   3  -6  390.69   16.95
   3   3  -6  378.79   16.39
  -3  -1   6  127.44    6.49
  -3  -1   6  131.57    6.65
   3   1  -6  140.69    7.02
   3   1  -6  143.63    7.02
  -3   1   6  127.76    6.46
  -3   1   6  130.63    6.53
   3  -1  -6  125.88    6.40
   3  -1  -6  136.15    6.68
  -3   3   6  329.63   14.45
  -3   3   6  339.42   14.80
   3  -3  -6  331.90   14.57
   3  -3  -6  349.75   15.22
  -3   5   6  130.12    6.44
  -3   5   6  129.09    6.42
   3  -5  -6  130.14    6.46
   3  -5  -6  123.57    6.25
  -3   7   6   71.23    4.13
  -3   7   6   75.92    4.30
   3  -7  -6   69.28    4.11
   3  -7  -6   77.21    4.36
  -3   9   6  106.18    5.51
  -3   9   6   89.53    4.90
   3  -9  -6  102.89    5.42
   3  -9  -6   89.04    4.93
  -3  11   6  117.98    6.07
  -3  11   6  125.87    6.30
   3 -11  -6  124.26    6.28
   3 -11  -6  115.58    5.98
  -3  13   6   79.64    4.58
  -3  13   6   88.23    4.79
   3 -13  -6   86.96    4.79
   3 -13  -6   79.10    4.57
  -3  15   6  191.58    8.92
  -3  15   6  177.93    8.54
   3 -15  -6  166.30    8.14
   3 -15  -6  179.51    8.56
  -4 -16   6   52.89    3.52
  -4 -16   6   53.08    3.57
   4  16  -6   61.95    3.76
   4  16  -6   58.51    3.78
  -4 -14   6   77.84    4.53
  -4 -14   6   72.33    4.41
   4  14  -6   77.77    4.58
   4  14  -6   80.80    4.53
  -4 -12   6  258.77   11.76
  -4 -12   6  264.72   12.00
   4  12  -6  271.01   12.11
   4  12  -6  254.92   11.58
  -4 -10   6  116.31    6.07
  -4 -10   6  117.35    6.12
   4  10  -6  111.99    5.86
   4  10  -6  114.74    5.86
  -4  -8   6  313.35   13.93
  -4  -8   6  328.75   14.47
   4   8  -6  326.13   14.26
   4   8  -6  335.05   14.68
  -4  -6   6   49.30    3.45
  -4  -6   6   48.39    3.48
   4   6  -6   48.60    3.34
   4   6  -6   53.03    3.55
  -4  -4   6  490.59   20.91
  -4  -4   6  496.89   21.22
   4   4  -6  493.74   20.98
   4   4  -6  494.44   21.07
  -4  -2   6  914.52   37.91
  -4  -2   6  902.62   37.44
   4   2  -6  887.75   36.85
   4   2  -6  912.07   37.74
  -4   0   6   18.76    2.26
  -4   0   6   19.05    2.27
   4   0  -6   18.35    2.13
   4   0  -6   19.68    2.33
  -4   2   6  829.49   34.48
  -4   2   6  861.68   35.74
   4  -2  -6  826.34   34.38
   4  -2  -6  851.88   35.32
  -4   4   6  431.45   18.51
  -4   4   6  434.25   18.62
   4  -4  -6  436.53   18.76
   4  -4  -6  438.63   18.77
  -4   6   6   48.57    3.20
  -4   6   6   45.28    3.15
   4  -6  -6   45.51    3.13
   4  -6  -6   41.08    2.94
  -4   8   6  286.41   12.72
  -4   8   6  283.44   12.61
   4  -8  -6  298.66   13.23
   4  -8  -6  295.51   13.10
  -4  10   6  109.07    5.62
  -4  10   6   96.89    5.16
   4 -10  -6   98.21    5.23
   4 -10  -6  106.01    5.55
  -4  12   6  255.62   11.49
  -4  12   6  241.80   10.99
   4 -12  -6  253.52   11.46
   4 -12  -6  238.12   10.85
  -4  14   6   67.57    4.22
  -4  14   6   72.78    4.20
   4 -14  -6   73.78    4.36
   4 -14  -6   72.64    4.27
   4 -16  -6   39.44    3.55
  -5 -15   6  114.72    5.95
  -5 -15   6  105.05    5.62
   5  15  -6  104.03    5.55
   5  15  -6  109.98    5.67
  -5 -13   6   96.09    5.25
  -5 -13   6   96.11    5.37
   5  13  -6   94.79    5.11
   5  13  -6   81.01    4.74
  -5 -11   6  349.22   15.36
  -5 -11   6  335.40   14.80
   5  11  -6  345.90   15.10
   5  11  -6  339.25   14.89
  -5  -9   6  319.83   14.14
  -5  -9   6  319.83   14.15
   5   9  -6  324.20   14.21
   5   9  -6  331.03   14.52
  -5  -7   6   88.32    4.88
  -5  -7   6   85.85    4.86
   5   7  -6   84.05    4.78
   5   7  -6   81.67    4.50
  -5  -5   6    8.26    1.91
  -5  -5   6    9.80    1.92
   5   5  -6   11.53    1.82
   5   5  -6    9.10    1.85
  -5  -3   6    1.75    1.57
  -5  -3   6   -0.51    1.50
   5   3  -6    2.73    1.52
   5   3  -6    2.59    1.49
  -5  -1   6   44.49    3.17
  -5  -1   6   40.56    3.01
   5   1  -6   42.46    3.01
   5   1  -6   41.97    3.10
  -5   1   6   46.84    3.18
  -5   1   6   44.00    3.17
   5  -1  -6   48.32    3.18
   5  -1  -6   40.12    3.06
  -5   3   6    2.06    1.22
  -5   3   6    2.54    1.49
   5  -3  -6    1.08    1.19
   5  -3  -6    0.51    1.36
  -5   5   6    8.05    1.47
  -5   5   6   10.45    1.78
   5  -5  -6   10.27    1.66
   5  -5  -6    5.98    1.57
  -5   7   6   73.10    4.25
  -5   7   6   88.04    4.76
   5  -7  -6   75.22    4.30
   5  -7  -6   80.57    4.53
  -5   9   6  277.31   12.37
  -5   9   6  298.83   13.19
   5  -9  -6  297.78   13.19
   5  -9  -6  274.86   12.26
  -5  11   6  311.95   13.68
  -5  11   6  308.28   13.65
   5 -11  -6  330.15   14.50
   5 -11  -6  306.71   13.58
  -5  13   6   88.83    5.02
  -5  13   6   93.67    4.95
   5 -13  -6   82.20    4.69
   5 -13  -6   90.44    4.92
  -5  15   6   95.39    5.27
  -5  15   6  103.80    5.37
   5 -15  -6  111.24    5.81
   5 -15  -6   92.12    5.11
  -6 -16   6    5.51    1.56
  -6 -16   6    5.11    1.57
   6  16  -6    4.95    1.43
   6  16  -6    5.23    1.43
  -6 -14   6    3.50    1.73
  -6 -14   6    5.90    1.47
   6  14  -6    4.27    1.33
   6  14  -6    3.17    1.61
  -6 -12   6   45.96    3.43
  -6 -12   6   45.80    3.20
   6  12  -6   42.17    3.22
   6  12  -6   45.66    3.13
  -6 -10   6   12.67    1.85
  -6 -10   6   11.14    2.06
   6  10  -6   14.19    1.78
   6  10  -6   14.71    2.08
  -6  -8   6  374.94   16.34
  -6  -8   6  381.24   16.60
   6   8  -6  366.89   15.89
   6   8  -6  389.29   16.88
  -6  -6   6  391.04   17.11
  -6  -6   6  368.82   16.10
   6   6  -6  381.59   16.57
   6   6  -6  381.59   16.62
  -6  -4   6  432.85   18.62
  -6  -4   6  472.57   20.24
   6   4  -6  447.37   19.18
   6   4  -6  464.00   19.79
  -6  -2   6 1251.49   51.42
  -6  -2   6 1213.53   49.92
   6   2  -6 1231.55   50.56
   6   2  -6 1252.89   51.49
  -6   0   6  980.83   40.56
  -6   0   6  951.96   39.40
   6   0  -6  946.36   39.12
   6   0  -6  995.35   41.17
  -6   2   6 1215.63   49.99
  -6   2   6 1184.13   48.73
   6  -2  -6 1199.36   49.36
   6  -2  -6 1194.81   49.11
  -6   4   6  410.81   17.72
  -6   4   6  422.01   18.11
   6  -4  -6  404.16   17.44
   6  -4  -6  415.18   17.86
  -6   6   6  343.80   14.98
  -6   6   6  324.20   14.28
   6  -6  -6  314.05   13.86
   6  -6  -6  326.65   14.35
  -6   8   6  325.25   14.31
  -6   8   6  348.00   15.13
   6  -8  -6  314.58   13.86
   6  -8  -6  333.65   14.63
  -6  10   6   15.38    1.77
  -6  10   6   13.16    1.98
   6 -10  -6   13.10    1.98
   6 -10  -6   15.52    1.87
  -6  12   6   42.39    2.90
  -6  12   6   41.87    3.18
   6 -12  -6   46.43    3.17
   6 -12  -6   42.66    3.20
  -6  14   6    4.72    1.66
  -6  14   6    2.52    1.21
   6 -14  -6    3.17    1.33
   6 -14  -6    4.08    1.73
  -6  16   6    6.39    1.36
  -6  16   6    6.84    1.84
   6 -16  -6    4.76    1.45
   6 -16  -6    6.46    1.78
  -7 -15   6  102.25    5.42
  -7 -15   6   89.95    5.04
   7  15  -6   92.97    4.97
   7  15  -6   88.18    4.95
  -7 -13   6  130.98    6.58
  -7 -13   6  120.27    6.35
   7  13  -6  115.26    6.18
   7  13  -6  136.87    6.72
  -7 -11   6    9.78    2.05
  -7 -11   6    8.19    1.59
   7  11  -6    8.94    2.01
   7  11  -6    7.65    1.47
  -7  -9   6   73.17    4.30
  -7  -9   6   68.88    4.25
   7   9  -6   69.62    3.99
   7   9  -6   75.37    4.46
  -7  -7   6  114.84    5.97
  -7  -7   6  124.29    6.40
   7   7  -6  122.18    6.05
   7   7  -6  121.25    6.26
  -7  -5   6   24.06    2.54
  -7  -5   6   23.55    2.43
   7   5  -6   18.79    2.06
   7   5  -6   20.68    2.36
  -7  -3   6  138.71    6.89
  -7  -3   6  129.33    6.51
   7   3  -6  142.73    7.03
   7   3  -6  138.18    6.74
  -7  -1   6   34.76    2.83
  -7  -1   6   34.13    2.76
   7   1  -6   31.83    2.73
   7   1  -6   34.83    2.73
  -7   1   6   29.55    2.64
  -7   1   6   33.33    2.80
   7  -1  -6   33.98    2.78
   7  -1  -6   33.35    2.68
  -7   3   6  125.32    6.21
  -7   3   6  123.71    6.26
   7  -3  -6  127.00    6.35
   7  -3  -6  123.49    6.19
  -7   5   6   18.79    1.96
  -7   5   6   19.89    2.26
   7  -5  -6   19.11    2.03
   7  -5  -6   18.98    2.17
  -7   7   6  107.15    5.63
  -7   7   6  116.40    5.88
   7  -7  -6  101.72    5.42
   7  -7  -6  109.42    5.67
  -7   9   6   66.96    3.88
  -7   9   6   60.62    3.88
   7  -9  -6   63.70    3.85
   7  -9  -6   63.91    3.95
  -7  11   6    8.92    1.47
  -7  11   6    8.40    1.89
   7 -11  -6    9.36    1.56
   7 -11  -6    6.02    1.75
  -7  13   6  120.29    6.28
  -7  13   6  125.83    6.25
   7 -13  -6  120.48    6.25
   7 -13  -6  126.11    6.39
  -7  15   6   90.98    4.85
  -7  15   6   90.38    5.09
   7 -15  -6   91.63    4.97
   7 -15  -6   82.42    4.79
  -8 -14   6  147.56    7.49
  -8 -14   6  153.84    7.51
   8  14  -6  141.47    7.21
   8  14  -6  154.74    7.40
  -8 -12   6   39.94    2.99
  -8 -12   6   35.45    3.17
   8  12  -6   43.93    2.99
   8  12  -6   34.89    3.11
  -8 -10   6   41.41    3.38
  -8 -10   6   50.76    3.38
   8  10  -6   49.13    3.62
   8  10  -6   55.97    3.48
  -8  -8   6  421.83   18.21
  -8  -8   6  403.81   17.58
   8   8  -6  433.03   18.70
   8   8  -6  416.58   17.86
  -8  -6   6  179.33    8.49
  -8  -6   6  193.86    9.15
   8   6  -6  185.11    8.57
   8   6  -6  197.36    9.26
  -8  -4   6  542.38   23.04
  -8  -4   6  503.01   21.45
   8   4  -6  564.60   23.81
   8   4  -6  513.33   21.84
  -8  -2   6  945.31   39.16
  -8  -2   6  969.98   40.15
   8   2  -6  961.58   39.82
   8   2  -6  972.26   40.15
  -8   0   6  635.81   26.73
  -8   0   6  661.00   27.75
   8   0  -6  639.13   26.82
   8   0  -6  650.85   27.36
  -8   2   6  991.85   41.01
  -8   2   6  918.54   38.11
   8  -2  -6  955.46   39.59
   8  -2  -6  949.16   39.33
  -8   4   6  498.11   21.24
  -8   4   6  511.23   21.68
   8  -4  -6  488.49   20.80
   8  -4  -6  504.06   21.45
  -8   6   6  174.89    8.22
  -8   6   6  166.04    7.98
   8  -6  -6  158.39    7.68
   8  -6  -6  169.83    8.07
  -8   8   6  383.86   16.60
  -8   8   6  378.26   16.46
   8  -8  -6  384.21   16.73
   8  -8  -6  380.89   16.53
  -8  10   6   48.55    3.50
  -8  10   6   53.54    3.39
   8 -10  -6   51.33    3.36
   8 -10  -6   45.91    3.50
  -8  12   6   37.74    3.08
  -8  12   6   42.67    2.96
   8 -12  -6   39.77    3.15
   8 -12  -6   43.02    3.06
  -8  14   6  139.58    7.05
  -8  14   6  151.31    7.30
   8 -14  -6  151.36    7.38
   8 -14  -6  128.07    6.60
  -8  16   6    2.52    1.36
   8 -16  -6    1.63    1.35
   8 -16  -6    2.12    1.71
  -9 -13   6   46.61    3.27
  -9 -13   6   42.15    3.46
  -9 -11   6   85.80    4.85
  -9 -11   6   80.25    4.88
  -9  -9   6  264.89   11.93
  -9  -9   6  263.49   12.09
   9   9  -6  260.52   11.93
   9   9  -6  258.94   11.58
  -9  -7   6  254.04   11.69
  -9  -7   6  258.07   11.65
   9   7  -6  252.12   11.28
   9   7  -6  273.64   12.39
   9   5  -6   76.91    4.29
   9   5  -6   75.65    4.48
   9   3  -6  340.47   14.94
   9   3  -6  358.84   15.57
  -9  -1   6  174.00    8.66
   9   1  -6  194.38    9.03
   9   1  -6  183.36    8.68
  -9   1   6  183.36    8.71
  -9   1   6  183.88    8.64
   9  -1  -6  179.33    8.45
   9  -1  -6  180.38    8.54
  -9   3   6  336.80   14.84
  -9   3   6  322.98   14.17
   9  -3  -6  341.17   15.03
   9  -3  -6  324.90   14.24
  -9   5   6   68.37    4.11
  -9   5   6   80.81    4.53
   9  -5  -6   77.11    4.50
   9  -5  -6   76.11    4.32
  -9   7   6  238.12   10.92
  -9   7   6  240.57   10.92
   9  -7  -6  243.37   11.13
   9  -7  -6  239.87   10.90
  -9   9   6  242.50   11.11
  -9   9   6  252.99   11.41
   9  -9  -6  246.52   11.20
   9  -9  -6  235.15   10.83
  -9  11   6   75.93    4.53
  -9  11   6   82.09    4.60
   9 -11  -6   86.10    4.85
  -9  13   6   44.47    3.32
  -9  13   6   43.57    3.06
   9 -13  -6   39.12    3.17
 -10 -12   6  438.45   19.02
 -10 -12   6  460.85   19.79
  10  12  -6  432.85   18.93
  10  12  -6  457.52   19.53
 -10 -10   6   72.91    4.34
 -10 -10   6   78.82    4.62
  10  10  -6   79.06    4.41
  10  10  -6   69.84    4.57
 -10  -8   6   83.82    4.76
 -10  -8   6   91.98    5.11
  10   8  -6   89.51    5.21
  10   8  -6   86.75    4.71
 -10  -6   6  106.17    5.60
 -10  -6   6  106.78    5.74
  10   6  -6  103.17    5.37
  10   6  -6  102.49    5.58
 -10  -4   6  148.02    7.31
 -10  -4   6  154.65    7.49
  10   4  -6  147.39    7.30
  10   4  -6  155.57    7.40
 -10  -2   6  555.50   23.57
 -10  -2   6  540.63   22.99
  10   2  -6  580.87   24.58
  10   2  -6  568.62   23.99
 -10   0   6  519.11   22.10
 -10   0   6  528.21   22.48
  10   0  -6  537.65   22.76
  10   0  -6  524.01   22.29
 -10   2   6  540.63   22.94
 -10   2   6  567.92   24.07
  10  -2  -6  553.05   23.41
  10  -2  -6  564.07   23.88
 -10   4   6  148.37    7.31
 -10   4   6  154.60    7.51
  10  -4  -6  149.82    7.33
  10  -4  -6  148.37    7.31
 -10   6   6  112.50    5.86
 -10   6   6  112.99    5.95
  10  -6  -6  117.29    6.12
  10  -6  -6  105.45    5.58
 -10   8   6   91.82    5.07
 -10   8   6   83.98    4.86
  10  -8  -6   92.40    5.16
  10  -8  -6   88.97    5.02
 -10  10   6   73.33    4.29
 -10  10   6   75.86    4.55
  10 -10  -6   74.69    4.43
  10 -10  -6   76.07    4.50
 -10  12   6  441.95   19.00
 -10  12   6  443.18   19.21
  10 -12  -6  428.83   18.60
  10 -12  -6  449.30   19.37
 -11  -9   6   52.33    3.55
 -11  -9   6   42.52    3.29
  11   9  -6   49.71    3.24
  11   9  -6   51.28    3.59
 -11  -7   6  115.39    6.09
 -11  -7   6  121.44    6.26
  11   7  -6  129.37    6.61
  11   7  -6  123.91    6.23
 -11  -5   6   72.10    4.30
 -11  -5   6   67.60    4.20
  11   5  -6   75.41    4.29
  11   5  -6   71.21    4.37
 -11  -3   6   11.97    1.96
 -11  -3   6   15.34    1.98
  11   3  -6   15.24    2.12
  11   3  -6   15.48    1.89
 -11  -1   6   42.13    3.17
 -11  -1   6   43.43    3.29
  11   1  -6   45.87    3.34
  11   1  -6   48.69    3.38
 -11   1   6   43.27    3.31
 -11   1   6   44.91    3.17
  11  -1  -6   47.64    3.36
  11  -1  -6   46.87    3.29
 -11   3   6   16.83    2.01
 -11   3   6   10.55    1.98
  11  -3  -6   15.27    2.03
  11  -3  -6   10.87    1.98
 -11   5   6   72.05    4.27
 -11   5   6   74.15    4.50
  11  -5  -6   77.93    4.57
  11  -5  -6   66.42    4.11
 -11   7   6  124.59    6.35
 -11   7   6  119.32    6.30
  11  -7  -6  119.34    6.23
  11  -7  -6  122.59    6.35
 -11   9   6   50.18    3.39
 -11   9   6   44.98    3.45
  11  -9  -6   53.75    3.71
  11  -9  -6   52.52    3.55
 -12   0   6  165.55    7.96
 -12   0   6  156.13    7.75
  12   0  -6  164.78    7.93
  12   0  -6  173.63    8.35
  -5  -1   7   52.72    3.85
   5   1  -7   49.08    3.69
  -5   1   7   45.10    3.43
   5  -1  -7   51.42    3.60
  -6  -2   7   11.76    2.06
   6   2  -7   12.56    2.13
  -6   0   7   -0.52    1.56
   6   0  -7    1.28    1.66
  -6   2   7   12.60    1.84
   6  -2  -7   10.62    1.85
  -7  -1   7  254.74   11.62
   7   1  -7  256.67   11.76
  -7   1   7  256.32   11.60
   7  -1  -7  248.27   11.35
  -8   0   7   -0.14    1.59
   8   0  -7    0.38    1.66
   0   4   0 1102.59   20.03
   0   4   0 1143.36   20.77
   0  -4   0 1108.86   20.14
   0  -4   0 1160.61   21.07
   0   6   0 3937.77   71.04
   0   6   0 3940.88   71.11
   0  -6   0 3853.03   69.51
   0  -6   0 3842.93   69.34
   0   8   0  608.94   11.41
   0   8   0  593.51   11.12
   0  -8   0  610.40   11.41
   0  -8   0  589.74   11.06
   0  10   0   45.43    1.30
   0  10   0   45.21    1.30
   0 -10   0   45.62    1.29
   0 -10   0   45.69    1.31
   0  12   0  381.68    7.50
   0  12   0  386.28    7.58
   0 -12   0  386.06    7.56
   0 -12   0  392.37    7.70
   0  16   0  414.97    8.24
   0  16   0  418.58    8.29
   0 -16   0  421.83    8.33
   0 -16   0  418.72    8.34
   0  18   0  384.96    7.73
   0  18   0  390.25    7.85
   0 -18   0  384.48    7.70
   0 -18   0  408.72    8.21
   0  20   0    2.16    0.46
   0  20   0    1.69    0.41
   0  22   0    3.29    0.51
   0  22   0    4.55    0.58
   0 -22   0    5.02    0.59
   0 -22   0    4.24    0.54
   0  24   0  110.32    2.83
   0  24   0  111.49    2.82
   0 -24   0  107.92    2.74
   0 -24   0  117.65    3.00
   0  26   0   78.29    2.19
   0  26   0   80.36    2.26
   0 -26   0   83.48    2.35
   0 -26   0   78.41    2.17
   0  28   0   15.04    0.90
   0  28   0   16.23    0.90
   0 -28   0   17.88    0.98
   0 -28   0   15.41    0.87
   0  30   0   19.39    1.00
   0  30   0   18.58    0.97
   0 -30   0   18.01    0.94
   0 -30   0   18.47    0.99
   1 -31   0  247.50    5.26
   1 -31   0  258.36    5.53
  -1  31   0  253.00    5.43
  -1  31   0  260.39    5.54
   1 -29   0  273.37    5.83
   1 -29   0  266.25    5.62
  -1  29   0  275.45    5.85
  -1  29   0  272.28    5.78
   1 -27   0  661.74   12.84
   1 -27   0  670.36   12.92
  -1  27   0  671.51   12.99
  -1  27   0  665.77   12.89
   1 -25   0  356.60    7.36
   1 -25   0  350.41    7.16
  -1  25   0  338.75    6.99
  -1  25   0  346.80    7.15
   1 -23   0  254.84    5.50
   1 -23   0  248.77    5.32
  -1  23   0  254.53    5.47
  -1  23   0  242.88    5.25
   1 -21   0 1452.74   26.95
   1 -21   0 1480.07   27.51
  -1  21   0 1494.38   27.73
  -1  21   0 1451.44   26.97
   1 -19   0 1066.09   20.04
   1 -19   0 1038.48   19.49
  -1  19   0 1027.03   19.32
  -1  19   0 1066.77   20.03
   1 -17   0  429.01    8.53
   1 -17   0  412.34    8.19
  -1  17   0  406.01    8.11
  -1  17   0  411.22    8.19
   1 -15   0  982.79   18.42
   1 -15   0  995.65   18.63
  -1  15   0  968.51   18.14
  -1  15   0  974.94   18.29
   1 -13   0  280.26    5.70
   1 -13   0  271.26    5.56
  -1  13   0  269.57    5.51
  -1  13   0  278.50    5.70
   1 -11   0   19.64    0.82
   1 -11   0   19.26    0.80
  -1  11   0   18.68    0.77
  -1  11   0   20.07    0.84
   1  -9   0   39.56    1.16
   1  -9   0   38.60    1.16
  -1   9   0   40.30    1.18
  -1   9   0   37.02    1.13
   1  -7   0  139.50    2.94
   1  -7   0  140.81    2.94
  -1   7   0  141.42    2.96
  -1   7   0  140.27    2.96
   1  -5   0  724.69   13.34
   1  -5   0  734.19   13.53
  -1   5   0  735.51   13.56
  -1   5   0  746.41   13.73
   1  -3   0  661.65   12.14
   1  -3   0  626.68   11.49
  -1   3   0  644.41   11.83
  -1   3   0  652.95   11.95
   1   1   0    2.31    0.16
   1   1   0    2.34    0.16
  -1  -1   0    2.53    0.17
  -1  -1   0    2.25    0.15
   1   3   0  648.09   11.88
   1   3   0  635.54   11.65
  -1  -3   0  660.48   12.09
  -1  -3   0  636.33   11.66
   1   5   0  707.08   13.03
   1   5   0  721.65   13.29
  -1  -5   0  729.75   13.43
  -1  -5   0  698.60   12.88
   1   7   0  138.19    2.90
   1   7   0  135.18    2.85
  -1  -7   0  137.88    2.89
  -1  -7   0  132.64    2.80
   1   9   0   38.15    1.14
   1   9   0   41.65    1.21
  -1  -9   0   41.34    1.19
  -1  -9   0   37.51    1.13
   1  11   0   17.63    0.77
   1  11   0   19.49    0.81
  -1 -11   0   19.15    0.80
  -1 -11   0   19.07    0.81
   1  13   0  276.23    5.64
   1  13   0  272.06    5.58
  -1 -13   0  265.62    5.43
  -1 -13   0  265.19    5.47
   1  15   0  976.37   18.29
   1  15   0  972.08   18.24
  -1 -15   0  984.94   18.42
  -1 -15   0  974.94   18.31
   1  17   0  410.19    8.19
   1  17   0  431.93    8.59
  -1 -17   0  403.58    8.03
  -1 -17   0  409.42    8.22
   1  19   0 1047.24   19.70
   1  19   0 1035.79   19.45
  -1 -19   0 1050.61   19.69
  -1 -19   0 1068.79   20.12
   1  21   0 1413.70   26.26
   1  21   0 1429.32   26.60
  -1 -21   0 1462.50   27.21
  -1 -21   0 1411.10   26.19
   1  23   0  248.82    5.38
   1  23   0  243.13    5.22
  -1 -23   0  248.27    5.30
  -1 -23   0  248.64    5.40
   1  25   0  347.17    7.21
  -1 -25   0  337.43    6.93
   1  27   0  655.43   12.71
   1  27   0  634.17   12.26
  -1 -27   0  656.00   12.76
  -1 -27   0  654.85   12.61
   1  29   0  252.35    5.37
   1  29   0  264.56    5.65
  -1 -29   0  276.71    5.89
  -1 -29   0  261.71    5.52
   1  31   0  253.31    5.41
   1  31   0  250.35    5.37
  -1 -31   0  252.95    5.35
  -1 -31   0  253.16    5.45
   2 -30   0   44.60    1.54
   2 -30   0   43.58    1.49
  -2  30   0   44.51    1.56
  -2  30   0   41.92    1.48
   2 -28   0  169.94    3.90
   2 -28   0  162.05    3.80
  -2  28   0  165.22    3.82
  -2  28   0  165.89    3.90
   2 -26   0    7.14    0.68
   2 -26   0    5.91    0.64
  -2  26   0    6.46    0.63
  -2  26   0    8.58    0.74
   2 -22   0    6.96    0.66
   2 -22   0    6.65    0.64
   2 -20   0  705.93   13.55
   2 -20   0  730.20   14.01
  -2  20   0  740.70   14.26
  -2  20   0  705.93   13.53
   2 -18   0    6.42    0.62
   2 -18   0    6.32    0.61
  -2  18   0    6.74    0.60
  -2  18   0    5.35    0.62
   2 -16   0  536.36   10.44
   2 -16   0  531.96   10.35
  -2  16   0  522.67   10.16
  -2  16   0  539.36   10.55
   2 -14   0  328.46    6.65
   2 -14   0  330.32    6.67
  -2  14   0  338.28    6.87
  -2  14   0  322.87    6.52
   2 -12   0   20.69    0.88
   2 -12   0   21.25    0.89
  -2  12   0   19.16    0.87
  -2  12   0   20.81    0.87
   2 -10   0  994.12   18.49
   2 -10   0  992.63   18.44
  -2  10   0 1003.83   18.62
  -2  10   0  994.12   18.53
   2  -8   0  974.81   18.04
   2  -8   0 1014.26   18.77
  -2   8   0 1018.81   18.82
  -2   8   0  994.54   18.45
   2  -6   0 3706.39   67.04
   2  -6   0 3562.81   64.41
  -2   6   0 3680.29   66.50
  -2   6   0 3597.36   65.09
   2  -4   0 1477.77   26.91
   2  -4   0 1538.18   28.04
  -2   4   0 1512.62   27.58
  -2   4   0 1528.12   27.80
   2  -2   0  717.58   13.21
   2  -2   0  713.53   13.17
  -2   2   0  708.78   13.04
  -2   2   0  722.48   13.34
   2   2   0  734.24   13.52
   2   2   0  711.90   13.13
  -2  -2   0  715.17   13.18
  -2  -2   0  714.78   13.18
   2   4   0 1560.64   28.42
   2   4   0 1568.39   28.54
  -2  -4   0 1518.82   27.66
  -2  -4   0 1550.58   28.23
   2   6   0 3630.37   65.61
   2   6   0 3553.59   64.28
  -2  -6   0 3525.95   63.77
  -2  -6   0 3535.93   63.94
   2   8   0  996.05   18.42
   2   8   0  977.84   18.11
  -2  -8   0  983.16   18.21
  -2  -8   0  986.95   18.25
   2  10   0 1000.84   18.58
   2  10   0  975.44   18.15
  -2 -10   0  953.78   17.76
  -2 -10   0  977.69   18.15
   2  12   0   19.90    0.85
   2  12   0   20.03    0.86
  -2 -12   0   18.62    0.84
  -2 -12   0   19.64    0.84
  -2 -14   0  306.47    6.28
  -2 -14   0  321.94    6.50
   2  16   0  515.48   10.08
   2  16   0  538.52   10.46
  -2 -16   0  514.08   10.00
  -2 -16   0  532.44   10.42
   2  18   0    5.98    0.60
   2  18   0    7.19    0.63
  -2 -18   0    6.53    0.57
  -2 -18   0    6.24    0.62
   2  20   0  712.48   13.65
   2  20   0  679.03   13.12
  -2 -20   0  698.71   13.48
  -2 -20   0  692.15   13.26
   2  22   0    6.61    0.62
   2  22   0    5.95    0.63
  -2 -22   0    7.09    0.63
  -2 -22   0    6.31    0.64
   2  24   0  117.28    2.98
   2  24   0  115.16    3.12
  -2 -24   0  114.30    2.95
   2  26   0    7.09    0.65
   2  26   0    6.63    0.65
  -2 -26   0    6.17    0.65
  -2 -26   0    6.49    0.63
   2  28   0  156.72    3.70
   2  28   0  152.44    3.55
  -2 -28   0  156.83    3.72
  -2 -28   0  154.22    3.57
   2  30   0   42.64    1.45
   2  30   0   41.55    1.49
  -2 -30   0   39.11    1.44
  -2 -30   0   43.27    1.47
   3 -29   0  130.05    3.17
   3 -29   0  125.93    3.08
  -3  29   0  129.94    3.15
  -3  29   0  132.66    3.28
   3 -27   0  331.66    6.84
   3 -27   0  337.15    6.95
  -3  27   0  341.30    7.12
  -3  27   0  338.77    6.95
   3 -25   0  852.76   16.24
   3 -25   0  838.70   15.97
  -3  25   0  880.31   16.84
  -3  25   0  837.52   15.92
   3 -21   0  366.86    7.47
   3 -21   0  368.01    7.50
   3 -19   0  303.17    6.31
   3 -19   0  297.92    6.21
  -3  19   0  321.31    6.74
  -3  19   0  299.69    6.20
   3 -17   0   82.82    2.23
   3 -17   0   83.29    2.25
  -3  17   0   83.09    2.32
  -3  17   0   81.59    2.18
   3 -15   0  462.27    9.10
   3 -15   0  459.62    9.06
  -3  15   0  473.06    9.41
  -3  15   0  459.54    9.03
   3 -13   0  235.55    4.98
   3 -13   0  236.76    4.98
  -3  13   0  236.33    4.96
  -3  13   0  231.91    4.99
  -3  11   0 3205.72   58.47
   3  -9   0 3059.95   55.57
   3  -9   0 3125.94   56.81
  -3   9   0 3019.17   54.92
  -3   9   0 3170.43   57.55
  -3   7   0 1182.54   21.79
  -3   7   0 1181.79   21.87
   3  -5   0 2072.22   37.72
   3  -5   0 2083.62   37.97
  -3   5   0 2082.10   37.88
  -3   5   0 2030.44   37.04
   3  -3   0  552.24   10.43
   3  -3   0  571.36   10.74
  -3   3   0  568.38   10.66
  -3   3   0  559.59   10.59
   3  -1   0  452.46    8.62
   3  -1   0  440.18    8.35
  -3   1   0  442.56    8.45
  -3   1   0  455.68    8.63
   3   1   0  442.71    8.45
   3   1   0  425.98    8.10
  -3  -1   0  435.80    8.31
  -3  -1   0  442.18    8.38
   3   3   0  555.77   10.49
   3   3   0  558.44   10.51
  -3  -3   0  543.99   10.27
  -3  -3   0  565.48   10.63
   3   5   0 2061.59   37.54
   3   5   0 2042.60   37.24
  -3  -5   0 2147.42   39.10
  -3  -5   0 2027.41   36.94
   3   7   0 1208.10   22.32
   3   7   0 1181.79   21.80
  -3  -7   0 1209.60   22.32
  -3  -7   0 1202.08   22.15
   3   9   0 3036.96   55.16
   3   9   0 3082.93   56.03
  -3  -9   0 3114.82   56.55
  -3  -9   0 3052.53   55.47
   3  11   0 3096.40   56.34
   3  11   0 3132.11   56.94
  -3 -11   0 3160.54   57.43
  -3 -11   0 3074.54   55.94
   3  13   0  237.19    5.03
   3  13   0  229.98    4.86
  -3 -13   0  234.90    4.92
  -3 -13   0  226.62    4.84
   3  15   0  454.39    8.95
   3  15   0  466.38    9.22
  -3 -15   0  453.77    9.01
  -3 -15   0  451.53    8.88
   3  17   0   81.73    2.25
   3  17   0   85.73    2.29
  -3 -17   0   81.80    2.20
  -3 -17   0   80.44    2.23
   3  19   0  297.99    6.19
   3  19   0  294.50    6.20
  -3 -19   0  297.86    6.17
  -3 -19   0  297.19    6.25
   3  21   0  371.81    7.54
   3  21   0  362.74    7.46
  -3 -21   0  367.12    7.54
  -3 -21   0  363.89    7.39
   3  23   0   50.34    1.68
   3  23   0   52.11    1.67
  -3 -23   0   53.87    1.78
  -3 -23   0   52.03    1.65
   3  25   0  834.59   15.86
   3  25   0  811.15   15.54
  -3 -25   0  825.80   15.69
  -3 -25   0  825.21   15.80
   3  27   0  323.42    6.66
   3  27   0  323.70    6.76
  -3 -27   0  312.38    6.56
  -3 -27   0  323.20    6.63
   3  29   0  120.76    2.95
   3  29   0  126.47    3.15
  -3 -29   0  116.27    2.86
  -3 -29   0  120.81    3.05
   4 -28   0   87.64    2.37
   4 -28   0   86.52    2.34
  -4  28   0   88.82    2.35
  -4  28   0   87.59    2.46
   4 -26   0   42.14    1.49
   4 -26   0   40.08    1.43
  -4  26   0   41.35    1.54
  -4  26   0   43.42    1.47
   4 -24   0   54.36    1.73
   4 -24   0   51.71    1.69
  -4  24   0   50.24    1.61
  -4  24   0   55.91    1.85
   4 -20   0    3.51    0.52
   4 -20   0    3.38    0.50
  -4  20   0    4.23    0.52
  -4  20   0    4.05    0.59
   4 -18   0  121.29    2.99
   4 -18   0  121.29    2.99
  -4  18   0  119.99    2.92
  -4  18   0  124.10    3.15
   4 -16   0 1206.05   22.53
   4 -16   0 1183.85   22.11
  -4  16   0 1223.53   22.96
  -4  16   0 1167.70   21.79
   4 -14   0  340.81    6.94
   4 -14   0  349.30    7.09
  -4  14   0  349.37    7.05
  -4  14   0  353.65    7.27
   4 -12   0 1651.35   30.46
   4 -12   0 1604.05   29.58
  -4  12   0 1664.76   30.78
  -4  12   0 1697.24   31.24
   4 -10   0 2365.20   43.29
   4 -10   0 2360.88   43.13
  -4  10   0 2447.95   44.76
  -4  10   0 2388.22   43.71
   4  -8   0  610.47   11.71
   4  -8   0  586.65   11.23
  -4   8   0  576.78   11.13
  -4   8   0  582.92   11.13
   4  -6   0 1739.87   31.90
   4  -6   0 1750.97   32.14
  -4   6   0 1731.00   31.71
  -4   6   0 1765.77   32.46
   4  -4   0  100.28    2.38
   4  -4   0   97.08    2.34
  -4   4   0  100.66    2.35
  -4   4   0   98.87    2.41
   4  -2   0   27.28    0.96
   4  -2   0   29.28    1.03
  -4   2   0   27.54    1.00
  -4   2   0   28.49    0.97
   4   0   0  579.21   11.04
   4   0   0  568.32   10.78
  -4   0   0  555.62   10.62
  -4   0   0  568.84   10.79
   4   2   0   27.18    0.95
   4   2   0   28.07    1.00
  -4  -2   0   27.13    0.94
  -4  -2   0   27.13    0.98
   4   4   0   99.02    2.34
   4   4   0   97.00    2.35
  -4  -4   0  100.13    2.36
  -4  -4   0   99.24    2.37
   4   6   0 1714.72   31.49
   4   6   0 1753.19   32.12
  -4  -6   0 1764.29   32.35
  -4  -6   0 1708.81   31.35
   4   8   0  594.76   11.37
   4   8   0  572.33   11.02
  -4  -8   0  593.44   11.37
  -4  -8   0  593.88   11.35
   4  12   0 1640.75   30.23
   4  12   0 1692.29   31.25
  -4 -12   0 1659.82   30.65
  -4 -12   0 1669.00   30.72
   4  14   0  350.27    7.08
   4  14   0  356.76    7.29
  -4 -14   0  353.72    7.13
  -4 -14   0  359.58    7.33
   4  16   0 1177.80   22.10
   4  16   0 1202.69   22.44
  -4 -16   0 1194.61   22.37
  -4 -16   0 1197.30   22.33
   4  18   0  128.41    3.11
   4  18   0  128.35    3.20
  -4 -18   0  119.66    3.02
  -4 -18   0  122.92    2.99
   4  20   0    2.88    0.47
   4  20   0    4.15    0.56
  -4 -20   0    2.55    0.46
  -4 -20   0    3.45    0.53
   4  22   0   25.38    1.16
   4  22   0   23.71    1.07
  -4 -22   0   22.87    1.12
  -4 -22   0   22.84    1.05
   4  24   0   51.29    1.65
   4  24   0   52.07    1.75
  -4 -24   0   49.59    1.61
  -4 -24   0   50.98    1.72
   4  26   0   39.08    1.38
   4  26   0   38.55    1.46
   4  28   0   82.61    2.24
   4  28   0   90.05    2.48
  -4 -28   0   85.18    2.39
  -4 -28   0   84.59    2.26
   4  30   0   66.25    2.01
   4  30   0   70.68    2.04
  -4 -30   0   67.37    2.02
   5 -27   0  109.88    2.77
   5 -27   0  113.72    2.86
  -5  27   0  112.07    2.92
  -5  27   0  107.38    2.68
   5 -25   0  252.18    5.39
   5 -25   0  256.19    5.49
  -5  25   0  246.43    5.25
  -5  25   0  263.00    5.72
   5 -23   0  238.56    5.18
   5 -23   0  239.26    5.16
  -5  23   0  226.82    4.90
  -5  23   0  234.26    5.21
   5 -21   0  581.49   11.38
  -5  21   0  600.51   11.87
   5 -19   0  764.46   14.62
   5 -19   0  776.96   14.87
  -5  19   0  758.21   14.47
  -5  19   0  786.34   15.17
   5 -17   0  430.68    8.61
   5 -17   0  428.23    8.58
  -5  17   0  433.52    8.80
  -5  17   0  428.56    8.53
   5 -15   0  545.78   10.68
   5 -15   0  560.89   10.96
  -5  15   0  559.11   11.03
  -5  15   0  564.41   10.97
   5 -13   0  586.25   11.38
   5 -13   0  580.95   11.30
  -5  13   0  579.32   11.20
  -5  13   0  577.97   11.33
   5 -11   0  646.04   12.47
   5 -11   0  632.10   12.18
  -5  11   0  634.46   12.31
  -5  11   0  646.66   12.39
   5  -9   0  438.39    8.71
   5  -9   0  429.00    8.49
  -5   9   0  434.37    8.54
  -5   9   0  437.12    8.75
   5  -7   0  104.43    2.60
   5  -7   0  109.01    2.66
  -5   7   0  107.58    2.59
  -5   7   0  108.44    2.72
   5  -3   0   27.41    1.05
   5  -3   0   28.53    1.06
  -5   3   0   27.23    1.01
  -5   3   0   29.31    1.12
   5  -1   0  219.60    4.61
   5  -1   0  220.62    4.70
  -5   1   0  216.32    4.55
  -5   1   0  215.88    4.61
   5   1   0  216.24    4.55
   5   1   0  218.65    4.66
  -5  -1   0  215.88    4.55
  -5  -1   0  216.17    4.60
   5   3   0   28.71    1.10
   5   3   0   29.11    1.06
  -5  -3   0   28.84    1.08
  -5  -3   0   27.04    1.01
   5   5   0  456.07    9.11
   5   5   0  463.44    9.11
  -5  -5   0  457.44    8.93
   5   9   0  422.02    8.43
   5   9   0  432.68    8.54
  -5  -9   0  440.79    8.70
  -5  -9   0  431.83    8.57
   5  11   0  641.87   12.43
   5  11   0  639.38   12.28
  -5 -11   0  646.45   12.47
  -5 -11   0  659.76   12.65
   5  13   0  581.56   11.27
   5  13   0  567.30   11.12
  -5 -13   0  577.42   11.18
  -5 -13   0  578.17   11.28
   5  15   0  551.88   10.88
   5  15   0  558.44   10.89
  -5 -15   0  555.85   10.83
  -5 -15   0  541.86   10.66
   5  17   0  441.64    8.93
   5  17   0  436.42    8.71
  -5 -17   0  452.73    8.99
  -5 -17   0  434.03    8.74
   5  19   0  775.09   14.80
   5  19   0  756.33   14.60
  -5 -19   0  783.22   14.94
  -5 -19   0  760.71   14.66
   5  21   0  596.40   11.60
   5  21   0  597.19   11.76
  -5 -21   0  583.66   11.38
  -5 -21   0  593.56   11.66
   5  23   0  234.49    5.06
   5  23   0  232.29    5.17
  -5 -23   0  226.59    5.05
  -5 -23   0  231.35    5.00
   5  25   0  258.14    5.48
   5  25   0  254.02    5.55
  -5 -25   0  250.78    5.49
  -5 -25   0  256.19    5.43
   5  27   0  105.14    2.79
   5  27   0  106.20    2.68
  -5 -27   0  107.11    2.83
  -5 -27   0  108.55    2.71
   5  29   0   74.62    2.08
   5  29   0   74.67    2.19
  -5 -29   0   72.43    2.15
   6 -26   0   18.46    0.93
   6 -26   0   18.63    0.97
  -6  26   0   20.82    0.97
  -6  26   0   19.42    1.04
  -6  24   0    1.16    0.37
  -6  24   0    0.61    0.38
   6 -22   0   17.52    0.95
   6 -22   0   17.28    0.92
  -6  22   0   16.22    0.98
  -6  22   0   17.67    0.91
   6 -20   0   39.72    1.45
   6 -20   0   39.42    1.41
  -6  20   0   38.83    1.49
  -6  20   0   38.83    1.37
   6 -18   0   13.16    0.82
   6 -18   0   14.42    0.85
  -6  18   0   12.28    0.86
  -6  18   0   14.15    0.85
   6 -16   0  427.69    8.58
   6 -16   0  432.36    8.68
  -6  16   0  426.30    8.50
  -6  16   0  412.27    8.42
   6 -14   0  366.92    7.50
   6 -14   0  361.53    7.39
  -6  14   0  366.40    7.41
  -6  14   0  366.14    7.56
   6 -12   0   42.04    1.46
   6 -12   0   40.59    1.48
  -6  12   0   41.26    1.53
  -6  12   0   40.56    1.40
   6 -10   0  812.12   15.49
   6 -10   0  818.21   15.58
  -6  10   0  804.01   15.24
  -6  10   0  804.01   15.44
   6  -8   0  695.05   13.37
   6  -8   0  720.46   13.80
  -6   8   0  700.54   13.37
  -6   8   0  697.80   13.50
   6  -6   0  245.95    5.23
   6  -6   0  246.30    5.26
  -6   6   0  253.60    5.46
  -6   6   0  246.37    5.17
   6  -4   0  927.70   17.48
   6  -4   0  907.37   17.14
  -6   4   0  935.41   17.73
  -6   4   0  913.68   17.17
   6  -2   0 1351.91   25.17
   6  -2   0 1344.16   24.93
  -6   2   0 1331.47   24.69
  -6   2   0 1329.36   24.77
   6   0   0 2163.41   39.64
   6   0   0 2229.08   40.91
  -6   0   0 2217.07   40.68
  -6   0   0 2230.49   40.83
   6   2   0 1327.24   24.72
   6   2   0 1338.52   24.83
  -6  -2   0 1289.88   24.01
  -6  -2   0 1346.27   24.96
   6   4   0  917.18   17.36
   6   4   0  934.01   17.58
  -6  -4   0  901.76   16.99
  -6  -4   0  929.80   17.55
   6   6   0  255.61    5.39
   6   6   0  249.08    5.34
  -6  -6   0  256.31    5.44
  -6  -6   0  245.33    5.20
   6   8   0  696.43   13.42
   6   8   0  706.73   13.53
  -6  -8   0  695.74   13.35
  -6  -8   0  698.49   13.41
   6  10   0  801.98   15.24
   6  10   0  774.93   14.87
  -6 -10   0  806.04   15.37
  -6 -10   0  806.71   15.35
   6  12   0   40.02    1.47
   6  12   0   41.22    1.42
  -6 -12   0   40.96    1.44
  -6 -12   0   43.32    1.46
   6  14   0  363.09    7.51
   6  14   0  364.52    7.41
  -6 -14   0  365.88    7.51
  -6 -14   0  363.87    7.38
   6  16   0  423.77    8.61
   6  16   0  426.23    8.53
  -6 -16   0  428.07    8.55
  -6 -16   0  436.16    8.80
   6  18   0   13.37    0.82
   6  18   0   12.62    0.87
  -6 -18   0   13.06    0.80
  -6 -18   0   13.97    0.87
   6  22   0   18.75    0.95
   6  22   0   17.79    1.02
  -6 -22   0   17.33    0.91
  -6 -22   0   17.19    0.99
   6  24   0    0.45    0.40
   6  24   0    0.10    0.34
  -6 -24   0    0.65    0.40
  -6 -24   0    0.28    0.35
   6  26   0   19.60    0.96
   6  26   0   19.49    1.05
  -6 -26   0   15.41    0.95
   7 -25   0  120.55    2.99
   7 -25   0  125.83    3.03
  -7  25   0  119.30    3.04
  -7  25   0  122.56    2.95
   7 -23   0  251.96    5.36
   7 -23   0  251.74    5.42
  -7  23   0  247.69    5.24
  -7  23   0  250.88    5.48
   7 -21   0  354.03    7.28
   7 -21   0  345.34    7.06
  -7  21   0  344.50    7.19
  -7  21   0  362.77    7.34
   7 -19   0 1333.77   24.91
   7 -19   0 1298.97   24.22
  -7  19   0 1290.26   24.22
  -7  19   0 1301.87   24.23
   7 -17   0 1495.03   27.81
   7 -17   0 1456.73   27.08
  -7  17   0 1457.93   27.04
   7 -15   0  743.26   14.31
   7 -15   0  740.80   14.24
  -7  15   0  759.87   14.52
  -7  15   0  759.25   14.73
   7 -13   0  309.19    6.48
   7 -13   0  314.93    6.58
  -7  13   0  304.52    6.31
  -7  13   0  315.36    6.71
   7 -11   0   28.02    1.20
   7 -11   0   24.82    1.11
  -7  11   0   27.24    1.14
  -7  11   0   25.87    1.21
   7  -9   0   64.80    1.96
   7  -9   0   63.18    1.90
  -7   9   0   60.91    1.95
  -7   9   0   59.60    1.78
   7  -7   0  246.51    5.30
   7  -7   0  243.72    5.27
  -7   7   0  245.98    5.40
  -7   7   0  231.24    4.94
   7  -5   0    8.31    0.68
   7  -5   0    8.23    0.66
  -7   5   0    8.97    0.73
  -7   5   0    7.86    0.64
   7  -3   0  127.33    3.09
   7  -3   0  120.24    2.97
  -7   3   0  126.93    3.18
  -7   3   0  129.56    3.09
   7  -1   0   22.94    1.02
   7  -1   0   23.00    1.09
  -7   1   0   22.43    1.04
  -7   1   0   23.71    1.03
   7   1   0   20.77    0.97
   7   1   0   23.88    1.11
  -7  -1   0   23.28    1.03
  -7  -1   0   21.22    1.00
   7   3   0  124.42    3.02
   7   3   0  124.29    3.11
  -7  -3   0  123.41    3.06
  -7  -3   0  128.41    3.10
   7   5   0    7.23    0.63
   7   5   0    8.15    0.71
  -7  -5   0    8.84    0.66
  -7  -5   0    7.57    0.66
   7   7   0  245.58    5.36
   7   7   0  247.51    5.30
  -7  -7   0  239.07    5.15
  -7  -7   0  252.82    5.44
   7   9   0   62.69    1.87
   7   9   0   59.74    1.89
  -7  -9   0   64.16    1.93
  -7  -9   0   60.89    1.85
   7  11   0   25.40    1.10
   7  11   0   23.40    1.13
  -7 -11   0   26.96    1.14
  -7 -11   0   23.85    1.09
   7  13   0  303.83    6.33
   7  13   0  299.98    6.38
  -7 -13   0  315.43    6.54
  -7 -13   0  312.15    6.55
   7  15   0  717.42   13.78
   7  15   0  734.64   14.23
  -7 -15   0  751.26   14.38
  -7 -15   0  738.34   14.25
   7  17   0 1433.39   26.80
   7  17   0 1462.71   27.39
  -7 -17   0 1456.73   27.17
   7  19   0 1308.25   24.38
   7  19   0 1278.08   24.01
  -7 -19   0 1274.02   23.91
  -7 -19   0 1307.66   24.36
   7  21   0  366.86    7.46
   7  21   0  373.42    7.73
  -7 -21   0  365.35    7.42
   7  23   0  245.27    5.25
   7  23   0  247.48    5.44
  -7 -23   0  240.89    5.30
  -7 -23   0  247.75    5.28
   7  25   0  124.43    3.02
   7  25   0  116.41    3.01
  -7 -25   0  122.67    3.10
  -7 -25   0  124.79    3.01
   8 -22   0    9.48    0.72
   8 -22   0    8.75    0.67
  -8  22   0    8.13    0.74
  -8  22   0    8.80    0.66
   8 -20   0   82.00    2.30
   8 -20   0   81.07    2.22
  -8  20   0   84.23    2.44
  -8  20   0   84.28    2.26
   8 -18   0   53.85    1.71
   8 -18   0   55.13    1.78
  -8  18   0   53.74    1.83
  -8  18   0   52.80    1.65
   8 -16   0   75.50    2.16
   8 -16   0   75.96    2.19
  -8  16   0   75.62    2.11
  -8  16   0   76.83    2.31
   8 -14   0   30.68    1.27
   8 -14   0   30.18    1.25
  -8  14   0   30.51    1.36
  -8  14   0   30.63    1.21
   8 -12   0  480.16    9.59
   8 -12   0  504.13   10.01
  -8  12   0  497.31    9.79
  -8  12   0  485.27    9.83
   8 -10   0  405.14    8.24
   8 -10   0  422.93    8.55
  -8  10   0  413.32    8.51
  -8  10   0  412.09    8.25
   8  -8   0  160.86    3.79
   8  -8   0  167.22    3.89
  -8   8   0  166.91    3.81
  -8   8   0  169.11    4.04
   8  -6   0  351.38    7.25
   8  -6   0  359.15    7.38
  -8   6   0  353.35    7.18
  -8   6   0  368.52    7.66
   8  -4   0  816.97   15.61
   8  -4   0  824.69   15.75
  -8   4   0  877.40   16.80
  -8   4   0  849.75   16.11
   8  -2   0 1056.41   19.92
   8  -2   0 1101.64   20.71
  -8   2   0 1091.30   20.47
  -8   2   0 1098.41   20.75
   8   0   0  869.89   16.55
   8   0   0  889.31   17.00
  -8   0   0  859.54   16.42
  -8   0   0  878.95   16.67
   8   2   0 1104.23   20.75
   8   2   0 1098.41   20.75
  -8  -2   0 1086.78   20.50
  -8  -2   0 1129.42   21.20
   8   4   0  865.18   16.56
   8   4   0  852.97   16.24
  -8  -4   0  886.39   16.83
  -8  -4   0  863.90   16.49
   8   6   0  344.81    7.10
   8   6   0  362.40    7.52
  -8  -6   0  365.46    7.53
  -8  -6   0  349.34    7.18
   8   8   0  164.32    3.92
   8   8   0  166.96    3.86
  -8  -8   0  170.87    3.98
  -8  -8   0  171.68    3.96
   8  10   0  404.40    8.30
   8  10   0  412.64    8.32
  -8 -10   0  414.50    8.39
  -8 -10   0  393.24    8.00
   8  12   0  477.49    9.48
   8  12   0  461.92    9.34
  -8 -12   0  492.14    9.76
  -8 -12   0  483.32    9.64
   8  16   0   72.31    2.07
   8  16   0   74.58    2.24
  -8 -16   0   72.49    2.07
  -8 -16   0   73.71    2.19
   8  18   0   53.07    1.69
   8  18   0   53.74    1.81
  -8 -18   0   52.81    1.80
  -8 -18   0   52.23    1.75
   8  20   0   83.69    2.28
   8  20   0   80.04    2.32
  -8 -20   0   82.05    2.34
  -8 -20   0   84.83    2.29
   8  22   0    7.47    0.66
   8  22   0    8.89    0.77
  -8 -22   0    8.24    0.72
  -8 -22   0    9.34    0.69
   9 -19   0  298.81    6.20
   9 -19   0  303.38    6.37
  -9  19   0  294.51    6.32
  -9  19   0  295.55    6.10
   9 -17   0  256.13    5.47
   9 -17   0  259.44    5.59
  -9  17   0  249.52    5.52
  -9  17   0  245.45    5.22
   9 -15   0  168.95    3.91
   9 -15   0  173.80    4.04
  -9  15   0  171.35    3.89
  -9  15   0  164.27    3.96
   9 -13   0   55.91    1.80
   9 -13   0   58.55    1.85
  -9  13   0   59.98    1.82
  -9  13   0   53.45    1.84
   9 -11   0  377.50    7.74
   9 -11   0  375.12    7.70
  -9  11   0  389.04    7.85
  -9  11   0  385.77    8.01
   9  -9   0  439.16    8.85
   9  -9   0  453.33    9.11
  -9   9   0  440.46    8.78
  -9   9   0  442.00    9.04
   9  -5   0    7.72    0.70
   9  -5   0    7.31    0.66
  -9   5   0    7.85    0.68
  -9   5   0    8.33    0.79
   9  -3   0    1.74    0.45
   9  -3   0    2.35    0.48
  -9   3   0    1.74    0.41
  -9   3   0    1.78    0.50
   9  -1   0    2.88    0.48
   9  -1   0    3.37    0.57
  -9   1   0    3.14    0.53
  -9   1   0    3.28    0.49
   9   1   0    3.48    0.51
   9   1   0    3.12    0.57
  -9  -1   0    3.06    0.50
  -9  -1   0    3.11    0.54
   9   3   0    2.38    0.51
   9   3   0    2.32    0.45
  -9  -3   0    2.83    0.51
  -9  -3   0    2.42    0.45
   9   5   0    7.55    0.74
   9   5   0    8.10    0.69
  -9  -5   0    8.49    0.72
  -9  -5   0    7.43    0.71
   9   7   0    6.50    0.71
   9   7   0    6.28    0.63
  -9  -7   0    6.04    0.64
  -9  -7   0    5.97    0.64
   9  11   0  374.65    7.65
   9  11   0  380.24    7.88
  -9 -11   0  374.65    7.68
   9  13   0   59.87    1.84
   9  13   0   59.64    1.95
  -9 -13   0   56.03    1.81
  -9 -13   0   54.87    1.76
   9  15   0  164.05    3.79
   9  15   0  161.93    3.89
  -9 -15   0  168.01    3.94
  -9 -15   0  165.89    3.82
   9  17   0  244.70    5.24
   9  17   0  247.95    5.46
  -9 -17   0  243.83    5.33
  -9 -17   0  243.88    5.23
   9  19   0  286.83    6.17
  -9 -19   0  296.71    6.17
  -9 -19   0  285.21    6.08
   9  21   0  226.96    4.89
   9  21   0  218.08    4.90
  -9 -21   0  222.64    4.92
  -9 -21   0  230.81    4.96
  10 -16   0  116.78    2.91
  10 -16   0  110.57    2.84
 -10  16   0  110.93    2.96
 -10  16   0  117.35    2.88
  10 -14   0   93.91    2.54
  10 -14   0   96.67    2.56
 -10  14   0   98.16    2.54
 -10  14   0   96.30    2.67
  10 -12   0  288.33    6.12
  10 -12   0  295.40    6.22
 -10  12   0  291.43    6.29
 -10  12   0  287.84    6.01
  10 -10   0  267.32    5.73
  10 -10   0  268.48    5.77
 -10  10   0  274.75    5.98
 -10  10   0  268.76    5.67
  10  -8   0  663.72   12.88
  10  -8   0  652.46   12.69
 -10   8   0  654.15   12.82
 -10   8   0  663.16   12.78
  10  -6   0  225.65    4.98
  10  -6   0  219.55    4.87
 -10   6   0  217.95    4.93
 -10   6   0  220.57    4.80
  10  -4   0  211.45    4.72
  10  -4   0  204.15    4.59
 -10   4   0  212.66    4.82
 -10   4   0  212.31    4.66
  10  -2   0  285.93    6.07
  10  -2   0  277.72    5.92
 -10   2   0  285.63    6.13
 -10   2   0  284.08    5.97
  10   0   0   19.30    1.09
  10   0   0   20.39    1.02
 -10   0   0   15.69    0.96
 -10   0   0   18.95    0.97
  10   2   0  286.50    6.08
  10   2   0  294.25    6.32
 -10  -2   0  299.16    6.29
 -10  -2   0  287.08    6.14
  10   4   0  219.62    4.86
  10   4   0  218.87    4.95
 -10  -4   0  199.21    4.81
  10   6   0  232.25    5.20
  10   6   0  230.49    5.06
 -10  -6   0  225.81    4.99
 -10  -6   0  228.84    5.11
  10   8   0  658.66   12.77
  10   8   0  653.03   12.79
 -10  -8   0  664.85   12.92
 -10  -8   0  654.72   12.73
  10  10   0  264.22    5.64
  10  10   0  265.77    5.80
 -10 -10   0  270.42    5.79
 -10 -10   0  267.21    5.74
  10  12   0  286.65    6.03
  10  12   0  288.98    6.23
 -10 -12   0  283.93    6.04
 -10 -12   0  294.43    6.19
  10  14   0   93.64    2.66
 -10 -14   0   96.19    2.58
 -10 -14   0   97.68    2.55
  10  16   0  110.52    2.93
  10  16   0  110.21    2.77
 -10 -16   0  113.06    2.82
 -10 -16   0  108.13    2.80
  11 -11   0  116.96    2.95
  11 -11   0  121.07    3.02
 -11  11   0  108.52    3.11
  11  -9   0  222.50    4.89
  11  -9   0  223.39    4.91
  11  -7   0  241.58    5.25
  11  -7   0  244.98    5.31
 -11   7   0  248.21    5.31
  11  -5   0  116.02    2.95
  11  -5   0  116.71    2.95
 -11   5   0  113.66    2.84
 -11   5   0  110.28    2.92
  11  -3   0  109.80    2.83
  11  -3   0  114.28    2.90
 -11   3   0  108.56    2.86
 -11   3   0  115.74    2.89
  11  -1   0   46.41    1.59
  11  -1   0   45.93    1.57
 -11   1   0   47.90    1.59
 -11   1   0   43.72    1.57
  11   1   0   51.03    1.80
  11   1   0   47.29    1.61
 -11  -1   0   47.36    1.59
 -11  -1   0   45.19    1.61
  11   3   0  115.58    2.93
  11   3   0  119.36    3.10
 -11  -3   0  117.74    2.97
 -11  -3   0  117.30    3.01
  11   5   0  119.99    3.11
  11   5   0  116.02    2.94
 -11  -5   0  116.77    2.97
 -11  -5   0  118.43    3.03
  11   7   0  245.88    5.46
 -11  -7   0  246.94    5.36
 -11  -7   0  244.13    5.33
  11   9   0  216.85    4.77
  11   9   0  221.04    4.99
 -11  -9   0  220.41    4.88
 -11  -9   0  218.00    4.83
  11  11   0  113.15    2.85
  11  11   0  114.90    3.02
 -11 -11   0  118.25    2.96
 -11 -11   0  121.18    3.04
 -10 -12  -1  208.16    4.63
 -10 -12  -1  197.90    4.39
  10  12   1  200.08    4.58
  10  12   1  206.84    4.56
 -10 -10  -1   63.81    1.95
 -10 -10  -1   62.01    1.89
  10  10   1   60.92    1.97
  10  10   1   60.40    1.83
 -10  -8  -1   88.95    2.43
 -10  -8  -1   89.84    2.45
  10   8   1   91.31    2.44
  10   8   1   88.68    2.50
 -10  -6  -1  100.83    2.68
 -10  -6  -1   99.87    2.63
  10   6   1  101.63    2.65
  10   6   1  103.81    2.79
 -10  -4  -1    1.27    0.43
 -10  -4  -1    1.77    0.42
  10   4   1    1.93    0.51
  10   4   1    2.13    0.43
 -10  -2  -1    1.34    0.42
 -10  -2  -1    1.19    0.43
  10   2   1    1.89    0.43
  10   2   1    1.67    0.41
 -10   0  -1    0.40    0.38
 -10   0  -1    0.25    0.34
  10   0   1    0.09    0.32
  10   0   1    0.17    0.35
 -10   2  -1    1.50    0.43
 -10   2  -1    1.14    0.40
  10  -2   1    1.12    0.40
  10  -2   1    1.84    0.45
 -10   4  -1    2.03    0.43
 -10   4  -1    1.61    0.44
  10  -4   1    1.74    0.42
  10  -4   1    1.58    0.43
 -10   6  -1   98.23    2.54
 -10   6  -1   97.32    2.65
  10  -6   1   97.64    2.58
  10  -6   1   99.71    2.63
 -10   8  -1   88.05    2.34
 -10   8  -1   85.16    2.43
  10  -8   1   89.10    2.43
  10  -8   1   85.95    2.37
 -10  10  -1   61.49    1.82
 -10  10  -1   60.81    1.96
  10 -10   1   61.90    1.90
  10 -10   1   59.31    1.85
 -10  12  -1  203.43    4.45
 -10  12  -1  201.20    4.61
  10 -12   1  212.73    4.69
  10 -12   1  204.30    4.56
  -9 -17  -1    2.52    0.47
  -9 -17  -1    2.54    0.44
   9  17   1    2.13    0.42
   9  17   1    2.95    0.52
  -9 -15  -1    5.73    0.62
  -9 -15  -1    5.85    0.58
   9  15   1    5.46    0.65
   9  15   1    5.58    0.57
  -9 -13  -1   16.80    0.91
  -9 -13  -1   17.50    0.96
   9  13   1   17.27    1.01
   9  13   1   16.48    0.89
  -9 -11  -1   14.02    0.85
  -9 -11  -1   13.86    0.87
   9  11   1   14.45    0.85
   9  11   1   13.61    0.93
  -9  -9  -1  427.70    8.61
  -9  -9  -1  433.43    8.73
   9   9   1  422.74    8.63
   9   9   1  432.93    8.69
  -9  -7  -1  719.74   14.17
  -9  -7  -1  742.32   14.31
   9   7   1  709.58   13.82
   9   7   1  737.80   14.20
  -9  -1  -1  272.67    5.95
  -9   5  -1  502.79    9.87
  -9   5  -1  497.49    9.97
   9  -5   1  534.45   10.56
   9  -5   1  527.78   10.43
  -9   7  -1  716.92   13.94
  -9   7  -1  694.34   13.32
   9  -7   1  712.40   13.75
   9  -7   1  692.08   13.39
  -9   9  -1  425.74    8.50
  -9   9  -1  420.84    8.61
   9  -9   1  432.59    8.71
   9  -9   1  421.07    8.51
  -9  11  -1   15.64    0.90
  -9  11  -1   14.50    0.96
   9 -11   1   14.63    0.89
   9 -11   1   14.62    0.89
  -9  13  -1   15.81    0.99
  -9  13  -1   16.22    0.90
   9 -13   1   16.31    0.92
   9 -13   1   17.55    0.95
  -9  15  -1    5.98    0.59
  -9  15  -1    5.88    0.67
   9 -15   1    5.77    0.59
   9 -15   1    5.29    0.60
  -9  17  -1    2.61    0.52
  -9  17  -1    3.20    0.46
   9 -17   1    2.16    0.45
   9 -17   1    3.56    0.49
  -8 -20  -1   72.31    2.12
  -8 -20  -1   75.86    2.10
   8  20   1   74.93    2.22
   8  20   1   74.41    2.08
  -8 -18  -1   28.30    1.23
  -8 -18  -1   31.72    1.22
   8  18   1   29.75    1.20
   8  18   1   29.69    1.29
  -8 -16  -1  102.95    2.63
  -8 -16  -1  105.19    2.76
   8  16   1  105.41    2.82
   8  16   1  102.40    2.62
  -8 -14  -1   61.73    1.85
  -8 -14  -1   60.55    1.88
   8  14   1   61.39    1.96
   8  14   1   60.50    1.82
  -8 -12  -1  212.90    4.73
   8  12   1  197.96    4.58
   8  12   1  211.11    4.81
  -8 -10  -1  154.86    3.65
  -8 -10  -1  148.94    3.54
   8  10   1  148.36    3.52
   8  10   1  146.66    3.60
  -8  -8  -1  341.16    7.03
  -8  -8  -1  354.12    7.29
   8   8   1  341.46    7.03
   8   8   1  340.50    7.14
  -8  -6  -1  400.39    8.09
  -8  -6  -1  402.19    8.17
   8   6   1  405.57    8.31
   8   6   1  399.73    8.09
  -8  -4  -1   21.02    1.02
  -8  -4  -1   20.89    1.04
   8   4   1   19.95    1.25
   8   4   1   23.85    1.08
  -8  -2  -1  161.79    3.81
  -8  -2  -1  158.98    3.69
   8   2   1  159.77    4.08
  -8   0  -1    0.38    0.35
  -8   0  -1    0.82    0.38
   8   0   1    0.04    0.32
   8   0   1    0.35    0.38
  -8   2  -1  161.97    3.84
  -8   2  -1  155.99    3.60
   8  -2   1  152.51    3.60
   8  -2   1  159.10    3.73
  -8   4  -1   19.67    1.06
  -8   4  -1   21.05    0.99
   8  -4   1   21.56    1.04
   8  -4   1   23.19    1.07
  -8   6  -1  407.13    8.36
  -8   6  -1  404.97    8.12
   8  -6   1  397.32    8.08
   8  -6   1  385.46    7.86
  -8   8  -1  341.34    6.97
  -8   8  -1  348.60    7.31
   8  -8   1  330.04    6.87
   8  -8   1  334.38    6.94
  -8  12  -1  202.55    4.46
  -8  12  -1  203.30    4.68
   8 -12   1  210.65    4.71
   8 -12   1  208.18    4.65
  -8  14  -1   59.99    1.80
  -8  14  -1   59.54    1.95
   8 -14   1   59.77    1.88
   8 -14   1   61.51    1.88
  -8  16  -1  101.58    2.59
  -8  16  -1  105.79    2.86
   8 -16   1  102.08    2.69
   8 -16   1  105.74    2.70
  -8  18  -1   30.04    1.18
  -8  18  -1   29.75    1.30
   8 -18   1   30.60    1.21
   8 -18   1   30.94    1.26
  -8  20  -1   73.39    2.03
  -8  20  -1   70.87    2.17
   8 -20   1   74.83    2.15
   8 -20   1   72.05    2.02
  -7 -23  -1    1.16    0.36
  -7 -23  -1    1.56    0.40
   7  23   1    1.25    0.40
   7  23   1    0.76    0.35
  -7 -21  -1    0.16    0.35
  -7 -21  -1    0.90    0.36
   7  21   1    0.04    0.32
   7  21   1    0.51    0.38
  -7 -19  -1   39.74    1.39
  -7 -19  -1   38.69    1.45
   7  19   1   39.39    1.38
   7  19   1   36.74    1.43
  -7 -17  -1   25.06    1.10
  -7 -15  -1    7.73    0.66
  -7 -15  -1    8.80    0.71
   7  15   1    8.21    0.66
   7  15   1    8.28    0.74
  -7 -13  -1  595.99   11.64
  -7 -13  -1  594.86   11.56
   7  13   1  604.20   11.73
   7  13   1  581.98   11.49
  -7 -11  -1  456.99    9.11
  -7 -11  -1  482.43    9.55
   7  11   1  478.64    9.47
  -7  -9  -1   39.36    1.41
  -7  -9  -1   42.92    1.50
   7   9   1   40.55    1.52
  -7  -7  -1  228.82    5.00
  -7  -7  -1  212.23    4.66
   7   7   1  219.29    4.89
   7   7   1  219.67    4.79
  -7  -5  -1  339.60    7.01
  -7  -5  -1  331.63    6.82
   7   5   1  333.54    6.95
   7   5   1  320.61    6.62
  -7  -3  -1 1113.32   20.92
  -7  -3  -1 1139.63   21.33
   7   3   1 1153.75   21.60
   7   3   1 1144.13   21.53
  -7  -1  -1  860.91   16.31
  -7  -1  -1  830.00   15.84
   7   1   1  835.80   15.88
   7   1   1  874.43   16.68
  -7   1  -1  864.12   16.35
  -7   1  -1  842.87   16.10
   7  -1   1  816.47   15.57
   7  -1   1  848.67   16.13
  -7   3  -1 1109.48   20.93
  -7   3  -1 1079.31   20.19
   7  -3   1 1102.42   20.70
   7  -3   1 1094.71   20.57
  -7   5  -1  330.36    6.86
   7  -5   1  313.15    6.52
   7  -5   1  324.56    6.72
   7  -7   1  216.96    4.78
   7  -7   1  216.77    4.79
  -7   9  -1   40.68    1.57
   7  -9   1   41.25    1.49
   7  -9   1   40.34    1.45
  -7  11  -1  460.60    9.24
  -7  11  -1  477.41    9.64
   7 -11   1  471.85    9.41
   7 -11   1  492.39    9.79
  -7  13  -1  584.68   11.36
  -7  13  -1  605.39   11.97
   7 -13   1  609.59   11.86
   7 -13   1  604.80   11.83
  -7  15  -1    7.40    0.74
  -7  15  -1    7.77    0.70
   7 -15   1    7.71    0.69
   7 -15   1    8.38    0.71
  -7  17  -1   22.30    1.05
  -7  17  -1   24.45    1.18
   7 -17   1   22.59    1.08
   7 -17   1   24.57    1.09
  -7  19  -1   37.06    1.39
  -7  19  -1   36.80    1.49
   7 -19   1   37.41    1.35
   7 -19   1   40.15    1.47
  -7  21  -1   -0.21    0.37
   7 -21   1   -0.01    0.33
   7 -21   1    0.17    0.33
   7 -23   1    0.90    0.37
   7 -23   1    1.25    0.37
  -6 -24  -1  116.44    2.99
  -6 -24  -1  118.33    2.90
   6  24   1  113.97    2.97
   6  24   1  121.64    2.97
  -6 -22  -1  319.92    6.72
  -6 -22  -1  328.52    6.74
   6  22   1  315.05    6.66
   6  22   1  324.03    6.67
  -6 -20  -1   93.35    2.55
  -6 -20  -1  100.27    2.58
   6  20   1   94.94    2.61
   6  20   1   98.40    2.56
  -6 -18  -1  371.21    7.52
  -6 -18  -1  362.77    7.48
   6  18   1  366.93    7.46
   6  18   1  367.57    7.61
  -6 -16  -1 1026.68   19.31
  -6 -16  -1 1051.44   19.86
   6  16   1 1044.19   19.63
  -6 -14  -1  302.21    6.34
  -6 -14  -1  290.99    6.05
   6  14   1  291.86    6.08
   6  14   1  292.54    6.23
  -6 -12  -1  194.15    4.30
  -6 -12  -1  197.89    4.42
   6  12   1  198.02    4.48
   6  12   1  198.85    4.38
  -6 -10  -1  305.52    6.32
  -6 -10  -1  313.79    6.49
   6  10   1  317.53    6.53
   6  10   1  305.32    6.41
  -6  -8  -1  371.99    7.54
  -6  -8  -1  356.17    7.23
   6   8   1  367.07    7.41
   6   8   1  356.70    7.33
  -6  -6  -1  237.57    5.06
  -6  -6  -1  246.08    5.28
   6   6   1  243.95    5.18
   6   6   1  234.39    5.09
   6   4   1   59.97    1.76
   6   4   1   61.94    1.88
  -6  -2  -1  528.30   10.35
  -6  -2  -1  545.07   10.58
   6   2   1  549.17   10.76
   6   2   1  536.78   10.47
  -6   0  -1    0.08    0.31
  -6   0  -1    0.35    0.29
   6   0   1    0.49    0.35
   6   0   1    0.09    0.26
  -6   2  -1  536.92   10.40
  -6   2  -1  530.65   10.44
   6  -2   1  520.83   10.17
   6  -2   1  516.18   10.11
  -6   4  -1   59.54    1.72
  -6   4  -1   60.56    1.87
   6  -4   1   59.94    1.78
   6  -4   1   56.11    1.73
  -6   6  -1  240.96    5.26
  -6   6  -1  237.64    5.02
   6  -6   1  243.22    5.20
   6  -6   1  243.62    5.23
  -6   8  -1  365.56    7.35
  -6   8  -1  354.87    7.35
   6  -8   1  364.31    7.43
   6  -8   1  361.03    7.36
  -6  10  -1  316.56    6.67
  -6  10  -1  310.10    6.37
   6 -10   1  315.99    6.56
   6 -10   1  317.34    6.59
  -6  12  -1  195.43    4.30
  -6  12  -1  193.34    4.46
   6 -12   1  203.03    4.52
   6 -12   1  201.32    4.48
  -6  14  -1  289.94    6.02
  -6  14  -1  289.57    6.24
   6 -14   1  298.18    6.27
   6 -14   1  293.84    6.15
  -6  16  -1 1025.47   19.26
  -6  16  -1 1017.61   19.33
   6 -16   1 1010.37   19.10
   6 -16   1 1019.43   19.20
  -6  18  -1  354.79    7.39
  -6  18  -1  366.70    7.41
   6 -18   1  354.38    7.29
   6 -18   1  355.32    7.24
  -6  20  -1   90.34    2.53
  -6  20  -1   93.01    2.42
   6 -20   1   96.98    2.59
   6 -20   1   90.46    2.39
  -6  22  -1  319.76    6.55
  -6  22  -1  318.23    6.71
   6 -22   1  318.77    6.65
   6 -22   1  313.63    6.46
  -6  24  -1  115.07    2.98
  -6  24  -1  116.49    2.84
   6 -24   1  115.91    2.91
   6 -24   1  115.97    2.84
  -5 -27  -1   19.52    1.01
  -5 -27  -1   21.72    0.99
   5  27   1   20.98    0.98
   5  27   1   19.37    1.05
  -5 -25  -1    3.67    0.51
  -5 -25  -1    3.98    0.51
   5  25   1    4.23    0.58
   5  25   1    4.22    0.51
  -5 -23  -1   35.02    1.29
  -5 -23  -1   32.99    1.35
   5  23   1   37.49    1.35
   5  23   1   35.31    1.40
  -5 -19  -1  487.41    9.73
  -5 -19  -1  494.67    9.74
   5  19   1  481.94    9.67
  -5 -17  -1   99.14    2.56
  -5 -17  -1   98.70    2.62
   5  17   1   98.33    2.55
   5  17   1   99.82    2.68
  -5 -15  -1   44.52    1.48
  -5 -15  -1   44.72    1.54
   5  15   1   44.92    1.56
   5  15   1   43.66    1.46
  -5 -13  -1  338.89    6.96
  -5 -13  -1  327.99    6.68
   5  13   1  332.50    6.89
   5  13   1  337.65    6.87
   5  11   1   56.39    1.68
   5  11   1   57.31    1.77
  -5  -9  -1  508.35    9.93
  -5  -9  -1  507.13    9.90
   5   9   1  513.57    9.99
   5   9   1  511.20   10.05
  -5  -7  -1  525.95   10.21
  -5  -7  -1  541.83   10.52
   5   7   1  539.21   10.44
   5   7   1  526.09   10.29
  -5   3  -1 1801.45   33.28
  -5   5  -1  582.20   11.16
  -5   5  -1  598.38   11.62
   5  -5   1  615.82   11.84
   5  -5   1  584.15   11.29
  -5   7  -1  532.54   10.47
  -5   7  -1  521.07   10.09
   5  -7   1  540.17   10.53
   5  -7   1  525.40   10.24
  -5   9  -1  514.92   10.19
  -5   9  -1  509.37    9.91
   5  -9   1  499.54    9.80
   5  -9   1  529.09   10.36
  -5  11  -1   52.77    1.79
  -5  11  -1   57.14    1.70
   5 -11   1   59.31    1.80
   5 -11   1   55.38    1.73
  -5  13  -1  337.65    7.03
  -5  13  -1  336.74    6.84
   5 -13   1  333.47    6.86
   5 -13   1  338.37    6.93
  -5  15  -1   41.59    1.54
  -5  15  -1   44.34    1.47
   5 -15   1   40.80    1.43
   5 -15   1   43.32    1.49
  -5  17  -1   95.54    2.63
  -5  17  -1   95.73    2.47
   5 -17   1   99.20    2.60
   5 -17   1   93.75    2.47
  -5  21  -1   35.56    1.43
  -5  21  -1   35.60    1.30
   5 -21   1   37.56    1.37
   5 -21   1   33.59    1.33
  -5  23  -1   33.01    1.37
  -5  23  -1   34.82    1.28
   5 -23   1   33.64    1.32
   5 -23   1   34.31    1.31
  -5  25  -1    4.31    0.51
  -5  25  -1    3.98    0.59
   5 -25   1    4.36    0.52
   5 -25   1    4.72    0.57
   5 -27   1   18.07    1.01
   5 -27   1   19.93    0.96
  -4 -28  -1  155.58    3.71
  -4 -28  -1  168.52    3.81
   4  28   1  166.50    3.77
   4  28   1  163.45    3.87
  -4 -26  -1   36.86    1.44
  -4 -26  -1   40.27    1.39
   4  26   1   42.10    1.43
   4  26   1   44.81    1.60
  -4 -24  -1  442.05    8.78
  -4 -24  -1  416.86    8.48
   4  24   1  444.08    8.82
   4  24   1  427.73    8.83
  -4 -22  -1  722.74   13.98
  -4 -22  -1  747.49   14.28
   4  22   1  725.69   14.05
   4  22   1  735.71   14.08
  -4 -20  -1  134.74    3.22
  -4 -20  -1  129.56    3.22
   4  20   1  130.16    3.26
   4  20   1  128.82    3.12
  -4 -18  -1  650.78   12.52
  -4 -18  -1  631.21   12.28
   4  18   1  640.68   12.36
   4  18   1  651.41   12.68
   4  16   1  502.67    9.97
   4  16   1  487.92    9.58
  -4 -14  -1 1287.54   24.00
  -4 -14  -1 1277.53   23.73
   4  14   1 1269.53   23.71
   4  14   1 1274.19   23.69
  -4 -12  -1 1108.02   20.65
  -4 -12  -1 1118.26   20.91
   4  12   1 1085.51   20.25
   4  12   1 1058.90   19.90
  -4  -8  -1  978.91   18.31
  -4  -8  -1  948.54   17.73
   4   8   1  978.91   18.27
   4   8   1  933.00   17.52
  -4  -6  -1   35.65    1.19
  -4  -6  -1   34.33    1.15
   4   6   1   34.80    1.20
   4   6   1   35.48    1.18
  -4  -4  -1  134.19    3.01
  -4  -4  -1  133.98    3.03
   4   4   1  136.93    3.06
   4   4   1  130.59    3.00
  -4  -2  -1   35.50    1.13
  -4  -2  -1   35.42    1.16
   4   2   1   33.25    1.09
   4   2   1   37.03    1.22
  -4   0  -1    0.10    0.25
  -4   0  -1   -0.37    0.25
   4   0   1    0.10    0.23
   4   0   1    0.14    0.26
  -4   2  -1   36.79    1.23
  -4   2  -1   35.14    1.12
   4  -2   1   35.53    1.16
   4  -2   1   35.80    1.16
  -4   4  -1  132.90    3.08
  -4   4  -1  132.68    2.97
   4  -4   1  133.55    3.03
   4  -4   1  134.92    3.08
  -4   6  -1   36.33    1.27
  -4   6  -1   33.69    1.13
   4  -6   1   33.39    1.18
   4  -6   1   35.70    1.20
  -4   8  -1  915.35   17.29
  -4  10  -1   98.88    2.55
  -4  10  -1  100.55    2.47
   4 -10   1  101.80    2.55
   4 -10   1   98.74    2.48
  -4  12  -1 1086.19   20.43
  -4  12  -1 1082.78   20.21
   4 -12   1 1072.55   20.07
   4 -12   1 1088.24   20.38
  -4  14  -1 1268.19   23.75
  -4  14  -1 1276.86   23.72
   4 -14   1 1255.52   23.42
   4 -14   1 1245.51   23.21
  -4  16  -1  493.58    9.67
  -4  16  -1  507.42   10.11
   4 -16   1  492.60    9.69
   4 -16   1  490.91    9.70
  -4  18  -1  633.10   12.42
  -4  18  -1  645.73   12.43
   4 -18   1  631.84   12.21
   4 -18   1  641.31   12.43
  -4  20  -1  133.77    3.19
  -4  20  -1  133.95    3.37
   4 -20   1  126.37    3.13
   4 -20   1  133.40    3.21
  -4  22  -1  731.58   14.20
  -4  22  -1  711.56   13.62
   4 -22   1  723.93   13.89
   4 -22   1  743.95   14.31
  -4  24  -1  448.73    9.10
  -4  24  -1  440.97    8.75
   4 -24   1  433.27    8.64
   4 -24   1  428.12    8.62
  -4  26  -1   42.13    1.57
  -4  26  -1   39.94    1.38
   4 -26   1   43.41    1.47
   4 -26   1   41.92    1.49
  -4  28  -1  164.79    3.74
  -4  28  -1  166.03    3.92
   4 -28   1  173.28    3.91
   4 -28   1  163.45    3.79
   3  29   1   32.01    1.31
   3  29   1   34.23    1.27
   3  27   1  100.10    2.55
   3  27   1   91.06    2.57
   3  25   1   42.00    1.52
   3  25   1   43.11    1.46
  -3 -23  -1  102.54    2.73
  -3 -23  -1  106.28    2.68
   3  23   1  104.03    2.75
   3  23   1  107.77    2.72
  -3 -19  -1   26.60    1.10
  -3 -19  -1   23.59    1.18
   3  19   1   26.60    1.10
   3  19   1   24.35    1.11
  -3 -17  -1  168.75    3.87
  -3 -17  -1  178.50    3.98
   3  17   1  170.20    3.92
   3  17   1  182.72    4.08
  -3 -15  -1    6.69    0.60
  -3 -15  -1    6.23    0.55
   3  15   1    5.08    0.51
   3  15   1    6.54    0.60
  -3 -13  -1  663.29   12.71
  -3 -13  -1  663.57   12.63
   3  13   1  653.09   12.46
   3  13   1  672.52   12.91
  -3 -11  -1  959.02   17.98
  -3 -11  -1  903.78   16.90
   3  11   1  926.44   17.32
   3  11   1  945.56   17.75
  -3  -9  -1 2008.43   36.69
  -3  -9  -1 2060.32   37.67
   3   9   1 2040.86   37.35
   3   9   1 2025.00   36.99
  -3  -7  -1 2198.61   40.06
  -3  -7  -1 2140.15   39.04
   3   7   1 2162.81   39.42
   3   7   1 2129.20   38.88
  -3  -5  -1  778.17   14.52
  -3  -5  -1  817.29   15.23
   3   5   1  794.41   14.87
   3   5   1  792.93   14.79
  -3  -3  -1 1765.63   32.21
  -3  -3  -1 1797.59   32.80
   3   3   1 1799.82   32.88
   3   3   1 1890.52   34.46
  -3  -1  -1  107.57    2.39
  -3  -1  -1  107.72    2.44
   3   1   1  105.26    2.36
   3   1   1  108.99    2.47
  -3   1  -1  117.42    2.57
  -3   1  -1  109.21    2.50
   3  -1   1  106.98    2.40
   3  -1   1  113.61    2.57
  -3   3  -1 1802.80   32.88
  -3   3  -1 1796.85   32.87
   3  -3   1 1819.15   33.24
   3  -3   1 1835.50   33.50
  -3   5  -1  792.93   14.79
  -3   5  -1  803.27   15.08
   3  -5   1  806.22   15.10
   3  -5   1  799.58   14.94
  -3   7  -1 2108.01   38.56
  -3   7  -1 2148.92   39.19
   3  -7   1 2227.10   40.66
   3  -7   1 2143.81   39.13
  -3   9  -1 2048.06   37.43
  -3   9  -1 2077.61   38.09
   3  -9   1 2007.71   36.74
   3  -9   1 2025.00   37.07
  -3  11  -1  925.02   17.31
  -3  11  -1  925.74   17.48
   3 -11   1  905.90   17.01
   3 -11   1  909.44   17.07
  -3  13  -1  663.15   12.81
  -3  13  -1  668.84   12.75
   3 -13   1  644.14   12.34
   3 -13   1  642.89   12.35
  -3  15  -1    5.70    0.53
  -3  15  -1    7.27    0.66
   3 -15   1    5.77    0.56
   3 -15   1    5.91    0.59
  -3  17  -1  174.16    3.89
  -3  17  -1  178.57    4.14
   3 -17   1  171.65    3.92
   3 -17   1  170.27    3.87
  -3  19  -1   25.24    1.20
  -3  19  -1   25.66    1.09
   3 -19   1   26.46    1.15
   3 -19   1   25.68    1.10
  -3  21  -1   36.99    1.33
  -3  21  -1   39.84    1.52
   3 -21   1   36.92    1.36
   3 -21   1   35.59    1.35
  -3  23  -1  107.00    2.70
  -3  23  -1  111.33    2.94
   3 -23   1  105.51    2.75
   3 -23   1  112.34    2.83
  -3  25  -1   46.01    1.66
  -3  25  -1   41.58    1.43
   3 -25   1   42.05    1.48
   3 -25   1   45.06    1.56
  -3  27  -1   99.77    2.71
  -3  27  -1   97.43    2.51
   3 -27   1   97.81    2.54
   3 -27   1   92.91    2.50
  -3  29  -1   33.86    1.37
  -3  29  -1   34.54    1.28
   3 -29   1   32.70    1.29
   3 -29   1   37.31    1.36
  -2 -30  -1  138.37    3.37
  -2 -30  -1  147.62    3.42
   2  30   1  138.72    3.37
   2  30   1  141.26    3.32
   2  28   1  255.54    5.51
   2  28   1  254.13    5.39
   2  26   1  376.35    7.71
   2  26   1  379.99    7.67
  -2 -24  -1  976.50   18.52
  -2 -24  -1  992.54   18.70
   2  24   1 1045.44   19.63
   2  24   1  984.22   18.64
   2  22   1  758.83   14.58
   2  22   1  765.02   14.59
  -2 -20  -1  294.36    6.20
  -2 -20  -1  307.38    6.33
   2  20   1  279.17    5.91
   2  20   1  297.57    6.16
  -2 -18  -1  370.67    7.44
  -2 -18  -1  351.78    7.20
   2  18   1  369.28    7.42
   2  18   1  357.74    7.30
  -2 -16  -1  446.01    8.85
  -2 -16  -1  464.92    9.09
   2  16   1  462.80    9.07
   2  16   1  448.47    8.89
  -2 -14  -1  320.86    6.46
   2  14   1  298.80    6.09
  -2 -12  -1  569.71   10.95
  -2 -12  -1  575.87   10.98
   2  12   1  563.55   10.78
   2  12   1  559.90   10.78
  -2 -10  -1 1202.48   22.18
  -2 -10  -1 1190.80   22.03
   2  10   1 1195.91   22.07
   2  10   1 1184.23   21.92
  -2  -8  -1  106.19    2.39
  -2  -8  -1  110.86    2.51
   2   8   1  109.23    2.45
   2   8   1  107.38    2.46
  -2  -6  -1   40.62    1.14
  -2  -6  -1   38.91    1.09
   2   6   1   38.94    1.10
   2   6   1   35.98    1.06
  -2  -4  -1   88.66    1.98
  -2  -4  -1   93.50    2.07
   2   4   1   84.72    1.93
   2   4   1   90.25    2.00
  -2  -2  -1  827.25   15.24
  -2  -2  -1  858.44   15.79
   2   2   1  853.88   15.74
   2   2   1  863.01   15.87
  -2   0  -1   -0.04    0.17
  -2   0  -1   -0.17    0.18
   2   0   1    0.18    0.20
   2   0   1   -0.17    0.16
  -2   2  -1  856.16   15.81
  -2   2  -1  871.39   16.02
   2  -2   1  872.91   16.07
   2  -2   1  849.32   15.68
  -2   4  -1   87.97    1.98
  -2   4  -1   89.18    2.06
   2  -4   1   86.61    1.97
   2  -4   1   90.10    2.06
  -2   6  -1   40.95    1.16
  -2   6  -1   38.42    1.17
   2  -6   1   37.09    1.10
   2  -6   1   39.10    1.16
  -2   8  -1  110.34    2.51
  -2   8  -1  109.38    2.57
   2  -8   1  110.79    2.55
   2  -8   1  110.20    2.52
  -2  10  -1 1216.35   22.59
  -2  10  -1 1179.84   21.83
   2 -10   1 1160.13   21.49
   2 -10   1 1162.33   21.55
  -2  14  -1  315.96    6.54
  -2  14  -1  300.35    6.12
   2 -14   1  304.27    6.24
   2 -14   1  312.74    6.38
  -2  16  -1  462.05    9.09
  -2  16  -1  471.13    9.38
   2 -16   1  476.31    9.37
   2 -16   1  466.76    9.22
  -2  18  -1  361.65    7.30
  -2  18  -1  359.46    7.41
   2 -18   1  365.76    7.44
   2 -18   1  377.49    7.63
  -2  20  -1  309.88    6.53
  -2  20  -1  299.17    6.20
   2 -20   1  298.73    6.25
   2 -20   1  308.67    6.40
  -2  22  -1  821.92   15.78
  -2  22  -1  783.57   14.94
   2 -22   1  777.39   14.88
   2 -22   1  794.70   15.17
  -2  24  -1 1046.62   19.67
  -2  24  -1 1098.33   20.75
   2 -24   1 1062.08   20.00
   2 -24   1 1024.63   19.31
  -2  26  -1  384.89    7.91
  -2  26  -1  381.70    7.72
   2 -26   1  380.56    7.72
   2 -26   1  399.12    8.07
  -2  28  -1  255.48    5.43
  -2  28  -1  270.59    5.85
   2 -28   1  257.66    5.49
   2 -28   1  272.43    5.80
  -2  30  -1  140.43    3.47
  -2  30  -1  146.79    3.43
   2 -30   1  142.75    3.43
   2 -30   1  146.11    3.44
  -1 -31  -1    4.43    0.51
  -1 -31  -1    4.38    0.55
   1  31   1    4.42    0.56
  -1 -29  -1   30.29    1.19
  -1 -29  -1   27.27    1.21
   1  29   1   29.61    1.19
   1  29   1   29.62    1.23
  -1 -27  -1   21.21    1.07
  -1 -27  -1   19.27    0.97
   1  27   1   18.88    1.00
   1  27   1   21.30    1.01
  -1 -23  -1  107.63    2.81
  -1 -23  -1  111.26    2.77
   1  23   1  108.18    2.73
   1  23   1  109.91    2.82
  -1 -21  -1   66.39    1.91
  -1 -21  -1   63.75    1.94
   1  21   1   69.91    1.99
   1  21   1   66.46    1.97
  -1 -19  -1    8.18    0.63
  -1 -19  -1    7.15    0.64
   1  19   1    7.45    0.62
   1  19   1    9.58    0.65
  -1 -17  -1  194.73    4.32
  -1 -17  -1  202.38    4.35
   1  17   1  199.99    4.32
   1  17   1  194.53    4.30
  -1 -15  -1   28.34    1.11
  -1 -15  -1   27.94    1.04
   1  15   1   27.46    1.03
   1  15   1   24.84    1.02
  -1 -13  -1 1380.51   25.42
  -1 -13  -1 1332.31   24.65
   1  13   1 1381.95   25.47
   1  13   1 1307.85   24.19
  -1 -11  -1 2674.94   48.66
  -1 -11  -1 2766.01   50.23
   1  11   1 2692.57   48.96
   1  11   1 2757.93   50.11
  -1  -9  -1 2200.73   40.00
  -1  -9  -1 2173.83   39.58
   1   9   1 2195.51   39.93
   1   9   1 2114.80   38.50
  -1  -7  -1 3003.46   54.36
  -1  -7  -1 3073.17   55.59
   1   7   1 3042.11   55.05
   1   7   1 3136.82   56.73
  -1  -5  -1  742.54   13.66
  -1  -5  -1  727.15   13.40
   1   5   1  749.74   13.79
   1   5   1  748.52   13.79
  -1  -3  -1 3664.08   66.15
   1   3   1 3979.38   71.77
  -1  -1  -1  582.73   10.67
  -1  -1  -1  562.77   10.33
   1   1   1  571.74   10.50
   1   1   1  571.98   10.49
  -1   1  -1  578.63   10.65
  -1   1  -1  575.54   10.56
   1  -1   1  589.30   10.83
   1  -1   1  564.55   10.37
  -1   5  -1  737.42   13.68
  -1   5  -1  753.87   13.92
   1  -5   1  745.37   13.79
   1  -5   1  727.38   13.44
  -1   7  -1 3027.71   54.88
  -1   7  -1 3143.64   56.91
   1  -7   1 3040.59   55.08
   1  -7   1 3067.87   55.55
  -1   9  -1 2149.17   39.13
  -1   9  -1 2155.15   39.31
   1  -9   1 2095.37   38.19
   1  -9   1 2152.91   39.23
  -1  11  -1 2720.48   49.54
  -1  11  -1 2765.27   50.28
   1 -11   1 2662.45   48.46
   1 -11   1 2738.84   49.83
  -1  15  -1   29.05    1.09
  -1  15  -1   29.31    1.17
   1 -15   1   27.86    1.09
   1 -15   1   28.35    1.10
  -1  17  -1  197.81    4.40
  -1  17  -1  198.42    4.32
   1 -17   1  204.09    4.46
   1 -17   1  198.56    4.37
  -1  19  -1    8.04    0.64
  -1  19  -1    7.83    0.70
   1 -19   1    7.29    0.64
   1 -19   1    7.17    0.64
  -1  21  -1   65.43    1.99
  -1  21  -1   66.33    1.94
   1 -21   1   66.52    1.97
   1 -21   1   65.68    1.95
  -1  23  -1  109.53    2.77
  -1  23  -1  109.23    2.84
   1 -23   1  111.26    2.83
   1 -23   1  112.25    2.84
  -1  25  -1  264.87    5.63
  -1  25  -1  258.90    5.60
   1 -25   1  259.50    5.55
   1 -25   1  253.35    5.44
  -1  27  -1   21.92    1.04
  -1  27  -1   20.27    1.06
   1 -27   1   21.03    1.03
   1 -27   1   23.58    1.10
  -1  29  -1   30.63    1.30
  -1  29  -1   29.19    1.19
   1 -29   1   29.87    1.24
   1 -29   1   28.92    1.21
   0 -30  -1  471.84    9.43
   0 -30  -1  479.94    9.45
   0  30   1  494.23    9.79
   0  30   1  471.89    9.33
   0 -28  -1  199.90    4.41
   0 -28  -1  203.40    4.63
   0  28   1  201.90    4.46
   0  28   1  203.18    4.55
   0 -26  -1  208.64    4.57
   0 -26  -1  204.55    4.61
   0  26   1  206.54    4.62
   0  26   1  203.04    4.49
   0 -24  -1  773.04   14.86
   0 -24  -1  789.47   15.03
   0  24   1  773.65   14.77
   0  24   1  788.87   15.11
   0 -22  -1   98.49    2.53
   0 -22  -1  101.28    2.67
   0  22   1  101.98    2.67
   0  22   1   99.19    2.55
   0 -20  -1  678.48   12.99
   0 -20  -1  649.97   12.61
   0  20   1  656.34   12.62
   0  20   1  666.00   12.87
   0 -18  -1 2305.67   42.29
   0 -18  -1 2341.64   42.82
   0  18   1 2336.21   42.73
   0  18   1 2425.80   44.42
   0 -16  -1 1171.49   21.86
   0 -16  -1 1182.68   21.96
   0  16   1 1184.07   22.06
   0  16   1 1154.72   21.47
   0 -14  -1 1159.95   21.49
   0 -14  -1 1200.12   22.30
   0  14   1 1173.58   21.80
   0  14   1 1172.15   21.74
   0 -12  -1  388.32    7.63
   0 -12  -1  398.45    7.73
   0  12   1  390.15    7.64
   0  12   1  406.51    7.91
   0 -10  -1   61.85    1.57
   0 -10  -1   61.39    1.60
   0  10   1   60.46    1.57
   0  10   1   64.64    1.65
   0  -8  -1   57.57    1.44
   0  -8  -1   59.98    1.46
   0  -6  -1   37.11    0.97
   0  -6  -1   39.58    1.00
   0   6   1   37.83    0.98
   0   6   1   36.73    0.96
   0  -4  -1  120.18    2.37
   0  -4  -1  112.89    2.24
   0   4   1  114.91    2.28
   0   4   1  117.01    2.31
   0  -2  -1  172.88    3.21
   0  -2  -1  173.03    3.22
   0   2   1  176.93    3.29
   0   2   1  178.02    3.30
   0   0  -1    0.28    0.08
   0   0  -1    0.31    0.07
   0   0   1    0.16    0.07
   0   0   1    0.16    0.08
   0   2  -1  175.37    3.33
   0   2  -1  174.20    3.30
   0  -2   1  180.75    3.42
   0  -2   1  181.45    3.43
   0   4  -1  119.02    2.41
   0   4  -1  117.24    2.39
   0  -4   1  117.01    2.38
   0  -4   1  122.28    2.48
   0   6  -1   37.56    1.04
   0   6  -1   37.87    1.02
   0  -6   1   39.29    1.06
   0  -6   1   38.38    1.04
   0   8  -1   57.80    1.49
   0   8  -1   59.61    1.51
   0  -8   1   59.03    1.51
   0  -8   1   58.28    1.49
   0  10  -1   62.79    1.67
   0  10  -1   61.45    1.61
   0  12  -1  388.83    7.67
   0  12  -1  408.28    7.98
   0 -12   1  395.29    7.76
   0 -12   1  389.50    7.67
   0  14  -1 1166.41   21.71
   0  14  -1 1183.62   22.00
   0 -14   1 1188.64   22.08
   0 -14   1 1177.88   21.91
   0  16  -1 1188.97   22.14
   0  16  -1 1162.41   21.71
   0 -16   1 1242.79   23.17
   0 -16   1 1184.07   22.06
   0  18  -1 2342.32   42.94
   0  18  -1 2336.89   42.79
   0 -18   1 2375.58   43.52
   0 -18   1 2387.12   43.71
   0  20  -1  653.91   12.66
   0  20  -1  656.21   12.65
   0 -20   1  683.73   13.17
   0 -20   1  644.72   12.45
   0  22  -1  103.11    2.66
   0  22  -1   98.05    2.61
   0 -22   1  102.48    2.66
   0 -22   1  104.82    2.71
   0  26  -1  204.44    4.54
   0  26  -1  207.18    4.63
   0 -26   1  208.64    4.64
   0 -26   1  207.18    4.59
   0  28  -1  205.80    4.59
   0  28  -1  207.13    4.58
   0 -28   1  206.85    4.59
   0 -28   1  203.90    4.52
   0  30  -1  488.09    9.67
   0  30  -1  466.34    9.24
   0 -30   1  488.62    9.68
   0 -30   1  489.83    9.66
  -1  31   1  151.51    3.57
  -1  31   1  153.62    3.59
   1 -29  -1    4.09    0.54
   1 -29  -1    4.81    0.59
  -1  29   1    3.88    0.54
  -1  29   1    4.40    0.57
   1 -27  -1    1.26    0.41
   1 -27  -1    0.86    0.42
  -1  27   1    1.17    0.41
  -1  27   1    1.35    0.42
   1 -23  -1   99.96    2.58
   1 -23  -1  100.96    2.67
  -1  23   1  100.96    2.62
  -1  23   1  105.82    2.74
   1 -21  -1   14.42    0.87
   1 -21  -1   13.79    0.80
  -1  21   1   14.03    0.83
  -1  21   1   16.03    0.89
   1 -19  -1   13.85    0.78
   1 -19  -1   12.52    0.80
  -1  19   1   14.23    0.81
  -1  19   1   15.90    0.87
   1 -17  -1  358.23    7.25
   1 -17  -1  342.40    6.89
  -1  17   1  339.84    6.87
  -1  17   1  356.50    7.21
   1 -15  -1  364.86    7.24
   1 -15  -1  388.59    7.90
  -1  15   1  361.17    7.27
  -1  15   1  366.78    7.31
   1 -13  -1 1621.96   29.76
   1 -13  -1 1624.15   29.86
  -1  13   1 1607.41   29.54
  -1  13   1 1612.50   29.63
   1 -11  -1 1536.36   28.19
   1 -11  -1 1510.35   27.67
  -1  11   1 1482.12   27.19
  -1  11   1 1551.21   28.44
   1  -9  -1  513.39    9.72
   1  -9  -1  534.48   10.07
  -1   9   1  516.49    9.76
  -1   9   1  520.42    9.84
   1  -7  -1  507.21    9.49
   1  -7  -1  484.29    9.09
  -1   7   1  477.46    8.96
  -1   7   1  501.15    9.39
   1  -5  -1  361.64    6.78
   1  -5  -1  379.38    7.09
  -1   5   1  360.94    6.78
  -1   5   1  357.15    6.69
  -1   3   1 2519.43   45.43
  -1   3   1 2570.11   46.36
   1  -1  -1 2183.09   39.38
   1   1  -1 2496.08   45.00
  -1  -1   1 2030.51   36.66
  -1  -1   1 2035.99   36.76
   1   3  -1 2444.57   44.13
   1   3  -1 2368.16   42.76
   1   5  -1  351.89    6.67
   1   5  -1  334.54    6.36
  -1  -5   1  333.92    6.34
  -1  -5   1  339.80    6.45
   1   7  -1  486.74    9.19
   1   7  -1  476.32    9.02
  -1  -7   1  477.46    9.02
  -1  -7   1  464.06    8.79
   1   9  -1  515.43    9.80
   1   9  -1  521.33    9.92
  -1  -9   1  507.19    9.67
  -1  -9   1  504.62    9.60
   1  11  -1 1525.21   28.02
   1  11  -1 1465.78   26.97
  -1 -11   1 1525.95   28.05
  -1 -11   1 1449.43   26.65
   1  13  -1 1524.46   28.10
  -1 -13   1 1605.95   29.69
   1  15  -1  379.71    7.59
   1  15  -1  373.67    7.47
  -1 -15   1  374.38    7.48
  -1 -15   1  375.16    7.53
   1  17  -1  348.41    7.07
   1  17  -1  349.93    7.11
  -1 -17   1  344.33    6.98
  -1 -17   1  350.00    7.12
   1  21  -1   14.88    0.89
   1  21  -1   15.28    0.86
  -1 -21   1   14.29    0.86
  -1 -21   1   14.86    0.87
   1  23  -1   98.65    2.59
   1  23  -1  101.64    2.66
  -1 -23   1  101.52    2.63
  -1 -23   1  102.70    2.70
   1  25  -1   19.52    1.00
   1  25  -1   19.18    0.98
  -1 -25   1   19.45    0.99
  -1 -25   1   20.59    1.03
   1  27  -1    1.56    0.46
   1  27  -1    0.84    0.36
  -1 -27   1    1.42    0.42
  -1 -27   1    1.02    0.40
   1  29  -1    4.34    0.53
   1  29  -1    4.89    0.58
  -1 -29   1    4.75    0.56
  -1 -29   1    5.11    0.60
   1  31  -1  140.86    3.33
  -1 -31   1  150.11    3.54
   2 -30  -1   30.05    1.21
   2 -30  -1   30.54    1.28
  -2  30   1   31.88    1.29
  -2  30   1   30.33    1.23
   2 -28  -1  178.97    4.12
   2 -28  -1  175.97    3.99
  -2  28   1  180.36    4.13
  -2  28   1  182.81    4.16
   2 -26  -1   63.19    1.95
   2 -26  -1   62.60    1.88
  -2  26   1   63.19    1.92
  -2  26   1   60.97    1.90
   2 -24  -1  293.59    6.13
   2 -24  -1  294.80    6.22
  -2  24   1  297.48    6.25
   2 -22  -1  929.52   17.56
   2 -22  -1  930.15   17.63
  -2  22   1  932.68   17.66
  -2  22   1  926.36   17.56
   2 -20  -1  682.40   13.09
   2 -20  -1  698.80   13.44
  -2  20   1  698.80   13.42
  -2  20   1  702.74   13.52
   2 -18  -1  680.10   13.01
   2 -18  -1  691.62   13.28
  -2  18   1  680.10   13.07
  -2  18   1  687.56   13.18
   2 -16  -1  627.27   12.02
   2 -16  -1  657.30   12.61
  -2  16   1  640.54   12.27
  -2  16   1  639.84   12.29
   2 -12  -1 1433.60   26.42
   2 -12  -1 1441.66   26.52
  -2  12   1 1441.66   26.53
  -2  12   1 1484.90   27.36
   2 -10  -1  916.56   17.01
   2 -10  -1  917.32   17.06
  -2  10   1  927.03   17.22
  -2  10   1  927.03   17.26
   2  -8  -1 1093.30   20.11
   2  -8  -1 1092.55   20.12
  -2   8   1 1141.10   21.02
  -2   8   1 1139.59   20.94
   2  -4  -1  855.95   15.68
   2  -4  -1  883.06   16.21
  -2   4   1  883.84   16.19
  -2   4   1  848.21   15.57
   2  -2  -1 4149.40   74.76
   2  -2  -1 4028.71   72.63
  -2   2   1 4101.90   73.95
  -2   2   1 4203.12   75.72
   2   0  -1    0.06    0.13
   2   0  -1    0.27    0.16
  -2   0   1    0.34    0.16
  -2   0   1    0.03    0.13
   2   4  -1  866.79   15.94
   2   4  -1  855.95   15.73
  -2  -4   1  886.94   16.30
  -2  -4   1  864.48   15.91
   2   6  -1   10.81    0.53
   2   6  -1   10.69    0.53
  -2  -6   1   10.10    0.50
  -2  -6   1   10.84    0.53
   2   8  -1 1087.99   20.08
   2   8  -1 1078.13   19.89
  -2  -8   1 1075.86   19.86
  -2  -8   1 1094.82   20.18
   2  10  -1  897.14   16.74
   2  10  -1  877.72   16.37
  -2 -10   1  873.24   16.31
  -2 -10   1  904.62   16.86
   2  12  -1 1413.81   26.09
   2  12  -1 1421.14   26.21
  -2 -12   1 1422.61   26.26
  -2 -12   1 1427.00   26.31
   2  14  -1 2888.04   52.62
   2  14  -1 2917.42   53.15
  -2 -14   1 2905.95   52.93
  -2 -14   1 2878.01   52.46
   2  16  -1  636.42   12.25
   2  16  -1  628.95   12.11
  -2 -16   1  626.57   12.10
  -2 -16   1  629.51   12.10
   2  18  -1  662.81   12.78
   2  18  -1  665.93   12.82
  -2 -18   1  683.49   13.18
  -2 -18   1  655.35   12.60
   2  20  -1  686.99   13.25
   2  20  -1  670.59   12.92
  -2 -20   1  674.52   12.96
  -2 -20   1  696.84   13.46
   2  22  -1  887.13   16.85
   2  22  -1  930.15   17.62
  -2 -22   1  915.60   17.39
  -2 -22   1  909.90   17.22
   2  26  -1   60.86    1.86
   2  26  -1   61.50    1.89
  -2 -26   1   64.58    1.91
  -2 -26   1   63.36    1.95
   2  28  -1  180.19    4.10
   2  28  -1  175.97    4.01
  -2 -28   1  175.41    3.97
  -2 -28   1  182.86    4.18
   2  30  -1   28.03    1.18
   2  30  -1   28.84    1.19
  -2 -30   1   27.81    1.20
  -2 -30   1   30.30    1.22
   3 -31  -1  122.46    3.05
  -3  31   1  119.76    2.98
   3 -29  -1  112.93    2.87
   3 -29  -1  107.61    2.72
  -3  29   1  106.16    2.77
  -3  29   1  105.46    2.71
   3 -27  -1   65.44    1.97
   3 -27  -1   60.59    1.83
  -3  27   1   63.18    1.95
  -3  27   1   64.48    1.94
   3 -25  -1   11.12    0.79
   3 -25  -1   12.12    0.81
  -3  25   1   13.11    0.87
  -3  25   1   12.86    0.81
   3 -23  -1   98.87    2.60
   3 -23  -1   96.85    2.54
  -3  23   1  102.32    2.72
  -3  23   1  101.58    2.63
   3 -21  -1  509.20   10.05
   3 -21  -1  524.77   10.29
  -3  21   1  530.90   10.40
  -3  21   1  534.22   10.55
   3 -19  -1  469.56    9.27
   3 -19  -1  474.71    9.41
  -3  19   1  482.24    9.59
  -3  19   1  473.92    9.36
   3 -17  -1   44.47    1.48
   3 -17  -1   44.04    1.44
  -3  17   1   42.98    1.43
  -3  17   1   43.27    1.50
   3 -15  -1  252.29    5.27
   3 -15  -1  261.89    5.48
  -3  15   1  264.34    5.58
  -3  15   1  264.83    5.50
   3 -11  -1   16.25    0.75
   3 -11  -1   16.83    0.79
   3  -9  -1 1423.73   26.14
   3  -9  -1 1462.52   26.89
  -3   9   1 1455.80   26.80
  -3   9   1 1380.47   25.41
   3  -7  -1 2790.33   50.67
   3  -7  -1 2692.02   48.85
  -3   7   1 2756.30   49.99
  -3   7   1 2665.55   48.44
   3  -5  -1 2647.51   47.99
   3  -5  -1 2660.50   48.27
  -3   5   1 2647.51   47.99
  -3   5   1 2548.18   46.26
   3  -3  -1  475.70    8.96
   3  -3  -1  475.09    8.98
  -3   3   1  470.62    8.86
  -3   3   1  468.55    8.88
   3  -1  -1  653.69   12.13
   3  -1  -1  649.36   12.10
  -3   1   1  661.48   12.32
  -3   1   1  669.51   12.42
   3   1  -1  660.79   12.31
   3   1  -1  670.67   12.46
  -3  -1   1  660.40   12.29
  -3  -1   1  659.16   12.24
   3   3  -1  495.09    9.34
   3   3  -1  471.24    8.93
  -3  -3   1  490.94    9.28
  -3  -3   1  482.39    9.13
   3   5  -1 2604.72   47.27
   3   5  -1 2649.80   48.11
  -3  -5   1 2689.53   48.80
  -3  -5   1 2655.15   48.17
   3   7  -1 2708.66   49.23
   3   7  -1 2683.70   48.75
  -3  -7   1 2645.90   48.09
  -3  -7   1 2642.87   48.02
   3   9  -1 1396.88   25.72
   3   9  -1 1379.73   25.44
  -3  -9   1 1415.52   26.04
  -3  -9   1 1403.60   25.86
   3  11  -1   17.28    0.80
   3  11  -1   15.90    0.78
  -3 -11   1   17.08    0.81
  -3 -11   1   17.68    0.81
   3  13  -1  124.64    2.93
   3  13  -1  125.72    2.98
  -3 -13   1  121.55    2.91
  -3 -13   1  126.58    2.97
   3  15  -1  255.58    5.39
   3  15  -1  258.45    5.43
  -3 -15   1  255.51    5.41
  -3 -15   1  264.27    5.52
   3  17  -1   44.11    1.49
   3  17  -1   39.74    1.40
  -3 -17   1   43.22    1.49
  -3 -17   1   41.14    1.41
   3  19  -1  469.30    9.32
   3  19  -1  483.23    9.57
  -3 -19   1  463.68    9.18
  -3 -19   1  475.70    9.47
   3  21  -1  495.03    9.81
   3  21  -1  530.20   10.43
  -3 -21   1  522.85   10.34
  -3 -21   1  513.67   10.09
   3  23  -1   97.46    2.59
   3  23  -1   99.79    2.62
  -3 -23   1   94.21    2.49
  -3 -23   1   98.94    2.65
   3  25  -1   12.84    0.83
   3  25  -1   12.22    0.82
  -3 -25   1   13.25    0.87
  -3 -25   1   12.91    0.83
   3  27  -1   62.11    1.91
   3  27  -1   60.76    1.85
  -3 -27   1   60.14    1.82
  -3 -27   1   60.53    1.90
   3  29  -1  110.14    2.81
   3  29  -1  108.58    2.75
  -3 -29   1  105.57    2.67
  -3 -29   1  105.03    2.74
   4 -30  -1  246.13    5.25
   4 -30  -1  248.40    5.32
  -4  30   1  251.49    5.36
  -4  30   1  254.17    5.48
   4 -28  -1  379.79    7.68
   4 -28  -1  379.89    7.72
  -4  28   1  372.20    7.64
  -4  28   1  372.10    7.55
   4 -26  -1  540.83   10.62
   4 -26  -1  544.75   10.66
  -4  26   1  541.01   10.60
  -4  26   1  543.62   10.75
   4 -24  -1  645.90   12.51
   4 -24  -1  642.35   12.45
  -4  24   1  634.05   12.39
  -4  24   1  667.24   12.87
   4 -22  -1  203.42    4.51
   4 -22  -1  205.89    4.58
  -4  22   1  204.84    4.63
  -4  22   1  200.95    4.46
   4 -20  -1  343.04    7.04
   4 -20  -1  333.45    6.85
  -4  20   1  326.35    6.71
  -4  20   1  331.79    6.93
  -4  18   1  155.15    3.59
  -4  18   1  147.09    3.53
   4 -16  -1   75.87    2.10
   4 -16  -1   75.67    2.08
  -4  16   1   75.67    2.08
  -4  16   1   72.33    2.09
   4 -14  -1 1159.26   21.60
   4 -14  -1 1169.74   21.84
  -4  14   1 1183.70   22.14
  -4  14   1 1202.56   22.38
   4 -12  -1  797.79   15.11
   4 -12  -1  767.07   14.50
  -4  12   1  816.36   15.39
  -4  12   1  767.07   14.60
   4 -10  -1  910.65   17.11
  -4  10   1  941.95   17.60
  -4  10   1  904.10   17.08
   4  -8  -1 1699.77   31.16
   4  -8  -1 1716.78   31.52
  -4   8   1 1690.16   30.97
  -4   8   1 1687.94   31.02
   4  -6  -1  408.15    7.97
   4  -6  -1  399.77    7.77
  -4   6   1  417.43    8.07
  -4   6   1  413.76    8.11
   4  -4  -1  134.44    2.95
   4  -4  -1  132.70    2.95
  -4   4   1  133.98    3.01
  -4   4   1  132.86    2.90
   4  -2  -1   48.52    1.38
   4  -2  -1   45.41    1.28
  -4   2   1   47.77    1.32
  -4   2   1   44.62    1.31
   4   0  -1    0.27    0.22
   4   0  -1    0.31    0.25
  -4   0   1    0.20    0.25
  -4   0   1    0.43    0.22
   4   2  -1   45.64    1.30
   4   2  -1   47.79    1.37
  -4  -2   1   45.59    1.29
  -4  -2   1   45.47    1.31
   4   4  -1  135.72    3.03
   4   4  -1  133.98    2.96
  -4  -4   1  137.00    3.04
  -4  -4   1  136.10    3.01
   4   6  -1  396.78    7.79
   4   6  -1  409.05    7.97
  -4  -6   1  408.00    7.96
  -4  -6   1  419.15    8.17
   4   8  -1 1684.98   30.98
   4   8  -1 1716.78   31.49
  -4  -8   1 1744.87   32.01
  -4  -8   1 1675.37   30.78
   4  12  -1  774.22   14.73
   4  12  -1  784.22   14.86
  -4 -12   1  774.22   14.73
  -4 -12   1  774.22   14.67
   4  14  -1 1194.87   22.27
   4  14  -1 1175.33   21.99
  -4 -14   1 1184.40   22.14
  -4 -14   1 1196.27   22.30
   4  16  -1   73.49    2.10
   4  16  -1   75.67    2.11
  -4 -16   1   73.76    2.11
  -4 -16   1   75.46    2.09
   4  18  -1  143.78    3.45
   4  18  -1  145.76    3.45
  -4 -18   1  145.04    3.48
  -4 -18   1  149.60    3.50
   4  20  -1  322.65    6.73
   4  20  -1  326.80    6.76
  -4 -20   1  333.52    6.85
  -4 -20   1  326.74    6.82
   4  22  -1  201.44    4.55
   4  22  -1  199.90    4.45
  -4 -22   1  197.68    4.49
  -4 -22   1  200.46    4.45
   4  24  -1  645.90   12.49
   4  24  -1  626.35   12.22
  -4 -24   1  632.87   12.35
  -4 -24   1  617.46   11.97
   4  26  -1  540.67   10.59
   4  26  -1  533.17   10.54
  -4 -26   1  536.18   10.49
  -4 -26   1  535.10   10.59
   4  28  -1  369.93    7.59
   4  28  -1  374.15    7.59
  -4 -28   1  372.37    7.63
  -4 -28   1  368.74    7.46
   4  30  -1  245.51    5.33
  -4 -30   1  240.21    5.23
   5 -29  -1   65.58    1.92
   5 -29  -1   65.17    1.91
  -5  29   1   63.10    1.94
  -5  29   1   64.86    1.90
   5 -27  -1    1.64    0.43
   5 -27  -1    0.86    0.40
  -5  27   1    1.61    0.40
  -5  27   1    2.07    0.46
   5 -25  -1   38.15    1.39
   5 -25  -1   39.20    1.42
  -5  25   1   39.07    1.47
  -5  25   1   37.58    1.36
   5 -23  -1   52.83    1.70
   5 -23  -1   51.17    1.67
   5 -21  -1  270.38    5.74
   5 -21  -1  273.57    5.79
  -5  21   1  271.67    5.86
  -5  21   1  278.80    5.87
   5 -19  -1   12.50    0.81
   5 -19  -1   13.64    0.82
  -5  19   1   13.03    0.86
  -5  19   1   12.79    0.81
   5 -17  -1    4.28    0.52
   5 -17  -1    4.63    0.55
  -5  17   1    4.29    0.52
  -5  17   1    3.89    0.54
   5 -15  -1   22.55    1.02
   5 -15  -1   20.25    0.94
  -5  15   1   23.38    1.03
  -5  15   1   20.95    1.02
   5 -13  -1  294.72    6.14
   5 -13  -1  275.02    5.73
  -5  13   1  280.48    5.92
  -5  13   1  288.22    5.96
   5 -11  -1  826.83   15.63
   5 -11  -1  852.94   16.17
  -5  11   1  816.96   15.55
  -5  11   1  855.05   16.13
   5  -9  -1  116.36    2.83
   5  -9  -1  115.85    2.77
  -5   9   1  107.89    2.68
  -5   9   1  113.06    2.69
   5  -5  -1 3225.37   58.61
   5  -5  -1 3110.65   56.58
  -5   5   1 3244.49   59.03
  -5   5   1 3177.57   57.70
   5  -3  -1  853.78   16.01
   5  -3  -1  878.21   16.51
  -5   3   1  866.37   16.31
  -5   3   1  875.99   16.39
   5  -1  -1 1669.63   30.64
   5  -1  -1 1677.05   30.85
  -5   1   1 1695.63   31.17
  -5   1   1 1691.18   31.02
   5   1  -1 1636.19   30.04
   5   1  -1 1692.66   31.13
  -5  -1   1 1654.77   30.43
  -5  -1   1 1691.92   31.03
   5   3  -1  846.37   15.94
   5   3  -1  847.85   15.91
  -5  -3   1  857.48   16.07
  -5  -3   1  851.56   16.01
   5   5  -1 3187.86   57.95
   5   5  -1 3152.57   57.37
  -5  -5   1 3098.15   56.34
  -5  -5   1 3223.17   58.62
   5   9  -1  110.97    2.75
   5   9  -1  109.03    2.65
  -5  -9   1  115.85    2.79
  -5  -9   1  111.11    2.73
   5  11  -1  836.00   15.82
   5  11  -1  821.89   15.65
  -5 -11   1  825.43   15.62
  -5 -11   1  827.54   15.73
   5  13  -1  287.11    5.97
   5  13  -1  283.17    5.98
  -5 -13   1  285.59    5.93
  -5 -13   1  289.05    6.07
   5  15  -1   21.44    1.04
   5  15  -1   22.96    1.03
  -5 -15   1   21.41    1.03
  -5 -15   1   19.79    0.95
   5  17  -1    4.18    0.52
   5  17  -1    3.89    0.55
  -5 -17   1    3.91    0.54
  -5 -17   1    4.30    0.53
   5  19  -1   12.41    0.80
   5  19  -1   13.05    0.87
   5  21  -1  274.37    5.91
   5  21  -1  274.19    5.81
  -5 -21   1  277.81    5.97
  -5 -21   1  268.85    5.70
   5  23  -1   49.97    1.71
   5  23  -1   52.26    1.68
  -5 -23   1   50.43    1.64
  -5 -23   1   50.07    1.70
   5  25  -1   40.97    1.44
   5  25  -1   35.86    1.42
  -5 -25   1   37.09    1.43
  -5 -25   1   36.82    1.35
   5  27  -1    1.42    0.42
   5  27  -1    2.14    0.44
  -5 -27   1    1.33    0.40
  -5 -27   1    1.39    0.43
   5  29  -1   63.41    1.86
   5  29  -1   65.38    1.99
  -5 -29   1   61.09    1.82
  -5 -29   1   61.96    1.91
   6 -28  -1  445.75    8.85
  -6  28   1  441.53    8.75
   6 -26  -1  721.24   13.82
   6 -26  -1  730.41   13.99
  -6  26   1  750.37   14.32
  -6  26   1  734.73   14.18
   6 -24  -1  353.29    7.23
   6 -24  -1  358.75    7.32
  -6  24   1  352.27    7.31
  -6  24   1  349.29    7.12
   6 -22  -1  425.94    8.55
   6 -22  -1  426.05    8.54
  -6  22   1  428.63    8.57
  -6  22   1  412.52    8.40
   6 -18  -1   15.45    0.87
   6 -18  -1   15.73    0.91
  -6  18   1   16.73    0.92
  -6  18   1   16.56    0.94
   6 -16  -1  140.56    3.37
   6 -16  -1  140.49    3.35
  -6  16   1  143.27    3.38
  -6  16   1  134.09    3.31
   6 -14  -1  149.49    3.51
   6 -14  -1  153.28    3.60
  -6  14   1  148.03    3.54
  -6  14   1  159.32    3.66
   6 -12  -1   45.25    1.51
   6 -12  -1   47.31    1.59
  -6  12   1   40.99    1.46
  -6  12   1   42.07    1.43
   6 -10  -1  756.99   14.43
   6 -10  -1  758.38   14.51
  -6  10   1  750.07   14.26
  -6  10   1  742.46   14.29
   6  -8  -1  280.21    5.88
   6  -8  -1  290.26    6.02
  -6   8   1  285.83    5.89
  -6   8   1  284.63    6.01
   6  -6  -1  748.34   14.29
   6  -6  -1  726.30   13.85
  -6   6   1  749.77   14.22
  -6   6   1  726.30   13.94
  -6   4   1  401.17    8.06
  -6   4   1  400.38    7.92
   6  -2  -1    2.98    0.42
  -6   2   1    2.52    0.44
   6   2  -1    2.83    0.40
  -6  -2   1    2.53    0.42
   6   4  -1  403.83    8.02
   6   4  -1  401.03    8.05
  -6  -4   1  394.57    7.85
  -6  -4   1  387.32    7.77
   6   6  -1  756.17   14.40
   6   6  -1  746.21   14.28
  -6  -6   1  781.78   14.88
  -6  -6   1  729.14   13.92
   6   8  -1  284.77    5.92
   6   8  -1  280.41    5.91
  -6  -8   1  280.07    5.86
  -6  -8   1  292.22    6.08
   6  10  -1  745.92   14.24
   6  10  -1  716.16   13.79
  -6 -10   1  737.61   14.11
  -6 -10   1  747.99   14.33
   6  12  -1   42.72    1.45
   6  12  -1   41.78    1.50
  -6 -12   1   43.09    1.50
  -6 -12   1   42.30    1.45
   6  14  -1  150.88    3.53
   6  14  -1  151.95    3.65
  -6 -14   1  158.72    3.74
  -6 -14   1  147.37    3.46
   6  16  -1  140.81    3.46
   6  16  -1  139.33    3.33
  -6 -16   1  144.76    3.50
  -6 -16   1  142.56    3.38
   6  18  -1   16.08    0.90
   6  18  -1   15.96    0.95
  -6 -18   1   15.89    0.94
  -6 -18   1   17.37    0.93
   6  22  -1  424.12    8.51
   6  22  -1  433.38    8.82
  -6 -22   1  433.21    8.79
  -6 -22   1  428.17    8.57
   6  24  -1  350.58    7.17
   6  24  -1  355.31    7.40
  -6 -24   1  356.84    7.40
  -6 -24   1  359.26    7.31
   6  26  -1  729.88   14.13
   6  26  -1  733.11   14.03
  -6 -26   1  728.26   14.07
  -6 -26   1  720.71   13.79
   6  28  -1  435.30    8.81
   6  28  -1  460.27    9.25
  -6 -28   1  443.23    8.91
   7 -25  -1    3.86    0.51
   7 -25  -1    3.86    0.52
  -7  25   1    3.52    0.49
  -7  25   1    5.28    0.61
   7 -23  -1   10.05    0.73
   7 -23  -1   10.81    0.76
  -7  23   1    9.89    0.72
  -7  23   1   10.94    0.81
   7 -21  -1   73.19    2.10
   7 -21  -1   72.67    2.09
  -7  21   1   77.23    2.25
  -7  21   1   75.27    2.11
   7 -19  -1   20.75    1.02
   7 -19  -1   19.12    0.99
  -7  19   1   19.81    1.04
  -7  19   1   20.27    1.01
   7 -17  -1   13.98    0.87
   7 -17  -1   14.08    0.85
  -7  17   1   13.94    0.84
  -7  17   1   11.82    0.84
   7 -15  -1  345.92    7.14
   7 -15  -1  334.21    6.91
  -7  15   1  342.38    7.18
  -7  15   1  332.56    6.83
   7 -13  -1  126.44    3.11
   7 -13  -1  131.95    3.24
  -7  13   1  127.22    3.24
  -7  13   1  132.34    3.18
   7 -11  -1  185.85    4.23
   7 -11  -1  183.86    4.16
  -7  11   1  192.41    4.27
  -7  11   1  191.21    4.41
   7  -9  -1  127.43    3.11
   7  -9  -1  127.63    3.14
  -7   9   1  125.68    3.03
  -7   9   1  128.10    3.23
   7  -7  -1  447.40    8.94
   7  -7  -1  459.90    9.13
  -7   7   1  448.56    9.04
  -7   7   1  425.06    8.44
   7  -5  -1 1306.21   24.33
   7  -5  -1 1292.40   24.11
  -7   5   1 1322.78   24.56
  -7   5   1 1320.71   24.71
   7  -3  -1  540.22   10.56
   7  -3  -1  566.85   11.12
  -7   3   1  540.71   10.66
  -7   3   1  539.80   10.51
   7  -1  -1 3704.88   67.46
   7  -1  -1 3664.42   66.65
  -7   1   1 3583.50   65.27
  -7   1   1 3728.59   67.79
   7   1  -1 3605.12   65.59
   7   1  -1 3649.77   66.48
  -7  -1   1 3607.91   65.70
  -7  -1   1 3607.21   65.61
   7   3  -1  547.73   10.77
   7   3  -1  521.73   10.23
  -7  -3   1  538.07   10.51
  -7  -3   1  553.15   10.84
   7   5  -1 1335.90   24.86
   7   5  -1 1288.26   24.09
  -7  -5   1 1299.31   24.20
  -7  -5   1 1290.33   24.09
   7   7  -1  444.39    8.94
   7   7  -1  454.85    9.04
  -7  -7   1  456.28    9.11
  -7  -7   1  448.08    8.93
   7   9  -1  123.93    3.04
   7   9  -1  120.42    3.05
  -7  -9   1  120.15    2.99
  -7  -9   1  126.35    3.11
   7  11  -1  181.15    4.19
   7  11  -1  184.33    4.15
  -7 -11   1  179.89    4.09
  -7 -11   1  183.86    4.20
   7  13  -1  121.31    3.10
   7  13  -1  126.17    3.09
  -7 -13   1  130.91    3.24
  -7 -13   1  125.72    3.08
   7  15  -1  329.46    6.93
   7  15  -1  329.59    6.79
  -7 -15   1  333.45    6.97
  -7 -15   1  327.75    6.76
   7  17  -1   13.44    0.84
   7  17  -1   12.92    0.88
  -7 -17   1   14.74    0.85
  -7 -17   1   13.88    0.90
   7  19  -1   21.50    1.11
   7  19  -1   19.69    0.98
  -7 -19   1   21.34    1.03
  -7 -19   1   20.25    1.05
   7  21  -1   68.06    2.10
   7  21  -1   70.65    2.04
  -7 -21   1   71.93    2.07
  -7 -21   1   73.08    2.18
   7  23  -1   11.05    0.83
   7  23  -1   10.49    0.74
  -7 -23   1   10.59    0.81
  -7 -23   1   10.82    0.74
   7  25  -1    4.48    0.59
   7  25  -1    3.99    0.51
  -7 -25   1    3.48    0.54
  -7 -25   1    4.13    0.52
   8 -24  -1  112.50    2.80
   8 -24  -1  117.25    2.92
  -8  24   1  109.68    2.73
  -8  24   1  106.39    2.77
   8 -22  -1  197.17    4.42
   8 -22  -1  197.55    4.38
  -8  22   1  197.82    4.35
  -8  22   1  185.27    4.26
   8 -20  -1  438.23    8.77
   8 -20  -1  431.46    8.68
  -8  20   1  445.16    8.85
  -8  20   1  437.38    8.92
   8 -18  -1  295.79    6.23
   8 -18  -1  299.93    6.30
  -8  18   1  300.10    6.45
  -8  18   1  288.57    6.03
   8 -16  -1  341.02    7.07
   8 -16  -1  334.36    6.94
  -8  16   1  329.92    6.79
  -8  16   1  336.76    7.12
   8 -14  -1  891.88   16.98
   8 -14  -1  906.04   17.25
  -8  14   1  920.19   17.41
  -8  14   1  904.80   17.35
   8 -12  -1  258.41    5.59
   8 -12  -1  249.03    5.40
  -8  12   1  255.07    5.43
  -8  12   1  248.27    5.50
   8 -10  -1   10.92    0.81
   8 -10  -1   10.26    0.76
  -8  10   1    9.67    0.73
  -8  10   1   10.16    0.81
   8  -8  -1  104.98    2.72
   8  -8  -1  102.11    2.69
  -8   8   1  106.54    2.85
  -8   8   1  104.72    2.66
   8  -6  -1  291.21    6.12
   8  -6  -1  290.42    6.14
  -8   6   1  295.03    6.13
  -8   6   1  301.69    6.43
   8  -4  -1  203.25    4.54
   8  -4  -1  214.69    4.73
  -8   4   1  218.22    4.74
  -8   4   1  218.56    4.91
   8  -2  -1    1.01    0.41
   8  -2  -1    1.66    0.40
  -8   2   1    1.43    0.41
  -8   2   1    1.43    0.46
   8   0  -1    0.11    0.30
   8   0  -1    0.04    0.38
  -8   0   1   -0.03    0.34
  -8   0   1    0.36    0.37
   8   2  -1    1.51    0.40
   8   2  -1    1.80    0.47
  -8  -2   1    1.05    0.39
  -8  -2   1    1.39    0.41
   8   4  -1  211.77    4.67
   8   4  -1  204.91    4.65
  -8  -4   1  210.84    4.66
  -8  -4   1  213.16    4.74
   8   6  -1  293.98    6.27
   8   6  -1  295.69    6.20
  -8  -6   1  297.67    6.29
  -8  -6   1  289.29    6.09
   8   8  -1  104.79    2.80
   8   8  -1  105.76    2.72
  -8  -8   1  106.61    2.75
  -8  -8   1  105.96    2.77
   8  10  -1   10.26    0.74
   8  10  -1    8.99    0.76
  -8 -10   1   10.76    0.79
  -8 -10   1   11.00    0.76
   8  12  -1  247.90    5.33
   8  12  -1  250.29    5.50
  -8 -12   1  244.81    5.30
  -8 -12   1  241.79    5.28
   8  14  -1  883.26   16.78
   8  14  -1  872.80   16.73
  -8 -14   1  855.56   16.29
  -8 -14   1  891.26   17.01
   8  16  -1  326.75    6.75
   8  16  -1  347.44    7.49
  -8 -16   1  315.11    6.55
   8  18  -1  287.11    6.03
   8  18  -1  286.18    6.16
  -8 -18   1  286.77    6.02
  -8 -18   1  290.09    6.20
   8  20  -1  441.27    8.96
   8  20  -1  430.39    8.61
  -8 -20   1  441.38    8.93
  -8 -20   1  432.76    8.64
   8  22  -1  196.63    4.51
   8  22  -1  203.26    4.49
  -8 -22   1  197.77    4.38
  -8 -22   1  194.45    4.43
   8  24  -1  109.00    2.87
   8  24  -1  108.84    2.74
  -8 -24   1  102.37    2.71
  -8 -24   1  108.90    2.72
   9 -21  -1  184.29    4.19
   9 -21  -1  177.63    4.02
  -9  21   1  183.23    4.29
  -9  21   1  179.21    4.01
   9 -19  -1   86.23    2.38
   9 -19  -1   87.27    2.37
  -9  19   1   85.24    2.47
  -9  19   1   86.17    2.31
   9 -17  -1   17.02    0.94
   9 -17  -1   18.12    0.98
  -9  17   1   15.34    0.99
  -9  17   1   16.62    0.91
   9 -15  -1  165.44    3.87
   9 -15  -1  169.33    3.95
  -9  15   1  167.47    4.03
  -9  15   1  164.16    3.78
   9 -13  -1    7.66    0.69
   9 -13  -1    7.49    0.70
  -9  13   1    7.90    0.69
  -9  13   1    7.82    0.75
   9  -9  -1  281.35    6.01
   9  -9  -1  286.83    6.09
  -9   9   1  276.10    5.81
  -9   9   1  280.97    6.11
   9  -7  -1  265.55    5.72
   9  -7  -1  277.69    5.92
  -9   7   1  284.70    6.17
  -9   7   1  268.49    5.68
   9  -5  -1 1324.53   24.74
   9  -5  -1 1299.88   24.33
  -9   5   1 1375.75   25.79
  -9   5   1 1325.80   24.70
   9  -3  -1  138.79    3.38
   9  -3  -1  143.69    3.45
  -9   3   1  149.92    3.65
  -9   3   1  155.34    3.64
   9  -1  -1  695.05   13.54
   9  -1  -1  686.74   13.28
  -9   1   1  677.79   13.09
  -9   1   1  662.46   12.92
   9   1  -1  683.54   13.32
   9   1  -1  665.66   12.90
  -9  -1   1  686.10   13.26
  -9  -1   1  652.88   12.73
   9   3  -1  147.44    3.63
   9   3  -1  150.50    3.58
  -9  -3   1  149.41    3.56
  -9  -3   1  150.82    3.64
   9   5  -1 1332.75   25.00
   9   5  -1 1358.67   25.36
  -9  -5   1 1364.36   25.46
  -9  -5   1 1321.37   24.74
   9   7  -1  283.14    6.13
   9   7  -1  286.33    6.06
  -9  -7   1  275.13    5.87
  -9  -7   1  287.51    6.14
   9   9  -1  275.05    5.98
   9   9  -1  278.88    5.92
  -9  -9   1  281.35    6.02
  -9  -9   1  273.87    5.86
   9  13  -1    6.66    0.70
   9  13  -1    8.01    0.69
  -9 -13   1    8.57    0.72
  -9 -13   1    6.41    0.65
   9  15  -1  159.52    3.72
   9  15  -1  159.41    3.85
  -9 -15   1  159.12    3.71
  -9 -15   1  159.29    3.79
   9  17  -1   16.61    1.01
   9  17  -1   16.51    0.90
  -9 -17   1   18.19    0.99
  -9 -17   1   16.35    0.90
   9  19  -1   84.97    2.43
   9  19  -1   85.84    2.32
  -9 -19   1   87.70    2.34
  -9 -19   1   84.37    2.37
   9  21  -1  177.95    4.02
   9  21  -1  177.58    4.15
  -9 -21   1  185.13    4.25
  -9 -21   1  178.10    4.02
  10 -18  -1   91.71    2.47
  10 -18  -1   89.39    2.40
 -10  18   1   90.39    2.38
 -10  18   1   93.44    2.61
  10 -16  -1  200.92    4.52
  10 -16  -1  210.74    4.68
 -10  16   1  205.10    4.50
 -10  16   1  206.51    4.74
  10 -14  -1  277.74    5.92
  10 -14  -1  263.88    5.67
 -10  14   1  264.71    5.61
 -10  14   1  259.92    5.72
  10 -12  -1  432.83    8.74
  10 -12  -1  425.88    8.60
 -10  12   1  435.33    8.69
 -10  12   1  429.13    8.79
  10 -10  -1  834.45   15.97
  10 -10  -1  832.72   15.94
 -10  10   1  827.49   15.74
 -10  10   1  831.55   16.05
  10  -8  -1  198.86    4.50
  10  -8  -1  196.26    4.45
 -10   8   1  196.03    4.56
 -10   8   1  197.92    4.40
  10  -6  -1   13.34    0.88
  10  -6  -1   12.49    0.84
 -10   6   1   12.59    0.82
 -10   6   1   13.15    0.94
  10  -4  -1   11.38    0.81
 -10   4   1   10.09    0.85
  10   6  -1   13.46    0.85
  10   6  -1   12.08    0.90
 -10  -6   1   13.80    0.92
 -10  -6   1   12.47    0.83
 -10  -8   1  189.61    4.32
 -10  -8   1  202.28    4.60
  10  10  -1  833.30   15.91
  10  10  -1  835.04   16.08
 -10 -10   1  829.81   15.86
 -10 -10   1  847.80   16.21
  10  12  -1  427.87    8.60
  10  12  -1  420.13    8.60
 -10 -12   1  411.07    8.33
 -10 -12   1  424.40    8.59
  10  14  -1  260.37    5.55
  10  14  -1  258.81    5.68
 -10 -14   1  255.31    5.46
 -10 -14   1  265.05    5.70
  10  16  -1  199.24    4.58
  10  16  -1  203.09    4.49
 -10 -16   1  202.61    4.48
 -10 -16   1  204.07    4.59
  10  18  -1   89.92    2.39
  10  18  -1   86.49    2.45
 -10 -18   1   88.07    2.34
 -10 -18   1   91.86    2.50
  10  20  -1  202.26    4.65
 -10 -20   1  203.79    4.59
  11 -15  -1  108.31    2.78
  11 -15  -1  109.24    2.80
 -11  15   1  107.43    2.88
 -11  15   1  105.41    2.66
  11 -13  -1   98.44    2.62
  11 -13  -1   99.08    2.63
 -11  13   1  100.35    2.58
 -11  13   1   99.03    2.72
  11 -11  -1  536.23   10.58
  11 -11  -1  536.93   10.59
 -11  11   1  536.29   10.71
 -11  11   1  540.40   10.56
  11  -9  -1  305.23    6.42
  11  -9  -1  305.56    6.42
 -11   9   1  307.71    6.58
 -11   9   1  304.13    6.31
  11  -7  -1  189.82    4.31
  11  -7  -1  190.26    4.34
 -11   7   1  188.36    4.39
 -11   7   1  187.07    4.19
  11  -5  -1  504.96   10.04
  11  -5  -1  505.92   10.04
 -11   5   1  485.53    9.60
 -11   5   1  495.75    9.95
  11  -3  -1  168.90    3.94
  11  -3  -1  182.04    4.17
 -11   3   1  173.85    4.10
 -11   3   1  178.05    4.05
  11  -1  -1   66.71    2.11
  11  -1  -1   63.12    1.94
 -11   1   1   63.23    1.99
 -11   1   1   66.08    1.97
  11   1  -1   63.46    1.95
  11   1  -1   67.62    2.11
 -11  -1   1   62.43    1.97
 -11  -1   1   65.17    1.97
  11   3  -1  185.11    4.33
  11   3  -1  176.01    4.06
 -11  -3   1  179.88    4.13
 -11  -3   1  173.51    4.07
  11   5  -1  512.47   10.27
  11   5  -1  488.52    9.72
 -11  -5   1  518.85   10.32
 -11  -5   1  503.54   10.00
 -11  -7   1  190.71    4.34
 -11  -7   1  193.17    4.41
  11   9  -1  302.20    6.47
  11   9  -1  297.63    6.25
 -11  -9   1  295.75    6.24
 -11  -9   1  303.74    6.42
  11  11  -1  515.05   10.31
  11  11  -1  514.39   10.15
 -11 -11   1  515.70   10.21
 -11 -11   1  540.56   10.65
  11  13  -1   95.47    2.51
  11  13  -1  100.99    2.74
 -11 -13   1   96.69    2.55
 -11 -13   1   99.87    2.65
  11  15  -1  101.63    2.61
  11  15  -1  103.29    2.79
 -11 -15   1  104.33    2.66
 -11 -15   1   99.92    2.64
  12  -8  -1   22.88    1.08
  12  -8  -1   20.93    1.06
  12  -6  -1   73.84    2.15
  12  -6  -1   73.95    2.13
 -12   6   1   78.63    2.17
 -12   6   1   86.63    2.45
  12  -4  -1    6.85    0.67
  12  -4  -1    8.12    0.69
 -12   4   1    7.85    0.67
 -12   4   1    7.39    0.71
  12  -2  -1    1.34    0.43
  12  -2  -1    1.41    0.40
 -12   2   1    1.11    0.43
 -12   2   1    1.38    0.41
  12   0  -1    0.06    0.38
  12   0  -1    0.23    0.35
 -12   0   1    0.15    0.37
 -12   0   1   -0.07    0.35
  12   2  -1    1.09    0.41
  12   2  -1    1.24    0.45
 -12  -2   1    0.90    0.41
 -12  -2   1    1.44    0.42
  12   4  -1    6.68    0.64
  12   4  -1    8.21    0.76
 -12  -4   1    8.16    0.74
 -12  -4   1    6.70    0.67
  12   6  -1   86.37    2.37
  12   6  -1   81.68    2.38
 -12  -6   1   83.37    2.36
 -12  -6   1   84.00    2.33
  12   8  -1   24.35    1.11
  12   8  -1   24.57    1.21
 -12  -8   1   23.20    1.12
 -12  -8   1   24.45    1.14
  12  10  -1   76.85    2.16
  12  10  -1   74.18    2.22
 -12 -10   1   74.80    2.15
 -12 -10   1   74.64    2.16
  -9  -9  -2   53.11    1.70
  -9  -9  -2   51.73    1.67
   9   9   2   48.97    1.70
   9   9   2   48.13    1.59
  -9  -7  -2   38.93    1.41
  -9  -7  -2   39.79    1.46
   9   7   2   40.99    1.55
   9   7   2   40.43    1.44
  -9  -5  -2    0.76    0.40
  -9  -5  -2    2.16    0.43
   9   5   2    1.81    0.43
   9   5   2    2.01    0.50
  -9  -3  -2    6.38    0.67
  -9  -3  -2    6.04    0.60
   9   3   2    5.86    0.62
   9   3   2    6.25    0.62
  -9  -1  -2   98.64    2.63
  -9  -1  -2   95.36    2.46
   9   1   2   98.80    2.60
   9   1   2   94.99    2.53
  -9   1  -2   93.93    2.55
  -9   1  -2   95.57    2.48
   9  -1   2   94.77    2.52
   9  -1   2   97.36    2.58
  -9   3  -2    5.27    0.61
  -9   3  -2    7.24    0.65
   9  -3   2    5.94    0.63
   9  -3   2    5.67    0.62
  -9   5  -2    1.44    0.41
  -9   5  -2    1.21    0.43
   9  -5   2    1.14    0.41
   9  -5   2    1.67    0.47
  -9   7  -2   41.30    1.44
  -9   7  -2   40.21    1.52
   9  -7   2   39.12    1.44
   9  -7   2   43.35    1.52
  -9   9  -2   51.48    1.77
  -9   9  -2   53.06    1.67
   9  -9   2   51.27    1.68
   9  -9   2   48.82    1.64
  -8 -14  -2  120.07    2.93
  -8 -14  -2  121.99    3.04
   8  14   2  122.72    3.15
   8  14   2  120.70    2.96
  -8 -12  -2   26.54    1.11
  -8 -12  -2   26.01    1.13
   8  12   2   25.40    1.20
   8  12   2   26.75    1.12
  -8  -8  -2  522.99   10.30
  -8  -8  -2  538.20   10.57
   8   8   2  523.32   10.41
   8   8   2  538.97   10.57
  -8  -6  -2  409.64    8.23
  -8  -6  -2  403.30    8.16
   8   6   2  417.64    8.50
   8   6   2  403.52    8.14
  -8  -4  -2  215.06    4.77
  -8  -4  -2  204.07    4.50
   8   4   2  218.48    4.89
   8   4   2  210.07    4.64
  -8  -2  -2  131.48    3.23
  -8  -2  -2  130.80    3.13
   8   2   2  126.07    3.10
   8   2   2  126.46    3.12
  -8   0  -2  326.19    6.79
  -8   0  -2  326.81    6.68
   8   0   2  324.16    6.72
   8   0   2  333.41    6.88
  -8   2  -2  132.04    3.13
  -8   2  -2  129.22    3.21
   8  -2   2  130.30    3.20
   8  -2   2  133.17    3.24
  -8   4  -2  211.70    4.60
  -8   4  -2  214.89    4.81
   8  -4   2  211.81    4.70
   8  -4   2  207.83    4.62
  -8   8  -2  505.26    9.90
  -8   8  -2  515.80   10.31
  -8  10  -2  289.84    6.23
  -8  10  -2  303.19    6.27
   8 -10   2  301.36    6.30
   8 -10   2  288.60    6.11
  -8  12  -2   26.21    1.22
  -8  12  -2   27.59    1.14
   8 -12   2   25.68    1.16
   8 -12   2   27.44    1.17
  -8  14  -2  119.86    2.91
  -8  14  -2  116.49    3.05
   8 -14   2  116.96    2.96
   8 -14   2  121.16    2.96
  -7 -19  -2  422.88    8.42
  -7 -19  -2  415.15    8.39
   7  19   2  417.76    8.36
   7  19   2  434.04    8.81
  -7 -17  -2  222.03    4.80
  -7 -17  -2  220.87    4.86
   7  17   2  226.68    5.05
   7  17   2  226.94    4.91
  -7 -13  -2  475.26    9.43
  -7 -13  -2  455.02    9.01
   7  13   2  452.02    8.96
   7  13   2  478.88    9.61
  -7 -11  -2  135.59    3.23
  -7 -11  -2  133.03    3.22
   7  11   2  131.67    3.29
   7  11   2  132.52    3.17
  -7  -9  -2   37.46    1.36
  -7  -9  -2   39.10    1.39
   7   9   2   40.26    1.42
   7   9   2   39.31    1.47
  -7  -7  -2  288.65    6.06
  -7  -7  -2  294.62    6.13
   7   7   2  283.91    5.96
   7   7   2  287.24    6.12
  -7  -5  -2  402.45    8.06
  -7  -5  -2  395.53    8.00
   7   5   2  393.58    8.04
   7   5   2  412.10    8.29
  -7  -3  -2  125.51    3.02
  -7  -3  -2  125.68    3.09
   7   3   2  128.31    3.20
   7   3   2  127.47    3.10
  -7  -1  -2    1.95    0.45
  -7  -1  -2    1.87    0.41
   7   1   2    1.63    0.41
   7   1   2    1.42    0.41
  -7   1  -2    1.88    0.43
  -7   1  -2    1.74    0.44
   7  -1   2    2.10    0.43
   7  -1   2    1.95    0.44
  -7   3  -2  124.07    3.11
  -7   3  -2  127.12    3.03
   7  -3   2  124.07    3.06
   7  -3   2  120.68    2.98
  -7   5  -2  383.63    7.88
  -7   5  -2  376.59    7.56
   7  -5   2  389.85    7.91
   7  -5   2  385.70    7.83
  -7   7  -2  282.85    5.88
  -7   7  -2  286.31    6.14
   7  -7   2  290.00    6.11
   7  -7   2  280.04    5.94
  -7   9  -2   37.02    1.33
  -7   9  -2   37.57    1.47
   7  -9   2   40.54    1.47
   7  -9   2   36.38    1.37
  -7  11  -2  132.24    3.15
   7 -11   2  129.45    3.34
   7 -11   2  132.29    3.23
  -7  13  -2  458.69    9.06
  -7  13  -2  463.81    9.38
   7 -13   2  451.74    9.06
   7 -13   2  462.48    9.17
  -7  15  -2  138.91    3.27
  -7  15  -2  132.34    3.35
   7 -15   2  137.61    3.35
   7 -15   2  131.09    3.15
  -7  17  -2  219.44    4.73
  -7  17  -2  211.15    4.80
   7 -17   2  213.11    4.63
   7 -17   2  217.07    4.81
  -7  19  -2  386.69    7.99
  -7  19  -2  401.59    8.01
   7 -19   2  401.13    8.01
   7 -19   2  405.02    8.20
  -6 -22  -2   16.36    0.93
  -6 -22  -2   16.95    0.90
   6  22   2   18.93    0.94
   6  22   2   17.08    0.98
  -6 -20  -2    7.35    0.67
  -6 -20  -2    7.14    0.62
   6  20   2    7.68    0.71
   6  20   2    8.13    0.65
  -6 -18  -2   16.98    0.93
   6  18   2   17.04    1.04
   6  18   2   17.51    1.00
  -6 -16  -2  464.42    9.18
  -6 -16  -2  460.86    9.19
   6  16   2  462.00    9.14
   6  16   2  446.03    9.00
  -6 -14  -2  763.59   14.61
  -6 -14  -2  773.43   14.72
   6  14   2  779.22   15.00
   6  14   2  775.17   14.77
  -6 -12  -2  656.02   12.65
  -6 -12  -2  624.05   12.02
   6  12   2  642.40   12.36
   6  12   2  649.51   12.65
  -6 -10  -2  490.54    9.65
  -6 -10  -2  482.33    9.48
   6  10   2  467.97    9.36
   6  10   2  500.61    9.81
  -6  -8  -2  279.36    5.82
  -6  -8  -2  264.59    5.57
   6   8   2  273.36    5.72
   6   8   2  268.45    5.74
  -6  -6  -2   61.31    1.79
  -6  -6  -2   59.42    1.79
   6   6   2   64.02    1.93
   6   6   2   61.50    1.81
  -6  -4  -2   90.29    2.34
  -6  -4  -2   95.68    2.49
   6   4   2   96.24    2.47
   6   4   2   93.80    2.50
  -6  -2  -2  464.27    9.19
  -6  -2  -2  474.21    9.28
   6   2   2  474.96    9.35
   6   2   2  487.61    9.66
  -6   0  -2  585.87   11.27
  -6   0  -2  577.54   11.24
   6   0   2  554.87   10.80
   6   0   2  584.85   11.33
  -6   2  -2  455.28    8.92
  -6   2  -2  469.62    9.33
   6  -2   2  465.78    9.22
   6  -2   2  467.86    9.24
  -6   4  -2   89.49    2.30
  -6   4  -2   92.80    2.50
   6  -4   2   92.80    2.46
   6  -4   2   92.92    2.43
  -6   6  -2   62.41    1.80
  -6   6  -2   63.71    1.96
   6  -6   2   62.35    1.87
   6  -6   2   61.02    1.84
  -6   8  -2  269.07    5.60
  -6   8  -2  262.32    5.68
   6  -8   2  269.50    5.71
   6  -8   2  266.37    5.65
  -6  10  -2  473.10    9.29
  -6  10  -2  485.11    9.74
   6 -10   2  488.61    9.66
   6 -10   2  475.57    9.46
  -6  12  -2  626.42   12.07
  -6  12  -2  629.97   12.37
   6 -12   2  648.92   12.53
   6 -12   2  662.53   12.84
  -6  14  -2  768.80   14.62
  -6  14  -2  761.28   14.73
   6 -14   2  744.49   14.24
   6 -14   2  751.44   14.45
  -6  16  -2  451.50    9.16
  -6  16  -2  443.10    8.76
   6 -16   2  442.36    8.79
   6 -16   2  457.42    9.16
  -6  18  -2   17.33    0.91
  -6  18  -2   16.23    1.00
   6 -18   2   16.79    0.94
   6 -18   2   18.07    0.92
  -6  20  -2    7.55    0.62
  -6  20  -2    7.59    0.71
   6 -20   2    7.36    0.67
   6 -20   2    7.46    0.62
  -6  22  -2   15.64    0.85
  -6  22  -2   14.40    0.90
   6 -22   2   14.92    0.83
   6 -22   2   15.69    0.89
  -5 -23  -2   78.60    2.14
  -5 -23  -2   77.29    2.23
   5  23   2   78.55    2.15
   5  23   2   79.65    2.30
  -5 -21  -2  277.87    5.82
  -5 -19  -2  290.46    6.14
  -5 -19  -2  296.05    6.13
   5  19   2  290.35    6.19
   5  19   2  289.73    6.03
  -5 -17  -2  426.60    8.58
  -5 -17  -2  426.83    8.48
   5  17   2  431.31    8.58
   5  17   2  433.00    8.76
  -5 -15  -2  206.44    4.49
  -5 -15  -2  214.88    4.71
   5  15   2  209.85    4.69
   5  15   2  201.54    4.41
  -5 -13  -2   30.68    1.20
  -5 -13  -2   34.87    1.25
   5  13   2   32.75    1.29
   5  13   2   36.08    1.29
  -5 -11  -2  670.34   12.80
  -5 -11  -2  676.60   12.97
   5  11   2  674.72   12.91
   5  11   2  670.97   12.96
  -5  -9  -2  258.99    5.42
  -5  -9  -2  264.72    5.50
   5   9   2  260.33    5.43
   5   9   2  269.44    5.69
  -5  -7  -2  227.67    4.84
  -5  -7  -2  226.05    4.79
   5   7   2  230.77    4.96
   5   7   2  227.08    4.81
  -5  -5  -2  456.50    8.98
  -5  -5  -2  431.31    8.47
   5   5   2  443.64    8.72
   5   5   2  433.60    8.62
  -5  -3  -2  198.00    4.30
  -5  -3  -2  203.32    4.34
   5   3   2  197.80    4.34
   5   3   2  199.71    4.30
  -5  -1  -2  166.52    3.73
  -5  -1  -2  175.68    3.82
   5   1   2  167.70    3.72
   5   1   2  163.62    3.66
  -5   1  -2  163.09    3.58
  -5   1  -2  170.41    3.83
   5  -1   2  166.59    3.72
   5  -1   2  169.75    3.77
  -5   3  -2  196.49    4.34
  -5   3  -2  190.31    4.10
   5  -3   2  195.90    4.27
   5  -3   2  193.54    4.24
  -5   5  -2  437.51    8.74
  -5   5  -2  435.29    8.54
   5  -5   2  446.58    8.83
   5  -5   2  432.23    8.57
  -5   7  -2  228.05    4.99
  -5   7  -2  226.96    4.80
   5  -7   2  225.99    4.87
   5  -7   2  229.02    4.92
  -5   9  -2  265.49    5.70
  -5   9  -2  266.44    5.52
   5  -9   2  271.22    5.72
   5  -9   2  270.65    5.69
  -5  11  -2  679.73   12.99
  -5  11  -2  666.58   12.97
   5 -11   2  673.47   13.00
   5 -11   2  654.06   12.60
  -5  13  -2   35.78    1.28
  -5  13  -2   35.49    1.41
   5 -13   2   31.81    1.25
   5 -13   2   35.63    1.34
  -5  15  -2  194.96    4.45
  -5  15  -2  203.51    4.43
   5 -15   2  197.47    4.37
   5 -15   2  204.53    4.57
  -5  17  -2  414.61    8.26
   5 -17   2  400.81    8.05
   5 -17   2  403.72    8.31
  -5  19  -2  265.41    5.77
  -5  19  -2  283.47    5.90
   5 -19   2  277.65    5.81
   5 -19   2  274.78    5.85
  -5  21  -2  276.18    5.76
  -5  21  -2  262.94    5.71
   5 -21   2  278.68    5.91
   5 -21   2  281.52    5.87
  -5  23  -2   72.94    2.02
  -5  23  -2   70.84    2.14
   5 -23   2   74.25    2.06
   5 -23   2   71.52    2.08
  -4 -26  -2    0.47    0.38
  -4 -26  -2    0.97    0.37
   4  26   2    1.08    0.37
   4  26   2    0.79    0.39
  -4 -24  -2   -0.02    0.32
  -4 -24  -2   -0.34    0.33
   4  24   2    0.05    0.37
   4  24   2    0.13    0.33
  -4 -22  -2   -0.19    0.32
   4  22   2    0.10    0.39
   4  22   2    0.23    0.35
  -4 -20  -2  141.96    3.32
  -4 -20  -2  143.53    3.45
   4  20   2  141.91    3.48
   4  20   2  142.37    3.34
  -4 -18  -2  107.71    2.76
  -4 -18  -2  109.37    2.71
   4  18   2  105.85    2.65
   4  18   2  109.01    2.83
  -4 -16  -2   27.60    1.15
  -4 -16  -2   27.79    1.10
   4  16   2   27.80    1.10
   4  16   2   31.02    1.25
  -4 -14  -2   22.82    0.98
  -4 -14  -2   22.50    1.00
   4  14   2   22.26    1.03
   4  14   2   22.15    0.96
  -4 -12  -2   59.05    1.69
  -4 -12  -2   59.18    1.73
   4  12   2   58.70    1.69
   4  12   2   57.21    1.74
  -4 -10  -2  105.97    2.59
  -4 -10  -2  103.34    2.50
   4  10   2  107.88    2.60
   4  10   2  105.25    2.63
  -4  -6  -2  962.47   17.96
  -4  -6  -2  932.08   17.41
   4   6   2  942.21   17.67
   4   6   2  936.81   17.49
  -4  -4  -2 1377.55   25.39
  -4  -4  -2 1371.42   25.32
   4   4   2 1358.48   25.06
   4   4   2 1329.86   24.62
  -4  -2  -2 1593.59   29.25
  -4  -2  -2 1523.74   28.05
  -4   0  -2 1569.60   28.79
  -4   0  -2 1584.69   29.17
   4   0   2 1529.81   28.28
   4   0   2 1535.98   28.26
  -4   2  -2 1562.77   28.82
  -4   2  -2 1555.24   28.54
   4  -2   2 1556.61   28.66
   4  -2   2 1543.60   28.40
  -4   4  -2 1348.94   24.87
   4  -4   2 1291.71   23.92
   4  -4   2 1353.03   25.04
  -4   6  -2  917.22   17.31
   4  -6   2  987.46   18.63
  -4   8  -2  258.65    5.50
  -4   8  -2  257.51    5.31
   4  -8   2  256.04    5.36
   4  -8   2  257.31    5.37
  -4  10  -2  104.99    2.72
  -4  10  -2  108.47    2.63
   4 -10   2  108.40    2.67
   4 -10   2  105.78    2.65
  -4  12  -2   60.05    1.73
  -4  12  -2   57.85    1.82
   4 -12   2   58.67    1.75
   4 -12   2   59.85    1.79
  -4  14  -2   20.63    1.05
  -4  14  -2   21.73    0.98
   4 -14   2   21.07    0.98
   4 -14   2   22.21    1.03
  -4  16  -2   28.59    1.13
  -4  16  -2   25.20    1.20
   4 -16   2   27.52    1.17
   4 -16   2   27.61    1.13
  -4  18  -2  106.63    2.66
  -4  18  -2  100.84    2.73
   4 -18   2  101.68    2.60
   4 -18   2  100.13    2.63
  -4  20  -2  133.71    3.18
  -4  20  -2  135.39    3.39
   4 -20   2  137.29    3.27
   4 -20   2  135.10    3.30
  -4  22  -2   -0.01    0.36
  -4  22  -2    0.59    0.33
   4 -22   2    0.40    0.36
   4 -22   2    0.00    0.32
  -4  24  -2    0.60    0.38
  -4  24  -2    0.13    0.30
   4 -24   2   -0.27    0.33
  -4  26  -2    0.17    0.37
  -4  26  -2    0.68    0.32
   4 -26   2    0.46    0.41
  -3 -27  -2  411.46    8.19
  -3 -27  -2  393.50    8.04
   3  27   2  403.39    8.23
   3  27   2  413.21    8.23
  -3 -25  -2  340.36    6.91
  -3 -25  -2  327.58    6.84
   3  25   2  343.66    6.99
   3  25   2  332.67    6.95
  -3 -23  -2  534.65   10.42
  -3 -23  -2  532.51   10.53
   3  23   2  542.72   10.57
   3  23   2  540.01   10.70
  -3 -21  -2  517.93   10.25
  -3 -21  -2  543.83   10.58
   3  21   2  519.63   10.16
   3  21   2  538.44   10.65
  -3 -19  -2  389.33    7.78
  -3 -19  -2  394.30    7.99
   3  19   2  388.72    7.93
   3  19   2  389.87    7.81
  -3 -17  -2  672.20   12.98
  -3 -17  -2  637.15   12.21
   3  17   2  640.28   12.29
   3  17   2  663.44   12.85
  -3 -15  -2  182.22    4.06
  -3 -15  -2  194.19    4.20
   3  15   2  189.30    4.13
   3  15   2  198.25    4.40
  -3 -13  -2  291.17    5.92
  -3 -13  -2  301.79    6.18
   3  13   2  293.02    5.96
   3  13   2  294.60    6.09
  -3 -11  -2  200.43    4.36
  -3 -11  -2  206.08    4.39
   3  11   2  198.61    4.29
   3  11   2  195.98    4.16
  -3  -9  -2   22.71    0.90
  -3  -9  -2   23.07    0.88
  -3  -7  -2  251.06    5.09
  -3  -7  -2  257.79    5.19
   3   7   2  254.67    5.21
   3   7   2  255.01    5.15
  -3  -5  -2  163.95    3.49
  -3  -5  -2  157.78    3.36
   3   5   2  153.99    3.35
   3   5   2  160.58    3.42
  -3  -3  -2    2.12    0.34
  -3  -3  -2    2.19    0.32
   3   3   2    2.40    0.36
   3   3   2    1.91    0.30
  -3  -1  -2  504.49    9.56
  -3  -1  -2  487.83    9.32
   3   1   2  516.55    9.81
   3   1   2  519.02    9.90
  -3   1  -2  507.61    9.62
  -3   1  -2  503.00    9.63
   3  -1   2  503.86    9.62
   3  -1   2  497.69    9.48
  -3   3  -2    1.68    0.35
  -3   3  -2    1.98    0.32
   3  -3   2    2.59    0.37
   3  -3   2    2.00    0.32
  -3   5  -2  154.41    3.44
  -3   5  -2  156.02    3.35
   3  -5   2  159.67    3.48
   3  -5   2  164.51    3.58
  -3   7  -2  251.68    5.13
  -3   7  -2  265.15    5.51
   3  -7   2  254.74    5.24
   3  -7   2  262.38    5.38
  -3   9  -2   22.17    1.01
  -3  11  -2  191.14    4.27
  -3  11  -2  196.32    4.21
   3 -11   2  199.42    4.33
   3 -11   2  199.01    4.29
  -3  13  -2  288.40    5.91
  -3  13  -2  280.36    5.94
   3 -13   2  294.33    6.09
   3 -13   2  290.64    5.99
  -3  15  -2  180.29    4.19
  -3  15  -2  182.09    4.02
   3 -15   2  188.33    4.21
   3 -15   2  185.63    4.11
  -3  17  -2  605.17   11.90
  -3  17  -2  610.87   11.78
   3 -17   2  623.95   12.05
   3 -17   2  619.75   12.03
  -3  19  -2  367.00    7.62
  -3  19  -2  375.56    7.56
   3 -19   2  374.22    7.63
   3 -19   2  379.98    7.67
  -3  23  -2  526.47   10.30
  -3  23  -2  509.43   10.20
   3 -23   2  522.80   10.25
   3 -23   2  499.78    9.91
  -3  25  -2  328.23    6.91
  -3  25  -2  336.52    6.88
   3 -25   2  341.98    6.98
   3 -25   2  320.87    6.68
  -3  27  -2  411.56    8.22
  -3  27  -2  397.59    8.13
   3 -27   2  396.24    8.01
   3 -27   2  405.61    8.12
  -2 -28  -2   59.70    1.88
  -2 -28  -2   65.10    1.87
   2  28   2   64.79    1.98
   2  28   2   63.02    1.84
  -2 -26  -2    1.15    0.38
  -2 -26  -2    1.45    0.39
   2  26   2    1.29    0.37
   2  26   2    0.98    0.40
  -2 -24  -2  155.35    3.69
  -2 -24  -2  161.14    3.71
  -2 -22  -2    4.48    0.57
  -2 -22  -2    4.65    0.53
   2  22   2    4.27    0.57
   2  22   2    4.33    0.52
  -2 -20  -2  174.36    3.99
  -2 -20  -2  173.32    3.87
   2  20   2  179.21    3.99
   2  20   2  169.46    3.93
  -2 -18  -2   30.33    1.20
  -2 -18  -2   29.27    1.11
   2  18   2   29.28    1.13
   2  18   2   27.66    1.16
  -2 -16  -2   23.58    0.97
  -2 -16  -2   23.12    1.00
   2  16   2   24.70    1.07
   2  16   2   21.79    0.94
  -2 -14  -2   79.19    2.05
  -2 -12  -2  324.35    6.52
  -2 -12  -2  330.38    6.54
   2  12   2  318.54    6.35
   2  12   2  336.47    6.77
  -2 -10  -2   74.38    1.84
  -2 -10  -2   70.47    1.82
   2  10   2   75.63    1.88
   2  10   2   75.98    1.95
  -2  -8  -2  909.94   16.89
  -2  -8  -2  903.56   16.72
   2   8   2  885.13   16.48
   2   8   2  898.60   16.65
  -2  -6  -2 1182.11   21.72
  -2  -6  -2 1210.08   22.19
   2   6   2 1212.95   22.25
   2   6   2 1191.44   21.91
  -2  -4  -2 2218.34   40.29
  -2  -4  -2 2223.40   40.37
   2   4   2 2201.70   39.98
   2   4   2 2222.68   40.40
  -2  -2  -2 2598.61   47.12
  -2  -2  -2 2567.34   46.52
   2   2   2 2733.89   49.52
   2   2   2 2784.80   50.48
   2   0   2 6921.96  124.80
   2   0   2 6898.64  124.37
   2  -2   2 2655.34   48.17
   2  -2   2 2620.43   47.52
  -2   4  -2 2169.14   39.52
  -2   4  -2 2253.79   40.95
   2  -4   2 2223.40   40.45
   2  -4   2 2264.65   41.19
  -2   6  -2 1207.22   22.21
  -2   6  -2 1179.96   21.81
   2  -6   2 1179.24   21.74
   2  -6   2 1191.44   21.96
  -2   8  -2  897.18   16.83
  -2   8  -2  880.88   16.40
   2  -8   2  869.54   16.23
   2  -8   2  885.13   16.52
  -2  10  -2   70.26    1.84
   2 -10   2   69.19    1.90
  -2  12  -2  312.52    6.29
  -2  12  -2  319.77    6.58
   2 -12   2  314.98    6.37
   2 -12   2  316.42    6.43
  -2  14  -2   79.92    2.24
  -2  14  -2   79.79    2.09
   2 -14   2   77.72    2.08
   2 -14   2   78.99    2.14
  -2  16  -2   21.60    1.07
  -2  16  -2   22.57    0.98
   2 -16   2   22.03    0.99
   2 -16   2   22.88    1.05
  -2  18  -2   30.04    1.29
  -2  18  -2   29.35    1.16
   2 -18   2   29.14    1.16
   2 -18   2   29.27    1.21
  -2  20  -2  167.56    3.98
  -2  20  -2  172.77    3.90
   2 -20   2  166.52    3.86
   2 -20   2  177.18    4.01
  -2  24  -2  160.28    3.86
  -2  24  -2  164.54    3.77
   2 -24   2  166.31    3.82
   2 -24   2  156.59    3.70
  -2  26  -2    1.42    0.44
  -2  26  -2    0.94    0.38
   2 -26   2    1.32    0.43
   2 -26   2    1.40    0.41
  -2  28  -2   61.68    1.96
   2 -28   2   62.77    1.86
   2 -28   2   65.78    1.96
  -1 -29  -2  160.78    3.66
  -1 -29  -2  148.47    3.57
   1  29   2  162.54    3.79
   1  29   2  157.11    3.61
  -1 -27  -2  623.67   12.02
  -1 -27  -2  590.02   11.57
   1  27   2  582.41   11.39
   1  27   2  609.01   11.77
  -1 -21  -2 1049.37   19.64
  -1 -21  -2  994.66   18.79
   1  21   2 1063.51   19.92
   1  21   2  995.27   18.80
   1  19   2   38.46    1.37
   1  19   2   42.96    1.41
  -1 -17  -2  462.76    9.13
  -1 -17  -2  469.65    9.15
  -1 -15  -2  158.53    3.50
  -1 -13  -2   89.47    2.24
  -1 -13  -2   90.23    2.18
   1  13   2   88.50    2.15
   1  13   2   89.96    2.25
  -1 -11  -2  746.17   14.01
  -1 -11  -2  746.88   13.95
   1  11   2  759.58   14.19
   1  11   2  777.93   14.60
  -1  -9  -2  666.96   12.44
  -1  -9  -2  673.78   12.62
   1   9   2  703.16   13.13
   1   9   2  676.08   12.67
   1   7   2 1306.47   23.87
   1   7   2 1306.47   23.90
  -1  -5  -2   34.67    0.95
  -1  -5  -2   35.99    0.93
   1   5   2   36.27    0.96
   1   5   2   37.01    0.95
  -1  -3  -2  110.11    2.23
  -1  -3  -2  113.29    2.30
   1   3   2  105.73    2.15
   1   3   2  104.85    2.16
  -1  -1  -2  466.26    8.65
  -1  -1  -2  468.56    8.66
   1   1   2  445.58    8.27
   1   1   2  462.17    8.57
  -1   1  -2  473.77    8.78
  -1   1  -2  456.29    8.52
   1  -1   2  466.11    8.67
   1  -1   2  476.74    8.87
  -1   3  -2  115.59    2.40
  -1   3  -2  107.14    2.30
   1  -3   2  111.81    2.35
   1  -3   2  107.21    2.27
  -1   5  -2   35.39    1.05
  -1   5  -2   37.21    1.03
   1  -5   2   36.92    1.04
   1  -5   2   37.87    1.06
  -1   7  -2 1315.21   24.12
  -1   7  -2 1317.40   24.24
   1  -7   2 1279.52   23.51
   1  -7   2 1294.09   23.76
  -1   9  -2  642.33   12.10
  -1   9  -2  656.69   12.48
   1  -9   2  648.36   12.24
   1  -9   2  651.52   12.32
  -1  11  -2  727.81   13.84
  -1  11  -2  728.52   13.73
   1 -11   2  743.34   14.03
   1 -11   2  727.81   13.74
  -1  13  -2   86.22    2.18
  -1  13  -2   88.02    2.34
   1 -13   2   87.05    2.22
   1 -13   2   88.43    2.28
  -1  15  -2  163.73    3.78
  -1  15  -2  165.02    3.68
   1 -15   2  160.56    3.66
   1 -15   2  164.88    3.71
  -1  17  -2  465.06    9.28
  -1  17  -2  473.26    9.29
   1 -17   2  482.38    9.49
   1 -17   2  451.53    8.96
  -1  19  -2   38.88    1.46
  -1  19  -2   39.13    1.37
   1 -19   2   39.98    1.43
   1 -19   2   41.44    1.45
  -1  21  -2 1040.76   19.70
  -1  21  -2 1046.91   19.67
  -1  23  -2  766.38   14.79
   1 -23   2  826.15   16.02
  -1  25  -2  107.93    2.75
  -1  25  -2  107.25    2.83
   1 -25   2  103.62    2.71
   1 -25   2  107.36    2.74
  -1  27  -2  622.04   12.15
  -1  27  -2  628.01   12.15
   1 -27   2  618.78   11.99
   1 -27   2  631.81   12.26
  -1  29  -2  164.35    3.86
  -1  29  -2  171.69    3.90
   1 -29   2  161.14    3.74
   1 -29   2  161.71    3.72
   0 -30  -2   30.71    1.20
   0 -30  -2   31.91    1.28
   0  30   2   31.44    1.27
   0  30   2   33.03    1.24
   0 -28  -2   42.38    1.53
   0 -28  -2   44.33    1.47
   0  28   2   44.55    1.53
   0  28   2   44.15    1.49
   0 -26  -2    1.62    0.44
   0 -26  -2    2.55    0.46
   0  26   2    2.32    0.43
   0  26   2    2.09    0.45
   0 -24  -2    2.62    0.49
   0 -24  -2    2.36    0.45
   0  24   2    2.57    0.47
   0  24   2    2.86    0.46
   0 -22  -2  135.86    3.20
   0 -22  -2  125.70    3.12
   0  22   2  134.45    3.19
   0  22   2  129.92    3.18
   0 -20  -2   13.24    0.81
   0 -20  -2   13.27    0.77
   0  20   2   12.05    0.80
   0  18   2  343.47    6.92
   0  18   2  328.12    6.71
   0  16   2  303.31    6.14
   0  16   2  290.81    5.98
   0 -14  -2 1013.10   18.80
   0 -14  -2  955.54   17.88
   0  14   2  977.74   18.26
   0  14   2 1008.24   18.75
   0  12   2 1280.79   23.62
   0  12   2 1360.94   25.01
   0 -10  -2  700.76   13.13
   0 -10  -2  744.49   13.84
   0  10   2  770.51   14.31
   0  10   2  737.26   13.76
   0  -8  -2  323.31    6.22
   0  -8  -2  319.06    6.10
   0   8   2  310.25    5.96
   0   8   2  313.26    6.03
   0  -6  -2  327.92    6.16
   0  -6  -2  337.43    6.36
   0   6   2  334.46    6.29
   0   6   2  330.30    6.23
   0  -4  -2  711.83   13.00
   0  -4  -2  682.75   12.49
   0   4   2  714.53   13.07
   0   4   2  720.30   13.16
   0  -2  -2 1189.66   21.91
   0  -2  -2 1145.96   21.10
   0   2   2 1142.20   21.06
   0   2   2 1119.59   20.65
   0   0  -2 1840.79   33.53
   0   0  -2 1886.83   34.35
   0   0   2 1924.57   35.04
   0   0   2 1826.45   33.27
   0   2  -2 1187.40   21.61
   0   2  -2 1197.20   21.75
   0  -2   2 1185.89   21.56
   0  -2   2 1202.47   21.84
   0   4  -2  719.70   13.25
   0   4  -2  725.47   13.39
   0  -4   2  705.09   12.99
   0  -4   2  732.59   13.48
   0   6  -2  322.86    6.26
   0   6  -2  322.57    6.21
   0  -6   2  329.48    6.34
   0  -6   2  322.12    6.21
   0   8  -2  303.49    6.00
   0   8  -2  305.62    5.99
   0  -8   2  315.68    6.19
   0  -8   2  317.00    6.21
   0  10  -2  730.75   13.78
   0  10  -2  745.21   13.97
   0 -10   2  752.44   14.13
   0 -10   2  724.97   13.65
   0  12  -2 1323.35   24.43
   0 -12   2 1249.59   23.23
   0 -12   2 1284.34   23.75
   0  14  -2 1007.55   18.82
   0  14  -2  952.77   17.91
   0 -14   2  964.56   18.10
   0 -14   2  997.84   18.67
   0  16  -2  292.90    6.10
   0  16  -2  301.89    6.20
   0 -16   2  292.50    6.06
   0 -16   2  314.05    6.46
   0  18  -2  334.61    6.81
   0  18  -2  322.02    6.67
   0 -18   2  334.35    6.85
   0 -18   2  343.08    7.00
   0  20  -2   12.43    0.84
   0  20  -2   13.04    0.78
   0 -20   2   12.70    0.83
   0 -20   2   13.35    0.81
   0  22  -2  127.11    3.16
   0  22  -2  132.49    3.19
   0 -22   2  133.90    3.23
   0 -22   2  131.52    3.20
   0  24  -2    3.43    0.50
   0  24  -2    2.70    0.51
   0 -24   2    1.51    0.45
   0 -24   2    2.73    0.47
   0  26  -2    3.06    0.52
   0  26  -2    2.98    0.49
   0 -26   2    2.08    0.48
   0 -26   2    2.48    0.46
   0  28  -2   41.00    1.50
   0  28  -2   45.00    1.51
   0 -28   2   41.20    1.46
   0 -28   2   43.78    1.50
   0  30  -2   30.50    1.20
   1 -29  -2  342.49    6.97
   1 -29  -2  345.45    7.15
  -1  29   2  352.65    7.20
  -1  29   2  338.15    6.98
   1 -27  -2  204.76    4.60
   1 -27  -2  208.81    4.56
  -1  27   2  213.81    4.74
  -1  27   2  212.70    4.67
   1 -25  -2  183.56    4.21
  -1  25   2  178.56    4.08
  -1  25   2  185.65    4.23
   1 -23  -2   49.80    1.59
   1 -23  -2   49.79    1.66
   1 -21  -2   74.53    2.05
   1 -21  -2   70.57    2.06
  -1  21   2   71.71    2.02
  -1  21   2   74.97    2.14
   1 -19  -2  302.89    6.19
   1 -19  -2  296.51    6.19
  -1  19   2  308.30    6.38
  -1  19   2  299.11    6.16
   1 -17  -2 1966.68   36.14
   1 -17  -2 2058.03   37.69
  -1  17   2 2013.02   36.91
  -1  17   2 2020.41   37.11
   1 -13  -2   96.64    2.29
   1 -13  -2   92.18    2.27
  -1  13   2   97.13    2.31
  -1  13   2   94.02    2.29
  -1  11   2 1136.13   20.97
  -1  11   2 1169.35   21.54
  -1   9   2  245.74    4.85
  -1   9   2  232.58    4.62
   1   3  -2 3303.76   59.63
   1   3  -2 3141.53   56.72
   1   7  -2 3536.98   63.97
   1   7  -2 3379.01   61.17
   1   9  -2  240.59    4.86
   1   9  -2  228.54    4.67
  -1  -9   2  228.18    4.65
  -1  -9   2  239.20    4.85
   1  11  -2 1136.85   21.09
   1  11  -2 1185.96   21.93
  -1 -11   2 1153.46   21.37
  -1 -11   2 1165.02   21.58
   1  15  -2  454.85    8.93
   1  15  -2  445.59    8.81
  -1 -15   2  460.85    9.05
  -1 -15   2  448.29    8.83
   1  17  -2 1966.68   36.19
   1  17  -2 2002.95   36.79
  -1 -17   2 1977.42   36.36
  -1 -17   2 2003.62   36.82
   1  19  -2  297.55    6.23
   1  19  -2  299.44    6.21
  -1 -19   2  293.91    6.12
  -1 -19   2  291.76    6.09
   1  21  -2   76.73    2.15
   1  21  -2   72.52    2.11
  -1 -21   2   67.93    2.00
  -1 -21   2   72.46    2.07
   1  23  -2   52.72    1.69
  -1 -23   2   47.29    1.64
  -1 -23   2   49.42    1.63
   1  25  -2  183.67    4.15
   1  25  -2  182.63    4.17
  -1 -25   2  174.26    4.01
  -1 -25   2  182.28    4.14
   1  27  -2  207.09    4.57
   1  27  -2  204.15    4.55
  -1 -27   2  210.53    4.64
  -1 -27   2  209.70    4.63
   1  29  -2  334.82    6.86
   1  29  -2  338.26    6.96
  -1 -29   2  333.97    6.86
  -1 -29   2  343.65    7.03
   2 -30  -2   29.23    1.24
   2 -30  -2   31.86    1.23
  -2  30   2   30.87    1.25
  -2  30   2   29.84    1.22
   2 -28  -2   97.71    2.62
   2 -28  -2  101.41    2.59
  -2  28   2   98.48    2.60
  -2  28   2  103.31    2.68
   2 -26  -2    1.28    0.42
   2 -26  -2    2.57    0.49
  -2  26   2    2.16    0.49
  -2  26   2    2.08    0.46
   2 -24  -2    6.14    0.64
   2 -24  -2    5.37    0.56
  -2  24   2    5.89    0.62
  -2  24   2    5.53    0.59
   2 -22  -2  105.12    2.65
   2 -22  -2  104.99    2.72
  -2  22   2  106.91    2.75
  -2  22   2  107.53    2.75
   2 -20  -2   16.55    0.87
   2 -20  -2   18.03    0.94
[truncated: 153,476 more chars]
