# Supplementary material for: RE(III) 3-Furoate Complexes: Synthesis, Structure, and Corrosion Inhibiting Properties
Source: Molecules. 2022 Dec 13;27(24):8836. doi: 10.3390/molecules27248836 (PMC9784407; doi:10.3390/molecules27248836)
Supplement: Supplementary file 1 [file molecules-27-08836-s001.zip › xray files/9.cif]

data_vv3ho
_audit_creation_date               2022-10-31
_audit_creation_method
;
Olex2 1.3
(compiled 2020.11.12 svn.r5f609507 for OlexSys, GUI svn.r6408)
;
_shelx_SHELXL_version_number       '2018/3'
_audit_contact_author_address      ?
_audit_contact_author_email        ?
_audit_contact_author_name         ''
_audit_contact_author_phone        ?
_publ_contact_author_id_orcid      ?
_publ_section_references
;
Dolomanov, O.V., Bourhis, L.J., Gildea, R.J, Howard, J.A.K. & Puschmann, H.
 (2009), J. Appl. Cryst. 42, 339-341.

Sheldrick, G.M. (2015). Acta Cryst. A71, 3-8.

Sheldrick, G.M. (2015). Acta Cryst. C71, 3-8.
;
_chemical_name_common              ?
_chemical_name_systematic          ?
_chemical_formula_moiety           'C20 H12 Ho Na O12'
_chemical_formula_sum              'C20 H12 Ho Na O12'
_chemical_formula_weight           632.22
_chemical_absolute_configuration   ?
_chemical_melting_point            ?
loop_
  _atom_type_symbol
  _atom_type_description
  _atom_type_scat_dispersion_real
  _atom_type_scat_dispersion_imag
  _atom_type_scat_source
 'C' 'C' 0.0033 0.0016 'International Tables Vol C Tables 4.2.6.8 and 6.1.1.4'
 'H' 'H' 0.0000 0.0000 'International Tables Vol C Tables 4.2.6.8 and 6.1.1.4'
 'Ho' 'Ho' -0.2175 4.6783
 'International Tables Vol C Tables 4.2.6.8 and 6.1.1.4'
 'Na' 'Na' 0.0362 0.0249 'International Tables Vol C Tables 4.2.6.8 and 6.1.1.4'
 'O' 'O' 0.0106 0.0060 'International Tables Vol C Tables 4.2.6.8 and 6.1.1.4'

_shelx_space_group_comment
;
The symmetry employed for this shelxl refinement is uniquely defined
by the following loop, which should always be used as a source of
symmetry information in preference to the above space-group names.
They are only intended as comments.
;
_space_group_crystal_system        'tetragonal'
_space_group_IT_number             118
_space_group_name_H-M_alt          'P -4 n 2'
_space_group_name_Hall             'P -4 -2n'
loop_
  _space_group_symop_operation_xyz
 'x, y, z'
 '-x, -y, z'
 'y, -x, -z'
 '-y, x, -z'
 'x+1/2, -y+1/2, z+1/2'
 '-x+1/2, y+1/2, z+1/2'
 'y+1/2, x+1/2, -z+1/2'
 '-y+1/2, -x+1/2, -z+1/2'

_cell_length_a                     14.257(2)
_cell_length_b                     14.257(2)
_cell_length_c                     21.587(4)
_cell_angle_alpha                  90
_cell_angle_beta                   90
_cell_angle_gamma                  90
_cell_volume                       4387.8(15)
_cell_formula_units_Z              8
_cell_measurement_reflns_used      4167
_cell_measurement_temperature      100(2)
_cell_measurement_theta_max        25
_cell_measurement_theta_min        2
_shelx_estimated_absorpt_T_max     0.897
_shelx_estimated_absorpt_T_min     0.709
_exptl_absorpt_coefficient_mu      3.691
_exptl_absorpt_correction_T_max    0.4319
_exptl_absorpt_correction_T_min    0.3811
_exptl_absorpt_correction_type     multi-scan
_exptl_absorpt_process_details     'XDS (Kabsch, 1993)'
_exptl_absorpt_special_details     ?
_exptl_crystal_colour              pink
_exptl_crystal_colour_primary      pink
_exptl_crystal_density_diffrn      1.914
_exptl_crystal_density_meas        ?
_exptl_crystal_density_method      ?
_exptl_crystal_description         block
_exptl_crystal_F_000               2448
_exptl_crystal_size_max            0.1
_exptl_crystal_size_mid            0.05
_exptl_crystal_size_min            0.03
_exptl_transmission_factor_max     ?
_exptl_transmission_factor_min     ?
_diffrn_reflns_av_R_equivalents    0.0478
_diffrn_reflns_av_unetI/netI       0.0161
_diffrn_reflns_Laue_measured_fraction_full  1.000
_diffrn_reflns_Laue_measured_fraction_max  0.998
_diffrn_reflns_limit_h_max         17
_diffrn_reflns_limit_h_min         -17
_diffrn_reflns_limit_k_max         16
_diffrn_reflns_limit_k_min         -16
_diffrn_reflns_limit_l_max         25
_diffrn_reflns_limit_l_min         -25
_diffrn_reflns_number              50797
_diffrn_reflns_point_group_measured_fraction_full  1.000
_diffrn_reflns_point_group_measured_fraction_max  0.999
_diffrn_reflns_theta_full          25.242
_diffrn_reflns_theta_max           25.665
_diffrn_reflns_theta_min           1.712
_diffrn_ambient_temperature        100(2)
_diffrn_detector_area_resol_mean   ?
_diffrn_measured_fraction_theta_full  1.000
_diffrn_measured_fraction_theta_max  0.998
_diffrn_measurement_device_type    'ADSC Quantum 210r'
_diffrn_measurement_method         '\w scans'
_diffrn_radiation_monochromator    graphite
_diffrn_radiation_type             Synchrotron
_diffrn_radiation_wavelength       0.71073
_diffrn_source                     'MX1 Beamline Australian Synchrotron'
_diffrn_standards_number           0
_reflns_Friedel_coverage           0.837
_reflns_Friedel_fraction_full      1.000
_reflns_Friedel_fraction_max       0.999
_reflns_number_gt                  4073
_reflns_number_total               4167
_reflns_special_details
;
 Reflections were merged by SHELXL according to the crystal
 class for the calculation of statistics and refinement.
 
 _reflns_Friedel_fraction is defined as the number of unique
 Friedel pairs measured divided by the number that would be
 possible theoretically, ignoring centric projections and
 systematic absences.
;
_reflns_threshold_expression       'I > 2\s(I)'
_computing_cell_refinement         'XDS (Kabsch, 1993)'
_computing_data_collection         'BluIce (McPhillips, 2002)'
_computing_data_reduction          'XDS (Kabsch, 1993)'
_computing_molecular_graphics      'Olex2 1.3 (Dolomanov et al., 2009)'
_computing_publication_material    'Olex2 1.3 (Dolomanov et al., 2009)'
_computing_structure_refinement    'SHELXL 2018/3 (Sheldrick, 2015)'
_computing_structure_solution      'SHELXT  (Sheldrick, 2015)'
_refine_diff_density_max           1.016
_refine_diff_density_min           -0.725
_refine_diff_density_rms           0.081
_refine_ls_abs_structure_details
;
 Flack x determined using 1815 quotients [(I+)-(I-)]/[(I+)+(I-)]
 (Parsons, Flack and Wagner, Acta Cryst. B69 (2013) 249-259).
;
_refine_ls_abs_structure_Flack     -0.016(4)
_refine_ls_extinction_coef         .
_refine_ls_extinction_method       none
_refine_ls_goodness_of_fit_ref     1.068
_refine_ls_hydrogen_treatment      constr
_refine_ls_matrix_type             full
_refine_ls_number_parameters       308
_refine_ls_number_reflns           4167
_refine_ls_number_restraints       14
_refine_ls_R_factor_all            0.0206
_refine_ls_R_factor_gt             0.0201
_refine_ls_restrained_S_all        1.072
_refine_ls_shift/su_max            0.001
_refine_ls_shift/su_mean           0.000
_refine_ls_structure_factor_coef   Fsqd
_refine_ls_weighting_details      
 'w=1/[\s^2^(Fo^2^)+(0.0350P)^2^+4.0385P] where P=(Fo^2^+2Fc^2^)/3'
_refine_ls_weighting_scheme        calc
_refine_ls_wR_factor_gt            0.0544
_refine_ls_wR_factor_ref           0.0549
_refine_special_details            ?
_olex2_refinement_description
;
1. Rigid bond restraints
 O3, C4
 with sigma for 1-2 distances of 0.001 and sigma for 1-3 distances of 0.001
 C3, C4
 with sigma for 1-2 distances of 0.001 and sigma for 1-3 distances of 0.001
2. Uiso/Uaniso restraints and constraints
C4 \\sim O3: within 2A with sigma of 0.01 and sigma for terminal atoms of 0.01
within 2A
C3 \\sim C4: within 2A with sigma of 0.01 and sigma for terminal atoms of 0.02
within 2A
C4 \\sim C3: within 2A with sigma of 0.001 and sigma for terminal atoms of
0.002 within 2A
3.a Aromatic/amide H refined with riding coordinates:
 C21(H21), C19(H19), C5(H5), C18(H18), C8(H8), C3(H3), C20(H20), C13(H13),
 C10(H10), C14(H14), C15(H15), C4(H4)
;
_atom_sites_solution_hydrogens     geom
_atom_sites_solution_primary       dual
_atom_sites_solution_secondary     ?
loop_
  _atom_site_label
  _atom_site_type_symbol
  _atom_site_fract_x
  _atom_site_fract_y
  _atom_site_fract_z
  _atom_site_U_iso_or_equiv
  _atom_site_adp_type
  _atom_site_occupancy
  _atom_site_site_symmetry_order
  _atom_site_calc_flag
  _atom_site_refinement_flags_posn
  _atom_site_refinement_flags_adp
  _atom_site_refinement_flags_occupancy
  _atom_site_disorder_assembly
  _atom_site_disorder_group
 Ho1 Ho 0.500000 0.500000 0.59301(2) 0.02239(9) Uani 1 2 d S T P . .
 Ho2 Ho 0.59918(2) 0.90082(2) 0.750000 0.02180(9) Uani 1 2 d S T P . .
 Na1 Na 0.55746(16) 0.69466(14) 0.67599(10) 0.0312(4) Uani 1 1 d . . . . .
 O2 O 0.3698(3) 0.4510(3) 0.65991(17) 0.0292(8) Uani 1 1 d . . . . .
 O8 O 0.7679(3) 0.9137(3) 0.71790(18) 0.0298(8) Uani 1 1 d . . . . .
 O1 O 0.4315(3) 0.5914(2) 0.67418(18) 0.0293(8) Uani 1 1 d . . . . .
 O4 O 0.3765(3) 0.5343(3) 0.53316(18) 0.0305(8) Uani 1 1 d . . . . .
 O10 O 0.5967(3) 1.0229(3) 0.68679(19) 0.0298(8) Uani 1 1 d . . . . .
 O5 O 0.3434(2) 0.5367(3) 0.43230(17) 0.0279(8) Uani 1 1 d . . . . .
 O7 O 0.6766(3) 0.8080(3) 0.67559(16) 0.0301(8) Uani 1 1 d . . . . .
 O11 O 0.5189(3) 1.1582(3) 0.68172(18) 0.0289(8) Uani 1 1 d . . . . .
 C6 C 0.3190(4) 0.5416(3) 0.4888(2) 0.0268(11) Uani 1 1 d . . . . .
 O6 O 0.0909(3) 0.5700(4) 0.5624(2) 0.0502(13) Uani 1 1 d . . . . .
 C17 C 0.6596(4) 1.1390(4) 0.6234(2) 0.0299(12) Uani 1 1 d . . . . .
 C7 C 0.2188(3) 0.5556(3) 0.5048(3) 0.0275(10) Uani 1 1 d . . . . .
 C21 C 0.0688(4) 0.5923(4) 0.5019(3) 0.0337(12) Uani 1 1 d . . . . .
 H21 H 0.008463 0.610744 0.487724 0.040 Uiso 1 1 calc R U . . .
 C19 C 0.7457(4) 1.2239(4) 0.5592(3) 0.0410(15) Uani 1 1 d . . . . .
 H19 H 0.767332 1.273111 0.533142 0.049 Uiso 1 1 calc R U . . .
 O12 O 0.7915(4) 1.1366(4) 0.5682(3) 0.0634(15) Uani 1 1 d . . . . .
 C11 C 0.7560(4) 0.8486(4) 0.6800(2) 0.0287(11) Uani 1 1 d . . . . .
 C16 C 0.5869(4) 1.1055(4) 0.6665(2) 0.0263(11) Uani 1 1 d . . . . .
 C2 C 0.2994(4) 0.5489(4) 0.7353(2) 0.0357(13) Uani 1 1 d . . . . .
 C5 C 0.2234(5) 0.4915(5) 0.7507(4) 0.0515(17) Uani 1 1 d . . . . .
 H5 H 0.208228 0.432916 0.732300 0.062 Uiso 1 1 calc R U . . .
 C18 C 0.6682(5) 1.2261(4) 0.5928(3) 0.0385(13) Uani 1 1 d . . . . .
 H18 H 0.625771 1.277202 0.595767 0.046 Uiso 1 1 calc R U . . .
 C8 C 0.1445(4) 0.5840(4) 0.4664(3) 0.0334(12) Uani 1 1 d . . . . .
 H8 H 0.147797 0.595225 0.423054 0.040 Uiso 1 1 calc R U . . .
 O9 O 0.9109(5) 0.7288(7) 0.5719(3) 0.094(3) Uani 1 1 d . . . . .
 C3 C 0.2929(6) 0.6256(6) 0.7737(3) 0.0603(14) Uani 1 1 d . U . . .
 H3 H 0.335295 0.677022 0.773992 0.072 Uiso 1 1 calc R U . . .
 C1 C 0.3705(4) 0.5293(4) 0.6882(2) 0.0285(11) Uani 1 1 d . . . . .
 C20 C 0.7359(4) 1.0878(4) 0.6058(4) 0.0428(15) Uani 1 1 d . . . . .
 H20 H 0.747893 1.025263 0.618769 0.051 Uiso 1 1 calc R U . . .
 C12 C 0.8308(4) 0.8170(5) 0.6387(3) 0.0414(14) Uani 1 1 d . . . . .
 C13 C 0.9190(5) 0.8599(8) 0.6274(4) 0.062(2) Uani 1 1 d . . . . .
 H13 H 0.942326 0.915943 0.645482 0.074 Uiso 1 1 calc R U . . .
 C10 C 0.1826(4) 0.5479(5) 0.5632(3) 0.0384(13) Uani 1 1 d . . . . .
 H10 H 0.216917 0.529670 0.598882 0.046 Uiso 1 1 calc R U . . .
 C14 C 0.9628(5) 0.8049(8) 0.5859(4) 0.075(3) Uani 1 1 d . . . . .
 H14 H 1.022666 0.818025 0.568610 0.090 Uiso 1 1 calc R U . . .
 C15 C 0.8292(5) 0.7367(6) 0.6028(4) 0.062(2) Uani 1 1 d . . . . .
 H15 H 0.778342 0.693781 0.600261 0.074 Uiso 1 1 calc R U . . .
 O3 O 0.1751(5) 0.5348(5) 0.7969(3) 0.0807(17) Uani 1 1 d . U . . .
 C4 C 0.2191(6) 0.6171(6) 0.8099(3) 0.0602(14) Uani 1 1 d . U . . .
 H4 H 0.199803 0.661276 0.840251 0.072 Uiso 1 1 calc R U . . .

loop_
  _atom_site_aniso_label
  _atom_site_aniso_U_11
  _atom_site_aniso_U_22
  _atom_site_aniso_U_33
  _atom_site_aniso_U_23
  _atom_site_aniso_U_13
  _atom_site_aniso_U_12
 Ho1 0.02172(19) 0.01747(18) 0.02798(16) 0.000 0.000 -0.00046(11)
 Ho2 0.01868(11) 0.01868(11) 0.02803(15) -0.00030(11) -0.00030(11) 0.00001(10)
 Na1 0.0331(11) 0.0213(10) 0.0391(11) -0.0035(9) -0.0039(9) -0.0014(8)
 O2 0.029(2) 0.0251(19) 0.034(2) -0.0006(15) 0.0011(16) 0.0010(16)
 O8 0.0225(19) 0.033(2) 0.034(2) 0.0027(16) -0.0003(15) -0.0009(14)
 O1 0.031(2) 0.0220(19) 0.0346(19) -0.0036(15) 0.0002(16) -0.0025(16)
 O4 0.0250(19) 0.028(2) 0.038(2) 0.0020(17) -0.0044(16) 0.0009(16)
 O10 0.029(2) 0.0243(19) 0.036(2) 0.0056(16) 0.0001(15) 0.0000(16)
 O5 0.0194(17) 0.0310(19) 0.0333(19) 0.0027(16) 0.0017(14) 0.0008(15)
 O7 0.026(2) 0.028(2) 0.0360(17) -0.0039(16) -0.0006(15) 0.0021(15)
 O11 0.0279(18) 0.0222(19) 0.037(2) 0.0031(16) 0.0037(16) 0.0020(16)
 C6 0.023(3) 0.021(2) 0.037(3) -0.001(2) 0.000(2) 0.0000(19)
 O6 0.030(2) 0.073(4) 0.047(2) -0.010(2) 0.0056(19) 0.002(2)
 C17 0.029(3) 0.024(3) 0.036(3) 0.003(2) 0.000(2) -0.001(2)
 C7 0.024(2) 0.026(2) 0.033(3) -0.004(2) 0.000(2) -0.0038(19)
 C21 0.019(2) 0.042(3) 0.040(3) -0.006(3) 0.000(2) 0.004(2)
 C19 0.042(3) 0.028(3) 0.053(3) 0.009(2) 0.021(3) -0.004(3)
 O12 0.053(3) 0.045(3) 0.092(4) 0.008(3) 0.030(3) 0.002(2)
 C11 0.029(3) 0.029(3) 0.028(2) 0.004(2) 0.003(2) 0.006(2)
 C16 0.028(3) 0.021(3) 0.029(2) -0.0005(19) -0.004(2) -0.002(2)
 C2 0.039(3) 0.032(3) 0.036(4) 0.001(2) 0.005(2) 0.008(2)
 C5 0.049(4) 0.059(4) 0.046(3) 0.014(4) 0.021(4) 0.013(3)
 C18 0.043(3) 0.026(3) 0.046(3) 0.010(2) 0.007(3) 0.002(2)
 C8 0.028(3) 0.033(3) 0.039(3) -0.004(2) 0.000(2) 0.001(2)
 O9 0.054(4) 0.146(7) 0.081(5) -0.046(5) 0.005(3) 0.034(4)
 C3 0.082(4) 0.060(3) 0.039(2) 0.003(2) 0.024(2) 0.035(3)
 C1 0.032(3) 0.023(3) 0.031(3) 0.001(2) 0.001(2) 0.004(2)
 C20 0.032(3) 0.029(3) 0.067(4) 0.007(3) 0.011(3) 0.002(2)
 C12 0.027(3) 0.059(4) 0.038(3) 0.002(3) 0.001(2) 0.013(3)
 C13 0.030(3) 0.103(7) 0.053(4) 0.006(4) 0.007(3) 0.009(4)
 C10 0.028(3) 0.049(4) 0.039(3) -0.006(3) 0.004(2) -0.004(3)
 C14 0.030(4) 0.131(9) 0.063(5) -0.010(5) 0.017(4) 0.010(5)
 C15 0.043(4) 0.079(5) 0.063(4) -0.019(4) 0.008(3) 0.023(4)
 O3 0.080(4) 0.088(4) 0.074(4) 0.005(3) 0.030(3) 0.011(3)
 C4 0.082(4) 0.060(3) 0.038(2) 0.003(2) 0.025(2) 0.037(3)

_geom_special_details
;
 All esds (except the esd in the dihedral angle between two l.s. planes)
 are estimated using the full covariance matrix.  The cell esds are taken
 into account individually in the estimation of esds in distances, angles
 and torsion angles; correlations between esds in cell parameters are only
 used when they are defined by crystal symmetry.  An approximate (isotropic)
 treatment of cell esds is used for estimating esds involving l.s. planes.
;
loop_
  _geom_bond_atom_site_label_1
  _geom_bond_atom_site_label_2
  _geom_bond_distance
  _geom_bond_site_symmetry_2
  _geom_bond_publ_flag
 Ho1 O2 2.453(4) 2_665 ?
 Ho1 O2 2.453(4) . ?
 Ho1 O1 2.392(4) 2_665 ?
 Ho1 O1 2.392(4) . ?
 Ho1 O4 2.238(4) . ?
 Ho1 O4 2.238(4) 2_665 ?
 Ho1 O5 2.357(3) 3_566 ?
 Ho1 O5 2.357(3) 4_656 ?
 Ho2 O8 2.510(4) . ?
 Ho2 O8 2.510(4) 8_666 ?
 Ho2 O10 2.212(4) . ?
 Ho2 O10 2.212(4) 8_666 ?
 Ho2 O7 2.355(3) 8_666 ?
 Ho2 O7 2.356(3) . ?
 Ho2 O11 2.391(4) 7_456 ?
 Ho2 O11 2.391(4) 2_675 ?
 Na1 O2 2.347(4) 2_665 ?
 Na1 O8 2.388(4) 8_666 ?
 Na1 O1 2.323(4) . ?
 Na1 O5 2.418(4) 3_566 ?
 Na1 O7 2.344(5) . ?
 Na1 O11 2.367(4) 2_675 ?
 O2 C1 1.272(7) . ?
 O8 C11 1.249(7) . ?
 O1 C1 1.277(7) . ?
 O4 C6 1.265(6) . ?
 O10 C16 1.264(7) . ?
 O5 C6 1.271(6) . ?
 O7 C11 1.276(7) . ?
 O11 C16 1.270(7) . ?
 C6 C7 1.482(7) . ?
 O6 C21 1.381(8) . ?
 O6 C10 1.344(8) . ?
 C17 C16 1.472(7) . ?
 C17 C18 1.411(8) . ?
 C17 C20 1.364(9) . ?
 C7 C8 1.405(8) . ?
 C7 C10 1.367(8) . ?
 C21 H21 0.9500 . ?
 C21 C8 1.329(8) . ?
 C19 H19 0.9500 . ?
 C19 O12 1.419(8) . ?
 C19 C18 1.322(8) . ?
 O12 C20 1.332(8) . ?
 C11 C12 1.461(8) . ?
 C2 C5 1.399(9) . ?
 C2 C3 1.374(10) . ?
 C2 C1 1.463(7) . ?
 C5 H5 0.9500 . ?
 C5 O3 1.360(10) . ?
 C18 H18 0.9500 . ?
 C8 H8 0.9500 . ?
 O9 C14 1.347(13) . ?
 O9 C15 1.348(9) . ?
 C3 H3 0.9500 . ?
 C3 C4 1.316(11) . ?
 C20 H20 0.9500 . ?
 C12 C13 1.420(10) . ?
 C12 C15 1.382(10) . ?
 C13 H13 0.9500 . ?
 C13 C14 1.344(12) . ?
 C10 H10 0.9500 . ?
 C14 H14 0.9500 . ?
 C15 H15 0.9500 . ?
 O3 C4 1.360(12) . ?
 C4 H4 0.9500 . ?

loop_
  _geom_angle_atom_site_label_1
  _geom_angle_atom_site_label_2
  _geom_angle_atom_site_label_3
  _geom_angle
  _geom_angle_site_symmetry_1
  _geom_angle_site_symmetry_3
  _geom_angle_publ_flag
 O2 Ho1 O2 107.87(18) . 2_665 ?
 O1 Ho1 O2 54.20(12) . . ?
 O1 Ho1 O2 73.90(13) . 2_665 ?
 O1 Ho1 O2 54.20(12) 2_665 2_665 ?
 O1 Ho1 O2 73.90(13) 2_665 . ?
 O1 Ho1 O1 85.82(18) . 2_665 ?
 O4 Ho1 O2 78.87(13) . . ?
 O4 Ho1 O2 78.87(13) 2_665 2_665 ?
 O4 Ho1 O2 150.78(13) . 2_665 ?
 O4 Ho1 O2 150.78(13) 2_665 . ?
 O4 Ho1 O1 89.00(14) . . ?
 O4 Ho1 O1 149.68(14) 2_665 . ?
 O4 Ho1 O1 89.00(14) 2_665 2_665 ?
 O4 Ho1 O1 149.68(14) . 2_665 ?
 O4 Ho1 O4 109.5(2) . 2_665 ?
 O4 Ho1 O5 80.43(14) . 3_566 ?
 O4 Ho1 O5 84.18(14) . 4_656 ?
 O4 Ho1 O5 80.43(14) 2_665 4_656 ?
 O4 Ho1 O5 84.18(14) 2_665 3_566 ?
 O5 Ho1 O2 125.05(13) 4_656 2_665 ?
 O5 Ho1 O2 72.46(13) 4_656 . ?
 O5 Ho1 O2 72.46(13) 3_566 2_665 ?
 O5 Ho1 O2 125.05(13) 3_566 . ?
 O5 Ho1 O1 75.20(13) 3_566 . ?
 O5 Ho1 O1 126.51(12) 3_566 2_665 ?
 O5 Ho1 O1 126.51(12) 4_656 . ?
 O5 Ho1 O1 75.20(13) 4_656 2_665 ?
 O5 Ho1 O5 153.19(18) 4_656 3_566 ?
 O8 Ho2 O8 102.53(17) . 8_666 ?
 O10 Ho2 O8 77.73(13) . . ?
 O10 Ho2 O8 157.41(14) . 8_666 ?
 O10 Ho2 O8 77.73(13) 8_666 8_666 ?
 O10 Ho2 O8 157.41(14) 8_666 . ?
 O10 Ho2 O10 110.8(2) . 8_666 ?
 O10 Ho2 O7 142.97(14) 8_666 . ?
 O10 Ho2 O7 142.97(14) . 8_666 ?
 O10 Ho2 O7 91.67(14) 8_666 8_666 ?
 O10 Ho2 O7 91.67(14) . . ?
 O10 Ho2 O11 83.41(14) . 2_675 ?
 O10 Ho2 O11 80.32(14) 8_666 2_675 ?
 O10 Ho2 O11 80.32(14) . 7_456 ?
 O10 Ho2 O11 83.41(14) 8_666 7_456 ?
 O7 Ho2 O8 71.60(13) 8_666 . ?
 O7 Ho2 O8 53.42(13) 8_666 8_666 ?
 O7 Ho2 O8 71.59(13) . 8_666 ?
 O7 Ho2 O8 53.42(13) . . ?
 O7 Ho2 O7 86.49(17) 8_666 . ?
 O7 Ho2 O11 73.24(13) . 2_675 ?
 O7 Ho2 O11 130.64(14) . 7_456 ?
 O7 Ho2 O11 73.24(13) 8_666 7_456 ?
 O7 Ho2 O11 130.64(14) 8_666 2_675 ?
 O11 Ho2 O8 122.04(13) 2_675 . ?
 O11 Ho2 O8 77.37(13) 7_456 . ?
 O11 Ho2 O8 122.04(13) 7_456 8_666 ?
 O11 Ho2 O8 77.36(13) 2_675 8_666 ?
 O11 Ho2 O11 151.15(19) 7_456 2_675 ?
 O2 Na1 O8 105.30(15) 2_665 8_666 ?
 O2 Na1 O5 73.28(14) 2_665 3_566 ?
 O2 Na1 O11 174.42(18) 2_665 2_675 ?
 O8 Na1 O5 177.12(17) 8_666 3_566 ?
 O1 Na1 O2 77.19(15) . 2_665 ?
 O1 Na1 O8 106.91(16) . 8_666 ?
 O1 Na1 O5 75.34(14) . 3_566 ?
 O1 Na1 O7 175.60(17) . . ?
 O1 Na1 O11 101.94(16) . 2_675 ?
 O7 Na1 O2 106.83(16) . 2_665 ?
 O7 Na1 O8 74.02(14) . 8_666 ?
 O7 Na1 O5 103.87(15) . 3_566 ?
 O7 Na1 O11 73.88(14) . 2_675 ?
 O11 Na1 O8 80.25(15) 2_675 8_666 ?
 O11 Na1 O5 101.15(15) 2_675 3_566 ?
 Na1 O2 Ho1 90.28(14) 2_665 . ?
 C1 O2 Ho1 91.5(3) . . ?
 C1 O2 Na1 134.6(4) . 2_665 ?
 Na1 O8 Ho2 87.83(14) 8_666 . ?
 C11 O8 Ho2 89.8(3) . . ?
 C11 O8 Na1 141.8(4) . 8_666 ?
 Na1 O1 Ho1 92.40(15) . . ?
 C1 O1 Ho1 94.2(3) . . ?
 C1 O1 Na1 164.1(4) . . ?
 C6 O4 Ho1 164.8(4) . . ?
 C16 O10 Ho2 161.6(4) . . ?
 Ho1 O5 Ho1 0.000(13) 3_566 4_656 ?
 Ho1 O5 Na1 90.90(13) 4_656 4_656 ?
 Ho1 O5 Na1 90.90(13) 3_566 4_656 ?
 C6 O5 Ho1 119.6(3) . 4_656 ?
 C6 O5 Ho1 119.6(3) . 3_566 ?
 C6 O5 Na1 149.3(3) . 4_656 ?
 Na1 O7 Ho2 92.61(15) . . ?
 C11 O7 Ho2 96.3(3) . . ?
 C11 O7 Na1 162.9(3) . . ?
 Ho2 O11 Ho2 0.000(2) 7_456 2_675 ?
 Na1 O11 Ho2 91.16(14) 2_675 7_456 ?
 Na1 O11 Ho2 91.16(14) 2_675 2_675 ?
 C16 O11 Ho2 119.3(3) . 7_456 ?
 C16 O11 Ho2 119.3(3) . 2_675 ?
 C16 O11 Na1 149.5(4) . 2_675 ?
 O4 C6 O5 123.0(5) . . ?
 O4 C6 C7 117.4(5) . . ?
 O5 C6 C7 119.6(5) . . ?
 C10 O6 C21 106.7(5) . . ?
 C18 C17 C16 129.9(5) . . ?
 C20 C17 C16 124.3(5) . . ?
 C20 C17 C18 105.7(5) . . ?
 C8 C7 C6 128.9(5) . . ?
 C10 C7 C6 124.6(5) . . ?
 C10 C7 C8 106.4(5) . . ?
 O6 C21 H21 125.1 . . ?
 C8 C21 O6 109.8(5) . . ?
 C8 C21 H21 125.1 . . ?
 O12 C19 H19 125.4 . . ?
 C18 C19 H19 125.4 . . ?
 C18 C19 O12 109.3(5) . . ?
 C20 O12 C19 105.5(5) . . ?
 O8 C11 O7 120.4(5) . . ?
 O8 C11 C12 122.0(5) . . ?
 O7 C11 C12 117.5(5) . . ?
 O10 C16 O11 123.0(5) . . ?
 O10 C16 C17 116.4(5) . . ?
 O11 C16 C17 120.6(5) . . ?
 C5 C2 C1 126.2(6) . . ?
 C3 C2 C5 105.7(6) . . ?
 C3 C2 C1 128.2(6) . . ?
 C2 C5 H5 126.2 . . ?
 O3 C5 C2 107.5(7) . . ?
 O3 C5 H5 126.2 . . ?
 C17 C18 H18 126.0 . . ?
 C19 C18 C17 108.0(5) . . ?
 C19 C18 H18 126.0 . . ?
 C7 C8 H8 126.3 . . ?
 C21 C8 C7 107.3(5) . . ?
 C21 C8 H8 126.3 . . ?
 C14 O9 C15 107.3(7) . . ?
 C2 C3 H3 125.1 . . ?
 C4 C3 C2 109.8(9) . . ?
 C4 C3 H3 125.1 . . ?
 O2 C1 O1 120.0(5) . . ?
 O2 C1 C2 119.7(5) . . ?
 O1 C1 C2 120.2(5) . . ?
 C17 C20 H20 124.3 . . ?
 O12 C20 C17 111.4(5) . . ?
 O12 C20 H20 124.3 . . ?
 C13 C12 C11 128.2(7) . . ?
 C15 C12 C11 125.9(6) . . ?
 C15 C12 C13 106.0(7) . . ?
 C12 C13 H13 127.0 . . ?
 C14 C13 C12 105.9(9) . . ?
 C14 C13 H13 127.0 . . ?
 O6 C10 C7 109.7(6) . . ?
 O6 C10 H10 125.1 . . ?
 C7 C10 H10 125.1 . . ?
 O9 C14 H14 124.3 . . ?
 C13 C14 O9 111.3(7) . . ?
 C13 C14 H14 124.3 . . ?
 O9 C15 C12 109.4(8) . . ?
 O9 C15 H15 125.3 . . ?
 C12 C15 H15 125.3 . . ?
 C5 O3 C4 108.0(6) . . ?
 C3 C4 O3 109.0(7) . . ?
 C3 C4 H4 125.5 . . ?
 O3 C4 H4 125.5 . . ?

loop_
  _geom_torsion_atom_site_label_1
  _geom_torsion_atom_site_label_2
  _geom_torsion_atom_site_label_3
  _geom_torsion_atom_site_label_4
  _geom_torsion
  _geom_torsion_site_symmetry_1
  _geom_torsion_site_symmetry_2
  _geom_torsion_site_symmetry_3
  _geom_torsion_site_symmetry_4
  _geom_torsion_publ_flag
 Ho1 O2 C1 O1 -2.2(5) . . . . ?
 Ho1 O2 C1 C2 175.9(4) . . . . ?
 Ho1 O1 C1 O2 2.3(5) . . . . ?
 Ho1 O1 C1 C2 -175.8(4) . . . . ?
 Ho1 O4 C6 O5 -25.5(17) . . . . ?
 Ho1 O4 C6 C7 154.0(11) . . . . ?
 Ho1 O5 C6 O4 5.3(7) 3_566 . . . ?
 Ho1 O5 C6 O4 5.3(7) 4_656 . . . ?
 Ho1 O5 C6 C7 -174.1(3) 4_656 . . . ?
 Ho1 O5 C6 C7 -174.1(3) 3_566 . . . ?
 Ho2 O8 C11 O7 -1.6(5) . . . . ?
 Ho2 O8 C11 C12 177.4(5) . . . . ?
 Ho2 O10 C16 O11 -41.4(15) . . . . ?
 Ho2 O10 C16 C17 138.6(10) . . . . ?
 Ho2 O7 C11 O8 1.7(5) . . . . ?
 Ho2 O7 C11 C12 -177.3(4) . . . . ?
 Ho2 O11 C16 O10 -1.5(7) 7_456 . . . ?
 Ho2 O11 C16 O10 -1.5(7) 2_675 . . . ?
 Ho2 O11 C16 C17 178.5(4) 7_456 . . . ?
 Ho2 O11 C16 C17 178.5(4) 2_675 . . . ?
 Na1 O2 C1 O1 89.7(6) 2_665 . . . ?
 Na1 O2 C1 C2 -92.2(6) 2_665 . . . ?
 Na1 O8 C11 O7 84.6(7) 8_666 . . . ?
 Na1 O8 C11 C12 -96.4(7) 8_666 . . . ?
 Na1 O1 C1 O2 -112.1(12) . . . . ?
 Na1 O1 C1 C2 69.8(15) . . . . ?
 Na1 O5 C6 O4 -168.3(4) 4_656 . . . ?
 Na1 O5 C6 C7 12.3(10) 4_656 . . . ?
 Na1 O7 C11 O8 -119.3(10) . . . . ?
 Na1 O7 C11 C12 61.6(13) . . . . ?
 Na1 O11 C16 O10 177.2(5) 2_675 . . . ?
 Na1 O11 C16 C17 -2.8(10) 2_675 . . . ?
 O8 C11 C12 C13 -10.3(10) . . . . ?
 O8 C11 C12 C15 168.9(6) . . . . ?
 O4 C6 C7 C8 166.0(5) . . . . ?
 O4 C6 C7 C10 -9.8(8) . . . . ?
 O5 C6 C7 C8 -14.5(8) . . . . ?
 O5 C6 C7 C10 169.7(5) . . . . ?
 O7 C11 C12 C13 168.8(6) . . . . ?
 O7 C11 C12 C15 -12.1(9) . . . . ?
 C6 C7 C8 C21 -176.2(5) . . . . ?
 C6 C7 C10 O6 176.5(5) . . . . ?
 O6 C21 C8 C7 -0.1(7) . . . . ?
 C21 O6 C10 C7 0.0(7) . . . . ?
 C19 O12 C20 C17 -2.3(8) . . . . ?
 O12 C19 C18 C17 -1.7(8) . . . . ?
 C11 C12 C13 C14 -179.8(7) . . . . ?
 C11 C12 C15 O9 -178.4(6) . . . . ?
 C16 C17 C18 C19 179.4(6) . . . . ?
 C16 C17 C20 O12 -177.8(6) . . . . ?
 C2 C5 O3 C4 0.3(9) . . . . ?
 C2 C3 C4 O3 0.3(9) . . . . ?
 C5 C2 C3 C4 -0.1(8) . . . . ?
 C5 C2 C1 O2 -4.9(9) . . . . ?
 C5 C2 C1 O1 173.2(6) . . . . ?
 C5 O3 C4 C3 -0.3(9) . . . . ?
 C18 C17 C16 O10 179.5(6) . . . . ?
 C18 C17 C16 O11 -0.5(9) . . . . ?
 C18 C17 C20 O12 1.3(8) . . . . ?
 C18 C19 O12 C20 2.5(8) . . . . ?
 C8 C7 C10 O6 -0.1(7) . . . . ?
 C3 C2 C5 O3 -0.1(8) . . . . ?
 C3 C2 C1 O2 174.6(6) . . . . ?
 C3 C2 C1 O1 -7.3(9) . . . . ?
 C1 C2 C5 O3 179.5(6) . . . . ?
 C1 C2 C3 C4 -179.7(6) . . . . ?
 C20 C17 C16 O10 -1.6(8) . . . . ?
 C20 C17 C16 O11 178.4(6) . . . . ?
 C20 C17 C18 C19 0.3(7) . . . . ?
 C12 C13 C14 O9 -2.5(11) . . . . ?
 C13 C12 C15 O9 0.9(9) . . . . ?
 C10 O6 C21 C8 0.1(7) . . . . ?
 C10 C7 C8 C21 0.1(6) . . . . ?
 C14 O9 C15 C12 -2.4(10) . . . . ?
 C15 O9 C14 C13 3.1(12) . . . . ?
 C15 C12 C13 C14 0.9(9) . . . . ?

_shelx_res_file
;
TITL 1_a.res in P-4n2
    vv3ho.res
    created by SHELXL-2018/3 at 13:23:05 on 31-Oct-2022
REM Old TITL 1 in P4(2)/mnm
REM SHELXT solution in P-4n2: R1 0.044, Rweak 0.004, Alpha 0.012
REM <I/s> 2.485 for 170 systematic absences, Orientation as input
REM Flack x = -0.060 ( 0.006 ) from 1721 Parsons' quotients
REM Formula found by SHELXT: C24 O8 Na Ho
CELL 0.71073 14.257 14.257 21.587 90 90 90
ZERR 8 0.002 0.002 0.0043 0 0 0
LATT -1
SYMM -X,-Y,+Z
SYMM +Y,-X,-Z
SYMM -Y,+X,-Z
SYMM 0.5+X,0.5-Y,0.5+Z
SYMM 0.5-X,0.5+Y,0.5+Z
SYMM 0.5+Y,0.5+X,0.5-Z
SYMM 0.5-Y,0.5-X,0.5-Z
SFAC C H Ho Na O
UNIT 160 96 8 8 96
EQIV $1 1-X,1-Y,+Z
EQIV $2 1.5-Y,1.5-X,1.5-Z
EQIV $3 1-X,2-Y,+Z
EQIV $4 -0.5+Y,0.5+X,1.5-Z
EQIV $5 1-Y,+X,1-Z
EQIV $6 +Y,1-X,1-Z
DELU 0.001 0.001 O3 C4
SIMU 0.01 0.01 2 C4 O3
SIMU 0.01 0.02 2 C3 C4
DELU 0.001 0.001 C3 C4
SIMU 0.001 0.002 2 C4 C3

L.S. 10 0 0
PLAN  5
SIZE 0.1 0.05 0.03
TEMP -173(2)
CONF
FREE Ho2 C11_$2
FREE Ho2 C11
FREE Ho2 Na1_$2
FREE Ho2 Na1
FREE Ho2 Ho2_$3
FREE Ho2 Ho2_$4
FREE Ho2 C16_$3
FREE Ho2 C16_$4
FREE Ho1 C1_$1
FREE Ho1 C1
FREE Ho1 Na1_$1
FREE Ho1 Na1
FREE Ho1 Ho1_$5
FREE Ho1 Ho1_$6
FREE Ho1 C6_$6
FREE Ho1 C6_$5
BOND
list 4
MORE -1
BOND $H
fmap 2
acta
REM <olex2.extras>
REM <HklSrc "%.\\VV3Ho.hkl">
REM </olex2.extras>

WGHT    0.035000    4.038500
FVAR       0.07519
HO1   3    0.500000    0.500000    0.593012    10.50000    0.02172    0.01747 =
         0.02798    0.00000    0.00000   -0.00046
HO2   3    0.599177    0.900823    0.750000    10.50000    0.01868    0.01868 =
         0.02803   -0.00030   -0.00030    0.00001
NA1   4    0.557465    0.694663    0.675988    11.00000    0.03308    0.02131 =
         0.03910   -0.00353   -0.00386   -0.00142
O2    5    0.369826    0.451009    0.659907    11.00000    0.02894    0.02507 =
         0.03351   -0.00057    0.00109    0.00102
O8    5    0.767878    0.913745    0.717901    11.00000    0.02254    0.03267 =
         0.03433    0.00274   -0.00035   -0.00088
O1    5    0.431483    0.591418    0.674181    11.00000    0.03150    0.02196 =
         0.03459   -0.00358    0.00016   -0.00255
O4    5    0.376521    0.534337    0.533157    11.00000    0.02500    0.02797 =
         0.03847    0.00198   -0.00445    0.00088
O10   5    0.596659    1.022943    0.686786    11.00000    0.02861    0.02426 =
         0.03640    0.00558    0.00010   -0.00002
O5    5    0.343420    0.536737    0.432303    11.00000    0.01940    0.03097 =
         0.03331    0.00271    0.00175    0.00082
O7    5    0.676563    0.808006    0.675592    11.00000    0.02610    0.02813 =
         0.03602   -0.00391   -0.00064    0.00211
O11   5    0.518902    1.158191    0.681720    11.00000    0.02790    0.02220 =
         0.03657    0.00305    0.00374    0.00202
C6    1    0.318981    0.541605    0.488835    11.00000    0.02265    0.02111 =
         0.03652   -0.00139   -0.00049    0.00003
O6    5    0.090898    0.570012    0.562378    11.00000    0.03044    0.07287 =
         0.04716   -0.00960    0.00555    0.00249
C17   1    0.659618    1.138982    0.623355    11.00000    0.02911    0.02400 =
         0.03645    0.00331   -0.00029   -0.00133
C7    1    0.218830    0.555605    0.504766    11.00000    0.02373    0.02596 =
         0.03279   -0.00423    0.00008   -0.00377
C21   1    0.068793    0.592273    0.501877    11.00000    0.01918    0.04184 =
         0.04021   -0.00628    0.00013    0.00388
AFIX  43
H21   2    0.008463    0.610744    0.487724    11.00000   -1.20000
AFIX   0
C19   1    0.745719    1.223935    0.559182    11.00000    0.04179    0.02843 =
         0.05290    0.00918    0.02114   -0.00359
AFIX  43
H19   2    0.767332    1.273111    0.533142    11.00000   -1.20000
AFIX   0
O12   5    0.791544    1.136643    0.568159    11.00000    0.05349    0.04464 =
         0.09210    0.00757    0.03035    0.00207
C11   1    0.756019    0.848602    0.680005    11.00000    0.02928    0.02904 =
         0.02782    0.00427    0.00270    0.00570
C16   1    0.586946    1.105517    0.666490    11.00000    0.02844    0.02127 =
         0.02907   -0.00053   -0.00376   -0.00187
C2    1    0.299426    0.548948    0.735307    11.00000    0.03933    0.03160 =
         0.03609    0.00098    0.00513    0.00803
C5    1    0.223374    0.491500    0.750729    11.00000    0.04890    0.05937 =
         0.04616    0.01428    0.02054    0.01336
AFIX  43
H5    2    0.208228    0.432916    0.732300    11.00000   -1.20000
AFIX   0
C18   1    0.668230    1.226050    0.592756    11.00000    0.04311    0.02630 =
         0.04610    0.01030    0.00677    0.00212
AFIX  43
H18   2    0.625771    1.277202    0.595767    11.00000   -1.20000
AFIX   0
C8    1    0.144530    0.584002    0.466380    11.00000    0.02751    0.03328 =
         0.03949   -0.00430    0.00009    0.00087
AFIX  43
H8    2    0.147797    0.595225    0.423054    11.00000   -1.20000
AFIX   0
O9    5    0.910941    0.728797    0.571891    11.00000    0.05374    0.14603 =
         0.08114   -0.04642    0.00529    0.03351
C3    1    0.292918    0.625601    0.773671    11.00000    0.08219    0.05995 =
         0.03886    0.00267    0.02382    0.03523
AFIX  43
H3    2    0.335295    0.677022    0.773992    11.00000   -1.20000
AFIX   0
C1    1    0.370526    0.529336    0.688164    11.00000    0.03153    0.02308 =
         0.03089    0.00082    0.00058    0.00403
C20   1    0.735926    1.087803    0.605800    11.00000    0.03177    0.02908 =
         0.06748    0.00739    0.01065    0.00163
AFIX  43
H20   2    0.747893    1.025263    0.618769    11.00000   -1.20000
AFIX   0
C12   1    0.830784    0.816953    0.638680    11.00000    0.02681    0.05942 =
         0.03788    0.00224    0.00061    0.01344
C13   1    0.919006    0.859854    0.627393    11.00000    0.03022    0.10267 =
         0.05330    0.00594    0.00683    0.00887
AFIX  43
H13   2    0.942326    0.915943    0.645482    11.00000   -1.20000
AFIX   0
C10   1    0.182553    0.547899    0.563152    11.00000    0.02778    0.04857 =
         0.03890   -0.00574    0.00367   -0.00384
AFIX  43
H10   2    0.216917    0.529670    0.598882    11.00000   -1.20000
AFIX   0
C14   1    0.962800    0.804888    0.585877    11.00000    0.03041    0.13150 =
         0.06259   -0.01007    0.01707    0.00984
AFIX  43
H14   2    1.022666    0.818025    0.568610    11.00000   -1.20000
AFIX   0
C15   1    0.829175    0.736695    0.602775    11.00000    0.04263    0.07935 =
         0.06348   -0.01892    0.00804    0.02310
AFIX  43
H15   2    0.778342    0.693781    0.600261    11.00000   -1.20000
AFIX   0
O3    5    0.175096    0.534807    0.796900    11.00000    0.08018    0.08832 =
         0.07358    0.00527    0.03039    0.01098
C4    1    0.219150    0.617071    0.809902    11.00000    0.08206    0.06037 =
         0.03811    0.00268    0.02467    0.03729
AFIX  43
H4    2    0.199803    0.661276    0.840251    11.00000   -1.20000
AFIX   0
HKLF 4


REM  1_a.res in P-4n2
REM wR2 = 0.0549, GooF = S = 1.068, Restrained GooF = 1.072 for all data
REM R1 = 0.0201 for 4073 Fo > 4sig(Fo) and 0.0206 for all 4167 data
REM 308 parameters refined using 14 restraints

END

WGHT      0.0350      4.0385

REM Highest difference peak  1.016,  deepest hole -0.725,  1-sigma level  0.081
Q1    1   0.5971  1.0971  0.7500  10.50000  0.05    1.02
Q2    1   0.0996  0.5996  0.7500  10.50000  0.05    0.62
Q3    1   0.3093  0.4987  0.5922  11.00000  0.05    0.59
Q4    1   0.3993  0.7018  0.7493  11.00000  0.05    0.54
Q5    1   0.0986  0.4014  0.7500  10.50000  0.05    0.54
;
_shelx_res_checksum                34233
_shelx_hkl_file
;
   0   0  -1   -0.01    0.05
   0   0  -1    0.05    0.06
   0   0   1    0.09    0.06
   0   0   1    0.00    0.05
   0   0  -2  280.60    9.67
   0   0  -2  293.00   10.10
   0   0   2  285.90    9.85
   0   0   2  296.30   10.21
   0   0  -3   -0.07    0.17
   0   0  -3    0.38    0.17
   0   0   3    0.01    0.16
   0   0   3    0.15    0.17
   0   0  -4    5.99    0.40
   0   0  -4    7.06    0.43
   0   0  -5    0.10    0.24
   0   0  -5   -0.25    0.24
   0   0   5   -0.03    0.23
   0   0   5   -0.16    0.25
   0   0  -6  498.40   17.28
   0   0  -6  538.30   18.64
   0   0   6  536.10   18.56
   0   0   6  519.60   18.00
   0   0  -7   -0.14    0.29
   0   0  -7   -0.01    0.26
   0   0   7   -0.02    0.27
   0   0   7    0.26    0.31
   0   0  -8   78.19    2.99
   0   0  -8   73.90    2.84
   0   0   8   74.25    2.86
   0   0   8   77.58    2.98
   0   0  -9    0.55    0.29
   0   0  -9    0.23    0.28
   0   0   9    0.04    0.29
   0   0   9   -0.16    0.28
   0   0 -10    5.64    0.54
   0   0 -10    6.22    0.57
   0   0  10    5.45    0.54
   0   0  10    6.53    0.57
   0   0 -11   -0.12    0.29
   0   0  11   -0.04    0.30
   0   0 -12 1161.00   40.14
   0   0 -12 1096.00   37.93
   0   0  12 1157.00   40.02
   0   0  12 1158.00   40.03
   0   0 -13   -0.25    0.32
   0   0 -13   -0.06    0.30
   0   0  13    0.04    0.32
   0   0  13   -0.42    0.31
   0   0 -14  409.40   14.52
   0   0 -14  362.40   12.93
   0   0  14  387.80   13.79
   0   0  14  403.90   14.32
   0   0  15    2.92    0.55
   0   0  15    1.92    0.49
   0   0 -16   69.96    2.96
   0   0 -16   65.07    2.80
   0   0  16   69.77    2.97
   0   0  16   75.78    3.15
   0   0 -17    0.04    0.31
   0   0 -17   -0.12    0.35
   0   0  17    0.22    0.35
   0   0  17    0.11    0.35
   0   0 -18   78.94    3.33
   0   0 -18   78.74    3.34
   0   0  18   90.05    3.70
   0   0  18   80.12    3.39
   0   0 -19   -0.36    0.36
   0   0 -19   -0.19    0.32
   0   0  19    0.28    0.40
   0   0  19    0.03    0.36
   0   0  20   56.53    2.78
   0   0 -21    0.06    0.35
   0   0 -21   -0.64    0.36
   0   0  21    0.04    0.38
   0   0  21    0.09    0.39
   0   0 -22    4.41    0.66
   0   0 -22    4.31    0.69
   0   0  22    4.01    0.65
   0   0  22    5.47    0.70
   0   0 -23   -0.37    0.37
   0   0 -23    0.22    0.40
   0   0  23    0.18    0.39
   0   0 -24   26.77    1.66
   0   0 -24   23.40    1.56
   0   0  24   27.45    1.67
   0   0  24   26.83    1.64
   0   0 -25   -0.40    0.40
   0   0 -25    0.02    0.41
   0   0  25    0.50    0.41
   0   0  25   -0.34    0.41
   0  -1  25   22.41    1.50
   0  -1  25   22.71    1.52
   0   1 -25   20.10    1.45
   0   1 -25   21.56    1.45
   0  -1  24    1.02    0.44
   0  -1  24   -0.41    0.36
   0   1 -24    0.12    0.43
   0   1 -24   -0.23    0.36
   0  -1  23   32.89    1.81
   0  -1  23   34.95    1.88
   0   1 -23   29.22    1.73
   0   1 -23   33.68    1.90
   0  -1  22    0.23    0.42
   0  -1  22    0.22    0.40
   0   1 -22   -0.16    0.39
   0   1 -22    0.87    0.48
   0   1 -21   34.81    1.87
   0   1 -21   36.07    1.94
   0  -1  20   -0.79    0.39
   0   1 -20   -0.63    0.42
   0  -1  19   27.54    1.56
   0  -1  19   27.18    1.57
   0   1 -19   25.62    1.51
   0   1 -19   23.66    1.41
   0  -1  18    0.03    0.35
   0  -1  18   -0.07    0.34
   0   1 -18   -0.38    0.35
   0   1 -18    0.03    0.35
   0  -1  17   59.18    2.65
   0  -1  17   63.67    2.77
   0   1 -17   59.97    2.67
   0   1 -17   61.56    2.72
   0  -1  16    0.99    0.47
   0  -1  16    1.32    0.45
   0   1 -16    1.25    0.47
   0   1 -16    1.03    0.45
   0  -1  15  288.20   10.40
   0  -1  15  274.70    9.96
   0   1 -15  266.30    9.66
   0   1 -15  264.80    9.63
   0  -1  14   -0.12    0.34
   0  -1  14   -0.68    0.39
   0   1 -14   -0.49    0.41
   0   1 -14   -0.24    0.38
   0  -1  13  231.40    8.41
   0  -1  13  238.40    8.64
   0   1 -13  242.90    8.79
   0   1 -13  239.40    8.68
   0  -1  12    0.28    0.31
   0  -1  12   -0.48    0.28
   0   1 -12   -0.02    0.27
   0   1 -12   -0.24    0.30
   0  -1  11  395.30   13.95
   0   1 -11  445.40   15.66
   0  -1  10   -0.11    0.31
   0  -1  10   -0.22    0.27
   0   1 -10    0.16    0.29
   0   1 -10    0.11    0.28
   0  -1   9   87.99    3.37
   0  -1   9   84.71    3.25
   0   1  -9  122.30    4.53
   0   1  -9  122.30    4.54
   0  -1   8   -0.01    0.29
   0  -1   8   -0.17    0.25
   0   1  -8    0.16    0.26
   0   1  -8   -0.53    0.29
   0  -1   7   44.27    1.81
   0  -1   7   44.31    1.81
   0   1  -7   36.23    1.54
   0   1  -7   36.88    1.54
   0  -1   6   -0.22    0.24
   0  -1   6   -0.30    0.27
   0   1  -6   -0.16    0.29
   0   1  -6    0.12    0.23
   0  -1   5   14.57    0.73
   0  -1   5   14.49    0.73
   0   1  -5   25.33    1.08
   0   1  -5   27.07    1.14
   0  -1   4    0.27    0.21
   0  -1   4    0.04    0.22
   0   1  -4   -0.12    0.19
   0   1  -4   -0.03    0.21
   0  -1   3  261.30    9.06
   0  -1   3  269.70    9.35
   0   1  -3  274.90    9.52
   0   1  -3  268.30    9.30
   0  -1   2    0.17    0.13
   0  -1   2    0.11    0.12
   0   1  -2   -0.11    0.13
   0   1  -2    0.09    0.13
   0  -1   1 1090.00   37.31
   0  -1   1 1136.00   38.90
   0   1  -1 1051.00   35.97
   0   1  -1 1032.00   35.34
   0  -1   0    0.09    0.06
   0   1   0    0.07    0.04
   0  -1  -1 1151.00   39.42
   0  -1  -1 1103.00   37.76
   0   1   1 1111.00   38.03
   0   1   1 1174.00   40.18
   0  -1  -2    0.10    0.12
   0  -1  -2    0.07    0.13
   0   1   2    0.14    0.12
   0   1   2   -0.13    0.13
   0  -1  -3  291.10   10.07
   0  -1  -3  294.70   10.20
   0   1   3  294.00   10.18
   0   1   3  287.60    9.95
   0  -1  -4    0.00    0.20
   0  -1  -4    0.28    0.22
   0   1   4   -0.22    0.22
   0   1   4   -0.15    0.20
   0  -1  -5   26.82    1.14
   0  -1  -5   25.68    1.09
   0   1   5   14.37    0.71
   0   1   5   15.72    0.77
   0  -1  -6    0.18    0.26
   0  -1  -6    0.01    0.28
   0   1   6   -0.14    0.23
   0   1   6   -0.09    0.28
   0  -1  -7   37.61    1.57
   0  -1  -7   38.00    1.58
   0   1   7   44.71    1.81
   0   1   7   46.71    1.90
   0  -1  -8   -0.12    0.25
   0  -1  -8    0.31    0.30
   0   1   8   -0.15    0.30
   0   1   8   -0.20    0.26
   0  -1  -9  126.00    4.66
   0  -1  -9  129.40    4.78
   0   1   9   90.46    3.45
   0   1   9   87.03    3.34
   0  -1 -10   -0.44    0.29
   0  -1 -10    0.23    0.30
   0   1  10   -0.32    0.29
   0   1  10    0.33    0.30
   0  -1 -11  445.40   15.65
   0   1  11  398.90   14.08
   0  -1 -12    0.07    0.28
   0  -1 -12   -0.08    0.27
   0   1  12   -0.30    0.29
   0   1  12   -0.06    0.30
   0  -1 -13  236.90    8.60
   0  -1 -13  246.20    8.91
   0   1  13  226.40    8.24
   0   1  13  241.10    8.72
   0  -1 -14    0.14    0.35
   0  -1 -14    0.87    0.37
   0   1  14    0.22    0.33
   0   1  14    0.24    0.33
   0  -1 -15  254.40    9.26
   0  -1 -15  289.00   10.44
   0   1  15  292.00   10.53
   0   1  15  292.10   10.57
   0  -1 -16    0.28    0.33
   0  -1 -16    0.07    0.35
   0   1  16    0.07    0.36
   0   1  16   -0.16    0.34
   0  -1 -17   55.43    2.51
   0  -1 -17   59.41    2.64
   0   1  17   68.92    2.97
   0   1  17   69.94    2.97
   0  -1 -18    0.50    0.34
   0  -1 -18    0.25    0.35
   0   1  18   -0.28    0.35
   0   1  18   -0.05    0.34
   0   1  19   28.40    1.59
   0   1  19   27.86    1.58
   0  -1 -20   -0.34    0.38
   0   1  20    0.07    0.44
   0  -1 -21   34.52    1.85
   0  -1 -21   36.14    1.93
   0   1  21   45.48    2.22
   0   1  21   48.41    2.35
   0  -1 -22   -0.45    0.36
   0  -1 -22   -0.23    0.41
   0   1  22   -0.13    0.43
   0   1  22    0.10    0.38
   0  -1 -23   30.94    1.80
   0  -1 -23   31.99    1.82
   0   1  23   33.37    1.85
   0   1  23   33.49    1.86
   0  -1 -24    0.26    0.41
   0  -1 -24    0.44    0.45
   0   1  24    0.09    0.40
   0   1  24    0.46    0.43
   0  -1 -25   21.71    1.50
   0  -1 -25   23.14    1.50
   0   1  25   21.85    1.47
   0   1  25   21.23    1.46
   0  -2  25   -0.49    0.40
   0  -2  25    0.22    0.39
   0   2 -25    0.16    0.44
   0   2 -25    0.22    0.39
   0  -2  24    5.91    0.79
   0  -2  24    7.74    0.86
   0   2 -24    7.54    0.87
   0   2 -24    8.07    0.88
   0  -2  23    0.55    0.41
   0  -2  23   -0.56    0.39
   0   2 -23    0.33    0.40
   0   2 -23   -0.03    0.38
   0  -2  22   10.95    1.00
   0  -2  22   10.19    0.95
   0   2 -22    7.93    0.90
   0   2 -22    8.17    0.86
   0  -2  21   -0.27    0.38
   0  -2  21    0.16    0.39
   0   2 -21   -0.20    0.39
   0   2 -21    0.28    0.36
   0  -2  20   52.15    2.47
   0   2 -20   48.11    2.41
   0  -2  19    0.10    0.38
   0  -2  19    0.21    0.41
   0   2 -19   -0.41    0.33
   0   2 -19    0.12    0.39
   0  -2  18   57.33    2.61
   0  -2  18   56.70    2.59
   0   2 -18   50.09    2.33
   0   2 -18   48.57    2.32
   0  -2  17    0.31    0.42
   0  -2  17    0.72    0.41
   0   2 -17    0.11    0.41
   0   2 -17   -0.13    0.40
   0  -2  16   34.26    1.75
   0  -2  16   30.51    1.62
   0   2 -16   30.27    1.61
   0   2 -16   27.25    1.49
   0  -2  15   -0.09    0.34
   0  -2  15    0.41    0.37
   0   2 -15   -0.53    0.33
   0   2 -15   -0.36    0.35
   0  -2  14   57.11    2.47
   0  -2  14   57.87    2.48
   0   2 -14   64.09    2.71
   0   2 -14   56.37    2.46
   0  -2  13   -0.18    0.30
   0  -2  13   -0.16    0.28
   0   2 -13   -0.01    0.31
   0   2 -13    0.04    0.29
   0  -2  12  208.80    7.59
   0  -2  12  212.30    7.73
   0   2 -12  224.00    8.12
   0   2 -12  221.40    8.04
   0  -2  11   -0.38    0.31
   0  -2  10  126.40    4.72
   0  -2  10  132.80    4.93
   0   2 -10  103.30    3.93
   0   2 -10  106.00    4.03
   0  -2   9   -0.06    0.29
   0  -2   9    0.29    0.30
   0   2  -9   -0.05    0.27
   0   2  -9    0.12    0.28
   0  -2   8    5.84    0.51
   0  -2   8    5.49    0.49
   0   2  -8    6.73    0.55
   0   2  -8    6.55    0.55
   0  -2   7    0.21    0.28
   0  -2   7    0.19    0.27
   0   2  -7   -0.17    0.26
   0   2  -7   -0.35    0.29
   0  -2   6  117.00    4.25
   0  -2   6  118.40    4.30
   0   2  -6  102.80    3.77
   0   2  -6  106.60    3.90
   0  -2   5    0.15    0.25
   0  -2   5    0.18    0.23
   0   2  -5    0.05    0.22
   0   2  -5    0.10    0.26
   0  -2   4    1.99    0.27
   0  -2   4    2.37    0.29
   0   2  -4    5.78    0.41
   0   2  -4    5.98    0.41
   0  -2   3    0.21    0.19
   0  -2   3   -0.05    0.19
   0   2  -3   -0.08    0.19
   0   2  -3   -0.24    0.18
   0  -2   2   55.57    2.00
   0  -2   2   52.07    1.88
   0  -2   1    0.03    0.12
   0  -2   1    0.28    0.13
   0   2  -1    0.06    0.12
   0   2  -1   -0.10    0.12
   0  -2  -1    0.08    0.12
   0  -2  -1    0.02    0.13
   0  -2  -2   60.19    2.15
   0  -2  -2   59.25    2.12
   0   2   2   58.11    2.08
   0   2   2   52.57    1.90
   0  -2  -3    0.48    0.21
   0  -2  -3    0.21    0.18
   0   2   3    0.31    0.21
   0   2   3    0.05    0.18
   0  -2  -4    6.46    0.42
   0  -2  -4    5.47    0.39
   0   2   4    2.10    0.27
   0   2   4    2.43    0.30
   0  -2  -5   -0.06    0.24
   0  -2  -5    0.13    0.25
   0   2   5   -0.48    0.25
   0   2   5   -0.14    0.22
   0  -2  -6  111.10    4.05
   0  -2  -6  106.90    3.90
   0   2   6  124.80    4.51
   0   2   6  122.90    4.46
   0  -2  -7   -0.03    0.27
   0  -2  -7   -0.19    0.27
   0   2   7    0.12    0.31
   0   2   7    0.15    0.26
   0  -2  -8    6.61    0.53
   0  -2  -8    7.47    0.57
   0  -2  -9   -0.26    0.26
   0  -2  -9   -0.18    0.28
   0   2   9   -0.24    0.30
   0   2   9   -0.11    0.26
   0  -2 -10  109.20    4.12
   0  -2 -10  108.40    4.09
   0   2  10  135.30    5.03
   0   2  10  131.00    4.86
   0  -2 -11    0.39    0.32
   0   2  11   -0.43    0.31
   0  -2 -12  234.30    8.48
   0  -2 -12  221.50    8.04
   0   2  12  205.00    7.45
   0   2  12  206.20    7.52
   0  -2 -13    0.48    0.33
   0  -2 -13    0.32    0.32
   0   2  13    0.08    0.32
   0   2  13   -0.13    0.33
   0  -2 -14   62.56    2.65
   0  -2 -14   63.03    2.67
   0   2  14   57.24    2.46
   0   2  14   59.21    2.55
   0  -2 -15   -0.01    0.34
   0  -2 -15   -0.08    0.34
   0   2  15   -0.15    0.35
   0   2  15   -0.24    0.34
   0  -2 -16   28.57    1.54
   0  -2 -16   31.86    1.64
   0   2  16   32.15    1.65
   0   2  16   34.65    1.77
   0  -2 -17    0.00    0.35
   0  -2 -17   -0.01    0.36
   0   2  17   -0.02    0.34
   0   2  17   -0.35    0.31
   0  -2 -18   49.88    2.32
   0  -2 -18   58.33    2.64
   0   2  18   63.42    2.78
   0   2  18   57.85    2.62
   0  -2 -19   -0.41    0.35
   0  -2 -19   -0.17    0.37
   0   2  19    0.12    0.38
   0   2  19   -0.35    0.36
   0  -2 -20   38.53    2.04
   0   2  20   48.36    2.41
   0  -2 -21   -0.34    0.38
   0  -2 -21    0.07    0.39
   0   2  21   -0.01    0.38
   0   2  21   -0.23    0.38
   0  -2 -22    7.50    0.87
   0  -2 -22    7.87    0.85
   0   2  22   10.53    0.97
   0   2  22    9.67    0.92
   0  -2 -23    0.03    0.41
   0  -2 -23    0.02    0.38
   0   2  23    0.40    0.40
   0   2  23    0.12    0.41
   0  -2 -24    8.17    0.88
   0  -2 -24    8.51    0.93
   0   2  24    7.24    0.86
   0   2  24    6.72    0.84
   0  -2 -25    0.06    0.36
   0  -2 -25   -0.06    0.42
   0   2  25   -0.74    0.38
   0   2  25   -0.10    0.41
   0  -3  25   12.41    1.07
   0   3 -25   11.12    1.17
   0   3 -25   12.20    1.08
   0  -3  24   -0.08    0.42
   0  -3  24    0.39    0.39
   0   3 -24   -0.29    0.36
   0   3 -24    0.05    0.40
   0  -3  23   21.34    1.41
   0  -3  23   23.63    1.50
   0   3 -23   25.96    1.61
   0   3 -23   23.12    1.46
   0  -3  22    0.21    0.37
   0  -3  22   -0.15    0.38
   0   3 -22   -0.42    0.41
   0   3 -22    0.24    0.41
   0  -3  21   37.56    1.98
   0  -3  21   37.01    1.94
   0   3 -21   39.49    2.04
   0   3 -21   39.46    2.07
   0  -3  20    0.16    0.40
   0   3 -20    0.04    0.46
   0  -3  19   15.92    1.16
   0  -3  19   13.29    1.06
   0   3 -19   19.33    1.29
   0   3 -19   18.40    1.21
   0  -3  18    0.10    0.37
   0  -3  18    1.03    0.43
   0   3 -18    0.15    0.36
   0   3 -18    0.76    0.41
   0  -3  17   32.39    1.70
   0  -3  17   33.56    1.75
   0   3 -17   28.52    1.59
   0   3 -17   30.13    1.65
   0  -3  16    0.32    0.36
   0  -3  16   -0.14    0.33
   0   3 -16   -0.29    0.34
   0   3 -16   -0.05    0.33
   0  -3  15   67.48    2.85
   0  -3  15   68.20    2.90
   0   3 -15   64.36    2.77
   0   3 -15   57.05    2.50
   0  -3  14   -0.09    0.31
   0  -3  14   -0.39    0.31
   0   3 -14   -0.10    0.32
   0   3 -14    0.05    0.31
   0  -3  13   49.06    2.17
   0  -3  13   48.63    2.15
   0   3 -13   50.38    2.22
   0   3 -13   48.54    2.16
   0  -3  12   -0.01    0.30
   0  -3  12    0.13    0.28
   0   3 -12    0.44    0.30
   0   3 -12    0.15    0.29
   0  -3  10    0.31    0.28
   0  -3  10    0.01    0.25
   0   3 -10   -0.18    0.28
   0   3 -10   -0.15    0.25
   0  -3   9  121.10    4.50
   0  -3   9  127.60    4.72
   0   3  -9  101.60    3.84
   0   3  -9  110.60    4.15
   0  -3   8   -0.13    0.25
   0  -3   8    0.16    0.28
   0   3  -8    0.06    0.28
   0   3  -8    0.01    0.26
   0  -3   7  123.10    4.50
   0  -3   7  131.00    4.77
   0   3  -7  131.20    4.79
   0   3  -7  125.20    4.58
   0  -3   6    0.15    0.26
   0  -3   6   -0.14    0.24
   0  -3   5  309.80   10.81
   0  -3   5  310.20   10.82
   0   3  -5  297.50   10.39
   0   3  -5  288.40   10.08
   0  -3   4   -0.19    0.20
   0  -3   4    0.03    0.22
   0   3  -4   -0.38    0.24
   0   3  -4    0.09    0.22
   0  -3   3   18.48    0.79
   0  -3   3   17.10    0.75
   0   3  -3   23.45    0.96
   0   3  -3   22.86    0.95
   0  -3   2    0.20    0.17
   0  -3   2    0.26    0.18
   0   3  -2    0.21    0.18
   0   3  -2    0.02    0.16
   0  -3   1  814.00   27.92
   0  -3   1  903.70   30.99
   0   3  -1  934.40   32.04
   0   3  -1  844.40   28.96
   0  -3   0    0.24    0.14
   0  -3   0    0.04    0.15
   0   3   0   -0.02    0.15
   0   3   0    0.35    0.15
   0  -3  -1  874.80   29.99
   0  -3  -1  859.40   29.47
   0   3   1  951.00   32.60
   0   3   1  879.50   30.15
   0  -3  -2   -0.08    0.18
   0  -3  -2    0.26    0.18
   0   3   2    0.43    0.21
   0   3   2   -0.20    0.17
   0  -3  -3   23.96    0.97
   0  -3  -3   26.74    1.07
   0   3   3   19.27    0.83
   0   3   3   20.04    0.84
   0  -3  -4   -0.09    0.23
   0  -3  -4    0.32    0.22
   0   3   4   -0.10    0.20
   0   3   4    0.08    0.27
   0  -3  -5  338.60   11.79
   0  -3  -5  333.30   11.61
   0   3   5  340.60   11.86
   0   3   5  343.90   11.96
   0   3   6    0.11    0.34
   0   3   6   -0.24    0.24
   0  -3  -7  135.40    4.92
   0  -3  -7  139.70    5.07
   0   3   7  133.70    4.85
   0   3   7  137.70    5.00
   0  -3  -8    0.06    0.28
   0  -3  -8    0.29    0.27
   0   3   8    0.17    0.26
   0   3   8    0.08    0.30
   0  -3  -9  107.00    4.02
   0  -3  -9  114.50    4.27
   0   3   9  136.90    5.03
   0   3   9  125.80    4.67
   0  -3 -10    0.44    0.28
   0  -3 -10    0.25    0.30
   0   3  10    0.33    0.31
   0   3  10   -0.23    0.26
   0  -3 -11  114.10    4.43
   0  -3 -12    0.45    0.29
   0  -3 -12    0.48    0.30
   0   3  12   -0.09    0.33
   0   3  12    0.12    0.31
   0  -3 -13   51.43    2.25
   0  -3 -13   49.41    2.17
   0   3  13   51.12    2.22
   0   3  13   50.86    2.23
   0  -3 -14    0.15    0.32
   0  -3 -14   -0.17    0.28
   0   3  14    0.01    0.33
   0   3  14    0.17    0.31
   0  -3 -15   69.45    2.93
   0  -3 -15   64.42    2.75
   0   3  15   70.06    2.96
   0   3  15   75.28    3.10
   0  -3 -16    0.52    0.34
   0  -3 -16   -0.05    0.32
   0   3  16   -0.33    0.33
   0   3  16   -0.29    0.33
   0  -3 -17   31.32    1.66
   0  -3 -17   34.00    1.75
   0   3  17   35.88    1.83
   0   3  17   31.61    1.66
   0  -3 -18    0.51    0.37
   0  -3 -18    0.16    0.39
   0   3  18    0.40    0.38
   0   3  18   -0.17    0.34
   0  -3 -19   17.96    1.21
   0  -3 -19   20.34    1.31
   0   3  19   14.40    1.13
   0   3  19   17.26    1.19
   0  -3 -20   -0.43    0.35
   0   3  20    0.26    0.40
   0   3  21   34.57    1.87
   0   3  21   34.76    1.85
   0  -3 -22    0.10    0.36
   0  -3 -22   -0.16    0.38
   0   3  22    0.02    0.40
   0   3  22    0.31    0.41
   0  -3 -23   28.28    1.69
   0  -3 -23   24.22    1.59
   0   3  23   25.76    1.60
   0   3  23   23.58    1.52
   0  -3 -24   -0.63    0.42
   0  -3 -24   -0.46    0.41
   0   3  24   -0.03    0.43
   0   3  24    0.21    0.43
   0  -3 -25   13.47    1.12
   0  -3 -25   11.61    1.15
   0   3  25   13.26    1.15
   0   3  25   14.37    1.24
   0  -4  25   -0.03    0.37
   0   4 -25    0.16    0.40
   0  -4  24   22.68    1.45
   0  -4  24   19.52    1.36
   0   4 -24   18.17    1.37
   0   4 -24   18.72    1.34
   0  -4  23    0.26    0.43
   0  -4  23    0.12    0.38
   0   4 -23    0.12    0.37
   0   4 -23    0.44    0.44
   0  -4  22  137.50    5.44
   0  -4  22  121.70    4.95
   0   4 -22  122.20    4.91
   0   4 -22  121.40    4.97
   0  -4  21    0.29    0.39
   0  -4  21   -0.55    0.40
   0   4 -21    0.14    0.42
   0   4 -21    0.29    0.41
   0   4 -20    5.32    0.73
   0   4 -20    5.11    0.69
   0  -4  19    0.35    0.38
   0  -4  19   -0.13    0.41
   0   4 -19    0.01    0.42
   0   4 -19    1.15    0.46
   0  -4  18    5.47    0.69
   0  -4  18    5.15    0.68
   0   4 -18    6.65    0.77
   0   4 -18    6.48    0.74
   0  -4  17   -0.17    0.36
   0  -4  17   -0.23    0.38
   0   4 -17   -0.03    0.39
   0   4 -17    0.08    0.42
   0  -4  16  262.40    9.58
   0  -4  16  267.90    9.75
   0   4 -16  264.50    9.65
   0   4 -16  270.00    9.85
   0  -4  15    0.00    0.33
   0  -4  15   -0.53    0.31
   0   4 -15    0.38    0.36
   0   4 -15   -0.02    0.33
   0  -4  14   21.81    1.24
   0  -4  14   23.63    1.31
   0   4 -14   20.93    1.21
   0   4 -14   23.03    1.29
   0  -4  13    0.41    0.34
   0  -4  13   -0.31    0.31
   0   4 -13   -0.16    0.29
   0   4 -13   -0.37    0.31
   0  -4  12    6.12    0.61
   0  -4  12    5.28    0.58
   0   4 -12    6.53    0.62
   0   4 -12    6.34    0.62
   0  -4  10  573.30   20.00
   0  -4  10  591.30   20.61
   0   4 -10  595.10   20.76
   0   4 -10  578.60   20.18
   0  -4   9    0.36    0.28
   0  -4   9    0.17    0.28
   0   4  -9    0.01    0.28
   0   4  -9   -0.01    0.27
   0  -4   8  126.40    4.65
   0  -4   8  132.60    4.86
   0   4  -8  143.80    5.26
   0   4  -8  139.90    5.11
   0  -4   7    0.26    0.26
   0  -4   7   -0.21    0.25
   0   4  -7    0.10    0.25
   0   4  -7    0.09    0.30
   0  -4   6   83.70    3.12
   0  -4   6   88.43    3.28
   0   4  -6   80.38    3.02
   0   4  -6   89.87    3.34
   0  -4   5   -0.14    0.21
   0  -4   5    0.25    0.22
   0   4  -5    0.26    0.28
   0   4  -5    0.18    0.23
   0  -4   4  354.50   12.31
   0  -4   4  359.00   12.46
   0   4  -4  357.40   12.42
   0   4  -4  326.70   11.36
   0  -4   3   -0.11    0.20
   0  -4   3    0.30    0.21
   0   4  -3   -0.21    0.23
   0   4  -3    0.08    0.20
   0  -4   2  391.50   13.52
   0  -4   2  407.50   14.05
   0   4  -2  382.70   13.21
   0   4  -2  380.30   13.14
   0  -4   1    0.14    0.17
   0  -4   1    0.06    0.16
   0   4  -1   -0.23    0.18
   0   4  -1   -0.25    0.17
   0  -4   0    0.06    0.17
   0  -4   0    0.26    0.16
   0   4   0    0.35    0.19
   0   4   0    0.20    0.18
   0  -4  -1    0.38    0.18
   0  -4  -1   -0.11    0.17
   0   4   1   -0.06    0.17
   0   4   1   -0.08    0.19
   0  -4  -2  421.00   14.52
   0  -4  -2  385.60   13.30
   0   4   2  461.90   15.92
   0   4   2  467.50   16.10
   0  -4  -3    0.12    0.21
   0  -4  -3   -0.35    0.20
   0   4   3    0.36    0.21
   0   4   3    0.01    0.27
   0  -4  -4  377.90   13.11
   0  -4  -4  393.00   13.62
   0   4   4  409.70   14.20
   0   4   4  398.20   13.80
   0  -4  -5   -0.04    0.24
   0  -4  -5   -0.12    0.22
   0   4   5    0.07    0.30
   0   4   5    0.14    0.21
   0  -4  -6   96.31    3.56
   0  -4  -6   98.41    3.62
   0   4   6   89.63    3.32
   0   4   6   97.89    3.62
   0  -4  -7    0.33    0.27
   0  -4  -7    0.04    0.25
   0   4   7    0.04    0.24
   0   4   7    0.15    0.31
   0  -4  -8  152.30    5.53
   0  -4  -8  165.50    5.99
   0   4   8  140.20    5.12
   0   4   8  141.20    5.18
   0  -4  -9    0.27    0.28
   0  -4  -9   -0.19    0.27
   0   4   9   -0.17    0.31
   0   4   9    0.11    0.27
   0  -4 -10  626.30   21.81
   0  -4 -10  641.00   22.31
   0   4  10  620.40   21.62
   0   4  10  624.00   21.73
   0  -4 -12    7.53    0.67
   0  -4 -12    6.73    0.64
   0   4  12    6.68    0.63
   0   4  12    5.97    0.58
   0  -4 -13   -0.09    0.27
   0  -4 -13   -0.17    0.31
   0   4  13   -0.14    0.35
   0   4  13    0.29    0.35
   0  -4 -14   22.18    1.24
   0  -4 -14   22.63    1.27
   0   4  14   23.00    1.31
   0   4  14   22.72    1.27
   0  -4 -15    0.19    0.31
   0  -4 -15   -0.06    0.34
   0   4  15    0.26    0.37
   0   4  15   -0.12    0.33
   0  -4 -16  262.00    9.55
   0  -4 -16  262.80    9.58
   0   4  16  252.20    9.20
   0   4  16  266.70    9.74
   0  -4 -17    0.04    0.31
   0  -4 -17    0.15    0.34
   0   4  17    0.11    0.38
   0   4  17    0.00    0.38
   0  -4 -18    5.81    0.72
   0  -4 -18    6.75    0.74
   0   4  18    4.50    0.65
   0   4  18    6.52    0.72
   0  -4 -19   -0.22    0.32
   0  -4 -19    0.67    0.40
   0   4  19   -0.36    0.35
   0   4  19    0.24    0.38
   0  -4 -20    4.14    0.66
   0   4  20    6.02    0.72
   0  -4 -21   -0.02    0.41
   0  -4 -21   -0.29    0.39
   0   4  21    0.23    0.43
   0   4  21    0.61    0.40
   0  -4 -22  123.30    4.97
   0  -4 -22  131.60    5.27
   0   4  22  139.10    5.50
   0   4  22  141.30    5.62
   0  -4 -23   -0.34    0.41
   0  -4 -23    0.11    0.36
   0   4  23   -0.53    0.42
   0   4  23    0.30    0.43
   0  -4 -24   19.89    1.40
   0  -4 -24   17.08    1.31
   0  -4 -25    0.39    0.45
   0   4  25    0.16    0.38
   0  -5  24    0.53    0.39
   0   5 -24   -0.08    0.40
   0   5 -24   -0.34    0.40
   0  -5  23   48.75    2.54
   0   5 -23   58.79    2.82
   0   5 -23   52.20    2.54
   0  -5  22    0.03    0.39
   0  -5  22    0.06    0.44
   0   5 -22    0.29    0.38
   0   5 -22   -0.12    0.45
   0  -5  21   81.45    3.55
   0  -5  21   80.64    3.49
   0   5 -21   73.40    3.29
   0   5 -21   77.74    3.38
   0  -5  20    0.79    0.51
   0  -5  20   -0.15    0.48
   0   5 -20    0.33    0.44
   0   5 -20   -0.33    0.46
   0  -5  19   66.20    2.95
   0   5 -19   64.54    2.90
   0  -5  18    0.11    0.42
   0  -5  18   -0.36    0.38
   0   5 -18    0.13    0.44
   0   5 -18    0.19    0.41
   0  -5  17  103.60    4.17
   0  -5  17  114.60    4.55
   0   5 -17   97.93    3.98
   0   5 -17  101.40    4.12
   0  -5  16    0.60    0.40
   0  -5  16    0.10    0.37
   0   5 -16    0.60    0.42
   0   5 -16   -0.16    0.41
   0  -5  15  128.40    4.97
   0  -5  15  122.30    4.75
   0   5 -15  125.20    4.88
   0   5 -15  116.80    4.57
   0  -5  14   -0.57    0.32
   0  -5  14   -0.10    0.32
   0   5 -14   -0.55    0.32
   0   5 -14    0.25    0.36
   0  -5  13  172.30    6.38
   0  -5  13  168.50    6.28
   0   5 -13  170.90    6.37
   0   5 -13  169.10    6.29
   0  -5  12   -0.09    0.28
   0  -5  12    0.20    0.31
   0   5 -12   -0.05    0.31
   0   5 -12   -0.21    0.31
   0  -5  11  201.80    7.34
   0  -5  10   -0.36    0.29
   0  -5  10   -0.08    0.28
   0   5 -10    0.08    0.28
   0   5 -10    0.24    0.30
   0  -5   9  292.10   10.36
   0  -5   9  290.90   10.31
   0   5  -9  295.80   10.50
   0   5  -9  277.30    9.85
   0  -5   8    0.07    0.25
   0  -5   8    0.21    0.27
   0   5  -8    0.05    0.25
   0   5  -8    0.33    0.27
   0  -5   7  229.00    8.13
   0  -5   7  219.20    7.80
   0   5  -7  238.30    8.46
   0   5  -7  241.60    8.56
   0  -5   6    0.21    0.25
   0  -5   6   -0.10    0.23
   0   5  -6   -0.23    0.24
   0   5  -6    0.24    0.26
   0  -5   5  547.40   18.95
   0  -5   5  568.30   19.66
   0   5  -5  570.40   19.74
   0   5  -5  537.50   18.61
   0  -5   4    0.34    0.21
   0  -5   4    0.00    0.21
   0   5  -4   -0.06    0.22
   0   5  -4    0.25    0.23
   0  -5   3  299.90   10.43
   0  -5   3  283.70    9.87
   0   5  -3  304.00   10.58
   0   5  -3  290.30   10.10
   0  -5   2   -0.20    0.19
   0  -5   2    0.13    0.18
   0   5  -2    0.24    0.22
   0   5  -2   -0.28    0.19
   0  -5   1  653.10   22.46
   0  -5   1  577.00   19.85
   0   5  -1  646.20   22.22
   0   5  -1  589.20   20.27
   0  -5   0    0.04    0.17
   0  -5   0   -0.27    0.18
   0   5   0   -0.55    0.20
   0   5   0   -0.04    0.18
   0  -5  -1  664.60   22.85
   0  -5  -1  663.80   22.82
   0   5   1  613.90   21.12
   0   5   1  674.60   23.19
   0  -5  -2   -0.54    0.20
   0  -5  -2   -0.36    0.20
   0   5   2   -0.59    0.20
   0   5   2   -0.48    0.24
   0  -5  -3  342.70   11.88
   0  -5  -3  320.90   11.14
   0   5   3  329.50   11.44
   0   5   3  326.60   11.33
   0  -5  -4   -0.25    0.20
   0  -5  -4    0.07    0.23
   0   5   4   -0.26    0.26
   0   5   4   -0.19    0.22
   0  -5  -5  608.30   21.03
   0  -5  -5  591.60   20.45
   0   5   5  623.80   21.56
   0   5   5  620.90   21.45
   0  -5  -6   -0.15    0.23
   0  -5  -6    0.17    0.25
   0   5   6   -0.02    0.22
   0   5   6    0.06    0.29
   0  -5  -7  264.60    9.35
   0  -5  -7  259.20    9.15
   0   5   7  252.10    8.93
   0   5   7  241.20    8.54
   0  -5  -8    0.26    0.28
   0  -5  -8    0.06    0.26
   0   5   8    0.27    0.26
   0   5   8    0.40    0.31
   0  -5  -9  316.50   11.19
   0  -5  -9  332.90   11.75
   0   5   9  326.50   11.53
   0   5   9  327.80   11.60
   0  -5 -10    0.41    0.28
   0  -5 -10    0.18    0.27
   0   5  10    0.33    0.28
   0   5  10    0.00    0.31
   0  -5 -12   -0.33    0.31
   0  -5 -12    0.31    0.32
   0   5  12    0.08    0.29
   0   5  12    0.01    0.30
   0  -5 -13  171.10    6.36
   0  -5 -13  174.90    6.49
   0   5  13  171.90    6.42
   0   5  13  175.40    6.49
   0  -5 -14   -0.39    0.32
   0  -5 -14    0.31    0.31
   0   5  14   -0.21    0.33
   0   5  14    0.23    0.32
   0  -5 -15  121.80    4.72
   0  -5 -15  128.60    4.95
   0   5  15  126.80    4.88
   0   5  15  116.60    4.60
   0  -5 -16    0.29    0.34
   0  -5 -16   -0.08    0.34
   0   5  16    0.17    0.38
   0   5  16    0.10    0.30
   0  -5 -17  102.90    4.13
   0  -5 -17  103.30    4.16
   0   5  17  103.90    4.22
   0   5  17  113.00    4.47
   0  -5 -18    0.46    0.39
   0  -5 -18    0.41    0.36
   0   5  18   -0.24    0.36
   0   5  18   -0.56    0.34
   0   5  19   55.73    2.59
   0   5  19   63.98    2.90
   0  -5 -20   -0.58    0.39
   0  -5 -20    0.39    0.41
   0   5  20    0.06    0.38
   0   5  20    0.02    0.41
   0  -5 -21   76.91    3.54
   0   5  21   83.49    3.62
   0   5  21   81.76    3.50
   0  -5 -22    0.66    0.44
   0   5  22   -0.20    0.44
   0   5  22   -0.20    0.38
   0  -5 -23   73.06    3.31
   0  -5 -23   69.40    3.13
   0   5  23   64.07    3.00
   0   5  23   61.18    2.87
   0  -5 -24   -0.06    0.40
   0  -5 -24   -0.47    0.42
   0   5  24   -0.37    0.39
   0   5  24    0.05    0.39
   0  -5 -25   18.92    1.51
   0   5  25   15.54    1.50
   0  -6  24   13.44    1.14
   0  -6  24   16.97    1.25
   0   6 -24   13.98    1.21
   0  -6  23    0.52    0.44
   0  -6  23   -0.38    0.40
   0   6 -23    0.24    0.43
   0  -6  22  116.20    4.74
   0  -6  22  106.50    4.44
   0   6 -22  121.60    4.98
   0   6 -22  121.90    4.93
   0  -6  21    0.22    0.45
   0  -6  21   -0.35    0.45
   0   6 -21   -0.22    0.48
   0   6 -21    0.28    0.41
   0  -6  20    3.21    0.61
   0  -6  20    3.33    0.63
   0   6 -20    3.34    0.62
   0   6 -20    3.55    0.60
   0  -6  19   -0.25    0.39
   0  -6  18    6.71    0.76
   0  -6  18    8.26    0.83
   0   6 -18    3.98    0.65
   0   6 -18    4.69    0.67
   0  -6  17    1.54    0.48
   0  -6  17    0.56    0.51
   0   6 -17    1.51    0.51
   0   6 -17    0.02    0.42
   0  -6  16  220.20    8.23
   0   6 -16  234.90    8.67
   0   6 -16  230.20    8.48
   0  -6  15    0.15    0.38
   0   6 -15    0.30    0.37
   0   6 -15    0.04    0.35
   0  -6  14   11.60    1.03
   0  -6  14   13.62    0.97
   0   6 -14   18.55    1.17
   0   6 -14   19.09    1.15
   0  -6  13   -0.13    0.32
   0  -6  13    0.11    0.33
   0   6 -13   -0.47    0.31
   0   6 -13    0.30    0.34
   0  -6  12    9.48    0.75
   0  -6  12   10.94    0.81
   0   6 -12   13.59    0.93
   0   6 -12   12.14    0.85
   0  -6  11   -0.03    0.29
   0   6 -11   -0.04    0.32
   0  -6  10  435.30   15.30
   0   6 -10  455.30   15.98
   0   6 -10  438.30   15.44
   0  -6   9   -0.23    0.27
   0  -6   9   -0.11    0.28
   0   6  -9   -0.18    0.27
   0   6  -9   -0.01    0.27
   0  -6   8  121.20    4.49
   0  -6   8  120.20    4.47
   0   6  -8  142.60    5.24
   0   6  -8  127.60    4.71
   0  -6   7    0.22    0.23
   0  -6   7    0.02    0.25
   0   6  -7    0.07    0.26
   0   6  -7   -0.26    0.24
   0  -6   6   39.66    1.64
   0  -6   6   38.15    1.58
   0   6  -6   44.00    1.80
   0   6  -6   43.93    1.80
   0  -6   5   -0.15    0.21
   0  -6   5    0.16    0.21
   0   6  -5    0.12    0.23
   0   6  -5   -0.27    0.21
   0  -6   4  671.70   23.18
   0  -6   4  678.10   23.40
   0   6  -4  606.50   20.97
   0   6  -4  648.50   22.39
   0  -6   3   -0.01    0.19
   0  -6   3   -0.02    0.19
   0   6  -3    0.16    0.21
   0   6  -3   -0.03    0.19
   0  -6   2  261.80    9.11
   0  -6   2  288.20   10.01
   0   6  -2  235.30    8.21
   0   6  -2  210.50    7.36
   0  -6   1   -0.03    0.18
   0  -6   1    0.09    0.18
   0   6  -1    0.04    0.18
   0   6  -1   -0.33    0.18
   0  -6   0    1.74    0.22
   0  -6   0    1.36    0.23
   0   6   0    2.11    0.24
   0   6   0    2.05    0.24
   0  -6  -1    0.09    0.18
   0  -6  -1    0.26    0.18
   0   6   1   -0.03    0.19
   0   6   1    0.05    0.18
   0  -6  -2  248.30    8.65
   0  -6  -2  269.70    9.38
   0   6   2  269.80    9.38
   0   6   2  277.60    9.64
   0  -6  -3   -0.25    0.22
   0  -6  -3   -0.31    0.21
   0   6   3    0.17    0.22
   0   6   3    0.01    0.24
   0  -6  -4  753.00   25.96
   0  -6  -4  752.00   25.92
   0   6   4  715.50   24.68
   0   6   4  755.90   26.05
   0  -6  -5    0.91    0.27
   0  -6  -5    0.45    0.25
   0   6   5    0.79    0.29
   0   6   5    0.68    0.24
   0  -6  -6   45.31    1.84
   0  -6  -6   47.08    1.89
   0   6   6   43.19    1.78
   0   6   6   43.96    1.77
   0  -6  -7    0.05    0.25
   0  -6  -7   -0.21    0.23
   0   6   7    0.41    0.30
   0   6   7   -0.03    0.24
   0  -6  -8  148.70    5.43
   0  -6  -8  144.40    5.27
   0   6   8  126.60    4.70
   0   6   8  126.30    4.66
   0  -6  -9   -0.12    0.25
   0  -6  -9   -0.18    0.24
   0   6   9   -0.20    0.25
   0   6   9    0.04    0.31
   0  -6 -10  474.70   16.64
   0  -6 -10  468.10   16.41
   0   6  10  459.70   16.16
   0   6  10  446.40   15.67
   0  -6 -11   -0.02    0.28
   0   6  11   -0.11    0.33
   0  -6 -12   10.79    0.92
   0  -6 -12   12.01    0.85
   0   6  12   12.10    0.84
   0   6  12   10.92    0.83
   0   6  13   -0.12    0.31
   0   6  13    0.05    0.29
   0  -6 -14   17.78    1.23
   0   6  14   12.61    0.96
   0   6  14   13.81    0.92
   0   6  15    0.16    0.35
   0   6  15    0.23    0.32
   0  -6 -16  239.00    8.78
   0  -6 -16  255.30    9.34
   0   6  16  240.70    8.82
   0   6  16  241.50    8.90
   0  -6 -17   -0.08    0.33
   0  -6 -17    0.27    0.38
   0  -6 -18    4.49    0.65
   0  -6 -18    5.47    0.68
   0   6  18    8.75    0.82
   0   6  18    8.09    0.84
   0  -6 -19    0.11    0.36
   0   6  19   -0.10    0.41
   0  -6 -20    3.27    0.58
   0  -6 -20    4.38    0.64
   0   6  20    3.78    0.60
   0   6  20    4.03    0.65
   0  -6 -21    0.63    0.40
   0  -6 -21    0.13    0.39
   0   6  21   -0.02    0.39
   0   6  21    0.24    0.44
   0  -6 -22  128.00    5.15
   0  -6 -22  126.50    5.06
   0   6  22  113.20    4.94
   0   6  22  113.30    4.73
   0  -6 -23    0.36    0.39
   0  -6 -23    0.32    0.37
   0   6  23   -0.38    0.38
   0   6  23   -0.10    0.41
   0  -6 -24   15.93    1.23
   0  -6 -24   16.66    1.29
   0   6  24   15.46    1.22
   0   6  24   17.24    1.34
   0  -7  24    0.13    0.46
   0  -7  24   -0.08    0.39
   0   7 -24    0.62    0.43
   0   7 -24   -0.04    0.40
   0  -7  23    8.24    0.90
   0  -7  23    8.69    0.95
   0   7 -23    9.02    0.92
   0   7 -23    9.08    0.97
   0  -7  22    0.42    0.43
   0  -7  22   -0.05    0.43
   0   7 -22   -0.02    0.44
   0   7 -22    0.32    0.44
   0  -7  21   33.10    1.83
   0  -7  21   30.81    1.82
   0   7 -21   35.54    1.92
   0   7 -21   30.35    1.81
   0  -7  20    0.06    0.42
   0  -7  20    0.35    0.45
   0   7 -20   -0.10    0.50
   0   7 -20    0.09    0.43
   0  -7  19   15.16    1.27
   0  -7  18   -0.12    0.39
   0  -7  18    0.26    0.41
   0   7 -18    0.46    0.46
   0  -7  17   88.29    3.67
   0  -7  17   92.73    3.81
   0   7 -17   79.46    3.43
   0  -7  16    0.05    0.37
   0  -7  16   -0.09    0.36
   0   7 -16   -0.05    0.36
   0   7 -16   -0.28    0.34
   0  -7  15   19.23    1.22
   0  -7  15   21.15    1.26
   0   7 -15   21.42    1.31
   0   7 -15   21.10    1.26
   0  -7  14   -0.56    0.31
   0  -7  14    0.47    0.37
   0   7 -14    0.10    0.37
   0   7 -14   -0.39    0.33
   0  -7  13   42.17    1.97
   0  -7  13   38.00    1.80
   0   7 -13   39.37    1.89
   0   7 -13   35.04    1.72
   0  -7  12    0.00    0.30
   0  -7  12    0.40    0.32
   0   7 -12    0.26    0.35
   0   7 -12    0.23    0.34
   0  -7  11   60.54    2.53
   0  -7  11   57.93    2.49
   0   7 -11   67.26    2.79
   0   7 -11   63.82    2.65
   0  -7  10   -0.12    0.29
   0   7 -10   -0.10    0.30
   0  -7   9  117.90    4.43
   0  -7   9  121.30    4.53
   0   7  -9  118.00    4.45
   0   7  -9  120.20    4.50
   0  -7   8   -0.09    0.24
   0  -7   8    0.32    0.26
   0   7  -8    0.25    0.27
   0   7  -8   -0.04    0.26
   0  -7   7  166.20    6.00
   0  -7   7  170.90    6.18
   0   7  -7  162.40    5.88
   0   7  -7  166.80    6.05
   0  -7   6   -0.13    0.22
   0  -7   6    0.02    0.24
   0   7  -6    0.08    0.22
   0   7  -6    0.05    0.25
   0  -7   5  354.40   12.38
   0  -7   5  340.80   11.91
   0   7  -5  379.90   13.27
   0   7  -5  347.50   12.14
   0  -7   4    0.01    0.19
   0  -7   4    0.01    0.20
   0   7  -4   -0.26    0.20
   0   7  -4    0.13    0.20
   0  -7   3  127.10    4.55
   0  -7   3  112.00    4.03
   0   7  -3   96.05    3.48
   0   7  -3   99.06    3.59
   0  -7   2    0.53    0.21
   0  -7   2    0.21    0.18
   0   7  -2   -0.05    0.20
   0   7  -2   -0.02    0.19
   0  -7   1  124.20    4.41
   0  -7   1  115.80    4.13
   0   7  -1  145.60    5.14
   0   7  -1  131.90    4.67
   0  -7   0    0.02    0.17
   0  -7   0    0.21    0.18
   0   7   0   -0.12    0.17
   0   7   0   -0.36    0.17
   0  -7  -1  147.20    5.19
   0  -7  -1  138.90    4.91
   0   7   1  121.60    4.31
   0   7   1  127.20    4.51
   0  -7  -2   -0.27    0.20
   0  -7  -2    0.12    0.20
   0   7   2   -0.03    0.20
   0   7   2   -0.41    0.19
   0  -7  -3  101.80    3.68
   0  -7  -3   94.93    3.44
   0   7   3  118.60    4.25
   0   7   3  121.40    4.34
   0  -7  -4    0.82    0.26
   0  -7  -4    1.29    0.27
   0   7   4    0.44    0.25
   0   7   4    0.12    0.23
   0  -7  -5  393.00   13.69
   0  -7  -5  389.80   13.59
   0   7   5  368.40   12.84
   0   7   5  384.70   13.42
   0  -7  -6    0.17    0.23
   0  -7  -6    0.40    0.24
   0   7   6    0.29    0.23
   0   7   6   -0.29    0.25
   0  -7  -7  179.80    6.46
   0  -7  -7  177.40    6.39
   0   7   7  199.50    7.17
   0   7   7  182.20    6.54
   0  -7  -8   -0.25    0.23
   0  -7  -8    0.33    0.26
   0   7   8    0.25    0.29
   0   7   8    0.22    0.25
   0  -7  -9  132.60    4.91
   0  -7  -9  132.50    4.92
   0   7   9  122.00    4.59
   0   7   9  128.50    4.78
   0  -7 -10    0.53    0.30
   0   7  10   -0.17    0.29
   0   7  10    0.48    0.31
   0  -7 -11   69.68    2.83
   0   7  11   68.92    2.80
   0  -7 -12    0.03    0.28
   0  -7 -12   -0.17    0.30
   0   7  12   -0.30    0.27
   0   7  12   -0.74    0.31
   0  -7 -13   42.99    1.98
   0  -7 -13   43.43    1.99
   0   7  13   38.99    1.83
   0   7  13   41.38    1.96
   0  -7 -14    0.47    0.35
   0  -7 -14   -0.01    0.30
   0   7  14    0.16    0.33
   0   7  14   -0.09    0.30
   0  -7 -15   23.32    1.34
   0  -7 -15   22.22    1.29
   0   7  15   22.02    1.34
   0  -7 -16   -0.29    0.34
   0  -7 -16   -0.03    0.33
   0  -7 -17   81.58    3.42
   0  -7 -17   82.50    3.46
   0   7  17   90.00    3.71
   0   7  17   94.55    4.14
   0  -7 -18   -0.11    0.35
   0  -7 -18    0.68    0.37
   0   7  18   -0.15    0.36
   0   7  18    0.34    0.38
   0  -7 -19   14.11    1.29
   0  -7 -20    0.29    0.39
   0  -7 -20   -0.07    0.36
   0   7  20    0.04    0.36
   0   7  20    0.02    0.42
   0  -7 -21   35.89    1.95
   0  -7 -21   32.95    1.84
   0   7  21   33.92    1.82
   0   7  21   38.71    2.07
   0  -7 -22    0.00    0.37
   0  -7 -22   -0.01    0.37
   0   7  22    0.00    0.37
   0   7  22    0.86    0.46
   0  -7 -23    9.82    0.98
   0  -7 -23    9.70    0.95
   0   7  23   11.82    1.02
   0   7  23    9.32    0.98
   0  -7 -24   -0.77    0.36
   0  -7 -24    0.24    0.44
   0   7  24    0.62    0.47
   0   7  24   -0.15    0.37
   0  -8  23   -0.25    0.44
   0  -8  23   -0.17    0.38
   0   8 -23   -0.31    0.41
   0   8 -23    0.27    0.41
   0  -8  22    6.95    0.87
   0  -8  22    7.01    0.83
   0   8 -22    7.80    0.90
   0   8 -22    8.07    0.90
   0  -8  21    0.51    0.41
   0  -8  21   -0.27    0.42
   0   8 -21    0.07    0.45
   0   8 -21    0.01    0.45
   0  -8  20   39.15    2.06
   0  -8  20   42.62    2.21
   0   8 -20   39.30    2.12
   0   8 -20   39.67    2.10
   0  -8  19    0.50    0.38
   0   8 -19    0.06    0.41
   0  -8  18   46.77    2.29
   0  -8  18   48.18    2.31
   0   8 -18   47.20    2.28
   0   8 -18   50.00    2.44
   0  -8  17    0.41    0.41
   0  -8  17    0.31    0.41
   0   8 -17    0.48    0.40
   0   8 -17    1.21    0.49
   0  -8  16   40.98    2.02
   0  -8  16   43.69    2.11
   0   8 -16   49.76    2.34
   0   8 -16   42.23    2.11
   0  -8  15    0.37    0.39
   0  -8  15   -0.38    0.34
   0   8 -15   -0.36    0.37
   0   8 -15    0.26    0.38
   0  -8  14   34.45    1.76
   0  -8  14   38.89    1.88
   0   8 -14   37.05    1.83
   0   8 -14   36.13    1.82
   0  -8  13   -0.08    0.32
   0  -8  13   -0.23    0.30
   0   8 -13   -0.06    0.33
   0   8 -13   -0.39    0.32
   0  -8  12   28.05    1.44
   0  -8  12   29.22    1.47
   0   8 -12   30.75    1.58
   0   8 -12   30.76    1.55
   0  -8  11   -0.06    0.30
   0  -8  11   -0.01    0.32
   0   8 -11   -0.17    0.30
   0   8 -11   -0.17    0.29
   0  -8   9   -0.23    0.25
   0  -8   9    0.48    0.29
   0   8  -9    0.05    0.30
   0  -8   8   13.93    0.84
   0  -8   8   14.25    0.85
   0   8  -8   12.70    0.97
   0  -8   7   -0.14    0.24
   0  -8   7   -0.06    0.23
   0  -8   6  372.10   13.03
   0  -8   6  390.80   13.67
   0  -8   5    0.00    0.21
   0  -8   5   -0.12    0.21
   0   8  -5    0.18    0.22
   0  -8   4   42.35    1.69
   0  -8   4   43.96    1.75
   0  -8   3   -0.04    0.21
   0  -8   3    0.08    0.18
   0   8  -3    0.30    0.22
   0   8  -3    0.28    0.20
   0  -8   2    3.52    0.32
   0  -8   2    3.99    0.34
   0   8  -2    4.40    0.37
   0   8  -2    4.05    0.35
   0  -8   1   -0.31    0.20
   0  -8   1    0.11    0.17
   0   8  -1   -0.11    0.19
   0   8  -1    0.05    0.18
   0  -8   0  107.30    3.84
   0  -8   0  106.70    3.83
   0   8   0   97.90    3.52
   0   8   0  111.50    3.99
   0  -8  -1    0.13    0.19
   0  -8  -1    0.05    0.18
   0   8   1    0.05    0.19
   0   8   1   -0.22    0.18
   0  -8  -2    4.25    0.35
   0  -8  -2    3.86    0.33
   0   8   2    3.27    0.32
   0   8   2    3.27    0.33
   0  -8  -3   -0.07    0.20
   0  -8  -3    0.21    0.20
   0   8   3   -0.08    0.22
   0  -8  -4   60.93    2.31
   0  -8  -4   59.29    2.27
   0   8   4   43.92    1.83
   0  -8  -5   -0.20    0.22
   0  -8  -5   -0.19    0.22
   0  -8  -6  405.60   14.16
   0  -8  -6  407.40   14.23
   0  -8  -7    0.07    0.24
   0  -8  -7    0.18    0.24
   0   8   7   -0.08    0.23
   0  -8  -8   15.95    0.90
   0  -8  -8   15.86    0.88
   0   8   8   16.01    0.89
   0   8   8   13.98    0.87
   0  -8  -9   -0.25    0.25
   0  -8  -9   -0.18    0.26
   0   8   9   -0.43    0.29
   0   8   9    0.11    0.27
   0  -8 -10   43.39    1.91
   0   8  10   38.30    1.79
   0  -8 -11   -0.19    0.32
   0  -8 -11   -0.10    0.28
   0   8  11   -0.19    0.27
   0   8  11    0.35    0.32
   0  -8 -12   32.39    1.58
   0  -8 -12   35.07    1.68
   0   8  12   33.18    1.66
   0   8  12   31.38    1.56
   0  -8 -13   -0.19    0.31
   0  -8 -13    0.36    0.31
   0   8  13   -0.39    0.31
   0   8  13    0.40    0.32
   0  -8 -14   40.54    1.94
   0  -8 -14   41.94    1.98
   0   8  14   42.90    2.00
   0   8  14   42.61    2.06
   0  -8 -15    0.11    0.34
   0  -8 -15    0.23    0.38
   0   8  15    0.36    0.35
   0   8  15   -0.10    0.35
   0  -8 -16   50.17    2.32
   0  -8 -16   44.85    2.15
   0   8  16   49.77    2.36
   0   8  16   51.09    2.34
   0  -8 -17   -0.10    0.38
   0  -8 -17    0.45    0.38
   0   8  17   -0.56    0.30
   0   8  17    0.31    0.42
   0  -8 -18   49.16    2.35
   0  -8 -18   49.70    2.38
   0   8  18   45.37    2.18
   0   8  18   46.96    2.32
   0  -8 -19   -0.41    0.36
   0  -8 -20   50.56    2.44
   0  -8 -20   46.52    2.30
   0   8  20   39.67    2.05
   0   8  20   43.55    2.28
   0  -8 -21   -0.29    0.42
   0  -8 -21   -0.17    0.43
   0   8  21    0.74    0.40
   0   8  21   -0.15    0.44
   0  -8 -22    8.15    0.90
   0  -8 -22    7.85    0.89
   0   8  22    7.20    0.82
   0   8  22    4.69    0.76
   0  -8 -23    0.22    0.43
   0  -8 -23    0.16    0.37
   0   8  23   -0.04    0.36
   0   8  23    0.14    0.46
   0  -9  22   -0.47    0.38
   0  -9  22   -0.20    0.42
   0   9 -22    0.07    0.43
   0   9 -22    0.39    0.47
   0  -9  21   79.60    3.50
   0  -9  21   71.34    3.25
   0   9 -21   74.76    3.35
   0   9 -21   77.41    3.50
   0  -9  20    0.56    0.45
   0  -9  20    0.22    0.40
   0   9 -20   -0.10    0.41
   0   9 -20    0.17    0.40
   0  -9  19   33.03    1.83
   0  -9  19   31.43    1.76
   0   9 -19   29.38    1.70
   0   9 -19   30.49    1.80
   0  -9  18    0.02    0.38
   0   9 -18    0.18    0.43
   0   9 -18    0.32    0.40
   0  -9  17   83.22    3.51
   0  -9  17   80.88    3.45
   0   9 -17   94.71    3.92
   0   9 -17   92.77    3.93
   0  -9  16   -0.26    0.40
   0  -9  16   -0.05    0.41
   0   9 -16    0.60    0.46
   0   9 -16    0.37    0.42
   0  -9  15   66.61    2.89
   0  -9  15   63.78    2.80
   0   9 -15   58.42    2.68
   0   9 -15   58.49    2.62
   0  -9  14    0.04    0.33
   0  -9  14    0.04    0.34
   0   9 -14   -0.20    0.36
   0   9 -14   -0.31    0.35
   0  -9  13   16.03    1.08
   0  -9  13   19.23    1.18
   0   9 -13   26.55    1.42
   0   9 -13   25.88    1.43
   0  -9  12   -0.59    0.30
   0  -9  12    0.07    0.30
   0   9 -12   -0.36    0.31
   0   9 -12   -0.04    0.31
   0  -9  11  133.50    5.05
   0  -9  11  138.10    5.19
   0   9 -11  138.40    5.25
   0   9 -11  143.90    5.41
   0  -9  10    0.02    0.32
   0  -9   9  136.60    5.10
   0  -9   9  133.40    4.98
   0   9  -9  137.40    5.12
   0   9  -9  144.50    5.39
   0  -9   8   -0.05    0.27
   0  -9   8    0.20    0.25
   0   9  -8   -0.02    0.27
   0   9  -8    0.01    0.29
   0  -9   7   90.00    3.43
   0  -9   7   83.55    3.20
   0   9  -7  104.40    3.94
   0   9  -7  108.80    4.07
   0  -9   6    0.02    0.23
   0  -9   6    0.04    0.24
   0   9  -6   -0.22    0.24
   0   9  -6    0.26    0.24
   0  -9   5  293.10   10.32
   0  -9   5  294.40   10.35
   0   9  -5  301.90   10.62
   0   9  -5  289.80   10.20
   0  -9   4   -0.23    0.23
   0  -9   4   -0.14    0.20
   0   9  -4   -0.08    0.21
   0   9  -4   -0.06    0.20
   0  -9   3   49.30    1.92
   0  -9   3   48.18    1.88
   0   9  -3   45.13    1.77
   0   9  -3   47.47    1.86
   0  -9   2    0.10    0.19
   0  -9   2    0.16    0.22
   0   9  -2   -0.04    0.19
   0   9  -2    0.43    0.19
   0  -9   1  111.40    4.01
   0  -9   1   98.62    3.57
   0   9  -1  115.30    4.13
   0   9  -1  108.30    3.90
   0  -9   0   -0.03    0.18
   0  -9   0    0.17    0.19
   0   9   0    0.08    0.17
   0   9   0    0.15    0.18
   0  -9  -1  110.70    3.98
   0  -9  -1  115.80    4.16
   0   9   1   97.49    3.53
   0   9   1   88.80    3.23
   0  -9  -2   -0.14    0.20
   0  -9  -2    0.14    0.21
   0   9   2    0.16    0.21
   0   9   2    0.11    0.18
   0   9   3   47.11    1.84
   0   9   3   48.75    1.89
   0  -9  -4   -0.44    0.21
   0  -9  -4    0.04    0.22
   0   9   4   -0.15    0.19
   0   9   4    0.07    0.21
   0  -9  -5  325.60   11.41
   0  -9  -5  289.30   10.17
   0   9   5  313.00   10.97
   0   9   5  314.80   11.05
   0  -9  -6   -0.11    0.24
   0  -9  -6    0.21    0.24
   0   9   6   -0.12    0.25
   0   9   6    0.23    0.22
   0   9   7   98.40    3.70
   0   9   7   97.20    3.70
   0  -9  -8   -0.14    0.26
   0  -9  -8   -0.19    0.25
   0   9   8   -0.27    0.26
   0   9   8    0.00    0.28
   0  -9  -9  157.20    5.79
   0  -9  -9  149.00    5.52
   0   9   9  148.70    5.49
   0   9   9  142.80    5.33
   0  -9 -11  156.60    5.83
   0  -9 -11  149.50    5.58
   0   9  11  149.90    5.60
   0   9  11  153.50    5.78
   0  -9 -12    0.30    0.31
   0  -9 -12    0.12    0.32
   0   9  12   -0.21    0.28
   0   9  12   -0.51    0.33
   0  -9 -13   27.50    1.51
   0  -9 -13   28.05    1.48
   0   9  13   19.23    1.18
   0   9  13   19.93    1.24
   0  -9 -14    0.36    0.33
   0  -9 -14    0.17    0.33
   0   9  14    0.38    0.34
   0   9  14   -0.69    0.36
   0  -9 -15   58.91    2.61
   0  -9 -15   64.83    2.82
   0   9  15   71.86    3.11
   0   9  15   68.92    2.96
   0  -9 -16   -0.14    0.36
   0  -9 -16   -0.01    0.39
   0   9  16   -0.16    0.33
   0   9  16   -0.53    0.38
   0  -9 -17   96.79    4.00
   0  -9 -17   89.72    3.74
   0   9  17   85.56    3.66
   0   9  17   87.69    3.64
   0  -9 -18   -0.30    0.35
   0  -9 -18    0.05    0.36
   0   9  18   -0.04    0.35
   0   9  18    0.24    0.39
   0  -9 -19   29.41    1.69
   0   9  19   33.24    2.03
   0   9  19   31.51    1.74
   0  -9 -20    0.10    0.38
   0  -9 -20   -0.03    0.39
   0   9  20    0.29    0.39
   0   9  20   -0.49    0.40
   0  -9 -21   83.09    3.63
   0  -9 -21   80.06    3.52
   0   9  21   81.44    3.54
   0   9  21   80.91    3.60
   0  -9 -22   -0.13    0.37
   0  -9 -22   -0.12    0.41
   0   9  22    0.02    0.39
   0   9  22    0.37    0.45
   0 -10  21    0.25    0.46
   0 -10  21    0.07    0.43
   0  10 -21   -0.38    0.44
   0  10 -21   -0.27    0.44
   0  10 -20   78.15    3.52
   0  10 -20   84.87    3.72
   0 -10  19   -0.06    0.39
   0 -10  19   -0.04    0.38
   0  10 -19   -0.21    0.41
   0  10 -19    0.35    0.45
   0 -10  18   64.28    3.23
   0 -10  17    0.04    0.44
   0 -10  17   -0.03    0.41
   0  10 -17    0.13    0.42
   0  10 -17   -0.31    0.37
   0 -10  16    0.39    0.41
   0 -10  16   -0.12    0.39
   0  10 -16    0.75    0.46
   0  10 -16    0.44    0.42
   0 -10  15   -0.37    0.36
   0 -10  15    0.59    0.41
   0  10 -15    0.38    0.40
   0  10 -15    0.07    0.41
   0 -10  14  132.60    5.15
   0 -10  14  127.50    4.96
   0  10 -14  137.60    5.31
   0  10 -14  127.80    5.05
   0 -10  13    0.04    0.33
   0 -10  13    0.05    0.34
   0  10 -13    0.01    0.34
   0  10 -13    0.16    0.38
   0 -10  12  274.30    9.92
   0 -10  12  259.40    9.39
   0  10 -12  244.50    8.95
   0  10 -12  248.80    9.04
   0 -10  11   -0.09    0.30
   0 -10  11   -0.15    0.31
   0  10 -11    0.15    0.33
   0  10 -11    0.10    0.32
   0 -10  10    1.77    0.40
   0  10 -10    0.99    0.36
   0 -10   9   -0.04    0.29
   0  10  -9   -0.09    0.29
   0  10  -9   -0.16    0.29
   0 -10   8   86.96    3.36
   0 -10   8   83.89    3.28
   0  10  -8   79.87    3.15
   0  10  -8   85.67    3.34
   0 -10   7    0.06    0.27
   0 -10   7    0.16    0.28
   0  10  -7    0.06    0.27
   0  10  -7    0.11    0.26
   0 -10   6  388.60   13.61
   0 -10   6  420.70   14.72
   0  10  -6  401.70   14.08
   0  10  -6  392.10   13.74
   0 -10   5    0.21    0.22
   0 -10   5    0.05    0.24
   0  10  -5   -0.15    0.23
   0  10  -5   -0.03    0.22
   0 -10   4   40.92    1.68
   0 -10   4   44.88    1.81
   0  10  -4   47.84    1.91
   0  10  -4   49.98    1.98
   0 -10   3    0.14    0.19
   0 -10   3   -0.27    0.22
   0  10  -3   -0.08    0.20
   0  10  -3   -0.31    0.19
   0 -10   2  104.70    3.81
   0 -10   2  101.10    3.68
   0  10  -2   92.53    3.39
   0  10  -2  104.10    3.77
   0 -10   1    0.05    0.18
   0 -10   1    0.13    0.21
   0  10  -1   -0.05    0.20
   0  10  -1   -0.40    0.17
   0 -10   0  471.10   16.32
   0 -10   0  460.70   15.96
   0  10   0  482.60   16.70
   0  10   0  446.20   15.46
   0 -10  -1   -0.18    0.21
   0 -10  -1    0.01    0.18
   0  10   1    0.08    0.19
   0  10   1    0.37    0.19
   0 -10  -2   98.46    3.59
   0 -10  -2   98.37    3.59
   0  10   2   99.42    3.61
   0  10   2  101.00    3.66
   0 -10  -3   -0.03    0.22
   0 -10  -3   -0.07    0.21
   0  10   3   -0.33    0.17
   0  10   3    0.07    0.22
   0 -10  -4   52.99    2.09
   0 -10  -4   49.86    1.97
   0  10   4   45.32    1.82
   0  10   4   46.91    1.86
   0 -10  -5    0.02    0.24
   0 -10  -5   -0.13    0.23
   0  10   5   -0.06    0.20
   0  10   5   -0.26    0.21
   0 -10  -6  442.90   15.47
   0 -10  -6  419.60   14.68
   0  10   6  440.30   15.39
   0  10   6  466.90   16.27
   0 -10  -7    0.20    0.26
   0 -10  -7   -0.09    0.26
   0  10   7   -0.34    0.24
   0  10   7    0.20    0.28
   0 -10  -8   91.12    3.53
   0 -10  -8   94.23    3.61
   0  10   8   96.17    3.67
   0  10   8   85.71    3.36
   0 -10  -9    0.15    0.28
   0 -10  -9   -0.14    0.27
   0  10   9   -0.01    0.26
   0  10   9   -0.34    0.28
   0 -10 -11    0.77    0.33
   0 -10 -11    0.06    0.30
   0  10  11   -0.27    0.30
   0  10  11    0.48    0.32
   0 -10 -12  288.80   10.40
   0 -10 -12  283.50   10.24
   0  10  12  298.50   10.79
   0  10  12  311.90   11.18
   0 -10 -13    0.11    0.33
   0 -10 -13   -0.43    0.32
   0  10  13   -0.09    0.40
   0  10  13   -0.14    0.35
   0 -10 -14  140.00    5.38
   0 -10 -14  147.60    5.66
   0  10  14  140.10    5.46
   0  10  14  135.80    5.23
   0 -10 -15    0.00    0.34
   0 -10 -15   -0.08    0.34
   0  10  15    0.40    0.43
   0  10  15   -0.33    0.34
   0 -10 -16   -0.23    0.37
   0 -10 -16    1.14    0.42
   0  10  16   -0.15    0.35
   0  10  16    1.31    0.48
   0 -10 -17    0.21    0.37
   0 -10 -17    0.25    0.38
   0  10  17   -0.30    0.40
   0  10  17    0.27    0.35
   0 -10 -18   86.56    3.68
   0  10  18   84.25    3.67
   0  10  18   86.41    3.78
   0 -10 -19   -0.13    0.38
   0 -10 -19   -0.09    0.35
   0  10  19    0.28    0.38
   0  10  19   -0.06    0.45
   0 -10 -20   85.18    3.71
   0 -10 -20   76.10    3.38
   0  10  20   86.79    3.70
   0  10  20   90.92    3.96
   0 -10 -21   -0.05    0.38
   0 -10 -21    0.15    0.40
   0  10  21    0.22    0.47
   0  10  21    0.29    0.38
   0 -11  20    0.21    0.41
   0 -11  20    0.24    0.43
   0  11 -20    1.31    0.59
   0  11 -20    0.11    0.44
   0 -11  19   24.44    1.55
   0 -11  19   25.14    1.62
   0  11 -19   21.50    1.50
   0  11 -19   22.82    1.54
   0 -11  18   -0.26    0.38
   0  11 -18    0.39    0.49
   0 -11  17   34.51    1.89
   0 -11  17   39.79    2.06
   0  11 -17   43.48    2.25
   0  11 -17   43.26    2.17
   0 -11  16    0.84    0.45
   0 -11  16    0.50    0.43
   0  11 -16   -0.03    0.42
   0  11 -16   -0.02    0.41
   0 -11  15   61.09    2.72
   0 -11  15   57.51    2.64
   0 -11  14   -0.50    0.33
   0 -11  14    0.08    0.36
   0  11 -14    0.30    0.43
   0  11 -14    0.26    0.38
   0  11 -13   52.80    2.43
   0  11 -13   46.98    2.20
   0 -11  12    0.11    0.33
   0 -11  12    0.05    0.33
   0  11 -12    0.52    0.35
   0  11 -12    0.04    0.36
   0 -11  11  147.70    5.57
   0 -11  11  139.50    5.30
   0  11 -11  156.00    5.91
   0  11 -11  151.00    5.68
   0 -11  10   -0.02    0.31
   0  11 -10    0.35    0.34
   0  11 -10   -0.38    0.31
   0 -11   9   96.95    3.78
   0  11  -9   84.49    3.36
   0 -11   8    0.48    0.31
   0 -11   8   -0.50    0.28
   0  11  -8   -0.10    0.28
   0  11  -8   -0.36    0.28
   0 -11   7  108.10    4.07
   0 -11   7  114.70    4.30
   0  11  -7  108.00    4.09
   0  11  -7  111.00    4.18
   0 -11   6   -0.05    0.29
   0 -11   6   -0.20    0.25
   0  11  -6   -0.25    0.27
   0  11  -6   -0.07    0.25
   0 -11   5  119.20    4.39
   0 -11   5  123.00    4.52
   0  11  -5  118.40    4.37
   0  11  -5  113.80    4.20
   0 -11   4   -0.28    0.25
   0 -11   4    0.27    0.23
   0  11  -4   -0.25    0.21
   0  11  -4   -0.24    0.21
   0 -11   3  186.00    6.62
   0 -11   3  196.40    6.98
   0  11  -3  200.70    7.11
   0  11  -3  195.80    6.96
   0 -11   2   -0.30    0.21
   0 -11   2   -0.04    0.17
   0  11  -2   -0.20    0.20
   0  11  -2    0.07    0.18
   0 -11   1  138.10    4.96
   0 -11   1  141.60    5.06
   0 -11   0    0.08    0.17
   0 -11   0   -0.08    0.20
   0  11   0    0.05    0.17
   0  11   0   -0.02    0.19
   0 -11  -1  150.30    5.36
   0 -11  -1  155.50    5.53
   0 -11  -2    0.00    0.21
   0 -11  -2    0.21    0.19
   0  11   2    0.20    0.18
   0  11   2   -0.03    0.20
   0 -11  -3  207.30    7.34
   0 -11  -3  186.70    6.63
   0  11   3  191.10    6.78
   0  11   3  190.40    6.75
   0 -11  -4    0.15    0.24
   0 -11  -4   -0.05    0.22
   0  11   4    0.03    0.21
   0  11   4   -0.19    0.24
   0 -11  -5  127.20    4.65
   0 -11  -5  121.40    4.46
   0  11   5  124.70    4.56
   0  11   5  125.10    4.58
   0 -11  -6    0.41    0.28
   0 -11  -6   -0.14    0.24
   0  11   6    0.06    0.23
   0  11   6    0.23    0.25
   0  11   7  112.40    4.20
   0  11   7  113.30    4.26
   0 -11  -8   -0.02    0.26
   0 -11  -8    0.36    0.29
   0  11   8   -0.11    0.30
   0  11   8   -0.23    0.26
   0 -11  -9   99.61    3.88
   0 -11  -9  101.10    3.92
   0  11   9   99.59    3.83
   0  11   9  107.80    4.15
   0 -11 -10   -0.05    0.30
   0 -11 -11  173.00    6.45
   0 -11 -11  166.70    6.20
   0  11  11  154.50    5.86
   0  11  11  157.90    5.90
   0 -11 -12   -0.15    0.34
   0 -11 -12   -0.60    0.30
   0  11  12    0.01    0.35
   0  11  12    0.38    0.35
   0 -11 -13   48.13    2.22
   0 -11 -13   53.72    2.40
   0  11  13   48.14    2.29
   0  11  13   46.41    2.15
   0 -11 -14    0.46    0.36
   0 -11 -14    0.05    0.35
   0  11  14    0.06    0.37
   0  11  14    0.22    0.34
   0 -11 -15   55.79    2.54
   0 -11 -15   58.17    2.64
   0  11  15   59.97    2.74
   0  11  15   60.39    2.68
   0 -11 -16   -0.08    0.36
   0 -11 -16    0.01    0.38
   0  11  16    0.25    0.36
   0  11  16   -0.15    0.42
   0 -11 -17   48.53    2.35
   0 -11 -17   44.64    2.21
   0  11  17   39.65    2.12
   0  11  17   44.73    2.18
   0 -11 -18    0.73    0.45
   0 -11 -19   25.22    1.58
   0 -11 -19   25.16    1.56
   0  11  19   27.10    1.61
   0  11  19   26.16    1.68
   0 -11 -20   -0.07    0.37
   0 -11 -20    0.03    0.40
   0  11  20    0.05    0.38
   0  11  20    0.01    0.45
   0 -12  19   -0.08    0.42
   0 -12  19   -0.26    0.40
   0  12 -19    0.09    0.41
   0  12 -19    0.20    0.45
   0 -12  18   11.71    1.05
   0 -12  18   11.52    1.09
   0  12 -18    8.95    0.96
   0  12 -18   12.63    1.10
   0 -12  17   -0.31    0.38
   0  12 -17   -0.11    0.46
   0  12 -17    0.41    0.44
   0 -12  16    8.33    0.85
   0 -12  16    8.19    0.85
   0  12 -16    9.36    0.91
   0  12 -16    9.24    0.95
   0 -12  15   -0.08    0.37
   0 -12  15    0.38    0.40
   0  12 -15    0.21    0.39
   0  12 -15    0.31    0.40
   0 -12  14   21.20    1.33
   0 -12  14   22.44    1.37
   0  12 -14   21.90    1.42
   0  12 -14   25.92    1.49
   0 -12  13    0.00    0.36
   0 -12  13    0.12    0.37
   0  12 -13    0.10    0.35
   0  12 -13   -0.23    0.37
   0 -12  12   55.24    2.47
   0 -12  12   49.25    2.27
   0  12 -12   53.93    2.45
   0  12 -12   52.43    2.35
   0 -12  11   -0.52    0.32
   0 -12  11    0.47    0.34
   0  12 -11    0.29    0.35
   0  12 -11    0.01    0.34
   0 -12  10   23.78    1.30
   0 -12  10   23.84    1.33
   0  12 -10   25.47    1.34
   0  12 -10   23.54    1.33
   0 -12   9   -0.20    0.29
   0 -12   8   10.78    0.77
   0 -12   8    9.57    0.72
   0  12  -8   12.43    0.85
   0  12  -8   11.97    0.82
   0 -12   7   -0.12    0.30
   0 -12   7   -0.33    0.27
   0  12  -7    0.23    0.29
   0  12  -7    0.11    0.31
   0 -12   6  146.30    5.36
   0 -12   6  151.70    5.55
   0  12  -6  155.60    5.69
   0  12  -6  158.20    5.77
   0 -12   5   -0.28    0.25
   0 -12   5    0.11    0.23
   0  12  -5   -0.19    0.22
   0  12  -5    0.13    0.24
   0 -12   4   28.31    1.27
   0 -12   4   26.57    1.20
   0  12  -4   28.81    1.27
   0  12  -4   26.66    1.21
   0 -12   3    0.15    0.20
   0 -12   3   -0.10    0.19
   0  12  -3    0.17    0.19
   0  12  -3    0.08    0.20
   0 -12   2    3.60    0.33
   0 -12   2    3.24    0.34
   0  12  -2    3.28    0.33
   0  12  -2    2.73    0.32
   0 -12   1    0.53    0.21
   0 -12   1    0.04    0.18
   0  12  -1    0.21    0.19
   0  12  -1    0.26    0.19
   0 -12   0  178.00    6.30
   0 -12   0  182.70    6.47
   0  12   0  190.70    6.73
   0  12   0  190.20    6.72
   0 -12  -1    0.14    0.17
   0 -12  -1   -0.20    0.20
   0  12   1   -0.09    0.18
   0  12   1   -0.15    0.17
   0 -12  -2    3.44    0.34
   0 -12  -2    3.05    0.31
   0  12   2    2.66    0.30
   0  12   2    3.57    0.33
   0 -12  -3    0.11    0.22
   0 -12  -3   -0.07    0.19
   0  12   3    0.02    0.18
   0  12   3    0.03    0.19
   0 -12  -4   30.59    1.33
   0 -12  -4   29.53    1.29
   0  12   4   26.24    1.16
   0  12   4   28.01    1.24
   0 -12  -5    0.05    0.25
   0 -12  -5    0.22    0.25
   0  12   5    0.00    0.22
   0  12   5   -0.23    0.24
   0 -12  -6  159.20    5.80
   0 -12  -6  173.60    6.28
   0  12   6  154.10    5.60
   0  12   6  153.10    5.58
   0 -12  -7    0.21    0.27
   0 -12  -7    0.08    0.29
   0  12   7    0.37    0.28
   0  12   7   -0.07    0.24
   0 -12  -8   12.76    0.84
   0 -12  -8   14.01    0.86
   0  12   8   11.69    0.79
   0  12   8   11.64    0.79
   0 -12  -9    0.04    0.28
   0  12   9   -0.33    0.27
   0  12   9   -0.07    0.30
   0 -12 -10   24.76    1.30
   0  12  10   26.24    1.49
   0 -12 -11   -0.07    0.34
   0 -12 -11    0.21    0.30
   0  12  11    0.19    0.32
   0 -12 -12   59.03    2.60
   0 -12 -12   57.52    2.52
   0  12  12   58.07    2.61
   0  12  12   52.00    2.33
   0 -12 -13    0.03    0.37
   0 -12 -13    0.17    0.35
   0  12  13    0.51    0.34
   0  12  13   -0.09    0.38
   0 -12 -14   28.38    1.57
   0 -12 -14   27.15    1.50
   0  12  14   24.16    1.41
   0  12  14   22.87    1.43
   0 -12 -15    0.31    0.37
   0 -12 -15   -0.48    0.32
   0  12  15    0.27    0.41
   0  12  15   -0.12    0.33
   0 -12 -16   10.93    0.95
   0 -12 -16   11.56    1.00
   0  12  16    9.06    0.87
   0  12  16    9.35    0.92
   0 -12 -17   -0.61    0.36
   0 -12 -17   -0.11    0.40
   0  12  17    0.31    0.41
   0  12  17    0.38    0.38
   0 -12 -18   14.46    1.17
   0 -12 -19    0.15    0.39
   0 -12 -19   -0.01    0.39
   0  12  19    0.32    0.40
   0  12  19    0.19    0.41
   0 -13  17   27.60    1.72
   0 -13  16   -0.18    0.41
   0 -13  16    0.62    0.42
   0  13 -16    0.35    0.46
   0  13 -16   -0.22    0.41
   0 -13  15   19.08    1.31
   0 -13  15   18.01    1.28
   0  13 -15   20.61    1.38
   0  13 -15   19.34    1.35
   0 -13  14    0.03    0.36
   0 -13  14    0.15    0.37
   0  13 -14   -0.19    0.37
   0  13 -14    0.64    0.38
   0 -13  13    1.97    0.49
   0 -13  13    1.55    0.45
   0  13 -13    3.45    0.57
   0  13 -13    3.07    0.54
   0 -13  12    0.16    0.37
   0 -13  12    0.28    0.32
   0  13 -12    0.53    0.39
   0  13 -12    0.40    0.36
   0 -13  11   54.91    2.42
   0 -13  11   51.04    2.33
   0  13 -11   57.90    2.53
   0  13 -11   55.31    2.49
   0 -13  10    0.27    0.32
   0 -13  10    0.10    0.32
   0  13 -10   -0.08    0.33
   0  13 -10    0.00    0.31
   0 -13   9   17.49    1.09
   0 -13   8    0.21    0.29
   0 -13   8    0.00    0.29
   0  13  -8    0.14    0.28
   0  13  -8    0.12    0.29
   0 -13   7   32.49    1.52
   0 -13   7   33.67    1.55
   0  13  -7   34.69    1.60
   0  13  -7   35.31    1.60
   0 -13   6    0.04    0.27
   0 -13   6    0.06    0.25
   0  13  -6   -0.16    0.24
   0  13  -6    0.01    0.24
   0 -13   5  136.30    4.98
   0 -13   5  137.70    5.04
   0  13  -5  149.10    5.43
   0  13  -5  137.00    5.00
   0 -13   4    0.05    0.21
   0  13  -4    0.35    0.21
   0  13  -4    0.01    0.23
   0 -13   3    7.92    0.52
   0 -13   3    9.96    0.62
   0  13  -3    8.83    0.54
   0  13  -3    7.11    0.50
   0 -13   2    0.06    0.20
   0 -13   2   -0.15    0.16
   0  13  -2   -0.21    0.18
   0  13  -2   -0.08    0.18
   0 -13   1   23.41    1.03
   0 -13   1   22.39    0.97
   0 -13   0    0.02    0.15
   0  13   0   -0.24    0.15
   0  13   0    0.16    0.16
   0 -13  -1   25.61    1.08
   0  13   1   23.36    1.00
   0  13   1   21.68    0.95
   0 -13  -2   -0.13    0.99
   0 -13  -2    0.12    0.17
   0  13   2    0.20    0.17
   0  13   2    0.26    0.18
   0 -13  -3    8.92    0.55
   0 -13  -3    8.69    0.54
   0  13   3    8.65    0.53
   0  13   3    9.20    0.54
   0 -13  -4    0.23    0.21
   0 -13  -4    0.07    0.22
   0  13   4    0.01    0.20
   0  13   4    0.05    0.21
   0 -13  -5  150.60    5.46
   0 -13  -5  147.10    5.34
   0  13   5  142.30    5.16
   0  13   5  140.20    5.10
   0 -13  -6   -0.05    0.25
   0 -13  -6    0.23    0.26
   0  13   6    0.12    0.25
   0  13   6    0.41    0.24
   0 -13  -7   34.61    1.57
   0 -13  -7   35.73    1.62
   0  13   7   38.59    1.69
   0  13   7   38.66    1.71
   0 -13  -8    0.08    0.29
   0 -13  -8   -0.33    0.27
   0  13   8   -0.17    0.30
   0  13   8   -0.08    0.23
   0 -13  -9   15.32    0.98
   0  13   9   18.74    1.10
   0  13   9   19.86    1.11
   0 -13 -10    0.38    0.32
   0  13  10    0.33    0.30
   0 -13 -11   61.15    2.62
   0 -13 -11   61.05    2.64
   0  13  11   56.46    2.45
   0  13  11   57.68    2.54
   0 -13 -12    0.34    0.36
   0 -13 -12    0.63    0.37
   0  13  12    0.21    0.32
   0  13  12   -0.27    0.34
   0 -13 -13    3.62    0.56
   0 -13 -13    3.37    0.57
   0  13  13    2.51    0.49
   0  13  13    1.07    0.44
   0 -13 -14   -0.11    0.36
   0 -13 -14   -0.37    0.33
   0  13  14    0.31    0.38
   0  13  14    0.27    0.34
   0 -13 -15   23.17    1.41
   0 -13 -15   21.37    1.37
   0  13  15   22.10    1.48
   0  13  15   24.21    1.44
   0 -13 -16   -0.01    0.37
   0 -13 -16    0.24    0.37
   0  13  16   -0.01    0.38
   0  13  16   -0.31    0.36
   0 -13 -17   30.02    1.85
   0 -13 -17   35.23    1.92
   0  13  17   29.47    1.79
   0  13  17   32.81    1.85
   0 -14  15   -0.33    0.36
   0 -14  15   -0.60    0.36
   0  14 -15   -0.26    0.38
   0  14 -15    0.12    0.42
   0 -14  14    7.78    0.80
   0 -14  14    7.79    0.85
   0  14 -14    8.58    0.88
   0  14 -14    8.81    0.89
   0 -14  13   -0.37    0.33
   0 -14  13    0.44    0.40
   0  14 -13    0.09    0.41
   0  14 -13    0.45    0.42
   0 -14  12    0.29    0.36
   0 -14  12    0.70    0.36
   0  14 -12    0.82    0.41
   0  14 -12    0.22    0.38
   0 -14  11    0.06    0.33
   0 -14  11   -0.09    0.33
   0  14 -11    0.19    0.36
   0  14 -11    0.63    0.49
   0 -14  10  111.40    4.39
   0 -14  10  105.20    4.14
   0  14 -10  116.30    4.52
   0  14 -10  115.00    4.46
   0 -14   9    0.04    0.31
   0 -14   8   23.89    1.26
   0 -14   8   23.84    1.26
   0  14  -8   17.87    1.02
   0  14  -8   19.97    1.12
   0 -14   7   -0.29    0.25
   0 -14   7    0.37    0.28
   0  14  -7   -0.08    0.23
   0  14  -7    0.10    0.28
   0 -14   6    3.58    0.43
   0 -14   6    3.91    0.45
   0  14  -6    3.89    0.42
   0  14  -6    3.69    0.44
   0 -14   5   -0.27    0.21
   0 -14   4  130.40    4.74
   0 -14   4  120.00    4.38
   0  14  -4  129.30    4.72
   0 -14   3    0.06    0.17
   0 -14   2  102.00    3.68
   0  14  -2   96.44    3.52
   0  14  -2   95.96    3.47
   0 -14   1   -0.06    0.13
   0  14  -1    0.03    0.14
   0  14   0    0.41    1.58
   0 -14  -1   -0.03    0.13
   0  14   1    0.10    0.14
   0 -14  -2   92.61    3.35
   0  14   2   97.72    3.51
   0 -14  -3    0.32    0.17
   0 -14  -4  146.30    5.27
   0 -14  -4  148.20    5.32
   0 -14  -5    0.13    0.20
   0 -14  -5    0.16    0.20
   0  14   5   -0.15    0.21
   0 -14  -6    4.35    0.44
   0  14   6    4.88    0.47
   0 -14  -7    0.19    0.25
   0 -14  -7    0.40    0.27
   0  14   7    0.14    0.28
   0  14   7    0.14    0.23
   0 -14  -8   18.28    1.08
   0 -14  -8   19.77    1.10
   0  14   8   22.94    1.22
   0  14   8   25.58    1.32
   0 -14  -9    0.21    0.33
   0 -14  -9    0.14    0.32
   0  14   9    0.33    0.32
   0  14   9    0.46    0.30
   0 -14 -10  120.00    4.62
   0 -14 -11   -0.22    0.30
   0 -14 -11   -0.19    0.32
   0  14  11    0.23    0.33
   0  14  11   -0.06    0.28
   0 -14 -12    0.35    0.33
   0 -14 -12    0.16    0.33
   0  14  12    0.53    0.38
   0  14  12    0.33    0.33
   0 -14 -13   -0.30    0.31
   0 -14 -13    0.43    0.36
   0  14  13   -0.35    0.32
   0  14  13   -0.02    0.34
   0 -14 -14    9.32    0.90
   0 -14 -14    9.30    0.88
   0  14  14    7.02    0.77
   0  14  14    7.43    0.80
   0 -14 -15    0.07    2.41
   0 -14 -15   -0.13    0.38
   0  14  15    0.10    0.39
   0  14  15    0.17    0.38
   0  15 -13   39.51    2.04
   0  15 -13   42.46    2.13
   0  15 -12   -0.20    0.37
   0 -15  11   69.14    3.03
   0  15 -11   66.30    2.89
   0 -15  10    0.02    0.31
   0  15 -10    0.12    0.32
   0 -15   9   31.72    1.65
   0 -15   8   -0.05    0.30
   0 -15   7   66.26    2.70
   0  15  -6    0.43    0.25
   0  15  -5   78.30    2.95
   0 -15   4    0.19    0.17
   0  15   5   76.29    2.84
   0  15   7   77.21    3.02
   0 -15  -8    0.29    0.27
   0  15  11   80.28    3.32
   0  15  12    0.01    0.29
   0  15  12    0.03    0.35
   0  15  13   49.08    2.31
   0  15  13   44.12    2.15
  -1  16   7    9.51    0.80
  -1  16  -6    1.42    0.32
  -1  15  13    1.50    0.47
  -1  15  13    1.10    0.42
  -1  15  12   99.55    4.05
  -1  15  12  110.20    4.39
   1 -15 -12   90.26    3.91
  -1  15  11    0.35    0.35
  -1  15  11    0.72    0.36
   1 -15 -11    0.58    0.37
   1 -15 -11    0.21    0.33
  -1  15  10    0.20    0.36
   1 -15 -10    0.06    0.34
  -1  15   9    1.25    0.41
  -1  15   9    1.11    0.36
   1 -15  -9    1.40    0.40
   1 -15  -8   21.24    1.26
   1 -15  -7    2.82    0.43
   1 -15  -7    3.48    0.48
   1 -15  -6  122.10    4.60
   1 -15  -6  123.70    4.67
   1 -15  -5    8.53    0.65
   1 -15  -5    7.47    0.61
  -1  15   4    0.36    0.38
   1 -15  -4    0.03    0.24
   1 -15  -4   -0.06    0.26
  -1  15   3    1.04    0.27
   1 -15  -3    1.13    0.30
  -1  15   2   24.60    1.25
  -1  15  -2   20.83    1.05
   1 -15   2   23.77    1.26
  -1  15  -3    1.53    0.29
   1 -15   3    0.86    0.27
  -1  15  -4    0.35    0.25
   1 -15   4   -0.14    0.27
   1 -15   4    0.16    0.23
  -1  15  -5    5.90    0.65
   1 -15   5    7.93    0.66
   1 -15   5    9.27    0.68
   1 -15   6  122.70    4.65
   1 -15   6  128.00    4.81
  -1  15  -7    2.83    0.46
   1 -15   7    3.27    0.47
   1 -15   8   11.90    0.89
  -1  15  -9    2.13    0.43
  -1  15  -9    1.65    0.42
   1 -15   9    1.70    0.40
   1 -15   9    1.23    0.37
  -1  15 -10    0.37    0.34
  -1  15 -10   -0.15    0.33
   1 -15  10    0.29    0.34
   1 -15  10   -0.02    0.32
  -1  15 -11    0.72    0.39
  -1  15 -11    0.66    0.38
   1 -15  11    0.45    0.35
   1 -15  11    0.31    0.37
   1 -15  12  104.90    4.30
   1 -15  12  103.20    4.23
  -1  15 -13    1.17    0.45
  -1  15 -13    0.55    0.44
  -1  14  15   36.54    1.94
  -1  14  15   35.43    1.96
   1 -14 -15   39.44    2.07
   1 -14 -15   42.29    2.19
  -1  14  14    3.58    0.62
  -1  14  14    2.91    0.55
   1 -14 -14    2.37    0.53
   1 -14 -14    2.91    0.58
  -1  14  13   34.53    1.80
  -1  14  13   31.75    1.73
   1 -14 -13   31.36    1.71
   1 -14 -13   33.46    1.79
  -1  14  12    2.35    0.50
  -1  14  12    2.66    0.51
   1 -14 -12    2.35    0.49
   1 -14 -12    2.46    0.48
  -1  14  11   69.17    2.95
  -1  14  11   70.16    2.96
   1 -14 -11   67.73    2.91
   1 -14 -11   65.72    2.83
  -1  14  10   11.84    0.91
  -1  14  10   11.33    0.90
   1 -14 -10   11.80    0.90
   1 -14 -10   11.13    0.88
  -1  14   9   39.11    1.87
  -1  14   9   40.19    1.88
   1 -14  -9   37.90    1.85
   1 -14  -9   35.15    1.71
   1 -14  -8    5.16    0.65
  -1  14   7   24.23    1.29
  -1  14   7   25.05    1.30
   1 -14  -7   22.67    1.24
   1 -14  -7   22.93    1.24
  -1  14   6    5.58    0.54
  -1  14   6    5.73    0.58
   1 -14  -6    6.53    0.60
   1 -14  -6    5.66    0.57
  -1  14   5   66.18    2.66
   1 -14  -5   73.79    2.92
   1 -14  -5   66.19    2.66
  -1  14   4   21.75    1.11
  -1  14   4   22.90    1.16
   1 -14  -4   23.23    1.17
   1 -14  -4   24.33    1.21
  -1  14   3   40.28    1.78
  -1  14   3   46.01    1.91
   1 -14  -3   49.26    2.04
   1 -14  -3   45.99    1.94
  -1  14   2    9.60    0.65
  -1  14   2   10.27    0.66
   1 -14  -2   11.88    0.74
   1 -14  -2   12.47    0.76
  -1  14   1   80.86    3.07
  -1  14   1   91.96    3.46
   1 -14  -1   84.48    3.23
   1 -14  -1   93.12    3.51
  -1  14   0    0.40    0.22
  -1  14   0    0.42    0.25
   1 -14   0    0.70    0.24
   1 -14   0    0.22    0.26
  -1  14  -1   89.40    3.36
  -1  14  -1   78.79    3.03
   1 -14   1   77.10    2.99
   1 -14   1   84.18    3.20
  -1  14  -2   12.07    0.76
  -1  14  -2   13.92    0.79
   1 -14   2   10.31    0.70
   1 -14   2    9.60    0.65
  -1  14  -4   24.25    1.19
  -1  14  -4   25.20    1.25
   1 -14   4   18.01    1.02
   1 -14   4   19.60    1.05
  -1  14  -5   67.87    2.74
  -1  14  -5   63.61    2.57
   1 -14   5   58.48    2.42
   1 -14   5   59.43    2.45
  -1  14  -6    5.76    0.56
  -1  14  -6    4.53    0.52
   1 -14   6    4.91    0.53
   1 -14   6    5.14    0.55
  -1  14  -7   19.59    1.12
  -1  14  -7   20.71    1.17
   1 -14   7   22.16    1.23
   1 -14   8    6.69    0.64
  -1  14  -9   37.17    1.84
  -1  14  -9   37.53    1.82
   1 -14   9   40.33    1.90
   1 -14   9   43.73    2.02
  -1  14 -10   12.04    0.91
  -1  14 -10   12.34    0.95
   1 -14  10   10.28    0.86
   1 -14  10   11.27    0.90
  -1  14 -11   59.34    2.68
  -1  14 -11   63.72    2.77
   1 -14  11   58.19    2.59
   1 -14  11   65.88    2.87
  -1  14 -12    2.69    0.51
  -1  14 -12    1.86    0.49
   1 -14  12    2.64    0.51
   1 -14  12    2.24    0.50
   1 -14  13   26.31    1.54
   1 -14  13   26.61    1.58
  -1  14 -14    2.37    0.54
  -1  14 -14    2.39    0.56
   1 -14  14    2.93    0.56
   1 -14  14    2.70    0.55
  -1  14 -15   36.00    1.96
  -1  14 -15   30.47    1.79
   1 -14  15   34.52    1.92
   1 -14  15   33.03    1.86
   1 -13 -17   12.54    1.14
  -1  13  16   17.93    1.34
  -1  13  16   17.76    1.27
   1 -13 -16   19.14    1.32
   1 -13 -16   19.26    1.35
  -1  13  15    9.49    0.96
  -1  13  15    8.58    0.85
   1 -13 -15    5.61    0.74
   1 -13 -15    7.38    0.81
  -1  13  14    3.69    0.61
  -1  13  14    3.70    0.58
   1 -13 -14    3.00    0.55
   1 -13 -14    3.03    0.58
  -1  13  13    5.36    0.68
  -1  13  13    5.47    0.66
   1 -13 -13    6.36    0.73
   1 -13 -13    6.98    0.74
  -1  13  12   28.27    1.51
  -1  13  12   28.96    1.58
   1 -13 -12   29.74    1.64
   1 -13 -12   30.81    1.65
  -1  13  11   14.98    1.02
  -1  13  11   15.49    1.08
   1 -13 -11   17.19    1.14
   1 -13 -11   17.44    1.14
  -1  13  10   26.99    1.45
  -1  13  10   22.13    1.26
   1 -13 -10   24.87    1.40
   1 -13 -10   23.03    1.31
  -1  13   9   28.66    1.50
  -1  13   9   29.32    1.48
   1 -13  -9   25.20    1.41
   1 -13  -9   27.78    1.45
   1 -13  -8    0.67    0.33
  -1  13   7   45.84    1.99
  -1  13   7   42.68    1.91
   1 -13  -7   43.22    1.93
   1 -13  -7   43.98    1.96
  -1  13   6  126.30    4.72
  -1  13   6  117.00    4.41
   1 -13  -6  108.50    4.15
   1 -13  -6  112.40    4.28
  -1  13   5   47.01    1.99
  -1  13   5   50.67    2.13
   1 -13  -5   52.11    2.19
   1 -13  -5   49.21    2.08
  -1  13   4   29.82    1.39
  -1  13   4   31.32    1.43
   1 -13  -4   34.55    1.55
   1 -13  -4   35.41    1.59
  -1  13   3   21.65    1.07
  -1  13   3   21.30    1.06
   1 -13  -3   19.10    1.01
   1 -13  -3   18.39    0.99
  -1  13   2   -0.21    0.21
  -1  13   2    0.19    0.24
   1 -13  -2    0.22    0.28
   1 -13  -2    0.61    0.25
  -1  13   1   24.85    1.17
  -1  13   1   23.59    1.11
   1 -13  -1   20.03    1.03
   1 -13  -1   23.76    1.15
  -1  13   0   44.24    1.82
  -1  13   0   46.99    1.92
   1 -13   0   51.69    2.11
   1 -13   0   46.77    1.93
  -1  13  -1   24.15    1.14
  -1  13  -1   24.52    1.16
   1 -13   1   20.67    1.06
   1 -13   1   23.39    1.12
  -1  13  -2    0.27    0.25
  -1  13  -2    0.01    0.21
   1 -13   2   -0.37    0.27
   1 -13   2    0.28    0.24
  -1  13  -3   18.76    1.00
  -1  13  -3   20.77    1.05
   1 -13   3   18.05    0.99
   1 -13   3   19.69    1.02
  -1  13  -4   30.47    1.41
  -1  13  -4   31.20    1.45
   1 -13   4   30.23    1.43
   1 -13   4   26.55    1.28
  -1  13  -5   51.15    2.14
  -1  13  -5   45.42    1.95
   1 -13   6  114.40    4.35
   1 -13   6  114.50    4.34
  -1  13  -7   38.96    1.79
  -1  13  -7   42.73    1.95
   1 -13   7   39.45    1.80
   1 -13   8    0.75    0.36
  -1  13  -9   27.50    1.45
  -1  13  -9   30.27    1.58
   1 -13   9   26.02    1.40
   1 -13   9   26.53    1.42
  -1  13 -10   23.87    1.36
  -1  13 -10   21.92    1.31
   1 -13  10   24.72    1.36
   1 -13  10   27.81    1.49
  -1  13 -11   16.62    1.14
  -1  13 -11   15.12    1.05
   1 -13  11   14.19    1.03
   1 -13  11   14.27    1.03
  -1  13 -12   28.02    1.54
  -1  13 -12   27.94    1.57
   1 -13  12   26.23    1.50
   1 -13  12   29.64    1.61
  -1  13 -13    7.34    0.80
  -1  13 -13    6.22    0.70
   1 -13  13    4.82    0.65
   1 -13  13    4.82    0.66
  -1  13 -14    2.98    0.54
  -1  13 -14    3.85    0.62
   1 -13  14    4.68    0.64
   1 -13  14    3.62    0.62
  -1  13 -15    6.72    0.77
  -1  13 -15    5.28    0.73
   1 -13  15    6.86    0.80
   1 -13  15    7.48    0.82
  -1  13 -16   16.72    1.25
  -1  13 -16   18.88    1.35
   1 -13  16   14.00    1.38
   1 -13  16   16.68    1.23
  -1  13 -17   12.92    1.12
  -1  13 -17   11.95    1.10
   1 -13  17    9.46    0.96
  -1  12  18   10.48    0.97
  -1  12  18   10.86    1.04
   1 -12 -18    8.59    0.90
   1 -12 -18    8.66    0.94
  -1  12  17   18.29    1.47
   1 -12 -17   27.93    1.65
  -1  12  16    6.44    0.80
  -1  12  16    8.31    0.81
   1 -12 -16    6.36    0.78
   1 -12 -16    7.44    0.82
  -1  12  15   22.53    1.36
  -1  12  15   18.94    1.34
   1 -12 -15   17.61    1.25
   1 -12 -15   17.86    1.21
  -1  12  14    8.04    0.85
  -1  12  14    7.31    0.76
   1 -12 -14    7.78    0.78
   1 -12 -14    7.08    0.75
  -1  12  13   18.24    1.20
  -1  12  13   22.40    1.39
   1 -12 -13   17.50    1.18
   1 -12 -13   19.88    1.26
  -1  12  12    7.83    0.79
  -1  12  12    7.94    0.74
   1 -12 -12    7.52    0.74
   1 -12 -12    7.59    0.75
  -1  12  11   67.09    2.86
  -1  12  11   67.83    2.86
   1 -12 -11   66.22    2.83
   1 -12 -11   63.59    2.72
  -1  12  10   25.69    1.37
  -1  12  10   26.15    1.41
   1 -12 -10   23.54    1.30
   1 -12 -10   22.40    1.27
  -1  12   9   22.97    1.29
  -1  12   9   25.86    1.38
   1 -12  -9   25.56    1.34
   1 -12  -8   17.39    1.06
  -1  12   7   48.05    2.08
  -1  12   7   49.13    2.11
   1 -12  -7   56.90    2.38
   1 -12  -7   55.51    2.33
  -1  12   6   47.78    2.02
  -1  12   6   48.63    2.07
   1 -12  -6   47.14    2.03
   1 -12  -6   48.01    2.05
  -1  12   5  139.30    5.14
  -1  12   5  138.40    5.10
   1 -12  -5  137.90    5.11
   1 -12  -5  130.80    4.86
   1 -12  -4   15.07    0.87
   1 -12  -4   15.57    0.89
  -1  12   3    6.90    0.53
  -1  12   3    6.58    0.54
   1 -12  -3    4.12    0.46
   1 -12  -3    5.10    0.49
  -1  12   2   20.88    1.02
  -1  12   2   20.66    1.03
   1 -12  -2   26.00    1.22
   1 -12  -2   26.55    1.24
  -1  12   1   69.48    2.68
  -1  12   1   74.58    2.86
   1 -12  -1   55.42    2.23
   1 -12  -1   57.11    2.28
  -1  12   0   34.56    1.49
  -1  12   0   29.98    1.33
   1 -12   0   32.61    1.45
   1 -12   0   33.13    1.45
  -1  12  -1   59.38    2.34
  -1  12  -1   56.71    2.25
   1 -12   1   68.24    2.66
   1 -12   1   71.87    2.79
  -1  12  -2   26.57    1.22
  -1  12  -2   25.14    1.19
   1 -12   2   22.08    1.08
   1 -12   2   23.24    1.13
  -1  12  -3    5.16    0.47
  -1  12  -3    4.12    0.45
   1 -12   3    6.90    0.58
   1 -12   3    7.17    0.55
  -1  12  -4   15.75    0.89
  -1  12  -4   14.88    0.86
   1 -12   4   15.89    0.92
   1 -12   4   14.72    0.85
  -1  12  -5  134.70    5.00
  -1  12  -5  126.80    4.74
   1 -12   5  141.10    5.21
   1 -12   5  137.00    5.07
  -1  12  -6   45.60    1.97
  -1  12  -6   48.10    2.07
   1 -12   6   45.49    1.97
   1 -12   6   42.93    1.88
  -1  12  -7   51.90    2.23
  -1  12  -7   55.53    2.34
  -1  12  -9   22.57    1.26
  -1  12  -9   22.76    1.29
   1 -12   9   24.50    1.33
   1 -12   9   21.72    1.23
  -1  12 -10   21.18    1.26
  -1  12 -10   22.65    1.28
   1 -12  10   26.10    1.40
   1 -12  10   23.35    1.31
  -1  12 -11   64.68    2.78
  -1  12 -11   60.06    2.66
   1 -12  11   64.26    2.76
   1 -12  11   62.80    2.72
  -1  12 -12    7.40    0.74
  -1  12 -12    7.57    0.76
   1 -12  12    6.09    0.69
   1 -12  12    8.12    0.77
  -1  12 -13   20.05    1.28
  -1  12 -13   18.14    1.18
   1 -12  13   16.72    1.16
   1 -12  13   19.56    1.25
  -1  12 -14    8.19    0.79
  -1  12 -14    8.19    0.84
   1 -12  14    7.13    0.78
   1 -12  14    6.91    0.76
  -1  12 -15   16.09    1.21
  -1  12 -15   18.17    1.23
   1 -12  15   19.08    1.29
   1 -12  15   19.14    1.31
  -1  12 -16    6.82    0.83
  -1  12 -16    6.92    0.78
   1 -12  16    6.03    0.74
   1 -12  16    8.31    0.85
   1 -12  17   23.16    1.57
  -1  12 -18    8.87    0.97
  -1  12 -18    9.82    0.97
   1 -12  18    8.45    0.90
   1 -12  18    7.89    0.87
  -1  11  20    0.07    0.38
  -1  11  20    0.03    0.42
   1 -11 -20    0.65    0.42
   1 -11 -20    0.53    0.43
  -1  11  19    2.88    0.62
  -1  11  19    2.53    0.57
   1 -11 -19    2.77    0.58
   1 -11 -19    2.78    0.58
  -1  11  18    2.58    0.55
  -1  11  18    2.11    0.58
   1 -11 -18    2.24    0.53
  -1  11  17    2.30    0.57
  -1  11  17    3.28    0.58
   1 -11 -17    2.46    0.60
   1 -11 -17    3.02    0.58
  -1  11  16  124.10    4.90
  -1  11  16  118.30    4.81
   1 -11 -16  114.70    4.62
   1 -11 -16  119.20    4.78
  -1  11  15    2.14    0.49
  -1  11  15    2.62    0.56
   1 -11 -15    1.81    0.50
   1 -11 -15    1.96    0.50
  -1  11  14    5.38    0.65
  -1  11  14    4.54    0.68
   1 -11 -14    4.49    0.64
   1 -11 -14    4.88    0.66
  -1  11  13    4.26    0.63
  -1  11  13    4.83    0.62
   1 -11 -13    3.76    0.57
   1 -11 -13    3.43    0.55
  -1  11  12    1.29    0.43
  -1  11  12    0.80    0.37
   1 -11 -12    0.55    0.35
   1 -11 -12    0.34    0.34
  -1  11  11   10.77    0.88
  -1  11  11   11.91    0.88
   1 -11 -11   11.77    0.90
   1 -11 -11   10.96    0.85
  -1  11  10  238.50    8.69
  -1  11  10  246.20    8.91
   1 -11 -10  251.20    9.12
   1 -11 -10  254.90    9.22
  -1  11   9   12.14    0.92
   1 -11  -9   13.04    0.91
   1 -11  -8   15.58    0.97
  -1  11   7   36.70    1.68
  -1  11   7   34.06    1.56
   1 -11  -7   37.40    1.69
   1 -11  -7   31.67    1.50
  -1  11   6   18.12    0.99
  -1  11   6   18.26    1.01
   1 -11  -6   19.29    1.04
   1 -11  -6   21.43    1.11
  -1  11   5   16.69    0.94
  -1  11   5   18.38    0.98
   1 -11  -5   19.56    1.04
   1 -11  -5   20.65    1.07
  -1  11   4  231.00    8.22
  -1  11   4  225.60    8.05
   1 -11  -4  207.40    7.44
   1 -11  -4  211.10    7.56
  -1  11   3    4.30    0.42
  -1  11   3    4.59    0.44
   1 -11  -3    7.29    0.57
   1 -11  -3    6.37    0.52
  -1  11   2  158.80    5.73
  -1  11   2  175.80    6.31
   1 -11  -2  150.00    5.44
   1 -11  -2  146.60    5.33
  -1  11   1    0.19    0.26
  -1  11   1    0.09    0.23
   1 -11  -1    0.34    0.25
   1 -11  -1    0.47    0.26
  -1  11   0   -0.22    0.23
  -1  11   0    0.47    0.25
   1 -11   0    1.13    0.28
   1 -11   0    0.77    0.26
  -1  11  -1    0.37    0.22
  -1  11  -1    0.07    0.23
   1 -11   1    0.56    0.25
   1 -11   1    0.07    0.26
  -1  11  -2  145.30    5.27
  -1  11  -2  135.30    4.94
   1 -11   2  168.30    6.07
   1 -11   2  181.30    6.52
  -1  11  -3    6.38    0.52
  -1  11  -3    6.30    0.51
   1 -11   3    5.04    0.48
   1 -11   3    5.25    0.48
  -1  11  -4  228.30    8.15
  -1  11  -4  212.20    7.60
   1 -11   4  237.70    8.47
   1 -11   4  211.00    7.56
  -1  11  -5   19.05    1.02
  -1  11  -5   16.01    0.93
   1 -11   5   16.12    0.91
   1 -11   5   16.52    0.93
  -1  11  -6   17.90    1.01
  -1  11  -6   21.55    1.12
   1 -11   6   18.06    1.00
   1 -11   6   17.49    0.99
   1 -11   7   30.62    1.47
   1 -11   7   30.78    1.48
   1 -11   8   10.37    0.79
  -1  11  -9   12.67    0.90
  -1  11  -9   12.18    0.89
   1 -11   9   13.06    1.03
   1 -11   9   13.12    0.91
  -1  11 -10  231.40    8.46
  -1  11 -10  242.00    8.79
   1 -11  10  219.20    8.01
   1 -11  10  227.50    8.28
  -1  11 -11   10.99    0.86
  -1  11 -11   11.80    0.91
   1 -11  11   11.05    0.88
   1 -11  11   11.27    0.85
  -1  11 -12    1.16    0.43
  -1  11 -12    0.86    0.41
   1 -11  12    1.55    0.43
   1 -11  12    1.03    0.41
  -1  11 -13    3.34    0.55
  -1  11 -13    3.23    0.57
   1 -11  13    2.55    0.51
   1 -11  13    2.33    0.50
  -1  11 -14    3.36    0.61
  -1  11 -14    4.48    0.63
   1 -11  14    3.93    0.60
   1 -11  14    5.24    0.67
  -1  11 -15    2.67    0.57
  -1  11 -15    2.28    0.52
   1 -11  15    2.32    0.53
   1 -11  15    2.22    0.51
  -1  11 -16  109.20    4.52
  -1  11 -16  107.60    4.37
   1 -11  16  117.20    4.70
   1 -11  16  110.70    4.49
  -1  11 -17    3.13    0.61
   1 -11  17    2.52    0.56
  -1  11 -18    1.82    0.58
  -1  11 -18    1.75    0.53
   1 -11  18    2.65    0.56
   1 -11  18    2.63    0.57
  -1  11 -19    2.81    0.62
  -1  11 -19    3.09    0.65
   1 -11  19    2.94    0.61
   1 -11  19    1.46    0.51
  -1  11 -20    0.55    0.46
  -1  11 -20    0.61    0.44
   1 -11  20   -0.18    0.41
   1 -11  20    0.02    0.39
  -1  10  21   33.92    1.99
  -1  10  21   31.05    1.85
   1 -10 -21   31.52    1.84
   1 -10 -21   31.34    1.86
  -1  10  20    0.78    0.48
  -1  10  20    0.77    0.43
   1 -10 -20    1.01    0.48
   1 -10 -20    0.23    0.44
  -1  10  19   18.64    1.36
  -1  10  19   16.99    1.23
   1 -10 -19   14.72    1.16
   1 -10 -19   13.50    1.11
   1 -10 -18    0.14    0.43
  -1  10  17   47.40    2.27
  -1  10  17   49.43    2.41
   1 -10 -17   48.98    2.37
   1 -10 -17   48.66    2.37
  -1  10  16    1.36    0.48
  -1  10  16    0.94    0.45
   1 -10 -16    1.14    0.44
   1 -10 -16    1.26    0.48
  -1  10  15   95.97    3.91
  -1  10  15   95.54    3.98
  -1  10  14    0.18    0.37
  -1  10  14    0.92    0.45
   1 -10 -14    0.77    0.39
   1 -10 -14    0.37    0.36
  -1  10  13   93.35    3.76
  -1  10  13   95.21    3.91
   1 -10 -13   92.93    3.76
   1 -10 -13   97.74    3.95
  -1  10  12    6.81    0.72
  -1  10  12    5.97    0.66
   1 -10 -12    5.63    0.63
   1 -10 -12    6.57    0.68
  -1  10  11  150.60    5.70
  -1  10  11  145.50    5.47
   1 -10 -11  153.10    5.77
   1 -10 -11  149.80    5.65
  -1  10  10    0.52    0.34
  -1  10  10    0.18    0.30
   1 -10 -10    0.23    0.32
   1 -10 -10    0.40    6.30
  -1  10   8    4.94    0.55
  -1  10   8    5.49    0.56
   1 -10  -8    4.68    0.54
   1 -10  -8    5.06    0.55
  -1  10   7   63.69    2.56
  -1  10   7   62.31    2.55
   1 -10  -7   76.31    3.01
   1 -10  -7   76.07    3.01
  -1  10   6    1.56    0.34
  -1  10   6    1.38    0.32
   1 -10  -6    0.80    0.31
   1 -10  -6    1.16    0.34
  -1  10   5  185.10    6.68
  -1  10   5  185.00    6.66
   1 -10  -5  152.70    5.57
   1 -10  -5  154.90    5.65
  -1  10   4    2.19    0.34
  -1  10   4    2.30    0.36
   1 -10  -4    2.39    0.34
   1 -10  -4    1.97    0.35
  -1  10   3  103.50    3.83
  -1  10   3  114.50    4.21
   1 -10  -3  111.20    4.11
   1 -10  -3  115.30    4.26
  -1  10   2    9.72    0.62
  -1  10   2   10.31    0.63
   1 -10  -2   11.16    0.68
   1 -10  -2   12.61    0.73
  -1  10   1  187.30    6.68
  -1  10   1  202.50    7.19
   1 -10  -1  177.70    6.36
   1 -10  -1  183.70    6.58
  -1  10   0    4.80    0.41
  -1  10   0    4.14    0.39
   1 -10   0    5.43    0.47
   1 -10   0    6.93    0.53
  -1  10  -1  175.30    6.28
  -1  10  -1  185.00    6.61
   1 -10   1  172.90    6.20
   1 -10   1  194.90    6.96
  -1  10  -2   10.58    0.65
  -1  10  -2    9.31    0.60
   1 -10   2   10.73    0.66
   1 -10   2    9.25    0.61
   1 -10   3  110.30    4.08
   1 -10   3  100.60    3.75
  -1  10  -4    2.31    0.34
  -1  10  -4    2.35    0.36
   1 -10   4    2.71    0.37
   1 -10   4    2.00    0.34
  -1  10  -6    1.41    0.34
  -1  10  -6    0.93    0.30
   1 -10   6    1.34    0.33
   1 -10   6    0.69    0.32
  -1  10  -7   74.64    2.96
  -1  10  -7   68.91    2.77
   1 -10   7   59.10    2.42
   1 -10   7   64.87    2.63
  -1  10  -8    4.59    0.53
  -1  10  -8    3.68    0.54
   1 -10   8    4.37    0.50
  -1  10  -9   64.83    2.74
   1 -10   9   62.23    2.58
  -1  10 -10    0.43    0.33
  -1  10 -10    0.16    0.32
   1 -10  10    0.08    0.31
   1 -10  10    0.17    0.31
  -1  10 -11  132.30    5.05
  -1  10 -11  125.80    4.88
   1 -10  11  131.50    5.01
   1 -10  11  135.20    5.14
  -1  10 -12    5.83    0.66
  -1  10 -12    7.68    0.76
   1 -10  12    5.56    0.64
   1 -10  12    6.78    0.68
  -1  10 -13   86.92    3.61
  -1  10 -13   88.36    3.61
   1 -10  13   88.70    3.62
   1 -10  13   88.34    3.59
  -1  10 -14    0.88    0.42
  -1  10 -14    1.25    0.46
   1 -10  14    0.56    0.39
   1 -10  14    0.65    0.40
  -1  10 -15   86.11    3.66
  -1  10 -15   87.76    3.64
   1 -10  15   81.08    3.41
   1 -10  15   91.35    3.77
  -1  10 -16    0.77    0.47
  -1  10 -16    0.45    0.40
   1 -10  16    0.99    0.46
   1 -10  16    1.13    0.43
  -1  10 -17   47.67    2.39
  -1  10 -17   45.94    2.24
   1 -10  17   45.59    2.26
   1 -10  17   47.06    2.29
  -1  10 -18    0.38    0.48
  -1  10 -18    0.69    0.47
   1 -10  18    1.02    0.46
  -1  10 -19   14.58    1.20
  -1  10 -19   13.75    1.13
   1 -10  19   14.37    1.15
   1 -10  19   15.24    1.18
  -1  10 -20    1.66    0.54
  -1  10 -20    0.93    0.49
   1 -10  20    0.20    0.48
   1 -10  20    1.41    0.48
  -1  10 -21   34.16    1.98
  -1  10 -21   30.21    1.83
   1 -10  21   29.85    1.81
   1 -10  21   32.13    1.85
  -1   9  22   69.92    3.24
  -1   9  22   61.55    2.91
   1  -9 -22   60.07    2.91
   1  -9 -22   69.35    3.15
  -1   9  21    1.27    0.47
  -1   9  21    0.18    0.47
   1  -9 -21    0.39    0.42
   1  -9 -21   -0.18    0.39
  -1   9  20    0.79    0.41
  -1   9  20    0.94    0.49
   1  -9 -20    0.20    0.39
   1  -9 -20    0.33    0.41
  -1   9  19    4.72    0.72
  -1   9  19    5.97    0.72
   1  -9 -19    5.53    0.73
   1  -9 -19    4.28    0.68
  -1   9  18    1.11    0.54
   1  -9 -18    1.94    0.54
  -1   9  17    9.42    0.93
  -1   9  17    8.34    0.83
   1  -9 -17    8.60    0.88
   1  -9 -17    8.98    0.87
  -1   9  16  200.00    7.57
  -1   9  16  188.70    7.09
   1  -9 -16  195.40    7.33
   1  -9 -16  191.90    7.24
  -1   9  15   14.27    1.07
  -1   9  15   17.30    1.14
   1  -9 -15   15.77    1.08
   1  -9 -15   14.36    1.05
  -1   9  14    8.51    0.80
  -1   9  14    7.17    0.84
   1  -9 -14    8.21    0.83
   1  -9 -14    9.03    0.84
  -1   9  13    5.34    0.66
  -1   9  13    5.38    0.62
   1  -9 -13    9.96    0.84
   1  -9 -13    8.41    0.77
  -1   9  12    5.92    0.63
  -1   9  12    4.71    0.62
   1  -9 -12    4.48    0.56
   1  -9 -12    3.94    0.55
  -1   9  11    4.59    0.58
  -1   9  11    5.10    0.59
   1  -9 -11    4.35    0.53
   1  -9 -11    2.92    0.49
  -1   9  10  259.10    9.37
  -1   9  10  255.20    9.19
   1  -9  -9   12.37    0.86
  -1   9   8   62.87    2.60
  -1   9   8   58.75    2.40
   1  -9  -8   56.26    2.34
   1  -9  -8   59.29    2.44
  -1   9   7    6.47    0.55
  -1   9   7    5.31    0.54
   1  -9  -7    6.57    0.58
   1  -9  -7    6.24    0.56
   1  -9  -6   16.63    0.91
   1  -9  -6   17.39    0.95
  -1   9   5   18.47    0.96
  -1   9   5   16.50    0.88
   1  -9  -5   18.75    0.97
   1  -9  -5   21.29    1.06
  -1   9   4  237.50    8.42
  -1   9   4  232.70    8.25
   1  -9  -4  234.10    8.30
   1  -9  -4  223.00    7.94
  -1   9   3   23.39    1.08
  -1   9   3   23.69    1.09
   1  -9  -3   26.43    1.20
   1  -9  -3   25.48    1.16
  -1   9   2  145.00    5.22
  -1   9   2  150.80    5.42
   1  -9  -2  154.90    5.57
   1  -9  -2  156.70    5.64
  -1   9   1   69.73    2.64
  -1   9   1   65.39    2.49
   1  -9  -1   65.18    2.50
   1  -9  -1   69.30    2.63
  -1   9   0    4.37    0.39
  -1   9   0    4.40    0.40
   1  -9   0    4.93    0.43
   1  -9   0    4.98    0.43
  -1   9  -1   68.50    2.60
  -1   9  -1   67.82    2.58
   1  -9   1   61.14    2.36
   1  -9   1   63.21    2.43
  -1   9  -2  152.70    5.50
  -1   9  -2  156.80    5.63
   1  -9   2  154.90    5.57
   1  -9   2  155.60    5.60
  -1   9  -3   20.25    1.00
  -1   9  -3   23.89    1.10
   1  -9   3   24.46    1.13
   1  -9   3   24.26    1.12
  -1   9  -4  235.80    8.38
  -1   9  -4  222.10    7.90
   1  -9   4  223.00    7.93
   1  -9   4  230.20    8.18
  -1   9  -5   17.14    0.93
  -1   9  -5   19.42    0.99
   1  -9   5   15.90    0.86
   1  -9   5   16.64    0.90
  -1   9  -6   14.65    0.85
  -1   9  -6   15.54    0.89
   1  -9   6   16.74    0.91
   1  -9   6   16.61    0.92
  -1   9  -7    7.78    0.63
  -1   9  -7    7.03    0.60
   1  -9   7    5.00    0.50
   1  -9   7    5.95    0.54
  -1   9  -8   56.07    2.35
  -1   9  -8   59.23    2.45
   1  -9   8   56.38    2.35
   1  -9   8   56.71    2.34
  -1   9 -10  242.80    8.78
  -1   9 -10  229.00    8.34
   1  -9  10  227.50    8.25
   1  -9  10  232.50    8.41
  -1   9 -11    2.42    0.46
  -1   9 -11    3.73    0.53
   1  -9  11    3.62    0.52
   1  -9  11    4.58    0.56
  -1   9 -12    4.32    0.58
  -1   9 -12    5.25    0.62
   1  -9  12    5.07    0.60
   1  -9  12    5.33    0.61
  -1   9 -13    9.16    0.80
  -1   9 -13    7.97    0.77
   1  -9  13    6.88    0.71
   1  -9  13    5.68    0.65
  -1   9 -14    7.50    0.80
  -1   9 -14    7.73    0.78
   1  -9  14    6.44    0.71
   1  -9  14    7.20    0.73
  -1   9 -15   13.09    1.05
  -1   9 -15   12.33    0.98
   1  -9  15   13.11    1.01
   1  -9  15   15.11    1.07
  -1   9 -16  178.10    6.82
  -1   9 -16  172.00    6.54
   1  -9  16  180.30    6.82
   1  -9  16  182.50    6.89
  -1   9 -17    9.37    0.92
  -1   9 -17    8.62    0.85
   1  -9  17    7.72    0.83
   1  -9  17    9.12    0.88
  -1   9 -19    5.85    0.74
  -1   9 -19    4.64    0.73
   1  -9  19    5.07    0.70
   1  -9  19    4.52    0.69
  -1   9 -20    0.26    0.46
  -1   9 -20    0.17    0.43
   1  -9  20    0.88    0.43
   1  -9  20    0.95    0.45
  -1   9 -21    0.30    0.45
  -1   9 -21    0.77    0.47
   1  -9  21    0.82    0.50
   1  -9  21    0.82    0.45
  -1   9 -22   69.56    3.23
  -1   9 -22   60.36    2.93
   1  -9  22   67.12    3.10
   1  -9  22   69.86    3.20
  -1   8  23    8.00    0.88
  -1   8  23    6.59    0.89
   1  -8 -23    5.61    0.76
   1  -8 -23    5.55    0.80
  -1   8  22    6.88    0.86
  -1   8  22    6.08    0.75
   1  -8 -22    7.24    0.86
   1  -8 -22    5.72    0.78
  -1   8  21   29.82    1.71
  -1   8  21   33.50    1.92
   1  -8 -21   30.01    1.79
   1  -8 -21   32.27    1.80
  -1   8  20   15.82    1.18
  -1   8  20   19.27    1.40
   1  -8 -20   17.23    1.24
   1  -8 -20   16.14    1.24
  -1   8  19    2.14    0.59
  -1   8  19    2.71    0.54
   1  -8 -19    1.10    0.44
   1  -8 -19    0.84    0.51
  -1   8  18   18.92    1.33
  -1   8  18   21.09    1.35
   1  -8 -18   22.96    1.40
   1  -8 -18   18.20    1.37
  -1   8  17   99.80    4.14
  -1   8  17   99.99    4.07
   1  -8 -17   95.34    3.94
   1  -8 -17   98.91    4.04
  -1   8  16   22.63    1.34
  -1   8  16   22.56    1.41
   1  -8 -16   20.39    1.29
   1  -8 -16   19.33    1.23
  -1   8  15   38.69    1.89
  -1   8  15   35.57    1.87
   1  -8 -15   34.63    1.77
   1  -8 -15   33.00    1.70
  -1   8  14   16.94    1.09
  -1   8  14   19.50    1.23
   1  -8 -14   17.57    1.10
   1  -8 -14   16.55    1.09
  -1   8  13    0.76    0.41
  -1   8  13    1.17    0.38
   1  -8 -13    1.89    0.43
   1  -8 -13    1.88    0.47
  -1   8  12   23.61    1.35
  -1   8  12   28.45    1.47
   1  -8 -12   28.88    1.48
   1  -8 -12   30.00    1.51
  -1   8  11   66.75    2.77
   1  -8 -10   31.93    1.53
  -1   8   9   29.28    1.44
   1  -8  -9   37.30    1.69
  -1   8   8   66.43    2.69
  -1   8   8   58.25    2.39
   1  -8  -8   64.48    2.60
   1  -8  -8   63.81    2.57
  -1   8   7   82.99    3.20
  -1   8   7   77.10    3.03
   1  -8  -7   78.23    3.04
   1  -8  -7   73.47    2.88
  -1   8   6   47.07    1.97
  -1   8   6   47.09    1.94
   1  -8  -6   51.24    2.10
   1  -8  -6   51.75    2.11
  -1   8   5  251.20    8.91
  -1   8   5  250.00    8.86
   1  -8  -5  254.00    8.98
   1  -8  -5  267.50    9.46
  -1   8   4   55.52    2.19
  -1   8   4   56.27    2.22
   1  -8  -4   69.64    2.68
   1  -8  -4   71.63    2.73
  -1   8   3   11.78    0.67
  -1   8   3   11.33    0.66
   1  -8  -3    9.16    0.58
   1  -8  -3    9.53    0.59
  -1   8   2   66.86    2.54
  -1   8   2   70.85    2.67
   1  -8  -2   72.39    2.73
   1  -8  -2   72.51    2.74
  -1   8   1  118.70    4.30
  -1   8   1  110.30    4.01
   1  -8  -1  126.40    4.56
   1  -8  -1  126.90    4.59
  -1   8   0   30.98    1.30
  -1   8   0   30.32    1.28
   1  -8   0   31.52    1.32
   1  -8   0   28.17    1.21
  -1   8  -1  124.50    4.51
  -1   8  -1  119.70    4.33
   1  -8   1  122.10    4.42
   1  -8   1  124.70    4.51
  -1   8  -2   70.71    2.67
  -1   8  -2   70.07    2.66
   1  -8   2   74.82    2.81
   1  -8   2   65.54    2.50
  -1   8  -3    8.46    0.57
  -1   8  -3    9.36    0.59
   1  -8   3   10.30    0.62
   1  -8   3   10.33    0.62
  -1   8  -4   66.03    2.55
  -1   8  -4   70.08    2.70
   1  -8   4   57.62    2.27
   1  -8   4   56.74    2.23
  -1   8  -5  242.70    8.63
  -1   8  -5  244.10    8.66
   1  -8   5  236.40    8.39
   1  -8   5  244.40    8.67
  -1   8  -6   48.01    2.00
  -1   8  -6   44.54    1.87
   1  -8   6   39.84    1.70
   1  -8   6   41.56    1.76
  -1   8  -7   74.57    2.94
  -1   8  -7   78.56    3.06
   1  -8   7   80.62    3.13
   1  -8   7   81.22    3.13
  -1   8  -8   56.02    2.32
  -1   8  -8   64.86    2.65
   1  -8   8   57.00    2.36
   1  -8   8   56.73    2.32
  -1   8  -9   36.17    1.69
   1  -8   9   29.46    1.43
  -1   8 -10   21.48    1.34
  -1   8 -10   25.34    1.34
   1  -8  10   26.50    1.35
  -1   8 -11   55.57    2.44
   1  -8  11   57.70    2.45
   1  -8  11   54.67    2.35
   1  -8  12   22.32    1.25
   1  -8  12   23.47    1.30
  -1   8 -13    2.05    0.50
   1  -8  13    0.25    0.36
   1  -8  13    0.97    0.39
  -1   8 -14   16.36    1.09
  -1   8 -14   16.80    1.12
   1  -8  14   14.50    1.01
   1  -8  14   15.18    1.04
  -1   8 -15   35.42    1.80
  -1   8 -15   35.47    1.85
   1  -8  15   32.86    1.72
   1  -8  15   36.61    1.82
  -1   8 -16   19.57    1.29
  -1   8 -16   18.60    1.26
   1  -8  16   19.80    1.25
   1  -8  16   18.92    1.23
  -1   8 -17   92.90    3.92
  -1   8 -17   89.25    3.74
   1  -8  17   87.91    3.66
   1  -8  17   92.92    3.85
  -1   8 -18   20.51    1.34
   1  -8  18   18.76    1.27
  -1   8 -19    1.54    0.49
  -1   8 -19    2.21    0.54
   1  -8  19    2.08    0.51
   1  -8  19    1.42    0.49
  -1   8 -20   18.49    1.29
  -1   8 -20   15.45    1.23
   1  -8  20   17.09    1.26
   1  -8  20   18.32    1.32
  -1   8 -21   28.70    1.72
  -1   8 -21   28.68    1.73
   1  -8  21   34.35    1.90
   1  -8  21   31.54    1.82
  -1   8 -22    6.78    0.86
  -1   8 -22    6.02    0.83
   1  -8  22    7.03    0.85
   1  -8  22    6.80    0.85
  -1   8 -23    6.04    0.84
  -1   8 -23    5.71    0.79
   1  -8  23    6.67    0.83
   1  -8  23    6.74    0.84
  -1   7  24    2.90    0.63
  -1   7  24    2.33    0.57
   1  -7 -24    2.97    0.63
   1  -7 -24    2.52    0.57
  -1   7  23    8.73    0.91
  -1   7  23    9.86    1.00
   1  -7 -23   10.70    1.04
   1  -7 -23   10.07    1.01
  -1   7  22    6.53    0.87
  -1   7  22    5.93    0.77
   1  -7 -22    7.86    0.85
   1  -7 -22    6.50    0.79
  -1   7  21    9.23    0.99
  -1   7  21   10.01    0.94
   1  -7 -21    9.18    0.92
   1  -7 -21   11.55    0.99
  -1   7  20   68.67    3.14
  -1   7  20   60.57    2.79
   1  -7 -20   66.52    2.99
   1  -7 -20   67.85    3.04
  -1   7  19   20.21    1.48
   1  -7 -19   20.67    1.39
  -1   7  18   23.88    1.69
   1  -7 -18   37.80    1.93
   1  -7 -18   33.16    1.77
  -1   7  17   15.19    1.21
  -1   7  17   18.89    1.30
   1  -7 -17   15.28    1.10
   1  -7 -17   17.69    1.21
  -1   7  16   25.44    1.42
  -1   7  16   24.68    1.47
   1  -7 -16   28.29    1.53
   1  -7 -16   26.37    1.48
  -1   7  15   19.98    1.27
  -1   7  15   16.79    1.11
   1  -7 -15   15.65    1.07
   1  -7 -15   16.15    1.08
  -1   7  14   15.20    1.02
  -1   7  14   15.40    1.06
   1  -7 -14    9.52    0.81
   1  -7 -14   11.87    0.90
  -1   7  13    9.18    0.79
  -1   7  13    8.33    0.74
   1  -7 -13    9.30    0.77
   1  -7 -13    8.02    0.73
  -1   7  12  128.70    4.89
  -1   7  12  132.30    5.08
   1  -7 -12  143.80    5.43
   1  -7 -12  135.70    5.14
  -1   7  11    6.96    0.67
  -1   7  11    6.26    0.60
   1  -7 -11    7.56    0.68
   1  -7 -11    7.41    0.66
  -1   7   9   47.39    2.05
  -1   7   9   47.87    2.03
   1  -7  -9   47.66    2.04
   1  -7  -9   47.67    2.03
  -1   7   8   26.12    1.26
  -1   7   8   26.46    1.30
   1  -7  -8   33.24    1.51
   1  -7  -8   33.10    1.51
  -1   7   7   93.75    3.55
  -1   7   7   95.76    3.65
   1  -7  -7  104.40    3.92
   1  -7  -7   97.35    3.69
  -1   7   6  376.40   13.18
  -1   7   6  371.10   13.03
   1  -7  -6  347.50   12.22
  -1   7   4   22.76    1.07
  -1   7   4   23.33    1.06
  -1   7   3  150.60    5.40
  -1   7   3  154.40    5.52
  -1   7   2   88.73    3.27
  -1   7   2   92.37    3.38
  -1   7   1   27.70    1.17
  -1   7   1   29.27    1.23
  -1   7   0  399.20   13.86
  -1   7   0  410.90   14.26
  -1   7  -1   31.89    1.31
  -1   7  -1   34.50    1.41
  -1   7  -2   90.41    3.33
  -1   7  -2   99.75    3.66
  -1   7  -3  124.50    4.52
  -1   7  -3  135.40    4.88
  -1   7  -4   28.34    1.26
  -1   7  -4   24.56    1.14
  -1   7  -5  120.60    4.43
  -1   7  -5  136.60    4.97
  -1   7  -6  319.00   11.25
  -1   7  -6  312.40   11.00
  -1   7  -7   90.42    3.44
  -1   7  -7   94.11    3.58
  -1   7  -8   31.64    1.46
  -1   7  -8   29.85    1.42
   1  -7   8   22.60    1.17
  -1   7  -9   51.03    2.18
  -1   7  -9   46.61    2.02
   1  -7   9   42.80    1.88
   1  -7   9   39.54    1.92
  -1   7 -10   46.57    2.20
   1  -7  10   46.54    2.03
  -1   7 -11    6.72    0.64
  -1   7 -11    7.19    0.68
   1  -7  11    6.65    0.64
   1  -7  11    6.21    0.61
  -1   7 -12  128.00    4.88
  -1   7 -12  138.70    5.28
   1  -7  12  117.90    4.53
   1  -7  12  119.40    4.58
  -1   7 -13    8.36    0.77
  -1   7 -13    8.75    0.76
   1  -7  13    8.39    0.75
   1  -7  13    7.70    0.73
  -1   7 -14   11.33    0.92
  -1   7 -14   10.31    0.86
   1  -7  14   15.14    1.02
   1  -7  14   12.80    0.95
  -1   7 -15   14.53    1.02
  -1   7 -15   14.57    1.06
   1  -7  15   17.14    1.14
   1  -7  15   16.60    1.10
  -1   7 -16   23.71    1.43
  -1   7 -16   24.82    1.42
   1  -7  16   21.46    1.31
   1  -7  16   21.56    1.31
  -1   7 -17   16.69    1.18
  -1   7 -17   20.17    1.34
   1  -7  17   18.29    1.21
   1  -7  17   14.82    1.11
  -1   7 -18   31.61    1.74
  -1   7 -18   31.48    1.80
   1  -7  18   27.81    1.60
   1  -7  18   30.11    1.67
   1  -7  19   22.33    1.38
  -1   7 -20   55.88    2.82
  -1   7 -21   10.80    1.04
  -1   7 -21    9.14    1.03
   1  -7  21    8.83    0.90
   1  -7  21    8.30    0.88
  -1   7 -22    5.67    0.78
  -1   7 -22    4.82    0.75
   1  -7  22    5.51    0.76
   1  -7  22    6.91    0.81
  -1   7 -23   10.28    1.05
  -1   7 -23   11.61    1.08
   1  -7  23   10.13    1.01
   1  -7  23    8.32    0.90
  -1   7 -24    1.95    0.57
  -1   7 -24    1.77    0.58
   1  -7  24    1.95    0.55
  -1   6  24    2.24    0.60
   1  -6 -24    2.52    0.57
   1  -6 -24    2.59    0.55
  -1   6  23   27.42    1.75
   1  -6 -23   23.68    1.53
   1  -6 -23   25.98    1.60
  -1   6  22    2.12    0.56
  -1   6  22    1.62    0.55
   1  -6 -22    1.63    0.51
   1  -6 -22    2.09    0.52
  -1   6  21   59.70    2.82
  -1   6  21   70.11    3.11
   1  -6 -21   55.26    2.62
   1  -6 -21   55.43    2.62
  -1   6  20    6.01    0.78
  -1   6  20    8.02    0.84
   1  -6 -20    7.53    0.83
   1  -6 -20    6.92    0.81
  -1   6  18    5.52    0.68
  -1   6  18    6.88    0.79
   1  -6 -18    5.92    0.71
   1  -6 -18    6.01    0.76
  -1   6  17   46.33    2.17
  -1   6  17   42.19    2.09
   1  -6 -17   49.98    2.39
  -1   6  16    0.51    0.38
  -1   6  16    0.73    0.35
   1  -6 -16   -0.82    0.33
  -1   6  15   66.43    2.88
  -1   6  15   75.59    3.14
   1  -6 -15   61.79    2.68
   1  -6 -15   63.16    2.76
  -1   6  14   17.94    1.11
  -1   6  14   21.32    1.27
   1  -6 -14   19.60    1.18
   1  -6 -14   18.03    1.13
  -1   6  13   34.15    1.71
  -1   6  13   35.78    1.72
   1  -6 -13   33.82    1.66
   1  -6 -13   39.09    1.84
  -1   6  12   10.52    0.79
  -1   6  12   11.65    0.87
   1  -6 -12   12.20    0.85
   1  -6 -12   10.03    0.78
  -1   6  11  166.30    6.19
  -1   6  11  186.10    6.82
   1  -6 -11  175.90    6.47
   1  -6 -11  185.80    6.81
   1  -6 -10   17.10    1.04
  -1   6   9  122.20    4.61
  -1   6   9  115.00    4.32
   1  -6  -9  124.10    4.64
   1  -6  -9  134.90    5.00
  -1   6   8   35.40    1.60
  -1   6   8   35.09    1.55
   1  -6  -8   31.85    1.45
   1  -6  -8   30.18    1.39
  -1   6   7  278.40    9.87
  -1   6   7  271.50    9.61
   1  -6  -7  278.30    9.86
   1  -6  -7  278.30    9.84
  -1   6   6   41.97    1.76
  -1   6   6   41.27    1.71
   1  -6  -6   39.82    1.69
   1  -6  -6   37.65    1.59
  -1   6   5  200.20    7.11
  -1   6   5  222.50    7.90
   1  -6  -5  217.90    7.73
   1  -6  -5  204.40    7.27
  -1   6   4   11.92    0.66
  -1   6   4   11.68    0.68
   1  -6  -4   10.17    0.60
   1  -6  -4    9.61    0.60
  -1   6   3  188.10    6.67
  -1   6   3  182.80    6.47
   1  -6  -3  187.80    6.64
   1  -6  -3  199.70    7.06
  -1   6   2  128.30    4.61
  -1   6   2  117.40    4.22
   1  -6  -2  123.10    4.42
   1  -6  -2  119.10    4.29
  -1   6   1  393.20   13.64
  -1   6   1  437.70   15.16
   1  -6  -1  454.90   15.75
   1  -6  -1  405.80   14.07
  -1   6   0    1.60    0.28
  -1   6   0    1.08    0.27
   1  -6   0    1.58    0.26
   1  -6   0    1.49    0.29
  -1   6  -1  439.10   15.21
  -1   6  -1  433.30   15.02
   1  -6   1  445.60   15.44
   1  -6   1  450.10   15.59
  -1   6  -2  119.60    4.32
  -1   6  -2  117.60    4.23
   1  -6   2  133.00    4.77
   1  -6   2  122.40    4.41
  -1   6  -3  206.80    7.32
  -1   6  -3  185.70    6.59
   1  -6   3  185.60    6.58
   1  -6   3  176.60    6.28
  -1   6  -4    9.82    0.60
  -1   6  -4    9.10    0.58
   1  -6   4   10.37    0.62
   1  -6   4   10.63    0.62
  -1   6  -5  169.10    6.09
  -1   6  -5  189.10    6.75
   1  -6   5  181.40    6.48
   1  -6   5  187.50    6.69
  -1   6  -6   39.06    1.68
  -1   6  -6   36.64    1.57
   1  -6   6   37.84    1.61
   1  -6   6   36.82    1.57
  -1   6  -7  254.80    9.07
  -1   6  -7  252.20    8.96
   1  -6   7  253.30    9.00
   1  -6   7  252.50    8.97
  -1   6  -8   29.07    1.37
  -1   6  -8   29.85    1.39
   1  -6   8   32.31    1.46
   1  -6   8   32.99    1.50
  -1   6  -9  120.50    4.53
  -1   6  -9  115.20    4.36
   1  -6   9  110.40    4.18
   1  -6   9  111.50    4.20
  -1   6 -11  181.60    6.70
  -1   6 -11  169.90    6.27
   1  -6  11  163.10    6.04
   1  -6  11  163.40    6.04
  -1   6 -12   10.14    0.80
  -1   6 -12   10.43    0.79
   1  -6  12   10.60    0.80
   1  -6  12   11.94    0.86
  -1   6 -13   32.76    1.62
  -1   6 -13   29.24    1.54
   1  -6  13   31.59    1.58
   1  -6  13   32.39    1.62
  -1   6 -14   18.17    1.16
  -1   6 -14   17.49    1.13
   1  -6  14   17.41    1.12
   1  -6  14   16.90    1.08
  -1   6 -15   60.11    2.65
  -1   6 -15   54.81    2.49
   1  -6  15   66.36    2.83
   1  -6  15   70.19    2.97
  -1   6 -16    0.03    0.38
  -1   6 -16   -0.09    0.38
   1  -6  16    0.59    0.43
   1  -6  16   -0.30    0.39
  -1   6 -17   46.53    2.20
  -1   6 -17   44.52    2.20
   1  -6  17   42.55    2.08
   1  -6  17   39.46    2.03
  -1   6 -18    6.73    0.78
  -1   6 -18    5.07    0.69
   1  -6  18    4.66    0.71
  -1   6 -20    7.01    0.84
  -1   6 -20    7.52    0.83
   1  -6  20    8.55    0.89
   1  -6  20    7.62    0.89
  -1   6 -21   54.06    2.57
  -1   6 -21   57.42    2.75
   1  -6  21   61.65    2.83
   1  -6  21   56.79    2.70
   1  -6  22    1.94    0.54
   1  -6  22    1.28    0.51
  -1   6 -23   21.47    1.48
  -1   6 -23   26.43    1.61
   1  -6  23   25.70    1.64
   1  -6  23   24.77    1.55
  -1   6 -24    1.60    0.50
  -1   6 -24    2.01    0.59
   1  -6  24    3.19    0.62
   1  -6  24    2.35    0.55
  -1   5  24   19.18    1.38
  -1   5  24   22.85    1.50
   1  -5 -24   16.68    1.29
  -1   5  23    1.29    0.51
  -1   5  23    1.29    0.51
   1  -5 -23    0.64    0.53
  -1   5  22    1.55    0.52
  -1   5  22    1.86    0.55
   1  -5 -22    1.12    0.48
   1  -5 -22    1.79    0.56
  -1   5  21   -0.09    0.37
  -1   5  21    1.17    0.47
   1  -5 -21    0.62    0.45
   1  -5 -21   -0.12    0.40
  -1   5  20   99.65    4.16
  -1   5  20  101.20    4.13
   1  -5 -20   87.68    3.71
   1  -5 -20   96.38    4.00
  -1   5  19    6.67    0.80
   1  -5 -19    5.94    0.71
  -1   5  18   79.00    3.41
  -1   5  18   81.95    3.44
   1  -5 -18   81.66    3.45
   1  -5 -18   76.38    3.25
  -1   5  17    2.40    0.52
  -1   5  17    1.73    0.50
   1  -5 -17    1.85    0.47
   1  -5 -17    1.83    0.47
  -1   5  16    5.31    0.64
  -1   5  16    4.80    0.65
   1  -5 -16    2.87    0.52
   1  -5 -16    3.69    0.55
  -1   5  15    3.66    0.56
  -1   5  15    3.78    0.58
   1  -5 -15    3.78    0.54
   1  -5 -15    3.22    0.53
  -1   5  14   85.46    3.49
  -1   5  14   85.92    3.47
   1  -5 -14   96.50    3.83
   1  -5 -14   94.54    3.77
  -1   5  13    0.25    0.34
  -1   5  13    0.31    0.31
   1  -5 -13   -0.07    0.32
   1  -5 -13    0.05    0.31
  -1   5  12  370.10   13.18
  -1   5  12  376.60   13.36
   1  -5 -12  351.80   12.50
   1  -5 -12  367.10   13.03
  -1   5  11    3.76    0.49
   1  -5 -11    3.76    0.49
  -1   5  10    1.53    0.41
   1  -5 -10    0.72    0.33
  -1   5   9    0.23    0.29
  -1   5   9    0.43    0.34
   1  -5  -9   -0.10    0.28
   1  -5  -9    0.21    0.29
  -1   5   8  144.10    5.28
  -1   5   8  148.30    5.44
   1  -5  -8  137.00    5.03
   1  -5  -8  126.80    4.70
  -1   5   7   24.33    1.15
  -1   5   7   23.60    1.15
   1  -5  -7   24.03    1.14
   1  -5  -7   23.05    1.12
  -1   5   6  842.10   29.09
  -1   5   6  856.30   29.57
   1  -5  -6  820.10   28.32
   1  -5  -6  805.00   27.82
  -1   5   5    7.08    0.53
  -1   5   5    7.95    0.53
   1  -5  -5    7.93    0.54
   1  -5  -5    8.00    0.55
   1  -5  -4   25.10    1.10
   1  -5  -4   25.76    1.13
  -1   5   3    2.61    0.35
  -1   5   3    3.33    0.34
   1  -5  -3    3.42    0.36
   1  -5  -3    3.62    0.37
  -1   5   2    5.21    0.43
  -1   5   2    5.57    0.41
   1  -5  -2    9.77    0.55
   1  -5  -2    9.31    0.54
  -1   5   1   56.91    2.14
  -1   5   1   54.73    2.05
   1  -5  -1   56.37    2.12
   1  -5  -1   59.50    2.21
  -1   5   0 1091.00   37.46
  -1   5   0 1043.00   35.82
   1  -5   0 1122.00   38.55
   1  -5   0 1074.00   36.90
  -1   5  -1   57.30    2.14
  -1   5  -1   58.27    2.18
   1  -5   1   56.52    2.12
   1  -5   1   59.44    2.22
  -1   5  -2    7.25    0.50
  -1   5  -2    7.59    0.49
   1  -5   2    4.78    0.41
   1  -5   2    5.34    0.42
  -1   5  -3    3.63    0.35
  -1   5  -3    3.37    0.36
   1  -5   3    3.36    0.34
   1  -5   3    3.11    0.34
  -1   5  -4   21.54    1.00
  -1   5  -4   21.82    1.00
   1  -5   4   24.43    1.08
   1  -5   4   25.46    1.12
  -1   5  -5    7.16    0.53
  -1   5  -5    5.91    0.48
   1  -5   5    6.82    0.49
   1  -5   5    7.70    0.53
  -1   5  -6  740.50   25.61
  -1   5  -6  810.50   28.02
   1  -5   6  762.70   26.36
   1  -5   6  762.10   26.35
  -1   5  -7   21.10    1.06
  -1   5  -7   21.12    1.05
   1  -5   7   21.47    1.05
   1  -5   7   21.41    1.05
  -1   5  -8  119.00    4.44
  -1   5  -8  125.80    4.67
   1  -5   8  134.50    4.96
   1  -5   8  134.10    4.94
  -1   5  -9   -0.10    0.28
  -1   5  -9    0.25    0.28
   1  -5   9    0.39    0.28
   1  -5   9    0.31    0.29
  -1   5 -10    1.48    0.38
   1  -5  10    1.69    0.37
  -1   5 -11    3.25    0.48
  -1   5 -11    3.07    0.48
   1  -5  11    2.50    0.49
   1  -5  11    2.99    0.46
  -1   5 -12  319.10   11.41
  -1   5 -12  329.40   11.74
   1  -5  12  349.40   12.44
   1  -5  12  335.90   11.96
  -1   5 -13   -0.67    0.30
  -1   5 -13   -0.37    0.30
   1  -5  13    0.44    0.33
   1  -5  13    0.41    0.34
  -1   5 -14   89.58    3.63
  -1   5 -14   92.06    3.68
   1  -5  14   87.17    3.51
   1  -5  14   75.76    3.13
  -1   5 -15    4.37    0.61
  -1   5 -15    3.66    0.58
   1  -5  15    2.35    0.49
   1  -5  15    3.73    0.57
  -1   5 -16    3.17    0.54
  -1   5 -16    2.43    0.52
   1  -5  16    3.40    0.56
   1  -5  16    2.53    0.51
  -1   5 -17    1.89    0.50
  -1   5 -17    1.63    0.46
   1  -5  17    1.88    0.48
   1  -5  17    1.90    0.51
  -1   5 -18   78.88    3.35
  -1   5 -18   75.73    3.29
   1  -5  18   78.72    3.36
   1  -5  18   82.15    3.46
  -1   5 -19    5.34    0.90
   1  -5  19    4.85    0.73
  -1   5 -20   83.47    3.59
  -1   5 -20   88.50    3.77
   1  -5  20   83.66    3.59
   1  -5  20   89.90    3.77
  -1   5 -21    0.43    0.45
  -1   5 -21   -0.23    0.45
   1  -5  21    0.57    0.44
   1  -5  21    0.28    0.43
  -1   5 -22    0.91    0.44
  -1   5 -22    1.37    0.51
   1  -5  22    1.44    0.52
   1  -5  22    2.07    0.52
  -1   5 -23    1.39    0.50
  -1   5 -23    2.25    0.56
   1  -5  23    1.83    0.53
   1  -5  23    1.41    0.51
  -1   5 -24   17.54    1.31
  -1   5 -24   16.32    1.30
   1  -5  24   17.95    1.31
   1  -5  24   19.23    1.43
  -1   4  25   11.92    1.19
   1  -4 -25    9.61    1.03
  -1   4  24    1.60    0.52
  -1   4  24    1.30    0.50
   1  -4 -24    1.76    0.53
   1  -4 -24    1.99    0.53
  -1   4  23   32.13    1.85
  -1   4  23   31.63    1.81
   1  -4 -23   27.89    1.74
   1  -4 -23   32.56    1.83
  -1   4  22    3.08    0.59
  -1   4  22    2.92    0.59
   1  -4 -22    2.98    0.62
   1  -4 -22    2.41    0.54
  -1   4  21   83.81    3.62
  -1   4  21   84.73    3.59
   1  -4 -21   80.84    3.47
   1  -4 -21   77.91    3.41
  -1   4  20    7.74    0.86
  -1   4  20    7.09    0.78
   1  -4 -20    6.36    0.76
   1  -4 -20    6.66    0.79
  -1   4  19   17.48    1.26
  -1   4  19   13.78    1.14
  -1   4  18    3.09    0.58
  -1   4  18    2.88    0.58
   1  -4 -18    4.16    0.64
   1  -4 -18    4.85    0.65
  -1   4  17  118.20    4.65
  -1   4  17  108.80    4.39
   1  -4 -17  112.70    4.49
   1  -4 -17  118.10    4.66
  -1   4  16   13.06    1.01
  -1   4  16   14.89    1.04
   1  -4 -16   11.27    0.93
   1  -4 -16   14.08    1.00
  -1   4  15   86.09    3.54
  -1   4  15   85.45    3.47
   1  -4 -15   85.27    3.47
   1  -4 -15   87.39    3.55
  -1   4  14    3.37    0.53
  -1   4  14    2.85    0.50
   1  -4 -14    3.48    0.51
   1  -4 -14    3.07    0.50
  -1   4  13   71.27    2.94
  -1   4  13   69.32    2.91
   1  -4 -13   71.09    2.93
   1  -4 -13   67.03    2.79
  -1   4  12   14.75    0.95
  -1   4  12   13.33    0.90
   1  -4 -12   19.44    1.12
   1  -4 -12   20.80    1.15
  -1   4  11  254.80    9.15
   1  -4 -11  237.30    8.56
  -1   4  10   10.34    0.73
  -1   4  10    9.10    0.73
   1  -4 -10    8.15    0.66
   1  -4 -10    7.77    0.66
  -1   4   9  226.80    8.15
  -1   4   9  241.70    8.63
   1  -4  -9  227.70    8.16
   1  -4  -9  226.00    8.09
  -1   4   8   56.67    2.27
  -1   4   8   59.25    2.39
   1  -4  -8   55.92    2.27
   1  -4  -8   62.38    2.47
  -1   4   7  174.50    6.30
  -1   4   7  178.30    6.41
   1  -4  -7  203.40    7.26
   1  -4  -7  206.10    7.36
  -1   4   6  135.50    4.91
  -1   4   6  128.10    4.68
   1  -4  -6  140.00    5.07
   1  -4  -6  128.20    4.67
  -1   4   5  379.40   13.21
  -1   4   5  379.00   13.21
   1  -4  -5  376.70   13.12
   1  -4  -5  362.70   12.65
  -1   4   4  214.10    7.55
  -1   4   4  222.60    7.82
   1  -4  -4  214.10    7.55
   1  -4  -4  204.40    7.21
  -1   4   3  151.50    5.38
  -1   4   3  152.60    5.40
   1  -4  -3  154.00    5.46
   1  -4  -3  157.20    5.57
  -1   4   2    3.19    0.36
  -1   4   2    3.22    0.31
   1  -4  -2    0.90    0.25
   1  -4  -2    1.04    0.26
  -1   4   1  198.80    6.95
  -1   4   1  203.30    7.11
   1  -4  -1  208.60    7.29
   1  -4  -1  219.90    7.67
  -1   4   0  261.10    9.08
  -1   4   0  237.30    8.26
  -1   4  -1  215.60    7.53
  -1   4  -1  211.80    7.40
   1  -4   1  203.60    7.12
   1  -4   1  207.00    7.23
  -1   4  -2    0.70    0.23
  -1   4  -2    0.73    0.27
   1  -4   2    3.17    0.32
   1  -4   2    3.06    0.32
  -1   4  -3  143.20    5.09
  -1   4  -3  153.60    5.46
   1  -4   3  141.50    5.03
   1  -4   3  142.00    5.06
  -1   4  -4  185.20    6.56
  -1   4  -4  206.30    7.28
   1  -4   4  204.90    7.22
   1  -4   4  189.30    6.70
  -1   4  -5  325.40   11.38
  -1   4  -5  342.70   11.97
   1  -4   5  339.50   11.85
   1  -4   5  337.00   11.78
  -1   4  -6  127.00    4.63
  -1   4  -6  123.90    4.53
   1  -4   6  124.90    4.55
   1  -4   6  115.80    4.25
  -1   4  -7  176.20    6.35
  -1   4  -7  188.60    6.77
   1  -4   7  160.30    5.80
   1  -4   7  166.40    6.00
  -1   4  -8   59.15    2.38
  -1   4  -8   59.38    2.38
   1  -4   8   53.30    2.17
   1  -4   8   55.92    2.26
  -1   4  -9  203.60    7.35
  -1   4  -9  198.20    7.16
   1  -4   9  225.70    8.09
   1  -4   9  229.90    8.24
  -1   4 -10    8.15    0.66
  -1   4 -10    7.02    0.65
   1  -4  10   11.59    0.78
  -1   4 -11  232.20    8.40
   1  -4  11  251.10    9.02
  -1   4 -12   19.07    1.10
  -1   4 -12   17.96    1.07
   1  -4  12   14.29    0.94
   1  -4  12   14.95    0.96
  -1   4 -13   66.44    2.77
  -1   4 -13   67.00    2.81
   1  -4  13   67.93    2.83
   1  -4  13   68.55    2.83
  -1   4 -14    2.72    0.49
  -1   4 -14    3.52    0.53
   1  -4  14    2.77    0.49
   1  -4  14    3.38    0.51
  -1   4 -15   83.84    3.46
  -1   4 -15   88.10    3.57
   1  -4  15   80.74    3.32
   1  -4  15   77.06    3.20
  -1   4 -16   14.07    1.03
  -1   4 -16   12.11    0.96
   1  -4  16   13.59    1.00
   1  -4  16   13.76    0.99
  -1   4 -17  114.20    4.55
  -1   4 -17  107.90    4.31
   1  -4  17  121.40    4.76
   1  -4  17  107.30    4.30
  -1   4 -18    5.76    0.70
  -1   4 -18    6.12    0.74
   1  -4  18    3.67    0.60
   1  -4  18    4.05    0.61
  -1   4 -19   14.81    1.12
   1  -4  19   15.60    1.13
  -1   4 -20    7.63    0.86
  -1   4 -20    8.86    0.88
   1  -4  20    6.02    0.75
   1  -4  20    7.20    0.80
   1  -4  21   70.68    3.12
   1  -4  21   77.23    3.38
  -1   4 -22    2.25    0.55
  -1   4 -22    3.22    0.65
   1  -4  22    2.47    0.56
   1  -4  22    3.11    0.62
  -1   4 -23   28.65    1.68
  -1   4 -23   28.31    1.73
   1  -4  23   28.99    1.71
   1  -4  23   30.28    1.79
  -1   4 -24    1.51    0.54
  -1   4 -24    1.54    0.48
   1  -4  24    1.88    0.55
   1  -4  24    2.13    0.53
   1  -4  25    7.90    1.10
  -1   3  25    8.86    0.94
   1  -3 -25    9.88    0.95
  -1   3  24    5.95    0.78
  -1   3  24    7.56    0.88
   1  -3 -24    7.47    0.88
   1  -3 -24    8.20    0.89
   1  -3 -23   13.67    1.15
   1  -3 -23   15.36    1.18
  -1   3  22   14.15    1.15
  -1   3  22   13.57    1.10
   1  -3 -22   15.31    1.19
   1  -3 -22   16.28    1.20
  -1   3  21   13.52    1.08
  -1   3  21   15.20    1.20
   1  -3 -21   11.51    1.03
   1  -3 -21   12.43    1.05
   1  -3 -20   57.66    2.64
  -1   3  19   20.17    1.32
  -1   3  19   21.15    1.35
   1  -3 -19   20.81    1.33
   1  -3 -19   20.84    1.30
  -1   3  18   45.85    2.19
  -1   3  18   52.13    2.44
   1  -3 -18   42.40    2.06
   1  -3 -18   42.50    2.08
  -1   3  17   27.82    1.51
  -1   3  17   29.03    1.60
   1  -3 -17   21.92    1.33
   1  -3 -17   24.21    1.41
  -1   3  16   52.43    2.39
  -1   3  16   50.60    2.30
   1  -3 -16   47.36    2.21
   1  -3 -16   50.98    2.32
  -1   3  15   10.00    0.83
  -1   3  15   10.53    0.88
   1  -3 -15   15.20    1.02
   1  -3 -15   12.05    0.93
   1  -3 -14   63.81    2.71
   1  -3 -14   64.02    2.72
  -1   3  13   22.19    1.23
  -1   3  13   21.42    1.22
   1  -3 -13   18.98    1.14
   1  -3 -13   20.21    1.16
  -1   3  12  149.60    5.57
  -1   3  12  135.30    5.12
   1  -3 -12  123.20    4.69
   1  -3 -12  126.00    4.77
  -1   3  10  133.00    4.95
  -1   3  10  118.20    4.47
   1  -3 -10  114.40    4.31
   1  -3 -10  113.70    4.30
  -1   3   9  100.10    3.82
  -1   3   9  104.00    3.92
   1  -3  -9  104.40    3.95
   1  -3  -9  104.10    3.92
  -1   3   8   15.26    0.88
  -1   3   8   14.46    0.82
   1  -3  -8   13.03    0.77
   1  -3  -8   11.83    0.73
  -1   3   7  114.80    4.22
  -1   3   7  113.30    4.20
   1  -3  -7  113.60    4.20
   1  -3  -7  119.50    4.38
  -1   3   6  338.90   11.85
  -1   3   6  344.30   12.05
   1  -3  -6  357.20   12.47
   1  -3  -6  366.80   12.82
  -1   3   5  253.60    8.90
  -1   3   5  252.20    8.87
   1  -3  -5  274.80    9.62
   1  -3  -5  283.70    9.94
  -1   3   4  155.30    5.52
  -1   3   4  162.20    5.75
   1  -3  -4  130.00    4.66
   1  -3  -4  131.80    4.71
  -1   3   3   85.62    3.11
  -1   3   3   83.45    3.03
   1  -3  -3  105.20    3.77
   1  -3  -3  106.40    3.82
  -1   3   2   15.22    0.68
  -1   3   2   17.90    0.80
   1  -3  -2   19.38    0.84
   1  -3  -2   17.25    0.75
  -1   3   1  232.10    8.07
  -1   3   1  206.90    7.20
   1  -3  -1  194.50    6.79
   1  -3  -1  184.20    6.43
  -1   3   0  524.80   18.06
  -1   3   0  500.50   17.24
   1  -3   0  499.70   17.21
   1  -3   0  479.10   16.51
  -1   3  -1  179.40    6.27
  -1   3  -1  191.60    6.68
   1  -3   1  226.40    7.87
   1  -3   1  207.30    7.22
  -1   3  -2   15.99    0.73
  -1   3  -2   16.65    0.74
   1  -3   2   14.64    0.67
   1  -3   2   15.94    0.72
  -1   3  -3   94.52    3.41
  -1   3  -3   98.85    3.56
   1  -3   3   79.37    2.90
   1  -3   3   76.41    2.80
  -1   3  -4  118.60    4.27
  -1   3  -4  116.10    4.18
   1  -3   4  131.10    4.70
   1  -3   4  147.20    5.24
  -1   3  -5  253.90    8.92
  -1   3  -5  248.30    8.73
   1  -3   5  234.90    8.27
   1  -3   5  231.40    8.15
  -1   3  -6  335.90   11.76
  -1   3  -6  343.50   12.02
   1  -3   6  324.20   11.36
   1  -3   6  317.50   11.13
  -1   3  -7  111.50    4.12
  -1   3  -7  113.80    4.21
   1  -3   7  107.60    3.98
   1  -3   7  106.70    3.96
  -1   3  -8   12.18    0.76
  -1   3  -8   10.89    0.71
   1  -3   8   14.19    0.81
   1  -3   8   13.67    0.79
  -1   3  -9  100.30    3.81
  -1   3  -9   97.98    3.72
   1  -3   9   94.42    3.60
   1  -3   9   94.69    3.61
  -1   3 -10  113.40    4.29
  -1   3 -10  109.60    4.14
   1  -3  10  117.80    4.43
   1  -3  10  107.60    4.08
   1  -3  11   74.65    3.05
  -1   3 -12  118.00    4.50
  -1   3 -12  121.50    4.63
   1  -3  12  123.90    4.70
   1  -3  12  123.80    4.70
  -1   3 -13   18.37    1.11
  -1   3 -13   17.07    1.05
   1  -3  13   20.81    1.18
   1  -3  13   20.39    1.17
  -1   3 -14   59.90    2.59
  -1   3 -14   64.42    2.73
   1  -3  14   59.11    2.53
   1  -3  14   62.53    2.66
  -1   3 -15   14.06    0.98
  -1   3 -15   12.29    0.94
   1  -3  15   10.51    0.86
   1  -3  15   11.68    0.88
  -1   3 -16   48.57    2.24
  -1   3 -16   47.91    2.24
   1  -3  16   50.84    2.31
   1  -3  16   52.57    2.38
  -1   3 -17   25.41    1.47
  -1   3 -17   22.85    1.37
   1  -3  17   24.85    1.45
   1  -3  17   29.93    1.60
  -1   3 -18   44.16    2.12
  -1   3 -18   43.21    2.12
   1  -3  18   48.70    2.31
   1  -3  18   48.05    2.27
  -1   3 -19   21.17    1.37
  -1   3 -19   18.12    1.25
   1  -3  19   21.55    1.37
   1  -3  19   22.06    1.35
  -1   3 -20   47.06    2.35
  -1   3 -20   47.44    2.34
   1  -3  20   46.43    2.26
   1  -3  20   46.10    2.31
  -1   3 -21   14.07    1.14
  -1   3 -21   15.19    1.18
   1  -3  21   14.71    1.14
   1  -3  21   14.24    1.15
  -1   3 -22   13.71    1.15
  -1   3 -22   14.00    1.10
   1  -3  22   11.89    1.06
   1  -3  22   14.95    1.16
  -1   3 -23   11.54    1.02
  -1   3 -23   11.18    1.04
   1  -3  23   12.99    1.10
   1  -3  23   14.82    1.16
  -1   3 -24    8.68    0.95
  -1   3 -24    7.44    0.85
   1  -3  24    5.58    0.77
   1  -3  24    5.67    0.78
  -1   3 -25    7.96    0.86
   1  -3  25    9.40    0.96
  -1   2  25    5.07    0.79
  -1   2  25    5.76    0.78
   1  -2 -25    5.35    0.73
   1  -2 -25    3.97    0.72
  -1   2  24    6.70    0.84
  -1   2  24    6.96    0.84
   1  -2 -24    6.24    0.78
   1  -2 -24    5.39    0.75
  -1   2  23   14.66    1.20
  -1   2  23   14.50    1.17
   1  -2 -23   14.99    1.21
   1  -2 -23   15.48    1.20
  -1   2  22    7.66    0.87
  -1   2  22    6.66    0.79
   1  -2 -22    6.30    0.78
   1  -2 -22    6.86    0.79
  -1   2  21   37.99    1.98
  -1   2  21   39.59    2.06
   1  -2 -21   41.79    2.13
   1  -2 -21   38.98    2.01
  -1   2  20   14.83    1.09
   1  -2 -20   17.09    1.20
  -1   2  19   23.18    1.40
  -1   2  19   21.90    1.37
   1  -2 -19   22.70    1.41
   1  -2 -19   20.63    1.31
  -1   2  18   14.41    1.09
  -1   2  18   14.99    1.08
   1  -2 -18   15.90    1.11
   1  -2 -18   15.38    1.10
  -1   2  17   90.12    3.70
  -1   2  17   91.12    3.71
   1  -2 -17   91.83    3.77
   1  -2 -17   96.51    3.91
  -1   2  16   41.92    2.00
  -1   2  16   45.10    2.14
   1  -2 -16   41.51    1.98
   1  -2 -16   40.69    1.96
  -1   2  15   75.29    3.13
  -1   2  15   66.22    2.80
   1  -2 -15   74.42    3.10
   1  -2 -15   74.58    3.09
  -1   2  14   34.02    1.69
  -1   2  14   37.57    1.78
   1  -2 -14   34.53    1.69
   1  -2 -14   35.53    1.73
  -1   2  13   24.43    1.33
  -1   2  13   25.10    1.32
   1  -2 -13   22.85    1.25
   1  -2 -13   21.87    1.22
  -1   2  12   50.11    2.17
  -1   2  12   51.53    2.23
   1  -2 -12   54.04    2.32
   1  -2 -12   56.00    2.37
  -1   2  10   60.66    2.47
  -1   2  10   59.43    2.45
   1  -2 -10   67.47    2.70
   1  -2 -10   64.78    2.62
  -1   2   9   95.53    3.64
  -1   2   9  100.10    3.78
   1  -2  -9   87.74    3.36
   1  -2  -9   86.46    3.33
  -1   2   8   15.55    0.85
  -1   2   8   16.40    0.91
   1  -2  -8   20.18    1.03
   1  -2  -8   19.06    0.97
  -1   2   7  188.90    6.75
  -1   2   7  211.90    7.55
   1  -2  -7  217.30    7.74
   1  -2  -7  211.40    7.51
  -1   2   6   17.00    0.89
  -1   2   6   15.74    0.80
   1  -2  -6    5.47    0.47
   1  -2  -6    6.22    0.50
  -1   2   5  264.10    9.26
  -1   2   5  259.70    9.10
   1  -2  -5  262.50    9.20
   1  -2  -5  264.50    9.26
  -1   2   4  528.30   18.25
  -1   2   4  495.40   17.13
   1  -2  -4  572.00   19.74
   1  -2  -4  514.90   17.80
  -1   2   3  202.50    7.08
  -1   2   3  193.20    6.76
   1  -2  -3  202.50    7.09
   1  -2  -3  207.30    7.24
  -1   2   2  226.00    7.86
  -1   2   2  221.00    7.68
   1  -2  -2  239.30    8.31
   1  -2  -2  232.80    8.09
  -1   2   1  554.00   19.05
  -1   2   1  544.10   18.71
   1  -2  -1  527.70   18.15
   1  -2  -1  537.60   18.49
  -1   2   0  254.20    8.80
  -1   2   0  258.70    8.95
   1  -2   0  253.20    8.76
   1  -2   0  258.40    8.94
  -1   2  -1  553.30   19.03
  -1   2  -1  529.90   18.23
   1  -2   1  545.30   18.75
   1  -2   1  581.20   19.98
  -1   2  -2  199.20    6.95
  -1   2  -2  211.10    7.35
   1  -2   2  198.70    6.93
   1  -2   2  210.00    7.31
  -1   2  -3  191.10    6.69
  -1   2  -3  178.40    6.26
   1  -2   3  189.20    6.62
   1  -2   3  189.80    6.66
  -1   2  -4  481.70   16.67
  -1   2  -4  481.30   16.65
   1  -2   4  471.90   16.33
   1  -2   4  470.60   16.28
   1  -2   5  230.40    8.11
   1  -2   5  257.60    9.03
  -1   2  -6    5.70    0.48
  -1   2  -6    5.36    0.49
   1  -2   6   13.93    0.75
   1  -2   6   14.45    0.77
  -1   2  -7  210.80    7.51
  -1   2  -7  209.50    7.47
   1  -2   7  212.20    7.55
   1  -2   7  198.50    7.08
  -1   2  -8   17.55    0.94
  -1   2  -8   19.21    1.00
   1  -2   8   15.54    0.86
   1  -2   8   16.78    0.89
  -1   2  -9   86.52    3.34
  -1   2  -9   85.69    3.30
   1  -2   9   91.48    3.49
   1  -2   9   96.98    3.68
  -1   2 -10   62.05    2.52
  -1   2 -10   63.57    2.58
   1  -2  10   54.63    2.26
   1  -2  10   57.60    2.36
  -1   2 -12   53.21    2.28
  -1   2 -12   50.29    2.17
   1  -2  12   53.19    2.28
   1  -2  12   51.54    2.20
  -1   2 -13   20.35    1.16
  -1   2 -13   21.55    1.21
   1  -2  13   21.47    1.20
   1  -2  13   23.64    1.27
  -1   2 -14   33.96    1.67
  -1   2 -14   34.44    1.70
   1  -2  14   34.15    1.67
   1  -2  14   32.37    1.62
  -1   2 -15   71.29    2.98
  -1   2 -15   74.23    3.10
   1  -2  15   75.30    3.12
   1  -2  15   74.71    3.11
  -1   2 -16   37.22    1.86
  -1   2 -16   42.37    2.02
   1  -2  16   42.43    2.03
   1  -2  16   43.58    2.07
  -1   2 -17   92.20    3.78
  -1   2 -17   92.96    3.81
   1  -2  17   90.68    3.70
   1  -2  17   88.13    3.63
  -1   2 -18   15.14    1.11
  -1   2 -18   13.53    1.04
   1  -2  18   15.91    1.12
   1  -2  18   19.38    1.22
  -1   2 -19   22.62    1.39
  -1   2 -19   22.90    1.41
   1  -2  19   21.00    1.34
   1  -2  19   20.66    1.32
  -1   2 -20   14.11    1.09
   1  -2  20   13.44    1.06
  -1   2 -21   37.82    1.98
  -1   2 -21   39.54    2.05
   1  -2  21   37.18    1.94
   1  -2  21   38.91    2.06
  -1   2 -22    4.74    0.70
  -1   2 -22    5.33    0.72
   1  -2  22    6.53    0.79
   1  -2  22    6.31    0.77
  -1   2 -23   14.66    1.19
  -1   2 -23   16.04    1.22
   1  -2  23   13.96    1.13
   1  -2  23   12.75    1.13
  -1   2 -24    6.04    0.78
  -1   2 -24    5.38    0.76
   1  -2  24    6.94    0.82
   1  -2  24    7.69    0.85
  -1   2 -25    3.92    0.66
  -1   2 -25    3.52    0.74
   1  -2  25    5.00    0.73
   1  -2  25    4.44    0.78
  -1   1  25    6.39    0.81
  -1   1  25    4.03    0.70
   1  -1 -25    5.28    0.72
   1  -1 -25    4.75    0.73
  -1   1  24    7.51    0.85
  -1   1  24    9.02    0.94
   1  -1 -24    7.68    0.88
   1  -1 -24    6.75    0.85
  -1   1  23    4.36    0.69
  -1   1  23    2.71    0.61
   1  -1 -23    4.06    0.67
   1  -1 -23    4.85    0.71
  -1   1  22  113.70    4.61
  -1   1  22  108.70    4.46
   1  -1 -22  111.80    4.58
   1  -1 -22  111.60    4.55
  -1   1  21    1.16    0.46
  -1   1  21   -0.18    0.39
   1  -1 -21    0.37    0.43
   1  -1 -21    0.16    0.40
  -1   1  20    2.24    0.55
   1  -1 -20    3.87    0.63
  -1   1  19    4.11    0.63
  -1   1  19    5.11    0.69
   1  -1 -19    3.78    0.61
   1  -1 -19    5.50    0.70
  -1   1  18    1.90    0.47
  -1   1  18    1.84    0.47
   1  -1 -18    1.87    0.48
   1  -1 -18    1.36    0.43
  -1   1  17    6.43    0.72
  -1   1  17    7.25    0.73
   1  -1 -17    6.78    0.74
   1  -1 -17    7.05    0.74
  -1   1  16  383.70   13.72
  -1   1  16  383.30   13.68
   1  -1 -16  398.70   14.21
   1  -1 -16  361.80   12.95
  -1   1  15    7.45    0.73
  -1   1  15    8.64    0.78
   1  -1 -15    7.57    0.73
   1  -1 -15    7.15    0.73
  -1   1  14    7.75    0.72
  -1   1  14    6.48    0.65
   1  -1 -14    7.89    0.72
   1  -1 -14    7.00    0.70
  -1   1  13   45.90    2.05
  -1   1  13   41.50    1.90
   1  -1 -13   41.77    1.91
   1  -1 -13   43.69    1.98
  -1   1  12    3.41    0.48
  -1   1  12    3.18    0.47
   1  -1 -12    2.54    0.45
   1  -1 -12    4.21    0.52
  -1   1  10  291.10   10.35
  -1   1  10  315.60   11.18
   1  -1 -10  297.20   10.56
   1  -1 -10  305.70   10.84
  -1   1   9   40.37    1.74
  -1   1   9   38.47    1.67
   1  -1  -9   42.38    1.81
   1  -1  -9   36.75    1.62
  -1   1   8   79.61    3.05
  -1   1   8   86.61    3.28
   1  -1  -8   84.74    3.23
   1  -1  -8   85.58    3.26
  -1   1   7    9.47    0.61
  -1   1   7    9.25    0.64
   1  -1  -7    8.38    0.59
   1  -1  -7    8.98    0.62
  -1   1   6   19.71    0.96
  -1   1   6   17.87    0.87
   1  -1  -6   20.92    0.99
   1  -1  -6   20.37    0.97
  -1   1   5   15.96    0.77
  -1   1   5   16.00    0.80
   1  -1  -5   16.31    0.81
   1  -1  -5   16.58    0.81
  -1   1   4  856.00   29.44
  -1   1   4  897.50   30.87
   1  -1  -4  859.80   29.57
   1  -1  -4  846.30   29.11
  -1   1   3   95.36    3.41
  -1   1   3   94.11    3.36
   1  -1  -3   98.47    3.52
   1  -1  -3   96.28    3.44
  -1   1   2  364.90   12.59
  -1   1   2  344.90   11.91
   1  -1  -2  361.90   12.48
   1  -1  -2  321.40   11.10
  -1   1   1   52.48    1.89
  -1   1   1   56.19    2.01
   1  -1  -1   54.68    1.97
   1  -1  -1   52.52    1.89
  -1   1   0   64.87    2.30
  -1   1   0   61.35    2.18
   1  -1   0   64.79    2.30
   1  -1   0   63.11    2.24
  -1   1  -1   52.07    1.87
  -1   1  -1   50.23    1.81
   1  -1   1   52.43    1.89
   1  -1   1   48.18    1.74
   1  -1   2  324.30   11.20
   1  -1   2  297.60   10.29
  -1   1  -3   91.46    3.28
  -1   1  -3   91.78    3.29
   1  -1   3   94.86    3.40
   1  -1   3   89.24    3.20
  -1   1  -4  834.40   28.71
  -1   1  -4  811.80   27.93
   1  -1   4  820.00   28.21
   1  -1   4  792.30   27.27
  -1   1  -5   15.84    0.79
  -1   1  -5   16.33    0.80
   1  -1   5   15.32    0.76
   1  -1   5   15.66    0.77
  -1   1  -6   20.32    0.98
  -1   1  -6   18.97    0.92
   1  -1   6   18.99    0.92
   1  -1   6   19.11    0.92
  -1   1  -7    8.88    0.60
  -1   1  -7    7.69    0.59
   1  -1   7    9.13    0.62
   1  -1   7    7.66    0.55
  -1   1  -8   84.74    3.23
  -1   1  -8   87.35    3.32
   1  -1   8   77.10    2.96
   1  -1   8   77.22    2.96
  -1   1  -9   38.82    1.70
  -1   1  -9   40.51    1.75
   1  -1   9   41.52    1.77
   1  -1   9   40.76    1.75
  -1   1 -10  285.20   10.15
  -1   1 -10  294.00   10.44
   1  -1  10  299.50   10.63
   1  -1  10  311.70   11.05
  -1   1 -12    2.10    0.42
  -1   1 -12    3.53    0.49
   1  -1  12    3.71    0.49
   1  -1  12    3.19    0.47
  -1   1 -13   44.33    2.01
  -1   1 -13   44.54    2.00
   1  -1  13   45.48    2.03
   1  -1  13   44.50    2.01
  -1   1 -14    7.08    0.71
  -1   1 -14    6.61    0.68
   1  -1  14    8.02    0.73
   1  -1  14    7.82    0.73
  -1   1 -15    6.80    0.71
  -1   1 -15    7.95    0.75
   1  -1  15    7.31    0.73
   1  -1  15    6.32    0.69
  -1   1 -16  364.00   13.03
  -1   1 -16  362.50   13.00
   1  -1  16  373.10   13.36
   1  -1  16  384.90   13.74
  -1   1 -17    6.90    0.74
  -1   1 -17    7.67    0.79
   1  -1  17    7.60    0.75
   1  -1  17    7.80    0.76
  -1   1 -18    2.23    0.50
  -1   1 -18    1.68    0.48
   1  -1  18    2.27    0.49
   1  -1  18    2.12    0.48
  -1   1 -19    4.50    0.66
  -1   1 -19    4.33    0.63
   1  -1  19    5.37    0.69
   1  -1  19    4.02    0.63
  -1   1 -20    3.17    0.61
   1  -1  20    2.61    0.57
  -1   1 -21    0.68    0.44
  -1   1 -21    0.03    0.41
   1  -1  21    0.48    0.40
   1  -1  21    1.18    0.46
  -1   1 -22   95.03    4.01
  -1   1 -22  107.00    4.40
   1  -1  22   99.94    4.14
   1  -1  22  104.80    4.35
  -1   1 -23    3.43    0.67
  -1   1 -23    4.10    0.64
   1  -1  23    4.40    0.67
   1  -1  23    5.58    0.75
  -1   1 -24    7.36    0.88
  -1   1 -24    7.91    0.85
   1  -1  24    6.93    0.83
   1  -1  24    8.53    0.93
  -1   1 -25    4.34    0.68
  -1   1 -25    4.92    0.77
   1  -1  25    4.27    0.68
   1  -1  25    3.92    0.67
  -1   0  25   24.29    1.56
  -1   0  25   22.57    1.52
   1   0 -25   21.49    1.45
   1   0 -25   22.33    1.50
  -1   0  24   -0.76    0.39
  -1   0  24   -0.56    0.36
   1   0 -24    0.07    0.39
   1   0 -24   -0.56    0.41
  -1   0  23   32.30    1.81
  -1   0  23   29.35    1.75
   1   0 -23   33.42    1.89
   1   0 -23   31.13    1.80
  -1   0  22   -0.07    0.35
  -1   0  22   -0.42    0.39
   1   0 -22    0.20    0.43
   1   0 -22    0.20    0.36
  -1   0  21   35.75    1.91
  -1   0  21   36.96    1.94
   1   0 -21   44.79    2.22
   1   0 -21   42.64    2.16
  -1   0  20   -0.15    0.37
   1   0 -20    0.15    0.38
  -1   0  19   25.10    1.47
  -1   0  19   29.09    1.60
   1   0 -19   27.74    1.55
   1   0 -19   28.42    1.62
  -1   0  18    0.12    0.39
  -1   0  18    0.26    0.35
   1   0 -18    0.48    0.38
   1   0 -18   -0.17    0.37
  -1   0  17   60.06    2.64
  -1   0  17   58.26    2.60
   1   0 -17   67.78    2.92
   1   0 -17   65.57    2.85
  -1   0  16    0.73    0.41
  -1   0  16    1.91    0.47
   1   0 -16    1.35    0.43
   1   0 -16    2.27    0.50
  -1   0  15  266.00    9.66
  -1   0  15  286.50   10.34
   1   0 -15  290.60   10.50
   1   0 -15  290.50   10.49
  -1   0  14    0.12    0.35
  -1   0  14   -0.74    0.38
   1   0 -14   -0.42    0.41
   1   0 -14   -0.06    0.38
  -1   0  13  233.90    8.49
  -1   0  13  253.80    9.16
   1   0 -13  227.90    8.30
   1   0 -13  242.70    8.79
  -1   0  12   -0.56    0.28
  -1   0  12   -0.46    0.28
   1   0 -12   -0.01    0.30
   1   0 -12   -0.37    0.28
  -1   0  11  409.40   14.47
   1   0 -11  382.80   13.56
  -1   0  10   -0.05    0.27
  -1   0  10    0.10    0.31
   1   0 -10    0.75    0.31
   1   0 -10    0.24    0.29
  -1   0   9  122.50    4.56
  -1   0   9  119.50    4.44
   1   0  -9   91.20    3.47
   1   0  -9   87.86    3.36
  -1   0   8   -1.03    0.31
  -1   0   8    0.06    0.32
   1   0  -8   -0.42    0.32
   1   0  -8   -0.14    0.31
  -1   0   7   35.20    1.49
  -1   0   7   36.84    1.56
   1   0  -7   42.86    1.77
   1   0  -7   41.00    1.70
  -1   0   6   -0.20    0.27
  -1   0   6   -0.15    0.24
   1   0  -6   -0.26    0.24
   1   0  -6   -0.13    0.29
  -1   0   5   26.79    1.14
  -1   0   5   25.44    1.10
  -1   0   4    0.17    0.24
  -1   0   4   -0.06    0.21
   1   0  -4   -0.15    0.23
   1   0  -4   -0.19    0.21
  -1   0   3  260.70    9.05
  -1   0   3  290.00   10.05
   1   0  -3  272.50    9.45
   1   0  -3  274.30    9.51
  -1   0   2   -0.01    0.15
  -1   0   2    0.25    0.15
   1   0  -2    0.03    0.15
   1   0  -2   -0.02    0.15
  -1   0   1 1021.00   34.96
  -1   0   1 1037.00   35.54
   1   0  -1 1144.00   39.18
   1   0  -1 1083.00   37.09
  -1   0   0    0.07    0.09
  -1   0   0    0.02    0.10
   1   0   0    0.21    0.09
   1   0   0    0.11    0.09
  -1   0  -1  942.60   32.30
  -1   0  -1  987.20   33.82
   1   0   1  950.70   32.58
   1   0   1  958.20   32.83
  -1   0  -2    0.26    0.14
  -1   0  -2   -0.21    0.14
   1   0   2   -0.08    0.13
   1   0   2    0.23    0.15
  -1   0  -3  284.70    9.87
  -1   0  -3  272.10    9.43
   1   0   3  272.80    9.46
   1   0   3  278.00    9.64
  -1   0  -4   -0.02    0.22
  -1   0  -4   -0.14    0.22
   1   0   4    0.19    0.21
   1   0   4   -0.08    0.21
  -1   0  -5   15.00    0.74
  -1   0  -5   14.39    0.74
   1   0   5   25.44    1.09
   1   0   5   26.31    1.12
  -1   0  -6   -0.25    0.27
  -1   0  -6    0.48    0.25
   1   0   6   -0.21    0.24
   1   0   6    0.13    0.28
  -1   0  -7   42.94    1.76
  -1   0  -7   41.97    1.73
   1   0   7   36.30    1.53
   1   0   7   37.49    1.58
  -1   0  -8   -0.32    0.26
  -1   0  -8    0.56    0.30
   1   0   8   -0.16    0.26
   1   0   8    0.19    0.30
  -1   0  -9   88.99    3.41
  -1   0  -9   87.77    3.36
   1   0   9  123.10    4.56
   1   0   9  127.90    4.73
  -1   0 -10   -0.12    0.27
  -1   0 -10    0.11    0.31
   1   0  10   -0.34    0.30
   1   0  10   -0.16    0.28
  -1   0 -11  391.90   13.86
   1   0  11  407.80   14.39
  -1   0 -12   -0.36    0.29
  -1   0 -12   -0.03    0.31
   1   0  12   -0.05    0.32
   1   0  12   -0.14    0.29
   1   0  13  238.50    8.65
   1   0  13  225.80    8.19
  -1   0 -14   -0.20    0.33
  -1   0 -14   -0.24    0.38
   1   0  14    0.17    0.34
   1   0  14   -0.30    0.31
  -1   0 -15  279.50   10.12
  -1   0 -15  281.80   10.19
   1   0  15  263.40    9.56
   1   0  15  276.70   10.02
  -1   0 -16    0.28    0.34
  -1   0 -16    0.07    0.34
   1   0  16   -0.25    0.34
   1   0  16    0.20    0.33
  -1   0 -17   68.40    2.95
  -1   0 -17   65.70    2.86
   1   0  17   60.96    2.67
   1   0  17   62.65    2.75
  -1   0 -18   -0.30    0.36
  -1   0 -18   -0.48    0.33
   1   0  18    0.15    0.35
   1   0  18   -0.17    0.36
  -1   0 -19   26.01    1.53
  -1   0 -19   28.56    1.58
   1   0  19   28.51    1.60
   1   0  19   26.98    1.56
  -1   0 -20    0.54    0.40
   1   0  20    0.77    0.43
  -1   0 -21   49.10    2.37
  -1   0 -21   44.78    2.23
   1   0  21   39.14    2.00
   1   0  21   33.58    1.87
  -1   0 -22    0.25    0.44
  -1   0 -22    0.08    0.36
   1   0  22    0.49    0.40
   1   0  22    0.28    0.41
  -1   0 -23   34.07    1.89
  -1   0 -23   29.25    1.75
   1   0  23   29.62    1.75
   1   0  23   32.14    1.84
  -1   0 -24   -0.29    0.39
  -1   0 -24    0.53    0.44
   1   0  24   -0.18    0.38
   1   0  24   -0.43    0.36
  -1   0 -25   20.58    1.45
  -1   0 -25   24.97    1.60
   1   0  25   20.42    1.41
   1   0  25   20.80    1.43
  -1  -1  25    4.79    0.73
  -1  -1  25    4.38    0.69
   1   1 -25    4.59    0.69
   1   1 -25    5.57    0.78
  -1  -1  24    7.13    0.86
  -1  -1  24    7.66    0.87
   1   1 -24    8.05    0.85
   1   1 -24    7.86    0.91
  -1  -1  23    4.52    0.68
  -1  -1  23    5.78    0.75
   1   1 -23    3.87    0.69
   1   1 -23    4.97    0.70
  -1  -1  22  105.30    4.32
  -1  -1  22  101.50    4.22
   1   1 -22  104.60    4.30
   1   1 -22  106.90    4.44
  -1  -1  21    0.32    0.41
  -1  -1  21    0.04    0.39
   1   1 -21   -0.03    0.45
   1   1 -21    0.53    0.42
  -1  -1  20    1.66    0.52
   1   1 -20    3.19    0.61
  -1  -1  19    5.47    0.72
  -1  -1  19    4.75    0.66
   1   1 -19    4.83    0.64
   1   1 -19    4.09    0.64
  -1  -1  18    1.94    0.48
  -1  -1  18    2.18    0.48
   1   1 -18    1.53    0.46
   1   1 -18    1.73    0.49
  -1  -1  17    8.49    0.82
  -1  -1  17    7.78    0.80
   1   1 -17    8.16    0.82
   1   1 -17    7.95    0.82
  -1  -1  16  361.70   12.97
  -1  -1  16  381.50   13.62
   1   1 -16  373.50   13.35
   1   1 -16  402.80   14.37
  -1  -1  15    5.83    0.66
  -1  -1  15    5.81    0.69
   1   1 -15    6.88    0.72
   1   1 -15    6.25    0.71
  -1  -1  14    8.02    0.72
  -1  -1  14    7.80    0.71
   1   1 -14    8.53    0.76
   1   1 -14    6.94    0.68
  -1  -1  13   44.30    1.99
  -1  -1  13   41.92    1.93
   1   1 -13   44.21    2.00
   1   1 -13   45.09    2.02
  -1  -1  12    3.00    0.46
  -1  -1  12    3.34    0.48
   1   1 -12    2.28    0.43
   1   1 -12    3.09    0.45
  -1  -1  11   22.96    1.23
   1   1 -11   21.02    1.15
  -1  -1  10  293.50   10.42
  -1  -1  10  299.70   10.65
   1   1 -10  288.80   10.26
   1   1 -10  287.80   10.23
  -1  -1   9   39.70    1.72
  -1  -1   9   39.23    1.70
   1   1  -9   43.73    1.85
   1   1  -9   40.58    1.74
  -1  -1   8   80.18    3.07
  -1  -1   8   81.07    3.10
   1   1  -8   81.85    3.12
   1   1  -8   78.49    3.00
  -1  -1   7    9.12    0.60
  -1  -1   7    9.70    0.64
   1   1  -7    9.32    0.62
   1   1  -7    9.65    0.62
  -1  -1   6   17.64    0.86
  -1  -1   6   19.56    0.94
   1   1  -6   18.55    0.89
   1   1  -6   19.52    0.94
  -1  -1   5   15.07    0.76
  -1  -1   5   15.33    0.75
   1   1  -5   16.12    0.78
   1   1  -5   16.59    0.79
  -1  -1   4  848.50   29.17
  -1  -1   4  819.00   28.17
   1   1  -4  812.30   27.94
   1   1  -4  832.80   28.64
  -1  -1   3   91.30    3.25
  -1  -1   3   97.60    3.46
   1   1  -3   93.79    3.34
   1   1  -3   84.46    3.02
  -1  -1   2  329.20   11.34
  -1  -1   2  318.30   10.97
   1   1  -2  334.20   11.51
   1   1  -2  314.20   10.83
  -1  -1   1   49.35    1.74
  -1  -1   1   50.09    1.77
  -1  -1   0   45.58    1.60
  -1  -1   0   47.33    1.66
   1   1   0   50.29    1.76
   1   1   0   48.71    1.70
  -1  -1  -1   50.39    1.78
  -1  -1  -1   51.48    1.81
   1   1   1   52.10    1.84
   1   1   1   49.23    1.74
  -1  -1  -2  340.00   11.71
  -1  -1  -2  350.90   12.08
   1   1   2  320.10   11.03
   1   1   2  326.80   11.26
  -1  -1  -3   92.24    3.28
  -1  -1  -3   94.01    3.35
   1   1   3   92.13    3.28
   1   1   3   89.32    3.18
  -1  -1  -4  847.40   29.13
  -1  -1  -4  841.80   28.94
   1   1   4  830.30   28.55
   1   1   4  878.80   30.21
  -1  -1  -5   16.18    0.77
  -1  -1  -5   16.82    0.80
   1   1   5   16.62    0.79
   1   1   5   16.11    0.79
  -1  -1  -6   21.19    0.99
  -1  -1  -6   20.40    0.95
   1   1   6   20.60    0.97
   1   1   6   19.43    0.94
   1   1   7    9.03    0.60
   1   1   7    9.05    0.63
  -1  -1  -8   83.16    3.17
  -1  -1  -8   83.45    3.17
   1   1   8   84.49    3.21
   1   1   8   84.71    3.21
  -1  -1  -9   39.99    1.72
  -1  -1  -9   40.52    1.74
   1   1   9   42.89    1.82
   1   1   9   43.45    1.84
  -1  -1 -10  329.20   11.65
  -1  -1 -10  310.70   11.01
   1   1  10  299.10   10.62
   1   1  10  303.20   10.75
  -1  -1 -11   26.05    1.32
   1   1  11   26.92    1.34
  -1  -1 -12    3.49    0.49
  -1  -1 -12    3.39    0.47
   1   1  12    2.86    0.44
   1   1  12    3.38    0.48
  -1  -1 -13   44.02    1.99
  -1  -1 -13   43.26    1.96
   1   1  13   47.00    2.08
   1   1  13   43.78    1.99
  -1  -1 -14   10.31    0.81
  -1  -1 -14    8.09    0.71
   1   1  14    9.98    0.79
   1   1  14    8.84    0.74
  -1  -1 -15    6.88    0.72
  -1  -1 -15    5.67    0.64
   1   1  15    5.80    0.65
   1   1  15    7.32    0.71
   1   1  16  357.90   12.86
   1   1  16  393.30   14.02
  -1  -1 -17    7.74    0.77
  -1  -1 -17    7.37    0.76
   1   1  17    7.90    0.79
   1   1  17    6.89    0.72
  -1  -1 -18    1.72    0.46
  -1  -1 -18    1.75    0.47
   1   1  18    2.47    0.49
   1   1  18    1.30    0.45
  -1  -1 -19    5.08    0.70
  -1  -1 -19    4.86    0.66
   1   1  19    4.21    0.65
   1   1  19    3.86    0.61
  -1  -1 -20    2.76    0.63
   1   1  20    2.58    0.63
  -1  -1 -21    0.72    0.44
  -1  -1 -21    0.46    0.41
   1   1  21    0.71    0.42
   1   1  21    1.00    0.45
  -1  -1 -22  109.40    4.49
  -1  -1 -22  108.90    4.44
   1   1  22  113.60    4.59
   1   1  22   99.27    4.16
  -1  -1 -23    4.21    0.68
  -1  -1 -23    4.66    0.71
   1   1  23    4.08    0.68
   1   1  23    2.83    0.59
  -1  -1 -24    7.71    0.88
  -1  -1 -24    8.43    0.92
   1   1  24    6.22    0.81
   1   1  24    7.69    0.87
  -1  -1 -25    4.51    0.69
  -1  -1 -25    4.63    0.75
   1   1  25    4.09    0.67
   1   1  25    3.76    0.67
  -1  -2  25    5.16    0.72
  -1  -2  25    4.45    0.74
   1   2 -25    4.24    0.65
   1   2 -25    4.45    0.73
  -1  -2  24    6.86    0.83
  -1  -2  24    6.69    0.82
   1   2 -24    5.09    0.76
   1   2 -24    5.67    0.74
  -1  -2  23   13.45    1.11
  -1  -2  23   15.36    1.21
   1   2 -23   13.90    1.13
   1   2 -23   15.01    1.21
  -1  -2  22    6.30    0.77
  -1  -2  22    5.15    0.73
   1   2 -22    5.73    0.74
   1   2 -22    6.81    0.81
  -1  -2  21   41.78    2.13
  -1  -2  21   36.77    1.96
  -1  -2  20   11.06    1.01
   1   2 -20   14.08    1.12
  -1  -2  19   21.05    1.34
  -1  -2  19   21.28    1.34
   1   2 -19   23.99    1.45
   1   2 -19   21.58    1.33
  -1  -2  18   14.40    1.09
  -1  -2  18   15.42    1.11
   1   2 -18   13.34    1.04
   1   2 -18   14.67    1.11
  -1  -2  17   84.14    3.49
  -1  -2  17   96.86    3.91
   1   2 -17   90.03    3.72
   1   2 -17   92.45    3.77
  -1  -2  16   44.60    2.13
  -1  -2  16   38.95    1.92
   1   2 -16   39.43    1.93
   1   2 -16   45.89    2.17
  -1  -2  15   69.32    2.93
  -1  -2  15   68.03    2.88
   1   2 -15   77.03    3.19
   1   2 -15   72.00    3.00
  -1  -2  14   32.10    1.60
  -1  -2  14   31.38    1.58
   1   2 -14   29.21    1.50
   1   2 -14   29.72    1.54
  -1  -2  13   20.97    1.19
  -1  -2  13   21.90    1.21
   1   2 -13   19.76    1.15
   1   2 -13   20.64    1.17
  -1  -2  12   53.46    2.28
  -1  -2  12   54.01    2.28
   1   2 -12   52.64    2.24
   1   2 -12   53.12    2.27
  -1  -2  11  160.80    5.94
   1   2 -11  155.10    5.76
  -1  -2  10   57.94    2.38
  -1  -2  10   56.11    2.30
   1   2 -10   63.72    2.57
   1   2 -10   61.49    2.49
  -1  -2   9   92.59    3.53
  -1  -2   9   88.60    3.39
   1   2  -9   87.89    3.38
   1   2  -9   88.76    3.39
  -1  -2   8   16.02    0.87
  -1  -2   8   15.80    0.87
   1   2  -8   18.61    0.96
   1   2  -8   19.09    0.97
  -1  -2   7  210.70    7.49
  -1  -2   7  210.30    7.48
   1   2  -7  204.60    7.27
   1   2  -7  197.90    7.04
  -1  -2   6   16.10    0.81
  -1  -2   6   14.83    0.77
   1   2  -6    5.81    0.49
   1   2  -6    5.31    0.44
  -1  -2   5  243.20    8.52
  -1  -2   5  246.30    8.62
   1   2  -5  251.00    8.78
   1   2  -5  235.40    8.25
  -1  -2   4  550.80   19.00
  -1  -2   4  487.70   16.83
   1   2  -4  491.50   16.97
   1   2  -4  464.60   16.04
  -1  -2   3  192.80    6.72
  -1  -2   3  186.90    6.52
   1   2  -3  187.70    6.54
   1   2  -3  181.60    6.34
  -1  -2   2  222.50    7.69
  -1  -2   2  206.40    7.14
   1   2  -2  198.10    6.86
   1   2  -2  197.80    6.85
  -1  -2   1  512.30   17.57
  -1  -2   1  496.50   17.03
   1   2  -1  485.10   16.64
   1   2  -1  480.10   16.47
  -1  -2   0  275.60    9.55
  -1  -2  -1  508.10   17.43
  -1  -2  -1  504.20   17.29
   1   2   1  519.70   17.82
   1   2   1  496.30   17.02
  -1  -2  -2  221.60    7.66
  -1  -2  -2  216.70    7.49
   1   2   2  206.70    7.15
   1   2   2  217.90    7.54
  -1  -2  -3  191.40    6.67
  -1  -2  -3  198.60    6.91
   1   2   3  192.90    6.72
   1   2   3  198.80    6.92
  -1  -2  -4  508.00   17.53
  -1  -2  -4  506.80   17.49
   1   2   4  499.50   17.24
   1   2   4  511.40   17.65
  -1  -2  -5  260.10    9.09
  -1  -2  -5  254.80    8.91
   1   2   5  250.00    8.75
   1   2   5  267.40    9.35
  -1  -2  -6    5.63    0.45
  -1  -2  -6    6.42    0.49
   1   2   6   15.27    0.81
   1   2   6   16.34    0.82
  -1  -2  -7  214.10    7.60
  -1  -2  -7  211.20    7.49
   1   2   7  217.20    7.72
   1   2   7  213.60    7.58
  -1  -2  -8   18.84    0.96
  -1  -2  -8   19.81    1.00
   1   2   8   17.12    0.94
   1   2   8   16.96    0.90
  -1  -2  -9   87.93    3.36
  -1  -2  -9   88.27    3.37
   1   2   9  100.00    3.77
   1   2   9   96.42    3.66
  -1  -2 -10   70.14    2.79
  -1  -2 -10   66.73    2.66
   1   2  10   57.97    2.37
   1   2  10   58.73    2.40
  -1  -2 -11  157.50    5.81
   1   2  11  162.80    6.01
  -1  -2 -12   51.51    2.22
  -1  -2 -12   54.77    2.32
   1   2  12   52.13    2.24
   1   2  12   51.28    2.19
  -1  -2 -13   20.37    1.16
  -1  -2 -13   18.18    1.08
   1   2  13   23.19    1.25
   1   2  13   24.34    1.30
  -1  -2 -14   31.37    1.57
  -1  -2 -14   33.49    1.65
   1   2  14   33.08    1.62
   1   2  14   33.90    1.68
  -1  -2 -15   73.45    3.05
  -1  -2 -15   73.42    3.06
   1   2  15   72.02    3.03
   1   2  15   80.07    3.27
  -1  -2 -16   45.48    2.12
  -1  -2 -16   42.13    2.01
   1   2  16   42.82    2.01
   1   2  16   46.42    2.17
  -1  -2 -17   95.55    3.88
  -1  -2 -17   99.05    4.01
   1   2  17   94.31    3.86
   1   2  17   91.02    3.69
  -1  -2 -18   13.78    1.04
  -1  -2 -18   13.25    1.03
   1   2  18   16.86    1.17
   1   2  18   14.04    1.05
  -1  -2 -19   22.90    1.41
  -1  -2 -19   25.09    1.47
   1   2  19   23.15    1.42
   1   2  19   19.76    1.28
  -1  -2 -20   13.07    1.12
   1   2  20    9.17    1.03
  -1  -2 -21   39.42    2.03
  -1  -2 -21   41.01    2.11
   1   2  21   37.73    1.95
   1   2  21   37.69    1.98
  -1  -2 -22    5.73    0.74
  -1  -2 -22    6.16    0.78
   1   2  22    7.02    0.80
   1   2  22    7.18    0.82
  -1  -2 -23   13.77    1.15
  -1  -2 -23   16.85    1.28
   1   2  23   12.42    1.08
   1   2  23   15.47    1.19
  -1  -2 -24    5.83    0.78
  -1  -2 -24    5.33    0.76
   1   2  24    6.92    0.85
   1   2  24    6.99    0.84
  -1  -2 -25    5.20    0.72
  -1  -2 -25    5.03    0.74
   1   2  25    6.02    0.78
   1   2  25    6.12    0.78
   1   3 -25    6.91    0.82
   1   3 -25    6.38    0.90
  -1  -3  24    6.12    0.81
  -1  -3  24    5.26    0.74
   1   3 -24    8.48    0.92
   1   3 -24    7.86    0.84
  -1  -3  23   12.83    1.10
  -1  -3  23   12.50    1.09
   1   3 -23   11.28    1.05
   1   3 -23   12.71    1.07
  -1  -3  22   10.85    1.01
  -1  -3  22   11.96    1.05
   1   3 -22   11.53    1.02
   1   3 -22   13.63    1.14
  -1  -3  21   14.66    1.14
  -1  -3  21   14.47    1.14
   1   3 -21   13.49    1.10
   1   3 -21   13.33    1.13
  -1  -3  20   48.82    2.33
   1   3 -20   51.91    2.49
  -1  -3  19   20.62    1.32
  -1  -3  19   19.81    1.29
   1   3 -19   21.15    1.33
   1   3 -19   17.52    1.24
  -1  -3  18   48.58    2.29
  -1  -3  18   45.09    2.18
   1   3 -18   36.57    1.86
   1   3 -18   39.39    1.98
  -1  -3  17   27.58    1.55
  -1  -3  17   25.93    1.47
   1   3 -17   19.57    1.27
   1   3 -17   22.03    1.34
  -1  -3  16   47.34    2.22
  -1  -3  16   49.05    2.24
   1   3 -16   47.01    2.19
   1   3 -16   48.48    2.24
  -1  -3  15   10.88    0.89
  -1  -3  15   11.11    0.88
  -1  -3  14   57.03    2.47
  -1  -3  14   61.54    2.61
   1   3 -14   57.03    2.50
   1   3 -14   55.35    2.41
  -1  -3  13   21.61    1.20
  -1  -3  13   19.80    1.15
   1   3 -13   17.67    1.07
   1   3 -13   17.96    1.09
  -1  -3  12  125.70    4.75
  -1  -3  12  124.90    4.73
   1   3 -12  110.20    4.22
   1   3 -12  113.80    4.36
  -1  -3  11   68.33    2.79
  -1  -3  10  117.70    4.42
  -1  -3  10  134.30    4.99
  -1  -3   9   95.35    3.62
  -1  -3   9   93.72    3.57
   1   3  -9  104.90    3.94
   1   3  -9  104.30    3.93
  -1  -3   8   14.01    0.80
  -1  -3   8   13.07    0.77
   1   3  -8   10.47    0.67
   1   3  -8   10.38    0.68
  -1  -3   7  108.80    4.02
  -1  -3   7  104.70    3.87
   1   3  -7  106.30    3.92
   1   3  -7  116.60    4.27
  -1  -3   6  303.40   10.62
  -1  -3   6  316.30   11.07
   1   3  -6  316.70   11.07
   1   3  -6  324.20   11.33
  -1  -3   5  234.10    8.22
  -1  -3   5  238.60    8.37
   1   3  -5  258.90    9.06
   1   3  -5  236.40    8.29
  -1  -3   4  139.90    4.95
  -1  -3   4  144.70    5.12
   1   3  -4  115.30    4.11
   1   3  -4  118.80    4.23
  -1  -3   3   72.64    2.61
  -1  -3   3   75.33    2.71
   1   3  -3   96.44    3.43
   1   3  -3   92.69    3.30
  -1  -3   2   15.63    0.64
  -1  -3   2   14.41    0.59
   1   3  -2   16.80    0.68
   1   3  -2   15.65    0.64
  -1  -3   1  205.40    7.07
  -1  -3   1  196.20    6.76
   1   3  -1  173.70    6.00
   1   3  -1  183.40    6.32
  -1  -3  -1  170.90    5.89
  -1  -3  -1  172.50    5.95
   1   3   1  229.80    7.91
   1   3   1  234.10    8.06
  -1  -3  -2   17.43    0.69
  -1  -3  -2   17.31    0.69
   1   3   2   16.11    0.65
   1   3   2   17.08    0.68
  -1  -3  -3  104.20    3.69
  -1  -3  -3  101.80    3.60
   1   3   3   78.68    2.82
   1   3   3   79.32    2.84
  -1  -3  -4  129.70    4.60
  -1  -3  -4  130.90    4.64
   1   3   4  145.30    5.13
   1   3   4  153.50    5.42
  -1  -3  -5  263.80    9.22
  -1  -3  -5  264.90    9.26
   1   3   5  245.30    8.60
   1   3   5  252.00    8.82
  -1  -3  -6  337.00   11.75
  -1  -3  -6  338.40   11.81
   1   3   6  341.50   11.92
   1   3   6  345.60   12.07
  -1  -3  -7  116.20    4.25
  -1  -3  -7  116.20    4.25
   1   3   7  122.30    4.47
   1   3   7  124.40    4.55
  -1  -3  -8   12.16    0.72
  -1  -3  -8   12.17    0.72
   1   3   8   14.44    0.80
   1   3   8   15.70    0.86
  -1  -3  -9  109.90    4.11
  -1  -3  -9  109.90    4.10
   1   3   9   98.42    3.71
   1   3   9  101.60    3.84
  -1  -3 -10  119.30    4.47
  -1  -3 -10  115.80    4.34
   1   3  10  122.20    4.57
   1   3  10  125.20    4.69
  -1  -3 -11   86.79    3.39
   1   3  11   77.01    3.08
  -1  -3 -12  124.70    4.72
  -1  -3 -12  118.70    4.52
   1   3  12  127.70    4.84
   1   3  12  125.40    4.73
  -1  -3 -13   20.18    1.14
  -1  -3 -13   18.20    1.07
   1   3  13   21.49    1.18
   1   3  13   21.52    1.20
  -1  -3 -14   58.99    2.53
  -1  -3 -14   60.48    2.58
  -1  -3 -15   14.33    0.97
  -1  -3 -15   14.05    0.95
   1   3  15   11.69    0.89
   1   3  15   11.26    0.87
  -1  -3 -16   50.24    2.30
  -1  -3 -16   46.73    2.16
   1   3  16   54.19    2.44
   1   3  16   53.41    2.38
  -1  -3 -17   28.28    1.54
  -1  -3 -17   25.97    1.45
   1   3  17   31.61    1.68
   1   3  17   27.55    1.49
  -1  -3 -18   40.32    2.02
  -1  -3 -18   37.93    1.91
   1   3  18   48.15    2.30
   1   3  18   50.40    2.34
  -1  -3 -19   21.50    1.35
  -1  -3 -19   19.70    1.27
   1   3  19   22.72    1.38
   1   3  19   19.34    1.31
  -1  -3 -20   47.69    2.30
   1   3  20   38.80    2.06
  -1  -3 -21   17.91    1.28
  -1  -3 -21   13.88    1.12
   1   3  21   13.97    1.10
   1   3  21   14.39    1.15
  -1  -3 -22   15.58    1.21
  -1  -3 -22   15.05    1.16
   1   3  22   14.85    1.14
   1   3  22   12.71    1.06
  -1  -3 -23   12.43    1.08
  -1  -3 -23   13.22    1.13
   1   3  23   13.75    1.13
   1   3  23   15.18    1.18
  -1  -3 -24    6.27    0.81
  -1  -3 -24    8.16    0.90
   1   3  24    6.94    0.84
   1   3  24    6.36    0.82
  -1  -3 -25    8.26    0.90
  -1  -3 -25    6.72    0.87
   1   3  25    7.39    0.86
   1   3  25    7.05    0.86
  -1  -4  25   12.86    1.13
   1   4 -25   11.34    1.05
  -1  -4  24    1.19    0.48
  -1  -4  24    1.19    0.50
   1   4 -24    1.01    0.50
   1   4 -24    2.01    0.53
  -1  -4  23   27.19    1.65
  -1  -4  23   28.11    1.71
   1   4 -23   29.92    1.79
   1   4 -23   27.54    1.64
  -1  -4  22    2.14    0.56
  -1  -4  22    2.75    0.60
   1   4 -22    2.88    0.59
   1   4 -22    2.30    0.59
  -1  -4  21   73.93    3.25
  -1  -4  21   69.29    3.10
   1   4 -21   72.05    3.22
   1   4 -21   73.93    3.24
  -1  -4  20    6.67    0.77
   1   4 -20    6.68    0.89
   1   4 -20    7.33    0.83
  -1  -4  19   16.17    1.20
  -1  -4  19   16.44    1.19
   1   4 -19   14.32    1.07
   1   4 -19   14.40    1.14
  -1  -4  18    2.49    0.55
  -1  -4  18    3.09    0.56
   1   4 -18    4.34    0.66
   1   4 -18    4.47    0.63
  -1  -4  17  111.10    4.42
  -1  -4  17  117.00    4.63
   1   4 -17  107.10    4.31
   1   4 -17  112.90    4.48
  -1  -4  16   13.88    0.98
  -1  -4  16   12.68    0.98
   1   4 -16   14.25    1.02
   1   4 -16   12.82    1.00
  -1  -4  15   75.91    3.15
  -1  -4  15   77.14    3.21
   1   4 -15   90.84    3.68
   1   4 -15   86.47    3.51
  -1  -4  14    1.94    0.47
  -1  -4  14    2.40    0.45
   1   4 -14    3.68    0.55
   1   4 -14    2.33    0.46
  -1  -4  13   69.31    2.85
  -1  -4  13   67.79    2.81
   1   4 -13   75.35    3.09
   1   4 -13   66.12    2.75
  -1  -4  12   12.45    0.84
  -1  -4  12   13.78    0.90
   1   4 -12   18.10    1.05
   1   4 -12   19.01    1.11
  -1  -4  10    8.71    0.67
  -1  -4  10    9.12    0.68
   1   4 -10    7.26    0.61
   1   4 -10    7.30    0.62
  -1  -4   9  212.50    7.63
  -1  -4   9  216.20    7.75
   1   4  -9  211.30    7.59
   1   4  -9  187.70    6.78
  -1  -4   8   54.27    2.19
  -1  -4   8   52.85    2.13
   1   4  -8   58.54    2.33
   1   4  -8   57.67    2.30
  -1  -4   7  162.60    5.86
  -1  -4   7  161.70    5.81
   1   4  -7  184.00    6.59
   1   4  -7  180.10    6.44
  -1  -4   6  122.40    4.44
  -1  -4   6  118.00    4.28
   1   4  -6  127.00    4.59
   1   4  -6  125.30    4.54
  -1  -4   5  335.90   11.69
  -1  -4   5  348.00   12.11
   1   4  -5  323.30   11.27
   1   4  -5  316.10   11.02
  -1  -4   4  201.30    7.05
  -1  -4   4  187.90    6.59
   1   4  -4  188.90    6.64
   1   4  -4  185.80    6.52
  -1  -4   3  134.30    4.72
  -1  -4   3  133.00    4.68
   1   4  -3  141.80    4.98
   1   4  -3  142.40    5.01
  -1  -4   2    3.12    0.23
  -1  -4   2    3.14    0.23
   1   4  -2    0.67    0.18
   1   4  -2    0.71    0.17
  -1  -4   1  194.20    6.70
  -1  -4   1  184.10    6.35
   1   4  -1  211.70    7.30
   1   4  -1  203.00    7.00
  -1  -4   0  245.20    8.50
   1   4   0  126.10    4.38
  -1  -4  -1  222.70    7.68
  -1  -4  -1  214.90    7.41
   1   4   1  201.90    6.97
   1   4   1  194.30    6.71
  -1  -4  -2    0.75    0.16
  -1  -4  -2    0.71    0.17
   1   4   2    3.17    0.26
   1   4   2    3.09    0.23
  -1  -4  -3  152.50    5.34
  -1  -4  -3  166.90    5.83
   1   4   3  150.20    5.26
   1   4   3  143.10    5.03
  -1  -4  -4  200.60    7.02
  -1  -4  -4  200.80    7.03
   1   4   4  217.70    7.61
   1   4   4  216.20    7.56
  -1  -4  -5  357.40   12.42
  -1  -4  -5  352.70   12.26
   1   4   5  357.90   12.44
   1   4   5  372.50   12.94
  -1  -4  -6  143.20    5.14
  -1  -4  -6  142.70    5.12
   1   4   6  127.40    4.61
   1   4   6  136.60    4.92
  -1  -4  -7  201.30    7.16
  -1  -4  -7  214.10    7.61
   1   4   7  178.40    6.38
   1   4   7  179.40    6.42
  -1  -4  -8   62.62    2.46
  -1  -4  -8   62.23    2.45
   1   4   8   57.98    2.30
   1   4   8   58.29    2.33
  -1  -4  -9  239.20    8.53
  -1  -4  -9  231.80    8.28
   1   4   9  249.30    8.88
   1   4   9  252.40    9.00
  -1  -4 -10    8.41    0.64
  -1  -4 -10    8.47    0.66
   1   4  10   11.65    0.77
   1   4  10   11.21    0.75
  -1  -4 -11  246.80    8.87
   1   4  11  240.60    8.72
  -1  -4 -12   19.97    1.11
  -1  -4 -12   20.03    1.11
   1   4  12   14.37    0.92
   1   4  12   13.43    0.86
  -1  -4 -13   66.52    2.76
  -1  -4 -13   73.19    2.99
   1   4  13   67.01    2.80
   1   4  13   68.63    2.82
  -1  -4 -14    3.60    0.51
  -1  -4 -14    2.71    0.47
   1   4  14    2.10    0.43
   1   4  14    2.50    0.47
  -1  -4 -15   90.88    3.65
  -1  -4 -15   87.46    3.55
   1   4  15   84.24    3.43
   1   4  15   73.12    3.09
  -1  -4 -16   14.04    1.01
  -1  -4 -16   14.70    1.03
   1   4  16   13.91    1.02
   1   4  16   12.28    0.92
  -1  -4 -17  111.10    4.43
  -1  -4 -17  107.60    4.29
   1   4  17  118.30    4.69
   1   4  17  121.10    4.74
  -1  -4 -18    4.76    0.62
  -1  -4 -18    5.02    0.65
   1   4  18    2.88    0.57
   1   4  18    2.69    0.54
  -1  -4 -19   16.98    1.17
  -1  -4 -19   15.57    1.12
   1   4  19   15.25    1.16
   1   4  19   15.90    1.14
  -1  -4 -20    8.96    0.89
   1   4  20    8.49    0.86
  -1  -4 -21   74.80    3.29
  -1  -4 -21   75.23    3.29
   1   4  21   81.96    3.49
   1   4  21   77.68    3.40
  -1  -4 -22    2.96    0.61
  -1  -4 -22    3.49    0.64
   1   4  22    2.63    0.59
   1   4  22    3.00    0.59
  -1  -4 -23   34.36    1.91
  -1  -4 -23   33.56    1.86
   1   4  23   29.93    1.76
   1   4  23   31.26    1.79
  -1  -4 -24    1.56    0.53
  -1  -4 -24    0.56    0.51
   1   4  24    1.94    0.54
   1   4  24    1.44    0.50
  -1  -4 -25   12.30    1.17
  -1  -5  25   -0.19    0.46
   1   5 -24   17.63    1.29
   1   5 -24   16.80    1.32
  -1  -5  23    1.44    0.49
  -1  -5  23    1.60    0.53
   1   5 -23    1.94    0.51
   1   5 -23    1.30    0.51
  -1  -5  22    1.36    0.55
  -1  -5  22    0.78    0.45
   1   5 -22    1.65    0.53
   1   5 -22    2.17    0.51
  -1  -5  21    0.81    0.54
   1   5 -21    0.89    0.45
   1   5 -21    0.66    0.51
  -1  -5  20   84.24    3.60
   1   5 -20   85.76    3.67
   1   5 -20   83.09    3.54
  -1  -5  19    5.18    0.85
  -1  -5  19    6.51    0.79
   1   5 -19    6.59    0.84
   1   5 -19    5.59    0.75
  -1  -5  18   80.46    3.40
  -1  -5  18   73.51    3.20
   1   5 -18   71.91    3.12
   1   5 -18   75.77    3.27
  -1  -5  17    2.11    0.51
  -1  -5  17    1.30    0.44
   1   5 -17    1.95    0.49
   1   5 -17    1.62    0.45
  -1  -5  16    3.46    0.57
  -1  -5  16    3.43    0.56
   1   5 -16    2.84    0.53
   1   5 -16    2.85    0.53
  -1  -5  15    3.15    0.57
  -1  -5  15    2.87    0.52
   1   5 -15    2.45    0.54
   1   5 -15    3.06    0.54
  -1  -5  14   81.16    3.30
  -1  -5  14   77.77    3.20
   1   5 -14   93.30    3.75
   1   5 -14   86.28    3.49
  -1  -5  13    1.26    0.37
  -1  -5  13    0.21    0.33
   1   5 -13    0.46    0.32
   1   5 -13    0.14    0.30
  -1  -5  12  339.90   12.08
  -1  -5  12  342.70   12.19
   1   5 -12  349.10   12.43
   1   5 -12  341.80   12.16
  -1  -5  10    1.99    0.40
  -1  -5  10    1.96    0.38
   1   5 -10    0.63    0.31
   1   5 -10    1.08    0.34
  -1  -5   9    0.00    0.27
  -1  -5   9    0.44    0.29
   1   5  -9    0.12    0.27
   1   5  -9    0.55    0.28
  -1  -5   8  135.70    4.97
  -1  -5   8  135.80    4.96
   1   5  -8  122.00    4.51
   1   5  -8  117.30    4.35
  -1  -5   7   21.54    1.02
  -1  -5   7   22.44    1.06
   1   5  -7   21.84    1.05
   1   5  -7   20.62    1.01
  -1  -5   6  767.70   26.50
  -1  -5   6  749.30   25.87
   1   5  -6  769.90   26.58
   1   5  -6  705.80   24.38
  -1  -5   5    6.20    0.44
  -1  -5   5    6.74    0.46
  -1  -5   4   21.91    0.94
  -1  -5   4   25.11    1.05
   1   5  -4   24.10    1.02
   1   5  -4   23.54    1.00
  -1  -5   3    3.40    0.28
  -1  -5   3    3.24    0.27
   1   5  -3    3.34    0.29
   1   5  -3    3.04    0.28
  -1  -5   2    5.35    0.30
  -1  -5   2    5.20    0.30
   1   5  -2    8.14    0.41
   1   5  -2    8.28    0.41
  -1  -5   1   54.27    1.92
  -1  -5   1   52.97    1.88
   1   5  -1   53.95    1.91
   1   5  -1   49.44    1.76
  -1  -5   0  998.40   34.33
  -1  -5   0 1002.00   34.46
   1   5   0  990.10   34.04
   1   5   0 1032.00   35.48
  -1  -5  -1   54.58    1.93
  -1  -5  -1   58.70    2.07
   1   5   1   55.50    1.96
   1   5   1   58.43    2.06
  -1  -5  -2    7.99    0.39
  -1  -5  -2    9.15    0.42
  -1  -5  -3    3.69    0.29
  -1  -5  -3    3.52    0.28
   1   5   3    2.47    0.28
   1   5   3    2.83    0.26
  -1  -5  -4   25.03    1.03
  -1  -5  -4   24.76    1.02
  -1  -5  -5    7.76    0.48
  -1  -5  -5    7.34    0.47
   1   5   5    8.78    0.55
   1   5   5    7.55    0.48
  -1  -5  -6  795.60   27.44
  -1  -5  -6  807.20   27.84
   1   5   6  822.70   28.37
   1   5   6  873.60   30.12
  -1  -5  -7   23.18    1.08
  -1  -5  -7   24.27    1.12
   1   5   7   23.03    1.06
   1   5   7   24.82    1.16
  -1  -5  -8  118.70    4.38
  -1  -5  -8  132.70    4.86
   1   5   8  147.40    5.35
   1   5   8  150.50    5.48
  -1  -5  -9    0.38    0.27
  -1  -5  -9   -0.22    0.28
   1   5   9   -0.43    0.32
   1   5   9    0.31    0.27
  -1  -5 -10    1.58    0.36
  -1  -5 -10    1.95    0.38
   1   5  10    2.50    0.39
   1   5  10    2.53    0.43
  -1  -5 -11    2.83    0.52
  -1  -5 -12  365.10   12.95
  -1  -5 -12  352.30   12.51
   1   5  12  362.30   12.87
   1   5  12  374.60   13.26
  -1  -5 -13    0.28    0.31
  -1  -5 -13    0.76    0.33
   1   5  13    0.28    0.31
   1   5  13    0.14    0.32
  -1  -5 -14   96.41    3.82
  -1  -5 -14   87.26    3.50
   1   5  14   88.47    3.53
   1   5  14   85.80    3.48
  -1  -5 -15    3.67    0.55
  -1  -5 -15    3.90    0.55
   1   5  15    3.62    0.55
   1   5  15    4.00    0.53
  -1  -5 -16    3.04    0.54
  -1  -5 -16    3.83    0.56
   1   5  16    3.37    0.55
   1   5  16    3.05    0.51
  -1  -5 -17    2.53    0.48
  -1  -5 -17    1.48    0.45
   1   5  17    2.25    0.48
   1   5  17    1.97    0.50
  -1  -5 -18   78.63    3.36
   1   5  18   81.83    3.41
   1   5  18   80.08    3.43
  -1  -5 -19    6.55    0.83
   1   5  19    5.98    0.73
   1   5  19    6.09    0.75
  -1  -5 -20   78.70    3.47
   1   5  20   93.54    3.88
   1   5  20   91.18    3.98
  -1  -5 -21    0.69    0.43
  -1  -5 -21    0.88    0.47
   1   5  21    0.61    0.45
   1   5  21    0.05    0.40
  -1  -5 -22    2.24    0.53
  -1  -5 -22    1.90    0.51
   1   5  22    1.24    0.51
   1   5  22    0.63    0.49
  -1  -5 -23    1.63    0.50
  -1  -5 -23    1.82    0.53
   1   5  23    0.81    0.50
   1   5  23    1.00    0.49
  -1  -5 -24   21.87    1.54
  -1  -5 -24   18.16    1.30
   1   5  24   22.00    1.53
   1   5  24   17.00    1.38
  -1  -5 -25    0.53    0.42
   1   5  25   -0.08    0.49
  -1  -6  24    3.02    0.62
  -1  -6  24    2.04    0.58
   1   6 -24    1.62    0.56
   1   6 -24    2.11    0.58
  -1  -6  23   24.89    1.58
  -1  -6  23   23.35    1.52
   1   6 -23   21.98    1.50
   1   6 -23   19.53    1.44
  -1  -6  22    2.28    0.60
  -1  -6  22    2.01    0.55
   1   6 -22    1.99    0.61
  -1  -6  21   52.45    2.51
  -1  -6  21   52.76    2.56
   1   6 -21   57.52    2.69
  -1  -6  20    8.46    0.87
  -1  -6  20    7.75    0.86
   1   6 -20    6.20    0.83
   1   6 -20    5.44    0.75
  -1  -6  19   34.39    1.84
   1   6 -19   31.07    1.73
   1   6 -18    7.48    0.83
   1   6 -18    6.92    0.78
  -1  -6  17   41.69    2.05
  -1  -6  17   40.92    2.05
   1   6 -17   47.19    2.26
   1   6 -17   48.41    2.27
  -1  -6  16   -0.36    0.38
  -1  -6  16    0.16    0.40
   1   6 -16   -0.95    0.40
   1   6 -16   -0.40    0.40
  -1  -6  15   66.28    2.84
  -1  -6  15   69.39    2.95
  -1  -6  14   14.88    1.00
  -1  -6  14   18.57    1.15
   1   6 -14   18.83    1.16
   1   6 -14   18.07    1.17
  -1  -6  13   31.05    1.59
   1   6 -13   33.63    1.66
   1   6 -13   32.68    1.62
  -1  -6  12    8.56    0.86
   1   6 -12    9.55    0.77
   1   6 -12   10.08    0.78
  -1  -6  10   16.50    0.99
   1   6 -10   14.73    0.91
   1   6 -10   16.37    0.96
  -1  -6   9  105.70    4.03
  -1  -6   9  107.70    4.04
   1   6  -9  114.60    4.31
   1   6  -9  119.70    4.46
  -1  -6   8   31.00    1.41
  -1  -6   8   32.13    1.42
   1   6  -8   31.04    1.40
   1   6  -8   30.53    1.37
  -1  -6   7  259.80    9.18
  -1  -6   7  259.60    9.18
   1   6  -7  248.20    8.78
   1   6  -7  265.80    9.39
  -1  -6   6   33.83    1.42
  -1  -6   6   33.81    1.42
   1   6  -6   33.78    1.42
   1   6  -6   34.16    1.44
  -1  -6   5  180.40    6.39
  -1  -6   5  184.10    6.52
   1   6  -5  192.00    6.80
   1   6  -5  179.90    6.37
  -1  -6   4   10.21    0.55
  -1  -6   4    9.81    0.53
   1   6  -4    8.36    0.48
   1   6  -4    8.18    0.49
  -1  -6   3  175.00    6.13
  -1  -6   3  177.70    6.22
   1   6  -3  181.80    6.37
   1   6  -3  177.00    6.19
  -1  -6   2  111.10    3.91
  -1  -6   2  109.30    3.85
   1   6  -2  111.70    3.94
   1   6  -2  116.50    4.10
  -1  -6   1  434.40   14.95
  -1  -6   1  414.40   14.27
   1   6  -1  396.90   13.67
   1   6  -1  432.00   14.87
  -1  -6   0    1.38    0.14
  -1  -6   0    1.72    0.14
   1   6   0    1.99    0.16
   1   6   0    1.63    0.15
  -1  -6  -1  391.80   13.49
  -1  -6  -1  393.50   13.55
  -1  -6  -2  117.20    4.11
  -1  -6  -2  116.50    4.09
   1   6   2  115.10    4.04
   1   6   2  112.80    3.96
  -1  -6  -3  192.90    6.73
  -1  -6  -3  187.20    6.54
   1   6   3  192.80    6.73
   1   6   3  192.10    6.71
  -1  -6  -4    9.88    0.53
  -1  -6  -4   10.75    0.57
   1   6   4   12.90    0.64
   1   6   4   12.16    0.63
  -1  -6  -5  213.40    7.51
  -1  -6  -5  213.40    7.51
   1   6   5  203.40    7.18
   1   6   5  197.70    6.97
  -1  -6  -6   36.55    1.51
  -1  -6  -6   37.12    1.52
   1   6   6   41.10    1.68
   1   6   6   37.38    1.53
  -1  -6  -7  270.00    9.52
  -1  -6  -7  268.20    9.47
   1   6   7  274.90    9.68
   1   6   7  273.60    9.66
  -1  -6  -8   31.71    1.44
   1   6   8   33.02    1.48
   1   6   8   36.09    1.55
   1   6   9  121.60    4.51
   1   6   9  123.00    4.60
   1   6  10   20.49    1.10
   1   6  10   22.26    1.14
  -1  -6 -12   11.58    0.81
  -1  -6 -12   11.48    0.81
   1   6  12   12.41    0.83
   1   6  12   13.03    0.89
  -1  -6 -13   36.69    1.72
  -1  -6 -13   36.86    1.74
   1   6  13   33.77    1.67
   1   6  13   35.71    1.69
  -1  -6 -14   20.11    1.17
  -1  -6 -14   21.21    1.21
   1   6  14   17.83    1.14
   1   6  14   17.89    1.09
  -1  -6 -15   67.49    2.87
  -1  -6 -15   69.00    2.92
   1   6  15   71.00    3.01
   1   6  15   66.89    2.83
  -1  -6 -16   -0.11    0.37
  -1  -6 -16   -0.01    0.34
   1   6  16    0.74    0.37
   1   6  16    0.50    0.37
  -1  -6 -17   46.24    2.18
  -1  -6 -17   53.96    2.45
   1   6  17   40.47    1.97
   1   6  17   43.67    2.14
  -1  -6 -18    6.91    0.73
  -1  -6 -18    6.07    0.71
   1   6  18    6.55    0.73
   1   6  18    8.23    0.84
  -1  -6 -19   24.71    1.73
  -1  -6 -19   28.63    1.59
   1   6  19   33.71    1.85
   1   6  19   28.42    1.74
  -1  -6 -20    7.35    0.81
  -1  -6 -20    7.26    0.79
   1   6  20    7.92    1.04
  -1  -6 -21   61.00    2.82
  -1  -6 -21   52.58    2.52
   1   6  21   60.56    2.77
   1   6  21   59.87    2.92
  -1  -6 -22    1.90    0.52
  -1  -6 -22    1.63    0.52
   1   6  22    1.48    0.50
   1   6  22    2.20    0.54
  -1  -6 -23   22.79    1.48
  -1  -6 -23   27.35    1.63
   1   6  23   26.32    1.69
   1   6  23   25.81    1.56
  -1  -6 -24    2.12    0.57
  -1  -6 -24    1.63    0.50
   1   6  24    2.63    0.56
   1   6  24    3.15    0.68
  -1  -7  24    3.27    0.63
  -1  -7  24    2.74    0.62
   1   7 -24    2.58    0.60
   1   7 -24    2.65    0.61
  -1  -7  23    9.18    0.95
  -1  -7  23   10.13    0.97
   1   7 -23   10.97    1.02
   1   7 -23   10.36    1.02
  -1  -7  22    6.76    0.80
  -1  -7  22    5.18    0.74
   1   7 -22    5.47    0.75
   1   7 -22    5.34    0.78
  -1  -7  21    9.26    0.92
  -1  -7  21    8.55    0.92
   1   7 -21    9.90    0.96
   1   7 -21    9.16    0.96
  -1  -7  20   61.30    2.81
  -1  -7  20   62.05    2.86
   1   7 -20   62.30    2.86
   1   7 -20   61.61    2.89
  -1  -7  19   19.31    1.49
   1   7 -18   32.95    1.80
   1   7 -18   33.77    1.86
  -1  -7  17   14.79    1.12
  -1  -7  17   15.79    1.13
   1   7 -17   16.18    1.19
   1   7 -17   17.82    1.25
  -1  -7  16   22.93    1.38
  -1  -7  16   25.20    1.40
   1   7 -16   24.82    1.48
  -1  -7  15   14.96    1.04
  -1  -7  15   17.89    1.16
  -1  -7  14   12.99    0.96
  -1  -7  14   12.95    0.94
   1   7 -14   11.23    0.92
  -1  -7  13    7.66    0.72
  -1  -7  13    8.13    0.73
   1   7 -13    8.14    0.73
   1   7 -13    7.68    0.75
  -1  -7  12  115.00    4.41
  -1  -7  12  116.90    4.49
   1   7 -12  125.90    4.82
   1   7 -12  130.40    4.95
  -1  -7  11    6.02    0.59
   1   7 -11    7.98    0.82
  -1  -7  10   47.18    2.03
  -1  -7  10   44.96    1.94
   1   7 -10   46.46    2.01
   1   7 -10   48.23    2.08
  -1  -7   9   42.85    1.83
  -1  -7   9   41.91    1.81
   1   7  -9   43.75    1.88
   1   7  -9   47.41    2.01
  -1  -7   8   26.82    1.25
  -1  -7   8   27.18    1.27
   1   7  -8   27.49    1.29
   1   7  -8   27.13    1.29
  -1  -7   7   88.26    3.32
  -1  -7   7   86.08    3.25
   1   7  -7   94.97    3.57
   1   7  -7   87.12    3.28
  -1  -7   6  319.50   11.18
  -1  -7   6  349.00   12.20
   1   7  -6  316.90   11.10
   1   7  -6  329.60   11.55
  -1  -7   5  129.30    4.65
  -1  -7   5  134.80    4.84
   1   7  -5  130.10    4.67
   1   7  -5  133.60    4.81
  -1  -7   4   19.96    0.88
  -1  -7   4   20.71    0.91
   1   7  -4   30.63    1.26
   1   7  -4   26.59    1.10
  -1  -7   3  146.00    5.14
  -1  -7   3  151.60    5.35
   1   7  -3  129.10    4.57
   1   7  -3  126.70    4.49
  -1  -7   2   86.50    3.08
  -1  -7   2   83.69    2.98
   1   7  -2   85.08    3.03
   1   7  -2   79.22    2.84
  -1  -7   1   26.90    1.02
  -1  -7   1   25.37    0.96
   1   7  -1   32.71    1.22
   1   7  -1   32.71    1.21
  -1  -7   0  415.20   14.30
  -1  -7   0  375.50   12.95
   1   7   0  380.40   13.11
   1   7   0  391.10   13.48
  -1  -7  -1   34.70    1.27
  -1  -7  -1   31.62    1.17
  -1  -7  -2   92.48    3.28
  -1  -7  -2   86.37    3.07
  -1  -7  -3  150.40    5.29
  -1  -7  -3  146.10    5.14
   1   7   3  148.90    5.24
   1   7   3  152.20    5.36
  -1  -7  -4   29.43    1.20
  -1  -7  -4   31.03    1.25
   1   7   4   23.01    0.99
   1   7   4   22.79    0.97
  -1  -7  -5  146.30    5.22
  -1  -7  -5  144.00    5.14
   1   7   5  137.80    4.95
   1   7   5  140.20    5.02
  -1  -7  -6  360.90   12.60
  -1  -7  -6  354.80   12.39
   1   7   6  364.60   12.72
   1   7   6  366.10   12.79
  -1  -7  -7  101.80    3.78
  -1  -7  -7  102.20    3.78
   1   7   7   96.15    3.58
   1   7   7   98.41    3.69
  -1  -7  -8   31.52    1.41
  -1  -7  -8   32.63    1.44
   1   7   8   27.82    1.31
   1   7   8   27.83    1.28
  -1  -7  -9   51.38    2.12
  -1  -7  -9   45.73    1.93
   1   7   9   45.46    1.92
   1   7   9   48.78    2.06
  -1  -7 -10   48.31    2.05
  -1  -7 -10   48.21    2.04
   1   7  10   50.90    2.17
   1   7  10   51.71    2.16
  -1  -7 -12  138.20    5.19
  -1  -7 -12  136.90    5.16
   1   7  12  112.20    4.45
   1   7  12  123.40    4.74
  -1  -7 -13    8.32    0.73
  -1  -7 -13    8.61    0.73
  -1  -7 -14   10.66    0.84
  -1  -7 -14   11.09    0.86
   1   7  14   15.26    1.01
  -1  -7 -15   16.60    1.07
  -1  -7 -15   15.97    1.07
   1   7  15   16.41    1.13
   1   7  15   17.35    1.13
  -1  -7 -16   26.70    1.48
  -1  -7 -16   26.90    1.49
   1   7  16   22.51    1.39
   1   7  16   24.96    1.40
  -1  -7 -17   17.74    1.19
  -1  -7 -17   15.94    1.12
   1   7  17   17.64    1.16
   1   7  17   17.50    1.23
  -1  -7 -18   35.92    1.87
  -1  -7 -18   36.34    1.86
   1   7  18   34.34    1.87
   1   7  18   34.60    1.81
  -1  -7 -19   27.71    1.57
   1   7  19   22.41    1.47
  -1  -7 -20   68.64    3.06
  -1  -7 -20   67.90    3.04
   1   7  20   70.57    3.10
   1   7  20   65.44    2.99
  -1  -7 -21   11.55    1.03
  -1  -7 -21   10.74    0.97
   1   7  21   10.91    0.98
   1   7  21    7.79    0.92
  -1  -7 -22    7.01    0.82
  -1  -7 -22    6.41    0.78
   1   7  22    7.68    0.88
   1   7  22    6.85    0.81
  -1  -7 -23   10.07    0.99
  -1  -7 -23   10.86    1.02
   1   7  23    8.16    0.94
   1   7  23    9.13    0.92
  -1  -7 -24    3.52    0.60
  -1  -7 -24    1.82    0.55
   1   7  24    3.75    0.67
   1   7  24    2.67    0.59
  -1  -8  23    5.56    0.78
  -1  -8  23    7.40    0.87
   1   8 -23    5.52    0.78
   1   8 -23    5.79    0.78
  -1  -8  22    6.03    0.80
  -1  -8  22    6.75    0.84
   1   8 -22    5.61    0.78
   1   8 -22    4.77    0.72
  -1  -8  21   31.75    1.84
  -1  -8  21   30.37    1.76
   1   8 -21   28.63    1.68
   1   8 -21   29.43    1.79
  -1  -8  20   15.99    1.22
  -1  -8  20   17.70    1.27
   1   8 -20   16.24    1.23
   1   8 -20   15.20    1.18
  -1  -8  19    1.93    0.54
  -1  -8  18   18.28    1.28
  -1  -8  18   21.05    1.36
   1   8 -18   20.90    1.41
   1   8 -18   24.74    1.45
   1   8 -17   91.62    3.81
   1   8 -17   89.58    3.76
  -1  -8  16   20.80    1.30
  -1  -8  16   17.26    1.17
   1   8 -16   18.47    1.25
   1   8 -16   16.84    1.17
  -1  -8  15   32.09    1.69
  -1  -8  15   36.46    1.84
   1   8 -15   33.67    1.77
   1   8 -15   32.94    1.72
  -1  -8  14   15.30    1.05
  -1  -8  14   16.06    1.10
   1   8 -14   14.91    1.04
   1   8 -14   16.01    1.09
  -1  -8  13    0.92    0.37
  -1  -8  13    1.07    0.38
   1   8 -13    1.39    0.43
   1   8 -13    2.45    0.47
  -1  -8  12   24.35    1.33
  -1  -8  12   23.49    1.27
   1   8 -12   26.14    1.40
   1   8 -12   29.91    1.53
  -1  -8  11   60.19    2.53
   1   8 -11   63.46    2.68
  -1  -8  10   26.82    1.35
   1   8 -10   27.47    1.37
   1   8 -10   24.68    1.30
  -1  -8   9   29.22    1.38
  -1  -8   9   29.23    1.39
   1   8  -9   34.54    1.59
   1   8  -9   35.29    1.59
  -1  -8   8   52.30    2.14
  -1  -8   8   55.43    2.25
   1   8  -8   58.67    2.36
   1   8  -8   53.89    2.21
  -1  -8   7   73.92    2.85
  -1  -8   7   75.52    2.89
   1   8  -7   66.95    2.61
   1   8  -7   71.96    2.79
  -1  -8   6   45.54    1.83
  -1  -8   6   42.71    1.74
   1   8  -6   47.66    1.91
   1   8  -6   51.60    2.07
  -1  -8   5  226.90    8.00
  -1  -8   5  242.30    8.52
   1   8  -5  244.70    8.60
   1   8  -5  243.70    8.59
  -1  -8   4   53.87    2.04
  -1  -8   4   51.41    1.96
   1   8  -4   64.10    2.39
   1   8  -4   73.07    2.70
  -1  -8   3    9.97    0.52
  -1  -8   3   11.05    0.55
   1   8  -3    9.32    0.50
   1   8  -3    8.93    0.48
  -1  -8   2   70.34    2.53
  -1  -8   2   75.52    2.71
  -1  -8   1  114.60    4.02
  -1  -8   1  119.40    4.18
  -1  -8   0   29.75    1.11
  -1  -8   0   27.82    1.04
   1   8   0   30.33    1.13
   1   8   0   28.01    1.05
  -1  -8  -1  119.40    4.18
  -1  -8  -1  120.30    4.21
   1   8   1  123.20    4.31
   1   8   1  124.30    4.35
  -1  -8  -2   70.44    2.53
  -1  -8  -2   66.98    2.41
   1   8   2   71.84    2.58
   1   8   2   80.53    2.88
  -1  -8  -3    8.67    0.47
  -1  -8  -3    9.34    0.48
   1   8   3   11.51    0.56
   1   8   3   12.08    0.58
  -1  -8  -4   69.65    2.57
  -1  -8  -4   70.83    2.61
   1   8   4   56.71    2.14
   1   8   4   53.97    2.03
  -1  -8  -5  265.40    9.30
  -1  -8  -5  247.70    8.70
  -1  -8  -6   51.45    2.02
  -1  -8  -6   48.92    1.95
   1   8   6   50.65    2.02
   1   8   6   49.57    1.96
  -1  -8  -7   69.43    2.68
  -1  -8  -7   77.13    2.94
   1   8   7   81.22    3.08
   1   8   7   82.12    3.14
  -1  -8  -8   61.60    2.45
  -1  -8  -8   61.82    2.45
   1   8   8   60.76    2.41
   1   8   8   61.58    2.48
  -1  -8  -9   35.99    1.60
  -1  -8  -9   39.20    1.71
   1   8   9   31.18    1.46
   1   8   9   32.26    1.47
  -1  -8 -10   27.61    1.34
  -1  -8 -10   27.79    1.36
   1   8  10   33.55    1.59
   1   8  10   32.05    1.49
  -1  -8 -11   58.86    2.47
  -1  -8 -12   30.18    1.50
  -1  -8 -12   31.32    1.53
   1   8  12   24.56    1.29
   1   8  12   25.60    1.37
  -1  -8 -13    2.73    0.53
  -1  -8 -13    2.02    1.98
   1   8  13    0.98    0.48
   1   8  13    1.02    0.42
  -1  -8 -14   17.84    1.12
  -1  -8 -14   17.33    1.11
   1   8  14   19.36    1.22
   1   8  14   19.29    1.16
  -1  -8 -15   39.90    1.94
  -1  -8 -15   36.79    1.83
   1   8  15   37.49    1.83
   1   8  15   39.35    1.95
  -1  -8 -16   16.96    1.14
  -1  -8 -16   21.03    1.28
   1   8  16   20.65    1.27
   1   8  16   21.89    1.35
  -1  -8 -17  104.50    4.23
  -1  -8 -17   92.53    3.81
   1   8  17   89.54    3.69
   1   8  17   97.50    4.03
  -1  -8 -18   22.11    1.40
  -1  -8 -18   20.95    1.34
   1   8  18   20.93    1.30
   1   8  18   20.65    1.39
  -1  -8 -19    1.12    0.53
  -1  -8 -20   17.62    1.24
  -1  -8 -20   15.70    1.19
   1   8  20   21.47    1.44
   1   8  20   17.71    1.26
  -1  -8 -21   35.17    1.90
  -1  -8 -21   36.59    1.96
   1   8  21   33.50    1.90
   1   8  21   32.85    1.84
  -1  -8 -22    7.34    0.83
  -1  -8 -22    5.64    0.76
   1   8  22    8.66    0.86
   1   8  22    7.62    0.89
  -1  -8 -23    8.42    0.93
  -1  -8 -23    7.58    0.86
   1   8  23    7.44    0.90
   1   8  23    6.80    0.80
  -1  -9  21   -0.20    0.41
  -1  -9  21    0.87    0.48
   1   9 -21   -0.05    0.43
   1   9 -21    0.56    0.42
  -1  -9  20    0.40    0.41
  -1  -9  20    0.49    0.43
   1   9 -20    0.53    0.43
   1   9 -20    0.42    0.41
  -1  -9  19    5.95    0.75
   1   9 -19    4.75    0.79
   1   9 -19    4.78    0.73
  -1  -9  18    2.74    0.56
  -1  -9  18    3.23    0.58
   1   9 -18    1.52    0.48
   1   9 -18    1.90    0.53
  -1  -9  17    8.20    0.83
  -1  -9  17    7.97    0.83
   1   9 -17    8.99    0.91
   1   9 -17    9.70    0.90
  -1  -9  16  168.40    6.43
  -1  -9  16  166.20    6.32
   1   9 -16  163.60    6.31
   1   9 -16  170.70    6.49
  -1  -9  15   14.44    1.04
  -1  -9  15   14.32    1.05
   1   9 -15   12.75    1.03
   1   9 -15   13.53    1.04
  -1  -9  14    8.29    0.77
  -1  -9  14    7.80    0.76
   1   9 -14    8.87    0.81
   1   9 -14    8.85    0.83
  -1  -9  13    5.60    0.64
  -1  -9  13    6.00    0.65
   1   9 -13    7.62    0.74
   1   9 -13    8.85    0.77
  -1  -9  12    4.30    0.55
  -1  -9  12    4.10    0.56
   1   9 -12    4.59    0.58
   1   9 -12    4.13    0.54
  -1  -9  11    4.64    0.54
   1   9 -11    2.80    0.48
   1   9 -11    3.63    0.52
  -1  -9  10  240.70    8.69
   1   9 -10  245.20    8.83
  -1  -9   9   12.53    0.83
  -1  -9   9   12.67    0.82
   1   9  -9   10.21    0.75
   1   9  -9   11.62    0.79
  -1  -9   8   57.06    2.31
  -1  -9   8   62.54    2.51
   1   9  -8   51.28    2.14
   1   9  -8   56.85    2.31
  -1  -9   7    5.38    0.48
  -1  -9   7    4.73    0.46
   1   9  -7    6.76    0.54
   1   9  -7    6.71    0.55
  -1  -9   6   14.72    0.79
  -1  -9   6   16.69    0.86
   1   9  -6   17.50    0.89
   1   9  -6   16.02    0.84
  -1  -9   5   15.69    0.79
  -1  -9   5   17.07    0.84
   1   9  -5   19.23    0.92
   1   9  -5   19.26    0.90
  -1  -9   4  236.60    8.30
  -1  -9   4  240.20    8.42
   1   9  -4  241.40    8.46
   1   9  -4  213.80    7.51
  -1  -9   3   23.21    0.97
  -1  -9   3   22.31    0.94
   1   9  -3   21.90    0.93
   1   9  -3   23.43    0.97
  -1  -9   2  147.10    5.17
  -1  -9   2  146.60    5.15
   1   9  -2  152.30    5.35
   1   9  -2  147.90    5.20
  -1  -9   1   63.70    2.29
  -1  -9   1   60.22    2.16
   1   9  -1   62.56    2.25
   1   9  -1   66.91    2.40
  -1  -9   0    4.62    0.25
  -1  -9   0    5.10    0.28
   1   9   0    4.85    0.27
   1   9   0    5.12    0.28
  -1  -9  -1   65.30    2.33
  -1  -9  -1   64.74    2.32
   1   9   1   60.90    2.19
   1   9   1   66.94    2.39
  -1  -9  -2  151.40    5.31
  -1  -9  -2  145.40    5.10
   1   9   2  162.50    5.68
   1   9   2  148.40    5.21
  -1  -9  -3   25.91    1.05
  -1  -9  -3   23.74    0.98
   1   9   3   23.31    0.96
   1   9   3   23.70    0.97
  -1  -9  -4  229.40    8.04
  -1  -9  -4  216.00    7.58
   1   9   4  253.20    8.85
   1   9   4  238.40    8.35
  -1  -9  -5   20.04    0.92
  -1  -9  -5   18.81    0.88
   1   9   5   16.92    0.81
   1   9   5   17.17    0.83
  -1  -9  -6   18.71    0.92
  -1  -9  -6   17.44    0.88
   1   9   6   17.85    0.90
   1   9   6   17.68    0.87
  -1  -9  -7    6.80    0.53
  -1  -9  -7    6.97    0.54
   1   9   7    6.26    0.53
   1   9   7    6.12    0.50
  -1  -9  -8   63.45    2.51
  -1  -9  -8   66.19    2.62
   1   9   8   60.14    2.43
   1   9   8   63.52    2.51
  -1  -9  -9   13.19    0.83
  -1  -9  -9   13.53    0.81
   1   9   9   11.12    0.74
   1   9   9   12.22    0.81
  -1  -9 -10  247.80    8.90
  -1  -9 -10  250.40    8.99
   1   9  10  259.70    9.35
   1   9  10  255.00    9.13
  -1  -9 -11    4.71    0.53
  -1  -9 -12    3.84    0.52
  -1  -9 -12    4.77    0.56
   1   9  12    5.48    0.58
   1   9  12    5.87    0.65
  -1  -9 -13    8.25    0.72
  -1  -9 -13    9.26    0.78
   1   9  13    6.78    0.66
   1   9  13    6.51    0.72
  -1  -9 -14    8.89    0.79
  -1  -9 -14    8.88    0.82
   1   9  14    8.72    0.83
   1   9  14    8.55    0.77
  -1  -9 -15   12.67    0.97
  -1  -9 -15   14.95    1.05
   1   9  15   13.92    1.00
   1   9  15   14.64    1.07
  -1  -9 -16  175.00    6.63
  -1  -9 -16  178.10    6.73
   1   9  16  181.00    6.89
   1   9  16  190.80    7.14
   1   9  17    8.94    0.84
   1   9  17    8.39    0.87
  -1  -9 -18    2.23    0.53
  -1  -9 -18    2.44    0.53
   1   9  18    2.38    0.52
   1   9  18    2.56    0.57
  -1  -9 -19    5.35    0.77
  -1  -9 -20    0.50    0.40
  -1  -9 -20    0.86    0.46
   1   9  20    0.10    0.36
   1   9  20    0.51    0.45
  -1  -9 -21    0.61    0.45
  -1  -9 -21    0.28    0.39
   1   9  21    0.81    0.40
   1   9  21    0.85    0.47
  -1  -9 -22   62.72    2.95
  -1  -9 -22   70.70    3.21
   1   9  22   67.31    3.05
   1   9  22   66.02    3.12
  -1 -10  21   30.39    1.84
  -1 -10  21   31.80    1.84
   1  10 -21   30.40    1.82
   1  10 -21   33.28    1.90
  -1 -10  20    1.53    0.51
  -1 -10  20    0.33    0.45
   1  10 -20    0.38    0.47
   1  10 -20    0.76    0.47
  -1 -10  19   12.60    1.07
  -1 -10  19   16.50    1.21
   1  10 -19   14.35    1.20
   1  10 -19   13.17    1.10
  -1 -10  18    0.69    0.43
   1  10 -18    0.26    0.42
   1  10 -18    0.69    0.48
  -1 -10  17   45.33    2.23
  -1 -10  17   47.46    2.33
   1  10 -17   45.76    2.24
   1  10 -17   42.18    2.18
  -1 -10  16    1.12    0.46
  -1 -10  16    0.31    0.40
   1  10 -16    1.18    0.44
   1  10 -16    0.75    0.45
  -1 -10  15   88.25    3.67
  -1 -10  15   86.04    3.57
   1  10 -15   84.90    3.60
   1  10 -15   84.60    3.53
  -1 -10  14    0.96    0.41
  -1 -10  14    1.12    0.43
   1  10 -14    0.27    0.40
   1  10 -14    0.95    0.40
  -1 -10  13   87.54    3.56
  -1 -10  13   80.41    3.30
   1  10 -13   79.09    3.33
   1  10 -13   87.43    3.57
  -1 -10  12    6.68    0.68
  -1 -10  12    6.03    0.64
   1  10 -12    6.14    0.67
   1  10 -12    6.62    0.67
  -1 -10  11  134.70    5.09
  -1 -10  11  125.20    4.81
   1  10 -11  143.60    5.39
   1  10 -11  134.80    5.12
  -1 -10  10   -0.14    0.32
   1  10 -10    0.06    0.31
  -1 -10   9   59.93    2.45
  -1 -10   9   63.75    2.61
   1  10  -9   67.65    2.74
   1  10  -9   68.65    2.79
  -1 -10   8    4.23    0.46
  -1 -10   8    4.23    0.48
   1  10  -8    4.13    0.47
   1  10  -8    4.05    0.47
  -1 -10   7   57.41    2.29
  -1 -10   7   64.71    2.56
   1  10  -7   64.38    2.55
   1  10  -7   72.69    2.82
  -1 -10   6    1.55    0.30
  -1 -10   6    0.98    0.28
   1  10  -6    1.22    0.27
   1  10  -6    1.07    0.27
  -1 -10   5  181.20    6.45
  -1 -10   5  170.10    6.07
   1  10  -5  163.90    5.85
   1  10  -5  174.10    6.21
  -1 -10   4    2.58    0.29
  -1 -10   4    2.26    0.28
   1  10  -4    1.82    0.26
   1  10  -4    1.89    0.25
  -1 -10   3  106.50    3.81
  -1 -10   3  100.70    3.62
   1  10  -3  108.00    3.86
   1  10  -3   94.98    3.42
  -1 -10   2    8.62    0.45
  -1 -10   2    9.68    0.47
   1  10  -2   10.10    0.49
   1  10  -2   11.60    0.54
  -1 -10   1  174.20    6.07
   1  10  -1  171.80    5.99
   1  10  -1  174.30    6.08
  -1 -10   0    5.32    0.27
   1  10   0    5.38    0.28
  -1 -10  -1  176.00    6.13
   1  10   1  182.10    6.34
  -1 -10  -2    9.59    0.46
  -1 -10  -2   10.19    0.48
   1  10   2   10.45    0.49
   1  10   2   10.06    0.47
  -1 -10  -3  109.20    3.89
  -1 -10  -3  101.70    3.64
   1  10   3  110.20    3.92
   1  10   3  106.70    3.80
  -1 -10  -4    2.17    0.27
  -1 -10  -4    2.06    0.26
   1  10   4    2.31    0.26
   1  10   4    2.28    0.28
  -1 -10  -5  160.50    5.73
  -1 -10  -5  164.80    5.87
   1  10   5  179.90    6.39
   1  10   5  185.70    6.58
  -1 -10  -6    1.50    0.29
  -1 -10  -6    0.79    0.26
   1  10   6    1.35    0.27
   1  10   6    0.93    0.30
  -1 -10  -7   75.03    2.88
  -1 -10  -7   76.35    2.94
   1  10   7   64.59    2.52
   1  10   7   63.28    2.51
  -1 -10  -8    5.84    0.54
  -1 -10  -8    4.44    0.46
   1  10   8    4.33    0.49
   1  10   8    5.02    0.48
  -1 -10  -9   75.80    3.00
  -1 -10  -9   74.53    2.93
   1  10   9   65.58    2.68
   1  10   9   67.98    2.71
  -1 -10 -10    0.25    0.29
   1  10  10    0.33    0.29
   1  10  10    0.23    0.31
  -1 -10 -11  146.20    5.46
   1  10  11  141.90    5.33
  -1 -10 -12    8.05    0.71
  -1 -10 -12    5.64    0.63
   1  10  12    6.61    0.64
   1  10  12    6.28    0.66
  -1 -10 -13   94.07    3.75
  -1 -10 -13   89.85    3.63
   1  10  13   98.80    3.91
   1  10  13  100.90    4.05
  -1 -10 -14    0.41    0.35
  -1 -10 -14    0.39    0.34
   1  10  14    0.56    0.35
   1  10  14    1.12    0.44
  -1 -10 -15   89.68    3.70
  -1 -10 -15   95.37    3.88
   1  10  15   94.35    3.82
   1  10  15   94.99    3.94
  -1 -10 -16    1.63    0.47
  -1 -10 -16    0.57    0.40
   1  10  16    0.35    0.37
   1  10  16    1.61    0.49
  -1 -10 -17   51.22    2.41
  -1 -10 -17   50.03    2.38
   1  10  17   47.78    2.38
   1  10  17   49.92    2.34
  -1 -10 -18    1.02    0.45
  -1 -10 -18    0.75    0.42
   1  10  18    0.13    0.38
   1  10  18    0.61    0.49
  -1 -10 -19   16.91    1.21
   1  10  19   13.91    1.13
  -1 -10 -20    0.43    0.43
  -1 -10 -20    0.39    0.46
   1  10  20    0.88    0.43
   1  10  20    0.63    0.48
  -1 -10 -21   35.72    1.98
  -1 -10 -21   34.02    1.94
   1  10  21   34.79    1.99
   1  10  21   31.89    1.81
  -1 -11  20    0.31    0.43
  -1 -11  20   -0.59    0.39
   1  11 -20    0.50    0.44
   1  11 -20   -0.62    0.42
  -1 -11  19    1.78    0.51
  -1 -11  19    2.54    0.60
   1  11 -19    2.43    0.56
   1  11 -19    1.82    0.57
  -1 -11  18    2.09    0.53
  -1 -11  17    3.03    0.59
  -1 -11  17    2.68    0.59
   1  11 -17    2.06    0.55
   1  11 -17    2.66    0.60
  -1 -11  16  116.90    4.72
  -1 -11  16  117.10    4.69
   1  11 -16  105.60    4.35
   1  11 -16  104.10    4.27
  -1 -11  15    1.12    0.45
  -1 -11  15    2.04    0.49
   1  11 -15    1.90    0.49
   1  11 -15    2.14    0.54
  -1 -11  14    4.10    0.59
  -1 -11  14    5.20    0.64
   1  11 -14    5.53    0.70
   1  11 -14    4.97    0.64
  -1 -11  13    2.79    0.51
  -1 -11  13    3.92    0.56
   1  11 -13    3.60    0.60
   1  11 -13    3.79    0.58
  -1 -11  12    0.48    0.37
  -1 -11  12    0.71    0.38
   1  11 -12    0.65    0.36
   1  11 -12    0.96    0.42
  -1 -11  11   11.57    0.86
  -1 -11  11   11.81    0.85
   1  11 -11   10.96    0.84
   1  11 -11   10.36    0.86
  -1 -11  10  217.10    7.92
  -1 -11   9   12.65    0.84
  -1 -11   9   12.72    0.84
   1  11  -9   13.05    0.86
   1  11  -9   11.69    0.82
   1  11  -8   14.27    0.86
   1  11  -8   13.66    0.86
  -1 -11   7   34.83    1.54
  -1 -11   7   31.02    1.40
   1  11  -7   32.43    1.45
   1  11  -7   30.73    1.41
  -1 -11   6   18.91    0.95
  -1 -11   6   18.03    0.93
   1  11  -6   19.84    0.98
   1  11  -6   20.39    0.99
  -1 -11   5   16.13    0.82
  -1 -11   5   15.83    0.80
   1  11  -5   18.58    0.90
   1  11  -5   15.57    0.81
  -1 -11   4  210.90    7.43
  -1 -11   4  230.60    8.09
   1  11  -4  209.50    7.37
   1  11  -4  211.50    7.44
  -1 -11   3    4.09    0.31
   1  11  -3    7.64    0.45
   1  11  -3    7.00    0.41
  -1 -11   2  165.60    5.80
   1  11  -2  148.80    5.21
   1  11  -2  146.30    5.13
  -1 -11   1    0.58    0.11
   1  11  -1    0.16    0.10
  -1 -11  -1    0.23    0.08
   1  11   1    0.30    0.08
  -1 -11  -2  143.70    5.03
   1  11   2  166.70    5.82
  -1 -11  -3    7.09    0.40
  -1 -11  -3    6.99    0.39
   1  11   3    4.07    0.29
   1  11   3    4.34    0.30
  -1 -11  -4  219.90    7.71
  -1 -11  -4  221.20    7.75
   1  11   4  229.10    8.02
   1  11   4  229.20    8.04
  -1 -11  -5   19.90    0.91
  -1 -11  -5   18.81    0.88
   1  11   5   17.42    0.83
   1  11   5   16.03    0.80
  -1 -11  -6   21.19    1.00
  -1 -11  -6   18.51    0.92
   1  11   6   19.85    0.98
   1  11   6   17.69    0.88
  -1 -11  -7   33.16    1.47
  -1 -11  -7   32.70    1.43
   1  11   7   34.23    1.49
   1  11   7   36.55    1.59
  -1 -11  -8   16.32    0.91
  -1 -11  -8   15.60    0.91
   1  11   8   12.04    0.79
   1  11   8   11.36    0.74
  -1 -11  -9   10.99    0.75
  -1 -11  -9   11.52    0.80
   1  11   9   12.01    0.83
   1  11   9   13.88    0.87
  -1 -11 -10  247.10    8.92
   1  11  10  236.30    8.57
   1  11  10  226.40    8.18
  -1 -11 -11   11.47    0.82
   1  11  11   11.93    0.86
  -1 -11 -12    0.82    0.38
  -1 -11 -12    0.83    0.35
   1  11  12    0.92    0.38
   1  11  12    0.56    0.39
  -1 -11 -13    3.41    0.53
  -1 -11 -13    3.93    0.57
   1  11  13    4.33    0.60
   1  11  13    4.42    0.56
  -1 -11 -14    4.71    0.62
  -1 -11 -14    4.85    0.62
  -1 -11 -15    2.55    0.50
  -1 -11 -15    2.52    0.51
   1  11  15    2.73    0.50
   1  11  15    2.88    0.56
  -1 -11 -16  119.40    4.76
  -1 -11 -16  124.40    4.91
   1  11  16  126.80    4.98
   1  11  16  126.90    5.10
  -1 -11 -17    2.87    0.55
  -1 -11 -17    3.82    0.61
   1  11  17    3.35    0.58
   1  11  17    3.99    0.67
  -1 -11 -18    1.50    0.49
   1  11  18    1.83    0.55
   1  11  18    2.22    0.54
  -1 -11 -19    3.67    0.64
  -1 -11 -19    3.19    0.60
   1  11  19    1.58    0.56
   1  11  19    1.75    0.50
  -1 -11 -20   -0.01    0.40
  -1 -11 -20    0.06    0.39
   1  11  20   -0.04    0.37
   1  11  20   -0.85    0.42
  -1 -12  18    8.04    0.92
  -1 -12  17   22.73    1.46
  -1 -12  17   25.07    1.54
   1  12 -17   20.95    1.48
   1  12 -17   26.49    1.58
  -1 -12  16    6.08    0.73
  -1 -12  16    5.98    0.75
   1  12 -16    6.56    0.82
   1  12 -16    6.78    0.78
  -1 -12  15   17.37    1.23
  -1 -12  15   17.58    1.20
   1  12 -15   12.86    1.10
   1  12 -15   16.82    1.19
  -1 -12  14    7.21    0.78
  -1 -12  14    6.44    0.71
   1  12 -14    7.47    0.83
   1  12 -14    6.28    0.71
  -1 -12  13   18.00    1.18
  -1 -12  13   17.10    1.14
  -1 -12  12    6.92    0.71
  -1 -12  12    7.26    0.72
   1  12 -12    5.97    0.66
   1  12 -12    7.95    0.77
  -1 -12  11   63.22    2.69
  -1 -12  11   64.33    2.73
   1  12 -11   56.32    2.45
   1  12 -11   61.68    2.67
  -1 -12  10   22.14    1.24
  -1 -12   9   21.75    1.15
  -1 -12   9   23.43    1.22
   1  12  -9   21.76    1.16
   1  12  -9   25.86    1.33
  -1 -12   8   16.87    0.98
  -1 -12   8   19.30    1.06
   1  12  -8   15.48    0.93
   1  12  -8   14.50    0.89
  -1 -12   7   46.42    1.94
  -1 -12   7   45.91    1.93
   1  12  -7   52.63    2.15
   1  12  -7   59.45    2.38
  -1 -12   6   44.05    1.81
  -1 -12   6   46.33    1.88
   1  12  -6   44.30    1.81
   1  12  -6   42.85    1.77
  -1 -12   5  131.70    4.76
  -1 -12   5  119.60    4.34
   1  12  -5  126.00    4.57
   1  12  -5  131.30    4.73
  -1 -12   4   14.26    0.70
  -1 -12   4   14.14    0.69
   1  12  -4   13.08    0.64
   1  12  -4   13.73    0.67
  -1 -12   3    5.44    0.33
   1  12  -3    4.96    0.32
   1  12  -3    4.77    0.30
  -1 -12   2   22.96    0.87
   1  12  -2   25.84    0.96
  -1 -12  -3    4.33    0.26
   1  12   3    5.72    0.31
  -1 -12  -4   14.84    0.68
  -1 -12  -4   14.31    0.67
   1  12   4   14.91    0.69
   1  12   4   14.98    0.69
  -1 -12  -5  133.00    4.77
  -1 -12  -5  132.20    4.75
   1  12   5  141.10    5.05
   1  12   5  139.40    4.99
  -1 -12  -6   46.33    1.86
  -1 -12  -6   45.32    1.81
   1  12   6   48.09    1.92
   1  12   6   48.48    1.92
  -1 -12  -7   55.17    2.20
  -1 -12  -7   57.77    2.30
   1  12   7   50.34    2.05
   1  12   7   47.76    1.95
  -1 -12  -8   17.91    0.98
  -1 -12  -8   17.70    0.97
   1  12   8   17.07    0.96
   1  12   8   18.74    0.99
  -1 -12  -9   22.66    1.20
  -1 -12  -9   22.61    1.17
   1  12   9   21.95    1.19
   1  12   9   23.73    1.20
  -1 -12 -10   26.16    1.35
   1  12  10   23.01    1.27
   1  12  10   26.11    1.32
  -1 -12 -11   61.71    2.60
   1  12  11   65.01    2.72
  -1 -12 -12    8.45    0.74
  -1 -12 -12    7.16    0.71
   1  12  12    7.41    0.69
   1  12  12    7.62    0.77
  -1 -12 -13   20.11    1.25
  -1 -12 -13   19.65    1.21
   1  12  13   17.38    1.10
   1  12  13   17.08    1.16
  -1 -12 -14    9.43    0.87
  -1 -12 -14    7.45    0.76
   1  12  14    7.63    0.75
   1  12  14    8.29    0.83
  -1 -12 -15   17.01    1.20
  -1 -12 -15   14.98    1.10
   1  12  15   21.55    1.32
   1  12  15   21.33    1.37
  -1 -12 -16    7.01    0.81
  -1 -12 -16    7.09    0.77
   1  12  16    8.55    0.89
   1  12  16    7.38    0.79
  -1 -12 -17   32.14    1.78
  -1 -12 -17   28.57    1.70
   1  12  17   25.88    1.61
   1  12  17   24.51    1.53
  -1 -12 -18    7.52    0.84
   1  12  18    7.97    0.96
  -1 -13  17   11.00    1.02
  -1 -13  17   11.21    1.03
   1  13 -17   12.00    1.04
   1  13 -17   10.17    1.05
  -1 -13  16   16.95    1.24
  -1 -13  16   15.27    1.19
   1  13 -16   17.67    1.34
   1  13 -16   18.28    1.29
  -1 -13  15    8.14    0.85
  -1 -13  15    5.83    0.72
   1  13 -15    5.74    0.72
   1  13 -15    5.81    0.76
  -1 -13  14    1.76    0.48
  -1 -13  14    2.13    0.50
   1  13 -14    2.12    0.49
   1  13 -14    2.55    0.58
  -1 -13  13    5.75    0.68
  -1 -13  13    4.20    0.60
   1  13 -13    5.15    0.64
   1  13 -13    6.14    0.71
  -1 -13  12   23.77    1.35
  -1 -13  12   23.67    1.39
   1  13 -12   30.22    1.63
   1  13 -12   25.03    1.41
  -1 -13  11   12.40    0.92
  -1 -13  11   14.16    0.96
   1  13 -11   12.90    0.96
   1  13 -11   15.72    1.02
  -1 -13  10   23.24    1.26
  -1 -13   9   24.58    1.27
  -1 -13   9   24.75    1.28
   1  13  -9   23.13    1.23
   1  13  -9   22.90    1.25
  -1 -13   8    0.86    0.30
  -1 -13   8    0.84    0.32
   1  13  -8    1.78    0.33
   1  13  -8    0.90    0.30
  -1 -13   7   38.79    1.68
  -1 -13   7   39.57    1.70
   1  13  -7   40.66    1.75
   1  13  -7   41.61    1.75
  -1 -13   6  114.00    4.20
  -1 -13   6  101.20    3.76
   1  13  -6   97.60    3.62
   1  13  -6  106.80    3.95
  -1 -13   5   45.36    1.79
  -1 -13   5   48.23    1.89
   1  13  -5   41.66    1.66
   1  13  -5   43.58    1.72
  -1 -13   4   29.74    1.18
  -1 -13  -4   30.75    1.17
   1  13   4   27.51    1.05
  -1 -13  -5   44.73    1.73
  -1 -13  -5   51.02    1.94
   1  13   5   49.25    1.87
   1  13   5   49.75    1.89
  -1 -13  -6  118.70    4.32
  -1 -13  -6  116.20    4.23
   1  13   6  111.60    4.06
   1  13   6  114.20    4.15
  -1 -13  -7   49.16    2.00
  -1 -13  -7   43.20    1.78
   1  13   7   41.49    1.72
   1  13   7   42.54    1.75
  -1 -13  -8    0.72    0.31
  -1 -13  -8    1.01    0.29
   1  13   8    0.47    0.31
   1  13   8    0.62    0.27
  -1 -13  -9   27.17    1.33
  -1 -13  -9   27.70    1.35
   1  13   9   28.39    1.39
   1  13   9   28.20    1.34
  -1 -13 -10   22.90    1.24
  -1 -13 -10   23.04    1.25
   1  13  10   24.78    1.27
   1  13  10   25.87    1.35
  -1 -13 -11   15.85    1.02
  -1 -13 -12   32.56    1.65
  -1 -13 -12   32.36    1.62
   1  13  12   26.32    1.44
   1  13  12   30.14    1.59
  -1 -13 -13    7.37    0.75
  -1 -13 -13    6.36    0.69
   1  13  13    5.46    0.69
   1  13  13    5.33    0.64
  -1 -13 -14    3.40    0.57
  -1 -13 -14    3.10    0.54
   1  13  14    3.16    0.59
   1  13  14    3.91    0.59
  -1 -13 -15    7.93    0.81
  -1 -13 -15    6.96    0.77
   1  13  15    6.81    0.74
   1  13  15    7.49    0.84
  -1 -13 -16   17.15    1.24
  -1 -13 -16   19.23    1.31
   1  13  16   19.22    1.29
   1  13  16   20.06    1.45
  -1 -13 -17   12.99    1.10
  -1 -13 -17   10.81    1.02
   1  13  17   11.87    1.02
   1  13  17   14.04    1.17
  -1 -14  15   34.97    1.90
  -1 -14  15   30.11    1.74
   1  14 -15   31.78    1.75
   1  14 -15   28.77    1.72
  -1 -14  14    2.98    0.55
  -1 -14  14    2.02    0.50
   1  14 -14    3.16    0.60
   1  14 -14    2.69    0.53
  -1 -14  13   26.97    1.57
  -1 -14  13   27.21    1.52
   1  14 -13   28.92    1.62
   1  14 -13   28.64    1.57
  -1 -14  12    2.03    0.46
  -1 -14  12    2.16    0.47
   1  14 -12    2.08    0.46
   1  14 -12    1.97    0.44
  -1 -14  11   62.48    2.69
   1  14 -11   57.21    2.53
   1  14 -11   54.96    2.43
  -1 -14  10   11.78    0.87
   1  14 -10   11.74    0.84
   1  14 -10   11.21    0.87
  -1 -14   9   36.17    1.66
  -1 -14   9   32.81    1.57
  -1 -14   8    6.62    0.56
   1  14  -8    5.33    0.62
  -1 -14   7   20.21    1.02
  -1 -14   6    3.97    0.39
  -1 -14  -8    7.03    0.56
   1  14   8    6.53    0.55
  -1 -14  -9   36.50    1.63
  -1 -14  -9   36.81    1.68
   1  14   9   36.24    1.73
  -1 -14 -10   11.35    0.82
  -1 -14 -10   11.92    0.81
   1  14  10   10.58    0.83
  -1 -14 -12    1.59    0.43
  -1 -14 -12    2.52    0.48
   1  14  12    3.00    0.52
   1  14  12    2.02    0.43
   1  14  13   30.64    1.62
   1  14  13   29.10    1.60
  -1 -14 -14    4.41    0.63
  -1 -14 -14    3.24    0.54
   1  14  14    2.76    0.49
   1  14  14    3.23    0.57
   1  14  15   38.93    2.16
   1  14  15   40.80    2.03
   1  15 -13    1.24    0.44
   1  15 -12   69.82    3.13
   1  15  13    0.86    0.45
  -2  16   9    8.23    0.75
  -2  16   9    5.55    0.76
  -2  16   8    3.02    0.53
  -2  16   7   10.84    0.85
   2 -16  -4   36.50    1.80
   2 -16   4   41.89    1.93
  -2  16  -7   12.84    0.95
  -2  16  -8    3.06    0.52
  -2  16  -8    2.64    0.46
  -2  16  -9    9.57    0.85
  -2  16  -9    8.19    0.80
  -2  15  12    0.36    0.36
  -2  15  12    0.56    0.41
   2 -15 -12    0.53    0.38
   2 -15 -12    0.74    0.43
  -2  15  11   37.28    1.90
  -2  15  11   36.19    1.84
   2 -15 -11   35.65    1.91
   2 -15 -11   40.24    2.02
  -2  15  10    0.98    0.37
  -2  15  10    0.60    0.34
   2 -15 -10    0.73    0.36
   2 -15 -10   -0.05    0.36
  -2  15   9    6.24    0.67
  -2  15   9    5.43    0.63
   2 -15  -9    6.45    0.70
   2 -15  -9    5.78    0.67
  -2  15   8    4.67    0.57
  -2  15   8    3.95    0.52
   2 -15  -8    4.86    0.61
   2 -15  -8    3.85    0.57
   2 -15  -7   20.51    1.24
   2 -15  -7   19.77    1.24
   2 -15  -6    3.20    0.52
  -2  15   5   34.48    1.88
  -2  15   5   32.58    1.62
   2 -15  -5   29.61    1.51
  -2  15   4    2.12    0.42
  -2  15   4    3.32    0.46
   2 -15  -4    2.40    0.43
   2 -15  -4    2.46    0.43
  -2  15   3    8.37    0.67
  -2  15   3    7.90    0.67
   2 -15  -3    7.74    0.67
   2 -15  -3    8.12    0.68
  -2  15   2    1.97    0.37
  -2  15   2    1.46    0.36
   2 -15  -2    1.62    0.35
   2 -15  -2    1.20    0.37
  -2  15   1   44.66    1.97
  -2  15   1   46.75    2.03
   2 -15  -1   42.44    1.89
   2 -15  -1   42.88    1.91
  -2  15   0    0.48    0.31
  -2  15   0    0.84    0.32
   2 -15   0    0.75    0.31
   2 -15   0    0.86    0.35
  -2  15  -1   44.96    1.99
  -2  15  -1   47.81    2.06
   2 -15   1   43.45    1.92
   2 -15   1   42.93    1.93
  -2  15  -2    1.31    0.37
  -2  15  -2    1.65    0.35
   2 -15   2    1.83    0.36
   2 -15   2    1.98    0.40
  -2  15  -3    8.00    0.69
  -2  15  -3    9.44    0.71
   2 -15   3    7.31    0.64
   2 -15   3    7.59    0.67
  -2  15  -4    2.65    0.49
  -2  15  -4    2.84    0.44
   2 -15   4    3.07    0.45
   2 -15   5   29.77    1.60
  -2  15  -6    3.71    0.52
  -2  15  -6    3.97    0.53
   2 -15   6    3.45    0.51
  -2  15  -7   15.73    1.03
  -2  15  -7   19.78    1.20
   2 -15   7   18.99    1.19
   2 -15   7   18.81    1.15
  -2  15  -8    4.47    0.56
  -2  15  -8    5.27    0.61
   2 -15   8    4.98    0.60
   2 -15   8    4.21    0.56
  -2  15  -9    5.10    0.64
  -2  15  -9    5.88    0.67
   2 -15   9    5.43    0.64
   2 -15   9    5.12    0.64
  -2  15 -10    1.06    0.43
  -2  15 -10    0.42    0.38
   2 -15  10    1.11    0.42
   2 -15  10    0.89    0.39
  -2  15 -11   34.16    1.83
  -2  15 -11   35.42    1.86
   2 -15  11   39.67    2.02
   2 -15  11   36.88    1.92
  -2  15 -12    0.67    0.41
  -2  15 -12    0.63    0.42
   2 -15  12    0.39    0.38
   2 -15  12    0.93    0.44
  -2  14  15    9.74    0.95
  -2  14  15    8.34    0.87
   2 -14 -15    9.70    0.98
   2 -14 -15    9.75    0.94
  -2  14  14    0.14    0.42
  -2  14  14    1.03    0.43
   2 -14 -14   -0.09    0.39
   2 -14 -14    0.33    0.42
  -2  14  13   16.63    1.21
  -2  14  13   17.89    1.22
   2 -14 -13   17.40    1.22
   2 -14 -13   17.57    1.24
  -2  14  12   11.28    0.94
  -2  14  12   10.40    0.93
   2 -14 -12   13.24    1.04
   2 -14 -12   12.23    1.00
  -2  14  11   20.03    1.24
  -2  14  11   21.87    1.35
   2 -14 -11   24.45    1.45
   2 -14 -11   22.85    1.37
  -2  14  10   67.51    2.89
  -2  14  10   63.20    2.77
   2 -14 -10   60.81    2.68
   2 -14 -10   58.20    2.60
  -2  14   9   24.82    1.37
  -2  14   9   23.49    1.36
   2 -14  -9   24.68    1.41
   2 -14  -9   23.48    1.38
  -2  14   8    1.99    0.45
  -2  14   8    2.83    0.48
   2 -14  -8    2.48    0.50
   2 -14  -8    3.47    0.52
  -2  14   7   11.79    0.86
  -2  14   7   10.68    0.82
   2 -14  -7   12.29    0.91
   2 -14  -7   10.86    0.86
   2 -14  -6   23.11    1.33
  -2  14   5   14.95    0.97
  -2  14   5   13.80    1.00
   2 -14  -5   14.16    0.94
  -2  14   4   54.25    2.30
  -2  14   4   55.62    2.33
   2 -14  -4   60.54    2.54
   2 -14  -4   60.17    2.52
  -2  14   3   22.97    1.20
  -2  14   3   24.10    1.26
  -2  14   2   26.96    1.34
  -2  14   2   24.98    1.27
   2 -14  -2   30.79    1.49
   2 -14  -2   31.01    1.51
  -2  14   1   10.27    0.74
  -2  14   1   12.21    0.81
   2 -14  -1   14.74    0.93
   2 -14  -1   15.33    0.94
  -2  14   0   49.31    2.10
  -2  14   0   52.24    2.19
   2 -14   0   45.57    2.02
   2 -14   0   49.32    2.11
  -2  14  -1   13.45    0.86
  -2  14  -1   14.33    0.89
   2 -14   1   11.05    0.81
   2 -14   1   12.11    0.82
  -2  14  -2   30.18    1.44
  -2  14  -2   32.54    1.53
   2 -14   2   23.68    1.27
   2 -14   2   26.39    1.32
  -2  14  -3   29.04    1.43
  -2  14  -3   27.37    1.34
   2 -14   3   23.40    1.28
   2 -14   3   23.63    1.23
  -2  14  -4   53.66    2.28
  -2  14  -4   54.67    2.33
   2 -14   4   54.67    2.32
   2 -14   5   14.31    0.95
  -2  14  -6   25.23    1.40
   2 -14   6   27.13    1.42
  -2  14  -7   10.99    0.83
  -2  14  -7   10.88    0.86
   2 -14   7    9.50    0.79
   2 -14   7   11.36    0.86
  -2  14  -8    3.24    0.52
  -2  14  -8    2.71    0.51
   2 -14   8    2.05    0.45
   2 -14   8    2.70    0.49
  -2  14  -9   23.98    1.37
  -2  14  -9   23.92    1.41
   2 -14   9   24.92    1.42
   2 -14   9   22.26    1.33
  -2  14 -10   53.85    2.44
  -2  14 -10   50.15    2.34
   2 -14  10   58.36    2.59
   2 -14  10   58.98    2.63
  -2  14 -11   22.08    1.34
  -2  14 -11   17.41    1.24
   2 -14  11   18.01    1.21
   2 -14  11   22.39    1.34
  -2  14 -12   12.13    0.99
  -2  14 -12   12.05    1.02
   2 -14  12   12.22    0.99
   2 -14  12   11.04    0.95
  -2  14 -13   17.74    1.25
  -2  14 -13   16.95    1.24
   2 -14  13   17.86    1.25
   2 -14  13   17.28    1.22
  -2  14 -14    0.34    0.42
  -2  14 -14    0.53    0.45
   2 -14  14    0.15    0.41
   2 -14  14   -0.06    0.39
  -2  14 -15    8.39    0.91
  -2  14 -15    6.85    0.89
   2 -14  15    8.99    0.92
  -2  13  17   18.68    1.32
  -2  13  17   19.04    1.43
   2 -13 -17   16.74    1.29
   2 -13 -17   16.67    1.28
   2 -13 -16   18.96    1.40
  -2  13  15   14.07    1.10
  -2  13  15   13.63    1.11
   2 -13 -15   14.07    1.11
   2 -13 -15   15.79    1.20
  -2  13  14   21.33    1.34
  -2  13  14   24.23    1.51
   2 -13 -14   22.00    1.42
   2 -13 -14   22.43    1.40
  -2  13  13    8.18    0.79
  -2  13  13    7.05    0.79
   2 -13 -13    7.93    0.81
   2 -13 -13    7.64    0.80
  -2  13  12   31.52    1.71
  -2  13  12   35.03    1.78
   2 -13 -12   30.41    1.65
   2 -13 -12   33.77    1.76
   2 -13 -11   39.73    1.97
   2 -13 -11   39.51    1.95
  -2  13  10   53.04    2.39
  -2  13  10   56.24    2.46
   2 -13 -10   59.48    2.64
   2 -13 -10   62.24    2.73
  -2  13   9   15.10    1.02
  -2  13   9   15.45    1.04
   2 -13  -9   12.30    0.93
   2 -13  -9   12.75    0.97
  -2  13   8   76.42    3.15
  -2  13   8   72.67    2.99
   2 -13  -8   77.69    3.20
   2 -13  -8   71.71    2.99
  -2  13   7   39.67    1.86
  -2  13   7   39.58    1.85
   2 -13  -7   37.61    1.79
  -2  13   5  111.90    4.28
  -2  13   5  108.70    4.16
   2 -13  -5  121.00    4.59
  -2  13   4   64.43    2.63
  -2  13   4   59.91    2.48
   2 -13  -4   56.56    2.37
   2 -13  -4   58.49    2.43
  -2  13   3    0.58    0.30
  -2  13   3    0.57    0.30
   2 -13  -3    1.12    0.35
   2 -13  -3    0.70    0.33
  -2  13   2   62.22    2.53
  -2  13   2   65.46    2.64
   2 -13  -2   55.85    2.34
   2 -13  -2   56.24    2.36
  -2  13   1   60.23    2.45
  -2  13   1   65.04    2.62
   2 -13  -1   54.75    2.30
   2 -13  -1   51.76    2.20
  -2  13   0   37.73    1.69
  -2  13   0   38.72    1.72
   2 -13   0   41.40    1.85
   2 -13   0   43.33    1.90
  -2  13  -1   57.09    2.35
  -2  13  -1   56.97    2.35
   2 -13   1   56.51    2.35
   2 -13   1   62.59    2.56
  -2  13  -2   55.01    2.30
  -2  13  -2   53.09    2.23
   2 -13   2   63.60    2.60
   2 -13   2   66.84    2.72
  -2  13  -3    0.95    0.31
  -2  13  -3    0.48    0.30
   2 -13   3    0.52    0.30
   2 -13   3    0.53    0.30
  -2  13  -4   59.15    2.48
  -2  13  -4   58.22    2.42
   2 -13   4   62.07    2.57
   2 -13   4   67.40    2.74
  -2  13  -5  112.20    4.33
   2 -13   5  103.70    4.01
   2 -13   6   99.23    3.87
   2 -13   7   39.09    1.83
   2 -13   7   37.47    1.78
  -2  13  -8   78.11    3.23
  -2  13  -8   75.93    3.11
   2 -13   8   61.61    2.66
   2 -13   8   64.86    2.76
  -2  13  -9   13.71    0.95
  -2  13  -9   10.44    0.88
   2 -13   9   12.73    0.96
   2 -13   9   14.02    0.99
  -2  13 -10   63.09    2.73
  -2  13 -10   58.96    2.62
  -2  13 -11   39.27    1.94
  -2  13 -11   38.57    1.95
   2 -13  11   42.37    2.06
   2 -13  11   47.13    2.23
  -2  13 -12   31.85    1.71
  -2  13 -12   32.22    1.75
   2 -13  12   30.31    1.66
   2 -13  12   34.53    1.79
  -2  13 -13    7.93    0.80
  -2  13 -13    7.77    0.83
   2 -13  13    6.48    0.74
   2 -13  13    6.47    0.74
  -2  13 -14   22.03    1.38
  -2  13 -14   20.09    1.35
  -2  13 -15   13.57    1.06
  -2  13 -15   13.01    1.12
   2 -13  15   12.05    1.04
   2 -13  15   12.47    1.03
   2 -13  16   27.05    1.63
  -2  13 -17   14.44    1.18
  -2  13 -17   15.76    1.25
   2 -13  17   15.89    1.24
   2 -13  17   16.32    1.25
  -2  12  18    5.75    0.76
  -2  12  18    6.91    0.85
   2 -12 -18    7.25    0.86
   2 -12 -18    7.82    0.87
  -2  12  17   22.26    1.45
  -2  12  17   26.22    1.64
   2 -12 -17   23.16    1.49
  -2  12  16   13.75    1.13
  -2  12  16   14.60    1.11
   2 -12 -16   12.24    1.04
  -2  12  15   32.63    1.85
  -2  12  15   27.35    1.57
   2 -12 -15   29.99    1.68
   2 -12 -15   28.67    1.65
  -2  12  14    2.20    0.51
  -2  12  14    2.00    0.55
   2 -12 -14    3.37    0.59
   2 -12 -14    3.52    0.60
  -2  12  13   42.69    2.10
  -2  12  13   40.84    2.01
   2 -12 -13   38.02    1.92
   2 -12 -13   41.17    2.03
  -2  12  12   45.92    2.20
  -2  12  12   49.72    2.28
   2 -12 -12   48.16    2.26
   2 -12 -12   48.30    2.25
  -2  12  11   41.87    2.03
  -2  12  11   38.83    1.87
   2 -12 -11   46.29    2.15
   2 -12 -11   39.70    1.94
  -2  12  10   46.42    2.16
  -2  12  10   44.55    2.06
   2 -12 -10   49.08    2.25
   2 -12 -10   44.33    2.07
  -2  12   9   70.36    2.94
  -2  12   9   70.88    2.94
   2 -12  -9   63.09    2.69
   2 -12  -9   61.20    2.65
  -2  12   8    1.42    0.39
  -2  12   8    1.69    0.41
   2 -12  -8    0.46    0.36
   2 -12  -8    1.04    0.37
  -2  12   7   81.57    3.37
   2 -12  -7   88.09    3.51
  -2  12   6   79.50    3.23
   2 -12  -6   82.84    3.31
  -2  12   5   63.99    2.61
  -2  12   5   65.47    2.67
   2 -12  -5   56.07    2.37
   2 -12  -5   60.88    2.52
  -2  12   4   19.42    1.07
  -2  12   4   20.03    1.09
   2 -12  -4   22.17    1.18
   2 -12  -4   21.98    1.16
  -2  12   3   63.00    2.55
  -2  12   3   63.32    2.57
   2 -12  -3   59.70    2.44
   2 -12  -3   57.93    2.41
  -2  12   2   13.82    0.85
  -2  12   2   13.81    0.86
   2 -12  -2   14.19    0.89
   2 -12  -2   12.38    0.81
  -2  12   1   77.45    3.03
  -2  12   1   80.84    3.14
   2 -12  -1   88.55    3.44
   2 -12  -1   79.07    3.10
  -2  12   0  114.10    4.28
  -2  12   0  119.30    4.46
   2 -12   0  123.30    4.62
   2 -12   0  115.30    4.33
  -2  12  -1   79.97    3.12
  -2  12  -1   90.90    3.50
   2 -12   1   78.49    3.08
   2 -12   1   89.99    3.46
  -2  12  -2   12.75    0.81
  -2  12  -2   14.06    0.88
   2 -12   2   15.15    0.90
  -2  12  -3   67.06    2.71
  -2  12  -3   65.41    2.64
   2 -12   3   64.53    2.62
   2 -12   3   62.66    2.56
  -2  12  -4   22.45    1.19
  -2  12  -4   21.37    1.13
   2 -12   4   19.14    1.07
   2 -12   4   18.25    1.04
  -2  12  -5   57.86    2.43
  -2  12  -5   60.02    2.49
   2 -12   5   63.76    2.63
  -2  12  -7   86.57    3.47
  -2  12  -7   84.21    3.38
   2 -12   7   82.87    3.32
  -2  12  -8    1.63    0.40
  -2  12  -8    2.04    0.42
   2 -12   8    0.78    0.35
   2 -12   8    0.94    0.37
  -2  12  -9   63.01    2.69
  -2  12  -9   58.34    2.54
   2 -12   9   65.10    2.75
   2 -12   9   70.44    2.94
  -2  12 -10   42.07    2.03
  -2  12 -10   40.99    1.95
   2 -12  10   43.32    2.03
   2 -12  10   39.43    1.90
  -2  12 -11   37.85    1.91
  -2  12 -11   39.18    1.90
   2 -12  11   43.67    2.06
   2 -12  11   39.80    1.92
  -2  12 -12   46.53    2.19
  -2  12 -12   47.01    2.26
   2 -12  12   42.94    2.08
   2 -12  12   43.26    2.09
  -2  12 -13   38.40    1.95
  -2  12 -13   35.25    1.85
   2 -12  13   36.81    1.90
   2 -12  13   37.85    1.92
  -2  12 -14    2.61    0.54
  -2  12 -14    3.28    0.59
   2 -12  14    2.24    0.50
   2 -12  14    2.68    0.54
  -2  12 -15   25.27    1.49
  -2  12 -15   27.48    1.62
   2 -12  15   26.57    1.55
   2 -12  15   31.90    1.75
   2 -12  16   11.69    1.02
  -2  12 -17   20.41    1.34
  -2  12 -17   18.43    1.39
  -2  12 -18    6.12    0.83
  -2  12 -18    5.41    0.74
   2 -12  18    6.79    0.82
   2 -12  18    6.44    0.78
  -2  11  20    8.95    0.95
  -2  11  20    8.32    0.88
   2 -11 -20    7.81    0.88
   2 -11 -20    7.69    0.90
  -2  11  19    4.50    0.69
  -2  11  19    2.93    0.65
   2 -11 -19    4.09    0.66
   2 -11 -19    3.40    0.63
  -2  11  18    5.97    0.76
  -2  11  18    7.05    0.84
   2 -11 -18    6.51    0.79
   2 -11 -18    7.01    0.81
   2 -11 -17   20.76    1.51
  -2  11  16    7.02    0.77
  -2  11  16    6.12    0.78
   2 -11 -16    6.46    0.77
   2 -11 -16    8.80    0.88
  -2  11  15   31.62    1.79
  -2  11  15   29.93    1.65
   2 -11 -15   33.02    1.77
   2 -11 -15   32.67    1.76
  -2  11  14   18.86    1.22
  -2  11  14   17.35    1.23
   2 -11 -14   17.07    1.19
   2 -11 -14   18.48    1.23
  -2  11  13    9.52    0.92
  -2  11  13    7.50    0.76
   2 -11 -13    7.05    0.75
   2 -11 -13    6.95    0.75
  -2  11  12   10.15    0.85
  -2  11  12   10.93    0.96
   2 -11 -12   12.55    0.98
   2 -11 -12   12.00    0.95
  -2  11  11  106.60    4.24
  -2  11  11  107.60    4.23
   2 -11 -11  103.10    4.11
   2 -11 -11   97.78    3.92
  -2  11  10   14.15    1.00
  -2  11  10   15.30    1.02
   2 -11 -10   13.19    0.95
   2 -11 -10   11.36    0.90
  -2  11   9   59.50    2.56
  -2  11   9   59.64    2.53
   2 -11  -9   55.94    2.42
   2 -11  -9   54.08    2.37
  -2  11   8   47.76    2.11
  -2  11   8   45.98    2.02
   2 -11  -8   40.12    1.87
   2 -11  -8   43.06    1.96
  -2  11   6   40.06    1.78
  -2  11   6   39.90    1.79
   2 -11  -6   37.81    1.72
  -2  11   5   55.40    2.29
  -2  11   5   58.95    2.43
   2 -11  -5   53.59    2.25
   2 -11  -5   48.76    2.09
  -2  11   4   24.51    1.22
  -2  11   4   24.65    1.21
   2 -11  -4   26.47    1.30
   2 -11  -4   29.19    1.40
  -2  11   3   15.94    0.92
  -2  11   3   17.88    0.97
   2 -11  -3   13.63    0.84
   2 -11  -3   14.94    0.88
  -2  11   2   44.75    1.89
  -2  11   2   45.48    1.91
   2 -11  -2   47.37    2.01
   2 -11  -2   43.93    1.87
  -2  11   1  104.50    3.93
  -2  11   1  104.10    3.92
   2 -11  -1   95.15    3.63
   2 -11  -1   92.43    3.54
  -2  11   0    5.92    0.53
  -2  11   0    5.70    0.51
   2 -11   0    4.99    0.49
   2 -11   0    5.27    0.51
  -2  11  -1   89.93    3.46
  -2  11  -1   99.58    3.78
   2 -11   1  122.90    4.58
   2 -11   1  110.70    4.17
  -2  11  -2   44.42    1.89
  -2  11  -2   44.93    1.91
   2 -11   2   41.80    1.82
   2 -11   2   41.96    1.81
  -2  11  -3   13.17    0.82
  -2  11  -3   13.75    0.84
   2 -11   3   17.17    0.97
   2 -11   3   16.92    0.96
  -2  11  -4   27.04    1.31
  -2  11  -4   29.82    1.42
   2 -11   4   24.92    1.24
   2 -11   4   22.02    1.15
  -2  11  -5   52.64    2.21
  -2  11  -5   50.31    2.15
   2 -11   5   58.24    2.41
   2 -11   5   58.06    2.40
  -2  11  -6   35.75    1.65
   2 -11   6   38.06    1.74
   2 -11   7   28.84    1.45
  -2  11  -8   44.82    2.04
  -2  11  -8   41.34    1.91
   2 -11   8   43.03    1.96
   2 -11   8   45.84    2.05
  -2  11  -9   51.41    2.30
  -2  11  -9   51.05    2.27
   2 -11   9   53.11    2.33
   2 -11   9   56.96    2.45
  -2  11 -10   12.22    0.94
  -2  11 -10   12.07    0.90
   2 -11  10   13.39    0.96
   2 -11  10   14.38    0.98
  -2  11 -11   89.98    3.69
  -2  11 -11  100.40    4.00
   2 -11  11   93.78    3.78
   2 -11  11   96.39    3.85
  -2  11 -12   12.35    0.95
  -2  11 -12   10.20    0.88
   2 -11  12   10.60    0.89
   2 -11  12   10.06    0.84
  -2  11 -13    6.99    0.76
  -2  11 -13    6.19    0.70
   2 -11  13    5.67    0.69
   2 -11  13    5.36    0.65
  -2  11 -14   18.33    1.22
  -2  11 -14   17.04    1.22
   2 -11  14   17.45    1.19
   2 -11  14   18.52    1.22
  -2  11 -15   30.47    1.69
  -2  11 -15   30.46    1.74
   2 -11  15   31.03    1.73
   2 -11  15   30.62    1.69
  -2  11 -16    7.61    0.88
  -2  11 -16    5.19    0.70
   2 -11  16    6.03    0.76
   2 -11  16    5.00    0.70
  -2  11 -17   23.33    1.57
   2 -11  17   27.78    1.62
  -2  11 -18    7.02    0.80
  -2  11 -18    4.87    0.76
   2 -11  18    5.73    0.75
   2 -11  18    5.51    0.74
  -2  11 -19    3.59    0.71
  -2  11 -19    2.97    0.61
   2 -11  19    3.95    0.66
   2 -11  19    2.26    0.55
  -2  11 -20    7.59    0.88
  -2  11 -20    8.41    0.95
  -2  10  21   -0.32    0.39
  -2  10  21   -0.55    0.44
   2 -10 -21    0.06    0.42
   2 -10 -21   -0.29    0.36
  -2  10  20   23.71    1.53
  -2  10  20   24.34    1.57
   2 -10 -20   24.05    1.56
   2 -10 -20   21.84    1.42
  -2  10  19   -0.21    0.37
  -2  10  19   -0.20    0.39
   2 -10 -19    0.35    0.39
   2 -10 -19    0.02    0.37
  -2  10  18   19.18    1.34
  -2  10  18   20.78    1.35
   2 -10 -18   15.38    1.18
   2 -10 -18   16.76    1.23
  -2  10  17   -0.47    0.38
   2 -10 -17    0.08    0.38
  -2  10  16   10.01    0.91
  -2  10  16   10.43    0.97
   2 -10 -16    9.21    0.89
   2 -10 -16    9.59    0.89
  -2  10  15    0.58    0.38
  -2  10  15    0.84    0.41
   2 -10 -15   -0.42    0.37
   2 -10 -15    0.39    0.39
  -2  10  13    4.72    0.65
  -2  10  13    7.19    0.73
   2 -10 -13    6.27    0.70
   2 -10 -13    5.43    0.64
  -2  10  12  131.90    5.08
  -2  10  12  141.30    5.46
   2 -10 -12  140.50    5.40
   2 -10 -12  149.30    5.69
  -2  10  11    0.63    0.34
  -2  10  11    0.87    0.40
   2 -10 -11    1.10    0.39
   2 -10 -11    0.69    0.36
  -2  10  10   38.18    1.87
  -2  10  10   35.27    1.69
   2 -10 -10   37.74    1.83
   2 -10 -10   34.46    1.72
  -2  10   9    3.83    0.49
  -2  10   9    3.70    0.51
   2 -10  -9    3.71    0.52
   2 -10  -9    2.81    0.48
  -2  10   8    2.67    0.46
   2 -10  -8    2.54    0.46
  -2  10   7    3.09    0.48
   2 -10  -7    2.45    0.43
  -2  10   6  133.70    5.00
  -2  10   6  122.50    4.58
   2 -10  -6  124.70    4.70
   2 -10  -6  125.00    4.69
  -2  10   5    7.19    0.60
  -2  10   5    8.24    0.64
   2 -10  -5    7.03    0.62
   2 -10  -5    6.76    0.58
  -2  10   4   14.06    0.83
  -2  10   4   14.54    0.86
   2 -10  -4   12.92    0.79
   2 -10  -4   12.97    0.82
  -2  10   3    5.91    0.53
  -2  10   3    6.00    0.53
   2 -10  -3    7.00    0.57
   2 -10  -3    6.74    0.58
  -2  10   2    1.78    0.33
  -2  10   2    1.27    0.32
   2 -10  -2    1.86    0.36
   2 -10  -2    2.59    0.36
  -2  10   1    8.15    0.60
  -2  10   1    7.00    0.55
   2 -10  -1    7.56    0.58
   2 -10  -1    7.63    0.59
  -2  10   0  346.30   12.18
  -2  10   0  358.60   12.60
   2 -10   0  354.00   12.46
   2 -10   0  373.30   13.12
  -2  10  -1    6.96    0.55
  -2  10  -1    7.72    0.58
   2 -10   1    7.75    0.59
   2 -10   1    7.25    0.57
  -2  10  -2    2.13    0.35
  -2  10  -2    2.19    0.35
   2 -10   2    2.08    0.36
   2 -10   2    1.69    0.34
  -2  10  -3    7.23    0.58
  -2  10  -3    6.99    0.58
   2 -10   3    7.27    0.59
   2 -10   3    6.99    0.58
  -2  10  -4   14.29    0.87
  -2  10  -4   16.18    0.94
   2 -10   4   17.93    1.00
   2 -10   4   18.58    1.02
  -2  10  -5    6.06    0.56
  -2  10  -5    7.56    0.61
   2 -10   5    7.90    0.64
   2 -10   5    7.14    0.60
  -2  10  -6  119.70    4.51
  -2  10  -6  119.90    4.53
   2 -10   6  124.30    4.67
   2 -10   6  131.00    4.90
   2 -10   7    3.34    0.49
  -2  10  -8    2.29    0.44
  -2  10  -8    1.88    0.42
   2 -10   8    3.19    0.49
  -2  10  -9    4.36    0.55
  -2  10  -9    2.60    0.45
   2 -10   9    2.62    0.45
   2 -10   9    2.83    0.47
  -2  10 -10   36.94    1.80
  -2  10 -10   36.59    1.76
   2 -10  10   37.35    1.79
   2 -10  10   36.07    1.72
  -2  10 -11    0.99    0.38
  -2  10 -11    0.66    0.38
   2 -10  11    0.58    0.36
   2 -10  11    0.88    0.37
  -2  10 -12  132.30    5.10
  -2  10 -12  133.70    5.21
   2 -10  12  143.30    5.47
   2 -10  12  139.60    5.34
   2 -10  13    5.58    0.66
   2 -10  13    5.70    0.66
  -2  10 -14   32.99    1.74
  -2  10 -14   31.27    1.73
   2 -10  14   31.91    1.69
   2 -10  14   28.82    1.57
  -2  10 -15    0.31    0.39
  -2  10 -15    0.36    0.41
   2 -10  15    0.18    0.40
   2 -10  15    0.03    0.36
  -2  10 -16    8.63    0.90
  -2  10 -16    8.73    0.86
   2 -10  16   10.56    0.92
   2 -10  16   11.97    0.98
   2 -10  17    0.19    0.44
  -2  10 -18   16.11    1.18
  -2  10 -18   17.40    1.30
   2 -10  18   13.85    1.09
   2 -10  18   17.27    1.25
  -2  10 -19   -0.25    0.42
  -2  10 -19   -0.22    0.40
   2 -10  19   -0.04    0.42
   2 -10  19    0.71    0.43
  -2  10 -20   22.41    1.47
  -2  10 -20   22.00    1.49
   2 -10  20   23.94    1.51
   2 -10  20   24.07    1.51
  -2  10 -21    0.46    0.44
  -2  10 -21    0.18    0.44
   2 -10  21    0.36    0.41
   2 -10  21   -0.54    0.39
  -2   9  22    5.15    0.79
  -2   9  22    5.53    0.76
   2  -9 -22    5.54    0.76
   2  -9 -22    6.67    0.85
  -2   9  21   37.25    2.00
  -2   9  21   36.04    2.05
   2  -9 -21   35.02    1.96
   2  -9 -21   34.73    1.94
  -2   9  20    7.58    0.88
  -2   9  20    7.23    0.79
   2  -9 -20    9.99    0.97
   2  -9 -20    9.56    0.94
  -2   9  19    1.76    0.54
  -2   9  19    1.27    0.46
   2  -9 -19   -0.04    0.39
   2  -9 -19    0.76    0.44
  -2   9  18    7.80    0.86
   2  -9 -18   10.80    0.96
  -2   9  17   23.62    1.45
  -2   9  17   26.47    1.59
   2  -9 -17   22.51    1.38
   2  -9 -17   20.75    1.35
  -2   9  16   53.65    2.46
  -2   9  16   54.42    2.57
   2  -9 -16   52.08    2.43
   2  -9 -16   55.73    2.57
  -2   9  15   64.01    2.89
  -2   9  15   68.22    2.93
   2  -9 -15   57.38    2.59
   2  -9 -15   59.45    2.67
  -2   9  14   40.56    2.02
  -2   9  14   44.87    2.10
   2  -9 -14   42.80    2.06
   2  -9 -14   39.91    1.95
  -2   9  13   12.56    0.99
  -2   9  13   12.32    0.91
  -2   9  12   38.97    1.84
  -2   9  12   38.46    1.88
   2  -9 -12   33.93    1.70
   2  -9 -12   33.42    1.68
  -2   9  11  138.50    5.25
  -2   9  11  145.90    5.55
   2  -9 -11  149.20    5.64
   2  -9 -11  137.00    5.22
  -2   9  10   28.95    1.46
  -2   9  10   30.06    1.54
   2  -9 -10   29.24    1.49
   2  -9 -10   28.89    1.46
  -2   9   9   18.27    1.10
  -2   9   9   15.95    0.97
   2  -9  -9   17.21    1.03
   2  -9  -9   16.18    1.00
  -2   9   7   52.37    2.19
  -2   9   7   55.59    2.33
   2  -9  -7   44.90    1.95
   2  -9  -7   44.81    1.96
  -2   9   6   15.44    0.90
  -2   9   6   16.67    0.96
   2  -9  -6   23.00    1.18
   2  -9  -6   21.44    1.11
  -2   9   5   84.09    3.25
  -2   9   5   80.98    3.13
   2  -9  -5   77.23    3.03
   2  -9  -5   82.09    3.17
  -2   9   4   68.38    2.69
  -2   9   4   68.39    2.69
   2  -9  -4   74.59    2.91
   2  -9  -4   74.97    2.93
  -2   9   3   23.39    1.14
  -2   9   3   23.30    1.12
   2  -9  -3   21.06    1.05
   2  -9  -3   20.65    1.05
  -2   9   2   41.98    1.76
  -2   9   2   42.21    1.79
   2  -9  -2   44.57    1.85
   2  -9  -2   45.38    1.90
  -2   9   1  197.30    7.07
  -2   9   1  197.20    7.06
   2  -9  -1  221.40    7.90
   2  -9  -1  194.80    6.97
  -2   9   0  205.30    7.34
  -2   9   0  212.10    7.57
   2  -9   0  210.40    7.52
   2  -9   0  205.90    7.36
  -2   9  -1  208.30    7.44
  -2   9  -1  196.70    7.04
   2  -9   1  208.00    7.44
   2  -9   1  206.80    7.40
  -2   9  -2   46.26    1.91
  -2   9  -2   47.03    1.94
   2  -9   2   48.85    2.00
   2  -9   2   42.24    1.77
  -2   9  -3   23.76    1.15
  -2   9  -3   22.73    1.13
   2  -9   3   24.30    1.17
   2  -9   3   23.34    1.14
  -2   9  -4   80.20    3.10
  -2   9  -4   81.53    3.15
   2  -9   4   70.35    2.75
   2  -9   4   66.72    2.64
  -2   9  -5   80.22    3.13
  -2   9  -5   83.41    3.23
   2  -9   5   83.06    3.21
   2  -9   5   79.76    3.10
  -2   9  -6   20.54    1.11
  -2   9  -6   20.53    1.09
   2  -9   6   17.35    0.97
   2  -9   6   17.03    0.95
  -2   9  -7   43.62    1.91
  -2   9  -7   39.33    1.80
   2  -9   7   49.08    2.09
   2  -9   8   31.63    1.56
  -2   9  -9   15.79    0.99
  -2   9  -9   16.06    1.01
   2  -9   9   14.84    0.93
   2  -9   9   16.22    0.98
  -2   9 -10   26.82    1.41
  -2   9 -10   27.89    1.47
   2  -9  10   28.67    1.45
   2  -9  10   28.59    1.46
  -2   9 -11  135.50    5.17
  -2   9 -11  141.30    5.39
   2  -9  11  119.50    4.62
   2  -9  11  122.50    4.70
  -2   9 -12   30.84    1.65
  -2   9 -12   29.32    1.55
   2  -9  12   36.34    1.78
   2  -9  12   36.20    1.77
   2  -9  13   11.61    0.92
   2  -9  13   12.83    0.94
  -2   9 -14   41.61    2.01
  -2   9 -14   38.61    1.98
   2  -9  14   41.32    2.00
   2  -9  14   40.62    1.99
  -2   9 -15   55.84    2.54
  -2   9 -15   58.81    2.69
   2  -9  15   61.11    2.70
   2  -9  15   58.44    2.63
  -2   9 -16   50.10    2.38
  -2   9 -16   53.17    2.54
   2  -9  16   51.37    2.42
   2  -9  16   50.51    2.38
  -2   9 -17   18.87    1.28
  -2   9 -17   20.06    1.38
   2  -9  17   23.91    1.45
  -2   9 -18    8.13    0.89
  -2   9 -18    8.71    0.87
   2  -9  18    8.60    0.98
   2  -9  18   11.47    0.98
  -2   9 -19    0.04    0.41
  -2   9 -19    0.57    0.43
   2  -9  19    0.68    0.46
   2  -9  19    1.04    0.47
  -2   9 -20    8.82    0.93
  -2   9 -20    8.86    0.90
   2  -9  20    9.12    0.91
   2  -9  20    8.41    0.88
   2  -9  21   32.13    1.86
   2  -9  21   33.56    1.90
  -2   9 -22    5.53    0.79
  -2   9 -22    5.95    0.83
   2  -9  22    5.19    0.75
   2  -9  22    5.88    0.78
  -2   8  23   19.56    1.44
  -2   8  23   18.38    1.36
   2  -8 -23   18.16    1.39
   2  -8 -23   18.12    1.33
  -2   8  22   22.36    1.47
  -2   8  22   25.27    1.66
   2  -8 -22   22.41    1.48
   2  -8 -22   20.42    1.46
  -2   8  21   26.81    1.73
  -2   8  21   30.20    1.69
   2  -8 -21   28.50    1.66
   2  -8 -21   27.79    1.65
  -2   8  20   14.83    1.19
  -2   8  20   16.83    1.19
   2  -8 -19   22.00    1.43
   2  -8 -19   23.28    1.48
  -2   8  17   70.07    3.04
  -2   8  17   77.28    3.39
   2  -8 -17   75.12    3.25
   2  -8 -17   82.16    3.47
  -2   8  16   79.35    3.42
  -2   8  16   76.29    3.23
   2  -8 -16   83.45    3.49
   2  -8 -16   78.32    3.30
  -2   8  15   56.27    2.52
  -2   8  15   60.18    2.73
   2  -8 -15   61.91    2.74
   2  -8 -15   58.71    2.61
  -2   8  14   21.10    1.27
   2  -8 -14   16.61    1.11
   2  -8 -14   15.23    1.06
   2  -8 -13   64.81    2.77
   2  -8 -13   58.29    2.56
  -2   8  12   65.24    2.82
   2  -8 -12   79.81    3.25
   2  -8 -12   82.49    3.36
  -2   8  11  125.20    4.83
  -2   8  11  124.20    4.75
   2  -8 -11  131.60    5.02
   2  -8 -11  120.80    4.63
  -2   8  10   89.68    3.57
  -2   8  10   89.90    3.53
   2  -8 -10   73.49    3.00
   2  -8 -10   82.07    3.29
  -2   8   9   84.07    3.32
   2  -8  -9   85.29    3.38
  -2   8   8    5.34    0.58
   2  -8  -8    6.22    0.58
  -2   8   7  134.00    4.97
  -2   8   7  130.70    4.90
   2  -8  -7  141.30    5.24
   2  -8  -7  136.40    5.07
  -2   8   6  102.60    3.88
  -2   8   6  106.30    4.02
   2  -8  -6   96.60    3.68
   2  -8  -6   95.72    3.66
  -2   8   5  114.80    4.27
  -2   8   5  119.80    4.46
   2  -8  -5  122.00    4.54
   2  -8  -5  116.60    4.34
  -2   8   4   82.17    3.14
  -2   8   4   90.34    3.42
   2  -8  -4   83.86    3.20
   2  -8  -4   79.16    3.05
   2  -8  -3  119.30    4.40
   2  -8  -3  107.00    3.98
  -2   8   2   25.73    1.18
  -2   8   2   26.24    1.20
   2  -8  -2   34.97    1.51
   2  -8  -2   29.92    1.33
  -2   8   1  219.80    7.81
  -2   8   1  232.80    8.26
   2  -8  -1  195.30    6.98
   2  -8  -1  208.50    7.43
  -2   8   0  266.30    9.40
  -2   8   0  266.10    9.40
   2  -8   0  255.80    9.06
   2  -8   0  285.60   10.06
  -2   8  -1  196.50    7.03
  -2   8  -1  201.60    7.20
   2  -8   1  213.90    7.61
   2  -8   1  218.90    7.79
  -2   8  -2   35.69    1.54
  -2   8  -2   34.04    1.49
   2  -8   2   26.86    1.24
   2  -8   2   25.43    1.19
  -2   8  -3  112.20    4.16
  -2   8  -3  120.10    4.44
   2  -8   3  101.10    3.79
   2  -8   3  114.00    4.21
  -2   8  -4   83.78    3.20
  -2   8  -4   88.16    3.36
   2  -8   4   84.87    3.24
   2  -8   4   78.05    3.02
  -2   8  -5  108.50    4.08
  -2   8  -5  106.60    4.00
   2  -8   5  111.80    4.17
   2  -8   5  115.40    4.31
  -2   8  -6   95.53    3.64
  -2   8  -6   91.32    3.52
   2  -8   6   97.29    3.71
   2  -8   6   92.66    3.54
  -2   8  -7  115.60    4.38
  -2   8  -7  121.80    4.56
   2  -8   7  122.30    4.58
   2  -8   7  131.20    4.87
  -2   8  -8    4.69    0.60
   2  -8   8    5.49    0.56
  -2   8  -9   76.41    3.10
  -2   8  -9   79.01    3.23
   2  -8   9   81.29    3.21
  -2   8 -10   63.95    2.72
  -2   8 -10   69.17    2.86
   2  -8  10   82.98    3.30
   2  -8  10   78.80    3.16
  -2   8 -11  117.50    4.57
  -2   8 -11  106.70    4.17
   2  -8  11  109.20    4.24
   2  -8  11  115.50    4.44
   2  -8  12   67.00    2.80
   2  -8  12   61.79    2.65
  -2   8 -13   58.96    2.59
  -2   8 -13   53.12    2.46
   2  -8  13   59.63    2.59
   2  -8  13   54.32    2.40
  -2   8 -14   15.92    1.11
   2  -8  14   17.09    1.12
   2  -8  14   20.02    1.22
  -2   8 -15   50.75    2.52
   2  -8  15   55.28    2.50
   2  -8  15   60.69    2.68
  -2   8 -16   73.61    3.42
  -2   8 -16   80.56    3.45
   2  -8  16   77.24    3.27
   2  -8  16   75.33    3.21
  -2   8 -17   76.64    3.37
  -2   8 -17   79.92    3.42
   2  -8  17   70.06    3.05
   2  -8  17   77.62    3.32
   2  -8  18   10.45    1.00
  -2   8 -19   24.46    1.56
  -2   8 -19   19.78    1.34
   2  -8  19   25.46    1.53
   2  -8  19   28.28    1.65
  -2   8 -20   18.43    1.34
  -2   8 -20   16.48    1.21
   2  -8  20   16.76    1.23
   2  -8  20   16.95    1.24
  -2   8 -21   25.65    1.64
  -2   8 -21   25.46    1.58
   2  -8  21   28.26    1.66
   2  -8  21   27.68    1.67
  -2   8 -22   21.77    1.50
  -2   8 -22   18.73    1.39
   2  -8  22   22.63    1.48
   2  -8  22   20.27    1.45
  -2   8 -23   17.63    1.39
  -2   8 -23   19.34    1.41
   2  -8  23   19.53    1.39
   2  -8  23   20.77    1.41
  -2   7  23    7.15    0.86
  -2   7  23    8.40    0.94
   2  -7 -23    8.94    0.94
   2  -7 -23    7.21    0.85
  -2   7  22   13.00    1.09
  -2   7  22   13.15    1.16
   2  -7 -22   15.45    1.21
   2  -7 -22   14.57    1.17
   2  -7 -21   31.84    1.78
   2  -7 -21   30.12    1.74
  -2   7  20   21.94    1.76
  -2   7  20   23.74    1.74
   2  -7 -20   29.25    1.69
   2  -7 -20   34.67    1.89
  -2   7  19    3.09    0.62
  -2   7  19    3.22    0.67
   2  -7 -19    2.72    0.55
   2  -7 -19    2.20    0.57
  -2   7  18   87.07    3.72
  -2   7  18   79.66    3.62
   2  -7 -18   80.65    3.44
  -2   7  17   50.54    2.42
  -2   7  17   45.96    2.20
   2  -7 -17   54.25    2.48
   2  -7 -17   48.39    2.28
  -2   7  16   79.80    3.33
  -2   7  16   83.49    3.54
   2  -7 -16   77.90    3.30
   2  -7 -16   78.88    3.32
  -2   7  15   29.42    1.63
  -2   7  15   29.27    1.56
   2  -7 -15   37.44    1.86
   2  -7 -15   35.86    1.82
  -2   7  14   79.86    3.29
  -2   7  14   77.55    3.27
   2  -7 -14   79.09    3.27
   2  -7 -14   74.47    3.15
  -2   7  13   13.18    0.93
  -2   7  13   12.63    0.96
   2  -7 -13   17.09    1.08
   2  -7 -13   18.18    1.14
  -2   7  12   41.18    1.89
  -2   7  12   43.58    2.03
   2  -7 -12   39.78    1.88
   2  -7 -12   38.90    1.87
  -2   7  11   87.44    3.46
  -2   7  11   92.61    3.70
   2  -7 -11   98.48    3.87
  -2   7  10   74.12    3.03
  -2   7  10   85.33    3.37
  -2   7   8  131.70    4.91
  -2   7   8  132.80    4.97
   2  -7  -8  129.80    4.86
  -2   7   7   79.67    3.11
  -2   7   7   70.51    2.82
   2  -7  -7   61.60    2.50
   2  -7  -7   62.55    2.53
  -2   7   6  174.50    6.32
  -2   7   6  162.80    5.95
   2  -7  -6  160.80    5.86
   2  -7  -6  158.30    5.78
  -2   7   5  175.60    6.36
  -2   7   5  164.30    5.94
   2  -7  -5  158.50    5.75
   2  -7  -5  175.70    6.35
  -2   7   4  270.90    9.58
  -2   7   4  280.00    9.88
   2  -7  -4  271.80    9.60
   2  -7  -4  270.10    9.55
  -2   7   3    0.87    0.30
  -2   7   3    0.85    0.30
   2  -7  -3    2.18    0.34
   2  -7  -3    1.48    0.32
  -2   7   2  133.20    4.84
  -2   7   2  139.60    5.06
   2  -7  -2  111.30    4.10
   2  -7  -2  117.40    4.31
  -2   7   1  181.80    6.50
  -2   7   1  183.00    6.53
   2  -7  -1  204.90    7.28
   2  -7  -1  205.80    7.32
  -2   7   0  150.40    5.42
  -2   7   0  154.00    5.54
   2  -7   0  161.70    5.82
   2  -7   0  155.10    5.57
  -2   7  -1  204.60    7.28
  -2   7  -1  207.90    7.39
   2  -7   1  175.20    6.27
   2  -7   1  182.10    6.51
  -2   7  -2  110.40    4.06
  -2   7  -2  117.70    4.32
   2  -7   2  134.10    4.87
   2  -7   2  130.10    4.75
  -2   7  -3    1.09    0.35
  -2   7  -3    0.86    0.33
   2  -7   3    0.70    0.33
   2  -7   3    0.15    0.33
  -2   7  -4  262.80    9.30
  -2   7  -4  275.00    9.72
  -2   7  -5  154.70    5.63
  -2   7  -5  159.60    5.80
   2  -7   5  155.80    5.67
   2  -7   5  144.90    5.28
  -2   7  -6  142.80    5.24
  -2   7  -6  139.30    5.13
   2  -7   6  152.80    5.58
   2  -7   6  156.70    5.72
  -2   7  -7   58.62    2.38
  -2   7  -7   56.65    2.34
   2  -7   7   64.85    2.60
   2  -7   7   68.60    2.72
  -2   7  -8  121.90    4.58
  -2   7  -8  122.00    4.61
   2  -7   8  122.30    4.59
   2  -7   8  114.40    4.32
   2  -7   9   39.25    1.86
  -2   7 -10   86.74    3.44
  -2   7 -10   93.24    3.67
   2  -7  10   82.50    3.28
  -2   7 -11   91.57    3.65
  -2   7 -11   90.98    3.62
   2  -7  11   85.32    3.54
  -2   7 -13   13.61    1.01
  -2   7 -13   16.09    1.04
   2  -7  13   13.65    0.96
  -2   7 -14   71.62    3.07
  -2   7 -14   66.93    2.87
   2  -7  14   69.14    2.94
   2  -7  14   72.57    3.08
  -2   7 -15   31.07    1.68
  -2   7 -15   31.23    1.66
   2  -7  15   31.88    1.66
   2  -7  15   33.60    1.72
  -2   7 -16   77.75    3.30
  -2   7 -16   82.09    3.49
   2  -7  16   90.53    3.72
   2  -7  16   89.99    3.71
  -2   7 -17   51.28    2.40
  -2   7 -17   47.11    2.33
   2  -7  17   44.25    2.15
   2  -7  17   44.40    2.16
  -2   7 -18   73.26    3.24
   2  -7  18   79.44    3.40
  -2   7 -19    1.86    0.52
  -2   7 -19    1.81    0.54
   2  -7  19    3.26    0.59
   2  -7  19    3.01    0.57
  -2   7 -20   30.75    1.81
  -2   7 -20   35.42    1.88
   2  -7  20   29.85    1.71
   2  -7  20   27.77    1.65
  -2   7 -21   30.25    1.73
   2  -7  21   33.75    1.85
   2  -7  21   32.28    1.82
  -2   7 -22   12.90    1.19
   2  -7  22   14.54    1.15
   2  -7  22   14.26    1.16
  -2   7 -23    7.16    0.89
  -2   7 -23    6.78    0.88
   2  -7  23    6.85    0.84
   2  -7  23    6.61    0.83
  -2   6  24    1.23    0.52
  -2   6  24    1.58    0.55
   2  -6 -24    2.49    0.62
   2  -6 -24    1.81    0.53
  -2   6  23    2.76    0.65
  -2   6  23    4.48    0.69
   2  -6 -23    3.99    0.69
   2  -6 -23    3.62    0.66
  -2   6  22   38.93    2.06
  -2   6  22   42.56    2.25
   2  -6 -22   39.29    2.09
   2  -6 -22   37.38    2.01
  -2   6  21   12.18    1.05
  -2   6  21   11.39    1.06
   2  -6 -21   11.81    1.03
   2  -6 -21   13.67    1.13
  -2   6  20    3.54    0.63
  -2   6  20    3.57    0.63
   2  -6 -20    3.90    0.63
  -2   6  19   13.85    1.08
  -2   6  18    1.24    0.49
  -2   6  18    0.86    0.44
   2  -6 -18    0.64    0.42
  -2   6  17   29.54    1.61
  -2   6  17   27.63    1.60
   2  -6 -17   23.10    1.38
   2  -6 -17   25.09    1.46
  -2   6  16  129.80    5.13
  -2   6  16  128.70    4.99
   2  -6 -16  125.00    4.90
   2  -6 -16  123.90    4.86
  -2   6  15   18.44    1.16
  -2   6  15   16.99    1.16
   2  -6 -15   16.39    1.09
   2  -6 -15   14.98    1.04
  -2   6  14    1.20    0.42
  -2   6  14    0.96    0.40
   2  -6 -14    1.74    0.44
   2  -6 -14    1.22    0.40
  -2   6  13   35.59    1.72
  -2   6  13   36.35    1.80
   2  -6 -13   36.59    1.77
   2  -6 -13   34.02    1.71
  -2   6  12   22.98    1.24
  -2   6  12   19.72    1.19
   2  -6 -12   15.40    0.99
   2  -6 -12   16.40    1.04
  -2   6  11   33.68    1.61
  -2   6  11   36.30    1.75
   2  -6 -11   36.51    1.71
   2  -6 -11   37.23    1.73
  -2   6  10  212.60    7.71
   2  -6 -10  209.10    7.60
  -2   6   9   36.60    1.71
   2  -6  -9   25.58    1.28
  -2   6   8   63.45    2.56
  -2   6   8   68.02    2.75
   2  -6  -8   57.32    2.36
   2  -6  -8   55.97    2.32
  -2   6   7   14.22    0.85
  -2   6   7   14.74    0.90
   2  -6  -7   11.47    0.77
   2  -6  -7   12.18    0.79
  -2   6   6  145.20    5.29
  -2   6   6  140.90    5.18
   2  -6  -6  142.90    5.23
   2  -6  -6  143.70    5.27
  -2   6   5   74.54    2.86
  -2   6   5   69.29    2.71
   2  -6  -5   67.29    2.61
   2  -6  -5   70.95    2.75
  -2   6   4  168.60    6.08
  -2   6   4  154.10    5.55
   2  -6  -4  151.00    5.45
   2  -6  -4  149.50    5.41
  -2   6   3   46.24    1.87
  -2   6   3   42.28    1.72
  -2   6   2  203.40    7.22
  -2   6   2  218.90    7.74
   2  -6  -2  187.40    6.67
   2  -6  -2  180.40    6.44
  -2   6   1  135.10    4.88
  -2   6   1  142.70    5.13
   2  -6  -1  131.60    4.75
  -2   6   0  138.50    4.99
  -2   6   0  150.10    5.39
   2  -6   0  139.10    5.01
   2  -6   0  140.50    5.06
  -2   6  -1  130.70    4.73
  -2   6  -1  126.30    4.58
   2  -6   1  136.60    4.93
   2  -6   1  140.80    5.07
  -2   6  -2  174.90    6.25
  -2   6  -2  189.30    6.74
   2  -6   2  198.60    7.07
   2  -6   2  207.40    7.36
  -2   6  -3   49.52    1.97
  -2   6  -3   52.74    2.09
   2  -6   3   43.09    1.76
   2  -6   3   44.33    1.80
  -2   6  -4  137.80    5.01
  -2   6  -4  154.50    5.59
   2  -6   4  150.60    5.45
   2  -6   4  149.90    5.42
  -2   6  -5   60.77    2.40
  -2   6  -5   63.43    2.50
   2  -6   5   68.91    2.67
   2  -6   5   63.67    2.50
  -2   6  -6  143.90    5.27
  -2   6  -6  139.60    5.14
   2  -6   6  132.00    4.86
   2  -6   6  130.00    4.78
   2  -6   7    9.61    0.67
   2  -6   7   11.57    0.74
  -2   6  -8   55.62    2.29
  -2   6  -8   54.60    2.28
   2  -6   8   53.75    2.22
   2  -6   8   54.69    2.26
  -2   6  -9   20.12    1.23
   2  -6   9   29.41    1.44
  -2   6 -10  196.80    7.21
  -2   6 -10  178.10    6.55
   2  -6  10  199.20    7.25
   2  -6  10  196.60    7.21
  -2   6 -11   28.50    1.45
  -2   6 -11   33.31    1.63
   2  -6  11   33.61    1.62
   2  -6  11   33.70    1.62
  -2   6 -12   14.71    0.97
  -2   6 -12   15.59    1.02
   2  -6  12   19.49    1.13
   2  -6  12   19.63    1.13
  -2   6 -13   31.77    1.60
  -2   6 -13   33.37    1.70
   2  -6  13   32.41    1.62
   2  -6  13   33.60    1.65
  -2   6 -14    1.01    0.39
  -2   6 -14    1.21    0.42
   2  -6  14    1.51    0.41
   2  -6  14    1.28    0.41
  -2   6 -15   17.22    1.12
  -2   6 -15   16.61    1.12
   2  -6  15   17.48    1.13
   2  -6  15   15.14    1.04
  -2   6 -16  116.30    4.60
  -2   6 -16  117.20    4.67
   2  -6  16  118.70    4.68
   2  -6  16  123.40    4.83
  -2   6 -17   24.89    1.46
  -2   6 -17   25.30    1.53
   2  -6  17   27.63    1.54
   2  -6  17   28.38    1.58
  -2   6 -18    0.85    0.43
  -2   6 -18    0.78    0.47
   2  -6  18    1.07    0.41
   2  -6  18    0.96    0.46
  -2   6 -19    9.43    0.96
  -2   6 -19   11.13    1.03
   2  -6  19   12.34    1.02
  -2   6 -20    4.54    0.70
  -2   6 -20    3.31    0.59
   2  -6  20    2.99    0.72
   2  -6  20    3.36    0.60
  -2   6 -21   12.58    1.05
  -2   6 -21   13.11    1.15
   2  -6  21    8.75    1.04
  -2   6 -22   36.09    2.02
  -2   6 -22   39.15    2.04
   2  -6  22   36.97    2.01
  -2   6 -23    4.87    0.73
  -2   6 -23    3.79    0.68
   2  -6  23    3.33    0.61
   2  -6  23    2.62    0.60
  -2   6 -24    0.96    0.49
  -2   6 -24    1.81    0.58
   2  -6  24    2.04    0.53
   2  -6  24    1.30    0.59
  -2   5  24    2.58    0.59
  -2   5  24    1.83    0.54
   2  -5 -24    1.23    0.53
   2  -5 -24    1.78    0.54
  -2   5  23   12.18    1.14
  -2   5  23   12.74    1.12
   2  -5 -23   11.09    1.07
   2  -5 -23   12.44    1.08
  -2   5  22    0.50    0.46
  -2   5  22    0.62    0.46
   2  -5 -22    0.04    0.43
   2  -5 -22    1.22    0.48
  -2   5  21   39.98    2.07
  -2   5  21   36.13    1.99
   2  -5 -21   42.47    2.18
   2  -5 -21   39.84    2.10
  -2   5  20    1.63    0.53
  -2   5  20    1.22    0.52
   2  -5 -20    1.41    0.50
   2  -5 -20    1.41    0.50
  -2   5  18    3.50    0.61
  -2   5  18    3.50    0.61
   2  -5 -18    4.85    0.65
   2  -5 -18    3.68    0.59
  -2   5  17   70.95    3.04
  -2   5  17   74.74    3.24
   2  -5 -17   75.26    3.21
   2  -5 -17   70.36    3.03
  -2   5  16    0.10    0.37
  -2   5  16    0.55    0.39
   2  -5 -16    0.06    0.37
   2  -5 -16    0.20    0.33
  -2   5  15   77.49    3.22
  -2   5  15   78.18    3.30
   2  -5 -15   75.76    3.17
   2  -5 -15   73.77    3.10
  -2   5  14    8.22    0.74
  -2   5  14   10.14    0.84
   2  -5 -14    7.80    0.73
   2  -5 -14    6.86    0.70
  -2   5  13   41.82    1.98
  -2   5  13   48.67    2.17
   2  -5 -13   38.63    1.86
   2  -5 -13   39.87    1.87
  -2   5  12    3.22    0.53
  -2   5  12    3.46    0.49
   2  -5 -12    3.32    0.50
   2  -5 -12    2.74   19.18
  -2   5  11  121.50    4.61
  -2   5  11  117.80    4.54
   2  -5 -11  136.60    5.14
   2  -5 -11  126.80    4.80
   2  -5 -10    5.13    0.62
  -2   5   9   51.56    2.16
  -2   5   9   49.44    2.12
   2  -5  -9   54.17    2.25
   2  -5  -9   49.00    2.09
  -2   5   8   46.49    1.97
  -2   5   8   47.37    2.02
   2  -5  -8   43.54    1.86
   2  -5  -8   43.66    1.88
  -2   5   7   39.01    1.68
  -2   5   7   39.26    1.72
   2  -5  -7   62.69    2.49
   2  -5  -7   58.94    2.38
  -2   5   6   23.94    1.13
  -2   5   6   24.10    1.17
   2  -5  -6   21.33    1.07
   2  -5  -6   22.56    1.09
  -2   5   5  350.50   12.27
  -2   5   5  377.80   13.23
   2  -5  -5  360.90   12.64
   2  -5  -5  364.80   12.77
  -2   5   4    4.55    0.43
  -2   5   4    4.39    0.45
   2  -5  -4    4.05    0.41
   2  -5  -4    4.20    0.42
  -2   5   3   30.57    1.31
  -2   5   3   30.47    1.32
   2  -5  -3   24.33    1.10
   2  -5  -3   25.86    1.15
  -2   5   2   14.14    0.76
  -2   5   2   14.04    0.73
   2  -5  -2   14.13    0.74
   2  -5  -2   13.52    0.72
  -2   5   1  226.00    7.97
  -2   5   1  229.90    8.09
   2  -5  -1  192.90    6.82
   2  -5  -1  197.00    6.97
  -2   5   0    3.10    0.36
  -2   5   0    4.22    0.41
   2  -5   0    3.56    0.38
   2  -5   0    4.00    0.38
  -2   5  -1  185.10    6.56
  -2   5  -1  201.60    7.12
   2  -5   1  226.50    7.98
   2  -5   1  221.90    7.82
   2  -5   2   13.75    0.72
   2  -5   2   13.28    0.71
  -2   5  -3   23.84    1.09
  -2   5  -3   24.80    1.13
   2  -5   3   28.85    1.26
   2  -5   3   28.92    1.26
  -2   5  -4    3.87    0.40
  -2   5  -4    4.57    0.44
   2  -5   4    3.23    0.38
   2  -5   4    4.02    0.41
  -2   5  -5  318.20   11.20
  -2   5  -5  312.40   10.98
   2  -5   5  305.60   10.75
   2  -5   5  338.00   11.85
  -2   5  -6   20.63    1.03
  -2   5  -6   21.22    1.07
   2  -5   6   21.02    1.04
   2  -5   6   20.59    1.03
  -2   5  -7   54.25    2.23
  -2   5  -7   51.46    2.12
   2  -5   7   32.99    1.48
   2  -5   7   34.66    1.53
  -2   5  -8   38.50    1.71
  -2   5  -8   40.57    1.76
   2  -5   8   43.48    1.86
   2  -5   8   41.29    1.78
  -2   5  -9   48.57    2.06
  -2   5  -9   44.45    1.96
   2  -5   9   45.60    1.97
  -2   5 -10    6.60    0.63
   2  -5  10    6.60    0.62
  -2   5 -11  121.90    4.66
  -2   5 -11  119.90    4.57
   2  -5  11  101.10    3.92
   2  -5  11  103.60    4.01
  -2   5 -12    2.93    0.47
  -2   5 -12    3.22    0.52
   2  -5  12    2.82    0.46
   2  -5  12    2.91    0.46
  -2   5 -13   37.25    1.82
  -2   5 -13   38.16    1.81
   2  -5  13   41.99    1.95
   2  -5  13   37.50    1.79
  -2   5 -14    8.15    0.78
  -2   5 -14    7.68    0.72
   2  -5  14    7.97    0.74
   2  -5  14    8.07    0.74
  -2   5 -15   71.75    3.07
  -2   5 -15   75.87    3.17
   2  -5  15   75.65    3.16
   2  -5  15   74.75    3.14
  -2   5 -16    0.11    0.38
  -2   5 -16   -0.29    0.37
   2  -5  16    0.23    0.38
   2  -5  16    0.39    0.37
  -2   5 -17   68.53    3.02
  -2   5 -17   74.38    3.16
   2  -5  17   74.60    3.18
   2  -5  17   65.24    2.86
  -2   5 -18    3.17    0.63
  -2   5 -18    3.39    0.58
   2  -5  18    3.37    0.60
   2  -5  18    3.14    0.57
  -2   5 -19    2.85    0.68
   2  -5  19    3.04    0.59
  -2   5 -20    1.26    0.50
  -2   5 -20    1.24    0.47
   2  -5  20    1.54    0.49
   2  -5  20    1.53    0.50
  -2   5 -21   35.78    1.93
  -2   5 -21   40.57    2.15
   2  -5  21   40.66    2.09
   2  -5  21   39.80    2.07
  -2   5 -22    0.30    0.50
  -2   5 -22    0.78    0.43
   2  -5  22    0.81    0.46
   2  -5  22    0.46    0.40
  -2   5 -23   12.07    1.06
  -2   5 -23    9.96    1.02
   2  -5  23   12.04    1.06
   2  -5  23   13.39    1.12
  -2   5 -24    1.75    0.51
  -2   5 -24    0.65    0.49
   2  -5  24    1.53    0.48
   2  -5  24    2.06    0.57
  -2   4  24    0.30    0.45
  -2   4  24    0.81    0.48
   2  -4 -24    0.90    0.46
   2  -4 -24   -0.06    0.45
  -2   4  23    7.94    0.89
  -2   4  23    9.52    0.99
   2  -4 -23    9.34    0.91
   2  -4 -23    7.51    0.89
  -2   4  22   62.81    2.94
  -2   4  22   62.34    2.88
   2  -4 -22   63.43    2.93
   2  -4 -22   65.95    3.02
  -2   4  21    4.34    0.68
  -2   4  21    5.59    0.77
   2  -4 -21    6.33    0.77
   2  -4 -21    7.18    0.84
  -2   4  20    4.85    0.70
  -2   4  20    6.86    0.77
   2  -4 -20    5.81    0.74
   2  -4 -20    6.28    0.74
  -2   4  19   41.65    2.29
   2  -4 -19   42.52    2.21
  -2   4  18    2.12    0.51
  -2   4  18    1.54    0.47
   2  -4 -18    2.57    0.55
   2  -4 -18    1.96    0.47
  -2   4  17   27.76    1.57
  -2   4  17   28.09    1.54
   2  -4 -17   31.21    1.67
   2  -4 -17   32.36    1.70
  -2   4  16  162.70    6.16
  -2   4  16  159.60    6.11
   2  -4 -16  178.80    6.71
   2  -4 -16  169.80    6.42
  -2   4  15   37.96    1.84
  -2   4  15   35.15    1.80
   2  -4 -15   34.54    1.75
   2  -4 -15   34.93    1.75
  -2   4  14    1.26    0.41
  -2   4  14    1.57    0.42
   2  -4 -14    2.14    0.46
   2  -4 -14    2.00    0.44
  -2   4  13   51.04    2.29
  -2   4  13   47.49    2.13
   2  -4 -13   46.37    2.08
   2  -4 -13   44.66    2.03
  -2   4  12   22.11    1.20
  -2   4  12   22.36    1.25
   2  -4 -12   19.65    1.12
   2  -4 -12   17.69    1.06
  -2   4  11   19.20    1.07
  -2   4  11   18.31    1.10
   2  -4 -11   10.70    0.77
   2  -4 -11   10.53    0.78
  -2   4   9  129.30    4.82
  -2   4   9  139.50    5.19
   2  -4  -9  126.10    4.73
   2  -4  -9  124.10    4.64
  -2   4   8    7.34    0.58
  -2   4   8    8.27    0.65
   2  -4  -8   13.42    0.81
   2  -4  -8   12.36    0.78
  -2   4   7  101.10    3.81
  -2   4   7  110.00    4.09
   2  -4  -7  112.90    4.21
   2  -4  -7  105.60    3.94
  -2   4   6  229.30    8.14
  -2   4   6  245.40    8.71
   2  -4  -6  263.50    9.33
   2  -4  -6  262.70    9.29
  -2   4   5   57.65    2.25
  -2   4   5   60.24    2.36
   2  -4  -5   67.55    2.60
   2  -4  -5   72.82    2.79
  -2   4   4  289.00   10.13
  -2   4   4  279.60    9.83
   2  -4  -4  273.70    9.61
   2  -4  -4  265.40    9.34
  -2   4   3  132.00    4.74
  -2   4   3  133.70    4.82
   2  -4  -3  146.00    5.23
   2  -4  -3  140.30    5.04
  -2   4   2   55.71    2.15
  -2   4   2   55.06    2.10
   2  -4  -2   52.41    2.02
   2  -4  -2   54.67    2.10
  -2   4   1   45.08    1.75
  -2   4   1   45.26    1.79
   2  -4  -1   60.83    2.30
   2  -4  -1   56.72    2.15
  -2   4   0   33.68    1.37
  -2   4   0   33.25    1.37
   2  -4   0   33.21    1.36
   2  -4   0   35.84    1.44
  -2   4  -1   57.25    2.17
  -2   4  -1   55.34    2.12
   2  -4   1   46.04    1.80
   2  -4   1   48.27    1.87
  -2   4  -2   51.27    1.99
  -2   4  -2   50.04    1.95
   2  -4   2   50.18    1.95
   2  -4   2   54.69    2.11
  -2   4  -3  131.50    4.74
  -2   4  -3  133.50    4.81
   2  -4   3  117.60    4.27
   2  -4   3  123.30    4.45
  -2   4  -4  247.30    8.71
  -2   4  -4  244.40    8.62
   2  -4   4  254.20    8.96
   2  -4   4  266.90    9.38
  -2   4  -5   66.07    2.56
  -2   4  -5   63.05    2.45
   2  -4   5   54.20    2.15
   2  -4   5   53.95    2.13
  -2   4  -6  235.00    8.35
  -2   4  -6  237.40    8.44
   2  -4   6  218.60    7.78
   2  -4   6  208.10    7.43
  -2   4  -7  101.50    3.81
  -2   4  -7  105.00    3.94
   2  -4   7   98.01    3.69
   2  -4   7  102.90    3.85
  -2   4  -8   10.76    0.72
  -2   4  -8   11.62    0.75
   2  -4   8    8.70    0.63
   2  -4   8    7.09    0.58
  -2   4  -9  119.10    4.47
  -2   4  -9  115.20    4.36
   2  -4   9  126.70    4.73
   2  -4   9  123.00    4.60
  -2   4 -11   10.09    0.75
  -2   4 -11   10.18    0.77
   2  -4  11   19.97    1.13
   2  -4  11   17.26    1.03
  -2   4 -12   17.65    1.06
  -2   4 -12   17.39    1.06
   2  -4  12   21.22    1.18
   2  -4  12   18.99    1.11
  -2   4 -13   41.45    1.95
  -2   4 -13   37.53    1.78
   2  -4  13   44.02    2.01
   2  -4  13   44.80    2.04
  -2   4 -14    1.36    0.41
  -2   4 -14    1.03    0.38
   2  -4  14    0.92    0.38
   2  -4  14    1.52    0.40
  -2   4 -15   30.18    1.60
  -2   4 -15   28.84    1.53
   2  -4  15   32.32    1.66
   2  -4  15   35.91    1.79
  -2   4 -16  159.30    6.05
  -2   4 -16  163.60    6.23
   2  -4  16  158.00    6.00
   2  -4  16  160.20    6.06
  -2   4 -17   29.70    1.64
  -2   4 -17   30.22    1.63
   2  -4  17   27.56    1.54
   2  -4  17   25.60    1.48
  -2   4 -18    1.69    0.49
  -2   4 -18    2.12    0.54
   2  -4  18    2.00    0.50
   2  -4  18    2.93    0.53
  -2   4 -20    4.19    0.66
  -2   4 -20    5.25    0.73
   2  -4  20    5.78    0.71
   2  -4  20    4.36    0.65
  -2   4 -21    6.41    0.80
  -2   4 -21    6.62    0.79
   2  -4  21    5.99    0.74
   2  -4  21    4.81    0.70
  -2   4 -22   60.07    2.84
  -2   4 -22   60.41    2.80
   2  -4  22   59.21    2.76
   2  -4  22   57.74    2.72
  -2   4 -23   10.02    0.96
  -2   4 -23    9.40    0.97
   2  -4  23    8.76    0.93
   2  -4  23    8.68    0.91
  -2   4 -24   -0.26    0.40
  -2   4 -24    0.87    0.45
   2  -4  24    0.83    0.42
   2  -4  24    0.78    0.44
  -2   3  25    1.97    0.63
   2  -3 -25    1.76    0.56
  -2   3  24   23.65    1.57
  -2   3  24   23.22    1.53
   2  -3 -24   22.30    1.48
   2  -3 -24   23.20    1.55
  -2   3  23   17.40    1.31
  -2   3  23   15.25    1.21
   2  -3 -23   17.73    1.30
   2  -3 -23   13.39    1.15
  -2   3  22   45.28    2.26
  -2   3  22   48.91    2.44
   2  -3 -22   48.83    2.39
   2  -3 -22   45.76    2.32
  -2   3  21   36.05    1.91
  -2   3  21   37.08    2.00
   2  -3 -21   41.18    2.13
   2  -3 -21   41.92    2.12
  -2   3  20   93.98    3.91
  -2   3  20   91.59    3.87
   2  -3 -20   88.62    3.72
   2  -3 -20   95.72    3.99
  -2   3  19    6.68    0.78
   2  -3 -19    6.74    0.76
  -2   3  18   67.83    2.96
  -2   3  18   66.11    2.91
   2  -3 -18   64.99    2.87
   2  -3 -18   65.42    2.90
  -2   3  17  102.40    4.12
  -2   3  17  104.10    4.22
   2  -3 -17   98.97    4.02
   2  -3 -17  100.40    4.05
  -2   3  16   73.43    3.15
  -2   3  16   79.13    3.29
   2  -3 -16   76.01    3.20
   2  -3 -16   73.30    3.10
  -2   3  15   67.79    2.91
  -2   3  15   70.82    2.97
   2  -3 -15   72.56    3.04
   2  -3 -15   72.59    3.06
  -2   3  14   37.30    1.82
  -2   3  14   40.05    1.89
   2  -3 -14   49.40    2.22
   2  -3 -14   48.48    2.20
  -2   3  13    7.06    0.68
  -2   3  13    6.80    0.68
   2  -3 -13    7.06    0.67
   2  -3 -13    5.01    0.61
  -2   3  12   99.64    3.92
  -2   3  12   89.71    3.53
   2  -3 -12  104.70    4.07
   2  -3 -12  110.50    4.26
  -2   3  11  134.20    5.03
  -2   3  11  127.80    4.92
   2  -3 -11  126.80    4.79
  -2   3  10  190.50    6.96
   2  -3 -10  169.40    6.20
  -2   3   9  117.10    4.38
  -2   3   9  111.10    4.21
   2  -3  -9  101.70    3.86
   2  -3  -9  113.50    4.29
  -2   3   8  252.50    9.01
  -2   3   8  262.10    9.32
   2  -3  -8  253.80    9.05
   2  -3  -8  256.60    9.12
  -2   3   7   70.81    2.78
  -2   3   7   72.36    2.80
   2  -3  -7   75.04    2.91
   2  -3  -7   74.41    2.87
  -2   3   6  598.20   20.73
  -2   3   6  565.50   19.63
   2  -3  -6  545.50   18.93
   2  -3  -6  544.00   18.91
  -2   3   5  598.40   20.73
  -2   3   5  562.20   19.48
   2  -3  -5  587.30   20.33
   2  -3  -5  552.90   19.18
  -2   3   4  197.90    7.00
  -2   3   4  204.10    7.23
   2  -3  -4  176.60    6.29
   2  -3  -4  178.50    6.34
  -2   3   3   12.20    0.69
  -2   3   3   11.66    0.63
   2  -3  -3    8.76    0.55
   2  -3  -3    7.69    0.52
  -2   3   2   11.07    0.62
  -2   3   2   11.76    0.62
   2  -3  -2    2.00    0.31
   2  -3  -2    2.06    0.32
  -2   3   1   40.00    1.56
  -2   3   1   37.01    1.47
   2  -3  -1   52.97    2.00
   2  -3  -1   52.48    1.99
  -2   3   0  260.10    9.07
  -2   3   0  282.30    9.83
   2  -3   0  269.10    9.39
   2  -3   0  279.60    9.74
  -2   3  -1   54.71    2.07
  -2   3  -1   52.65    2.00
   2  -3   1   37.28    1.48
   2  -3   1   40.24    1.58
  -2   3  -2    1.67    0.29
  -2   3  -2    1.49    0.30
   2  -3   2   11.66    0.63
   2  -3   2   11.27    0.62
  -2   3  -3    7.39    0.52
  -2   3  -3    6.57    0.46
   2  -3   3   10.32    0.59
   2  -3   3   10.29    0.59
  -2   3  -4  180.10    6.41
  -2   3  -4  162.30    5.80
   2  -3   4  188.30    6.68
   2  -3   4  191.50    6.80
  -2   3  -5  503.70   17.49
  -2   3  -5  514.80   17.87
   2  -3   5  556.40   19.29
   2  -3   5  563.00   19.52
  -2   3  -6  489.40   17.03
  -2   3  -6  501.70   17.45
   2  -3   6  532.20   18.49
   2  -3   6  525.40   18.25
  -2   3  -7   67.77    2.65
  -2   3  -7   67.43    2.65
   2  -3   7   71.28    2.77
   2  -3   7   64.52    2.53
  -2   3  -8  256.20    9.12
  -2   3  -8  230.30    8.24
   2  -3   8  230.10    8.23
   2  -3   8  232.90    8.32
  -2   3  -9  100.70    3.84
  -2   3  -9   99.53    3.80
   2  -3   9  101.60    3.86
   2  -3   9  111.30    4.20
  -2   3 -10  175.70    6.44
   2  -3  10  198.60    7.21
  -2   3 -11  124.10    4.71
  -2   3 -11  114.60    4.38
   2  -3  11  140.70    5.28
   2  -3  11  140.60    5.25
  -2   3 -12  110.30    4.25
  -2   3 -12  109.10    4.22
   2  -3  12   95.64    3.75
   2  -3  12   99.90    3.89
  -2   3 -13    5.98    0.62
  -2   3 -13    6.66    0.66
   2  -3  13    8.77    0.73
   2  -3  13    6.78    0.66
  -2   3 -14   44.81    2.06
  -2   3 -14   47.93    2.19
   2  -3  14   36.81    1.78
   2  -3  14   35.85    1.76
  -2   3 -15   70.83    3.01
  -2   3 -15   73.04    3.05
   2  -3  15   64.38    2.75
   2  -3  15   67.84    2.88
  -2   3 -16   74.55    3.14
  -2   3 -16   66.07    2.88
   2  -3  16   82.15    3.39
   2  -3  16   77.83    3.25
  -2   3 -17  100.70    4.11
  -2   3 -17   97.31    3.94
   2  -3  17  103.20    4.15
   2  -3  17  104.70    4.20
  -2   3 -18   62.86    2.77
  -2   3 -18   71.17    3.10
   2  -3  18   67.23    2.94
   2  -3  18   64.87    2.87
  -2   3 -19    6.33    0.74
   2  -3  19    6.17    0.72
  -2   3 -20   80.55    3.50
  -2   3 -20   88.89    3.76
   2  -3  20   95.28    3.96
   2  -3  20   94.24    3.89
  -2   3 -21   38.70    2.06
  -2   3 -21   34.19    1.87
   2  -3  21   34.93    1.88
   2  -3  21   40.81    2.06
  -2   3 -22   51.71    2.55
  -2   3 -22   54.43    2.59
   2  -3  22   47.52    2.36
   2  -3  22   50.71    2.47
  -2   3 -23   15.54    1.22
  -2   3 -23   18.09    1.30
   2  -3  23   17.17    1.29
   2  -3  23   15.12    1.19
  -2   3 -24   23.60    1.52
  -2   3 -24   23.08    1.56
   2  -3  24   22.69    1.52
   2  -3  24   22.25    1.45
  -2   2  25   10.45    1.02
   2  -2 -25    9.49    0.96
  -2   2  24    0.38    0.41
  -2   2  24    1.31    0.48
   2  -2 -24    0.97    0.49
   2  -2 -24    0.29    0.41
  -2   2  23   29.02    1.72
  -2   2  23   29.25    1.72
   2  -2 -23   28.15    1.69
   2  -2 -23   26.43    1.64
  -2   2  22   32.65    1.80
  -2   2  22   34.43    1.91
   2  -2 -22   32.50    1.85
   2  -2 -22   32.66    1.81
  -2   2  21   17.56    1.28
  -2   2  21   17.08    1.24
   2  -2 -21   14.52    1.15
   2  -2 -21   16.39    1.20
   2  -2 -20   32.34    1.77
   2  -2 -20   33.41    1.80
  -2   2  19   70.88    3.12
  -2   2  19   77.94    3.36
   2  -2 -19   75.92    3.26
   2  -2 -19   72.31    3.20
  -2   2  18   21.43    1.34
  -2   2  18   19.13    1.26
   2  -2 -18   21.00    1.31
   2  -2 -18   17.32    1.19
  -2   2  17   38.62    1.91
  -2   2  17   39.52    1.97
   2  -2 -17   38.62    1.93
   2  -2 -17   36.76    1.86
  -2   2  16   94.09    3.80
  -2   2  16   91.35    3.74
   2  -2 -16   86.12    3.53
   2  -2 -16   96.61    3.90
  -2   2  15   80.32    3.35
  -2   2  15   78.22    3.24
   2  -2 -15   77.98    3.23
   2  -2 -15   86.06    3.52
  -2   2  14   29.16    1.53
  -2   2  14   25.42    1.38
   2  -2 -14   29.25    1.52
   2  -2 -14   27.87    1.47
  -2   2  13  183.90    6.82
  -2   2  13  172.40    6.40
   2  -2 -13  177.90    6.59
   2  -2 -13  187.80    6.94
  -2   2  12   60.35    2.56
  -2   2  12   65.43    2.70
   2  -2 -12   59.94    2.53
   2  -2 -12   56.55    2.40
  -2   2  11  101.10    3.89
   2  -2 -11   99.65    3.86
  -2   2  10   85.07    3.34
  -2   2  10   86.86    3.42
   2  -2 -10   84.47    3.42
   2  -2 -10   87.87    3.40
  -2   2   9  208.30    7.52
  -2   2   9  202.70    7.30
   2  -2  -9  194.70    7.02
   2  -2  -9  213.90    7.71
  -2   2   8    2.59    0.40
  -2   2   8    2.17    0.42
   2  -2  -8    2.18    0.38
   2  -2  -8    2.76    0.40
  -2   2   7  195.90    7.01
  -2   2   7  195.40    7.01
   2  -2  -7  194.50    6.97
   2  -2  -7  201.50    7.20
  -2   2   6  191.50    6.84
  -2   2   6  184.60    6.59
   2  -2  -6  180.50    6.47
   2  -2  -6  190.70    6.80
  -2   2   5  632.30   21.86
  -2   2   5  590.40   20.44
   2  -2  -5  645.30   22.31
   2  -2  -5  604.30   20.92
  -2   2   4  372.90   12.97
  -2   2   4  366.40   12.76
   2  -2  -4  351.60   12.25
   2  -2  -4  364.00   12.66
  -2   2   3  592.30   20.45
  -2   2   3  582.40   20.10
   2  -2  -3  552.50   19.08
   2  -2  -3  551.80   19.07
  -2   2   2  103.10    3.71
  -2   2   2  107.90    3.87
   2  -2  -2  106.20    3.81
   2  -2  -2  108.70    3.90
  -2   2   1   56.29    2.10
  -2   2   1   61.59    2.27
   2  -2  -1   59.50    2.21
   2  -2  -1   61.33    2.27
  -2   2   0   99.94    3.58
  -2   2   0   96.69    3.47
   2  -2   0   98.32    3.53
   2  -2   0   98.36    3.53
  -2   2  -1   54.44    2.03
  -2   2  -1   56.73    2.11
   2  -2   1   57.23    2.13
   2  -2   1   61.75    2.28
  -2   2  -2   98.78    3.56
  -2   2  -2   98.49    3.55
  -2   2  -4  329.40   11.48
  -2   2  -4  330.30   11.52
   2  -2   4  334.70   11.68
   2  -2   4  342.30   11.93
  -2   2  -5  554.40   19.21
  -2   2  -5  561.20   19.44
   2  -2   5  595.40   20.60
   2  -2   5  560.90   19.44
  -2   2  -6  174.70    6.26
  -2   2  -6  184.80    6.61
   2  -2   6  167.00    6.00
   2  -2   6  168.20    6.04
  -2   2  -7  181.30    6.51
  -2   2  -7  176.10    6.35
   2  -2   7  197.10    7.06
   2  -2   7  198.60    7.12
  -2   2  -8    2.59    0.40
  -2   2  -8    2.06    0.38
   2  -2   8    2.74    0.40
   2  -2   8    1.58    0.35
  -2   2  -9  180.90    6.57
  -2   2  -9  185.20    6.72
   2  -2   9  205.10    7.39
   2  -2   9  196.40    7.09
  -2   2 -10   85.82    3.47
  -2   2 -10   84.66    3.31
   2  -2  10   87.03    3.39
  -2   2 -11   94.68    3.71
   2  -2  11   95.79    3.72
  -2   2 -12   61.02    2.56
  -2   2 -12   62.02    2.58
   2  -2  12   55.62    2.38
   2  -2  12   60.48    2.53
  -2   2 -13  169.30    6.29
  -2   2 -13  172.50    6.41
   2  -2  13  183.90    6.78
   2  -2  13  173.40    6.44
  -2   2 -14   31.13    1.57
  -2   2 -14   26.41    1.43
   2  -2  14   31.29    1.56
   2  -2  14   27.42    1.44
  -2   2 -15   80.05    3.32
  -2   2 -15   76.97    3.18
   2  -2  15   74.55    3.12
   2  -2  15   82.00    3.35
  -2   2 -16   89.98    3.69
  -2   2 -16   91.92    3.73
   2  -2  16   87.69    3.57
   2  -2  16   90.28    3.67
  -2   2 -17   35.84    1.82
  -2   2 -17   40.60    2.01
   2  -2  17   40.88    1.99
   2  -2  17   43.84    2.08
  -2   2 -18   20.99    1.28
  -2   2 -18   19.86    1.29
   2  -2  18   22.21    1.36
   2  -2  18   18.29    1.20
  -2   2 -19   77.61    3.30
  -2   2 -19   71.54    3.20
   2  -2  19   76.62    3.29
   2  -2  19   73.16    3.28
  -2   2 -20   30.06    1.72
  -2   2 -20   35.33    1.87
   2  -2  20   34.11    1.80
   2  -2  20   33.57    1.82
  -2   2 -21   18.30    1.29
  -2   2 -21   17.82    1.26
   2  -2  21   15.79    1.17
   2  -2  21   16.56    1.22
  -2   2 -22   34.65    1.93
  -2   2 -22   31.89    1.80
   2  -2  22   33.39    1.83
   2  -2  22   34.13    1.88
  -2   2 -23   29.48    1.75
  -2   2 -23   27.07    1.65
  -2   2 -24    0.28    0.47
  -2   2 -24    0.10    0.41
   2  -2  24    0.81    0.48
   2  -2  24    0.37    0.42
  -2   2 -25    8.20    0.93
   2  -2  25   10.47    1.02
  -2   1  25    3.51    0.65
   2  -1 -25    6.27    0.79
   2  -1 -25    3.61    0.78
  -2   1  24    5.39    0.75
  -2   1  24    6.41    0.80
   2  -1 -24    6.94    0.87
   2  -1 -24    7.53    0.85
  -2   1  23   14.47    1.17
  -2   1  23   16.27    1.21
   2  -1 -23   13.80    1.13
   2  -1 -23   13.64    1.13
  -2   1  22    4.99    0.74
  -2   1  22    4.58    0.70
  -2   1  21   37.79    2.01
  -2   1  21   38.33    1.98
   2  -1 -21   37.56    2.00
   2  -1 -21   34.46    1.84
  -2   1  20   13.49    1.07
   2  -1 -20   10.70    1.14
   2  -1 -20   12.24    1.03
  -2   1  19   23.06    1.40
  -2   1  19   22.21    1.38
   2  -1 -19   22.22    1.36
   2  -1 -19   22.18    1.37
  -2   1  18   15.44    1.09
  -2   1  18   14.98    1.11
   2  -1 -18   13.89    1.07
   2  -1 -18   13.87    1.06
  -2   1  17   83.22    3.45
  -2   1  17   86.56    3.59
   2  -1 -17   87.30    3.60
   2  -1 -17   93.96    3.83
  -2   1  16   41.54    2.03
  -2   1  16   44.37    2.09
   2  -1 -16   43.45    2.07
   2  -1 -16   46.68    2.16
  -2   1  15   73.20    3.07
  -2   1  15   72.50    3.03
   2  -1 -15   70.15    2.95
   2  -1 -15   79.20    3.26
  -2   1  14   33.59    1.68
  -2   1  14   35.19    1.73
   2  -1 -14   35.94    1.75
   2  -1 -14   35.73    1.75
  -2   1  13   19.52    1.14
  -2   1  13   18.92    1.12
   2  -1 -13   21.81    1.23
   2  -1 -13   22.69    1.26
  -2   1  12   52.09    2.26
  -2   1  12   54.16    2.30
   2  -1 -12   50.34    2.20
   2  -1 -12   52.78    2.28
  -2   1  10   65.23    2.65
  -2   1  10   63.60    2.57
   2  -1 -10   54.64    2.27
   2  -1 -10   57.35    2.37
  -2   1   9   85.92    3.30
  -2   1   9   90.16    3.47
   2  -1  -9   93.85    3.59
   2  -1  -9   89.99    3.44
  -2   1   8   17.21    0.96
  -2   1   8   17.64    0.93
   2  -1  -8   14.88    0.85
   2  -1  -8   16.53    0.91
  -2   1   7  212.70    7.60
  -2   1   7  211.70    7.54
   2  -1  -7  198.20    7.09
   2  -1  -7  207.90    7.41
  -2   1   6    5.71    0.54
  -2   1   6    5.74    0.49
   2  -1  -6   15.16    0.81
   2  -1  -6   14.31    0.79
  -2   1   5  252.30    8.87
  -2   1   5  257.40    9.04
   2  -1  -5  261.90    9.20
   2  -1  -5  261.80    9.19
  -2   1   4  511.00   17.68
  -2   1   4  472.30   16.35
   2  -1  -4  492.80   17.06
   2  -1  -4  504.60   17.46
  -2   1   3  197.80    6.95
  -2   1   3  205.60    7.22
   2  -1  -3  181.00    6.38
   2  -1  -3  185.60    6.52
  -2   1   2  216.20    7.56
  -2   1   2  215.70    7.53
   2  -1  -2  215.80    7.53
   2  -1  -2  195.80    6.86
  -2   1   1  538.00   18.54
  -2   1   1  510.10   17.58
   2  -1  -1  539.00   18.57
   2  -1  -1  516.70   17.80
  -2   1   0  250.00    8.69
  -2   1   0  235.60    8.19
   2  -1   0  249.90    8.69
   2  -1   0  253.70    8.81
  -2   1  -1  481.70   16.61
  -2   1  -1  485.90   16.75
   2  -1   1  463.50   15.99
   2  -1   1  488.70   16.85
  -2   1  -2  195.70    6.85
  -2   1  -2  198.60    6.95
   2  -1   2  207.20    7.25
   2  -1   2  206.90    7.23
  -2   1  -3  175.60    6.18
  -2   1  -3  188.00    6.61
   2  -1   3  194.00    6.82
   2  -1   3  189.70    6.67
  -2   1  -4  462.40   16.02
  -2   1  -4  474.40   16.43
   2  -1   4  487.30   16.88
   2  -1   4  467.40   16.18
  -2   1  -5  250.70    8.82
  -2   1  -5  238.50    8.40
   2  -1   5  252.40    8.88
   2  -1   5  250.10    8.79
  -2   1  -6   14.80    0.81
  -2   1  -6   15.72    0.83
   2  -1   6    5.84    0.49
   2  -1   6    5.82    0.51
  -2   1  -7  201.40    7.20
  -2   1  -7  213.90    7.62
   2  -1   7  214.00    7.63
   2  -1   7  217.00    7.73
  -2   1  -8   15.87    0.89
  -2   1  -8   16.35    0.90
   2  -1   8   19.90    1.02
   2  -1   8   22.57    1.11
  -2   1  -9   94.96    3.63
  -2   1  -9   94.20    3.60
   2  -1   9   91.24    3.49
   2  -1   9   92.18    3.52
  -2   1 -10   54.54    2.27
  -2   1 -10   56.30    2.34
   2  -1  10   61.82    2.52
   2  -1  10   61.97    2.53
   2  -1  11  150.90    5.68
  -2   1 -12   49.21    2.14
  -2   1 -12   53.75    2.31
   2  -1  12   51.27    2.20
   2  -1  12   51.88    2.23
  -2   1 -13   25.87    1.36
  -2   1 -13   23.59    1.28
   2  -1  13   21.82    1.21
   2  -1  13   19.96    1.14
  -2   1 -14   34.33    1.69
  -2   1 -14   35.52    1.74
   2  -1  14   32.36    1.62
   2  -1  14   31.38    1.57
  -2   1 -15   76.42    3.17
  -2   1 -15   71.42    3.00
   2  -1  15   72.49    3.01
   2  -1  15   73.73    3.08
  -2   1 -16   44.67    2.10
  -2   1 -16   46.75    2.16
   2  -1  16   40.21    1.96
   2  -1  16   41.13    1.96
  -2   1 -17   90.34    3.70
  -2   1 -17   95.73    3.90
   2  -1  17   91.08    3.70
   2  -1  17   94.96    3.88
  -2   1 -18   15.03    1.10
  -2   1 -18   15.03    1.08
   2  -1  18   15.02    1.07
   2  -1  18   16.92    1.15
  -2   1 -19   20.76    1.34
  -2   1 -19   19.70    1.31
   2  -1  19   24.16    1.43
   2  -1  19   20.66    1.32
  -2   1 -20    8.91    1.09
  -2   1 -20    9.27    0.91
   2  -1  20   16.91    1.17
  -2   1 -21   39.18    2.04
  -2   1 -21   42.22    2.13
   2  -1  21   43.62    2.19
   2  -1  21   40.36    2.04
  -2   1 -22    5.99    0.77
  -2   1 -22    7.08    0.83
   2  -1  22    5.04    0.71
   2  -1  22    6.57    0.81
  -2   1 -23   12.71    1.12
  -2   1 -23   15.57    1.17
   2  -1  23   15.23    1.19
   2  -1  23   14.90    1.20
  -2   1 -24    6.92    0.85
  -2   1 -24    6.88    0.84
   2  -1  24    6.44    0.80
   2  -1  24    7.05    0.83
  -2   1 -25    6.58    0.81
  -2   1 -25    3.80    0.82
   2  -1  25    5.01    0.74
  -2   0  25    0.24    0.42
  -2   0  25   -0.17    0.41
   2   0 -25    0.00    0.39
   2   0 -25   -0.44    0.42
  -2   0  24    8.29    0.91
  -2   0  24    9.97    1.00
   2   0 -24    6.88    0.86
   2   0 -24    5.50    0.74
  -2   0  23   -0.51    0.40
  -2   0  23    0.65    0.42
   2   0 -23   -0.28    0.42
   2   0 -23   -0.30    0.38
  -2   0  22    7.71    0.87
  -2   0  22    8.16    0.87
   2   0 -22    9.98    0.98
   2   0 -22   10.32    0.95
  -2   0  21    0.19    0.40
  -2   0  21    0.27    0.40
   2   0 -21    1.09    0.43
   2   0 -21   -0.29    0.41
  -2   0  20   46.37    2.24
   2   0 -20   51.02    2.45
  -2   0  19   -0.28    0.39
  -2   0  19   -0.42    0.34
   2   0 -19   -0.22    0.38
   2   0 -19    0.33    0.37
  -2   0  18   53.01    2.44
  -2   0  18   50.38    2.36
   2   0 -18   61.29    2.74
   2   0 -18   56.05    2.53
  -2   0  17    0.28    0.39
  -2   0  17    0.98    0.44
   2   0 -17    0.41    0.42
   2   0 -17    0.74    0.40
  -2   0  16   31.53    1.65
  -2   0  16   33.66    1.72
   2   0 -16   35.21    1.77
   2   0 -16   29.41    1.59
  -2   0  15   -0.74    0.35
  -2   0  15   -0.12    0.32
   2   0 -15    0.27    0.37
   2   0 -15   -0.16    0.37
  -2   0  14   60.38    2.58
  -2   0  14   66.75    2.80
   2   0 -14   64.31    2.73
   2   0 -14   58.51    2.52
  -2   0  13   -0.04    0.31
  -2   0  13    0.24    0.32
   2   0 -13   -0.37    0.32
   2   0 -13   -0.37    0.30
  -2   0  12  240.70    8.69
  -2   0  12  221.80    8.06
   2   0 -12  207.00    7.55
   2   0 -12  212.50    7.73
  -2   0  10  105.60    4.02
  -2   0  10  111.20    4.21
   2   0 -10  129.50    4.84
   2   0 -10  127.10    4.74
  -2   0   9    0.28    0.29
  -2   0   9   -0.14    0.30
   2   0  -9   -0.21    0.28
   2   0  -9    0.16    0.30
  -2   0   8    6.88    0.54
  -2   0   8    7.72    0.60
   2   0  -8    6.00    0.54
   2   0  -8    4.76    0.49
  -2   0   7    0.11    0.26
  -2   0   7    0.08    0.32
   2   0  -7    0.40    0.33
   2   0  -7    0.13    0.28
  -2   0   6  108.70    4.00
  -2   0   6  107.30    3.94
   2   0  -6  120.00    4.38
   2   0  -6  121.20    4.41
  -2   0   5    0.45    0.27
  -2   0   5    0.62    0.31
   2   0  -5    0.52    0.31
   2   0  -5    0.72    0.28
  -2   0   4    7.11    0.49
  -2   0   4    5.63    0.42
   2   0  -4    2.18    0.32
   2   0  -4    1.99    0.32
  -2   0   3   -0.38    0.22
  -2   0   3    0.46    0.26
   2   0  -3   -0.02    0.23
   2   0  -3   -0.04    0.23
  -2   0   2   54.86    2.02
  -2   0   2   51.87    1.93
   2   0  -2   51.69    1.91
   2   0  -2   52.40    1.95
  -2   0   1   -0.04    0.17
  -2   0   1    0.01    0.19
   2   0  -1   -0.03    0.17
   2   0  -1   -0.30    0.18
  -2   0   0  432.80   14.91
  -2   0   0  409.30   14.11
   2   0   0  438.20   15.10
   2   0   0  432.40   14.90
  -2   0  -1    0.15    0.18
  -2   0  -1    0.10    0.18
   2   0   1   -0.04    0.17
   2   0   1    0.00    0.18
   2   0   2   52.75    1.95
   2   0   2   51.30    1.90
  -2   0  -3   -0.11    0.20
  -2   0  -3    0.03    0.22
   2   0   3    0.17    0.22
   2   0   3    0.18    0.23
  -2   0  -4    1.44    0.30
  -2   0  -4    2.44    0.32
   2   0   4    5.49    0.42
   2   0   4    6.52    0.47
  -2   0  -5    0.26    0.27
  -2   0  -5    0.57    0.28
   2   0   5   -0.16    0.26
   2   0   5    0.07    0.24
  -2   0  -6  124.20    4.52
  -2   0  -6  114.20    4.17
   2   0   6  106.10    3.89
   2   0   6  104.40    3.84
  -2   0  -7   -0.35    0.28
  -2   0  -7    0.40    0.29
   2   0   7    0.02    0.28
   2   0   7   -0.22    0.30
  -2   0  -8    6.91    0.56
  -2   0  -8    6.80    0.57
   2   0   8    7.42    0.57
   2   0   8    7.13    0.57
  -2   0  -9   -0.46    0.26
  -2   0  -9   -0.30    0.28
   2   0   9   -0.04    0.28
   2   0   9    0.17    0.28
  -2   0 -10  125.20    4.67
  -2   0 -10  130.60    4.87
   2   0  10  103.00    3.91
   2   0  10  107.60    4.08
  -2   0 -12  197.00    7.20
  -2   0 -12  206.20    7.53
   2   0  12  221.60    8.02
   2   0  12  227.90    8.26
  -2   0 -13    0.38    0.33
  -2   0 -13   -0.14    0.32
   2   0  13    0.12    0.31
   2   0  13   -0.21    0.32
  -2   0 -14   61.11    2.61
  -2   0 -14   62.14    2.65
   2   0  14   59.50    2.56
   2   0  14   62.82    2.64
  -2   0 -15   -0.20    0.32
  -2   0 -15    0.14    0.33
   2   0  15    0.19    0.34
   2   0  15   -0.30    0.31
  -2   0 -16   35.11    1.77
  -2   0 -16   34.86    1.75
   2   0  16   34.89    1.73
   2   0  16   37.32    1.85
   2   0  17    0.11    0.34
   2   0  17   -0.02    0.35
  -2   0 -18   61.91    2.75
  -2   0 -18   59.50    2.68
   2   0  18   53.38    2.47
   2   0  18   50.85    2.35
  -2   0 -19    0.10    0.39
  -2   0 -19    0.34    0.40
   2   0  19    0.03    0.36
   2   0  19    0.19    0.39
  -2   0 -20   54.42    2.54
   2   0  20   52.55    2.44
  -2   0 -21   -0.09    0.36
  -2   0 -21   -0.06    0.40
   2   0  21   -0.04    0.38
   2   0  21   -0.16    0.35
  -2   0 -22    9.41    0.95
  -2   0 -22    9.96    0.97
   2   0  22    8.48    0.88
   2   0  22    8.73    0.91
  -2   0 -23    0.42    0.45
  -2   0 -23   -0.21    0.37
   2   0  23    0.24    0.38
   2   0  23    0.23    0.39
  -2   0 -24    7.24    0.85
  -2   0 -24    8.62    0.90
   2   0  24    9.49    0.96
   2   0  24    8.31    0.90
  -2   0 -25    0.13    0.43
  -2   0 -25   -0.16    0.38
   2   0  25   -0.06    0.39
   2   0  25   -0.15    0.38
  -2  -1  25    4.04    0.69
  -2  -1  25    3.93    0.73
   2   1 -25    5.30    0.73
   2   1 -25    4.76    0.77
  -2  -1  24    5.91    0.77
  -2  -1  24    4.72    0.74
   2   1 -24    5.62    0.80
   2   1 -24    7.29    0.81
  -2  -1  23   14.57    1.18
  -2  -1  23   14.33    1.18
   2   1 -23   13.40    1.10
   2   1 -23   14.86    1.18
  -2  -1  22    4.96    0.72
  -2  -1  22    5.45    0.72
   2   1 -22    6.90    0.77
   2   1 -22    6.24    0.81
  -2  -1  21   35.38    1.90
  -2  -1  21   36.64    1.93
   2   1 -21   38.55    1.99
   2   1 -21   35.30    1.92
  -2  -1  20   15.40    1.16
   2   1 -20   10.13    0.97
  -2  -1  19   23.41    1.43
  -2  -1  19   21.21    1.35
   2   1 -19   18.85    1.26
   2   1 -19   20.69    1.28
  -2  -1  18   15.13    1.12
  -2  -1  18   16.36    1.14
   2   1 -18   16.18    1.17
   2   1 -18   15.39    1.12
  -2  -1  17   81.14    3.39
  -2  -1  17   87.37    3.59
   2   1 -17   85.36    3.53
   2   1 -17   94.12    3.84
  -2  -1  16   39.22    1.93
  -2  -1  16   38.41    1.90
   2   1 -16   40.03    1.94
   2   1 -16   40.17    1.98
  -2  -1  15   74.06    3.08
  -2  -1  15   78.16    3.24
   2   1 -15   69.36    2.91
   2   1 -15   72.50    3.05
  -2  -1  14   31.77    1.60
  -2  -1  14   33.31    1.65
   2   1 -14   33.80    1.68
   2   1 -14   32.53    1.62
  -2  -1  13   21.45    1.20
  -2  -1  13   18.31    1.09
   2   1 -13   21.71    1.22
   2   1 -13   20.79    1.18
   2   1 -12   50.33    2.18
   2   1 -12   55.19    2.36
  -2  -1  10   68.36    2.74
  -2  -1  10   64.92    2.62
   2   1 -10   57.17    2.35
   2   1 -10   55.46    2.30
  -2  -1   9   88.45    3.39
  -2  -1   9   81.46    3.15
   2   1  -9   89.71    3.43
   2   1  -9   86.32    3.33
  -2  -1   8   18.48    0.97
  -2  -1   8   18.14    0.94
   2   1  -8   16.72    0.91
   2   1  -8   16.11    0.89
  -2  -1   7  221.40    7.87
  -2  -1   7  200.40    7.14
   2   1  -7  202.00    7.20
   2   1  -7  199.20    7.11
  -2  -1   6    7.16    0.51
  -2  -1   6    7.63    0.56
   2   1  -6   15.04    0.79
   2   1  -6   15.37    0.83
  -2  -1   5  246.30    8.64
  -2  -1   5  235.10    8.27
   2   1  -5  245.00    8.60
   2   1  -5  237.80    8.35
  -2  -1   4  487.00   16.84
  -2  -1   4  457.20   15.82
   2   1  -4  455.30   15.75
   2   1  -4  509.40   17.60
  -2  -1   3  184.60    6.47
  -2  -1   3  195.20    6.83
   2   1  -3  180.70    6.34
   2   1  -3  193.70    6.78
  -2  -1   2  228.60    7.94
  -2  -1   2  207.80    7.23
   2   1  -2  185.90    6.47
   2   1  -2  202.00    7.03
  -2  -1   1  459.40   15.81
  -2  -1   1  440.20   15.15
   2   1  -1  465.50   16.01
   2   1  -1  507.50   17.46
  -2  -1   0  223.80    7.74
  -2  -1   0  222.70    7.71
   2   1   0  232.50    8.05
   2   1   0  219.10    7.59
  -2  -1  -1  478.50   16.46
  -2  -1  -1  493.50   16.97
   2   1   1  471.20   16.21
   2   1   1  458.60   15.78
  -2  -1  -2  194.60    6.77
  -2  -1  -2  182.20    6.36
   2   1   2  198.80    6.92
   2   1   2  203.60    7.09
  -2  -1  -3  193.50    6.78
  -2  -1  -3  178.50    6.25
   2   1   3  186.60    6.53
   2   1   3  180.00    6.32
  -2  -1  -4  476.80   16.48
  -2  -1  -4  495.30   17.13
   2   1   4  470.00   16.25
   2   1   4  481.90   16.67
  -2  -1  -5  246.70    8.66
  -2  -1  -5  253.60    8.89
   2   1   5  251.60    8.82
   2   1   5  250.10    8.77
  -2  -1  -6   15.61    0.81
  -2  -1  -6   15.92    0.83
   2   1   6    5.72    0.46
   2   1   6    6.15    0.51
  -2  -1  -7  219.70    7.81
  -2  -1  -7  204.50    7.29
   2   1   7  219.70    7.80
   2   1   7  214.90    7.63
  -2  -1  -8   16.15    0.90
  -2  -1  -8   16.95    0.93
   2   1   8   18.07    0.96
   2   1   8   18.89    0.99
  -2  -1  -9   95.40    3.63
  -2  -1  -9   92.95    3.54
   2   1   9   85.92    3.30
   2   1   9   88.70    3.39
  -2  -1 -10   56.17    2.32
  -2  -1 -10   55.70    2.29
   2   1  10   62.83    2.53
   2   1  10   66.86    2.68
  -2  -1 -12   55.89    2.37
  -2  -1 -12   49.69    2.15
   2   1  12   53.83    2.27
   2   1  12   53.13    2.28
  -2  -1 -13   22.96    1.26
  -2  -1 -13   23.55    1.28
   2   1  13   19.58    1.12
   2   1  13   19.63    1.12
  -2  -1 -14   33.33    1.65
  -2  -1 -14   36.58    1.77
   2   1  14   34.13    1.68
   2   1  14   32.90    1.62
  -2  -1 -15   66.95    2.86
  -2  -1 -15   72.11    3.02
   2   1  15   71.75    3.03
   2   1  15   72.96    3.02
  -2  -1 -16   47.31    2.18
  -2  -1 -16   42.94    2.04
   2   1  16   46.30    2.18
   2   1  16   42.00    1.98
  -2  -1 -17   83.96    3.50
  -2  -1 -17   91.57    3.76
   2   1  17   90.39    3.67
   2   1  17   90.10    3.72
  -2  -1 -18   16.49    1.15
  -2  -1 -18   18.06    1.18
   2   1  18   15.74    1.08
   2   1  18   15.63    1.13
  -2  -1 -19   21.14    1.34
  -2  -1 -19   18.56    1.25
   2   1  19   23.77    1.45
   2   1  19   19.73    1.29
  -2  -1 -20   10.97    0.98
   2   1  20   13.33    1.07
  -2  -1 -21   41.19    2.11
  -2  -1 -21   42.39    2.16
   2   1  21   39.77    2.04
   2   1  21   36.18    1.96
  -2  -1 -22    7.11    0.83
  -2  -1 -22    5.89    0.77
   2   1  22    5.84    0.76
   2   1  22    5.53    0.74
  -2  -1 -23   13.12    1.13
  -2  -1 -23   13.05    1.12
   2   1  23   17.01    1.25
   2   1  23   17.68    1.32
  -2  -1 -24    8.23    0.90
  -2  -1 -24    6.07    0.79
   2   1  24    6.21    0.79
   2   1  24    4.48    0.73
  -2  -1 -25    6.31    0.85
  -2  -1 -25    6.54    0.80
   2   1  25    5.41    0.74
   2   1  25    4.64    0.71
  -2  -2  25    6.01    0.99
  -2  -2  25    8.66    0.94
   2   2 -25    8.89    1.06
   2   2 -25    9.15    0.94
  -2  -2  24    1.12    0.48
  -2  -2  24   -0.15    0.45
   2   2 -24    0.77    0.41
   2   2 -24    0.76    0.45
  -2  -2  23   31.76    1.82
  -2  -2  23   29.72    1.73
   2   2 -23   26.47    1.58
   2   2 -23   32.10    1.83
  -2  -2  22   28.26    1.70
  -2  -2  22   33.17    1.83
  -2  -2  21   16.19    1.19
  -2  -2  21   18.13    1.25
   2   2 -21   14.70    1.16
   2   2 -21   14.48    1.11
  -2  -2  20   34.16    1.80
   2   2 -20   29.54    1.70
  -2  -2  19   79.63    3.40
  -2  -2  19   76.00    3.28
   2   2 -19   72.11    3.12
   2   2 -19   74.22    3.24
  -2  -2  18   19.58    1.27
  -2  -2  18   17.83    1.19
   2   2 -18   15.48    1.10
   2   2 -18   19.06    1.25
  -2  -2  17   37.34    1.90
  -2  -2  17   38.78    1.93
   2   2 -17   36.33    1.88
   2   2 -17   37.01    1.87
  -2  -2  16   91.35    3.71
  -2  -2  16   93.18    3.78
   2   2 -16   85.54    3.51
   2   2 -16   84.62    3.48
  -2  -2  15   72.26    3.05
  -2  -2  15   76.99    3.18
   2   2 -15   77.48    3.21
   2   2 -15   73.73    3.07
  -2  -2  14   27.67    1.45
  -2  -2  14   28.17    1.47
   2   2 -14   28.03    1.46
   2   2 -14   31.05    1.58
  -2  -2  13  176.70    6.54
  -2  -2  13  184.00    6.78
   2   2 -13  180.00    6.65
   2   2 -13  184.20    6.81
  -2  -2  12   55.81    2.38
  -2  -2  12   61.29    2.54
   2   2 -12   58.94    2.47
   2   2 -12   58.10    2.45
  -2  -2  10   86.76    3.36
  -2  -2  10   80.53    3.16
   2   2 -10   80.51    3.15
   2   2 -10   82.85    3.23
  -2  -2   9  191.80    6.92
  -2  -2   9  191.20    6.90
   2   2  -9  187.90    6.80
   2   2  -9  189.20    6.83
  -2  -2   8    1.95    0.36
  -2  -2   8    2.66    0.38
   2   2  -8    2.79    0.39
   2   2  -8    2.16    0.38
  -2  -2   7  183.50    6.56
  -2  -2   7  188.60    6.74
   2   2  -7  189.80    6.78
   2   2  -7  184.30    6.60
  -2  -2   6  172.90    6.17
  -2  -2   6  176.70    6.29
   2   2  -6  181.90    6.48
   2   2  -6  180.70    6.43
  -2  -2   5  526.50   18.22
  -2  -2   5  586.40   20.26
   2   2  -5  562.60   19.44
   2   2  -5  524.40   18.15
  -2  -2   4  324.70   11.28
  -2  -2   4  332.40   11.55
   2   2  -4  367.50   12.75
   2   2  -4  333.60   11.58
  -2  -2   3  473.10   16.32
  -2  -2   3  494.20   17.04
   2   2  -3  518.00   17.85
   2   2  -3  521.30   17.96
  -2  -2   2  101.20    3.58
  -2  -2   2  100.20    3.54
   2   2  -2  102.30    3.62
   2   2  -2  100.10    3.54
  -2  -2   1   53.01    1.90
  -2  -2   1   50.95    1.84
   2   2  -1   53.95    1.94
   2   2  -1   53.63    1.92
  -2  -2   0   79.77    2.80
  -2  -2   0   85.31    2.99
   2   2   0   78.76    2.77
   2   2   0   74.73    2.63
  -2  -2  -1   53.52    1.92
  -2  -2  -1   60.30    2.15
   2   2   1   57.77    2.06
   2   2   1   54.23    1.94
  -2  -2  -2   94.43    3.34
  -2  -2  -2   93.77    3.31
   2   2   2   99.94    3.53
   2   2   2  101.40    3.58
  -2  -2  -3  519.10   17.88
  -2  -2  -3  542.00   18.68
   2   2   3  514.30   17.72
   2   2   3  540.60   18.63
  -2  -2  -4  338.90   11.77
  -2  -2  -4  346.90   12.04
   2   2   4  337.10   11.70
   2   2   4  348.60   12.09
  -2  -2  -5  581.60   20.10
  -2  -2  -5  608.70   21.03
   2   2   5  578.20   19.97
   2   2   5  576.10   19.91
  -2  -2  -6  180.70    6.43
  -2  -2  -6  187.50    6.67
   2   2   6  181.10    6.44
   2   2   6  181.20    6.44
  -2  -2  -7  199.20    7.11
  -2  -2  -7  202.20    7.21
   2   2   7  198.30    7.06
   2   2   7  190.40    6.79
  -2  -2  -8    2.31    0.36
  -2  -2  -8    1.82    0.36
   2   2   8    2.88    0.39
   2   2   8    2.66    0.40
  -2  -2  -9  198.80    7.16
  -2  -2  -9  196.20    7.07
   2   2   9  206.10    7.41
   2   2   9  197.80    7.11
  -2  -2 -10   85.42    3.32
  -2  -2 -10   87.16    3.38
   2   2  10   87.35    3.39
   2   2  10   87.35    3.36
  -2  -2 -11  102.00    4.06
  -2  -2 -12   61.38    2.56
  -2  -2 -12   64.39    2.66
   2   2  12   60.91    2.55
   2   2  12   60.40    2.49
  -2  -2 -13  178.10    6.59
  -2  -2 -13  173.20    6.42
   2   2  13  175.20    6.46
   2   2  13  166.50    6.20
  -2  -2 -14   27.90    1.45
  -2  -2 -14   26.28    1.41
   2   2  14   30.31    1.53
   2   2  14   29.02    1.50
  -2  -2 -15   78.82    3.25
  -2  -2 -15   81.08    3.32
   2   2  15   82.74    3.41
   2   2  15   79.64    3.26
  -2  -2 -16   90.88    3.70
  -2  -2 -16   94.33    3.81
   2   2  16   92.47    3.73
   2   2  16   95.33    3.87
  -2  -2 -17   40.27    1.98
  -2  -2 -17   43.12    2.09
  -2  -2 -18   19.61    1.25
  -2  -2 -18   19.98    1.27
   2   2  18   20.35    1.33
   2   2  18   19.70    1.25
  -2  -2 -19   78.16    3.35
  -2  -2 -19   82.25    3.48
   2   2  19   80.92    3.41
   2   2  19   77.15    3.33
  -2  -2 -20   30.14    1.67
   2   2  20   32.75    1.77
  -2  -2 -21   17.69    1.25
  -2  -2 -21   17.04    1.20
   2   2  21   19.51    1.28
   2   2  21   16.06    1.24
  -2  -2 -22   36.41    1.97
  -2  -2 -22   38.22    2.03
   2   2  22   32.17    1.78
   2   2  22   35.58    1.96
  -2  -2 -23   27.13    1.69
  -2  -2 -23   26.32    1.64
   2   2  23   26.96    1.67
   2   2  23   30.05    1.70
  -2  -2 -24    0.54    0.41
  -2  -2 -24    0.37    0.42
   2   2  24   -0.34    0.41
   2   2  24    0.15    0.37
  -2  -2 -25    9.81    1.03
  -2  -2 -25   10.89    1.02
   2   2  25   10.74    1.01
   2   2  25   10.00    0.99
  -2  -3  25    3.14    0.63
   2   3 -25    2.69    0.56
  -2  -3  24   22.41    1.48
  -2  -3  24   19.49    1.41
   2   3 -24   20.94    1.42
   2   3 -24   23.77    1.55
  -2  -3  23   15.17    1.22
  -2  -3  23   16.69    1.25
   2   3 -23   14.38    1.14
   2   3 -23   15.02    1.21
  -2  -3  22   45.80    2.29
  -2  -3  22   43.54    2.23
   2   3 -22   45.47    2.30
   2   3 -22   46.95    2.32
  -2  -3  21   32.31    1.78
  -2  -3  21   32.05    1.79
   2   3 -21   36.78    1.96
   2   3 -21   31.85    1.77
  -2  -3  20   93.67    3.89
   2   3 -20   86.22    3.68
  -2  -3  19    6.35    0.75
  -2  -3  19    6.09    0.74
   2   3 -19    6.26    0.76
   2   3 -19    6.21    0.74
  -2  -3  18   63.47    2.83
  -2  -3  18   66.78    2.93
   2   3 -18   60.30    2.74
   2   3 -18   63.18    2.80
   2   3 -17   89.85    3.69
   2   3 -17  103.50    4.18
  -2  -3  16   68.26    2.92
  -2  -3  16   72.65    3.08
  -2  -3  15   64.70    2.77
  -2  -3  15   68.95    2.90
   2   3 -15   70.49    2.96
   2   3 -15   66.35    2.83
  -2  -3  14   37.10    1.79
  -2  -3  14   37.70    1.80
   2   3 -14   44.17    2.05
   2   3 -14   40.24    1.89
  -2  -3  13    5.21    0.60
  -2  -3  13    6.77    0.64
   2   3 -13    6.19    0.62
   2   3 -13    5.93    0.63
  -2  -3  12   94.64    3.69
  -2  -3  12   95.96    3.75
   2   3 -12  111.10    4.27
   2   3 -12  109.30    4.19
  -2  -3  10  176.50    6.43
  -2  -3  10  171.20    6.26
   2   3 -10  160.10    5.86
   2   3 -10  157.70    5.80
  -2  -3   9  111.00    4.15
  -2  -3   9  105.90    3.98
   2   3  -9  102.80    3.88
   2   3  -9   97.11    3.68
  -2  -3   8  224.60    8.00
  -2  -3   8  231.00    8.23
   2   3  -8  247.30    8.78
   2   3  -8  227.30    8.10
  -2  -3   7   64.85    2.51
  -2  -3   7   67.50    2.60
   2   3  -7   68.31    2.63
   2   3  -7   64.77    2.50
  -2  -3   6  514.10   17.82
  -2  -3   6  515.30   17.87
   2   3  -6  477.50   16.57
   2   3  -6  508.80   17.64
  -2  -3   5  522.20   18.07
  -2  -3   5  513.80   17.77
   2   3  -5  501.80   17.37
   2   3  -5  515.60   17.84
  -2  -3   4  185.40    6.51
  -2  -3   4  171.30    6.03
   2   3  -4  168.30    5.93
   2   3  -4  159.30    5.62
  -2  -3   3    9.85    0.51
  -2  -3   3   10.00    0.50
   2   3  -3    6.64    0.40
   2   3  -3    6.56    0.41
  -2  -3   2   10.68    0.49
  -2  -3   2   10.64    0.48
   2   3  -2    1.84    0.23
   2   3  -2    1.70    0.21
  -2  -3   1   32.61    1.19
  -2  -3   1   36.20    1.31
   2   3  -1   51.38    1.83
   2   3  -1   50.07    1.78
  -2  -3   0  256.00    8.81
  -2  -3   0  258.60    8.90
   2   3   0  244.10    8.41
   2   3   0  256.90    8.84
  -2  -3  -1   49.53    1.76
  -2  -3  -1   54.68    1.93
   2   3   1   36.41    1.32
   2   3   1   36.62    1.32
  -2  -3  -2    2.24    0.21
  -2  -3  -2    1.59    0.19
   2   3   2   11.18    0.50
   2   3   2   11.39    0.50
  -2  -3  -3    7.32    0.41
  -2  -3  -3    7.97    0.43
   2   3   3   10.07    0.50
   2   3   3   10.91    0.53
  -2  -3  -4  164.90    5.81
  -2  -3  -4  169.20    5.95
   2   3   4  190.50    6.68
   2   3   4  196.20    6.87
  -2  -3  -5  561.80   19.41
  -2  -3  -5  534.30   18.48
   2   3   5  550.60   19.02
   2   3   5  574.00   19.83
  -2  -3  -6  561.40   19.44
  -2  -3  -6  547.40   18.96
   2   3   6  578.30   20.01
   2   3   6  583.10   20.18
  -2  -3  -7   72.52    2.77
  -2  -3  -7   72.24    2.76
   2   3   7   69.70    2.66
   2   3   7   72.66    2.77
  -2  -3  -8  253.40    8.98
  -2  -3  -8  242.10    8.60
   2   3   8  238.70    8.49
   2   3   8  244.90    8.69
  -2  -3  -9  106.50    4.00
  -2  -3  -9  106.70    4.01
   2   3   9  114.20    4.25
   2   3   9  113.10    4.23
  -2  -3 -10  174.90    6.37
  -2  -3 -10  181.20    6.59
   2   3  10  192.20    6.97
   2   3  10  185.90    6.74
  -2  -3 -11  130.20    4.89
   2   3  11  145.70    5.50
  -2  -3 -12  115.70    4.42
  -2  -3 -12  115.50    4.41
   2   3  12  101.10    3.93
   2   3  12   96.18    3.72
  -2  -3 -13    6.88    0.65
  -2  -3 -13    6.71    0.64
   2   3  13    7.31    0.67
   2   3  13    7.34    0.68
  -2  -3 -14   50.96    2.25
  -2  -3 -14   47.19    2.12
   2   3  14   36.50    1.75
   2   3  14   37.44    1.80
  -2  -3 -15   65.69    2.80
  -2  -3 -15   70.93    2.97
   2   3  15   70.06    2.93
   2   3  15   76.84    3.20
  -2  -3 -16   68.63    2.94
  -2  -3 -16   71.49    3.03
   2   3  16   78.63    3.25
   2   3  16   82.03    3.41
  -2  -3 -17  101.20    4.08
  -2  -3 -17   95.94    3.90
   2   3  17   94.05    3.87
   2   3  17  105.60    4.20
  -2  -3 -18   66.56    2.92
  -2  -3 -18   58.51    2.62
   2   3  18   65.21    2.92
   2   3  18   66.93    2.91
  -2  -3 -19    6.15    0.75
  -2  -3 -19    7.06    0.78
   2   3  19    5.77    0.74
   2   3  19    8.32    0.81
  -2  -3 -20   85.57    3.61
   2   3  20   96.30    3.97
  -2  -3 -21   36.84    1.96
  -2  -3 -21   44.26    2.20
   2   3  21   36.12    1.97
   2   3  21   35.61    1.89
  -2  -3 -22   42.47    2.18
  -2  -3 -22   44.35    2.25
   2   3  22   46.77    2.30
   2   3  22   47.96    2.39
   2   3  23   15.85    1.24
   2   3  23   15.91    1.22
  -2  -3 -24   24.33    1.55
  -2  -3 -24   19.97    1.44
   2   3  24   26.50    1.62
   2   3  24   24.60    1.53
  -2  -3 -25    2.61    0.63
  -2  -3 -25    2.52    0.60
   2   3  25    3.01    0.63
   2   3  25    2.90    0.64
  -2  -4  25    6.71    0.92
   2   4 -25    5.70    0.77
  -2  -4  24    0.40    0.47
   2   4 -24    0.59    0.39
   2   4 -24    0.15    0.45
  -2  -4  23    7.78    0.88
  -2  -4  23    8.37    0.94
   2   4 -23    7.68    0.83
   2   4 -23    9.02    0.98
  -2  -4  22   57.72    2.71
  -2  -4  22   51.30    2.53
   2   4 -22   61.94    2.84
   2   4 -22   56.62    2.74
  -2  -4  21    4.83    0.71
  -2  -4  21    5.41    0.75
   2   4 -21    7.46    0.85
   2   4 -21    6.08    0.75
  -2  -4  20    5.19    0.70
   2   4 -20    4.25    0.70
   2   4 -20    4.36    0.67
  -2  -4  19   41.21    2.08
  -2  -4  19   38.65    2.03
   2   4 -19   48.75    2.32
   2   4 -19   46.34    2.30
  -2  -4  18    2.20    0.49
  -2  -4  18    2.22    0.49
   2   4 -18    1.91    0.51
   2   4 -18    2.76    0.52
  -2  -4  17   27.08    1.54
  -2  -4  17   24.73    1.43
   2   4 -17   34.55    1.81
   2   4 -17   31.98    1.69
  -2  -4  16  150.30    5.74
  -2  -4  16  163.90    6.19
   2   4 -16  160.40    6.10
   2   4 -16  156.00    5.94
  -2  -4  15   30.83    1.60
  -2  -4  15   33.61    1.70
   2   4 -15   32.73    1.66
   2   4 -15   30.06    1.57
  -2  -4  14    0.90    0.36
  -2  -4  14    1.87    0.42
   2   4 -14    1.53    0.41
   2   4 -14    0.76    0.37
  -2  -4  13   44.78    2.03
  -2  -4  13   51.31    2.24
   2   4 -13   36.60    1.76
   2   4 -13   40.32    1.87
  -2  -4  12   18.52    1.07
  -2  -4  12   19.40    1.10
   2   4 -12   16.37    1.00
   2   4 -12   18.31    1.07
  -2  -4  10  283.60   10.08
  -2  -4  10  275.40    9.82
   2   4 -10  307.50   10.91
   2   4 -10  297.70   10.59
  -2  -4   9  117.50    4.38
  -2  -4   9  115.90    4.34
   2   4  -9  113.10    4.23
   2   4  -9  119.30    4.44
  -2  -4   8    7.39    0.56
  -2  -4   8    7.71    0.57
   2   4  -8   11.68    0.72
   2   4  -8   12.10    0.73
  -2  -4   7   96.37    3.59
  -2  -4   7   99.87    3.70
   2   4  -7  102.20    3.80
   2   4  -7  102.40    3.79
  -2  -4   6  217.00    7.67
  -2  -4   6  207.90    7.36
   2   4  -6  226.70    8.00
   2   4  -6  213.60    7.55
  -2  -4   5   52.76    2.02
  -2  -4   5   51.50    1.98
   2   4  -5   63.41    2.38
   2   4  -5   63.67    2.39
  -2  -4   4  261.30    9.11
  -2  -4   4  238.50    8.33
   2   4  -4  237.70    8.30
   2   4  -4  248.10    8.65
  -2  -4   3  122.70    4.33
  -2  -4   3  118.10    4.17
   2   4  -3  129.20    4.55
   2   4  -3  136.20    4.78
  -2  -4   2   49.97    1.80
  -2  -4   2   52.63    1.89
   2   4  -2   50.84    1.83
   2   4  -2   49.28    1.78
  -2  -4   1   43.64    1.54
   2   4  -1   56.36    1.98
   2   4  -1   54.59    1.92
  -2  -4  -1   55.11    1.93
  -2  -4  -2   50.83    1.82
  -2  -4  -2   50.04    1.80
   2   4   2   50.81    1.82
   2   4   2   52.13    1.87
  -2  -4  -3  135.90    4.77
  -2  -4  -3  133.00    4.67
   2   4   3  120.10    4.24
   2   4   3  126.90    4.46
  -2  -4  -4  265.20    9.23
  -2  -4  -4  246.80    8.60
   2   4   4  263.60    9.17
   2   4   4  266.80    9.29
  -2  -4  -5   72.06    2.67
  -2  -4  -5   71.42    2.65
   2   4   5   61.62    2.33
   2   4   5   58.55    2.21
  -2  -4  -6  238.70    8.41
  -2  -4  -6  250.30    8.80
   2   4   6  228.70    8.07
   2   4   6  234.40    8.25
  -2  -4  -7  103.70    3.83
  -2  -4  -7  107.20    3.95
   2   4   7  108.00    3.98
   2   4   7  104.90    3.86
  -2  -4  -8   13.66    0.78
  -2  -4  -8   12.83    0.74
   2   4   8    9.63    0.65
   2   4   8    7.93    0.56
  -2  -4  -9  125.00    4.63
  -2  -4  -9  131.00    4.83
   2   4   9  125.40    4.63
   2   4   9  128.10    4.74
  -2  -4 -10  323.40   11.45
  -2  -4 -10  319.70   11.32
   2   4  10  300.50   10.65
   2   4  10  306.60   10.89
  -2  -4 -11   11.02    0.77
   2   4  11   19.57    1.13
  -2  -4 -12   20.26    1.12
  -2  -4 -12   20.86    1.13
   2   4  12   19.02    1.09
   2   4  12   21.94    1.17
  -2  -4 -13   40.60    1.87
  -2  -4 -13   45.78    2.04
   2   4  13   45.04    2.04
   2   4  13   43.45    1.95
  -2  -4 -14    0.91    0.34
  -2  -4 -14    0.97    0.39
   2   4  14    1.42    0.39
   2   4  14    1.54    0.39
  -2  -4 -15   31.71    1.61
  -2  -4 -15   33.00    1.65
   2   4  15   36.56    1.80
   2   4  15   31.44    1.59
  -2  -4 -16  164.90    6.24
  -2  -4 -16  159.40    6.05
   2   4  16  162.10    6.18
   2   4  16  167.90    6.31
  -2  -4 -17   29.77    1.59
  -2  -4 -17   29.04    1.59
   2   4  17   26.38    1.48
   2   4  17   26.96    1.55
  -2  -4 -18    2.55    0.52
  -2  -4 -18    2.45    0.50
   2   4  18    1.81    0.50
   2   4  18    1.90    0.48
  -2  -4 -19   51.62    2.41
  -2  -4 -19   48.96    2.34
   2   4  19   46.14    2.26
   2   4  19   49.23    2.32
  -2  -4 -20    5.90    0.73
   2   4  20    6.33    0.75
  -2  -4 -21    6.44    0.78
  -2  -4 -21    5.33    0.71
   2   4  21    4.73    0.69
   2   4  21    5.78    0.75
  -2  -4 -22   62.55    2.90
   2   4  22   59.94    2.77
   2   4  22   59.19    2.76
  -2  -4 -23    9.41    1.02
   2   4  23    9.23    0.98
   2   4  23    9.79    0.96
  -2  -4 -24    1.37    0.52
  -2  -4 -24    0.64    0.47
   2   4  24    0.72    0.43
   2   4  24    0.90    0.46
  -2  -4 -25    7.55    0.86
   2   4  25    7.40    0.88
  -2  -5  24    1.97    0.55
  -2  -5  24    1.43    0.50
   2   5 -24    1.88    0.57
   2   5 -24    2.75    0.58
  -2  -5  23   11.84    1.08
  -2  -5  23   11.85    1.08
   2   5 -23   12.04    1.11
   2   5 -23   11.36    1.02
  -2  -5  22    0.28    0.45
  -2  -5  22    0.90    0.47
   2   5 -22    0.44    0.46
   2   5 -22    1.19    0.48
  -2  -5  21   33.55    1.87
  -2  -5  21   33.09    1.84
   2   5 -21   35.35    1.96
   2   5 -21   37.24    1.94
  -2  -5  20    1.21    0.51
  -2  -5  20    0.51    0.47
   2   5 -20    1.38    0.52
   2   5 -20    0.96    0.47
  -2  -5  19    2.88    0.56
   2   5 -19    2.56    0.59
   2   5 -19    2.78    0.55
   2   5 -18    3.24    0.57
   2   5 -18    3.82    0.62
  -2  -5  17   60.91    2.77
   2   5 -17   77.75    3.30
   2   5 -17   70.31    3.02
  -2  -5  16   -0.39    0.34
  -2  -5  16    0.17    0.35
   2   5 -16    0.13    0.36
   2   5 -16   -0.54    0.34
  -2  -5  15   74.49    3.11
  -2  -5  15   77.38    3.22
   2   5 -15   66.46    2.88
   2   5 -15   74.09    3.09
  -2  -5  14    6.64    0.67
  -2  -5  14    7.41    0.72
   2   5 -14    6.37    0.67
   2   5 -14    6.50    0.68
  -2  -5  13   38.81    1.82
  -2  -5  13   38.16    1.79
   2   5 -13   34.84    1.70
   2   5 -13   40.61    1.89
  -2  -5  12    2.93    0.47
  -2  -5  12    3.04    0.46
   2   5 -12    3.54    0.51
   2   5 -12    3.65    0.51
  -2  -5  10    6.69    0.57
  -2  -5  10    6.16    0.57
   2   5 -10    5.41    0.54
   2   5 -10    5.89    0.54
  -2  -5   9   42.61    1.81
  -2  -5   9   41.93    1.80
   2   5  -9   45.77    1.92
   2   5  -9   45.05    1.91
  -2  -5   8   41.79    1.76
  -2  -5   8   42.54    1.78
   2   5  -8   41.42    1.74
   2   5  -8   40.79    1.72
  -2  -5   7   33.73    1.45
  -2  -5   7   39.13    1.64
   2   5  -7   56.28    2.21
   2   5  -7   54.20    2.15
  -2  -5   6   18.44    0.89
  -2  -5   6   21.18    0.98
   2   5  -6   20.46    0.96
   2   5  -6   19.35    0.92
  -2  -5   5  320.70   11.17
  -2  -5   5  311.70   10.87
   2   5  -5  294.60   10.28
   2   5  -5  319.60   11.14
  -2  -5   4    3.78    0.32
  -2  -5   4    3.89    0.32
   2   5  -4    3.64    0.32
   2   5  -4    4.27    0.34
  -2  -5   3   26.55    1.04
  -2  -5   3   29.33    1.14
   2   5  -3   21.99    0.89
   2   5  -3   23.11    0.93
  -2  -5   2   13.00    0.54
  -2  -5   2   11.99    0.50
   2   5  -2   13.15    0.54
   2   5  -2   11.67    0.49
  -2  -5  -2   13.47    0.54
  -2  -5  -2   14.16    0.56
   2   5   2   12.37    0.51
   2   5   2   13.99    0.57
  -2  -5  -3   24.43    0.96
  -2  -5  -3   23.53    0.93
   2   5   3   30.58    1.17
   2   5   3   29.92    1.15
  -2  -5  -4    4.09    0.31
  -2  -5  -4    4.48    0.34
   2   5   4    3.75    0.32
   2   5   4    3.88    0.31
  -2  -5  -5  332.20   11.56
  -2  -5  -5  329.60   11.47
   2   5   5  341.10   11.86
   2   5   5  360.30   12.53
  -2  -5  -6   22.24    1.01
  -2  -5  -6   22.18    1.00
   2   5   6   23.43    1.04
   2   5   6   20.99    0.98
  -2  -5  -7   61.63    2.39
  -2  -5  -7   59.49    2.32
   2   5   7   36.82    1.54
   2   5   7   37.74    1.59
  -2  -5  -8   44.99    1.86
  -2  -5  -8   44.22    1.83
   2   5   8   48.47    1.99
   2   5   8   44.81    1.84
  -2  -5  -9   50.02    2.07
  -2  -5  -9   51.14    2.10
   2   5   9   44.60    1.87
   2   5   9   47.30    1.98
  -2  -5 -10    7.09    0.58
  -2  -5 -10    6.55    0.58
   2   5  10    7.90    0.63
   2   5  10    6.12    0.54
  -2  -5 -11  125.80    4.73
   2   5  11  111.70    4.33
  -2  -5 -12    3.13    0.46
  -2  -5 -12    3.40    0.49
   2   5  12    3.19    0.46
   2   5  12    3.31    0.48
  -2  -5 -13   38.71    1.79
  -2  -5 -13   39.15    1.81
   2   5  13   40.65    1.89
   2   5  13   42.72    1.93
  -2  -5 -14    8.87    0.74
  -2  -5 -14    8.24    0.73
   2   5  14    8.46    0.74
   2   5  14    6.78    0.66
  -2  -5 -15   72.37    3.07
   2   5  15   77.22    3.22
   2   5  15   74.91    3.10
   2   5  16    0.03    0.30
   2   5  16    0.00    0.32
  -2  -5 -17   79.44    3.33
  -2  -5 -17   77.61    3.40
   2   5  17   73.85    3.12
   2   5  17   72.77    3.14
  -2  -5 -18    3.42    0.58
  -2  -5 -18    3.92    0.60
   2   5  18    4.13    0.61
   2   5  18    3.00    0.53
  -2  -5 -19    3.54    0.57
  -2  -5 -19    3.22    0.59
   2   5  19    3.04    0.57
   2   5  19    3.78    0.59
  -2  -5 -20    1.50    0.47
   2   5  20    1.72    0.52
   2   5  20    1.42    0.47
  -2  -5 -21   43.10    2.16
  -2  -5 -21   41.90    2.12
  -2  -5 -22    0.47    0.43
  -2  -5 -22    0.42    0.39
   2   5  22    1.19    0.47
   2   5  22    0.21    0.42
  -2  -5 -23   11.67    1.03
  -2  -5 -23   11.07    1.01
   2   5  23   10.35    1.06
  -2  -5 -24    2.50    0.55
  -2  -5 -24    1.04    0.42
   2   5  24    1.98    0.54
  -2  -5 -25    5.19    0.77
   2   5  25    4.01    0.77
  -2  -6  24    1.71    0.53
  -2  -6  24    1.99    0.55
   2   6 -24    1.24    0.53
   2   6 -24    1.62    0.51
  -2  -6  23    3.56    0.65
  -2  -6  23    3.37    0.64
   2   6 -23    5.01    0.75
   2   6 -23    3.95    0.70
  -2  -6  22   32.39    1.83
  -2  -6  22   37.18    2.00
   2   6 -22   36.16    1.95
   2   6 -22   43.65    2.25
  -2  -6  21   11.23    1.02
  -2  -6  21   12.51    1.08
   2   6 -21   12.24    1.08
   2   6 -21   10.86    1.06
  -2  -6  20    3.30    0.62
  -2  -6  20    4.83    0.67
   2   6 -20    3.71    0.68
  -2  -6  19   11.06    0.96
   2   6 -19   11.22    1.01
  -2  -6  18    1.54    0.48
  -2  -6  18    0.91    0.43
   2   6 -18    0.84    0.44
   2   6 -18    0.84    0.43
  -2  -6  17   24.27    1.42
  -2  -6  17   23.68    1.42
   2   6 -17   23.59    1.44
   2   6 -17   26.29    1.51
  -2  -6  16  111.80    4.45
  -2  -6  16  122.90    4.81
   2   6 -16  123.00    4.80
   2   6 -16  112.90    4.50
  -2  -6  15   14.95    1.05
  -2  -6  15   15.86    1.07
   2   6 -15   15.35    1.08
   2   6 -15   14.23    1.02
  -2  -6  14    0.76    0.38
  -2  -6  14    0.63    0.36
   2   6 -14    1.48    0.42
   2   6 -14    1.42    0.42
  -2  -6  13   32.33    1.61
  -2  -6  13   30.17    1.52
   2   6 -13   34.57    1.70
   2   6 -13   35.72    1.73
  -2  -6  12   18.52    1.09
  -2  -6  12   18.82    1.09
   2   6 -12   15.57    0.97
   2   6 -12   14.30    0.95
  -2  -6  10  190.50    6.93
  -2  -6  10  187.40    6.80
   2   6 -10  181.00    6.59
   2   6 -10  185.00    6.75
  -2  -6   9   33.15    1.50
  -2  -6   9   29.37    1.34
   2   6  -9   20.84    1.08
   2   6  -9   22.73    1.15
  -2  -6   8   56.34    2.26
  -2  -6   8   60.10    2.37
   2   6  -8   52.46    2.13
   2   6  -8   50.14    2.04
  -2  -6   7    9.38    0.61
  -2  -6   7    7.44    0.60
   2   6  -7    8.95    0.58
   2   6  -7    8.16    0.57
  -2  -6   6  129.60    4.72
   2   6  -6  132.70    4.80
   2   6  -6  130.40    4.70
   2   6  -5   59.61    2.25
   2   6  -5   58.99    2.23
   2   6  -4  134.40    4.77
   2   6  -4  121.00    4.30
   2   6  -3   45.62    1.68
   2   6  -3   48.51    1.79
   2   6  -2  182.70    6.34
   2   6  -2  188.80    6.54
   2   6   3   42.03    1.56
   2   6   3   45.08    1.66
  -2  -6  -4  131.90    4.69
   2   6   4  156.20    5.49
   2   6   4  159.00    5.60
  -2  -6  -5   65.73    2.46
  -2  -6  -5   64.97    2.43
   2   6   5   72.11    2.66
   2   6   5   73.50    2.73
  -2  -6  -6  153.80    5.50
  -2  -6  -6  149.50    5.36
   2   6   6  136.80    4.91
   2   6   6  140.30    5.05
  -2  -6  -7    8.61    0.58
  -2  -6  -7   10.13    0.62
   2   6   7   11.62    0.67
   2   6   7   11.68    0.69
  -2  -6  -8   58.67    2.33
  -2  -6  -8   58.51    2.32
   2   6   8   62.14    2.43
   2   6   8   62.40    2.47
  -2  -6  -9   22.05    1.10
  -2  -6  -9   23.88    1.16
   2   6   9   34.76    1.52
   2   6   9   35.19    1.56
  -2  -6 -10  183.50    6.68
  -2  -6 -10  207.10    7.47
   2   6  10  208.00    7.50
   2   6  10  208.20    7.53
  -2  -6 -11   34.04    1.60
  -2  -6 -12   14.19    0.91
  -2  -6 -12   16.07    0.98
   2   6  12   19.77    1.10
   2   6  12   21.42    1.19
  -2  -6 -13   34.23    1.64
  -2  -6 -13   38.23    1.78
   2   6  13   36.39    1.71
   2   6  13   36.06    1.74
  -2  -6 -14    1.96    0.43
  -2  -6 -14    1.23    0.42
   2   6  14    0.51    0.34
   2   6  14    0.64    0.39
  -2  -6 -15   19.49    1.19
  -2  -6 -15   17.57    1.12
   2   6  15   15.63    1.06
   2   6  15   19.40    1.15
  -2  -6 -16  127.70    4.96
  -2  -6 -16  127.60    4.96
   2   6  16  126.70    4.97
   2   6  16  121.20    4.73
  -2  -6 -17   27.41    1.51
  -2  -6 -17   24.46    1.42
   2   6  17   23.35    1.42
  -2  -6 -18    1.86    0.47
  -2  -6 -18    1.17    0.42
   2   6  18    1.38    0.45
  -2  -6 -19    9.59    0.96
  -2  -6 -19   12.39    0.99
   2   6  19   11.96    1.09
   2   6  19   12.70    1.02
  -2  -6 -20    3.83    0.64
  -2  -6 -20    4.01    0.63
   2   6  20    4.01    0.62
   2   6  20    3.58    0.64
  -2  -6 -21   14.55    1.11
  -2  -6 -21   13.54    1.12
   2   6  21   15.14    1.18
   2   6  21   14.49    1.11
  -2  -6 -22   37.51    1.98
  -2  -6 -22   37.00    1.99
   2   6  22   40.25    2.08
   2   6  22   43.04    2.23
   2   6  23    2.47    0.61
   2   6  23    4.17    0.62
  -2  -6 -24    2.13    0.52
  -2  -6 -24    1.76    0.53
   2   6  24    1.87    0.56
   2   6  24    2.05    0.52
  -2  -7  23    6.73    0.85
  -2  -7  23    7.80    0.88
   2   7 -23    6.50    0.85
   2   7 -23    7.27    0.83
  -2  -7  22   13.43    1.13
  -2  -7  22   14.12    1.17
   2   7 -22   15.01    1.23
   2   7 -22   15.32    1.21
  -2  -7  21   33.01    1.85
  -2  -7  21   29.11    1.72
   2   7 -21   29.22    1.74
  -2  -7  20   29.46    1.67
  -2  -7  20   26.19    1.58
   2   7 -20   35.09    1.95
   2   7 -20   33.75    1.85
  -2  -7  19    1.37    0.49
   2   7 -19    2.00    0.60
  -2  -7  18   72.22    3.15
  -2  -7  18   74.55    3.23
   2   7 -18   76.78    3.32
   2   7 -18   75.41    3.28
   2   7 -17   49.12    2.35
   2   7 -17   47.81    2.28
  -2  -7  16   79.83    3.36
  -2  -7  16   80.24    3.34
   2   7 -16   79.79    3.35
   2   7 -16   77.77    3.31
  -2  -7  15   29.75    1.60
  -2  -7  15   35.10    1.75
   2   7 -15   36.30    1.82
   2   7 -15   30.90    1.65
  -2  -7  14   67.62    2.85
  -2  -7  14   71.98    3.02
   2   7 -14   68.40    2.92
   2   7 -14   73.72    3.09
  -2  -7  13   11.15    0.85
  -2  -7  13   11.61    0.87
   2   7 -13   14.04    0.99
   2   7 -13   13.87    1.05
  -2  -7  12   33.81    1.62
  -2  -7  12   37.88    1.77
   2   7 -12   33.48    1.71
  -2  -7  10   72.99    2.91
  -2  -7  10   75.23    2.97
   2   7 -10   81.90    3.23
  -2  -7   9   39.00    1.69
  -2  -7   9   37.90    1.67
   2   7  -9   39.68    1.76
   2   7  -9   41.57    1.80
  -2  -7   8  121.10    4.46
  -2  -7   8  114.30    4.25
   2   7  -8  122.40    4.53
   2   7  -8  124.30    4.58
  -2  -7   7   65.97    2.54
  -2  -7   7   65.89    2.55
   2   7  -7   54.32    2.17
   2   7  -7   55.31    2.19
  -2  -7   6  146.50    5.26
  -2  -7   6  151.50    5.43
   2   7  -6  140.00    5.04
   2   7  -6  141.10    5.09
   2   7  -5  153.60    5.46
   2   7  -5  149.40    5.33
  -2  -7   4  251.80    8.78
  -2  -7   4  252.60    8.80
   2   7  -4  252.70    8.80
   2   7  -4  247.90    8.65
  -2  -7   3    0.92    0.16
  -2  -7   3    1.17    0.18
   2   7  -3    1.80    0.21
   2   7  -3    1.93    0.22
  -2  -7   2  124.50    4.33
  -2  -7   2  123.00    4.28
  -2  -7  -2  106.80    3.76
  -2  -7  -3    1.89    0.19
  -2  -7  -3    1.84    0.18
   2   7   3    1.14    0.17
   2   7   3    1.16    0.18
  -2  -7  -4  273.60    9.51
  -2  -7  -4  271.80    9.45
   2   7   4  270.30    9.39
   2   7   4  274.50    9.55
  -2  -7  -5  170.70    6.03
  -2  -7  -5  158.60    5.62
   2   7   5  163.50    5.78
   2   7   5  166.50    5.91
  -2  -7  -6  169.60    6.04
  -2  -7  -6  158.10    5.64
   2   7   6  163.40    5.83
   2   7   6  168.50    6.02
  -2  -7  -7   63.64    2.46
  -2  -7  -7   60.17    2.33
   2   7   7   69.34    2.65
   2   7   7   78.15    2.97
  -2  -7  -8  136.40    4.99
  -2  -7  -8  127.40    4.68
   2   7   8  117.10    4.37
   2   7   8  117.00    4.35
  -2  -7  -9   45.60    1.92
  -2  -7  -9   42.78    1.82
  -2  -7 -10   92.86    3.57
  -2  -7 -10   92.01    3.55
  -2  -7 -11   89.31    3.51
  -2  -7 -12   39.38    1.81
  -2  -7 -12   39.79    1.81
   2   7  12   42.94    1.97
   2   7  12   43.74    1.95
  -2  -7 -13   16.35    1.05
  -2  -7 -13   13.54    0.95
   2   7  13   15.46    1.00
   2   7  13   13.35    0.97
  -2  -7 -14   79.00    3.24
  -2  -7 -14   69.97    2.93
   2   7  14   78.73    3.26
   2   7  14   79.99    3.26
  -2  -7 -15   38.79    1.88
  -2  -7 -15   34.79    1.74
   2   7  15   34.22    1.72
   2   7  15   36.06    1.82
  -2  -7 -16   91.09    3.70
  -2  -7 -16   85.68    3.53
   2   7  16   92.88    3.82
   2   7  16   88.72    3.62
  -2  -7 -17   50.46    2.35
  -2  -7 -17   46.80    2.21
   2   7  17   45.65    2.15
   2   7  17   46.39    2.26
  -2  -7 -18   78.41    3.35
  -2  -7 -18   82.25    3.45
   2   7  18   83.57    3.48
   2   7  18   79.37    3.42
  -2  -7 -19    2.67    0.53
   2   7  19    2.39    0.56
   2   7  19    2.04    0.54
  -2  -7 -20   33.36    1.83
  -2  -7 -20   33.15    1.80
   2   7  20   27.82    1.69
   2   7  20   27.40    1.59
  -2  -7 -21   33.75    1.85
  -2  -7 -21   36.16    1.93
   2   7  21   35.74    2.00
   2   7  21   35.28    1.89
  -2  -7 -22   15.10    1.20
  -2  -7 -22   14.86    1.18
   2   7  22   14.39    1.20
   2   7  22   13.14    1.08
  -2  -7 -23    8.05    0.87
  -2  -7 -23    8.52    0.92
  -2  -8  23   17.50    1.34
  -2  -8  23   20.39    1.46
   2   8 -23   18.40    1.36
   2   8 -23   17.51    1.31
  -2  -8  22   23.12    1.54
  -2  -8  22   20.29    1.38
   2   8 -22   17.88    1.32
   2   8 -22   16.78    1.32
  -2  -8  21   27.37    1.69
  -2  -8  21   26.32    1.64
   2   8 -21   20.94    1.48
   2   8 -21   26.03    1.58
  -2  -8  20   13.62    1.10
  -2  -8  20   15.16    1.16
   2   8 -20   16.49    1.23
   2   8 -20   13.88    1.17
  -2  -8  18   12.03    0.99
  -2  -8  18   11.28    0.99
   2   8 -18   12.52    1.08
   2   8 -18   13.05    1.04
  -2  -8  17   67.05    2.96
  -2  -8  17   69.97    3.04
   2   8 -17   74.70    3.22
   2   8 -17   75.60    3.28
  -2  -8  16   72.82    3.14
  -2  -8  16   69.19    2.99
   2   8 -16   74.85    3.23
   2   8 -16   70.57    3.04
  -2  -8  15   53.49    2.42
  -2  -8  15   56.83    2.56
   2   8 -15   53.49    2.41
   2   8 -15   59.86    2.68
  -2  -8  14   16.24    1.10
  -2  -8  14   18.68    1.14
   2   8 -14   16.92    1.13
   2   8 -14   18.67    1.15
  -2  -8  13   53.20    2.36
  -2  -8  13   54.32    2.37
   2   8 -13   56.03    2.44
   2   8 -13   56.60    2.50
  -2  -8  12   62.64    2.65
  -2  -8  12   65.69    2.73
   2   8 -12   72.79    3.00
   2   8 -12   73.44    3.01
  -2  -8  11  110.00    4.28
  -2  -8  10   79.11    3.13
  -2  -8  10   83.36    3.26
   2   8 -10   70.96    2.85
   2   8 -10   74.50    2.99
  -2  -8   9   74.88    2.93
  -2  -8   9   78.12    3.06
   2   8  -9   81.00    3.17
   2   8  -9   83.09    3.22
  -2  -8   8    5.64    0.51
  -2  -8   8    5.94    0.52
   2   8  -8    5.54    0.52
   2   8  -8    6.59    0.55
  -2  -8   7  129.20    4.72
  -2  -8   7  123.20    4.51
   2   8  -7  124.10    4.56
   2   8  -7  121.50    4.45
  -2  -8   6   91.65    3.39
  -2  -8   6   91.42    3.38
   2   8  -6   90.82    3.36
   2   8  -6   87.67    3.27
  -2  -8   5  101.10    3.67
  -2  -8   5  108.80    3.93
   2   8  -5  114.60    4.14
   2   8  -5  105.30    3.81
  -2  -8   4   81.50    2.95
  -2  -8   4   79.65    2.89
  -2  -8   3   93.86    3.32
  -2  -8   3   96.85    3.42
   2   8  -3  114.40    4.03
   2   8  -3  116.50    4.10
  -2  -8  -3  108.90    3.82
  -2  -8  -3  113.60    3.98
   2   8   3  102.40    3.60
   2   8   3   95.98    3.38
  -2  -8  -4   87.60    3.14
  -2  -8  -4   86.87    3.12
   2   8   4   83.21    2.99
   2   8   4   81.68    2.95
  -2  -8  -5  116.60    4.18
  -2  -8  -5  115.70    4.15
   2   8   5  116.10    4.18
   2   8   5  119.20    4.26
  -2  -8  -6   98.32    3.61
  -2  -8  -6  105.10    3.83
   2   8   6   96.24    3.53
   2   8   6  107.90    3.95
  -2  -8  -7  138.80    5.03
  -2  -8  -7  138.60    5.02
   2   8   7  138.50    5.01
   2   8   7  142.80    5.19
  -2  -8  -8    6.77    0.53
  -2  -8  -8    6.03    0.51
   2   8   8    6.39    0.55
   2   8   8    5.56    0.48
  -2  -8  -9   94.14    3.59
  -2  -8  -9   94.18    3.58
   2   8   9   85.73    3.28
   2   8   9   85.25    3.31
  -2  -8 -10   81.69    3.19
  -2  -8 -10   77.11    3.05
   2   8  10   86.82    3.42
   2   8  10   88.60    3.42
  -2  -8 -11  119.30    4.59
  -2  -8 -12   81.96    3.29
  -2  -8 -12   78.96    3.19
   2   8  12   67.90    2.78
   2   8  12   66.47    2.79
  -2  -8 -13   63.74    2.70
  -2  -8 -13   65.00    2.73
   2   8  13   58.14    2.48
   2   8  13   64.61    2.75
  -2  -8 -14   17.71    1.13
  -2  -8 -14   18.61    1.15
   2   8  14   15.27    1.04
   2   8  14   18.74    1.13
  -2  -8 -15   62.38    2.70
  -2  -8 -15   56.80    2.51
   2   8  15   66.04    2.82
   2   8  15   58.57    2.62
  -2  -8 -16   81.37    3.39
  -2  -8 -16   76.50    3.22
   2   8  16   79.77    3.31
   2   8  16   75.70    3.25
  -2  -8 -17   71.45    3.08
  -2  -8 -17   81.76    3.43
  -2  -8 -18   13.78    1.08
  -2  -8 -18   14.98    1.11
   2   8  18   13.98    1.02
   2   8  18   13.65    1.10
  -2  -8 -19   23.21    1.42
   2   8  19   25.08    1.60
  -2  -8 -20   19.59    1.31
  -2  -8 -20   17.09    1.24
  -2  -8 -21   29.03    1.68
  -2  -8 -21   26.92    1.60
   2   8  21   27.07    1.70
   2   8  21   27.68    1.63
  -2  -8 -22   22.30    1.45
  -2  -8 -22   21.94    1.47
   2   8  22   22.59    1.55
   2   8  22   21.77    1.44
  -2  -8 -23   19.60    1.38
  -2  -8 -23   20.81    1.47
   2   8  23   21.72    1.40
   2   8  23   20.80    1.49
  -2  -9  22    4.65    0.74
  -2  -9  22    4.61    0.74
   2   9 -22    4.36    0.69
   2   9 -22    4.82    0.74
  -2  -9  21   29.34    1.74
  -2  -9  21   28.55    1.70
   2   9 -21   31.54    1.89
   2   9 -21   27.85    1.71
  -2  -9  20    7.12    0.84
  -2  -9  20    6.85    0.82
   2   9 -20   10.34    0.96
   2   9 -20    9.80    0.98
  -2  -9  19    1.11    0.47
  -2  -9  18    9.98    0.93
  -2  -9  18    9.33    0.91
   2   9 -18    8.81    0.92
   2   9 -18    8.54    0.86
  -2  -9  17   23.47    1.45
  -2  -9  17   23.02    1.39
   2   9 -17   21.72    1.35
   2   9 -17   22.49    1.43
  -2  -9  16   46.69    2.23
  -2  -9  16   48.61    2.30
   2   9 -16   50.35    2.35
   2   9 -16   49.29    2.38
  -2  -9  15   55.71    2.52
  -2  -9  15   59.06    2.62
   2   9 -15   58.41    2.64
   2   9 -15   55.75    2.50
  -2  -9  14   37.23    1.84
  -2  -9  14   41.11    1.98
   2   9 -14   33.81    1.77
   2   9 -14   37.47    1.84
  -2  -9  13   12.39    0.92
  -2  -9  13   10.11    0.83
   2   9 -13   13.66    0.97
   2   9 -13   13.31    0.97
  -2  -9  12   36.38    1.74
  -2  -9  12   33.86    1.67
  -2  -9  11  121.30    4.62
  -2  -9  10   25.95    1.30
  -2  -9  10   29.94    1.45
   2   9 -10   24.60    1.29
   2   9 -10   26.51    1.34
  -2  -9   9   14.52    0.89
  -2  -9   9   15.34    0.90
   2   9  -9   15.21    0.92
   2   9  -9   14.74    0.89
  -2  -9   8   37.56    1.64
  -2  -9   8   35.24    1.54
   2   9  -8   38.24    1.67
   2   9  -8   37.94    1.64
  -2  -9   7   52.64    2.11
  -2  -9   7   51.59    2.07
   2   9  -7   41.37    1.73
   2   9  -7   41.48    1.72
  -2  -9   6   14.60    0.77
  -2  -9   6   15.52    0.80
   2   9  -6   19.67    0.93
   2   9  -6   21.28    1.01
  -2  -9   5   71.13    2.65
  -2  -9   5   74.01    2.74
   2   9  -5   76.07    2.81
   2   9  -5   82.30    3.03
   2   9  -4   78.04    2.83
   2   9  -4   77.08    2.79
  -2  -9   3   22.89    0.88
  -2  -9   3   22.57    0.87
   2   9  -3   20.86    0.81
   2   9  -3   23.29    0.90
   2   9   3   24.08    0.90
  -2  -9  -4   76.38    2.75
  -2  -9  -4   77.21    2.78
   2   9   4   68.09    2.46
   2   9   4   64.48    2.35
  -2  -9  -5   83.49    3.05
  -2  -9  -5   84.49    3.08
   2   9   5   78.60    2.87
  -2  -9  -6   22.32    1.01
  -2  -9  -6   19.43    0.92
   2   9   6   20.49    0.95
   2   9   6   18.41    0.86
  -2  -9  -7   48.10    1.94
  -2  -9  -7   43.42    1.77
   2   9   7   53.15    2.09
   2   9   7   52.14    2.08
  -2  -9  -8   37.61    1.60
  -2  -9  -8   37.90    1.63
   2   9   8   37.16    1.59
   2   9   8   41.79    1.78
  -2  -9  -9   15.70    0.88
  -2  -9  -9   17.17    0.96
   2   9   9   15.42    0.93
   2   9   9   16.21    0.90
  -2  -9 -10   27.71    1.36
  -2  -9 -10   28.94    1.38
   2   9  10   28.96    1.37
   2   9  10   27.53    1.39
  -2  -9 -11  128.30    4.95
  -2  -9 -12   32.19    1.58
  -2  -9 -12   30.48    1.51
   2   9  12   39.25    1.80
   2   9  12   37.42    1.81
  -2  -9 -13   16.32    1.03
  -2  -9 -13   13.83    0.97
   2   9  13   14.20    0.96
   2   9  13   11.93    0.94
  -2  -9 -14   43.27    2.02
  -2  -9 -14   41.91    1.97
   2   9  14   40.00    1.89
   2   9  14   34.29    1.77
  -2  -9 -15   62.70    2.73
  -2  -9 -15   60.33    2.66
   2   9  15   61.79    2.68
   2   9  15   59.00    2.65
  -2  -9 -16   54.55    2.48
  -2  -9 -16   58.15    2.60
   2   9  16   55.21    2.46
   2   9  16   54.81    2.53
  -2  -9 -17   20.48    1.32
  -2  -9 -17   22.14    1.38
   2   9  17   24.29    1.52
   2   9  17   23.03    1.37
  -2  -9 -18    9.44    0.89
  -2  -9 -18   10.19    0.95
   2   9  18   10.92    1.02
   2   9  18   11.21    0.96
  -2  -9 -20   10.49    0.97
  -2  -9 -20    8.12    0.85
   2   9  20    7.15    0.81
   2   9  20    7.02    0.86
  -2  -9 -21   31.96    1.82
  -2  -9 -21   33.09    1.90
   2   9  21   37.01    2.06
   2   9  21   36.00    1.94
  -2  -9 -22    4.81    0.72
  -2  -9 -22    5.00    0.73
   2   9  22    3.17    0.68
   2   9  22    5.29    0.72
  -2 -10  21   -0.07    0.46
  -2 -10  21   -0.14    0.41
   2  10 -21    0.80    0.47
   2  10 -21   -0.12    0.42
  -2 -10  19   -0.15    0.38
   2  10 -19    0.82    0.46
   2  10 -19    0.61    0.42
  -2 -10  18   13.74    1.10
  -2 -10  18   15.15    1.19
   2  10 -18   13.11    1.12
   2  10 -18   13.76    1.10
  -2 -10  17   -0.09    0.35
  -2 -10  17   -0.06    0.41
   2  10 -17    0.09    0.41
   2  10 -17    0.34    0.45
  -2 -10  16    9.20    0.86
  -2 -10  16    8.12    0.84
   2  10 -16    8.66    0.83
   2  10 -16    8.43    0.89
  -2 -10  15    0.47    0.37
  -2 -10  15    0.36    0.38
   2  10 -15    0.23    0.37
   2  10 -15    0.25    0.40
  -2 -10  14   26.68    1.50
  -2 -10  14   28.64    1.56
   2  10 -14   29.92    1.64
   2  10 -14   28.72    1.54
  -2 -10  13    4.53    0.59
  -2 -10  13    4.92    0.61
   2  10 -13    5.19    0.61
   2  10 -13    5.42    0.66
  -2 -10  12  126.70    4.84
  -2 -10  12  117.90    4.57
   2  10 -12  125.70    4.81
   2  10 -12  122.50    4.76
  -2 -10  11    0.44    0.34
  -2 -10  10   33.95    1.62
  -2 -10  10   33.04    1.55
   2  10 -10   34.43    1.61
   2  10 -10   37.32    1.72
  -2 -10   9    3.13    0.42
  -2 -10   9    3.09    0.42
   2  10  -9    3.55    0.47
   2  10  -9    2.87    0.43
  -2 -10   8    3.41    0.41
  -2 -10   8    3.20    0.41
   2  10  -8    2.04    0.38
   2  10  -8    2.99    0.41
  -2 -10   7    3.23    0.39
  -2 -10   7    2.35    0.35
   2  10  -7    2.47    0.35
   2  10  -7    1.83    0.33
  -2 -10   6  119.90    4.35
  -2 -10   6  118.60    4.31
  -2 -10   5    7.24    0.46
  -2 -10   5    6.85    0.45
   2  10  -5    6.22    0.42
   2  10  -5    6.83    0.45
  -2 -10   4   13.91    0.63
  -2 -10   4   14.78    0.66
   2  10  -4   13.48    0.61
   2  10  -4   12.19    0.56
  -2 -10   3    5.85    0.27
   2  10  -3    5.71    0.25
  -2 -10  -4   13.40    0.58
  -2 -10  -4   13.24    0.57
   2  10   4   14.45    0.62
   2  10   4   14.66    0.62
  -2 -10  -5    6.53    0.41
  -2 -10  -5    6.91    0.42
   2  10   5    7.67    0.46
   2  10   5    7.09    0.42
  -2 -10  -6  121.70    4.40
  -2 -10  -6  117.90    4.26
   2  10   6  132.40    4.77
   2  10   6  127.30    4.58
  -2 -10  -7    1.99    0.33
  -2 -10  -7    2.54    0.34
   2  10   7    3.48    0.36
   2  10   7    3.59    0.40
  -2 -10  -8    2.84    0.39
  -2 -10  -8    2.65    0.36
   2  10   8    3.13    0.37
   2  10   8    3.51    0.42
  -2 -10  -9    3.06    0.42
  -2 -10  -9    3.26    0.42
   2  10   9    3.47    0.46
   2  10   9    3.75    0.43
  -2 -10 -10   36.18    1.65
  -2 -10 -10   38.96    1.76
   2  10  10   36.93    1.66
   2  10  10   36.71    1.71
  -2 -10 -11    0.81    0.37
  -2 -10 -12  135.40    5.12
  -2 -10 -12  147.70    5.57
   2  10  12  127.00    4.83
   2  10  12  140.70    5.36
  -2 -10 -13    5.59    0.63
  -2 -10 -13    6.56    0.67
   2  10  13    6.39    0.65
   2  10  13    5.96    0.68
  -2 -10 -14   33.73    1.70
  -2 -10 -14   35.63    1.78
   2  10  14   30.37    1.55
   2  10  14   25.66    1.47
  -2 -10 -15    0.68    0.38
  -2 -10 -15    0.17    0.33
   2  10  15    0.85    0.37
   2  10  15   -0.11    0.37
  -2 -10 -16   10.48    0.90
  -2 -10 -16    9.99    0.89
   2  10  16   11.14    0.98
   2  10  16   10.47    0.89
  -2 -10 -17    0.52    0.40
  -2 -10 -17    0.18    0.38
   2  10  17    0.11    0.35
   2  10  17    0.45    0.43
  -2 -10 -18   18.05    1.26
  -2 -10 -18   16.51    1.20
   2  10  18   17.54    1.31
   2  10  18   17.35    1.23
  -2 -10 -19    0.09    0.42
  -2 -10 -20   21.53    1.45
  -2 -10 -20   26.34    1.58
   2  10  20   21.31    1.39
   2  10  20   24.18    1.56
  -2 -10 -21    0.01    0.39
  -2 -10 -21    0.57    0.41
   2  10  21    0.37    0.48
   2  10  21    0.17    0.43
  -2 -11  20    5.95    0.81
  -2 -11  20    7.63    0.88
   2  11 -20    8.02    0.89
   2  11 -20    6.65    0.86
  -2 -11  19    3.32    0.63
  -2 -11  19    2.89    0.62
   2  11 -19    3.58    0.62
   2  11 -19    3.32    0.64
  -2 -11  18    4.77    0.69
   2  11 -18    4.94    0.75
   2  11 -18    7.69    0.81
  -2 -11  17   26.16    1.58
  -2 -11  17   25.37    1.55
   2  11 -17   19.60    1.33
   2  11 -17   21.16    1.44
  -2 -11  16    5.61    0.71
  -2 -11  16    6.08    0.71
   2  11 -16    7.53    0.79
   2  11 -16    5.63    0.74
  -2 -11  15   27.48    1.56
  -2 -11  15   25.39    1.48
   2  11 -15   30.48    1.65
   2  11 -15   28.28    1.65
  -2 -11  14   17.15    1.14
  -2 -11  14   15.46    1.08
   2  11 -14   17.21    1.14
   2  11 -14   13.50    1.06
  -2 -11  13    7.27    0.72
  -2 -11  13    5.96    0.67
   2  11 -13    4.96    0.62
   2  11 -13    5.34    0.68
  -2 -11  12    9.84    0.81
  -2 -11  12   11.29    0.86
   2  11 -12   10.06    0.81
   2  11 -12   10.72    0.90
  -2 -11  11   87.60    3.47
  -2 -11  10   13.37    0.89
  -2 -11  10   13.07    0.85
   2  11 -10   11.35    0.85
   2  11 -10   11.98    0.83
  -2 -11   9   55.42    2.31
  -2 -11   9   50.99    2.15
   2  11  -9   47.10    2.06
   2  11  -9   49.95    2.10
   2  11  -8   44.08    1.88
   2  11  -8   41.29    1.76
  -2 -11   7   27.17    1.23
  -2 -11   7   28.39    1.28
   2  11  -7   35.44    1.50
   2  11  -7   37.58    1.60
  -2 -11   6   34.40    1.42
  -2 -11   6   36.56    1.51
   2  11  -6   36.48    1.50
   2  11  -6   33.86    1.41
  -2 -11   5   60.94    2.27
  -2 -11   5   55.53    2.09
   2  11  -5   48.96    1.87
   2  11  -5   48.18    1.83
  -2 -11   4   19.77    0.79
  -2 -11   4   19.71    0.79
   2  11  -4   25.00    0.96
  -2 -11  -5   47.96    1.81
  -2 -11  -5   51.90    1.93
   2  11   5   55.38    2.04
   2  11   5   54.69    2.02
  -2 -11  -6   37.49    1.50
  -2 -11  -6   36.83    1.48
  -2 -11  -7   36.94    1.54
  -2 -11  -7   38.57    1.60
   2  11   7   30.13    1.30
   2  11   7   26.19    1.20
  -2 -11  -8   47.96    1.96
  -2 -11  -8   44.25    1.86
  -2 -11  -9   51.11    2.14
  -2 -11  -9   53.01    2.19
   2  11   9   57.37    2.33
   2  11   9   56.83    2.36
  -2 -11 -10   11.77    0.81
  -2 -11 -10   11.78    0.80
   2  11  10   16.14    0.99
   2  11  10   17.27    0.97
  -2 -11 -11   98.73    3.88
  -2 -11 -12   11.38    0.84
  -2 -11 -12   11.91    0.89
   2  11  12   11.92    0.93
   2  11  12   11.79    0.84
  -2 -11 -13    6.49    0.69
  -2 -11 -13    6.77    0.69
   2  11  13    7.97    0.80
   2  11  13    6.82    0.67
  -2 -11 -14   18.20    1.20
  -2 -11 -14   20.95    1.25
   2  11  14   19.91    1.17
   2  11  14   18.40    1.24
  -2 -11 -15   33.21    1.75
  -2 -11 -15   32.13    1.68
   2  11  15   29.38    1.65
   2  11  15   33.77    1.72
  -2 -11 -16    7.29    0.78
  -2 -11 -16    7.51    0.79
   2  11  16    7.62    0.84
   2  11  16    6.32    0.70
  -2 -11 -17   25.76    1.50
  -2 -11 -17   26.32    1.58
   2  11  17   26.67    1.55
   2  11  17   26.38    1.62
  -2 -11 -18    8.81    0.89
  -2 -11 -18    7.95    0.86
   2  11  18    6.62    0.84
   2  11  18    6.12    0.74
  -2 -11 -19    2.55    0.58
   2  11  19    4.01    0.65
  -2 -11 -20    8.41    0.89
  -2 -11 -20    7.56    0.85
   2  11  20    6.66    0.78
   2  11  20    7.42    0.90
  -2 -12  18    4.98    0.74
   2  12 -18    5.68    0.84
  -2 -12  17   17.93    1.30
  -2 -12  17   20.44    1.38
   2  12 -17   18.95    1.37
   2  12 -17   17.77    1.26
  -2 -12  16   11.21    0.99
  -2 -12  16   11.85    1.02
   2  12 -16   12.67    1.03
   2  12 -16   12.05    1.07
  -2 -12  15   31.34    1.73
  -2 -12  15   27.71    1.58
   2  12 -15   25.63    1.59
   2  12 -15   28.52    1.61
  -2 -12  14    2.31    0.52
  -2 -12  14    2.33    0.49
   2  12 -14    2.20    0.53
   2  12 -14    2.21    0.51
  -2 -12  13   37.02    1.83
  -2 -12  13   35.78    1.79
   2  12 -13   37.99    1.94
   2  12 -13   36.97    1.82
  -2 -12  12   40.54    1.90
  -2 -12  12   37.33    1.81
   2  12 -12   44.66    2.12
   2  12 -12   42.44    1.98
  -2 -12  11   33.67    1.70
  -2 -12  10   43.22    1.94
  -2 -12  10   40.47    1.83
   2  12 -10   36.73    1.74
   2  12 -10   43.38    1.92
  -2 -12   9   56.51    2.34
  -2 -12   9   62.61    2.55
   2  12  -9   56.32    2.36
   2  12  -9   59.72    2.44
  -2 -12   8    1.28    0.31
  -2 -12   8    1.61    0.34
   2  12  -8    0.74    0.28
   2  12  -8    1.03    0.30
  -2 -12   7   75.03    2.85
  -2 -12   7   71.06    2.73
   2  12  -7   77.36    2.92
   2  12  -7   77.30    2.94
  -2 -12   6   77.35    2.87
  -2 -12   6   70.24    2.63
  -2 -12   5   57.41    2.11
   2  12  -5   59.41    2.17
   2  12  -5   59.64    2.19
  -2 -12  -5   61.20    2.21
   2  12   5   61.84    2.21
  -2 -12  -6   87.79    3.19
   2  12   6   81.44    2.97
   2  12   6   80.39    2.92
  -2 -12  -7   84.36    3.14
  -2 -12  -7   86.46    3.22
   2  12   7   80.57    3.00
   2  12   7   78.89    2.95
  -2 -12  -8    1.33    0.31
  -2 -12  -8    1.55    0.33
   2  12   8    1.06    0.28
   2  12   8    1.33    0.34
  -2 -12  -9   60.74    2.46
  -2 -12  -9   63.90    2.55
   2  12   9   72.00    2.86
   2  12   9   73.54    2.86
  -2 -12 -10   42.62    1.88
  -2 -12 -10   44.12    1.95
   2  12  10   45.61    2.05
   2  12  10   44.28    1.92
  -2 -12 -11   40.25    1.84
   2  12  11   39.01    1.89
   2  12  11   35.34    1.78
  -2 -12 -12   42.07    1.98
  -2 -12 -12   46.86    2.09
   2  12  12   44.40    1.99
   2  12  12   51.98    2.34
  -2 -12 -13   38.75    1.86
  -2 -12 -13   39.64    1.93
   2  12  13   39.19    1.95
   2  12  13   43.31    1.99
  -2 -12 -14    2.52    0.51
  -2 -12 -14    3.41    0.56
   2  12  14    2.32    0.47
   2  12  14    2.78    0.55
  -2 -12 -15   26.65    1.53
  -2 -12 -15   31.58    1.69
   2  12  15   25.89    1.51
   2  12  15   30.17    1.68
  -2 -12 -16   12.42    1.02
  -2 -12 -16   13.81    1.09
   2  12  16   14.72    1.09
   2  12  16   14.65    1.16
  -2 -12 -17   22.65    1.47
  -2 -12 -17   22.09    1.42
   2  12  17   21.28    1.36
   2  12  17   19.18    1.39
  -2 -12 -18    8.24    0.88
  -2 -12 -18    5.51    0.75
   2  12  18    5.84    0.74
   2  12  18    5.72    0.79
   2  13 -17   11.53    1.09
   2  13 -17   13.18    1.08
  -2 -13  16   22.43    1.47
  -2 -13  16   21.77    1.43
   2  13 -16   20.68    1.39
   2  13 -16   21.15    1.48
  -2 -13  15   11.74    0.97
  -2 -13  15   11.52    0.99
   2  13 -15   12.79    1.10
   2  13 -15   13.89    1.06
  -2 -13  14   20.01    1.32
  -2 -13  14   18.47    1.22
  -2 -13  13    5.13    0.63
  -2 -13  13    6.40    0.71
   2  13 -13    5.86    0.66
   2  13 -13    6.57    0.74
  -2 -13  12   27.79    1.51
  -2 -13  12   28.46    1.51
   2  13 -12   32.32    1.62
   2  13 -12   29.81    1.59
  -2 -13  11   30.19    1.64
  -2 -13  10   51.58    2.21
  -2 -13  10   48.86    2.11
   2  13  -9   12.71    0.79
   2  13  -9   13.49    0.87
  -2 -13   8   63.93    2.52
  -2 -13   8   55.57    2.24
   2  13  -8   55.88    2.39
   2  13  -8   59.56    2.35
  -2 -13   7   34.03    1.47
  -2 -13   7   34.44    1.45
   2  13  -7   34.32    1.41
   2  13  -7   30.51    1.38
  -2 -13   6   86.16    3.15
  -2 -13   6   86.19    3.12
   2  13  -6   80.71    2.92
  -2 -13  -7   34.66    1.41
   2  13   7   36.04    1.44
   2  13   7   36.39    1.46
  -2 -13  -8   77.36    2.95
  -2 -13  -8   75.32    2.86
   2  13   8   72.57    2.75
  -2 -13  -9   12.19    0.78
  -2 -13  -9   13.69    0.80
   2  13   9   12.39    0.78
  -2 -13 -10   59.99    2.47
  -2 -13 -10   57.29    2.36
   2  13  10   55.60    2.29
   2  13  10   57.55    2.42
  -2 -13 -11   40.52    1.89
  -2 -13 -11   40.92    1.87
   2  13  11   44.09    1.95
   2  13  11   43.31    1.97
  -2 -13 -12   33.41    1.65
  -2 -13 -13    7.16    0.72
  -2 -13 -13    8.07    0.77
   2  13  13    6.57    0.74
   2  13  13    6.57    0.66
  -2 -13 -14   19.83    1.29
  -2 -13 -14   23.44    1.36
   2  13  14   21.93    1.39
   2  13  14   22.15    1.33
  -2 -13 -15   12.60    1.01
  -2 -13 -15   15.67    1.13
   2  13  15   13.65    1.01
   2  13  15   12.83    1.08
  -2 -13 -16   25.91    1.56
  -2 -13 -16   20.69    1.38
   2  13  16   24.87    1.48
   2  13  16   24.91    1.59
  -2 -13 -17   16.64    1.24
  -2 -13 -17   15.34    1.22
   2  13  17   17.18    1.21
   2  13  17   17.39    1.30
   2  14 -15    7.95    0.81
   2  14 -15    7.66    0.84
  -2 -14  14    0.30    0.40
  -2 -14  14    0.71    0.37
   2  14 -14   -0.14    0.35
   2  14 -14    0.38    0.37
  -2 -14  13   13.34    1.00
  -2 -14  13   13.97    1.03
   2  14 -13   15.76    1.07
   2  14 -13   14.49    1.08
  -2 -14  12   11.06    0.85
  -2 -14  12   10.45    0.90
   2  14 -12    9.28    0.85
   2  14 -12   10.99    0.86
  -2 -14  11   22.56    1.28
  -2 -14  10   48.99    2.10
  -2 -14  10   56.47    2.37
  -2 -14  -8    2.87    0.30
  -2 -14  -9   20.17    1.16
  -2 -14 -10   59.45    2.43
  -2 -14 -10   55.50    2.38
  -2 -14 -11   19.73    1.14
  -2 -14 -13   16.02    1.08
   2  14  13   16.45    1.11
   2  14  15    9.70    0.84
   2  14  15    9.80    0.95
  -3  16   9   12.71    1.01
  -3  16   9   14.07    1.05
  -3  16   8    5.91    0.67
  -3  16   8    4.99    0.64
  -3  16   7   21.52    1.30
  -3  16   6    9.20    0.80
  -3  16   6    9.22    0.89
   3 -16  -6    9.03    0.91
   3 -16  -6    8.10    0.88
  -3  16   5   31.76    1.64
   3 -16  -5   30.37    1.63
  -3  16   4    6.40    0.65
   3 -16  -4    7.46    0.73
  -3  16   3    1.54    0.40
   3 -16  -3    1.53    0.42
   3 -16  -3    0.63    0.37
  -3  16   2   15.57    1.03
   3 -16  -2   15.94    1.12
   3 -16  -1   40.69    1.95
  -3  16   0    3.29    0.61
  -3  16   0    4.03    0.56
   3 -16   0    5.03    0.59
   3 -16   1   29.62    1.59
  -3  16  -2   15.34    0.99
   3 -16   2   14.93    1.06
  -3  16  -3    1.16    0.36
   3 -16   3    1.52    0.38
  -3  16  -4    8.85    0.77
   3 -16   4    6.66    0.66
   3 -16   5   28.24    1.54
  -3  16  -6   11.21    0.90
   3 -16   6    9.85    0.87
   3 -16   6    8.17    0.80
  -3  16  -7   19.47    1.25
  -3  16  -7   19.00    1.22
   3 -16   7   14.69    1.18
  -3  16  -8    6.95    0.77
  -3  16  -8    6.04    0.70
  -3  16  -9   12.76    1.00
  -3  16  -9   13.35    1.06
  -3  15  12    6.61    0.78
  -3  15  12    6.68    0.77
   3 -15 -12    4.88    0.71
   3 -15 -12    6.17    0.74
  -3  15  11    0.28    0.38
  -3  15  11    0.29    0.37
   3 -15 -11    1.00    0.41
   3 -15 -11    0.70    0.45
  -3  15  10   56.46    2.56
  -3  15  10   57.82    2.62
   3 -15 -10   55.58    2.57
   3 -15 -10   52.65    2.50
  -3  15   9    1.33    0.42
  -3  15   9    1.45    0.46
   3 -15  -9    1.39    0.46
   3 -15  -9    1.44    0.47
  -3  15   8    4.59    0.60
  -3  15   8    4.66    0.63
   3 -15  -8    6.11    0.72
   3 -15  -8    5.11    0.67
  -3  15   7    3.32    0.51
  -3  15   7    3.00    0.52
   3 -15  -7    2.87    0.52
   3 -15  -7    2.83    0.53
  -3  15   6    7.38    0.74
  -3  15   6    7.75    0.73
   3 -15  -6    7.07    0.75
   3 -15  -6    7.96    0.74
  -3  15   5    4.41    0.55
  -3  15   5    4.38    0.57
   3 -15  -5    3.41    0.53
   3 -15  -5    3.87    0.57
  -3  15   4   44.26    2.03
  -3  15   4   44.54    2.05
   3 -15  -4   40.59    1.95
   3 -15  -4   40.10    1.91
  -3  15   3    1.92    0.42
  -3  15   3    2.23    0.44
   3 -15  -3    3.04    0.52
   3 -15  -3    2.17    0.45
  -3  15   2   19.59    1.16
  -3  15   2   21.97    1.24
   3 -15  -2   18.51    1.18
  -3  15   1    0.98    0.34
  -3  15   1    1.16    0.39
   3 -15  -1    0.57    0.38
   3 -15   0   37.37    1.82
  -3  15  -1    1.36    0.37
  -3  15  -1    1.29    0.37
   3 -15   1    1.43    0.41
  -3  15  -2   19.39    1.17
  -3  15  -2   19.40    1.16
   3 -15   2   18.77    1.17
   3 -15   2   21.68    1.32
  -3  15  -3    2.29    0.42
  -3  15  -3    1.01    0.38
   3 -15   3    2.51    0.46
   3 -15   3    1.85    0.44
  -3  15  -4   31.97    1.64
  -3  15  -4   37.34    1.79
  -3  15  -5    4.48    0.58
  -3  15  -5    4.27    0.57
   3 -15   5    4.44    0.58
   3 -15   5    5.61    0.63
  -3  15  -6    7.46    0.74
  -3  15  -6    7.15    0.73
   3 -15   6    7.51    0.74
   3 -15   6    6.95    0.71
  -3  15  -7    2.06    0.46
  -3  15  -7    3.25    0.53
   3 -15   7    1.96    0.49
   3 -15   7    3.02    0.56
  -3  15  -8    4.57    0.62
  -3  15  -8    5.03    0.64
   3 -15   8    5.36    0.64
   3 -15   8    5.00    0.66
  -3  15  -9    0.48    0.42
  -3  15  -9    1.72    0.46
   3 -15   9    1.50    0.46
   3 -15   9    1.42    0.46
   3 -15  10   49.84    2.39
   3 -15  10   54.42    2.54
  -3  15 -11    0.69    0.42
  -3  15 -11    0.93    0.45
   3 -15  11    0.88    0.42
   3 -15  11    0.26    0.41
  -3  15 -12    6.52    0.78
  -3  15 -12    4.79    0.70
   3 -15  12    8.02    0.86
   3 -15  12    7.16    0.81
  -3  14  14   18.92    1.32
  -3  14  14   20.12    1.37
   3 -14 -14   23.78    1.56
   3 -14 -14   20.54    1.37
  -3  14  13    5.29    0.71
  -3  14  13    7.22    0.78
   3 -14 -13    6.50    0.78
   3 -14 -13    5.57    0.75
  -3  14  12   23.07    1.45
  -3  14  12   25.09    1.49
   3 -14 -12   22.49    1.43
   3 -14 -12   23.49    1.46
  -3  14  11   37.40    1.92
  -3  14  11   37.09    1.90
   3 -14 -11   42.60    2.12
   3 -14 -11   39.15    1.98
  -3  14  10   17.39    1.19
  -3  14  10   18.09    1.22
   3 -14 -10   17.24    1.21
   3 -14 -10   17.65    1.20
  -3  14   9   10.71    0.90
  -3  14   9    9.10    0.82
   3 -14  -9   10.92    0.91
   3 -14  -9   13.14    1.02
  -3  14   8   21.93    1.31
  -3  14   8   21.41    1.29
   3 -14  -8   19.18    1.22
   3 -14  -8   19.02    1.23
  -3  14   7   24.25    1.35
  -3  14   7   23.41    1.37
   3 -14  -7   28.84    1.55
   3 -14  -7   27.48    1.51
  -3  14   6   17.82    1.13
  -3  14   6   16.50    1.07
   3 -14  -6   15.20    1.06
   3 -14  -6   13.00    0.97
  -3  14   5   42.80    1.97
  -3  14   5   42.41    1.95
   3 -14  -5   42.02    1.96
   3 -14  -5   36.29    1.79
  -3  14   4   27.34    1.43
  -3  14   4   29.64    1.50
   3 -14  -4   34.46    1.70
   3 -14  -4   31.87    1.61
  -3  14   3    4.63    0.55
  -3  14   3    5.32    0.60
   3 -14  -3    3.69    0.57
  -3  14   2   12.35    0.93
   3 -14  -2   16.05    1.07
   3 -14  -1   54.08    2.39
   3 -14   0   45.05    2.08
   3 -14   1   53.22    2.36
  -3  14  -2   13.89    0.94
  -3  14  -2   13.00    0.96
   3 -14   2   13.55    0.96
  -3  14  -3    4.11    0.52
  -3  14  -3    4.00    0.53
   3 -14   3    4.89    0.60
   3 -14   3    5.63    0.62
  -3  14  -4   31.82    1.60
  -3  14  -4   32.00    1.58
   3 -14   4   27.31    1.47
   3 -14   4   28.64    1.50
  -3  14  -5   38.29    1.81
  -3  14  -5   37.41    1.82
   3 -14   5   43.00    2.00
   3 -14   5   42.26    1.98
  -3  14  -6   12.28    0.91
  -3  14  -6   13.22    0.97
   3 -14   6   18.59    1.17
   3 -14   6   16.51    1.08
  -3  14  -7   25.60    1.42
  -3  14  -7   25.47    1.43
   3 -14   7   23.89    1.39
   3 -14   7   21.44    1.31
  -3  14  -8   18.76    1.20
  -3  14  -8   19.05    1.20
   3 -14   8   19.58    1.26
   3 -14   8   22.41    1.33
  -3  14  -9   11.53    0.93
  -3  14  -9   12.74    1.01
   3 -14   9   10.54    0.89
   3 -14   9    9.69    0.85
  -3  14 -10   16.49    1.15
  -3  14 -10   15.02    1.12
   3 -14  10   17.47    1.19
   3 -14  10   19.07    1.26
  -3  14 -11   44.20    2.21
  -3  14 -11   40.62    2.05
   3 -14  11   34.16    1.83
   3 -14  11   36.93    1.90
  -3  14 -12   21.57    1.42
  -3  14 -12   23.77    1.48
   3 -14  12   24.29    1.51
   3 -14  12   20.42    1.35
  -3  14 -13    7.00    0.79
  -3  14 -13    7.22    0.85
   3 -14  13    6.71    0.80
   3 -14  13    6.57    0.77
  -3  14 -14   16.44    1.32
   3 -14  14   20.22    1.38
   3 -13 -16   41.42    2.19
   3 -13 -16   42.79    2.20
   3 -13 -15   21.49    1.48
  -3  13  14    0.82    0.43
  -3  13  14    0.38    0.38
   3 -13 -14   -0.24    0.34
   3 -13 -14    1.16    0.45
  -3  13  13   32.32    1.79
  -3  13  13   34.37    1.80
   3 -13 -13   33.36    1.81
   3 -13 -13   35.83    1.88
  -3  13  12   17.93    1.19
  -3  13  12   16.26    1.18
   3 -13 -12   18.21    1.27
   3 -13 -12   18.51    1.24
  -3  13  11   27.98    1.60
  -3  13  11   28.55    1.56
   3 -13 -11   35.88    1.84
   3 -13 -11   35.18    1.84
  -3  13  10   53.65    2.44
  -3  13  10   50.16    2.31
   3 -13 -10   43.30    2.09
   3 -13 -10   47.77    2.26
  -3  13   9   52.70    2.39
  -3  13   9   55.27    2.45
   3 -13  -9   57.43    2.55
   3 -13  -9   53.36    2.43
  -3  13   8   -0.03    0.32
  -3  13   8   -0.02    0.34
   3 -13  -8    0.08    0.32
   3 -13  -8   -0.01    0.35
  -3  13   7   74.58    3.08
  -3  13   7   78.29    3.22
   3 -13  -7   81.20    3.33
   3 -13  -7   83.01    3.39
  -3  13   6   87.44    3.51
  -3  13   6   79.78    3.24
   3 -13  -6   85.59    3.47
   3 -13  -6   83.22    3.38
  -3  13   5   84.36    3.39
  -3  13   5   84.92    3.40
   3 -13  -5   78.17    3.19
   3 -13  -5   75.01    3.09
  -3  13   4   47.20    2.09
  -3  13   4   47.14    2.11
   3 -13  -4   41.55    2.08
   3 -13  -4   45.07    2.07
   3 -13  -3   67.55    2.81
   3 -13   2   34.20    1.68
  -3  13  -3   64.70    2.72
   3 -13   3   61.20    2.59
  -3  13  -4   44.99    2.04
  -3  13  -4   43.58    1.97
   3 -13   4   48.23    2.16
   3 -13   4   49.16    2.19
  -3  13  -5   72.74    2.98
  -3  13  -5   70.55    2.94
   3 -13   5   86.13    3.47
   3 -13   5   82.14    3.33
  -3  13  -6   84.44    3.43
  -3  13  -6   79.83    3.24
   3 -13   6   81.48    3.32
   3 -13   6   87.53    3.52
  -3  13  -7   80.77    3.34
  -3  13  -7   79.78    3.26
   3 -13   7   72.09    3.01
   3 -13   7   78.52    3.24
  -3  13  -8   -0.34    0.35
  -3  13  -8    0.29    0.36
   3 -13   8    0.03    0.35
   3 -13   8    0.36    0.35
  -3  13  -9   48.78    2.24
  -3  13  -9   53.46    2.43
   3 -13   9   54.16    2.45
   3 -13   9   49.31    2.28
  -3  13 -10   39.05    1.98
  -3  13 -10   43.17    2.06
   3 -13  10   42.60    2.07
   3 -13  10   48.98    2.29
  -3  13 -11   34.41    1.78
  -3  13 -11   33.81    1.78
   3 -13  11   30.03    1.65
   3 -13  11   29.19    1.61
  -3  13 -12   16.78    1.20
  -3  13 -12   14.46    1.10
   3 -13  12   16.23    1.15
   3 -13  12   17.59    1.19
  -3  13 -13   35.19    1.90
  -3  13 -13   30.03    1.70
   3 -13  13   32.09    1.76
   3 -13  13   34.41    1.82
  -3  13 -14   -0.07    0.42
  -3  13 -14    0.40    0.38
   3 -13  14    0.86    0.44
   3 -13  14    0.94    0.42
   3 -13  15   24.16    1.54
  -3  13 -16   42.91    2.18
  -3  13 -16   41.64    2.19
   3 -13  16   43.96    2.25
   3 -13  16   42.30    2.19
  -3  12  18   25.38    1.57
  -3  12  18   22.72    1.58
   3 -12 -18   23.90    1.53
   3 -12 -18   22.60    1.53
  -3  12  17   19.10    1.40
  -3  12  17   18.27    1.28
   3 -12 -17   18.17    1.33
   3 -12 -17   16.75    1.26
  -3  12  16   27.63    1.63
   3 -12 -16   28.51    1.66
  -3  12  15   23.09    1.44
  -3  12  14   32.69    1.78
  -3  12  14   28.94    1.65
   3 -12 -14   31.02    1.74
   3 -12 -14   29.15    1.66
  -3  12  13    1.68    0.47
  -3  12  13    1.71    0.51
   3 -12 -13    2.16    0.54
   3 -12 -13    1.12    0.45
   3 -12 -12   43.65    2.14
   3 -12 -12   42.45    2.06
  -3  12  11   62.25    2.72
  -3  12  11   57.68    2.60
   3 -12 -11   63.63    2.79
   3 -12 -11   55.56    2.54
  -3  12  10   44.40    2.08
  -3  12  10   47.47    2.19
   3 -12 -10   49.96    2.32
   3 -12 -10   55.13    2.46
  -3  12   9   11.25    0.89
  -3  12   9    8.88    0.80
   3 -12  -9   12.68    0.94
   3 -12  -9    9.98    0.86
  -3  12   8   61.11    2.62
  -3  12   8   64.52    2.75
   3 -12  -8   54.76    2.44
   3 -12  -8   59.10    2.56
  -3  12   7   16.49    1.06
  -3  12   7   15.97    1.01
   3 -12  -7   16.67    1.07
   3 -12  -7   16.52    1.10
  -3  12   6   96.00    3.77
  -3  12   6   97.59    3.84
   3 -12  -6   96.26    3.82
   3 -12  -6   91.32    3.63
  -3  12   5   68.94    2.84
  -3  12   5   69.42    2.84
   3 -12  -5   62.92    2.71
   3 -12  -5   72.33    2.99
   3 -12  -4   57.76    2.48
  -3  12   2   87.82    3.46
   3 -12  -2   83.03    3.31
  -3  12   1   96.06    3.72
  -3  12   1   98.22    3.89
   3 -12  -1   98.47    3.84
  -3  12   0   77.09    3.07
  -3  12   0   72.65    2.98
   3 -12   0   66.14    2.73
  -3  12  -1   86.90    3.41
   3 -12   1   90.54    3.56
   3 -12   2   99.02    3.86
  -3  12  -4   55.76    2.38
   3 -12   4   57.49    2.44
  -3  12  -5   72.91    2.98
  -3  12  -5   75.77    3.09
   3 -12   5   77.31    3.13
   3 -12   5   71.18    2.94
   3 -12   6   99.26    3.91
   3 -12   6   94.53    3.74
  -3  12  -7   15.60    1.02
  -3  12  -7   15.25    1.01
   3 -12   7   16.09    1.05
   3 -12   7   14.30    0.98
  -3  12  -8   54.28    2.39
  -3  12  -8   61.86    2.67
   3 -12   8   60.57    2.60
   3 -12   8   56.95    2.49
  -3  12  -9    9.46    0.85
  -3  12  -9    9.84    0.83
   3 -12   9   10.36    0.85
   3 -12   9   10.79    0.88
  -3  12 -10   43.38    2.11
  -3  12 -10   47.05    2.19
   3 -12  10   45.36    2.13
   3 -12  10   46.28    2.16
  -3  12 -11   62.91    2.75
  -3  12 -11   62.10    2.76
   3 -12  11   53.49    2.43
   3 -12  11   58.36    2.60
  -3  12 -12   38.31    1.96
  -3  12 -12   36.08    1.84
   3 -12  12   37.94    1.90
   3 -12  12   38.97    1.96
  -3  12 -13    0.81    0.45
  -3  12 -13    1.20    0.44
   3 -12  13    1.23    0.48
   3 -12  13    1.35    0.45
  -3  12 -14   30.23    1.69
  -3  12 -14   31.21    1.78
   3 -12  14   29.40    1.67
   3 -12  14   28.65    1.62
   3 -12  15   23.04    1.40
  -3  12 -16   26.08    1.62
  -3  12 -16   26.79    1.59
   3 -12  16   28.60    1.65
   3 -12  16   28.42    1.66
  -3  12 -17   17.55    1.30
  -3  12 -17   15.93    1.21
   3 -12  17   18.80    1.30
   3 -12  17   19.62    1.36
  -3  12 -18   21.58    1.48
  -3  12 -18   21.74    1.47
   3 -12  18   21.06    1.44
   3 -12  18   23.00    1.54
  -3  11  19    2.54    0.55
  -3  11  19    2.53    0.62
   3 -11 -19    3.60    0.65
   3 -11 -19    3.53    0.62
  -3  11  18   10.66    1.04
  -3  11  18   10.14    0.94
   3 -11 -18   10.45    0.98
   3 -11 -18    9.57    0.94
  -3  11  17    6.29    0.81
  -3  11  17    8.05    0.83
   3 -11 -17    5.45    0.72
   3 -11 -17    6.00    0.75
   3 -11 -16   15.81    1.29
  -3  11  15   16.52    1.23
  -3  11  15   19.81    1.28
   3 -11 -15   16.24    1.17
   3 -11 -15   15.03    1.16
  -3  11  14   33.73    1.84
  -3  11  14   30.63    1.67
   3 -11 -14   30.88    1.72
   3 -11 -14   32.69    1.74
  -3  11  13   19.24    1.23
  -3  11  13   19.64    1.33
  -3  11  12  128.40    5.03
  -3  11  12  130.10    5.05
   3 -11 -12  126.00    4.96
   3 -11 -12  128.70    5.04
  -3  11  11   25.01    1.44
  -3  11  11   24.03    1.37
   3 -11 -11   26.13    1.47
   3 -11 -11   26.70    1.47
  -3  11  10   23.36    1.33
  -3  11  10   23.13    1.35
   3 -11 -10   22.17    1.31
   3 -11 -10   24.45    1.37
  -3  11   9   15.69    1.04
  -3  11   9   15.20    1.01
   3 -11  -9   12.55    0.93
   3 -11  -9   14.45    1.03
  -3  11   8    2.39    0.45
  -3  11   8    2.31    0.47
   3 -11  -8    1.48    0.41
   3 -11  -8    1.00    0.40
  -3  11   7   22.20    1.24
  -3  11   7   19.69    1.13
   3 -11  -7   26.29    1.39
   3 -11  -7   24.04    1.32
  -3  11   6  103.80    4.01
  -3  11   6   98.21    3.84
   3 -11  -6   98.74    3.87
   3 -11  -6  103.90    4.05
   3 -11  -5    6.52    0.67
   3 -11  -4    7.38    0.68
  -3  11   3   34.66    1.62
  -3  11   3   35.49    1.64
   3 -11  -3   33.70    1.58
  -3  11   2    0.95    0.33
  -3  11   2    0.75    0.33
   3 -11  -2    1.02    0.35
   3 -11  -2    0.80    0.37
  -3  11   1   37.82    1.70
  -3  11   1   33.55    1.56
   3 -11  -1   31.04    1.50
   3 -11  -1   33.90    1.59
   3 -11   0  242.20    8.72
   3 -11   0  254.80    9.14
  -3  11  -1   33.88    1.59
  -3  11  -1   31.30    1.47
   3 -11   1   35.58    1.64
   3 -11   1   37.58    1.70
  -3  11  -2    1.24    0.35
  -3  11  -2    1.42    0.35
   3 -11   2    0.60    0.31
   3 -11   2    1.07    0.35
  -3  11  -3   33.06    1.56
   3 -11   3   37.24    1.72
  -3  11  -5    5.40    0.60
   3 -11   5    8.85    0.71
  -3  11  -6  100.80    3.92
  -3  11  -6   99.34    3.88
   3 -11   6   91.49    3.61
   3 -11   6  100.40    3.92
  -3  11  -7   22.85    1.27
  -3  11  -7   24.81    1.33
   3 -11   7   21.84    1.24
   3 -11   7   21.09    1.19
  -3  11  -8    1.95    0.44
  -3  11  -8    2.84    0.47
   3 -11   8    3.02    0.47
   3 -11   8    2.80    0.48
  -3  11  -9   13.82    0.96
  -3  11  -9   15.58    1.05
   3 -11   9   15.17    0.99
   3 -11   9   15.39    1.03
  -3  11 -10   20.65    1.25
  -3  11 -10   23.52    1.35
   3 -11  10   23.21    1.32
   3 -11  10   21.98    1.28
  -3  11 -11   26.52    1.49
  -3  11 -11   25.72    1.44
   3 -11  11   22.56    1.33
   3 -11  11   22.09    1.30
  -3  11 -12  120.70    4.80
  -3  11 -12  127.70    4.98
   3 -11  12  122.60    4.80
   3 -11  12  120.40    4.73
  -3  11 -13   19.73    1.25
  -3  11 -13   20.48    1.33
   3 -11  13   19.99    1.26
   3 -11  13   19.49    1.24
  -3  11 -14   30.90    1.68
  -3  11 -14   27.78    1.62
   3 -11  14   30.02    1.64
   3 -11  14   29.31    1.65
  -3  11 -15   15.72    1.18
  -3  11 -15   16.15    1.16
   3 -11  15   14.65    1.13
   3 -11  15   17.35    1.19
   3 -11  16   18.22    1.37
  -3  11 -17    5.37    0.72
  -3  11 -17    5.77    0.78
   3 -11  17    6.97    0.80
   3 -11  17    7.06    0.79
  -3  11 -18   10.17    1.02
  -3  11 -18    9.63    0.93
   3 -11  18   11.33    1.01
   3 -11  18    8.22    0.88
  -3  11 -19    2.36    0.61
  -3  11 -19    2.66    0.60
   3 -11  19    3.46    0.64
   3 -11  19    2.92    0.57
  -3  10  21   21.76    1.44
  -3  10  21   18.62    1.41
   3 -10 -21   21.18    1.45
   3 -10 -21   19.35    1.43
  -3  10  20    0.66    0.47
  -3  10  20    0.76    0.46
   3 -10 -20    0.81    0.44
   3 -10 -20    0.94    0.44
  -3  10  19    0.89    0.42
  -3  10  19    0.34    0.45
   3 -10 -19    1.10    0.46
   3 -10 -19    0.43    0.42
   3 -10 -18    0.53    0.44
   3 -10 -18    0.34    0.41
  -3  10  17   34.37    1.84
   3 -10 -17   38.91    2.01
  -3  10  16    0.92    0.42
  -3  10  16    0.91    0.46
   3 -10 -16    0.41    0.38
   3 -10 -16    1.26    0.46
  -3  10  15   54.33    2.58
  -3  10  15   55.47    2.55
   3 -10 -15   50.38    2.38
   3 -10 -15   58.05    2.66
  -3  10  14    0.21    0.36
  -3  10  14   -0.03    0.38
   3 -10 -14    0.49    0.40
   3 -10 -14    0.02    0.38
  -3  10  13   16.67    1.21
  -3  10  13   16.00    1.10
   3 -10 -13   14.92    1.08
   3 -10 -13   15.68    1.11
  -3  10  12    0.84    0.39
  -3  10  12    0.52    0.38
   3 -10 -12    0.50    0.40
   3 -10 -12    0.56    0.36
  -3  10  11   76.44    3.22
  -3  10  11   71.13    2.98
   3 -10 -11   66.61    2.87
   3 -10 -11   65.76    2.83
  -3  10  10    6.18    0.68
  -3  10  10    6.37    0.66
   3 -10 -10    6.41    0.69
   3 -10 -10    5.97    0.66
  -3  10   9   33.40    1.63
  -3  10   9   35.92    1.75
   3 -10  -9   29.31    1.54
   3 -10  -9   28.24    1.46
  -3  10   8    3.98    0.52
  -3  10   8    3.75    0.53
   3 -10  -8    3.60    0.50
   3 -10  -8    3.92    0.56
  -3  10   7   28.28    1.44
  -3  10   7   28.05    1.41
   3 -10  -7   26.65    1.37
   3 -10  -7   27.75    1.43
   3 -10  -6   17.31    1.04
   3 -10  -5   97.81    3.79
  -3  10   4    8.33    0.67
  -3  10   4    8.68    0.69
   3 -10  -4    7.50    0.72
   3 -10  -4    9.17    0.70
  -3  10   3    7.62    0.64
  -3  10   3    8.88    0.68
   3 -10  -3    5.43    0.54
   3 -10  -3    6.59    0.60
  -3  10   2    0.21    0.27
  -3  10   2    0.35    0.28
   3 -10  -2    0.38    0.31
   3 -10  -2   -0.02    0.29
  -3  10   1   96.29    3.68
  -3  10   1  109.80    4.15
   3 -10  -1  104.60    3.98
   3 -10  -1  101.10    3.87
  -3  10   0    0.87    0.32
  -3  10   0    1.41    0.33
   3 -10   0    1.30    0.35
   3 -10   0    1.31    0.32
  -3  10  -1   95.76    3.67
  -3  10  -1   98.06    3.75
   3 -10   1   96.75    3.72
   3 -10   1  107.50    4.08
  -3  10  -2    0.12    0.27
  -3  10  -2    0.93    0.30
   3 -10   2    0.60    0.30
   3 -10   2    0.53    0.28
  -3  10  -3    5.66    0.55
  -3  10  -3    6.36    0.58
   3 -10   3    8.29    0.67
   3 -10   3    8.38    0.66
  -3  10  -4    7.49    0.64
  -3  10  -4    8.22    0.66
   3 -10   4    7.22    0.63
  -3  10  -6   15.60    0.98
   3 -10   6   17.35    1.03
  -3  10  -7   25.73    1.35
  -3  10  -7   24.64    1.31
   3 -10   7   22.93    1.26
   3 -10   7   26.15    1.37
  -3  10  -8    3.64    0.50
  -3  10  -8    4.08    0.53
   3 -10   8    3.28    0.49
   3 -10   8    3.35    0.51
  -3  10  -9   24.65    1.36
  -3  10  -9   26.85    1.42
   3 -10   9   31.37    1.56
   3 -10   9   33.20    1.64
  -3  10 -10    5.49    0.65
  -3  10 -10    5.49    0.63
   3 -10  10    6.12    0.66
   3 -10  10    7.13    0.69
  -3  10 -11   61.78    2.70
  -3  10 -11   64.14    2.79
   3 -10  11   75.62    3.13
   3 -10  11   70.15    2.97
  -3  10 -12    0.63    0.38
  -3  10 -12    0.21    0.35
   3 -10  12   -0.23    0.34
   3 -10  12    0.24    0.34
  -3  10 -13   14.38    1.06
  -3  10 -13   14.49    1.04
   3 -10  13   14.72    1.05
   3 -10  13   13.77    1.01
  -3  10 -14   -0.07    0.39
  -3  10 -14    0.50    0.40
   3 -10  14    0.25    0.37
   3 -10  14    0.18    0.37
  -3  10 -15   55.09    2.55
  -3  10 -15   48.34    2.37
   3 -10  15   53.92    2.50
   3 -10  15   57.65    2.62
  -3  10 -16   -0.19    0.46
  -3  10 -16    0.99    0.46
   3 -10  16    0.20    0.41
  -3  10 -17   33.46    1.81
  -3  10 -17   32.10    1.87
   3 -10  17   34.38    1.86
   3 -10  17   40.02    2.06
  -3  10 -18   -0.18    0.37
  -3  10 -18    0.16    0.46
   3 -10  18    1.05    0.46
   3 -10  18    0.77    0.45
  -3  10 -19    1.34    0.49
  -3  10 -19    1.51    0.47
   3 -10  19    0.24    0.43
   3 -10  19    1.01    0.44
  -3  10 -20    0.45    0.47
  -3  10 -20    0.85    0.44
   3 -10  20    1.15    0.47
   3 -10  20    1.04    0.47
  -3  10 -21   23.22    1.56
  -3  10 -21   20.47    1.44
   3 -10  21   18.64    1.34
   3 -10  21   19.24    1.38
  -3   9  22   15.96    1.28
  -3   9  22   15.50    1.23
   3  -9 -22   18.14    1.38
   3  -9 -22   14.69    1.19
   3  -9 -21    6.34    0.79
   3  -9 -21    6.57    0.81
  -3   9  20   21.31    1.47
  -3   9  20   23.94    1.47
   3  -9 -20   24.34    1.52
   3  -9 -20   23.48    1.53
  -3   9  19   33.63    1.82
  -3   9  19   31.64    1.94
  -3   9  18   33.24    1.78
  -3   9  18   28.45    1.70
   3  -9 -18   28.03    1.64
   3  -9 -18   25.08    1.56
  -3   9  16   51.82    2.47
  -3   9  16   44.46    2.14
   3  -9 -16   46.29    2.25
   3  -9 -16   42.52    2.11
  -3   9  15   37.26    1.95
  -3   9  15   33.55    1.75
   3  -9 -15   37.72    1.92
   3  -9 -15   41.25    2.05
  -3   9  14   33.78    1.79
  -3   9  14   33.93    1.74
   3  -9 -14   39.12    1.95
   3  -9 -14   37.75    1.91
  -3   9  13   58.69    2.59
  -3   9  13   64.93    2.86
  -3   9  12   85.74    3.54
  -3   9  12   88.91    3.60
   3  -9 -12   79.68    3.33
   3  -9 -12   78.55    3.28
  -3   9  11   17.48    1.13
  -3   9  11   15.24    1.01
   3  -9 -11    7.90    0.76
   3  -9 -11    8.32    0.77
  -3   9  10   40.92    1.90
  -3   9  10   40.02    1.93
   3  -9 -10   35.68    1.74
   3  -9 -10   40.33    1.90
  -3   9   9   61.26    2.60
  -3   9   9   62.61    2.62
   3  -9  -9   51.99    2.28
   3  -9  -9   53.60    2.33
  -3   9   8    2.67    0.43
  -3   9   8    2.39    0.46
   3  -9  -8    2.81    0.46
   3  -9  -8    3.39    0.50
  -3   9   7   57.49    2.42
   3  -9  -7   52.70    2.28
   3  -9  -6  108.30    4.16
  -3   9   5   20.88    1.16
   3  -9  -5   26.43    1.31
   3  -9  -5   26.21    1.33
   3  -9  -4   49.15    2.08
   3  -9  -4   49.32    2.10
   3  -9  -3   76.72    3.03
   3  -9  -3   81.30    3.17
   3  -9  -2    0.65    0.28
   3  -9  -2    0.01    0.28
  -3   9   1   12.63    0.90
   3  -9  -1   21.97    1.12
   3  -9  -1   20.14    1.05
  -3   9   0  317.40   11.27
   3  -9   0  340.40   12.02
   3  -9   0  363.40   12.80
  -3   9  -1   18.62    1.05
   3  -9   1   15.96    0.90
   3  -9   1   15.08    0.88
  -3   9  -2    0.28    0.30
   3  -9   2    0.51    0.28
   3  -9   2   -0.02    0.31
   3  -9   3   70.12    2.78
   3  -9   3   67.41    2.71
   3  -9   4   52.50    2.20
   3  -9   4   58.69    2.39
   3  -9   5   18.76    1.05
  -3   9  -7   48.87    2.15
   3  -9   7   52.32    2.24
  -3   9  -8    2.62    0.45
  -3   9  -8    2.92    0.50
   3  -9   8    1.80    0.39
   3  -9   8    1.65    0.41
  -3   9  -9   45.56    2.08
  -3   9  -9   47.68    2.14
   3  -9   9   54.30    2.35
   3  -9   9   53.94    2.32
  -3   9 -10   32.28    1.65
  -3   9 -10   35.06    1.71
   3  -9  10   35.85    1.73
   3  -9  10   39.20    1.83
  -3   9 -11    6.82    0.72
  -3   9 -11    8.84    0.77
   3  -9  11   14.81    1.01
   3  -9  11   15.37    1.00
  -3   9 -12   78.14    3.26
  -3   9 -12   86.00    3.58
   3  -9  12   82.97    3.39
   3  -9  12   75.80    3.17
  -3   9 -13   66.58    2.93
  -3   9 -13   57.34    2.57
   3  -9  13   55.92    2.48
   3  -9  13   50.49    2.32
  -3   9 -14   36.97    1.86
  -3   9 -14   38.76    1.97
   3  -9  14   36.83    1.84
   3  -9  14   36.03    1.84
  -3   9 -15   34.58    1.80
  -3   9 -15   35.96    1.92
   3  -9  15   31.64    1.70
   3  -9  15   35.63    1.83
  -3   9 -16   39.68    2.07
  -3   9 -16   39.68    2.00
   3  -9  16   47.43    2.27
   3  -9  16   42.62    2.12
   3  -9  17   20.68    1.38
  -3   9 -18   26.94    1.69
  -3   9 -18   25.89    1.54
   3  -9  18   26.48    1.58
   3  -9  18   30.32    1.70
  -3   9 -19   31.61    1.82
   3  -9  19   28.32    1.67
   3  -9  19   31.75    1.78
  -3   9 -20   21.50    1.44
  -3   9 -20   22.66    1.44
   3  -9  20   23.26    1.46
   3  -9  20   18.40    1.32
  -3   9 -21    5.84    0.77
  -3   9 -21    5.70    0.79
   3  -9  21    4.44    0.70
   3  -9  21    5.48    0.76
  -3   9 -22   16.80    1.34
  -3   9 -22   15.46    1.23
   3  -9  22   12.82    1.12
   3  -9  22   14.47    1.18
  -3   8  22   18.00    1.38
  -3   8  22   18.32    1.33
   3  -8 -22   20.52    1.42
   3  -8 -22   21.30    1.46
  -3   8  21   25.35    1.57
  -3   8  21   29.32    1.79
   3  -8 -21   27.26    1.63
   3  -8 -21   26.40    1.61
  -3   8  20   38.51    2.11
  -3   8  20   35.22    1.87
   3  -8 -20   38.32    2.03
   3  -8 -20   42.47    2.18
  -3   8  19    1.38    0.45
  -3   8  19    0.30    0.46
   3  -8 -19    0.86    0.43
   3  -8 -19    1.00    0.44
  -3   8  18   29.68    1.76
  -3   8  18   27.19    1.58
   3  -8 -17   35.76    1.87
  -3   8  16  131.50    5.15
   3  -8 -16  137.80    5.37
   3  -8 -16  128.30    5.05
  -3   8  15   67.10    3.03
   3  -8 -15   74.97    3.20
   3  -8 -15   75.42    3.21
  -3   8  14   49.09    2.32
  -3   8  14   57.13    2.56
   3  -8 -14   59.27    2.63
   3  -8 -14   59.41    2.63
  -3   8  13    2.85    0.52
  -3   8  13    4.75    0.60
   3  -8 -13    4.92    0.64
   3  -8 -13    4.96    0.64
  -3   8  12  127.10    4.95
  -3   8  12  113.00    4.41
   3  -8 -12  124.50    4.82
   3  -8 -12  125.50    4.85
  -3   8  11  139.50    5.35
  -3   8  11  134.50    5.12
   3  -8 -11  152.80    5.77
   3  -8 -11  144.50    5.49
   3  -8 -10   88.17    3.53
   3  -8 -10   87.48    3.52
  -3   8   9   11.52    0.87
  -3   8   9    9.00    0.72
   3  -8  -9   11.93    0.87
   3  -8  -9   11.44    0.83
  -3   8   8   65.36    2.68
  -3   8   8   73.01    2.99
   3  -8  -8   81.22    3.26
   3  -8  -8   76.84    3.24
  -3   8   6   92.80    3.58
  -3   8   6   98.14    3.78
   3  -8  -6   91.65    3.60
   3  -8  -6   88.18    3.43
  -3   8   5   84.02    3.27
  -3   8   5   80.14    3.14
   3  -8  -5   89.44    3.45
   3  -8  -5   90.50    3.51
  -3   8   4  136.80    5.06
  -3   8   4  141.40    5.21
   3  -8  -4  158.80    5.81
   3  -8  -4  166.30    6.08
  -3   8   3   20.83    1.07
  -3   8   3   21.26    1.07
   3  -8  -3   20.30    1.06
   3  -8  -3   18.66    1.00
  -3   8   2   65.87    2.60
  -3   8   2   67.74    2.67
   3  -8  -2   78.70    3.05
   3  -8  -2   79.56    3.09
  -3   8   1  124.30    4.60
  -3   8   1  133.30    4.91
   3  -8  -1  142.90    5.24
   3  -8  -1  142.30    5.22
  -3   8   0  184.00    6.64
  -3   8   0  171.10    6.19
   3  -8   0  175.90    6.38
   3  -8   0  161.70    5.88
  -3   8  -1  128.60    4.75
  -3   8  -1  135.70    5.00
  -3   8  -2   76.97    2.99
  -3   8  -2   74.17    2.90
   3  -8   2   66.13    2.62
   3  -8   2   62.81    2.50
  -3   8  -3   18.14    1.00
  -3   8  -3   17.85    0.98
   3  -8   3   19.46    1.03
   3  -8   3   19.81    1.06
  -3   8  -4  148.30    5.46
  -3   8  -4  153.20    5.62
   3  -8   4  141.20    5.22
   3  -8   4  143.30    5.27
  -3   8  -5   82.03    3.21
  -3   8  -5   87.72    3.40
   3  -8   5   83.56    3.26
   3  -8   5   78.87    3.09
   3  -8   6   88.46    3.45
  -3   8  -8   73.30    2.96
  -3   8  -8   73.93    2.99
   3  -8   8   65.88    2.70
   3  -8   8   66.31    2.72
  -3   8  -9   12.61    0.88
  -3   8  -9   11.87    0.84
   3  -8   9    9.78    0.74
   3  -8   9    9.82    0.76
  -3   8 -10   83.22    3.38
  -3   8 -10   78.66    3.22
   3  -8  10   98.11    3.85
   3  -8  10   97.66    3.83
  -3   8 -11  144.30    5.47
  -3   8 -11  148.30    5.63
   3  -8  11  127.50    4.87
   3  -8  11  132.90    5.08
   3  -8  12  109.10    4.30
   3  -8  12  118.00    4.58
  -3   8 -13    4.45    0.60
  -3   8 -13    4.38    0.62
   3  -8  13    3.64    0.55
   3  -8  13    3.41    0.53
  -3   8 -14   50.05    2.30
  -3   8 -14   58.53    2.68
  -3   8 -15   71.92    3.09
  -3   8 -15   64.07    2.89
   3  -8  15   69.51    2.98
   3  -8  15   71.71    3.07
  -3   8 -16  124.40    4.94
   3  -8  16  123.40    4.86
   3  -8  16  115.30    4.59
  -3   8 -17   22.10    1.73
   3  -8  17   36.31    1.88
  -3   8 -18   29.28    1.74
   3  -8  18   28.96    1.64
   3  -8  18   29.72    1.69
  -3   8 -19    1.08    0.49
  -3   8 -19    0.78    0.44
   3  -8  19    1.28    0.46
   3  -8  19    0.75    0.44
  -3   8 -20   40.77    2.18
  -3   8 -20   37.33    1.98
   3  -8  20   36.28    1.94
   3  -8  20   39.12    2.04
  -3   8 -21   25.50    1.62
  -3   8 -21   23.20    1.50
   3  -8  21   27.49    1.65
   3  -8  21   24.51    1.57
  -3   8 -22   23.38    1.50
  -3   8 -22   22.20    1.53
   3  -8  22   20.14    1.39
   3  -8  22   21.03    1.44
  -3   7  23   16.47    1.32
  -3   7  23   16.19    1.26
   3  -7 -23   18.79    1.34
   3  -7 -23   20.60    1.46
  -3   7  22   25.25    1.63
   3  -7 -22   22.37    1.49
   3  -7 -22   24.95    1.59
  -3   7  21   19.65    1.43
   3  -7 -21   23.54    1.50
   3  -7 -21   24.90    1.52
  -3   7  20    8.14    0.87
  -3   7  20    7.29    0.86
   3  -7 -20    6.56    0.79
   3  -7 -20    8.07    0.83
  -3   7  19   48.63    2.34
  -3   7  19   47.87    2.37
   3  -7 -19   48.74    2.35
   3  -7 -19   52.06    2.48
  -3   7  17   67.38    2.94
  -3   7  17   64.31    2.93
   3  -7 -17   58.08    2.65
   3  -7 -17   63.29    2.82
  -3   7  16   57.23    2.56
  -3   7  16   58.67    2.68
   3  -7 -16   55.42    2.54
   3  -7 -16   52.11    2.42
  -3   7  15   78.52    3.35
  -3   7  15   83.52    3.43
   3  -7 -15   75.90    3.27
   3  -7 -15   79.94    3.36
  -3   7  14    5.14    0.62
  -3   7  14    4.97    0.66
   3  -7 -14    4.23    0.63
  -3   7  13   76.33    3.16
  -3   7  13   72.14    3.07
  -3   7  12   48.23    2.16
  -3   7  12   51.03    2.31
   3  -7 -12   62.28    2.69
  -3   7  11   56.13    2.46
  -3   7  11   58.33    2.48
   3  -7 -11   69.45    2.90
   3  -7 -11   65.58    2.76
  -3   7  10  135.20    5.15
  -3   7  10  131.00    4.95
   3  -7 -10  100.40    3.93
   3  -7 -10  114.40    4.42
  -3   7   9  106.10    4.13
  -3   7   9   98.61    3.83
   3  -7  -9   93.04    3.66
   3  -7  -9   97.28    3.80
   3  -7  -8    3.88    0.55
   3  -7  -7  141.00    5.24
  -3   7   6  109.10    4.12
  -3   7   6  105.90    4.04
   3  -7  -6   98.14    3.77
   3  -7  -6   99.29    3.78
  -3   7   5  201.10    7.25
  -3   7   5  196.00    7.09
   3  -7  -5  179.70    6.51
   3  -7  -5  174.20    6.35
  -3   7   4  130.60    4.82
  -3   7   4  125.80    4.67
   3  -7  -4  139.30    5.12
   3  -7  -4  137.70    5.08
  -3   7   3  205.90    7.38
  -3   7   3  190.80    6.87
   3  -7  -3  180.50    6.52
   3  -7  -3  181.30    6.56
  -3   7   2   59.35    2.37
  -3   7   2   60.62    2.41
   3  -7  -2   76.04    2.94
   3  -7  -2   76.05    2.94
  -3   7   1  226.90    8.08
  -3   7   1  218.90    7.82
   3  -7  -1  214.60    7.67
   3  -7  -1  206.20    7.39
  -3   7   0  259.70    9.21
  -3   7   0  262.50    9.30
   3  -7   0  256.30    9.09
   3  -7   0  265.40    9.41
  -3   7  -1  208.00    7.44
  -3   7  -1  201.20    7.22
   3  -7   1  203.50    7.28
   3  -7   1  192.30    6.91
   3  -7   2   57.88    2.32
   3  -7   2   59.25    2.37
  -3   7  -3  171.90    6.23
  -3   7  -3  180.80    6.53
   3  -7   3  185.80    6.69
   3  -7   3  194.10    6.99
  -3   7  -4  134.70    4.97
  -3   7  -4  118.90    4.43
   3  -7   4  126.60    4.69
   3  -7   4  116.00    4.34
  -3   7  -5  165.10    6.02
  -3   7  -5  165.70    6.05
   3  -7   5  175.10    6.36
   3  -7   5  182.70    6.63
  -3   7  -6   89.90    3.47
  -3   7  -6   89.33    3.47
   3  -7   6   93.72    3.61
   3  -7   6   99.57    3.79
  -3   7  -7  133.20    4.97
   3  -7   7  132.80    4.96
  -3   7  -8    3.36    0.50
   3  -7   8    3.95    0.49
  -3   7  -9   89.65    3.53
  -3   7  -9   88.58    3.52
   3  -7   9   87.70    3.44
   3  -7   9   90.76    3.56
  -3   7 -10   99.03    3.88
  -3   7 -10   98.03    3.87
   3  -7  10  122.50    4.67
   3  -7  10  129.90    4.92
   3  -7  11   57.45    2.47
   3  -7  11   61.66    2.61
  -3   7 -12   62.02    2.66
  -3   7 -12   59.80    2.61
   3  -7  12   47.26    2.14
   3  -7  12   51.62    2.30
  -3   7 -13   53.29    2.38
  -3   7 -13   58.71    2.60
   3  -7  13   68.96    2.91
   3  -7  13   68.03    2.91
  -3   7 -14    4.22    0.59
  -3   7 -14    6.29    0.71
   3  -7  14    4.68    0.61
  -3   7 -15   69.86    3.04
  -3   7 -15   75.09    3.18
   3  -7  15   70.41    3.21
  -3   7 -16   49.92    2.39
  -3   7 -16   57.15    2.59
   3  -7  16   43.80    2.19
  -3   7 -17   60.69    2.80
  -3   7 -17   57.81    2.66
   3  -7  17   65.65    2.90
   3  -7  17   65.08    2.97
  -3   7 -18    7.84    0.87
   3  -7  18    8.80    0.88
  -3   7 -19   49.49    2.45
  -3   7 -19   48.00    2.34
   3  -7  19   49.09    2.37
   3  -7  19   44.75    2.25
  -3   7 -20    7.22    0.78
  -3   7 -20    6.58    0.84
   3  -7  20    8.12    0.85
   3  -7  20    6.99    0.80
[truncated: 1,175,784 more chars]
